# Supplementary material for: Proteome-Wide Monitoring of Drug Action in Living Cells Using a Novel Label-Free Solvent-Based Shift Assay
Source: Mol Cell Proteomics. 2025 Nov 5;24(12):101444. doi: 10.1016/j.mcpro.2025.101444 (PMC12802111; doi:10.1016/j.mcpro.2025.101444)
Supplement: Supplemental Data [file mmc1.xlsx]

## Sheet: Info
Supplementary Table 1: Solvent-induced Protein Precipitation (SIPP) denaturation curves
Columns A-D: Protein Identification results
Columns E-X: Protein Quantification results per replicate and AEA concentration, relative to 0% AEA
Columns Y-AA: Parameters of the fitted denaturation curves
Columns AB-AE: Number of datapoints (N), Rsquared, adjusted Rsquared and RSS of the curve fits
Columns AF-AH: Standard errors of parameters of the fitted denaturation curves

## Sheet: Supplementary Table 1
Gene	Protein	Unique peptides	Unique sequence coverage [%]	R1	R1	R1	R1	R1	R1	R1	R1	R1	R1	R2	R2	R2	R2	R2	R2	R2	R2	R2	R2	Parameters	Parameters	Parameters	Statistics	Statistics	Statistics	Statistics	Standard error	Standard error	Standard error
				0% AEA	3% AEA	6% AEA	9% AEA	12% AEA	15% AEA	18% AEA	21% AEA	24% AEA	27% AEA	0% AEA	3% AEA	6% AEA	9% AEA	12% AEA	15% AEA	18% AEA	21% AEA	24% AEA	27% AEA	Bottom	C1/2	Slope	N	R2	R2 adjusted	RSS	Bottom	C1/2	Slope
AAGAB	Isoform 2 of Alpha- and gamma-adaptin-binding protein p34	2	8.3	1	1.0375754	1.0150949	0.6684226	0.25104911	0.077837471	0.032760004	0.016431361	0.012043040	0.005807887	1	1.0088998	0.9389608	0.67432103	0.25081626	0.074837831	0.025646249	0.008117595		0.007512487	5.915761e-03	10.0683998	6.4599151	19	9.986573e-01	0.998388799	4.819519e-03	7.314556e-03	7.394612e-02	2.747344e-01
AAK1	Isoform 2 of AP2-associated protein kinase 1	2	4.3	1	1.0327189	0.9651946	0.5750557	0.26081518	0.121239341	0.055034753	0.025848083	0.015994927	0.008489552	1	0.9817548	0.8680118	0.54822409	0.22449046	0.078081262	0.026553924	0.021514699	0.010012571		5.116861e-03	9.4859408	5.0204888	19	9.972867e-01	0.996744043	8.881685e-03	1.121301e-02	1.153880e-01	2.889995e-01
ABCF1	ATP-binding cassette sub-family F member 1	2	4.4	1	1.0832391	0.9452589	0.5970233	0.22162416	0.070508185	0.025710399	0.011277162	0.007747163	0.005074061	1	1.0184487	0.9429140	0.58832015	0.21508580	0.060017587	0.021490032	0.007063551	0.003523927	0.003849881	4.681380e-04	9.6129484	5.8904379	20	9.979280e-01	0.997539450	7.743535e-03	8.472252e-03	9.092087e-02	3.118862e-01
ABHD12	Monoacylglycerol lipase ABHD12	2	5.5	1	1.0361360	0.9629025	0.6365239	0.28698715	0.127487316	0.066211386	0.046034036	0.018006345	0.012055994	1	0.9942124	0.8670116	0.58728207	0.25525533	0.157469075	0.048483168	0.053868773	0.049459610		2.027372e-02	9.7693636	4.9065191	19	9.967365e-01	0.996083759	1.028218e-02	1.274978e-02	1.326714e-01	3.063043e-01
ABHD15	Protein ABHD15	2	3.8	1	0.9260117	1.0278900	0.6951420	0.39787697	0.302660312	0.197355819	0.147754450	0.101822355	0.072219761	1	1.0372260	0.9932522	0.71710486	0.35171202	0.279717071	0.163412174	0.105226441	0.118225634	0.033534973	8.743684e-02	10.6547690	4.7358875	20	9.878096e-01	0.985523910	3.512477e-02	2.402244e-02	2.823258e-01	5.488530e-01
ACAD8	Isoform 2 of Isobutyryl-CoA dehydrogenase, mitochondrial	2	6.6	1	0.9353387	0.8513867	0.4972399	0.23353158	0.092089209	0.046191353	0.029454931	0.014114613	0.010906858											3.900000e-10	8.9808881	4.2213521	10	9.978930e-01	0.996839466	3.237870e-03	8.529129e-03	2.492016e-01	2.932532e-01
ACLY	ATP-citrate synthase	2	1.3	1	1.1158533	1.0409704	0.7529409	0.26823727	0.065897248	0.021610253	0.010635616	0.006105364	0.004755313	1	1.0231969	1.0176704	0.75252227	0.30728247	0.065273673	0.027904560	0.011867310	0.006293067	0.004979610	4.244132e-03	10.5364510	7.3949005	20	9.952569e-01	0.994367554	1.947164e-02	1.273247e-02	1.364252e-01	5.792929e-01
ACOT13	Isoform 2 of Acyl-coenzyme A thioesterase 13	2	18.8	1	1.0196678	1.0037544	0.7777624	0.33015782	0.082936642	0.015739415	0.005437575	0.002772211	0.000518794	1	1.0104772	1.0693778	0.77309981	0.33791247	0.089070745	0.025278491	0.003864365			1.930000e-13	10.8307319	7.1280322	18	9.975894e-01	0.997072805	8.664363e-03	8.190000e-05	9.130482e-02	3.853238e-01
ADAT2	Isoform 2 of tRNA-specific adenosine deaminase 2	2	11.8	1	1.0216340	0.8345105	0.7227481	0.33448586	0.137846482	0.048860063	0.031474684	0.015870646	0.010673499	1	1.0321707	1.0342386	0.75191702	0.34815870	0.195927558	0.059786923	0.042930115	0.013995059		4.543737e-03	10.7430346	5.3300525	19	9.918714e-01	0.990245637	2.711997e-02	2.160920e-02	2.180831e-01	5.232574e-01
AGFG2	Arf-GAP domain and FG repeat-containing protein 2	2	5.8	1	1.0298413	0.9805293	0.6909877	0.36383714	0.125581201	0.013189369				1	1.0747420	1.0660977	0.83629278	0.35887453	0.131092695	0.039372613	0.026752721	0.029580391	0.014771918	9.083586e-03	10.9002293	6.4711381	17	9.918376e-01	0.989953967	2.654369e-02	2.344545e-02	2.090527e-01	6.868127e-01
AGPAT2	1-acyl-sn-glycerol-3-phosphate acyltransferase beta	2	9.7											1	0.8382562	0.8365088	0.65081939							1.150000e-07	18.3133436	1.0897883	4	8.865362e-01		6.933594e-03	1.214090e+01	3.339473e+02	1.612854e+00
AIF1L	Isoform 3 of Allograft inflammatory factor 1-like	2	17.6	1	0.8613069	1.0185394	0.5534727	0.42158177	0.276184284	0.147112760	0.109306144	0.122216913	0.085985307											8.325226e-02	10.0851802	4.0579630	10	9.659938e-01	0.948990720	4.364633e-02	6.467785e-02	7.628888e-01	1.156105e+00
AKAP12	Isoform 3 of A-kinase anchor protein 12	2	2.5	1	0.8880357	1.3528059	0.7549425	0.41709391	0.166312566	0.051996066	0.019153710	0.007542960	0.003571050	1	1.0279958	0.7711864	0.54893011	0.42229079	0.193195916	0.028363785				1.990000e-07	10.8748445	5.0417444	17	9.226454e-01	0.904794366	2.442766e-01	5.273382e-02	7.937289e-01	1.630508e+00
AKIRIN2	Akirin-2	2	8.9											1	1.0242843	0.8908758	0.58002300	0.18494640	0.075912582	0.029977262		0.036362996		1.506611e-02	9.3270696	5.6944733	8	9.977443e-01	0.996052442	3.147011e-03	1.978055e-02	1.660564e-01	5.508085e-01
ALG2	Isoform 2 of Alpha-1,3/1,6-mannosyltransferase ALG2	2	5.9	1	0.9975643	0.9300114	0.4903778	0.21816562	0.110092548	0.028667735		0.013252581												1.967739e-02	9.0487624	5.2524614	8	9.977379e-01	0.996041284	3.093448e-03	1.990702e-02	1.726263e-01	4.902059e-01
AMMECR1	AMME syndrome candidate gene 1 protein	2	6.0	1	1.0022062	0.9201853	0.5518719	0.20647521	0.069211942	0.020821863	0.012365218	0.009515204	0.004641662	1	1.0302776	0.9413068	0.58514653	0.21911122	0.070618465	0.036463167	0.015097105	0.002931686	0.009079662	2.614185e-03	9.4595996	5.6317824	20	9.994137e-01	0.999303772	2.097928e-03	4.490856e-03	4.837612e-02	1.547421e-01
ANAPC16	Anaphase-promoting complex subunit 16	2	17.3	1	0.9965380	0.9618390	0.6604589	0.31419122	0.156592885	0.087227353	0.068093554	0.044129916	0.033710973	1	0.9388002	0.8093038	0.60612168	0.29237476	0.185015508	0.090034436	0.070023622	0.067695546	0.021722187	2.533959e-02	9.9155923	4.3284505	20	9.934051e-01	0.992168608	1.980580e-02	1.799529e-02	2.001772e-01	3.535602e-01
ANKRD40	Ankyrin repeat domain-containing protein 40	2	4.3
ANKRD49	Ankyrin repeat domain-containing protein 49	2	9.2	1	0.9717449	1.0238801	0.7388376	0.41579834	0.269927315	0.196883515	0.106720403	0.039413189	0.024860214	1	1.0469604	0.9758902	0.67807863	0.36209431	0.332224365	0.327690607	0.140513801	0.075189537		5.461566e-02	11.1129402	4.0058088	19	9.772572e-01	0.972708643	6.230850e-02	4.742768e-02	5.100429e-01	6.518819e-01
AP1G2	AP-1 complex subunit gamma-like 2	2	2.4	1	1.0397184	0.9573596	0.5346906	0.18329788	0.063871983			0.004957668	0.004457984	1	0.9607024	0.8590899	0.53601964	0.20428341	0.076409663	0.008664422				8.470000e-08	9.2279544	5.4110015	15	9.967292e-01	0.995837128	8.613061e-03	2.679247e-02	1.321145e-01	3.851252e-01
AP1S2	AP-1 complex subunit sigma-2	2	15.9	1	1.0824461	0.9896707	0.6915573	0.28009641	0.079097137	0.020254176	0.007072911	0.005966615	0.005757799	1	0.7178365	1.2634131	0.84543221	0.37992031						3.203951e-03	10.8024827	7.4142899	15	9.399148e-01	0.923527924	1.812419e-01	6.534141e-02	5.348227e-01	2.260641e+00
AP5S1	AP-5 complex subunit sigma-1	2	11.5
APBA2	Isoform 2 of Amyloid beta A4 precursor protein-binding family A member 2	2	2.2											1	0.8899321	0.8935556	0.80433796	0.37675564	0.385701939	0.171219979	0.190385797	0.198426079	0.159653679	1.607144e-01	10.6260311	4.8004787	10	9.655089e-01	0.948263306	3.752835e-02	5.387300e-02	6.886312e-01	1.375394e+00
APBA3	Amyloid beta A4 precursor protein-binding family A member 3	2	4.3	1	0.9429843	0.9794587	0.5304598	0.26611382	0.059073599	0.033138493				1	1.0582595	1.1117613	0.65826475	0.26384432						3.389855e-02	9.6923640	6.5543836	12	9.756512e-01	0.966520360	4.526318e-02	7.188709e-02	4.061237e-01	1.603955e+00
APH1A	Isoform 2 of Gamma-secretase subunit APH-1A	2	5.7	1	0.9996307	0.8119756	0.5983929	0.24254023	0.094404686	0.060968547	0.039019315	0.018775866	0.018919606	1	0.9623204	0.9517533	0.59466678	0.24383466	0.125225951	0.060499340	0.032663328	0.025734089	0.013347816	9.553232e-03	9.5612306	4.7716170	20	9.957106e-01	0.994906337	1.389879e-02	1.316759e-02	1.449154e-01	3.240031e-01
APOBEC3G	DNA dC->dU-editing enzyme APOBEC-3G	2	4.7	1	1.0187769	0.8442867	0.6600829	0.32585513	0.172437000	0.076820000	0.052838379	0.019945691	0.016241728	1	1.0125596	0.9042015	0.64929638	0.30393595	0.169422421	0.076058778	0.030404203	0.030351770		6.870000e-09	10.1932275	4.2509163	19	9.975735e-01	0.997088191	7.384754e-03	1.332295e-02	1.511469e-01	2.189437e-01
ARF6	ADP-ribosylation factor 6	2	14.9	1	0.9942132	0.8020254	0.5351210	0.16603866	0.054001125	0.022486399	0.011226996	0.009342188	0.006345841	1	1.0111644	0.9113131	0.58870826	0.20374467	0.060766096	0.023767918	0.005397050	0.007109970	0.003828090	5.460000e-09	9.2042380	5.1681949	20	9.953895e-01	0.994525014	1.588042e-02	1.261779e-02	1.282439e-01	4.017181e-01
ARL6IP5	PRA1 family protein 3	2	9.6	1	1.0354439	0.9849628	0.6283808	0.24371198	0.074747049	0.018777427	0.011270285	0.004208971	0.004103420	1	1.0201817	0.9889324	0.60210206	0.24544216	0.135802397	0.053369843	0.040160380	0.035044898	0.033478290	1.946741e-02	9.7771457	6.0639699	20	9.973411e-01	0.996842529	9.678628e-03	9.508530e-03	1.031060e-01	3.630041e-01
ARL6IP6	ADP-ribosylation factor-like protein 6-interacting protein 6	2	4.9	1	1.0657108	0.9411920	0.6601680	0.27494385	0.146915437	0.098322238	0.050259075	0.034464465	0.018893355	1	0.9805343	0.8959580	0.56170565	0.24479513	0.145261392	0.068499915	0.083410077	0.046470576	0.056669546	4.122409e-02	9.6368398	5.1390973	20	9.954754e-01	0.994627051	1.465844e-02	1.285528e-02	1.454129e-01	3.751990e-01
ARL8A	ADP-ribosylation factor-like protein 8A	2	9.7	1	0.9509373	0.8655478	0.5847780	0.21178073	0.098014189	0.058654138	0.036797787	0.021481593	0.019752491	1	0.9804760	0.9413218	0.59250659	0.23036891	0.097434325	0.052987774	0.040469331	0.029937995	0.034214157	2.159229e-02	9.4486577	5.3382681	20	9.977756e-01	0.997358536	7.215815e-03	8.607414e-03	9.528960e-02	2.721797e-01
ARL8B	ADP-ribosylation factor-like protein 8B	2	8.6	1	1.0264440	0.9177087	0.6017830	0.20223896	0.074151012	0.035688263	0.022957189	0.015084936	0.014223861	1	0.9985423	0.9165415	0.58349832	0.21337488	0.060571192	0.030393289	0.021860497	0.017872080	0.019439078	1.008402e-02	9.5038172	5.8164017	20	9.993534e-01	0.999232141	2.272839e-03	4.607878e-03	4.970291e-02	1.691383e-01
ARPC1B	Actin-related protein 2/3 complex subunit 1B	2	5.4	1	0.9746373	0.9671776	0.8419063	0.40492230	0.185971352	0.037722136	0.010191766	0.007284914	0.004955924	1	0.9634848	1.0273176	0.74758022	0.40318072	0.217201270	0.083934735	0.017187026	0.006262779	0.003329101	1.760000e-07	11.3651232	5.7188693	20	9.960485e-01	0.995307589	1.418475e-02	1.413218e-02	1.471797e-01	3.836599e-01
ASB6	Ankyrin repeat and SOCS box protein 6	2	4.8											1	1.0441729	0.8931656	0.65358821	0.26922601						2.470000e-08	10.0014222	5.0752462	5	9.894970e-01	0.957988057	4.280452e-03	3.279629e-01	1.369502e+00	2.548228e+00
ASF1A	Histone chaperone ASF1A	2	12.7	1	1.0063387	1.0447304	0.8506059	0.53531576	0.441988321	0.235056717	0.104643369	0.035805420	0.015806672	1	0.9983125	1.0176055	0.83067115	0.45066185	0.457650256	0.276248187	0.235634923	0.031265049	0.011444527	3.500000e-09	13.2324414	3.9461774	20	9.773079e-01	0.973053180	6.917483e-02	3.128111e-02	7.210718e-01	3.825992e-01
ASRGL1	Isoaspartyl peptidase/L-asparaginase	2	8.1											1	0.7305024	0.8126769	0.49896623	0.24843388	0.130935540	0.072137770	0.062456426	0.028032356	0.034447516	2.790000e-08	8.6408281	3.0458828	10	9.510372e-01	0.926555817	5.990924e-02	4.000686e-02	9.488437e-01	9.680972e-01
ATP5SL	Isoform 5 of ATP synthase subunit s-like protein	2	8.7	1	0.9821952	0.8403976	0.5520423	0.23825256	0.075216914	0.032180460	0.006306079	0.007329095	0.005419545	1	0.9152704	0.8368067	0.57718103	0.17526144	0.025965591	0.028695679				3.130000e-07	9.1891731	4.8191250	17	9.925937e-01	0.990884546	2.080571e-02	1.535935e-01	1.873028e-01	4.696675e-01
ATXN7L3B	Putative ataxin-7-like protein 3B	2	23.7	1	1.0739135	0.9778145	0.7470598	0.39457547	0.173407823	0.091640300	0.029540133	0.019330653	0.011523089	1	1.0464909	0.8376939	0.69636439	0.29423667	0.211679155	0.095067627	0.048197552	0.009610048		1.580000e-08	10.7452275	4.6484937	19	9.903492e-01	0.988419048	3.137058e-02	2.723656e-02	2.641493e-01	4.910061e-01
AUH	Isoform 2 of Methylglutaconyl-CoA hydratase, mitochondrial	2	6.1
AVEN	Cell death regulator Aven	2	5.5	1	1.0135611	1.0289534	0.7246049	0.23127323	0.114717032		0.022880555			1	1.1079267	1.0471869	0.59273930	0.24570323						5.103715e-02	9.8287643	7.3724306	12	9.838087e-01	0.977736902	3.087084e-02	5.189103e-02	3.004363e-01	1.410675e+00
AZGP1	Zinc-alpha-2-glycoprotein	2	9.1	1	0.8416922	0.9653878	0.7893739	0.44998084	0.338729914	0.647982487	0.182207706	0.169083327	0.075723554	1	1.1381656	1.0486241	0.60325735	0.52937912	0.958257891	0.144697934	0.336049440	0.271522855	0.751312601	2.771754e-01	10.9359371	3.3665885	20	6.524959e-01	0.587338836	8.010116e-01	1.796664e-01	2.734436e+00	2.515595e+00
B3GAT1	Galactosylgalactosylxylosylprotein 3-beta-glucuronosyltransferase 1	2	6.6	1	1.4638553	2.5508158	1.5250589	0.57619497	0.181276538	0.200284887	0.069128413	0.095596919	0.080595218	1	1.0318608	1.1366704	0.70864372	0.33089171	0.194487415	0.044862245				1.234436e-01	11.7914397	27.9811810	17	6.013751e-01	0.509384782	3.056544e+00	2.002300e-01	1.027332e+01	1.403011e+03
B4GAT1	Beta-1,4-glucuronyltransferase 1	2	6.0	1	1.0705814	0.9720299	0.6425387	0.36057646	0.182403297	0.100025432	0.040214182	0.027508428	0.016163492	1	0.9401786	1.0029189	0.64736129	0.29420342	0.259244250	0.092156035	0.109594757			3.901896e-02	10.2622943	4.8229151	18	9.893149e-01	0.987025245	3.100744e-02	2.707498e-02	2.691678e-01	5.585846e-01
BAHD1	Isoform 3 of Bromo adjacent homology domain-containing 1 protein	2	2.1	1	0.9531179	0.9330356	0.7064276	0.26167044	0.129895234	0.056568636	0.046975645	0.036601990	0.036287734											3.572140e-02	10.1270664	6.3049799	10	9.973544e-01	0.996031625	4.339797e-03	1.408057e-02	1.558565e-01	5.492765e-01
BARD1	Isoform beta of BRCA1-associated RING domain protein 1	2	2.9											1	0.9484098	0.9014323	0.52113325	0.20704840						1.089890e-02	9.1245136	5.1111748	5	9.949391e-01	0.979756309	2.358691e-03	1.614693e-01	7.572032e-01	1.241237e+00
BBS7	Isoform 2 of Bardet-Biedl syndrome 7 protein	2	3.3	1	1.0958052	1.0676355	0.8437996	0.37620795	0.174410296	0.044811922	0.012191762	0.002568925	0.002427572	1	1.0212586	1.0265021	0.75346538	0.39563110	0.187486897	0.075838588	0.029341851	0.004065110		5.208467e-03	11.2598365	6.1918670	19	9.925657e-01	0.991078791	2.764185e-02	2.018123e-02	2.021269e-01	6.124405e-01
BCL9	B-cell CLL/lymphoma 9 protein	2	1.6
BRAF	Serine/threonine-protein kinase B-raf	2	2.1	1	1.0422761	1.0641724	0.6532546	0.35559347	0.130078483	0.048350302	0.022134132	0.023114148	0.010195833											9.279020e-03	10.4850680	5.6077663	10	9.912106e-01	0.986815955	1.670726e-02	3.087160e-02	3.347095e-01	9.094931e-01
BRF1	Isoform 9 of Transcription factor IIIB 90 kDa subunit	2	3.9	1	0.9883450	1.0433969	0.6880766	0.26908677	0.069690540	0.014785408	0.004694725	0.002888501	0.002494938	1	1.0333254	0.9332344	0.63949591	0.23066034	0.075811980	0.046635794		0.017704845		5.183230e-03	10.0422069	6.4798014	18	9.967111e-01	0.996006318	1.123550e-02	1.239288e-02	1.178652e-01	4.413070e-01
BRI3BP	BRI3-binding protein	2	9.6	1	1.0081532	1.0217615	0.6792698	0.23224048	0.084529096					1	0.9108217	0.8843414	0.56304637	0.24869859						1.548091e-02	9.7558567	5.9328158	11	9.809846e-01	0.972835209	2.428202e-02	1.047574e-01	5.136947e-01	1.368159e+00
BRIP1	Fanconi anemia group J protein	2	2.3	1	0.9477163	0.7308637	0.5325827	0.11605872	0.034034364			0.020118322		1	1.0536371	0.8966540	0.53821622	0.16059033						3.590000e-10	8.8412340	4.8774666	12	9.790058e-01	0.971132915	3.866404e-02	1.735531e-02	2.888540e-01	8.867738e-01
BRK1	Protein BRICK1	2	22.7											1	1.1983650	0.9346882	0.67521500	0.35157157	0.194058294	0.168741360	0.042144879	0.055134741		4.793717e-02	10.3619086	4.7288423	9	9.714715e-01	0.954354364	4.532241e-02	7.784500e-02	7.694161e-01	1.523467e+00
C14orf1	Probable ergosterol biosynthetic protein 28	2	12.1	1	0.8377415	0.7356759	0.6074982	0.20617788	0.045737597	0.016360983	0.014705840	0.006255995	0.005254288	1	1.0832065	1.0604622	0.68942481	0.27127741	0.092004663	0.032411776			0.012689091	1.740000e-08	9.8573549	5.7091583	18	9.692932e-01	0.962713172	9.842684e-02	3.955465e-03	3.729597e-01	1.138111e+00
C18orf21	UPF0711 protein C18orf21	2	8.2	1	1.1866050	1.0358725	0.6837992	0.24049786	0.052089175	0.042655441	0.011058996	0.013899413	0.010615336											1.363102e-02	10.0670936	7.3517890	10	9.821119e-01	0.973167868	3.903346e-02	3.892187e-02	4.136496e-01	1.907142e+00
C18orf32	UPF0729 protein C18orf32	2	14.5	1	0.9501154	1.0107950	0.9178806	0.62395538	0.690509736	0.507393179	0.402633171	0.214682848	0.213743291	1	1.0522575	0.7659715	0.79098218	0.43246718	0.476904146	0.230105212	0.301092635	0.215866964	0.335840574	1.412335e-01	13.2838907	2.8426250	20	8.924100e-01	0.872236830	1.958932e-01	1.683720e-01	2.484398e+00	1.032649e+00
C1orf112	Isoform 3 of Uncharacterized protein C1orf112	2	3.2	1	0.9464808	0.8006238	0.5205976	0.17102173	0.059509616	0.012595597	0.002318695	0.002747503		1	0.9764961	0.8497341	0.57964047	0.18175534	0.048971179	0.021110281				2.310000e-09	9.0144866	4.8453055	16	9.928565e-01	0.991070663	1.908718e-02	3.027407e-03	2.021001e-01	4.782439e-01
C1orf50	Uncharacterized protein C1orf50	2	14.6	1	0.9895041	1.1953007	0.7583570	0.51021750	0.169336896	0.090667777		0.053300366	0.047063871	1	1.0213428	1.0567472	0.79750371	0.41990301	0.277795482	0.208668616	0.146044785	0.103216807	0.070524649	7.993100e-02	11.3115000	6.0079512	19	9.756780e-01	0.970813630	7.881574e-02	3.388388e-02	3.752883e-01	1.059070e+00
C20orf27	UPF0687 protein C20orf27	2	13.8	1	1.0011396	1.0253576	0.7299946	0.39227068	0.133701560	0.014866309	0.012739556		0.004660959	1	0.9303998	0.9983140	0.73668876	0.32974123	0.139749069	0.037232876	0.016135483			2.490000e-10	10.8330566	5.9452848	17	9.958630e-01	0.994908275	1.257899e-02	3.741850e-04	1.547025e-01	4.385088e-01
C21orf2	Isoform Short of Protein C21orf2	2	10.7
C2CD2L	Phospholipid transfer protein C2CD2L	2	3.5	1	1.0315479	0.9480364	0.6370761	0.26728877	0.125037240	0.052243053	0.031208500	0.020077746	0.023394836	1	0.9443825	0.8746390	0.55963476	0.24637350	0.063901559	0.026224006	0.006531125			2.921569e-03	9.6924568	5.0796505	18	9.957556e-01	0.994846067	1.301302e-02	1.552691e-02	1.492663e-01	3.716575e-01
C3orf58	Deleted in autism protein 1	2	4.4	1	0.9293300	0.6566815	0.4754835	0.20799429	0.061872741					1	0.8977422	0.9015516	0.54516851	0.24064458	0.145781451		0.053946562		0.035883983	9.910000e-08	8.7231884	3.5213408	14	9.735022e-01	0.965552815	5.070708e-02	2.994891e-02	5.195729e-01	6.108736e-01
C5orf34	Uncharacterized protein C5orf34	2	3.3
C5orf51	UPF0600 protein C5orf51	2	8.2	1	0.9933241	0.7022727	0.5857729	0.18491785	0.060545472	0.009285410	0.003705254			1	0.9625859	0.9229459	0.57507640	0.20492667	0.046354946	0.018093495	0.006668328			2.990000e-09	9.1682464	4.8070634	16	9.824799e-01	0.978099871	4.739899e-02	2.665207e-02	3.678560e-01	7.459129e-01
C7orf25	UPF0415 protein C7orf25	2	4.8	1	1.0298322	0.9721978	0.5991029	0.25982755	0.112486991	0.039847883	0.039812608	0.021706032	0.021790308	1	0.9434049	0.9357573	0.54701260	0.21180034	0.095372418	0.019870120				2.039297e-02	9.5114908	5.6399239	17	9.966182e-01	0.995837758	9.954287e-03	1.376086e-02	1.254796e-01	3.968718e-01
CASP10	Isoform 5 of Caspase-10	2	4.0	1	0.9069830	0.8918575	0.5376178	0.21755931	0.048061449		0.013040934			1	1.1289844	0.8566335	0.63660142	0.13943844						4.200000e-09	9.3697499	5.5683434	12	9.772963e-01	0.968782360	4.212149e-02	4.373721e-03	3.988653e-01	1.148499e+00
CBFA2T3	Protein CBFA2T3	2	3.2	1	1.0208130	0.9086823	0.6223225	0.23563042	0.079143900	0.030153149	0.015683695	0.010217080	0.006776746	1	1.0206379	0.9698574	0.64623207	0.26282733	0.097754264	0.036051632	0.013855844	0.012821330	0.004600469	2.531584e-03	9.8871793	5.6928574	20	9.989478e-01	0.998750469	3.791357e-03	6.235990e-03	6.714974e-02	2.051022e-01
CCDC167	Coiled-coil domain-containing protein 167	2	15.5	1	0.9733525	0.9664968	0.6611980	0.30042606	0.187053947	0.087523585	0.045269473	0.035518315	0.021801483	1	0.9724697	0.8657239	0.56795774	0.26835920	0.175697132	0.057705563	0.038769502	0.025534123	0.011963976	1.243260e-02	9.9211774	4.4679933	20	9.951203e-01	0.994205395	1.545859e-02	1.540794e-02	1.691304e-01	3.184956e-01
CCDC71L	Coiled-coil domain-containing protein 71L	2	8.5											1	0.8055328	0.8091332	0.41857130	0.16223103		0.034158813			0.040996624	6.089992e-03	8.2012465	3.9584200	7	9.656670e-01	0.931333997	3.363975e-02	8.360171e-02	7.409725e-01	1.281846e+00
CCDC97	Coiled-coil domain-containing protein 97	2	7.3											1	0.9863408	0.9963775	0.67277008	0.32223052	0.206693249	0.104085202	0.059546451	0.009566080	0.004077824	1.620797e-02	10.5032590	4.8663668	10	9.952403e-01	0.992860442	7.981389e-03	2.410535e-02	2.635366e-01	5.500081e-01
CD33	Myeloid cell surface antigen CD33	2	4.9	1	0.9681794	0.9964640	0.6424270	0.36179386	0.191893426	0.106862843	0.069770690	0.039028410	0.032438231	1	1.0274284	0.9217184	0.57454906	0.22148813	0.172288416	0.059679367	0.047769485	0.067260178	0.047456964	4.456587e-02	9.8146567	5.0265869	20	9.923173e-01	0.990876753	2.460324e-02	1.727862e-02	1.959570e-01	4.727723e-01
CD82	Isoform 2 of CD82 antigen	2	9.1
CDCP1	CUB domain-containing protein 1	2	2.3	1	1.2439496	0.6942337	0.7311262	0.39721928	0.089361553					1	0.9006961	0.8214868	0.67920214	0.25656527	0.093527256	0.045667427	0.022584983			7.810000e-10	10.0745581	4.2996522	14	9.293687e-01	0.908179257	1.561415e-01	1.017839e-02	1.011471e+00	1.533294e+00
CDR2L	Cerebellar degeneration-related protein 2-like	2	3.9	1	0.9548372	0.9395102	0.6558004	0.37264808	0.221118802	0.115961265	0.065860277	0.026238499	0.009977648	1	0.8765586	0.9798088	0.63308470	0.28109161	0.224952626	0.081085166	0.094442659			2.750985e-02	10.2876140	4.4407353	18	9.877359e-01	0.985107917	3.262234e-02	3.036545e-02	3.001713e-01	5.220753e-01
CDS2	Phosphatidate cytidylyltransferase 2	2	7.0
CDV3	Protein CDV3 homolog	2	9.0	1	0.8979544	1.1631549	0.8004099	0.55676212	0.529879987	0.361261153	0.285439653	0.227429187	0.226990051	1	1.0009451	0.9671751	0.77367925	0.43247209	0.470204844	0.238112318	0.201606270	0.273187332	0.232448471	2.240159e-01	11.3865328	4.5402941	20	9.490189e-01	0.939459918	1.071868e-01	4.844193e-02	6.619453e-01	1.087425e+00
CELSR2	Cadherin EGF LAG seven-pass G-type receptor 2	2	0.8
CENPM	Isoform 4 of Centromere protein M	2	17.8	1	1.0073772	0.9572624	0.6083071	0.28110351	0.075446989	0.023150773	0.011881270	0.009466695		1	1.0129453	1.0012322	0.65450233	0.28238616	0.137187572	0.055494638			0.017730819	7.601580e-03	10.0154247	5.6201945	17	9.974214e-01	0.996826333	7.870515e-03	1.297034e-02	1.170526e-01	3.369688e-01
CENPP	Centromere protein P	2	6.9	1	1.0151745	0.9246600	0.5680694	0.21363288	0.104251838	0.043403823	0.037135704	0.011361851	0.007663545	1	0.9630000	0.8528800	0.52364016	0.24557570	0.036435385	0.022182286				5.680000e-12	9.3121274	4.9201032	17	9.967763e-01	0.996032371	9.314201e-03	3.410000e-05	1.315940e-01	3.164257e-01
CEP95	Centrosomal protein of 95 kDa	2	2.3											1	0.9874469	0.6867365	0.57100326	0.23128252	0.068266505					4.600000e-10	8.6290499	3.3058260	6	9.680484e-01	0.920120987	2.353757e-02
CFL2	Isoform 3 of Cofilin-2	2	11.4	1	0.9320586	0.9251052	0.7557088	0.24016395	0.070637539	0.053254141	0.013130120	0.006207105	0.004109775	1	0.9151667	0.9857413	0.68405956	0.30954213	0.065235109	0.026911652	0.017565784	0.008526848	0.006226047	4.629317e-03	10.3306233	6.6458495	20	9.942469e-01	0.993168166	2.027545e-02	1.358411e-02	1.457728e-01	5.407459e-01
CHM	Rab proteins geranylgeranyltransferase component A 1	2	2.5
CIAO1	Probable cytosolic iron-sulfur protein assembly protein CIAO1	2	4.7	1	1.0666504	0.9781298	0.6580469	0.31409243	0.166169014	0.108350170	0.066166192	0.041003472	0.031149456	1	0.9566448	0.9192330	0.56414942	0.25734910	0.162369538	0.090361861	0.079828599	0.056786318	0.037576583	4.769591e-02	9.7587986	5.0863455	20	9.943945e-01	0.993343446	1.796086e-02	1.452442e-02	1.652769e-01	4.120788e-01
CLCN5	H(+)/Cl(-) exchange transporter 5	2	2.5
CMC1	COX assembly mitochondrial protein homolog	2	17.9	1	1.0374479	0.9503321	0.7255575	0.37361776	0.255786148	0.170527929	0.138529906	0.072764413	0.082299845	1	0.9625707	0.8858622	0.63267459	0.31414347	0.267012999	0.136984814	0.121392348	0.131655073	0.143052111	1.000467e-01	10.0678897	4.6027838	20	9.920812e-01	0.990596445	2.141231e-02	1.793838e-02	2.156153e-01	4.240010e-01
CNOT6	CCR4-NOT transcription complex subunit 6	2	3.2	1	0.9571390	0.8065402	0.5061803	0.17699359	0.091333541	0.035013618	0.020131701	0.008230113	0.006383528											1.000000e-08	8.7398651	4.2478697	10	9.973978e-01	0.996096774	4.065917e-03	1.200737e-02	1.763671e-01	3.244185e-01
COA1	Cytochrome c oxidase assembly factor 1 homolog	2	13.0	1	1.0028667	0.6917014	0.5638492	0.17150019	0.056479324	0.024977419	0.017734727	0.011525018	0.015600146	1	1.0133163	0.9418881	0.59528013	0.18912868	0.055625338	0.009174416	0.011384357			8.680000e-09	9.1579779	4.9000237	18	9.829360e-01	0.979279469	5.331065e-02	3.193752e-02	3.330454e-01	7.620816e-01
COMMD1	Isoform 2 of COMM domain-containing protein 1	2	13.8	1	1.1137690	0.8086556	0.6643526	0.20643459	0.048755567	0.019269871				1	0.9946174	0.9655820	0.71075621	0.25870613	0.070677605	0.017822250				4.690000e-09	10.0166943	6.2965133	14	9.831785e-01	0.978132086	4.113732e-02	9.345243e-03	3.353853e-01	1.143517e+00
CORO2A	Coronin-2A	2	3.4											1	0.9606084	0.9169970	0.55008673	0.23028700	0.107166659	0.057945377	0.020971038	0.059175768	0.034421460	3.178557e-02	9.2660873	5.2830962	10	9.984711e-01	0.997706604	2.429061e-03	1.086298e-02	1.221461e-01	3.484265e-01
COX7B	Cytochrome c oxidase subunit 7B, mitochondrial	2	10.0	1	1.0400765	0.7358649	0.5488765	0.16582616	0.054985389	0.024101817	0.015539726	0.010697185	0.007027922	1	1.0113785	0.9582298	0.52144790	0.16471434	0.046651284	0.029974114	0.008095367	0.012838340	0.002972752	4.020000e-08	9.0071748	5.1112521	20	9.900335e-01	0.988164793	3.479809e-02	9.723387e-02	2.352748e-01	5.183138e-01
CPNE2	Copine-2	2	4.0
CRTC1	Isoform 3 of CREB-regulated transcription coactivator 1	2	2.9	1	0.9916887	0.9829854	0.7427950	0.41703732	0.242170482	0.209976738	0.154766591	0.085584967	0.071304945	1	0.9973970	0.8629487	0.65800342	0.34663171	0.333045489	0.180343187	0.106784515	0.134878888	0.068759471	7.303021e-02	10.6249354	3.9997172	20	9.893996e-01	0.987412008	2.850677e-02	2.597448e-02	3.014534e-01	4.177959e-01
CRTC2	CREB-regulated transcription coactivator 2	2	2.7	1	0.9498765	1.1872788	0.7601176	0.35104050	0.213364611	0.073970567	0.024156080	0.024486335		1	1.0919374	0.9201020	0.65875768	0.26116111	0.169052715	0.090571693	0.045860726	0.034965145	0.020579040	3.879743e-02	10.4522389	6.0836968	19	9.767455e-01	0.972094576	8.136777e-02	3.246735e-02	3.405214e-01	1.073491e+00
CSNK1E	Casein kinase I isoform epsilon	2	5.5	1	0.9070070	0.9268092	0.5701299	0.25218768	0.126985115	0.076458826	0.044161322	0.039610130	0.015190973	1	1.3901427	1.2013744	0.63030619	0.19740201	0.098840626	0.048699573			0.052217300	5.380557e-02	9.5495051	7.3171700	18	9.409865e-01	0.928340764	2.263453e-01	5.054204e-02	4.806066e-01	2.662147e+00
CUTC	Copper homeostasis protein cutC homolog	2	7.0	1	0.9715253	0.9635880	0.7313510	0.33251385	0.238373045	0.137388481	0.079845570	0.048127363	0.030914164	1	1.0690461	0.9638553	0.72796463	0.33898838	0.234421131	0.126969413	0.063696454		0.042290479	4.871469e-02	10.6298203	5.0598151	19	9.941891e-01	0.993026911	1.765090e-02	1.766899e-02	1.895115e-01	4.156964e-01
CUX1	Protein CASP	2	0.9	1	0.9796590	0.8930253	0.6805768	0.35227196	0.108400050	0.054142590	0.025863464	0.020992827	0.013734669	1	0.9900114	0.9114346	0.56997910	0.27574818	0.108111816	0.037141551	0.014089975	0.006127180	0.007380225	5.650000e-10	10.0041245	4.7689069	20	9.963335e-01	0.995646030	1.227003e-02	7.564850e-03	1.898957e-01	2.482351e-01
CXorf38	Uncharacterized protein CXorf38	2	6.3	1	1.0109737	0.9606173	0.6391391	0.27618739	0.083685149	0.055761559	0.026483788	0.016351711	0.014215993	1	1.0333507	0.7575830	0.54217687	0.26969393	0.163225781	0.022160530	0.036228101			3.150000e-09	9.6194017	4.3865643	18	9.886135e-01	0.986173491	3.420168e-02	3.946079e-02	4.398883e-01	3.907654e-01
CYBRD1	Isoform 3 of Cytochrome b reductase 1	2	9.6	1	1.1451593	1.0456823	0.8813959	0.42047089	0.320285425	0.166880803	0.094331678	0.045963902	0.047624511											6.000411e-02	11.7852742	5.7093519	10	9.769558e-01	0.965433718	4.220766e-02	5.554365e-02	6.177197e-01	1.553353e+00
DAPK1	Isoform 4 of Death-associated protein kinase 1	2	1.2											1	1.0873871	0.9427307	0.62137546	0.37855550	0.391491784	0.259388513	0.179597456	0.275887383	0.322912263	2.686596e-01	8.9807768	5.5143265	10	9.736836e-01	0.960525415	2.771982e-02	3.465454e-02	5.173069e-01	1.655411e+00
DAPK3	Death-associated protein kinase 3	2	5.3	1	0.9635677	1.0089592	0.4900012	0.33462184	0.130112463	0.026584135	0.017484452	0.017676490	0.010029166											3.633837e-03	9.6431012	4.7170368	10	9.845953e-01	0.976893018	2.645996e-02	4.059389e-02	4.458303e-01	9.672286e-01
DARS	Aspartate--tRNA ligase, cytoplasmic	2	5.7	1	1.0023232	0.8771246	0.5273100	0.17251554	0.049516250	0.016493224	0.008006858	0.004896072	0.004179165	1	0.9808292	0.9060798	0.56321049	0.18642879	0.043359325	0.015421466	0.003964401	0.002344351	0.002552062	2.140000e-10	9.1988070	5.5924199	20	9.989344e-01	0.998734627	3.738529e-03	1.473437e-03	7.095129e-02	1.916360e-01
DCAF16	DDB1- and CUL4-associated factor 16	2	9.7	1	1.0081594	1.0091877	0.5923085	0.24521968	0.109525203	0.033667355	0.025924708	0.013939690	0.017425104	1	0.9886631	0.9440715	0.57662393	0.24644073	0.076969719	0.030771411	0.024696630	0.009651214	0.019966457	1.422858e-02	9.6452598	5.7892005	20	9.979794e-01	0.997600573	7.175908e-03	8.313158e-03	9.017715e-02	2.968449e-01
DCTD	Deoxycytidylate deaminase	2	10.7	1	0.9786047	0.8886018	0.6626037	0.25333900	0.113424906	0.048128400	0.014438672	0.012063541	0.004990901	1	1.0520447	0.9731542	0.72024013	0.28076079	0.121728713	0.046167852	0.020545365	0.004524704	0.006432061	4.623703e-03	10.2099040	5.7461045	20	9.966580e-01	0.996031328	1.193585e-02	1.133057e-02	1.222532e-01	3.607262e-01
DDX39B	Spliceosome RNA helicase DDX39B	2	5.1	1	0.9567231	1.0824075	0.7333940	0.23616111	0.069220478	0.019647213	0.010561830	0.004998772	0.004887359	1	1.0771334	1.0032342	0.76951307	0.26288580	0.066075132	0.019057976	0.009726994		0.011154826	8.837916e-03	10.3845523	7.9430640	19	9.952256e-01	0.994270755	1.843292e-02	1.314120e-02	1.327759e-01	6.348956e-01
DENND6A	Protein DENND6A	2	3.9											1	0.8675530	0.7624810	0.34904078	0.17558212	0.072632166					1.480000e-08	7.7946496	3.6922024	6	9.830434e-01	0.957608569	1.282019e-02	1.198515e-02	8.892741e-01	1.209338e+00
DES	Desmin	2	4.0											1	0.8800174	0.7795296	0.59427004	0.29491011	0.181631235	0.135714094	0.104455314	0.047234161		4.100000e-08	9.4197337	2.9083113	9	9.877110e-01	0.980337655	1.343399e-02	6.732525e-02	6.780130e-01	5.145812e-01
DESI1	Desumoylating isopeptidase 1	2	9.5	1	0.9736498	0.9841665	0.8057498	0.41552283	0.230467407	0.032896289	0.023143857	0.011735212		1	0.9295220	1.0189009	0.65485202	0.34923470	0.181471065	0.057464822	0.017000503		0.005976016	1.040000e-08	11.0319183	5.2428397	18	9.903034e-01	0.988225578	2.992203e-02	2.516233e-02	3.103143e-01	4.901364e-01
DFFA	DNA fragmentation factor subunit alpha	2	8.5	1	0.9691883	0.9799077	0.7917239	0.49716968	0.365348896	0.214987096	0.110925136	0.044132251	0.016394221	1	1.0006741	0.9805682	0.75992242	0.44012667	0.419727086	0.254826638	0.203867050	0.031299017	0.005229829	1.770000e-10	12.5073116	3.6790550	20	9.862127e-01	0.983627533	3.997107e-02	4.361589e-03	4.653730e-01	4.624840e-01
DIXDC1	Dixin	2	2.8
DNAAF2	Isoform 2 of Protein kintoun	2	2.5	1	0.9652237	0.9098045	0.7594738	0.26860802	0.083390445	0.027516443				1	0.9903241	0.9247877	0.64105720	0.31268734	0.141134892	0.062422481	0.057793391	0.040397331	0.019171847	2.005962e-02	10.2256582	5.7885489	17	9.941863e-01	0.992844674	1.645839e-02	1.878027e-02	1.711971e-01	5.024859e-01
DNAH1	Isoform 5 of Dynein heavy chain 1, axonemal	2	1.1	1	0.9130739	0.4191161	0.5148515	0.17133475	0.055726392		0.009253843			1	1.0635651	0.7461361	0.54946789	0.19293699	0.044832687					8.350000e-09	7.7579728	2.9801142	13	9.245969e-01	0.899462517	1.435091e-01	1.597825e-01	7.910197e-01	1.587670e+00
DNAJB6	DnaJ homolog subfamily B member 6	2	9.8	1	1.1126363	1.0260390	0.7145740	0.24352409	0.076460479	0.022748254	0.011983304	0.006042012	0.005998582	1	1.0099230	0.9347477	0.60721021	0.23993401	0.074670803	0.031862440	0.009829744	0.004329329	0.002907066	4.166504e-03	10.0071097	6.4657136	20	9.939550e-01	0.992821550	2.348273e-02	1.454134e-02	1.548337e-01	5.845197e-01
DNAJC12	DnaJ homolog subfamily C member 12	2	7.6
DNAJC2	DnaJ homolog subfamily C member 2	2	2.7	1	1.0227442	0.9122922	0.6037695	0.24033150	0.074860907	0.019946398	0.010049701	0.006604320	0.004792374	1	1.0058236	0.9313257	0.57874047	0.22279355	0.063279000	0.019117936	0.012418017	0.001567424	0.005202392	4.700000e-11	9.6057697	5.5507181	20	9.994326e-01	0.999326185	2.033025e-03	1.324280e-04	4.904265e-02	1.471900e-01
DNLZ	DNL-type zinc finger protein	2	13.5	1	1.0257688	0.9759904	0.7863111	0.51909772	0.416426429	0.247652553	0.225482300	0.161688303	0.121495957	1	1.0491175	1.1561272	0.76260567	0.41837333	0.493784782	0.294392573	0.280892363	0.207141256	0.042315747	1.161363e-01	12.0537461	3.9164626	20	9.588403e-01	0.951122805	1.075146e-01	6.425414e-02	7.804911e-01	8.640910e-01
DNMT1	Isoform 2 of DNA (cytosine-5)-methyltransferase 1	2	1.0	1	1.0411087	0.9724286	0.6051233	0.24240006	0.076497776	0.025549698	0.011711356	0.007569714	0.005672542	1	0.9950222	0.9414475	0.60353238	0.22740448	0.070635371	0.024133895	0.009820284	0.005954024	0.003312802	1.151130e-03	9.7273455	5.8525306	20	9.991821e-01	0.999028684	2.996107e-03	5.344921e-03	5.750619e-02	1.906062e-01
DOCK6	Dedicator of cytokinesis protein 6	2	1.0	1	1.1163286	0.9691367	0.5551320	0.18664311	0.098434029	0.029349334		0.067760345												5.351559e-02	9.1930279	7.0379292	8	9.898852e-01	0.982299106	1.538173e-02	3.826102e-02	3.119231e-01	1.796093e+00
DOPEY2	Isoform 2 of Protein dopey-2	2	0.8	1	1.0094329	0.7068024	0.6596356	0.24180748	0.147628374	0.096761289	0.064290700	0.048166995	0.042770983	1	1.0557852	0.9992206	0.61325867	0.22542255	0.066017034	0.023403801	0.012825432	0.007297589	0.007873407	1.315780e-02	9.6528255	4.9198222	20	9.792366e-01	0.975343505	7.005568e-02	2.910429e-02	3.207252e-01	7.565580e-01
DPH7	Diphthine methyltransferase	2	6.2	1	1.0782862	0.9670232	0.8022041	0.44290859	0.221459736	0.198338343	0.111424745	0.083354481	0.077934717	1	0.9431530	0.8626611	0.54726623	0.34445107	0.180350113	0.145326152	0.099943395	0.162729250		8.547708e-02	10.2346129	4.5109560	19	9.770085e-01	0.972410255	6.142652e-02	3.593345e-02	3.987597e-01	7.334660e-01
DSCC1	Sister chromatid cohesion protein DCC1	2	5.1	1	1.0880040	1.0031954	0.6043313	0.24280131	0.081174532	0.037196157	0.025915245	0.013850838	0.008846209	1	1.2063054	0.8844420	0.63551195	0.28260368						6.903228e-03	9.8498027	5.6053469	15	9.797613e-01	0.974241595	5.980675e-02	4.034779e-02	3.472259e-01	1.035723e+00
DTWD1	Isoform 2 of DTW domain-containing protein 1	2	7.8	1	1.0872890	0.7035118	0.6055421	0.18171564	0.052741394	0.022807141	0.012757774	0.010426082	0.004606390	1	0.9265826	0.8199288	0.52333750	0.18309365	0.069623917	0.019790548	0.007928335	0.003641235	0.002780486	4.130000e-10	8.8668494	4.2941619	20	9.831267e-01	0.979962905	5.575766e-02	6.417520e-04	2.946091e-01	5.684816e-01
DUSP9	Dual specificity protein phosphatase 9	2	4.4	1	0.9456711	0.9253254	0.5178750	0.19343329	0.056588230	0.018491038	0.007568222	0.006248071	0.006351881	1	1.0295714	0.9523380	0.53323186	0.19576571	0.053150048	0.029673157	0.017280493		0.007260192	4.756257e-03	9.2143985	5.8113023	19	9.983940e-01	0.998072833	5.454308e-03	7.659848e-03	7.796780e-02	2.761627e-01
DYM	Dymeclin	2	2.2
EGFL7	Epidermal growth factor-like protein 7	2	7.3	1	0.9857134	0.9602599	0.6114443	0.24533146	0.108984190	0.032837009	0.027657696	0.016381448	0.015807384	1	0.9468291	0.9303350	0.55755783	0.23683072	0.073240923	0.032611458	0.007806128	0.015651943	0.019481785	9.368955e-03	9.6084516	5.5149267	20	9.981144e-01	0.997760844	6.442654e-03	8.090281e-03	8.794379e-02	2.634141e-01
EIF2AK3	Eukaryotic translation initiation factor 2-alpha kinase 3	2	2.2
EIF3J	Eukaryotic translation initiation factor 3 subunit J	2	10.9	1	1.0198506	1.0270247	0.7460404	0.32847303	0.135747225	0.056746631	0.034751842	0.017516454	0.013239235	1	0.9803215	0.9869660	0.67574435	0.29257347	0.141514231	0.084509683	0.038876228	0.025862928	0.013351621	2.319709e-02	10.4492977	6.0557468	20	9.972315e-01	0.996712360	9.897854e-03	1.014139e-02	1.115300e-01	3.486678e-01
EIF4EBP2	Eukaryotic translation initiation factor 4E-binding protein 2	2	22.5	1	1.0467844	0.6346130	0.7473990	0.36229062	0.165789933	0.105549516	0.072688131	0.019623443	0.021870258	1	0.9091803	1.0022126	0.56949064	0.35815211	0.246211448	0.089823902	0.087077901	0.078853936		2.530000e-10	10.2764918	3.5105941	19	9.609102e-01	0.953092227	1.087025e-01	8.725511e-03	6.058560e-01	5.690284e-01
ENO3	Isoform 3 of Beta-enolase	2	6.4	1	1.1329826	0.7850692	0.6183471	0.27554894	0.121020064	0.078103851	0.053473060	0.037977943	0.019472348	1	1.0407162	0.8928282	0.58844226	0.27469469	0.158298619	0.109413220	0.070422617	0.056027513	0.059418961	2.703349e-02	9.5260534	4.2693037	20	9.886178e-01	0.986483645	3.675957e-02	2.360970e-02	2.650001e-01	4.748843e-01
EOGT	Isoform 3 of EGF domain-specific O-linked N-acetylglucosamine transferase	2	4.1											1	0.8872078	0.9117966	0.74733855	0.35629290	0.215874786	0.034317705				1.740000e-09	10.9019317	4.9137673	7	9.784534e-01	0.956906857	1.913417e-02	2.513832e-02	8.686244e-01	1.422240e+00
ERC2	ERC protein 2	2	2.0	1	0.9037669	0.7604106	1.1105177	0.86449495	0.777244131	0.726533724	0.603652126	0.201373230	0.104756647	1	1.2033500	1.5076608	1.01239270	0.71223340	0.965362345	0.726770261	0.591247334	0.421896186	0.041148312	1.890000e-07	21.1205787	6.3407335	20	7.888230e-01	0.749227320	5.408701e-01	1.316816e-01	3.972009e+00	4.056021e+00
ETF1	Eukaryotic peptide chain release factor subunit 1	2	6.6	1	0.9918708	1.0139528	0.7940207	0.34957353	0.062530523	0.015686021	0.005978421	0.004154366	0.002416618	1	0.9933954	0.9949995	0.75672967	0.35107711	0.063372858	0.016620592	0.003716603	0.000545004	0.002036377	9.440000e-10	10.8521284	7.1505692	20	9.987231e-01	0.998483720	4.978228e-03	5.728864e-03	8.412975e-02	3.410014e-01
ETV3	ETS translocation variant 3	2	4.5	1	0.8942846	0.7819356	0.5078090	0.25041948	0.116504010	0.090431515	0.059850879	0.034588724	0.017238621	1	0.9851644	0.9728388	0.63516762	0.21177276	0.129808514	0.064289625				2.413259e-02	9.3209517	4.6449918	17	9.845000e-01	0.980923028	4.045202e-02	3.135978e-02	2.975513e-01	6.310021e-01
FAM102B	Isoform 2 of Protein FAM102B	2	6.5
FAM111A	Protein FAM111A	2	3.8	1	0.9575149	1.0067837	0.5847976	0.28279295	0.065389325	0.032543287	0.018904094	0.005338853		1	1.2812494	1.0380245	0.65557668	0.30415064	0.087645694	0.089359176				1.757539e-02	9.9713437	6.0051009	16	9.682283e-01	0.960285436	1.014977e-01	5.250495e-02	4.336974e-01	1.435684e+00
FAM117B	Protein FAM117B	2	4.9
FAM126A	Hyccin	2	3.8	1	1.0296651	0.8981931	0.5397846	0.20486259	0.067479311	0.029495772	0.018031993	0.005428185	0.005144189	1	0.9889937	0.9159356	0.55647871	0.19743338	0.053003150	0.016944061	0.012295242			2.760000e-08	9.2974519	5.4425111	18	9.993787e-01	0.999245547	1.998966e-03	5.108675e-03	5.152949e-02	1.554232e-01
FAM208A	Isoform 3 of Protein TASOR	2	1.7	1	1.1330336	1.2910613	0.6664482	0.30502798	0.101474340	0.037206587	0.037385099	0.027711754	0.021414065	1	0.9807554	0.9203552	0.79183675	0.40454455	0.424699613	0.215579697	0.197711299	0.229399248	0.191218414	1.229600e-01	10.3900647	6.5706907	20	9.249041e-01	0.910823563	2.613290e-01	4.921639e-02	6.005962e-01	2.173744e+00
FAM208B	Protein FAM208B	2	0.8
FAM89A	Protein FAM89A	2	11.4
FBXL12	Isoform 2 of F-box/LRR-repeat protein 12	2	6.6	1	0.8517978	0.7926260	0.5316728	0.19787918	0.102549875	0.064432074	0.024470622	0.008727705	0.009811101	1	0.9691191	0.8394866	0.58222621	0.21189932	0.081756734	0.052426336	0.010709712	0.016144906	0.014976174	2.990000e-09	9.0654016	4.1852939	20	9.892591e-01	0.987245150	3.242107e-02	1.369448e-03	2.348705e-01	4.229004e-01
FBXO30	F-box only protein 30	2	2.3	1	1.0497004	0.7798817	0.7054789	0.24678229	0.089108924	0.024604376	0.013291047	0.008113237	0.005307905	1	1.0207625	0.9024643	0.63484250	0.27550204	0.088958554	0.038582033	0.013541151	0.004490792	0.002848203	4.380000e-10	9.9291054	5.1292775	20	9.898815e-01	0.987984340	3.540017e-02	3.956615e-03	2.153405e-01	5.823928e-01
FDXR	Isoform 5 of NADPH:adrenodoxin oxidoreductase, mitochondrial	2	3.9	1	1.0079222	0.9272611	0.5476306	0.20560654	0.074033175	0.029656334	0.014916575	0.012284364	0.007296169	1	1.0302676	0.9072925	0.55087483	0.20048532	0.071862083	0.031567022	0.014813774	0.009903834	0.003245756	4.052196e-03	9.3179458	5.4821845	20	9.996081e-01	0.999534626	1.385616e-03	3.656548e-03	3.970551e-02	1.220353e-01
FOXJ2	Isoform FOXJ2.S of Forkhead box protein J2	2	4.9	1	1.1956807	1.0556850	0.7686159	0.34524842	0.156919731	0.167470024	0.027165820	0.025749146	0.017230311	1	1.0100252	0.8997231	0.75333086	0.26887677	0.057152724		0.093082302			5.325457e-02	10.4498879	7.1376977	17	9.772716e-01	0.972026524	7.252668e-02	3.386859e-02	3.222842e-01	1.295354e+00
FOXM1	Isoform 4 of Forkhead box protein M1	2	2.2	1	0.8182503	0.9639983	0.6392407	0.24586713	0.099439149			0.019438761												1.892503e-02	9.8576485	6.0014034	7	9.679993e-01	0.935998594	3.296818e-02	8.815156e-02	6.500089e-01	2.085094e+00
GALNS	N-acetylgalactosamine-6-sulfatase	2	3.6	1	0.9843040	1.0987978	0.7933790	0.50485004	0.299886794	0.201572818	0.174997485	0.132681553	0.105524119											1.249235e-01	11.4975513	5.5613414	10	9.880286e-01	0.982042917	1.730713e-02	3.519137e-02	4.242970e-01	1.034937e+00
GALT	Galactose-1-phosphate uridylyltransferase	2	6.3											1	1.0581072	0.9958569	0.73586754	0.37237003	0.112795572	0.072885144				1.895141e-02	10.7631757	6.0331663	7	9.952848e-01	0.990569550	5.228875e-03	5.227393e-02	3.452689e-01	9.432396e-01
GEMIN6	Gem-associated protein 6	2	13.8	1	0.9493046	1.0148626	0.7678676	0.46805747	0.281486774	0.139392314	0.089538512	0.045826791	0.030119668	1	0.9861485	1.0007636	0.75307723	0.37916082	0.273172010	0.159638963	0.118984630	0.063438894	0.031026855	3.653435e-02	11.3961965	4.6828046	20	9.935346e-01	0.992322326	1.998950e-02	2.017613e-02	2.219323e-01	3.893739e-01
GEMIN7	Gem-associated protein 7	2	15.3	1	0.9129159	0.3614123	0.6143241	1.06734196	0.769867423	0.202723438		0.036045441	0.037150456	1	0.8886447	0.4807023	0.44601298	0.11525678						6.140000e-09	9.8025700	1.2814903	14	5.195618e-01	0.375430393	8.915010e-01	3.168556e-01	5.206827e+00	1.116026e+00
GGNBP2	Isoform 3 of Gametogenetin-binding protein 2	2	4.2	1	1.0361240	0.8440198	0.5989642	0.21797857	0.094727858	0.112177072														3.873345e-02	9.2617974	4.8633920	7	9.906266e-01	0.981253209	9.715010e-03	6.538574e-02	4.696504e-01	1.054108e+00
GID8	Glucose-induced degradation protein 8 homolog	2	7.9	1	0.7850001	0.7735160	0.5739979	0.31399628	0.089629646	0.051945330	0.020543224	0.012213508	0.009565231	1	1.0560196	1.0100495	0.68613869	0.20101426	0.042322639	0.051109572	0.020105149			1.090000e-06	9.7974504	5.2027298	18	9.680403e-01	0.961191770	9.632425e-02	1.927023e-02	4.008645e-01	1.033839e+00
GINS2	DNA replication complex GINS protein PSF2	2	11.9	1	0.9402046	0.9186862	0.5769811	0.20865038	0.052410740	0.018679347	0.013875186	0.006781892	0.004296334	1	1.0182005	0.9277299	0.66430953	0.25979685	0.074557158	0.035558253	0.023954868	0.018643855	0.012309890	1.901585e-03	9.7414192	5.7577239	20	9.968600e-01	0.996271273	1.098635e-02	1.042492e-02	1.116979e-01	3.574739e-01
GLRX2	Glutaredoxin-2, mitochondrial	2	11.6											1	0.9246151	0.9613637	0.67891850	0.32618113	0.270524394	0.193093629	0.145928814	0.090956448	0.102749972	1.141433e-01	10.0259887	4.9132697	10	9.896565e-01	0.984484760	1.337804e-02	2.930440e-02	3.577864e-01	8.041366e-01
GM2A	Ganglioside GM2 activator	2	9.3	1	0.9358159	0.9435993	0.8299308	0.50071308	0.362850485	0.514331186	0.262347649	0.164777698	0.154212472	1	1.0098962	1.2301819	0.80221212	0.50465262	0.552719428	0.209121615	0.237525498	0.316137394	0.272758820	2.309878e-01	11.4750815	4.8309744	20	9.191100e-01	0.903943183	1.833424e-01	5.958753e-02	8.192917e-01	1.523406e+00
GNG5	Guanine nucleotide-binding protein G(I)/G(S)/G(O) subunit gamma-5	2	23.5	1	0.8500691	0.7764469	0.6195774	0.30148415	0.129925855	0.075742271	0.015178053	0.011589933	0.012714653	1	1.1167931	0.8919309	0.62585462	0.24264275	0.092428475	0.044571897	0.036770464	0.012173773	0.010878696	1.800000e-08	9.6888491	4.3378052	20	9.824931e-01	0.979210522	5.662756e-02	3.029979e-02	3.450323e-01	5.959358e-01
GNPTAB	N-acetylglucosamine-1-phosphotransferase subunits alpha/beta	2	1.3											1	1.0605660	0.9204113	0.63271496	0.28477042	0.193472302	0.106168833	0.085651420			7.787092e-02	9.6726938	5.1922918	8	9.954892e-01	0.992106148	5.483291e-03	3.154334e-02	2.759912e-01	7.153996e-01
GON4L	Isoform 3 of GON-4-like protein	2	0.8	1	1.0617885	0.9829321	0.6876803	0.28872083	0.090788213	0.044781946	0.018589007	0.015932921	0.010435279											9.905189e-03	10.2602637	6.1985247	10	9.977028e-01	0.996554157	4.354133e-03	1.439072e-02	1.556935e-01	5.205404e-01
GORAB	Isoform 2 of RAB6-interacting golgin	2	6.9	1	0.9191570	0.9656161	0.7018687	0.44270468	0.292615810	0.166516144	0.114624771	0.067468925	0.042153466	1	0.9955187	0.9142545	0.64652163	0.35825852	0.321002210	0.170452599	0.125733474	0.072810131	0.036195268	1.575060e-02	11.0893871	3.5428729	20	9.918173e-01	0.990283072	2.251949e-02	2.892149e-02	3.210178e-01	3.210645e-01
GP1BB	Platelet glycoprotein Ib beta chain	2	10.7	1	1.0322054	0.9967675	0.5588165	0.21875957	0.070399726	0.031730035	0.014675520	0.006886542	0.007317891	1	1.0502447	0.9715795	0.52366423	0.20054063	0.059564446	0.013108069	0.006425530		0.012283992	1.019329e-02	9.3651520	6.1986144	19	9.968466e-01	0.996215970	1.138094e-02	1.085400e-02	1.090988e-01	4.387544e-01
GPATCH2L	Isoform 4 of G patch domain-containing protein 2-like	2	5.7	1	1.1077904	1.0167443	0.5585735	0.25029312	0.099889220	0.046714614		0.023588651	0.010935320	1	0.9865219	0.8493952	0.49624686	0.20821908	0.075633389	0.039256082	0.006971422	0.013807053	0.007234192	1.131745e-02	9.2863228	5.3063595	19	9.906681e-01	0.988801743	3.210178e-02	1.948698e-02	2.052777e-01	5.855340e-01
GPN3	GPN-loop GTPase 3	2	9.9	1	0.9812541	0.7913147	0.5002980	0.15385595	0.058093696	0.009464611				1	0.8857009	0.9024752	0.54812538	0.15703224	0.081945609					4.310000e-10	8.9222989	4.9534449	13	9.863845e-01	0.981846030	2.658697e-02	1.284755e-03	3.302036e-01	7.733463e-01
H2AFX	Histone H2AX	2	6.3	1	1.1216023	0.8751466	0.6986470	0.23581799	0.064160107	0.015448886	0.008878890	0.013339021	0.004179341	1	0.9895058	0.9229482	0.60118245	0.22972883	0.077469947	0.022393416	0.014412686		0.011082239	3.930000e-07	9.8569056	5.8325924	19	9.922717e-01	0.990726064	2.731579e-02	1.821771e-02	1.845799e-01	5.919501e-01
HINT3	Histidine triad nucleotide-binding protein 3	2	13.2	1	1.0498163	0.8185863	0.5899265	0.20423040	0.056635030	0.026629373	0.014894621	0.007288821	0.007338369											1.570000e-09	9.2786045	4.8508497	10	9.926971e-01	0.989045702	1.271314e-02	1.626850e-03	2.902297e-01	6.909011e-01
HMGA1	High mobility group protein HMG-I/HMG-Y	2	15.0	1	1.0031647	1.2984024	1.0257868	0.54134360	0.509026083	0.231355300	0.144105952	0.116890286	0.101379907	1	1.1330000	1.0520832	0.84898361	0.62837046	0.535050459	0.331872721	0.390061864	0.389904938	0.324152728	2.256061e-01	12.6152541	5.8216417	20	9.025577e-01	0.884287325	2.691802e-01	6.982825e-02	9.169383e-01	2.225223e+00
HMGN4	High mobility group nucleosome-binding domain-containing protein 4	2	20.0	1	0.9650994	1.0601864	0.8001158	0.38897932	0.257302096	0.117161531	0.067994198	0.046016452	0.041816215	1	1.0598556	0.9935697	0.71615385	0.28525219	0.172324792	0.080055790	0.048125645	0.038421693	0.046279585	5.106307e-02	10.7260105	6.0560925	20	9.897965e-01	0.987883367	3.534625e-02	1.961800e-02	2.218601e-01	6.723164e-01
HNMT	Histamine N-methyltransferase	2	6.5	1	0.8972975	0.9023900	0.5540708	0.14953801	0.032945773															9.000000e-10	9.2097172	6.1575464	6	9.860715e-01	0.965178656	1.205827e-02	3.240791e-02	4.628108e-01	2.129876e+00
HNRNPH2	Heterogeneous nuclear ribonucleoprotein H2	2	4.5	1	0.9377079	0.6772161	0.4647679	0.16040594	0.008024524					1	0.8823286	1.0111525	0.71260186	0.16184714	0.100155047					8.610000e-09	9.2482110	5.3031921	12	9.266194e-01	0.899101661	1.250881e-01	1.259284e-01	7.779813e-01	3.497433e+00
HSD17B7	Isoform 3 of 3-keto-steroid reductase	2	7.2	1	0.9451955	0.8345561	0.5684304	0.19879615	0.068600980	0.009377239	0.008627242		0.006907539	1	0.9793013	0.9553665	0.62099172	0.19217329	0.024494150	0.014902820	0.015472683			1.870000e-08	9.4774321	5.8110804	17	9.940065e-01	0.992623430	1.794393e-02	4.903909e-03	1.611091e-01	5.533663e-01
HSP90AA4P	Putative heat shock protein HSP 90-alpha A4	2	4.5	1	1.0117937	0.6405909	0.7132197	0.29414416	0.072388720	0.021673667	0.007819767	0.018816961	0.006530532	1	1.0123812	1.1623588	0.59351172	0.26582417	0.070542092	0.022902782	0.005455437			3.090000e-10	9.9997836	5.5084423	18	9.552237e-01	0.945628776	1.502306e-01	1.795906e-03	4.864904e-01	1.362777e+00
HSP90AB4P	Putative heat shock protein HSP 90-beta 4	2	4.6											1	1.1279266	0.8670551	0.77811741	0.21349613	0.258599550					2.360432e-01	9.1927829	42.1396291	6	9.525171e-01	0.881292663	3.505717e-02	1.081171e-01	2.139846e+02	4.516065e+04
HSPA13	Heat shock 70 kDa protein 13	2	4.0	1	0.9828706	0.8847434	0.5956802	0.23580211	0.084836754	0.034587147	0.018554045	0.011518902	0.010443522	1	0.9540367	0.8527309	0.58529222	0.23543622	0.081059037	0.023501762	0.009296239	0.009242883	0.005723334	2.360000e-09	9.4989185	4.8951995	20	9.977848e-01	0.997369434	7.335018e-03	1.426348e-02	9.830631e-02	2.469874e-01
IFNGR1	Interferon gamma receptor 1	2	4.5	1	0.9656966	1.0387034	0.6357875	0.30067168	0.165419766	0.139884513	0.075678052	0.056341895	0.030347970	1	0.9039790	0.9175373	0.59172328	0.25081635	0.218833270	0.098993531	0.080874153	0.063550371		6.898056e-02	9.6990396	5.4074219	19	9.884644e-01	0.986157281	3.309974e-02	2.098488e-02	2.284147e-01	6.487387e-01
IL17RA	Isoform 2 of Interleukin-17 receptor A	2	2.8	1	1.1014897	0.9251461	0.7542212	0.43491223	0.291854892	0.209748564	0.075903021	0.022766762		1	1.0073783	1.2275391	0.49184244	0.61488025	0.451854523	0.235458755	0.244555471			2.390216e-02	12.0349803	3.5376994	17	9.089280e-01	0.887911371	2.218075e-01	1.764912e-01	1.790433e+00	1.355320e+00
IL18	Isoform 2 of Interleukin-18	2	8.5
ILVBL	Acetolactate synthase-like protein	2	3.0	1	0.9132785	0.9100898	0.6333005	0.28738555	0.067616906	0.031348236	0.025255901		0.012903132											2.200000e-10	9.9294461	5.2623560	9	9.935332e-01	0.989653171	9.561975e-03	7.112920e-04	2.819747e-01	7.282696e-01
IMMP2L	Isoform 2 of Mitochondrial inner membrane protease subunit 2	2	18.2	1	0.9379398	0.8640126	0.4784430	0.17322880	0.052829640	0.016537872			0.002583857	1	0.9866175	0.8393871	0.55676032	0.18552894	0.084538688	0.027392303				4.830000e-13	8.9547521	4.8482115	15	9.958009e-01	0.994655712	1.031694e-02
IMMT	Isoform 2 of MICOS complex subunit MIC60	2	3.3	1	1.0321867	0.9435211	0.5679738	0.17781461	0.050947429	0.018232269	0.008352253	0.005290380	0.003868869	1	1.0635499	0.9494672	0.59134309	0.19685200	0.048534908	0.019607172	0.009002618	0.004739848	0.004619957	1.851099e-03	9.4705368	6.3175988	20	9.984806e-01	0.998195661	5.736623e-03	6.993141e-03	7.338752e-02	3.006973e-01
INPP4A	Isoform 2 of Type I inositol 3,4-bisphosphate 4-phosphatase	2	1.8
IPP	Isoform 2 of Actin-binding protein IPP	2	3.4	1	1.0661648	0.9705210	0.4411054	0.18957860	0.061493208					1	0.9666852	1.0444773	0.62502356	0.26360307	0.115628731	0.102832831				9.897897e-02	9.0121301	7.7237792	13	9.814950e-01	0.975326664	3.859598e-02	4.367661e-02	2.564440e-01	2.101931e+00
IPPK	Inositol-pentakisphosphate 2-kinase	2	3.9	1	1.1373943	0.7766304	0.4850525	0.23023725	0.118745499	0.083606936														3.881242e-02	8.5309156	4.0889526	7	9.778237e-01	0.955647486	2.458936e-02	1.081607e-01	8.272378e-01	1.377766e+00
IRAK2	Interleukin-1 receptor-associated kinase-like 2	2	4.0	1	0.8797084	0.8365688	0.5636624	0.23948380	0.112667394	0.023331550	0.027206914	0.025508255												1.770000e-09	9.2553024	4.1849403	9	9.883147e-01	0.981303515	1.560715e-02	2.263256e-02	4.626381e-01	8.378837e-01
ITM2B	Isoform 2 of Integral membrane protein 2B	2	13.1	1	1.0738761	0.8464666	0.7867155	0.36336700	0.264687031	0.207867275	0.175029825	0.088106933	0.083774019	1	1.0024486	0.7996474	0.63524526	0.30976546	0.340228887	0.298517826	0.202934541	0.235275659	0.215887963	1.398556e-01	9.7824699	3.7171820	20	9.654665e-01	0.958991508	8.084673e-02	4.228079e-02	5.338403e-01	7.033778e-01
ITPA	Inosine triphosphate pyrophosphatase	2	13.4
JAG2	Isoform Short of Protein jagged-2	2	2.2											1	0.9733430	1.0363426	0.47758520	0.28196664	0.283249324	0.140002251				2.324418e-01	8.5506175	14.4489525	7	9.832000e-01	0.966400044	1.541955e-02	3.970043e-02	8.095982e-01	2.644484e+01
JMY	Isoform 2 of Junction-mediating and -regulatory protein	2	2.8	1	1.2660585	0.9900644	0.5885165	0.20522469	0.023923118															2.810000e-07	9.5882528	6.7691992	6	9.391955e-01	0.847988688	7.334338e-02	4.164861e-01	1.324073e+00	5.843743e+00
JUNB	Transcription factor jun-B	2	4.9											1	1.0369744	1.0621905	0.74261435	0.26357090	0.091557316	0.053037453	0.024728133	0.018249604	0.022503809	2.739481e-02	10.3492819	7.7309331	10	9.960486e-01	0.994072933	7.803444e-03	1.726440e-02	1.879245e-01	8.724220e-01
KAT7	Isoform 2 of Histone acetyltransferase KAT7	2	4.6	1	0.9613501	0.9284145	0.6173973	0.25347970	0.117862961	0.067708474	0.042944189	0.028103055	0.023370535	1	1.0778546	1.0241251	0.63213236	0.29598445	0.123711953					3.205199e-02	9.8551923	5.7262502	16	9.942583e-01	0.992822812	1.590200e-02	1.958571e-02	1.731894e-01	5.260562e-01
KATNAL2	Isoform 2 of Katanin p60 ATPase-containing subunit A-like 2	2	4.7	1	0.9869870	1.1021425	0.8534909	0.49185058	0.386862212	0.276316620	0.221044495	0.174114582	0.149293381	1	1.0638725	1.0880532	0.82022506	0.47070729	0.439113898	0.255009593	0.267828027	0.245297819	0.110328264	1.864769e-01	11.5182510	5.3470282	20	9.737748e-01	0.968857620	6.812654e-02	3.292938e-02	4.270368e-01	9.652445e-01
KDM4A	Lysine-specific demethylase 4A	2	1.6	1	1.0491561	0.9434111	0.5621346	0.21215826	0.063034568	0.034179634			0.016770633											1.350700e-02	9.3965899	5.9282037	8	9.980706e-01	0.996623583	2.844994e-03	1.813689e-02	1.524700e-01	5.438092e-01
KHNYN	Protein KHNYN	2	2.4											1	1.0320188	1.0027546	0.52003143	0.24210277	0.082673370		0.063947091			7.143237e-02	9.0902101	6.7602427	7	9.933880e-01	0.986775979	7.861148e-03	3.837324e-02	2.742152e-01	1.438607e+00
KIF20B	Isoform 3 of Kinesin-like protein KIF20B	2	0.8	1	1.0549521	0.9014262	0.5409976	0.21757498	0.068178371	0.023201486	0.015754389	0.009098111	0.006775026	1	0.8265505	0.7700314	0.46958130	0.19194281	0.079933279	0.035322579	0.014725444	0.009222427	0.006574395	7.450000e-08	8.8867193	4.4466199	20	9.858609e-01	0.983209833	4.510828e-02	2.290698e-02	2.562876e-01	5.236397e-01
KIF7	Kinesin-like protein KIF7	2	1.6											1	0.7786078	0.8082171	0.38025102	0.22820508	0.143004987				0.076912840	3.606412e-02	7.8936327	3.1281839	7	9.478220e-01	0.895644020	4.259045e-02	1.208414e-01	1.104159e+00	1.195564e+00
KLF1	Krueppel-like factor 1	2	9.7	1	0.8629166	0.7939550	0.5343652	0.21062925	0.045624484					1	0.8428487	0.9699543	0.40835506	0.14348784		0.185657852				8.950476e-02	8.4205893	5.8278932	12	9.455597e-01	0.925144584	8.161899e-02	7.819466e-02	5.148378e-01	1.771308e+00
KLF16	Krueppel-like factor 16	2	14.7	1	0.9843645	0.7497537	0.3538329	0.23242681						1	1.0505635	0.8520446	0.56365177	0.22995719	0.087063641	0.043900989	0.033204510	0.017873942		2.580000e-07	8.6554883	3.9165321	14	9.853660e-01	0.980975754	3.248821e-02	4.267892e-02	3.555250e-01	5.588263e-01
KLHL11	Kelch-like protein 11	2	2.0
KLHL21	Isoform 2 of Kelch-like protein 21	2	4.3	1	0.8701759	0.6474649	0.4411043	0.19521857	0.077968707															8.720000e-08	7.5208338	2.7261446	6	9.849138e-01	0.962284531	1.017234e-02	1.823894e-01	1.425391e+00	8.839335e-01
KPRP	Keratinocyte proline-rich protein	2	1.6	1	0.8495493	1.0634693	0.8542881	0.50665276	0.380687396	1.115919577	0.230093908	0.331339560	0.082903717											5.780000e-08	17.6159456	2.4353483	10	5.464398e-01	0.319659742	5.823299e-01	6.207910e-01	2.615185e+01	3.926828e+00
KRT1	Keratin, type II cytoskeletal 1	2	1.7	1	0.9187036	1.2313415	0.9808082	0.61028486	0.688543967	1.604302396	0.554536528	0.633343205	0.161774499	1	1.5149580	1.3186417	0.73265020	0.52506505	1.128696174	0.339172726	0.551934061	0.385250067	1.112190868	4.325084e-01	18.4282286	2.7655385	20	2.363332e-01	0.093145634	2.265028e+00	1.394361e+00	3.800338e+01	6.946681e+00
KRT6B	Keratin, type II cytoskeletal 6B	2	1.8	1	0.7637595	1.1160768	0.9023769	0.37315246	0.381398371	4.199304364	0.447489779	0.110544032	0.159414307	1	1.6618960	0.7247843	0.19674514	0.60081690	1.133234831	0.351098148	0.747136831	0.229225091	1.231408782	7.902696e-01	6.1107985	25.6364192	20	1.813786e-02	-0.165961294	1.473313e+01	2.689034e-01	1.960253e+02	3.053829e+04
KYNU	Kynureninase	2	3.7	1	0.9832105	0.9315709	0.7297850	0.39026504	0.260732754	0.201411299	0.131358678	0.091504471	0.056713333											6.724009e-02	10.8076405	4.2516834	10	9.963709e-01	0.994556335	4.990999e-03	2.290842e-02	2.630242e-01	4.040776e-01
LAMTOR2	Ragulator complex protein LAMTOR2	2	16.8	1	1.0194556	0.8735697	0.8582929	0.45492357	0.198843115	0.037025030	0.005525425	0.003530154	0.002336826	1	0.9969190	0.8823537	0.72773736	0.44039846	0.246001561	0.076564717	0.024422797			5.490000e-09	11.4790057	5.1322524	18	9.892949e-01	0.987000946	3.212315e-02	1.537254e-02	2.786570e-01	6.049901e-01
LCOR	Isoform 3 of Ligand-dependent corepressor	2	1.8											1	1.2874211	1.1208878	0.86605560	0.22405154	0.226858897					2.254552e-01	9.1785636	79.3073189	6	9.068853e-01	0.767213280	9.722927e-02	1.804586e-01	1.180008e+06	4.540841e+08
LGALS3	Galectin-3	2	8.4											1	1.1970192	0.9723910	0.66588488	0.32456353	0.208539260	0.122498275	0.136372739	0.092368021	0.086624625	1.010468e-01	9.9474589	5.6729765	10	9.756477e-01	0.963471548	4.164867e-02	4.597729e-02	5.494157e-01	1.645671e+00
LINGO1	Isoform 2 of Leucine-rich repeat and immunoglobulin-like domain-containing nogo receptor-interacting protein 1	2	2.1	1	1.0306434	1.1970545	0.8430661	0.43920788	0.227131495	0.310338993	0.180695833	0.050277617	0.131829907	1	0.9632815	1.1706270	0.58987090	0.38877629	0.317790294	0.114468016	0.168442396	0.247976601	0.147937474	1.668852e-01	10.4202013	6.5023819	20	9.432004e-01	0.932550479	1.754879e-01	4.065101e-02	5.227138e-01	1.853809e+00
LMBRD1	Isoform 4 of Probable lysosomal cobalamin transporter	2	13.8	1	0.9318077	1.4821398	0.6961124	0.47558400	0.301428406	0.166706503	0.093151293	0.094188250	0.037554213	1	0.8721368	0.9248827	0.68905292	0.30568987	0.196817692	0.095154014	0.086932291	0.022733377	0.009048707	6.116743e-02	10.8633920	5.6383743	20	9.090811e-01	0.892033838	3.326723e-01	6.467325e-02	7.376362e-01	1.931360e+00
LMO2	Isoform 3 of Rhombotin-2	2	7.0	1	1.3389715	0.9899873	0.7568892	0.24005795	0.112924784	0.103353753	0.055756560	0.034964940		1	1.1560987	0.8326478	0.68809835	0.15766763						6.238339e-02	9.8908855	8.4511418	14	9.392903e-01	0.921077422	1.723045e-01	7.009060e-02	5.196273e-01	3.122651e+00
LPGAT1	Acyl-CoA:lysophosphatidylglycerol acyltransferase 1	2	4.1	1	1.0659398	0.8055273	0.6349176	0.21199741	0.088582909	0.040581863	0.021351811	0.012889849		1	0.9952830	1.0238057	0.65066559	0.27461246	0.059870451					1.686660e-04	9.8763756	5.6766981	15	9.873238e-01	0.983866714	3.344539e-02	3.732361e-02	2.712384e-01	8.002030e-01
LRIG2	Leucine-rich repeats and immunoglobulin-like domains protein 2	2	1.8	1	1.0830752	1.0837265	0.5761478	0.22024583	0.035043789	0.085348290	0.024966557	0.022406508												4.066326e-02	9.4542105	7.6946147	9	9.858712e-01	0.977393961	2.601834e-02	3.785342e-02	3.437126e-01	2.213511e+00
LRR1	Leucine-rich repeat protein 1	2	4.1	1	1.0243494	0.9326816	0.5908972	0.21705600	0.066103857	0.045632984														1.419269e-02	9.5246156	5.8968860	7	9.992258e-01	0.998451615	9.096120e-04	1.734440e-02	1.147352e-01	3.955295e-01
LSM11	U7 snRNA-associated Sm-like protein LSm11	2	5.8	1	1.0971082	1.3032898	0.5345503	0.32161234	0.081609425															1.972069e-01	8.8405325	16.4241564	6	8.881813e-01	0.720453314	1.298695e-01	2.046951e-01	1.622218e+00	1.779355e+02
LYRM7	Complex III assembly factor LYRM7	2	16.3	1	1.0243008	1.1240498	0.9087930	0.47940871	0.312192759	0.096596659	0.030769809	0.011298819	0.007513588	1	1.0211974	1.0152446	0.85274623	0.45698001	0.334951542	0.148151488	0.050752944	0.010974870	0.001678668	1.050000e-08	12.3605981	5.4362633	20	9.870656e-01	0.984640363	4.830394e-02	3.960810e-03	3.146922e-01	6.803226e-01
LYSMD1	LysM and putative peptidoglycan-binding domain-containing protein 1	2	8.4	1	1.0150678	0.8873878	0.7597904	0.42228305	0.284156479	0.134018761	0.098717104	0.072780392	0.060795655	1	1.0090703	0.8864989	0.65950325	0.32866732	0.262090782	0.126298624	0.138961232	0.110220786	0.077161655	5.295028e-02	10.6126284	4.0418377	20	9.923713e-01	0.990940883	2.139333e-02	2.222508e-02	2.523050e-01	3.569614e-01
MACROD1	O-acetyl-ADP-ribose deacetylase MACROD1	2	5.2
MAD2L1BP	MAD2L1-binding protein	2	8.0	1	0.9263666	0.8909494	0.4441180	0.16893843	0.037457966															6.670000e-09	8.6964158	5.3354207	6	9.935156e-01	0.983788995	5.672698e-03	3.995740e-02	3.470941e-01	7.117500e-01
MAGEA9	Melanoma-associated antigen 9	2	5.1	1	1.0421095	1.0005866	0.6215518	0.34944641	0.149778074	0.056617951	0.046385234	0.023119546	0.022363125	1	1.0384870	0.9393813	0.66617794	0.25390722	0.098511518	0.027402867	0.010639823		0.003519085	9.595766e-03	10.1382237	5.4046788	19	9.954422e-01	0.994530597	1.565422e-02	1.495358e-02	1.539605e-01	4.074878e-01
MAGEC2	Melanoma-associated antigen C2	2	4.6	1	1.0635703	0.7991744	0.7485055	0.28177429	0.111197385	0.044832787	0.017691532	0.007292384	0.005065224	1	0.9361044	0.8505499	0.62184749	0.27835870	0.140074735	0.161913944	0.065749160	0.040751723	0.020792487	7.690000e-07	10.0455976	4.2882669	20	9.831105e-01	0.979943745	5.374806e-02	3.044117e-02	3.297528e-01	5.628736e-01
MAPK9	Isoform Beta-1 of Mitogen-activated protein kinase 9	2	4.5	1	1.0600326	1.0271013	0.7438652	0.30638544	0.078891996	0.015605082	0.016425462	0.004269509	0.004992319	1	0.8872946	0.9414058	0.75276058	0.30906590	0.098328269	0.041358230	0.038275265		0.018155051	8.230637e-03	10.5750873	6.7843511	19	9.939404e-01	0.992728526	2.131120e-02	1.547452e-02	1.578913e-01	5.839023e-01
MAPRE3	Microtubule-associated protein RP/EB family member 3	2	9.6	1	1.1148673	1.1485267	0.8921581	0.42452794	0.107733962	0.033765501	0.011739416	0.008444733	0.006853365	1	0.9691219	0.9519646	0.71193160	0.36078251	0.101674607	0.035436531	0.012951564			1.403340e-04	11.1885854	6.9770290	18	9.833188e-01	0.979744242	6.092477e-02	2.043206e-02	2.853272e-01	1.076008e+00
MAU2	MAU2 chromatid cohesion factor homolog	2	2.8	1	0.9733980	0.9039859	0.6363061	0.30208608	0.159151076	0.133119201	0.066360970	0.055037202	0.028900622	1	0.9373599	0.9024781	0.49304286	0.24380547	0.088655460	0.044924972	0.018187783	0.016481554	0.012512516	2.059266e-02	9.4963337	4.5462418	20	9.918516e-01	0.990323727	2.530731e-02	1.838376e-02	2.051567e-01	4.184853e-01
MCFD2	Isoform 2 of Multiple coagulation factor deficiency protein 2	2	18.1	1	0.9610205	0.9546404	0.7300608	0.39524500	0.145515158	0.092752116	0.034063483	0.034823432	0.033833952	1	1.1747203	0.9514778	0.76113221	0.30730069	0.188304721	0.133202031	0.061955034	0.056751920	0.036419943	3.855404e-02	10.6766206	5.6372719	20	9.879936e-01	0.985742414	4.178203e-02	2.243391e-02	2.505786e-01	6.727762e-01
MCM8	Isoform 2 of DNA helicase MCM8	2	2.8											1	0.8388148	1.1228276	0.46631542	0.19259626						1.925962e-01	8.8832776	50.9346906	5	9.312347e-01	0.724938648	4.106756e-02	7.259226e+00	1.437866e+05	5.549647e+07
MECP2	Methyl-CpG-binding protein 2	2	4.3	1	0.8665090	0.9204532	0.6407804	0.33358946	0.166691109	0.061315119	0.048259146	0.031515294	0.024240110	1	1.1284785	1.1468560	0.81657393	0.31529644	0.058572482	0.052547208				3.091891e-02	10.5097624	6.6476751	17	9.718745e-01	0.965384033	8.871159e-02	4.061212e-02	3.712778e-01	1.323229e+00
MED30	Isoform 2 of Mediator of RNA polymerase II transcription subunit 30	2	13.3	1	0.8816476	0.8596732	0.6586185	0.34799291	0.160367474	0.090641129	0.068690330	0.027197093	0.028651861	1	0.9886646	0.8101071	0.69149170	0.32818176	0.256435426	0.102509483	0.097188407	0.044354888	0.044665006	1.470000e-08	10.3176864	3.6280287	20	9.889353e-01	0.986860652	3.119337e-02	7.560744e-02	4.522475e-01	4.334130e-01
METTL15	Probable methyltransferase-like protein 15	2	6.6	1	1.0091344	0.7682501	0.5350136	0.17531630	0.050526678		0.025746014			1	0.8997987	0.7709038	0.46511348	0.19029518						1.320000e-09	8.5556623	3.9095229	12	9.871183e-01	0.982287636	2.098566e-02	4.787599e-03	3.783953e-01	5.301319e-01
MEX3B	RNA-binding protein MEX3B	2	5.6											1	0.9812140	0.9940412	0.55708322	0.21941807	0.134576534	0.083427769	0.078910304		0.018805990	6.437550e-02	9.2674025	6.4932818	9	9.958804e-01	0.993408713	6.190755e-03	1.934642e-02	1.903410e-01	8.726520e-01
MFSD1	Isoform 3 of Major facilitator superfamily domain-containing protein 1	2	5.4	1	0.8650569	0.7902539	0.5427862	0.22584778	0.084807537	0.033055870	0.017260340	0.008870485	0.002294445	1	0.9757277	1.0222545	0.60001871	0.24369767	0.094535900	0.034419846	0.028494569		0.007916053	4.280000e-06	9.4952750	4.9921554	19	9.850507e-01	0.982060808	4.683184e-02	5.655787e-02	2.642698e-01	6.492446e-01
MFSD11	UNC93-like protein MFSD11	2	3.8											1	1.0802964	0.7660856	0.58327702	0.22050229	0.086843775					1.560000e-09	9.1168719	4.0459989	6	9.743380e-01	0.935844951	2.111389e-02	1.815631e-02	1.489739e+00	1.846717e+00
MID1IP1	Mid1-interacting protein 1	2	9.8
MIER3	Isoform 3 of Mesoderm induction early response protein 3	2	4.0
MLF1	Isoform 3 of Myeloid leukemia factor 1	2	5.7											1	1.0319956	1.0273694	0.57237059	0.24565060	0.096074366	0.052588158	0.021596433		0.012497239	2.732235e-02	9.5853923	6.2428335	9	9.943199e-01	0.990911847	9.596146e-03	2.533413e-02	2.434629e-01	9.498681e-01
MLLT10	Protein AF-10	2	1.5	1	1.0165598	0.9258802	0.5182705	0.24150571	0.101275456	0.028087749	0.021386197	0.019085181	0.016008195	1	0.9390282	0.9109469	0.49993765	0.21583330	0.078896967	0.035574433	0.018468001	0.026914535	0.013996779	1.129097e-02	9.1613631	5.0908213	20	9.978346e-01	0.997428549	7.227164e-03	8.620202e-03	9.557783e-02	2.541066e-01
MPLKIP	M-phase-specific PLK1-interacting protein	2	10.6	1	0.9127507	1.0440092	0.6489367	0.31762427	0.173657337	0.166623566	0.123599570	0.077168776	0.067771867	1	1.0110862	0.9266383	0.60287962	0.27701225	0.165731728	0.089037061	0.123852063	0.116125408	0.096949751	1.013085e-01	9.6322489	5.9934249	20	9.913749e-01	0.989757718	2.523793e-02	1.527177e-02	1.806008e-01	6.393781e-01
MRPL10	39S ribosomal protein L10, mitochondrial	2	6.9	1	0.9300899	0.8344217	0.5727619	0.20910023	0.056196191	0.016029452	0.011388591	0.007682989	0.001499088	1	0.9558410	0.8739625	0.52249391	0.20714842	0.082115200	0.019633057	0.008438047			7.440000e-10	9.1631042	4.8206110	18	9.956361e-01	0.994700956	1.295894e-02	5.621955e-03	2.260340e-01	2.856245e-01
MRPL51	39S ribosomal protein L51, mitochondrial	2	14.1
MRPL54	39S ribosomal protein L54, mitochondrial	2	13.8	1	0.9649140	1.0209545	0.6450856	0.34728201	0.147861887	0.060660794	0.031040507	0.015548359	0.018809216	1	0.9679097	0.9522369	0.64958853	0.29493095	0.112688671	0.050609561	0.019484563	0.017131938	0.027969693	1.121767e-02	10.2418089	5.3300130	20	9.966430e-01	0.996013607	1.149697e-02	1.178435e-02	1.284606e-01	3.287949e-01
MRPS14	28S ribosomal protein S14, mitochondrial	2	18.8	1	1.0038806	0.8274365	0.5664354	0.20920169	0.080223896	0.039765080	0.023780213	0.013005195	0.008026819											6.630000e-12	9.1941971	4.5359353	10	9.970629e-01	0.995594422	4.826294e-03
MRPS24	28S ribosomal protein S24, mitochondrial	2	10.2	1	1.0246998	0.9196806	0.5785727	0.22704295	0.068270704	0.023797527	0.011917024	0.002400590	0.002245355	1	1.0181282	0.9478564	0.59806096	0.21885654	0.060451121	0.013325221	0.013533597		0.006622959	1.450000e-09	9.5881924	5.7369083	19	9.993949e-01	0.999273926	2.107317e-03	4.340110e-04	5.040815e-02	1.644318e-01
MRPS30	39S ribosomal protein S30, mitochondrial	2	4.3	1	0.9965264	0.7213113	0.4865560	0.13749104	0.030836775	0.007377337	0.006340720		0.001585411	1	0.9173087	0.8154070	0.56108571	0.15413944	0.047007861	0.016400176				4.080000e-10	8.5826577	4.4192100	16	9.850357e-01	0.981294673	3.954092e-02	4.676969e-03	2.929208e-01	5.889131e-01
MSMO1	Methylsterol monooxygenase 1	2	8.5	1	0.9860420	0.7140508	0.4751327	0.14921563	0.012422239					1	0.9752376	0.8783322	0.47470492	0.17784494	0.049871826	0.021574623				3.530000e-12	8.5105459	4.5145160	13	9.884204e-01	0.984560469	2.356643e-02
MTHFSD	Isoform 4 of Methenyltetrahydrofolate synthase domain-containing protein	2	5.0											1	0.8664433	0.9266972	0.54210133	0.20398065	0.029157551					2.940000e-10	9.2885908	5.7336877	6	9.773059e-01	0.943264809	1.869087e-02	4.805866e-03	7.642986e-01	2.317495e+00
MTMR14	Isoform 2 of Myotubularin-related protein 14	2	4.0	1	1.0520185	0.9321689	0.5720464	0.25509423	0.068903245	0.038148872	0.025938393	0.008912298	0.011134465	1	0.8137851	0.8296582	0.55850798	0.21425491	0.104642725	0.045238134	0.013775154			9.250000e-09	9.4015977	4.7462991	18	9.849352e-01	0.981707080	4.421066e-02	3.022948e-02	2.868442e-01	6.465830e-01
MXRA8	Isoform 4 of Matrix remodeling-associated protein 8	2	5.6	1	1.0098963	0.9335512	0.6434705	0.37659950	0.142652343	0.079091967	0.058606069	0.035148456	0.037005899	1	0.9453683	0.9594597	0.60754738	0.29697401	0.136792887	0.109963968	0.061241010	0.044295209	0.040040897	3.075873e-02	10.0538260	4.8275047	20	9.968117e-01	0.996213906	1.008163e-02	1.175899e-02	1.312101e-01	2.839835e-01
MYH14	Myosin-14	2	1.0	1	1.1898030	0.4006284	0.3867479	0.10453181	0.057475490	0.041163122	0.020109917	0.009361456	0.007392382	1	0.9136845	0.3673535	0.19332219	0.05982929				0.043599235		4.437361e-02	5.6768871	4.1077975	16	9.500330e-01	0.937541203	1.327086e-01	4.272948e-02	4.209343e-01	1.237452e+00
NCBP2-AS2	Uncharacterized protein NCBP2-AS2	2	17.2	1	0.8635346	0.8333944	0.5184289	0.20302881	0.091967775	0.054367510	0.024356880	0.010319660	0.011013342	1	1.2683480	1.2194077	0.52331052	0.17410284	0.101252941	0.037621904	0.036499034		0.034101779	3.941295e-02	9.1545980	7.1773122	19	9.519001e-01	0.942280076	1.829612e-01	4.022820e-02	3.935978e-01	2.390041e+00
NCL	Nucleolin	2	3.4	1	0.9689511	1.0399850	0.6943288	0.28900976	0.080259884	0.026848790	0.009629619	0.005707443	0.004066021	1	1.0383441	1.0096665	0.68939179	0.28670891	0.077311962	0.025665840	0.008713410	0.004072852	0.003626145	1.214337e-03	10.3280855	6.5054823	20	9.974886e-01	0.997017769	9.648308e-03	9.397847e-03	1.015283e-01	3.642603e-01
NDEL1	Isoform 3 of Nuclear distribution protein nudE-like 1	2	5.5	1	1.0067784	0.9435088	0.6659798	0.35254567	0.226203986	0.141280818	0.102635571	0.058543778	0.042440738	1	0.9962676	0.8995953	0.64448612	0.33677863	0.267582253	0.126844425	0.173939215	0.033889659		5.162146e-02	10.2609268	4.1404612	19	9.941348e-01	0.992961717	1.599305e-02	2.025403e-02	2.174530e-01	3.331938e-01
NDOR1	Isoform 3 of NADPH-dependent diflavin oxidoreductase 1	2	3.8	1	0.9456296	1.0110498	0.6230644	0.31025804	0.123063263	0.058723907	0.032826385	0.014980714	0.013709239	1	1.0119405	0.9488899	0.63757341	0.31882586	0.081587326	0.045356304	0.032312650	0.023148637	0.023817999	1.184944e-02	10.0943786	5.4057493	20	9.967030e-01	0.996084787	1.139356e-02	1.143308e-02	1.247327e-01	3.345632e-01
NDUFAF3	NADH dehydrogenase [ubiquinone] 1 alpha subcomplex assembly factor 3	2	13.6	1	0.9370315	0.8890911	0.5970363	0.23108371	0.070687387	0.031464096	0.018440237	0.007079188	0.004206241	1	0.9618318	0.9191975	0.59810531	0.22539906	0.074627739	0.026605972	0.007999646	0.010382896		3.840000e-09	9.5933123	5.3583241	19	9.977963e-01	0.997355544	7.099405e-03	8.801750e-04	9.796947e-02	2.779347e-01
NDUFAF5	Isoform 2 of Arginine-hydroxylase NDUFAF5, mitochondrial	2	6.0	1	0.9326526	0.9694033	0.5264712	0.17688890	0.054466875	0.022774628	0.015236403													1.578948e-02	9.1812429	6.5555101	8	9.960102e-01	0.993017782	5.635489e-03	2.452421e-02	1.941488e-01	9.397622e-01
NEIL2	Isoform 3 of Endonuclease 8-like 2	2	6.6											1	1.1025514	0.9646433	0.62752337	0.25068477	0.076627462	0.028232364	0.032341931			1.358075e-02	9.8297878	6.0956535	8	9.926569e-01	0.987149631	1.121317e-02	3.987471e-02	3.205929e-01	1.132463e+00
NEK2	Isoform 4 of Serine/threonine-protein kinase Nek2	2	4.6											1	0.9909492	0.8444744	0.53532951	0.19099575	0.025176509		0.044135063			4.180000e-07	9.0275008	4.9494383	7	9.948486e-01	0.989697287	5.858338e-03	8.033648e-02	2.444799e-01	6.045406e-01
NELFE	Negative elongation factor E	2	6.1	1	0.8998112	0.9456922	0.5567692	0.21039459	0.066260088	0.024772955	0.014382669	0.007640808	0.006621434	1	0.9436813	0.9243406	0.55183508	0.20058539	0.072664069	0.023875108	0.008176965	0.001650406	0.006581152	1.411115e-03	9.3832831	5.6121961	20	9.960426e-01	0.995300562	1.334587e-02	1.117267e-02	1.213783e-01	3.893866e-01
NEU3	Sialidase-3	2	5.1	1	1.0250791	0.9522015	0.5238692	0.25816572	0.069376132	0.055470905				1	0.9325730	0.9819145	0.53875271	0.21504964						4.976701e-02	9.1842005	6.0833710	12	9.927406e-01	0.990018305	1.251166e-02	3.580220e-02	2.089006e-01	7.911474e-01
NNMT	Nicotinamide N-methyltransferase	2	6.1	1	1.0375851	0.9460913	0.6083612	0.20490908	0.081561424	0.035193561	0.023618614	0.013357079	0.012952237	1	1.0762939	1.0378690	0.65137089	0.26378955	0.076445961	0.035269858	0.018384251	0.005883497	0.008652781	1.308567e-02	9.8252983	6.4316731	20	9.955793e-01	0.994750374	1.688070e-02	1.220495e-02	1.304384e-01	5.092310e-01
NRAS	GTPase NRas	2	8.5	1	0.9786822	1.1194480	0.7284384	0.25382537	0.076660185	0.023587014	0.014302682	0.006980823	0.006319654	1	1.0325055	0.9424437	0.65077614	0.25353297	0.085522254	0.033664918	0.017070516	0.009010190	0.015178660	1.129692e-02	10.1631810	6.9760684	20	9.929717e-01	0.991653941	2.714618e-02	1.517647e-02	1.624954e-01	6.718740e-01
NRGN	Neurogranin	2	19.2											1	1.0892976	0.9249550	0.81521429	0.41288672	0.427143646	0.205268122	0.319108212	0.241998410	0.164547486	2.208184e-01	10.6244611	5.1288999	10	9.647734e-01	0.947160170	4.060730e-02	5.248220e-02	7.235159e-01	1.647845e+00
NRIP1	Nuclear receptor-interacting protein 1	2	1.6
NUBP1	Isoform 2 of Cytosolic Fe-S cluster assembly factor NUBP1	2	8.7	1	1.0602156	1.1384936	0.7512266	0.21362130	0.064795965	0.024739396				1	0.8341014	1.1449680	0.72173173	0.24692526						3.452611e-02	10.1694248	8.8221404	12	9.608901e-01	0.946223914	7.896692e-02	8.205352e-02	4.565301e-01	2.467220e+00
OGT	UDP-N-acetylglucosamine--peptide N-acetylglucosaminyltransferase 110 kDa subunit	2	1.5	1	1.0714623	0.8354177	0.5602270	0.19482080	0.059946086	0.021252112	0.010241223	0.006882538	0.005071177	1	0.9630784	0.8948860	0.54775516	0.20693737	0.051395828	0.022341868	0.008023588	0.004190655	0.003511513	1.980000e-08	9.2201824	5.1290817	20	9.961673e-01	0.995448672	1.336955e-02	3.683996e-03	1.280708e-01	3.465545e-01
OIP5	Protein Mis18-beta	2	9.2	1	0.9771385	0.9145621	0.6125503	0.33312719	0.162528541	0.016892652	0.014345011			1	1.2092398	0.9088770	0.61582819	0.44273788						5.250000e-11	10.3299240	4.3242251	13	9.681358e-01	0.957514421	6.327318e-02
OPA3	Optic atrophy 3 protein	2	10.1	1	1.2299753	1.4059082	0.4202232	0.25353045	0.069130599	0.030581613	0.015142654	0.009061059	0.005829966	1	0.8154696	0.7560774	0.46112786	0.15696478						5.141440e-02	8.7995809	8.6416672	15	8.931102e-01	0.863958416	3.559570e-01	7.792914e-02	5.673574e-01	6.310629e+00
ORMDL3	Isoform 2 of ORM1-like protein 3	2	16.8	1	1.0115745	0.9041982	0.7180397	0.34040381	0.204359188	0.043374292	0.075067571	0.039180304	0.053825637	1	0.9486127	0.9076451	0.49500080	0.18929092	0.128405619		0.062017398			3.975248e-02	9.6174162	4.8565491	17	9.827038e-01	0.978712410	4.620595e-02	3.218920e-02	3.148490e-01	7.152849e-01
OS9	Protein OS-9	2	3.4	1	1.0437107	0.9272664	0.6606267	0.28920146	0.095249838	0.026911735	0.015461160	0.010310079	0.007363731	1	1.0195490	0.9118198	0.67299208	0.29164731	0.114820104	0.042114608	0.018105420	0.004344675	0.008256933	9.130000e-10	10.1614577	5.3915104	20	9.986903e-01	0.998444705	4.681712e-03	2.367270e-03	8.364123e-02	2.065545e-01
PCGF1	Polycomb group RING finger protein 1	2	7.3	1	0.8637771	0.9068069	0.5400018	0.16398327	0.103827056	0.051553932	0.031576691	0.018634676	0.016668060	1	0.9813669	0.8271311	0.53160557	0.20414114	0.114494007	0.032667055				8.783127e-03	9.0691441	4.7502416	17	9.904556e-01	0.988253079	2.554743e-02	2.361640e-02	2.212046e-01	5.047918e-01
PCGF3	Polycomb group RING finger protein 3	2	10.7	1	0.9867893	0.9500777	0.6243040	0.33339660	0.178857475	0.091122232	0.038060689	0.046120849	0.051780210	1	1.1098045	0.9712149	0.52291519	0.15021315		0.075426634		0.076593448	0.046700377	5.840187e-02	9.3947288	5.7706031	18	9.865932e-01	0.983720286	4.188531e-02	2.228510e-02	2.404383e-01	8.320258e-01
PCGF5	Polycomb group RING finger protein 5	2	10.5	1	1.0022836	0.9671936	0.5912038	0.23748099	0.115239571	0.097872497	0.031583302	0.024888036	0.019321918	1	1.0854097	0.8448683	0.54518191	0.22344076	0.115099369	0.012899697	0.016913019			1.646931e-02	9.4232436	5.0709220	18	9.933028e-01	0.991867654	2.095689e-02	1.905817e-02	1.866104e-01	4.787733e-01
PCGF6	Polycomb group RING finger protein 6	2	4.9	1	1.0557690	0.7082998	0.5627562	0.20252218	0.092643954					1	0.8565350	0.8558943	0.55958930	0.19848230		0.032044501				1.730000e-08	8.9629369	3.9527455	12	9.680987e-01	0.956135746	5.016413e-02	4.251707e-02	3.814985e-01	5.929501e-01
PDE7A	Isoform PDE7A3 of High affinity cAMP-specific 3',5'-cyclic phosphodiesterase 7A	2	4.7	1	1.0783904	0.7990280	0.5741757	0.19125304	0.045594889	0.015542517	0.005180647	0.001765480	0.001692509	1	0.9708663	0.9325634	0.63966307	0.24298861	0.088936279	0.054119784	0.007194453	0.014178399	0.009438753	4.090000e-09	9.5324293	5.2288440	20	9.913937e-01	0.989779964	3.027894e-02	2.187203e-03	1.957917e-01	5.290045e-01
PEX13	Peroxisomal membrane protein PEX13	2	5.0
PEX7	Isoform 2 of Peroxisomal targeting signal 2 receptor	2	6.1	1	0.9675205	0.9882771	0.6038019	0.34974615	0.176523071	0.080211733	0.046656239	0.020404023	0.009384276	1	1.0730856	0.9191628	0.62314981	0.28565412	0.226674078	0.099172524	0.066879642	0.040841616		2.107559e-02	10.1050017	4.4982821	19	9.931086e-01	0.991730268	2.137475e-02	2.087531e-02	2.168656e-01	4.030735e-01
PGK2	Phosphoglycerate kinase 2	2	3.6	1	0.7572966	1.9584444	0.7011231	0.84850567	0.524242757	0.097042672	0.013306454	0.013049394	0.003428042	1	1.0513351	1.1089857	0.90257039	0.42320470	0.438342901	0.287746422	0.134463591	0.050483317	0.047471839	3.760000e-07	13.9193527	5.3375912	20	7.633151e-01	0.718936700	1.201932e+00	1.952119e-01	1.931551e+00	3.428917e+00
PHPT1	Isoform 2 of 14 kDa phosphohistidine phosphatase	2	12.9	1	1.3648356	1.9633673	1.7821778	1.29782573	1.321547469	0.873835960	0.619370321	0.328657195	0.242080427	1	1.6716751	1.5674728	1.41690849	0.98561419	1.239238031	0.854323887	0.770003498	0.493913976	0.086552165	5.875317e-02	22.6320960	10.9606239	20	4.344834e-01	0.328449026	2.930171e+00	8.788884e-01	5.443689e+00	1.757778e+01
PIGA	Isoform 3 of Phosphatidylinositol N-acetylglucosaminyltransferase subunit A	2	7.6
PIGW	Phosphatidylinositol-glycan biosynthesis class W protein	2	4.2
PIK3CA	Phosphatidylinositol 4,5-bisphosphate 3-kinase catalytic subunit alpha isoform	2	1.8	1	0.8997852	1.0439437	0.5479546	0.23804619	0.083102183															1.049569e-01	9.0939496	8.1930597	6	9.766436e-01	0.941609110	1.962658e-02	1.034136e-01	5.021476e-01	4.841943e+00
PIM1	Isoform 2 of Serine/threonine-protein kinase pim-1	2	7.3	1	0.9544171	0.6668874	0.5352981	0.15433793	0.049519338					1	0.9481887	1.1082954	0.67511210	0.19872589						2.720000e-09	9.4823079	5.9014682	11	9.173950e-01	0.881992801	1.205040e-01	5.986570e-02	1.008621e+00	3.205841e+00
PIM2	Serine/threonine-protein kinase pim-2	2	5.5
PLEKHO2	Isoform 2 of Pleckstrin homology domain-containing family O member 2	2	5.0											1	1.0914431	0.8404647	0.47725838	0.24236809	0.080253582	0.022354403		0.029714761	0.019642694	5.708694e-03	8.8731416	4.4306400	9	9.924242e-01	0.987878655	1.200737e-02	3.147380e-02	3.267847e-01	6.585889e-01
PNRC2	Proline-rich nuclear receptor coactivator 2	2	12.9	1	1.0014734	0.8611187	0.6234506	0.23583185	0.034760662	0.027193522	0.014541320	0.009203256	0.008716651	1	1.0695052	0.9282059	0.53999061	0.21702796	0.094515346	0.038266667				5.780000e-09	9.4949756	5.2712073	17	9.950984e-01	0.993967316	1.497183e-02	1.559397e-02	1.898231e-01	4.320449e-01
PODXL2	Isoform 2 of Podocalyxin-like protein 2	2	5.7	1	1.1950063	0.8914062	0.7976847	0.26352710	0.146250254	0.118612224	0.051913359	0.064781245	0.035054294	1	0.9229733	1.0141806	0.59347279	0.29949159	0.194190610	0.108589970	0.136624769		0.026125050	6.649207e-02	10.0620191	5.9726217	19	9.736030e-01	0.968323587	8.530772e-02	3.227520e-02	3.500729e-01	1.130348e+00
POGK	Pogo transposable element with KRAB domain	2	4.1
PPP1CB	Serine/threonine-protein phosphatase PP1-beta catalytic subunit	2	6.1	1	1.0927297	0.7208851	0.6350513	0.18806823	0.062407157	0.019925754	0.010734973	0.007832994	0.005341010	1	0.9588388	0.8924927	0.54586340	0.20973218	0.080451300	0.030207084	0.012557079	0.008305198	0.008806665	1.160000e-07	9.2304980	4.6833033	20	9.847225e-01	0.981858022	5.220721e-02	4.088572e-02	2.758626e-01	6.099035e-01
PPP1R13L	RelA-associated inhibitor	2	2.7	1	1.0522980	0.9313079	0.5979194	0.22359278	0.080378604	0.074934287	0.042468419	0.024359497	0.026540884	1	1.0376688	0.9587007	0.49664292	0.20045311	0.106489803				0.028019399	3.514904e-02	9.2508565	5.8918457	17	9.960292e-01	0.995112889	1.206287e-02	1.360598e-02	1.295879e-01	4.660264e-01
PPP1R14A	Isoform 2 of Protein phosphatase 1 regulatory subunit 14A	2	22.5	1	1.0684681	1.0706762	0.9586205	0.54300686	0.402926818	0.131021832	0.057481519	0.021938263	0.015807506	1	1.0380337	1.0447336	0.80510674	0.45438722	0.357657835	0.174718970	0.104482953	0.033777581	0.017815973	7.460000e-07	12.7886273	4.9297498	20	9.823972e-01	0.979096637	6.292342e-02	4.113218e-02	4.218081e-01	7.156056e-01
PROSER1	Isoform 2 of Proline and serine-rich protein 1	2	2.1	1	1.0235713	0.9044096	0.6259640	0.25724263	0.101094559	0.021103903	0.020928262	0.008701001	0.011091116											8.950000e-09	9.8339598	5.2223214	10	9.989241e-01	0.998386140	1.888872e-03	4.014942e-03	1.120694e-01	2.885926e-01
PRTFDC1	Isoform 2 of Phosphoribosyltransferase domain-containing protein 1	2	11.1	1	1.0332480	0.9145816	0.5946613	0.23768012	0.113459016	0.048211512	0.027686351	0.030475153	0.026001613	1	1.0696069	0.9122364	0.59150144	0.28438256	0.090664454	0.055001749	0.049549991	0.020916954	0.030160492	1.835343e-02	9.6184059	5.1528044	20	9.975415e-01	0.997080562	8.479047e-03	9.737530e-03	1.075823e-01	2.798152e-01
PSMB2	Proteasome subunit beta type-2	2	12.4	1	1.0243295	0.9811345	0.8112516	0.46908549	0.367128940	0.274689857	0.205395272	0.141421334	0.145451765	1	1.0275194	1.0352593	0.78998307	0.40550884	0.359465466	0.220856466	0.219027153	0.220744355	0.241950644	1.970088e-01	10.8009372	5.6801768	20	9.879004e-01	0.985631732	2.962620e-02	1.902752e-02	2.540206e-01	6.810257e-01
PTBP3	Isoform 1 of Polypyrimidine tract-binding protein 3	2	3.3	1	1.0822638	0.8410597	0.5959776	0.20109334	0.075988424	0.042614960	0.021791737	0.012430510	0.005327196	1	0.9942662	0.9154326	0.59253472	0.23647095	0.093711998	0.035159026	0.006845182	0.007685096	0.007453929	1.850000e-09	9.5149759	5.0970545	20	9.957070e-01	0.994902055	1.506483e-02	3.018187e-03	1.418415e-01	3.611653e-01
PTDSS1	Phosphatidylserine synthase 1	2	3.8	1	1.1232298	0.8673567	0.5650073	0.18571321	0.063158492	0.017253469	0.008987020	0.006704597	0.004846384	1	1.0911937	0.9425541	0.55222887	0.19402111	0.044539786	0.017890111				1.620000e-12	9.3236767	5.7099387	17	9.914336e-01	0.989456689	2.846064e-02	1.096440e-04	2.033905e-01	6.739058e-01
PTGR2	Prostaglandin reductase 2	2	5.1	1	0.9714812	1.0106214	0.6706363	0.31096934	0.108387176	0.049698594	0.019602287	0.014573192	0.009515998	1	1.0403101	0.9281786	0.64559198	0.29049196	0.085358259	0.044395064	0.018879624	0.007366083	0.010572021	3.991047e-03	10.1948211	5.6150349	20	9.977479e-01	0.997325651	8.082960e-03	9.468158e-03	1.021820e-01	2.896810e-01
PTK7	Isoform 3 of Inactive tyrosine-protein kinase 7	2	2.0	1	1.1134420	1.0819060	0.6744837	0.34086128	0.273811905	0.149717881	0.073760456	0.064062077	0.050174295											7.256502e-02	10.4698770	5.3085849	10	9.766550e-01	0.964982500	4.121463e-02	5.056531e-02	5.866076e-01	1.444005e+00
PWWP2A	Isoform 3 of PWWP domain-containing protein 2A	2	3.5	1	0.9639245	0.8251505	0.6099868	0.23940794	0.098972133	0.039327280	0.022716118	0.010259546	0.008107005	1	0.9245703	1.0409379	0.63434216	0.25318631	0.102033162	0.075963842	0.103527886		0.023878178	2.498020e-02	9.7160565	5.6159638	19	9.882818e-01	0.985938191	3.674013e-02	2.135396e-02	2.225825e-01	6.785620e-01
PXMP2	Peroxisomal membrane protein 2	2	9.2	1	0.9618678	0.6664083	0.4969339	0.15603531	0.052603959	0.020321514	0.012530506	0.005622853	0.005190113	1	0.9129460	0.8940632	0.51121333	0.21215597	0.063829269	0.026625195	0.040791677			8.320000e-08	8.6019452	4.1318329	18	9.838669e-01	0.980409782	4.576712e-02	1.638083e-02	3.001961e-01	5.465481e-01
PYURF	Protein preY, mitochondrial	2	13.2	1	1.2057162	1.4953931	1.2119691	0.72379971	0.731272961	0.417572874	0.327223629	0.184941175	0.184899951	1	1.5128670	1.1038954	1.13013355	0.68254168	0.689443314	0.393493056	0.348142281	0.365398631	0.297510935	2.289425e-01	15.2466036	6.1400078	20	7.923062e-01	0.753363612	7.335319e-01	1.585504e-01	1.938167e+00	4.096237e+00
RAB31	Ras-related protein Rab-31	2	12.9	1	0.9179822	0.9174324	0.5429325	0.18608949	0.047606943	0.022115492	0.010794923	0.007168273	0.004956456	1	1.0327383	0.8707051	0.58455050	0.19969411	0.072391471	0.031074844	0.011609748	0.014921944		3.040000e-08	9.3237885	5.4392217	19	9.963559e-01	0.995627068	1.198513e-02	1.646137e-01	1.083795e-01	3.074690e-01
RAB4B	Ras-related protein Rab-4B	2	10.8	1	0.9913980	0.9530005	0.5637109	0.28032664	0.138663126	0.071153834	0.045162489	0.027114763	0.025686416	1	0.9203717	0.8864474	0.56231334	0.24527322	0.138097063	0.053872561	0.022695208	0.024818717	0.007542502	1.442844e-02	9.5418166	4.6797468	20	9.965577e-01	0.995912219	1.095126e-02	1.184868e-02	1.312267e-01	2.827483e-01
RAB6B	Ras-related protein Rab-6B	2	11.5	1	1.0002178	0.7543019	0.6579057	0.26711338	0.154456184	0.181129039	0.089812647	0.046429503	0.046792093	1	1.0151271	0.9860839	0.61826354	0.29704431	0.196267299	0.113439874	0.109716528	0.111685997	0.120702031	7.584298e-02	9.5657862	4.6398784	20	9.842215e-01	0.981262998	4.518821e-02	2.429992e-02	2.869625e-01	6.072555e-01
RABIF	Guanine nucleotide exchange factor MSS4	2	15.4	1	0.9112434	0.9844810	0.6341724	0.32902792	0.114018755	0.038353699	0.019129979	0.010056257	0.007204610	1	0.9210350	0.9266182	0.66308715	0.30423384	0.091050196	0.039920860		0.008404212		2.110000e-12	10.2066775	5.2858085	18	9.940272e-01	0.992747363	1.801832e-02	3.660000e-05	1.769020e-01	4.420240e-01
RAP1A	Ras-related protein Rap-1A	2	8.2	1	1.2662898	0.5818483	0.5133619	0.15097399	0.073488440					1	1.0237938	0.9603140	0.57594407	0.19106597	0.039401177	0.019038214	0.012689511			1.330000e-06	8.8329141	4.5008935	14	9.336221e-01	0.913708697	1.761876e-01	7.146009e-01	8.070391e-01	1.536439e+00
RBBP4	Isoform 3 of Histone-binding protein RBBP4	2	3.4	1	0.9381889	1.0366537	0.7448385	0.34357679	0.102713148	0.018909613	0.008288057	0.004732049	0.003923757	1	1.0513654	1.0179761	0.75249709	0.33306413	0.116156684	0.036362285	0.009338925			5.970000e-12	10.7760617	6.4929821	18	9.963800e-01	0.995604340	1.245613e-02	3.230000e-05	1.325984e-01	4.467490e-01
RBFA	Putative ribosome-binding factor A, mitochondrial	2	5.5
RBM8A	RNA-binding protein 8A	2	6.3	1	0.9776753	1.0710865	0.7438975	0.29233630	0.084193789	0.027174847	0.013468312	0.007462408	0.006008481	1	1.0360704	1.0154042	0.73328250	0.28679972	0.078763458	0.032518260	0.013542977	0.006248021	0.003637175	6.857724e-03	10.5006640	7.1304911	20	9.970861e-01	0.996539742	1.144895e-02	9.938739e-03	1.067584e-01	4.307093e-01
RBX1	E3 ubiquitin-protein ligase RBX1	2	24.1	1	1.1783884	0.7889403	0.6256212	0.28192046	0.158064257	0.058551087	0.037408045	0.018576803	0.010381834	1	0.9691905	0.9939045	0.49329280	0.26868277	0.098396708					7.600346e-03	9.5422715	4.4888148	16	9.761194e-01	0.970149205	6.646499e-02	4.589235e-02	4.185630e-01	7.958329e-01
RFWD3	E3 ubiquitin-protein ligase RFWD3	2	2.6
RGL2	Ral guanine nucleotide dissociation stimulator-like 2	2	2.3	1	0.9890868	0.7353541	0.6758057	0.23903844	0.136113056	0.073496488	0.074140832	0.016291585	0.007612807	1	0.8662968	0.9744177	0.57361421	0.13576498						1.790832e-02	9.4546662	4.9781297	15	9.669281e-01	0.957908472	7.814997e-02	4.783968e-02	4.266278e-01	1.045914e+00
RGP1	RAB6A-GEF complex partner protein 2	2	4.6	1	1.0101379	1.0440889	0.5685394	0.28830617	0.083583625		0.031232509	0.017460825		1	0.8012697	0.9955280	0.56113758	0.24991833	0.113509045					3.470377e-02	9.5750806	5.9543129	14	9.734612e-01	0.965499600	5.949912e-02	5.061730e-02	3.719229e-01	1.259122e+00
RHOA	Transforming protein RhoA	2	6.2	1	1.0092631	0.8755204	0.5600822	0.20517020	0.072046600	0.035212789	0.021530200	0.014630052	0.011182953	1	0.9923665	0.8851352	0.57487457	0.21627959	0.076228086	0.029307234	0.012420672	0.013342399	0.009541533	4.870000e-09	9.3565295	5.0709228	20	9.991561e-01	0.998997914	2.870837e-03	3.075150e-04	6.075232e-02	1.574043e-01
RMND5A	Protein RMD5 homolog A	2	5.6	1	1.0174193	1.1167902	0.6853111	0.32631257	0.072533564	0.017918528	0.005889733	0.005036807	0.002928254	1	1.0957429	1.0708239	0.75074613	0.29149514	0.089750729	0.029120698	0.012337961	0.006892577		2.638729e-03	10.5338527	6.8983576	19	9.894456e-01	0.987334770	4.199781e-02	2.141203e-02	2.176873e-01	8.332711e-01
RNF138	E3 ubiquitin-protein ligase RNF138	2	7.3	1	0.9805551	0.8676187	0.4891350	0.12937491	0.031989066	0.009751260				1	0.9875111	0.9986085	0.60035828	0.15071766	0.013761542					8.380000e-10	9.2088955	6.7778376	13	9.927418e-01	0.990322421	1.650041e-02	2.210951e-03	1.856666e-01	9.528774e-01
RNF146	Isoform 2 of E3 ubiquitin-protein ligase RNF146	2	6.1	1	1.0253942	0.9644747	0.7169463	0.38022540	0.290414248	0.175578439	0.133252654	0.094908645	0.076208948											8.436477e-02	10.6806071	4.5433682	10	9.956004e-01	0.993400579	6.284986e-03	2.345754e-02	2.746288e-01	4.903187e-01
RPL11	Isoform 2 of 60S ribosomal protein L11	2	6.7	1	0.9735233	0.9199697	0.5470529	0.18621872	0.051119693	0.014707593	0.006800131	0.004781807	0.002578363	1	1.0080810	0.9451975	0.59629174	0.19959446	0.042510852	0.015910848	0.004772338	0.002273960	0.000891743	5.470000e-13	9.4300069	6.0513477	20	9.992328e-01	0.999088964	2.768647e-03	7.870000e-06	5.242644e-02	1.966821e-01
RPL38	60S ribosomal protein L38	2	24.3	1	1.0495584	0.7978039	0.5680037	0.18571156	0.064570332	0.026871233	0.012726957	0.009404958	0.005722571	1	0.9824733	0.9057894	0.59510915	0.22843995	0.067774221	0.027371410	0.011817406	0.002876699	0.002155866	1.460000e-07	9.3393034	5.0183720	20	9.944963e-01	0.993464386	1.899960e-02	2.558667e-02	1.558895e-01	4.030103e-01
RPL7L1	60S ribosomal protein L7-like 1	2	7.3	1	0.8855635	0.8576153	0.6935208	0.14245714	0.095010036					1	0.8526117	0.9214354	0.56031833	0.24716361	0.069093431	0.027667425	0.030015737			1.480000e-07	9.6320700	5.5988383	14	9.717192e-01	0.963235003	5.923616e-02	5.210320e-03	4.043210e-01	1.194532e+00
RPP14	Ribonuclease P protein subunit p14	2	13.7	1	0.9068547	0.9943359	0.6595289	0.31996880	0.173239261	0.136082384	0.069483520	0.073713135	0.057890950	1	0.9670589	1.1482804	0.78057500	0.30737115	0.133953269	0.090357720	0.070899062	0.107363696	0.035040696	7.638162e-02	10.2833069	6.9843657	20	9.840828e-01	0.981098301	5.305459e-02	2.133867e-02	2.457233e-01	9.929894e-01
RPP25	Ribonuclease P protein subunit p25	2	7.0	1	0.9984339	1.0220829	0.7977216	0.44011483	0.360961457	0.239047472	0.215201906	0.130408406	0.097712544	1	1.0017821	0.9183710	0.73798894	0.35750607	0.251551048	0.212028306	0.219122881	0.165071908	0.063990091	1.382954e-01	10.7211251	4.9594533	20	9.838092e-01	0.980773447	4.221210e-02	2.540030e-02	3.159005e-01	6.646998e-01
RPRD1A	Isoform 2 of Regulation of nuclear pre-mRNA domain-containing protein 1A	2	7.2
RPS27	40S ribosomal protein S27	2	14.3	1	1.0065127	0.8504562	0.5168942	0.21331307	0.071730234	0.032836772	0.019274319	0.010255942	0.009728609	1	1.0473193	1.0001227	0.61821233	0.22408096	0.093546084	0.032012881	0.016243285	0.005789142	0.008338701	4.873944e-03	9.4583789	5.4587274	20	9.946249e-01	0.993617083	1.919797e-02	1.384779e-02	1.502522e-01	4.497242e-01
RRP36	Isoform 2 of Ribosomal RNA processing protein 36 homolog	2	9.9	1	1.0189602	0.9413235	0.5942758	0.27099122	0.084439552	0.045274310	0.023684128	0.017409129	0.017648709	1	1.1333339	1.0396766	0.75511017	0.35900486	0.196917209	0.111061903	0.053699389	0.069958446	0.040820703	3.336419e-02	10.2489644	5.7275350	20	9.851724e-01	0.982392277	5.393576e-02	2.420786e-02	2.692956e-01	7.848437e-01
RSAD1	Radical S-adenosyl methionine domain-containing protein 1, mitochondrial	2	5.2	1	1.2751725	0.7004899	0.6211241	0.16486224	0.042534856		0.023063633			1	1.0131286	0.8629637	0.55210702	0.15565420	0.102777129					4.270000e-08	9.0701485	4.6569236	13	9.428578e-01	0.923810348	1.314195e-01	3.543013e-01	1.241478e+00	1.341201e+00
RSPRY1	RING finger and SPRY domain-containing protein 1	2	3.3	1	0.9246983	0.7977267	0.5362110	0.24245763	0.077618373	0.044571705	0.022958764	0.010165400	0.009023649	1	1.0265118	0.9512594	0.62153190	0.25742127	0.065623430	0.028325857	0.016532036	0.020413417		3.300000e-10	9.4849383	4.8242440	19	9.919944e-01	0.990393312	2.546465e-02	7.203023e-03	1.759491e-01	4.617637e-01
RYBP	RING1 and YY1-binding protein	2	4.4											1	0.8958956	0.8977639	0.44289471	0.29742541	0.136870542	0.042384343				9.439477e-03	9.0156725	3.9877328	7	9.795098e-01	0.959019620	1.934328e-02	1.136838e-01	8.369386e-01	1.201851e+00
RYR1	Isoform 3 of Ryanodine receptor 1	2	0.6											1	1.0719173	1.0396245	0.64868852	0.33324648	0.157737896	0.044847742				3.346179e-02	10.2589242	5.6784015	7	9.865470e-01	0.973094008	1.549752e-02	8.712967e-02	5.938510e-01	1.582890e+00
SALL2	Sal-like protein 2	2	3.3	1	1.0840519	1.0506971	0.5559822	0.20309917	0.014827596					1	0.9086322	1.0176883	0.52153558	0.17163505		0.021706171				3.144320e-02	9.2360183	7.6486048	12	9.839253e-01	0.977897251	3.283943e-02	5.147764e-02	2.616503e-01	1.839788e+00
SAR1A	GTP-binding protein SAR1a	2	10.1	1	0.9966678	0.8711079	0.5631252	0.18142548	0.062533534	0.024242015	0.015836989	0.007581105	0.006975411	1	1.0416344	0.8883345	0.57541510	0.18923420	0.056499880	0.016719823	0.009717757	0.005283550	0.001248653	2.550000e-10	9.3067620	5.4501313	20	9.980864e-01	0.997727601	6.753105e-03	1.891200e-04	8.764695e-02	2.662414e-01
SART3	Isoform 4 of Squamous cell carcinoma antigen recognized by T-cells 3	2	2.7	1	1.0668207	0.9910377	0.6212532	0.23928089	0.076098411	0.024368248	0.012489128	0.007985668	0.005959592	1	1.0071552	0.9591024	0.64747793	0.23350507	0.071757918	0.031577064	0.008660451	0.011615024	0.005932705	5.331374e-03	9.8662080	6.2680015	20	9.983200e-01	0.998005038	6.328119e-03	7.606973e-03	8.102252e-02	2.981626e-01
SBSN	Suprabasin	2	15.3	1	0.9564831	0.9626604	0.7601654	0.37225524	0.219041622	0.304040013	0.088487073	0.195311868	0.021138897											1.195503e-01	10.5433162	5.2953388	10	9.699904e-01	0.954985574	4.092741e-02	5.088058e-02	6.212697e-01	1.509732e+00
SCD	Acyl-CoA desaturase	2	6.1	1	0.9633557	0.9691078	0.5844215	0.20489867	0.056862718	0.011334636	0.004261094	0.003060199		1	1.0340788	0.8946532	0.48630775	0.19092532	0.040623566	0.013984532			0.002508687	1.280000e-08	9.2714845	5.7761582	17	9.963930e-01	0.995560581	1.127091e-02	4.072502e-03	1.245825e-01	4.309330e-01
SCNM1	Isoform 2 of Sodium channel modifier 1	2	9.7	1	0.9706074	0.9263050	0.5576632	0.24828573	0.109136698	0.054936035	0.029126575	0.014280754	0.015033252											1.191517e-02	9.4745604	4.9930373	10	9.992268e-01	0.998840158	1.274360e-03	8.382978e-03	9.246046e-02	2.291455e-01
SDF2	Stromal cell-derived factor 2	2	7.6
SEC61G	Protein transport protein Sec61 subunit gamma	2	36.8	1	0.8205387	0.8318975	0.5669879	0.26020526	0.063975014															4.610000e-09	9.2443619	4.0801907	6	9.487503e-01	0.871875827	3.411981e-02	7.667738e-02	9.296120e-01	1.200542e+00
SERBP1	Isoform 2 of Plasminogen activator inhibitor 1 RNA-binding protein	2	10.2	1	0.9930604	0.9734861	0.7496248	0.35457237	0.190282658	0.114305276	0.084161187	0.040340400	0.028988626	1	1.0074074	0.9641512	0.67744297	0.30607253	0.165016315	0.095685864	0.053210177	0.053994518	0.023604497	4.201550e-02	10.4680554	5.4720504	20	9.974653e-01	0.996990034	8.317495e-03	1.004175e-02	1.127792e-01	2.941898e-01
SERINC1	Serine incorporator 1	2	4.4	1	0.9688849	1.0304783	0.6482397	0.33036070	0.192703120	0.097540074	0.063356717	0.042726850	0.026147910	1	1.0084437	0.9770048	0.62688601	0.30372239	0.188011691	0.108439449	0.059601099	0.045111195	0.017548774	4.002762e-02	10.1551923	5.1209302	20	9.947357e-01	0.993748627	1.725479e-02	1.479167e-02	1.662842e-01	3.984603e-01
SERPINF1	Pigment epithelium-derived factor	2	5.7	1	1.2120994	0.9857290	0.8432281	0.23204894																3.648010e-04	10.6457749	9.9879071	5	9.185512e-01	0.674204936	4.510966e-02	1.104194e+01	3.544018e+01	1.195942e+02
SERPINI1	Neuroserpin	2	5.4											1	0.9980410	0.6521568	0.57889621	0.21760979						6.140000e-07	8.6197938	2.7890898	5	9.411156e-01	0.764462380	2.519757e-02	2.011637e+00	4.512808e+00	1.909283e+00
SET	Isoform 2 of Protein SET	2	5.8	1	0.9419725	1.0976522	0.8861592	0.58481817	0.528990960	0.381962713	0.326371832	0.316731047	0.201287864	1	1.0743554	1.0739499	0.82635930	0.50290150	0.630959155	0.549274774	0.367260051	0.564453951	0.170944978	2.725680e-01	12.5637272	3.7905449	20	8.926710e-01	0.872546785	1.968492e-01	9.829552e-02	1.466637e+00	1.414288e+00
SFT2D3	Vesicle transport protein SFT2C	2	14.0	1	1.1143079	0.9411332	0.7344821	0.28243541	0.107908800	0.039179193	0.028454873	0.027489332	0.015488803	1	0.8954331	0.7317042	0.54389932	0.21321988				0.028883816	0.046062647	4.320752e-03	9.6988544	4.5642116	17	9.711368e-01	0.964476062	8.398917e-02	4.031226e-02	4.212267e-01	8.694067e-01
SFXN4	Sideroflexin-4	2	7.7	1	0.9527757	0.9214681	0.6166069	0.25668662	0.115914548	0.053939665	0.036211737	0.031951817	0.025922479	1	0.9739387	0.8419851	0.50767081	0.21341972	0.049725126	0.029730059	0.051318403			1.261322e-02	9.3270200	4.8880536	18	9.941212e-01	0.992861507	1.712434e-02	1.753299e-02	1.720440e-01	4.119760e-01
SGPP1	Sphingosine-1-phosphate phosphatase 1	2	5.2
SH2D3A	Isoform 2 of SH2 domain-containing protein 3A	2	3.7											1	1.0425442	0.9186629	0.59986053	0.26428707	0.076500577	0.037557623	0.036039620			4.220827e-03	9.7177678	5.2434478	8	9.979464e-01	0.996406115	2.861871e-03	2.272806e-02	1.838470e-01	4.838845e-01
SHQ1	Isoform 2 of Protein SHQ1 homolog	2	4.0	1	0.9560054	0.7870554	0.6605136	0.24248538	0.056266387	0.030457558	0.007100293			1	1.0459320	1.0844816	0.62054460	0.32441663	0.091567734					2.660000e-07	10.0079553	5.5531054	14	9.765298e-01	0.969488782	5.482255e-02	1.297696e-01	4.155262e-01	1.038965e+00
SIRT7	NAD-dependent protein deacetylase sirtuin-7	2	4.2	1	0.8681736	0.6556194	0.5863525	0.27121958	0.138168529	0.076431634	0.079415764													6.020000e-11	8.4550720	2.5800174	8	9.701251e-01	0.947718878	2.819051e-02
SLC19A2	Isoform 2 of Thiamine transporter 1	2	8.4
SLC25A15	Mitochondrial ornithine transporter 1	2	5.3											1	1.0439219	0.8498214	0.60016520	0.17318017	0.059407427	0.041782321	0.044768626		0.020035062	1.145830e-02	9.3185116	5.4793513	9	9.928155e-01	0.988504843	1.133234e-02	2.888044e-02	2.811776e-01	8.624337e-01
SLC25A33	Solute carrier family 25 member 33	2	6.9	1	0.9545750	0.8982857	0.5373386	0.23432689	0.106296971	0.055761587	0.038142903	0.022380665	0.020988666	1	0.9693122	0.8437883	0.52761571	0.20666072	0.073357326	0.028232163	0.014352599		0.021569216	6.635537e-03	9.1521401	4.6784608	19	9.980314e-01	0.997637681	6.015162e-03	9.253857e-03	9.750212e-02	2.167092e-01
SLC25A36	Isoform 3 of Solute carrier family 25 member 36	2	6.8
SLC25A40	Solute carrier family 25 member 40	2	5.3											1	0.9918209	0.8445773	0.51297301	0.22362603	0.086723033	0.049884404	0.032254547		0.006548206	1.690000e-08	9.0261876	4.3330921	9	9.997099e-01	0.999535911	4.235070e-04	6.233530e-03	6.656450e-02	1.178238e-01
SLC29A2	Equilibrative nucleoside transporter 2	2	4.2	1	1.0149117	1.0059157	0.6767939	0.28932826	0.123071619	0.059352910	0.025562197	0.012436841		1	1.0443176	0.9983415	0.57165043	0.27881726	0.120942540	0.056145013	0.022172072	0.013333885		1.819909e-02	9.9856976	5.6711165	18	9.950521e-01	0.993991786	1.620006e-02	1.666285e-02	1.593097e-01	4.761937e-01
SLC30A10	Zinc transporter 10	2	4.9	1	1.0101825	0.8584408	0.5322129	0.21086666	0.068542154	0.020999410	0.013369988	0.009687937	0.008072075	1	1.0255430	0.9130860	0.64631703	0.23113478	0.047449410					1.630000e-09	9.4937304	5.3431201	16	9.952281e-01	0.994035152	1.356805e-02	1.552403e-02	2.451124e-01	4.642940e-01
SLC30A9	Zinc transporter 9	2	2.8
SLC35F2	Isoform 3 of Solute carrier family 35 member F2	2	7.3	1	0.8759594	0.6217283	0.5670131	0.23338670	0.109103360					1	0.8488334	0.9187173	0.62635202	0.24146770	0.031008228	0.038398605				3.410000e-08	9.0859906	3.7900070	13	9.336864e-01	0.911581846	1.106489e-01	1.755299e-01	1.085669e+00	1.618788e+00
SLC38A2	Isoform 2 of Sodium-coupled neutral amino acid transporter 2	2	5.7	1	0.8911205	0.7854583	0.5659865	0.25100913	0.088959491	0.025152556	0.011222167	0.005522492	0.004248850	1	0.9429655	0.9174101	0.61647253	0.26453042	0.114773653	0.047034560	0.021432758	0.018466433	0.004025157	2.920000e-09	9.5085674	4.4683266	20	9.904848e-01	0.988700732	2.978743e-02	1.459403e-03	2.218569e-01	4.366756e-01
SMARCAL1	SWI/SNF-related matrix-associated actin-dependent regulator of chromatin subfamily A-like protein 1	2	2.6	1	1.0876811	0.8320532	0.6227705	0.28855962	0.176490422	0.079777551	0.056616457	0.031022467	0.013755169	1	0.9659452	0.8936195	0.58454738	0.26531818	0.197390267	0.125481091	0.093337180	0.081968045	0.035440033	2.915383e-02	9.6385853	4.1013094	20	9.929113e-01	0.991582208	2.161117e-02	1.915941e-02	2.149159e-01	3.509818e-01
SMCR8	Guanine nucleotide exchange protein SMCR8	2	2.1											1	0.7919847	0.8792913	0.67127855	0.31699182		0.072203509	0.119051060			3.559439e-02	10.0439396	4.2331397	7	9.444161e-01	0.888832299	4.738507e-02	1.418972e-01	1.248123e+00	2.014907e+00
SMIM13	Small integral membrane protein 13	2	13.2	1	1.0090018	1.1004322	0.7512456	0.43193160	0.311628177	0.253211703	0.183710284	0.110997347	0.103799609	1	1.0307280	1.0243367	0.72747262	0.38694717	0.320429810	0.183988359	0.107813734	0.184262410	0.098909567	1.346019e-01	10.7600216	5.3000864	20	9.832140e-01	0.980066671	4.791630e-02	2.550608e-02	3.160556e-01	7.533600e-01
SMIM20	Small integral membrane protein 20	2	32.8	1	0.9778629	0.8237842	0.5306718	0.31228923	0.134487417	0.055416322	0.043403020			1	0.9905561	1.0268498	0.51704052	0.18634611						4.356111e-02	9.1582499	5.1435337	13	9.833472e-01	0.977796300	3.219193e-02	4.629416e-02	3.341210e-01	8.670280e-01
SMPD2	Sphingomyelin phosphodiesterase 2	2	4.3											1	0.9741853	0.8676706	0.54194752	0.29247745	0.152223173	0.071149451	0.054960884			1.017242e-02	9.4362014	3.9468442	8	9.994760e-01	0.999083032	6.065210e-04	1.380886e-02	1.180643e-01	1.700429e-01
SNRNP35	U11/U12 small nuclear ribonucleoprotein 35 kDa protein	2	8.9	1	0.9907803	0.9289265	0.5677050	0.26398658	0.189467800	0.070031901	0.036533998	0.014523448	0.013970727	1	0.9040022	0.9851781	0.66010828	0.21933502	0.063496085	0.026845153				2.258549e-02	9.7314374	5.6461611	17	9.904495e-01	0.988245568	2.723599e-02	2.335147e-02	2.132779e-01	6.502480e-01
SNRPD3	Isoform 2 of Small nuclear ribonucleoprotein Sm D3	2	15.8	1	0.9825172	0.8569677	0.7381151	0.35092230	0.254828440	0.235997995	0.155889954	0.117773799	0.107515361	1	1.0260439	0.9567757	0.67469397	0.31101456	0.229161133	0.137270999	0.149051900	0.121544090	0.112599569	1.206531e-01	10.0035846	5.0065910	20	9.908561e-01	0.989141652	2.422162e-02	1.755193e-02	2.158625e-01	5.055166e-01
SP6	Transcription factor Sp6	2	6.1											1	0.8280161	1.0774839	0.69000717	0.27921783	0.146476316	0.104071752				1.118033e-01	9.8429120	8.0131009	7	9.608070e-01	0.921613902	3.926421e-02	9.262270e-02	6.697194e-01	3.829698e+00
SPICE1	Spindle and centriole-associated protein 1	2	2.6
SPIN1	Spindlin-1	2	8.4
SPIRE1	Isoform 2 of Protein spire homolog 1	2	2.7	1	1.1222132	0.8263399	0.5739718	0.22303518	0.070800184	0.021033805	0.023959362	0.020726004	0.014240213	1	1.1639428	1.0400472	0.57641060	0.22360968	0.190710232		0.086625320		0.128075728	4.875583e-02	9.3467698	5.8577522	18	9.743628e-01	0.968869058	8.651341e-02	3.311034e-02	3.394495e-01	1.195956e+00
SRC	Proto-oncogene tyrosine-protein kinase Src	2	4.3	1	0.9046841	0.7913855	0.5195759	0.16748800	0.061734746	0.023198859	0.021620483			1	0.9094806	0.9353041	0.52670993	0.18815171	0.037071924					6.590000e-08	8.9968889	5.0333153	14	9.861727e-01	0.982024536	3.009896e-02	3.931540e-02	2.858011e-01	7.084056e-01
SSBP3	Isoform 2 of Single-stranded DNA-binding protein 3	2	7.8	1	1.0642469	0.9862605	0.8735504	0.43990594	0.198509769	0.104933622	0.061127265	0.014196849		1	1.0677864	0.8981568	0.73093385	0.32408494	0.242640778	0.115790731	0.057755511		0.020467523	2.763378e-02	11.1818144	5.4309924	18	9.869030e-01	0.984096545	4.028497e-02	3.096532e-02	2.984709e-01	7.004293e-01
SSBP4	Isoform 2 of Single-stranded DNA-binding protein 4	2	7.7	1	0.9995311	1.0108313	0.7580960	0.39908134	0.191181082	0.090820628	0.047057703	0.031518129	0.028394458	1	0.9759415	0.9579830	0.72580349	0.36517559	0.210697841	0.089989026	0.059852154	0.030281238	0.031749710	2.336041e-02	10.9501211	5.2637565	20	9.982423e-01	0.997912706	5.867940e-03	9.182000e-03	1.004773e-01	2.314099e-01
SSX2	Protein SSX2	2	8.5	1	0.9873378	0.9113448	0.5719378	0.24670365	0.100012775	0.089145539	0.035018326	0.032624932	0.013094450	1	1.1062512	0.8818634	0.77196956	0.29923327	0.145853071	0.125910730	0.087425531	0.064360130		3.977806e-02	9.9298105	5.3737457	19	9.853450e-01	0.982414000	4.651090e-02	2.565521e-02	2.704829e-01	7.321558e-01
ST6GAL1	Beta-galactoside alpha-2,6-sialyltransferase 1	2	4.7
STK40	Isoform 3 of Serine/threonine-protein kinase 40	2	4.3	1	1.0340903	0.8282539	0.5761257	0.29143978	0.083710140	0.053214009	0.018912102	0.063165775												2.200000e-07	9.4684910	4.1626218	9	9.940295e-01	0.990447240	8.679495e-03	1.336270e-02	3.291408e-01	5.552217e-01
TADA2B	Transcriptional adapter 2-beta	2	5.2
TAF11	Isoform 2 of Transcription initiation factor TFIID subunit 11	2	12.3	1	0.8411884	0.9659961	0.6579397	0.35899737	0.324352403	0.066325377	0.055572055	0.031599738	0.028195781											9.210000e-09	10.8487204	3.9048015	10	9.703136e-01	0.955470405	4.280662e-02	1.194694e-02	8.051688e-01	1.023883e+00
TAF4B	Isoform 2 of Transcription initiation factor TFIID subunit 4B	2	4.2
TAX1BP3	Tax1-binding protein 3	2	19.4
TBC1D25	TBC1 domain family member 25	2	3.2
TECPR1	Tectonin beta-propeller repeat-containing protein 1	2	1.5	1	1.0635740	1.0694756	0.6903246	0.44857068	0.166454832	0.063095879	0.033837711	0.024572418	0.024502664											5.090693e-03	11.1270471	5.2686754	10	9.883134e-01	0.982470038	2.203036e-02	4.028389e-02	4.282729e-01	9.698530e-01
TEFM	Transcription elongation factor, mitochondrial	2	5.3	1	1.1337763	1.0347051	0.5773701	0.17510945	0.018237399					1	0.8972049	0.8811112	0.53371960	0.23401948		0.099086235	0.078000709			6.006869e-02	9.1728755	6.9003186	13	9.766232e-01	0.968830914	5.004992e-02	4.813091e-02	3.118517e-01	1.698819e+00
TFAP4	Transcription factor AP-4	2	4.7	1	1.1218093	1.0514614	0.5999048	0.26607312	0.090086058	0.036023899	0.040215400	0.023867064	0.015724506											2.591934e-02	9.7839333	6.3933285	10	9.867907e-01	0.980186057	2.647687e-02	3.371841e-02	3.648979e-01	1.419893e+00
TGFBR3	Isoform 2 of Transforming growth factor beta receptor type 3	2	3.1	1	0.9630287	0.9352941	0.5963702	0.24213635	0.085318786	0.078921766	0.022807379		0.030568056	1	1.0004937	0.9833209	0.63604582	0.31743880	0.139880581					2.731248e-02	9.8240703	5.4744419	15	9.960784e-01	0.995008921	9.504996e-03	1.871284e-02	1.514403e-01	4.158979e-01
TGM3	Protein-glutamine gamma-glutamyltransferase E	2	2.6	1	0.9907483	1.1322956	0.9059513	0.54976864	0.744693762	1.205694521	0.265963065	0.508657346	0.122358061	1	1.3983696	1.4281819	0.91120359	0.51876448	1.546904025	0.139427845	0.315217956	0.320754218	1.016023665	3.532215e-01	17.1956089	4.6950126	20	3.448604e-01	0.222021668	2.389453e+00	5.713928e-01	9.163718e+00	7.981090e+00
THEM6	Protein THEM6	2	7.2	1	0.8703504	0.7482308	0.4947361	0.19724669	0.060305474	0.042792972			0.017565540	1	0.9610553	0.8743587	0.56497628	0.22590607	0.084277900	0.028208888	0.015988347	0.026986852	0.012267142	4.400000e-08	8.9117571	4.1867306	18	9.877953e-01	0.985180037	3.385531e-02	2.577545e-02	2.588292e-01	4.718310e-01
TIMM10B	Mitochondrial import inner membrane translocase subunit Tim10 B	2	16.5	1	1.0987977	0.9682946	0.6381499	0.38182028	0.192953356	0.114115144	0.038316730	0.058584153	0.051264971	1	0.9827306	0.7211125	0.64702414	0.24785216	0.108209755	0.063730021	0.060944156	0.036681360	0.038442778	1.637066e-02	9.9313248	4.1756714	20	9.796731e-01	0.975861753	6.452983e-02	3.378457e-02	3.723235e-01	6.107888e-01
TIMM8A	Mitochondrial import inner membrane translocase subunit Tim8 A	2	22.7
TMEM168	Transmembrane protein 168	2	2.2
TMEM173	Stimulator of interferon genes protein	2	5.8	1	0.8945789	0.8231320	0.5280182	0.26138751	0.122433154	0.060743502				1	0.9500921	0.8335613	0.56830539	0.19318067	0.041438737	0.011904198		0.006036207	0.004406788	1.090000e-08	9.1175247	4.2992456	16	9.900289e-01	0.987536137	2.466265e-02	7.297530e-02	1.958690e-01	4.096747e-01
TMEM184C	Transmembrane protein 184C	2	4.8	1	1.1689761	1.1264797	0.6502430	0.29690994	0.147260882					1	1.1282836	1.0328430	0.56771309	0.23884714	0.094936218	0.048925383	0.025727430	0.017771148		4.495549e-02	9.7790722	6.6415560	15	9.701248e-01	0.961977067	9.057943e-02	5.144776e-02	4.022567e-01	1.672842e+00
TMEM206	Transmembrane protein 206	2	9.1											1	0.8159741	0.9834655	0.59935498	0.31118848						2.771482e-01	8.8002857	9.6988879	5	8.993179e-01	0.597271524	3.385818e-02	2.760231e-01	9.031822e-01	2.006598e+01
TMEM87A	Isoform 3 of Transmembrane protein 87A	2	3.4	1	0.9559744	0.9514141	0.5681963	0.24971392	0.079680450	0.046615420	0.022478483	0.017528113	0.005224109	1	1.0264356	0.9943108	0.65003985	0.27378608	0.134881515	0.069307989	0.013353825	0.013369296		1.329843e-02	9.8226449	5.5754448	19	9.962957e-01	0.995554808	1.239890e-02	1.272687e-02	1.302616e-01	3.863702e-01
TMLHE	Isoform 7 of Trimethyllysine dioxygenase, mitochondrial	2	6.5	1	1.0548467	0.9240481	0.6532439	0.32071023	0.128916928	0.080421428	0.022010404	0.042143867	0.017839720											1.307353e-02	10.1784649	4.9495789	10	9.975754e-01	0.996363136	4.171501e-03	1.653515e-02	1.809237e-01	4.050950e-01
TMPPE	Transmembrane protein with metallophosphoesterase domain	2	3.8	1	0.9972354	0.8015657	0.5412747	0.20306174	0.089620373	0.033017486	0.021140693	0.013347849	0.009460486	1	0.9689475	0.8280326	0.48475113	0.21882983	0.061728535					6.820000e-15	8.8780886	4.2564729	16	9.972675e-01	0.996584431	7.069069e-03	2.390000e-06	1.317580e-01	2.418292e-01
TMX4	Thioredoxin-related transmembrane protein 4	2	8.0	1	1.0445381	0.9355682	0.6651837	0.28569121	0.103530834	0.036340957	0.017467911	0.007443183	0.005243870	1	0.9974373	0.9019644	0.67656624	0.23544661	0.095116923	0.018091755	0.021635682			1.550000e-08	10.0815811	5.6715856	18	9.978208e-01	0.997353855	7.053151e-03	1.052063e-02	1.013906e-01	3.092116e-01
TNFRSF1B	Tumor necrosis factor receptor superfamily member 1B	2	5.4	1	0.9212635	1.9176571	0.6319914	0.46686143	0.262485512	0.179509985	0.125152352	0.091723775	0.083327205	1	0.9393800	0.9131742	0.59367645	0.33102395	0.253063491	0.185053484	0.128780218	0.107847088	0.092885352	1.350631e-01	10.1633665	6.7147007	20	7.789886e-01	0.737548937	9.639955e-01	9.214859e-02	1.132127e+00	4.405925e+00
TNIP2	TNFAIP3-interacting protein 2	2	4.9											1	0.9551471	0.8873788	0.64912394	0.27363398	0.111968527	0.063663082	0.037868513	0.037972356	0.014436778	1.239668e-02	9.9077373	4.9624970	10	9.971952e-01	0.995792832	4.461301e-03	1.655487e-02	1.815047e-01	4.222821e-01
TOM1L2	TOM1-like protein 2	2	4.3											1	1.0079213	1.0042120	0.74216803	0.34610596	0.321856132	0.143785836	0.034528147			4.940505e-02	10.9538809	4.7843367	8	9.811052e-01	0.966934164	2.219650e-02	8.837435e-02	7.490050e-01	1.323656e+00
TOMM22	Mitochondrial import receptor subunit TOM22 homolog	2	23.2	1	1.0132520	0.8294471	0.4582862	0.18085546	0.044865143	0.010331781	0.001725941		0.001152330	1	1.0267623	0.8911540	0.48091365	0.15387611	0.021072175	0.011488450				4.720000e-11	8.7318152	5.2065068	16	9.978478e-01	0.997309718	6.220867e-03
TOMM40L	Mitochondrial import receptor subunit TOM40B	2	8.1	1	0.9432206	0.9299114	0.5752555	0.21098092	0.067425316	0.032461403	0.008520960	0.004231008												6.560000e-09	9.4922959	5.6151925	9	9.980008e-01	0.996801201	3.108092e-03	1.025744e-02	1.477425e-01	4.759941e-01
TPRKB	EKC/KEOPS complex subunit TPRKB	2	10.9											1	1.0194974	0.8783701	0.30260336	0.14327598	0.088235256					9.571233e-02	7.6761681	7.4819598	6	9.990787e-01	0.997696762	8.915440e-04	1.500246e-02	1.089346e-01	5.178553e-01
TRAF4	TNF receptor-associated factor 4	2	3.4											1	0.8751689	0.8284150	0.53002593	0.20704740	0.090922107	0.050903045	0.012195884	0.017364150	0.009085155	6.460000e-07	8.9667880	4.1822064	10	9.895852e-01	0.984377755	1.537356e-02	1.534195e-01	3.541719e-01	6.378213e-01
TRAM2	Translocating chain-associated membrane protein 2	2	5.1											1	0.9118581	1.0218227	0.54832585	0.21645135	0.041216010	0.031601613				2.527122e-02	9.3622121	6.8610021	7	9.873843e-01	0.974768616	1.506349e-02	6.008843e-02	3.864389e-01	2.008680e+00
TRIM14	Isoform 3 of Tripartite motif-containing protein 14	2	5.7
TRMT10A	tRNA methyltransferase 10 homolog A	2	7.1	1	1.0234810	0.9409758	0.8628815	0.55049090	0.480597350	0.283912145	0.197909777	0.081444758	0.056593807	1	1.0462391	1.0005971	0.80334405	0.51182940	0.604717508	0.355928253	0.280129085	0.188102101	0.081893861	1.380000e-08	14.2037843	3.2555998	20	9.718148e-01	0.966530026	7.088229e-02	1.220139e-02	1.180661e+00	6.030537e-01
TSPYL1	Testis-specific Y-encoded-like protein 1	2	3.7											1	0.9535550	0.8682872	0.55342088	0.22300946	0.132686801	0.046957897	0.015993981	0.045478809	0.054706368	2.346129e-02	9.1904933	4.6549577	10	9.968966e-01	0.995344870	4.741799e-03	1.653972e-02	1.864984e-01	4.106829e-01
TTC14	Isoform 2 of Tetratricopeptide repeat protein 14	2	3.1											1	0.7350604	0.8340569	0.46605813	0.19855516	0.100524937	0.071548394				4.080000e-07	8.5441346	3.5676538	7	9.261416e-01	0.852283186	6.283519e-02	2.128093e-01	1.601236e+00	1.957780e+00
TTL	Tubulin--tyrosine ligase	2	6.6											1	0.6772221	0.6787548	0.44793547	0.19926849	0.195059235					4.430000e-11	6.8925664	1.5934988	6	9.180939e-01	0.795234833	4.037561e-02
TUBD1	Isoform 6 of Tubulin delta chain	2	13.4	1	0.9394707	1.0944022	0.7410314	0.51850230	0.468206749	0.279505480	0.260215783	0.225149480	0.116160254											1.407390e-01	12.0617650	3.8552905	10	9.640266e-01	0.946039844	4.113882e-02	8.955001e-02	1.122777e+00	1.198506e+00
TUBE1	Tubulin epsilon chain	2	4.6	1	0.9255391	1.1874461	0.5462219	0.14794833						1	0.8884643	1.0022063	0.42421425	0.20255772	0.108526806					1.524261e-01	8.8294592	22.7653099	11	9.591301e-01	0.941614418	6.500768e-02	8.684753e-02	3.389477e+00	4.723796e+02
TWF1	Isoform 4 of Twinfilin-1	2	6.0	1	1.0061669	0.9478336	0.6328916	0.24195849	0.068641331	0.030491093	0.016591802	0.009072518	0.008525150	1	0.9683227	1.1339763	0.78361650	0.21784953	0.051403253	0.029494385				1.507493e-02	10.1276890	7.7825590	17	9.889244e-01	0.986368448	3.721782e-02	2.336944e-02	2.068606e-01	1.015557e+00
TXNDC16	Thioredoxin domain-containing protein 16	2	2.8											1	0.9781836	0.9422706	0.59776552	0.22431228						1.840430e-02	9.5773942	5.8830806	5	9.990417e-01	0.996166703	4.322500e-04	8.733723e-02	3.742433e-01	7.962044e-01
TXNDC2	Isoform 2 of Thioredoxin domain-containing protein 2	2	9.3
TXNDC9	Thioredoxin domain-containing protein 9	2	7.1	1	0.9932535	1.0423397	0.7569858	0.38711610	0.187044106	0.049712673	0.014673276	0.006779146	0.003928135	1	1.0076284	0.9843447	0.75205410	0.36624107	0.215926903	0.094092949	0.038263123	0.004353098	0.003134614	4.380000e-07	11.1278180	5.3891219	20	9.966396e-01	0.996009570	1.212108e-02	3.474012e-02	1.398826e-01	3.359323e-01
TXNL4B	Thioredoxin-like protein 4B	2	11.4	1	0.9256456	0.9737697	0.7398736	0.43759096	0.212913501	0.062781606	0.020108965	0.010487053	0.006833809	1	0.8838798	0.8817414	0.69581595	0.36996006	0.243271047	0.082987930	0.045383915	0.024502027	0.015896591	1.440000e-07	11.0324898	4.5259612	20	9.900793e-01	0.988219224	3.090964e-02	1.321859e-01	2.917334e-01	4.894282e-01
UBAP2L	Isoform 5 of Ubiquitin-associated protein 2-like	2	1.4	1	1.0718043	1.0360353	0.9402195	0.44447407	0.242751295	0.150048445	0.120394014	0.056024815	0.042765594	1	1.0755962	1.0572342	0.80186095	0.38987448	0.212581403	0.109127584	0.091836168	0.077750427	0.048727107	7.846881e-02	11.3544475	7.1221319	20	9.887629e-01	0.986655938	4.021808e-02	1.992493e-02	2.261160e-01	8.916687e-01
UBE2E2	Ubiquitin-conjugating enzyme E2 E2	2	12.9	1	1.1214427	1.0400976	0.6859936	0.39185914	0.177083363	0.056700533	0.057329564	0.054597175	0.015855611	1	0.9194226	0.8543559	0.75974914	0.26551904	0.098940714	0.048643556				2.576600e-02	10.4925983	5.8139250	17	9.815744e-01	0.977322348	5.420962e-02	3.492596e-02	3.203712e-01	9.087512e-01
UBE2G2	Isoform 2 of Ubiquitin-conjugating enzyme E2 G2	2	12.4	1	0.9247816	0.9735968	0.4900014	0.18973315	0.054049280	0.014849865	0.004736755	0.003261375	0.004675820	1	0.9686137	0.9280989	0.58271716	0.20894261	0.064248689	0.019266572	0.012100509	0.008564362	0.002710680	1.747005e-03	9.3069062	5.8561604	20	9.960667e-01	0.995329255	1.373147e-02	1.107626e-02	1.184261e-01	4.217875e-01
UBE2L6	Ubiquitin/ISG15-conjugating enzyme E2 L6	2	9.8	1	1.0419119	1.0059251	0.6741017	0.26961283	0.098388384	0.029600087	0.015165989	0.011472143	0.010355032	1	0.9904972	0.9923136	0.63355531	0.26538550	0.077232215	0.035984252	0.011845327	0.004529842	0.007097100	6.351709e-03	10.0723595	6.1769992	20	9.982076e-01	0.997871516	6.702079e-03	8.009023e-03	8.602792e-02	2.955992e-01
UBE2V1	Ubiquitin-conjugating enzyme E2 variant 1	2	8.2	1	1.0607038	0.9981367	0.7515389	0.46131156	0.394209291	0.284995323	0.229743547	0.164978941	0.142113520	1	0.8977419	1.0537737	0.53015607	0.25720343	0.227961252	0.241001919	0.280308545	1.022314214	0.257126302	3.272970e-01	8.9137668	12.6124831	20	7.373604e-01	0.688115533	6.474480e-01	6.236315e-02	6.426371e-01	2.913734e+01
UBQLN1	Isoform 2 of Ubiquilin-1	2	3.9	1	0.9844535	0.9803552	0.6431928	0.36451731	0.264050575	0.183482009	0.116885645	0.121373664	0.085268582	1	0.9898274	0.9628502	0.72272090	0.40708772	0.392465733	0.231187553	0.187343942	0.198693292	0.230308861	1.510117e-01	10.1567322	4.7053938	20	9.824700e-01	0.979183180	4.346667e-02	2.531372e-02	3.220504e-01	6.542656e-01
UBTF	Nucleolar transcription factor 1	2	2.1	1	1.0912769	0.8655749	0.5985921	0.22357680	0.082956200	0.028019243	0.019569392	0.010280639	0.007521043	1	0.9942899	0.9544225	0.58622761	0.24082383	0.076342778	0.028900003	0.007295351	0.006958544	0.008707812	2.480000e-11	9.6024211	5.3474916	20	9.961995e-01	0.995486936	1.367472e-02
UBXN10	UBX domain-containing protein 10	2	8.9	1	1.1533952	0.9126747	0.6766405	0.31115665	0.146741234	0.068496577				1	0.9329130	0.8197707	0.59281329	0.21331843	0.063344224					6.060000e-10	9.8230031	4.7608364	13	9.724874e-01	0.963316592	5.220009e-02
UBXN2B	UBX domain-containing protein 2B	2	5.4											1	1.0412843	0.9509043	0.68517442	0.28459782	0.175959579	0.077862997	0.074049809	0.037236463	0.009529923	3.459300e-02	10.1882019	5.4362051	10	9.967143e-01	0.995071418	5.593374e-03	1.775275e-02	1.980989e-01	5.294955e-01
UEVLD	Isoform 4 of Ubiquitin-conjugating enzyme E2 variant 3	2	6.5
UGGT2	UDP-glucose:glycoprotein glucosyltransferase 2	2	1.4
UGP2	UTP--glucose-1-phosphate uridylyltransferase	2	4.3	1	1.1495945	1.0579085	0.8531586	0.40901656	0.069284505	0.031979684	0.015123199	0.012682753	0.005327827	1	1.0227882	1.0254217	0.81864678	0.44103614	0.061987053	0.023072601	0.006842576	0.005526529	0.003970004	8.010000e-10	11.3871503	7.8559081	20	9.917137e-01	0.990160011	3.519080e-02	1.941824e-03	1.809556e-01	8.739294e-01
UQCR10	Cytochrome b-c1 complex subunit 9	2	39.7	1	1.0543860	0.8368017	0.6149980	0.22511756	0.080031867	0.022081004	0.013595621	0.010066845	0.004518891	1	1.0229063	0.9600050	0.56974581	0.21873685	0.056078322	0.020915209				6.650000e-10	9.5446507	5.4317902	17	9.951636e-01	0.994047476	1.497045e-02	5.333880e-03	1.559519e-01	4.922513e-01
URM1	Ubiquitin-related modifier 1	2	25.7	1	0.8135341	0.6215213	0.6112128	0.33994740	0.158349155	0.051672556	0.023266180	0.018571282	0.017574834	1	1.0775112	1.2605136	0.64465853	0.26261845	0.096449725	0.083547857	0.025504036			6.945203e-03	10.0424619	4.9262185	18	9.207097e-01	0.903718899	2.510976e-01	7.330342e-02	7.074051e-01	1.573059e+00
UROS	Uroporphyrinogen-III synthase	2	9.1											1	1.1116419	0.9999384	0.61577943	0.21224121	0.061624620	0.031614825	0.010891606			1.503018e-02	9.6880991	6.8566430	8	9.912226e-01	0.984639485	1.422647e-02	4.033262e-02	3.202725e-01	1.487420e+00
USMG5	Up-regulated during skeletal muscle growth protein 5	2	43.1	1	1.0607460	0.8206457	0.5580232	0.14798985	0.033518157	0.008711929				1	1.1412729	0.8451246	0.52498569	0.18824774						9.970000e-10	9.0135614	5.0691745	12	9.805363e-01	0.973237470	3.862382e-02	7.602206e-02	3.039758e-01	1.106340e+00
USP37	Isoform 2 of Ubiquitin carboxyl-terminal hydrolase 37	2	2.5											1	1.1033013	0.9883957	0.57078736	0.20977821	0.057109025					3.351803e-02	9.3941783	6.8192585	6	9.871523e-01	0.967880640	1.276988e-02	1.065447e-01	5.350111e-01	2.576300e+00
USP38	Isoform 2 of Ubiquitin carboxyl-terminal hydrolase 38	2	1.9											1	0.9498969	0.9708677	0.65511931	0.24929807	0.071092090	0.027397830	0.009853643	0.017570244	0.007655865	5.659821e-03	9.9835203	6.3068392	10	9.984614e-01	0.997692151	2.731442e-03	1.104898e-02	1.182115e-01	4.292973e-01
UTP23	rRNA-processing protein UTP23 homolog	2	4.8	1	1.0163730	0.9661703	0.6522501	0.25502839	0.071941358	0.021089339	0.007666087	0.004338191	0.003708135	1	1.1617851	1.0194235	0.70808447	0.25521444	0.086165791	0.022628152	0.009554778			2.378540e-03	10.1474426	6.5636525	18	9.914725e-01	0.989645238	3.099275e-02	2.083179e-02	1.964688e-01	7.386379e-01
VKORC1L1	Vitamin K epoxide reductase complex subunit 1-like protein 1	2	4.5	1	0.9508958	0.9488341	0.6426954	0.29883400	0.137814943	0.037931887	0.016725544	0.013516717	0.011111221	1	1.0298291	0.9128511	0.58616004	0.22980292	0.077546111	0.040197105	0.023475922			2.257059e-03	9.8438772	5.1902994	18	9.968410e-01	0.996164044	9.817508e-03	1.339770e-02	1.292419e-01	3.295346e-01
WDR34	WD repeat-containing protein 34	2	3.5
WDR59	Isoform 4 of GATOR complex protein WDR59	2	5.0
WIPI2	Isoform 5 of WD repeat domain phosphoinositide-interacting protein 2	2	5.7
XYLB	Xylulose kinase	2	4.3	1	1.0010494	0.8932012	0.5535778	0.17179222	0.051991396	0.020675894	0.014018547	0.008006022	0.007881025											6.790000e-09	9.2319829	5.6521983	10	9.992431e-01	0.998864664	1.327473e-03	5.492360e-04	8.269937e-02	2.746628e-01
YAE1D1	Yae1 domain-containing protein 1	2	9.7	1	0.9206919	0.7517584	0.6685565	0.35722755	0.266974426	0.139209560	0.110160497	0.056085619	0.047767572	1	0.8332900	0.7624954	0.44274522	0.26326533			0.304962194			2.990000e-06	9.3584503	2.2733944	16	9.540760e-01	0.942594992	8.285501e-02	3.448485e-01	1.277927e+00	5.451998e-01
YBEY	Isoform B of Putative ribonuclease	2	12.1											1	0.9420991	0.9242510	0.57340346	0.14935798	0.089973846					4.256044e-02	9.2034052	6.9335426	6	9.938177e-01	0.984544323	5.224268e-03	6.236182e-02	3.117833e-01	1.706750e+00
YDJC	Carbohydrate deacetylase	2	6.8	1	1.0640204	0.8332285	0.5247691	0.28280711	0.130272430	0.048411956	0.015306635		0.008850367	1	1.0649345	0.9539825	0.57325309	0.29369186	0.175273032	0.091074304	0.057745975	0.020269798	0.027233901	9.466441e-03	9.5600564	4.2809845	19	9.926034e-01	0.991124129	2.363226e-02	2.094548e-02	2.202876e-01	3.918601e-01
YIPF5	Protein YIPF5	2	8.2	1	0.9969216	0.8343755	0.5599735	0.18580455	0.063112292	0.023019167	0.008689529	0.005796621	0.005442639	1	0.9252726	0.9034486	0.56093160	0.20506317	0.056381272	0.023818411				2.620000e-07	9.2461062	5.1559821	17	9.957342e-01	0.994749765	1.233167e-02	9.141469e-02	1.463751e-01	3.869190e-01
YY1AP1	Isoform 3 of YY1-associated protein 1	2	3.0	1	1.0039762	0.9888585	0.6170643	0.21784311	0.124484057	0.108650254	0.035716655	0.038757289	0.017655417	1	0.8833293	0.8566852	0.57546191	0.20346574	0.075259743	0.046574247	0.018198241	0.016893244	0.008001467	2.369943e-02	9.4944902	5.6233535	20	9.908587e-01	0.989144660	2.988160e-02	1.701840e-02	1.872954e-01	5.944630e-01
ZADH2	Prostaglandin reductase 3	2	6.4	1	0.9192310	0.9995263	0.5601890	0.23131184	0.040888545	0.009524895	0.019467736	0.011483740	0.008710292	1	0.9926541	0.8507887	0.62712605	0.23081809	0.038065038	0.018832611				9.310000e-08	9.5991518	5.7978069	17	9.924082e-01	0.990656294	2.285521e-02	2.073728e-02	1.823648e-01	6.107876e-01
ZBTB1	Isoform 2 of Zinc finger and BTB domain-containing protein 1	2	3.9	1	1.0471963	0.9899565	0.5037015	0.16324424	0.033385101															3.500088e-02	9.0047872	7.5792208	6	9.952675e-01	0.988168762	4.874384e-03	5.196048e-02	2.454220e-01	1.901849e+00
ZC3H3	Zinc finger CCCH domain-containing protein 3	2	2.6	1	1.0553684	1.0631886	0.5456913	0.29010702	0.072585952	0.044227166	0.017998922	0.012772675		1	0.8714130	0.8744448	0.56909493	0.21506024	0.097861301	0.079973094	0.051713128			2.725430e-02	9.4606124	5.6544672	17	9.835910e-01	0.979804320	4.776862e-02	3.084149e-02	2.771643e-01	9.004258e-01
ZDHHC6	Isoform 2 of Palmitoyltransferase ZDHHC6	2	4.9	1	1.1291290	0.9343276	0.5651733	0.22144483	0.114080770	0.046747216	0.030418598	0.018539267	0.017272265	1	1.0344874	0.8257876	0.54288527	0.18403734	0.051665689			0.037091257	0.018834797	1.490607e-02	9.2182195	5.2042825	18	9.908394e-01	0.988876386	2.988653e-02	2.017510e-02	2.083613e-01	5.712798e-01
ZFAND1	Isoform 4 of AN1-type zinc finger protein 1	2	7.5	1	0.9845252	0.9423633	0.7308404	0.24662715	0.080784150	0.019827183	0.008713283	0.011559818	0.013419047	1	0.8315232	0.9076647	0.55942294	0.24723866	0.098607490					4.090000e-08	9.9172389	5.6330556	16	9.830929e-01	0.978866153	4.513003e-02	2.330144e-03	2.883610e-01	8.378442e-01
ZFAND6	Isoform 2 of AN1-type zinc finger protein 6	2	5.1	1	0.9494531	0.9838368	0.7985954	0.49216636	0.373601802	0.272447115	0.244203388	0.155690813	0.155363042	1	1.0714011	1.0471775	0.82753691	0.46879749	0.410769592	0.264723165	0.260128429	0.290351303	0.330025796	2.363458e-01	10.8820194	5.7710071	20	9.787546e-01	0.974771130	4.729678e-02	2.392490e-02	3.354097e-01	9.185959e-01
ZFP62	Isoform 3 of Zinc finger protein 62 homolog	2	2.5											1	1.2978467	1.2017900	0.87970538	0.42049217						4.200811e-01	9.4140377	29.7875585	5	7.256156e-01	-0.097537472	1.294323e-01	8.071753e+01	8.210065e+03	5.470406e+05
ZFYVE27	Isoform 7 of Protrudin	2	7.4	1	0.9213473	0.7399809	0.5212087	0.19304171	0.078460697	0.028382245	0.013602925	0.011159387	0.007497463	1	1.1828652	1.0647992	0.62962373	0.29196284	0.098757089	0.044973309	0.020488596			3.470000e-08	9.5417796	5.0334718	18	9.685278e-01	0.961783755	1.044145e-01	7.730456e-03	4.183494e-01	1.041120e+00
ZKSCAN1	Zinc finger protein with KRAB and SCAN domains 1	2	5.0											1	0.8676129	0.7467316	0.43135818	0.17042216						2.850000e-07	8.0398476	3.2962785	5	9.743458e-01	0.897383275	1.171837e-02	4.075696e-01	2.491865e+00	1.780719e+00
ZMYM6	Zinc finger MYM-type protein 6	2	2.0
ZNF124	Isoform 2 of Zinc finger protein 124	2	6.6
ZNF141	Zinc finger protein 141	2	3.4
ZNF148	Zinc finger protein 148	2	2.4											1	1.1163473	0.9154552	0.93448594	0.43782056						2.320000e-06	11.7028869	9.8655090	5	9.241749e-01	0.696699585	2.047317e-02	1.162306e+01	1.105853e+02	1.792180e+02
ZNF22	Zinc finger protein 22	2	6.7	1	0.9002077	1.0660367	0.5600460	0.25346340	0.099498051	0.050405726	0.023698981	0.022287397	0.013755854	1	0.9676049	0.8727806	0.61014211	0.21019595	0.088499888	0.029882212	0.022431538	0.019592387	0.003813757	1.552943e-02	9.5952125	5.8281058	20	9.898902e-01	0.987994578	3.446725e-02	1.807098e-02	1.959852e-01	6.596293e-01
ZNF239	Zinc finger protein 239	2	4.1	1	1.0191982	0.9602353	0.6027659	0.21666629	0.118071586	0.030490393	0.054370426	0.043760444	0.016806274	1	0.9866956	0.9725378	0.59212191	0.24228966	0.100114612	0.043776967	0.051341320			3.532983e-02	9.5588864	6.1315956	18	9.987457e-01	0.998476959	3.929810e-03	7.357742e-03	7.118302e-02	2.693798e-01
ZNF407	Zinc finger protein 407	2	1.1	1	1.0020353	0.9402613	0.5516823	0.16114331	0.044347619	0.024977509		0.024847450	0.013846229											1.436609e-02	9.2341134	6.6519294	9	9.998810e-01	0.999809647	1.961130e-04	3.340748e-03	3.134777e-02	1.522069e-01
ZNF579	Zinc finger protein 579	2	4.3											1	0.7508466	0.7234183	0.62088799	0.30363238		0.184683244				5.030000e-08	9.0901930	1.7681961	6	9.139442e-01	0.784860621	3.947371e-02	5.843706e-01	7.496692e+00	1.456116e+00
ZNF655	Isoform 2 of Zinc finger protein 655	2	12.2											1	1.1534181	0.9538749	0.55021418	0.14208511						1.314323e-02	9.2224682	7.1950973	5	9.650160e-01	0.860063925	2.364200e-02	4.208858e-01	1.501875e+00	7.391000e+00
ZNF672	Zinc finger protein 672	2	3.8	1	0.7179244	1.3912129	0.4773793	0.20299565	0.042457898	0.028043051		0.005856384		1	1.0048049	0.9496918	0.71299229	0.24370466	0.049016184	0.048018708	0.036173600			3.609124e-02	9.5813347	8.1245875	16	9.120277e-01	0.890034681	2.900577e-01	7.166594e-02	5.630097e-01	3.846892e+00
ZNF706	Zinc finger protein 706	2	25.0	1	0.9342989	0.9414513	0.6128757	0.24154580	0.088992639	0.032127338	0.017584219	0.008050012	0.010979316	1	0.9889011	0.9835435	0.58303159	0.20949723		0.137715193				2.905966e-02	9.5694948	6.0398357	16	9.941175e-01	0.992646853	1.622035e-02	1.779905e-02	1.594304e-01	5.891875e-01
ZNF777	Zinc finger protein 777	2	3.0	1	1.0577968	0.9812439	0.6073305	0.28456649	0.148746212	0.052080678	0.021791259		0.009657273	1	0.7574460	0.8582017	0.53805083	0.23870866	0.154698101	0.022476735	0.186936744		0.071419851	4.697773e-02	9.4053025	4.9925929	18	9.645371e-01	0.956937944	9.683176e-02	4.079003e-02	4.170915e-01	1.032538e+00
ZNHIT3	Zinc finger HIT domain-containing protein 3	2	13.5											1	0.8603865	0.9293001	0.49750818	0.22977260						1.494988e-01	8.5226920	6.6281207	5	9.551890e-01	0.820756076	1.928492e-02	2.201999e-01	1.027762e+00	4.295105e+00
ACADSB	Isoform 2 of Short/branched chain specific acyl-CoA dehydrogenase, mitochondrial	3	10.9	1	0.9512286	0.7671157	0.4812245	0.16263639	0.097100100	0.024754536	0.015731554		0.021149880	1	0.8639397	0.9036110	0.55312549	0.22874797	0.077367104	0.019174152	0.009325397			1.460000e-08	8.9173832	4.4259343	17	9.863753e-01	0.983231089	3.624688e-02	6.223253e-03	2.776025e-01	5.595055e-01
ACOT8	Acyl-coenzyme A thioesterase 8	3	8.5	1	0.8887801	0.8881915	0.5540388	0.31732717	0.158904806	0.068827868	0.077361066	0.068986827	0.062764650											3.865151e-02	9.4297361	4.1037577	10	9.907068e-01	0.986060170	1.265987e-02	3.140473e-02	3.571081e-01	5.966915e-01
ACTR10	Actin-related protein 10	3	6.5	1	0.9618586	0.9834734	0.7853101	0.42202339	0.103537149	0.025143731	0.009932318	0.009358182	0.005548016	1	0.9937581	0.9872163	0.74072236	0.40135032	0.115205738	0.029907680	0.005919912			1.460000e-11	11.0931460	6.2297846	18	9.975799e-01	0.997061361	7.973668e-03
ACTR1B	Beta-centractin	3	4.8	1	1.0245670	1.0742698	0.7892680	0.42393249	0.132685997	0.055737373	0.014654857	0.029988277	0.004364803	1	1.0104337	1.0517892	0.71891421	0.38084636	0.206729551	0.056549994	0.022627084	0.023788977	0.009917075	6.263921e-03	11.1560030	5.8804483	20	9.933215e-01	0.992069322	2.528817e-02	1.771221e-02	1.896897e-01	5.263811e-01
AEBP2	Isoform 2 of Zinc finger protein AEBP2	3	6.8	1	1.1277226	0.9221635	0.5868819	0.37080507	0.095294932		0.022797227			1	1.1577986	1.0662710	0.70892818	0.22852200						1.603571e-02	10.1178450	5.8491659	12	9.612986e-01	0.946785575	7.441446e-02	9.438757e-02	5.780281e-01	1.594287e+00
AGAP1	Isoform 2 of Arf-GAP with GTPase, ANK repeat and PH domain-containing protein 1	3	3.2	1	1.0398363	0.9203934	0.5887375	0.23280072	0.069914425	0.039833521	0.020197245	0.014431801	0.008819021	1	0.9414925	0.8702341	0.55772887	0.22552366	0.078507806	0.052415721				1.046335e-03	9.4597100	5.0646268	17	9.972318e-01	0.996593027	8.023866e-03	1.294389e-02	1.209695e-01	3.046000e-01
AGPAT1	1-acyl-sn-glycerol-3-phosphate acyltransferase alpha	3	13.1	1	1.0031838	0.9277849	0.5562767	0.21534061	0.085123098	0.033901673	0.015931239	0.011318261	0.008266390	1	1.0416595	0.9033932	0.54615933	0.18885893	0.017317319	0.033924935				3.026228e-03	9.3151745	5.6080550	17	9.981534e-01	0.997727251	5.689561e-03	1.015215e-02	9.161611e-02	2.949936e-01
ALG11	GDP-Man:Man(3)GlcNAc(2)-PP-Dol alpha-1,2-mannosyltransferase	3	5.1	1	1.0623977	1.0201805	0.6091065	0.21956553	0.086452311	0.033545915	0.010084106	0.009243495	0.010010144											1.472084e-02	9.7144173	6.6395969	10	9.956231e-01	0.993434644	8.529392e-03	1.869734e-02	1.979801e-01	8.451205e-01
ALG5	Isoform 2 of Dolichyl-phosphate beta-glucosyltransferase	3	12.2	1	0.9715264	0.8681789	0.5468791	0.21491259	0.065936325	0.037476804	0.025949430	0.011219544	0.013519191	1	0.9770978	0.9389408	0.56289190	0.22988244	0.095695486	0.043354902	0.029690725	0.030979052	0.030350665	1.237127e-02	9.3195382	5.2029109	20	9.985061e-01	0.998226044	4.943423e-03	7.147431e-03	7.884067e-02	2.163362e-01
ALKBH8	Alkylated DNA repair protein alkB homolog 8	3	4.5	1	1.0390587	0.9795198	0.5577268	0.18808004	0.082073620	0.026846273				1	1.1687739	0.9656343	0.54835459	0.24526462						3.598573e-02	9.3139851	6.3568153	12	9.820096e-01	0.975263251	3.563152e-02	6.057088e-02	3.408039e-01	1.405272e+00
AMDHD2	N-acetylglucosamine-6-phosphate deacetylase	3	7.3	1	0.9736670	0.9017643	0.5509889	0.19264824	0.066961558	0.028720874	0.010484402	0.003556096	0.003789535	1	1.1302790	1.0078228	0.64185474	0.20686737						5.490626e-03	9.5763955	6.2961398	15	9.903535e-01	0.987722651	2.780841e-02	2.536834e-02	2.082072e-01	8.288043e-01
ANKRD12	Isoform 2 of Ankyrin repeat domain-containing protein 12	3	1.3
ANKRD50	Isoform 2 of Ankyrin repeat domain-containing protein 50	3	2.3	1	0.9823914	0.8644660	0.5323814	0.20963265	0.071262660	0.029729466	0.025031728	0.020073927	0.013957682	1	0.9796993	0.8350803	0.58210428	0.20474769	0.040955025	0.024608510			0.016353865	2.380000e-08	9.1971088	4.8588091	18	9.967364e-01	0.996037097	9.850948e-03	2.715577e-02	1.372018e-01	2.900846e-01
ANO6	Isoform 3 of Anoctamin-6	3	3.1	1	1.0957917	0.9368646	0.6456689	0.26977063	0.062128107	0.024496264	0.015817485	0.008903823		1	0.8849131	0.8651157	0.49980519	0.20787361	0.056512825	0.012504468	0.031956579			1.790000e-09	9.4840478	5.2351162	17	9.865123e-01	0.983399739	4.030051e-02	3.894333e-03	2.665602e-01	7.389257e-01
APOL1	Isoform 3 of Apolipoprotein L1	3	6.6	1	0.9655660	0.9191090	0.7088164	0.32669879	0.181050752	0.091582021	0.048459626	0.030955571	0.028445516	1	0.9830416	0.9379272	0.54426465	0.27766120	0.087905572	0.071134075	0.023583594	0.037560418	0.029629402	2.025004e-02	9.9567494	4.8796370	20	9.933623e-01	0.992117761	2.142328e-02	1.678990e-02	1.855443e-01	4.150178e-01
ARF5	ADP-ribosylation factor 5	3	18.3	1	1.0109686	0.8996143	0.5516664	0.20225007	0.060463172	0.020133251	0.011788114	0.006051555	0.004620396	1	1.0587361	0.9459864	0.60594651	0.22192172	0.066533659	0.022352303	0.009853660	0.009110100	0.003791899	1.850000e-08	9.5006839	5.6750588	20	9.981201e-01	0.997767595	6.851617e-03	1.540152e-02	8.321597e-02	2.406869e-01
ARG1	Isoform 3 of Arginase-1	3	12.3	1	1.2694631	0.8659672	0.7598462	0.24298030	0.110991740	0.159533442	0.044011265	0.062775917	0.016065761	1	1.1686737	0.8708985	0.55121990	0.35398942	0.390932170	0.063827331	0.043439587	0.058328081	0.256824797	6.991277e-02	9.8497773	4.5730628	20	9.328225e-01	0.920226717	2.356803e-01	5.810109e-02	6.785394e-01	1.358389e+00
ARHGAP19	Isoform 7 of Rho GTPase-activating protein 19	3	6.3											1	0.8920677	0.8939686	0.55354786	0.20924007	0.028727533	0.028237627	0.018222700		0.011384217	1.440000e-08	9.2830239	5.3828952	9	9.908284e-01	0.985325508	1.356280e-02	5.470192e-02	3.051442e-01	9.173244e-01
ARL14EP	ARL14 effector protein	3	7.7											1	0.9271213	0.8345920	0.53213944	0.26058656	0.110963273	0.029589672		0.014113187		1.250000e-12	9.1630769	4.0407219	8	9.955025e-01	0.992129381	5.400955e-03	7.942680e-04	2.359412e-01	4.861986e-01
ARL4A	ADP-ribosylation factor-like protein 4A	3	16.0	1	1.3970951	0.6770472	0.6829068							1	1.0405534	0.9330087	0.54848672	0.24302910	0.075798160	0.014005073				1.910000e-13	9.5505673	4.5536633	11	8.812883e-01	0.830411837	2.289143e-01
ASF1B	Histone chaperone ASF1B	3	19.8	1	1.0028376	1.0613611	0.8170776	0.47987435	0.327046243	0.170295214	0.087941914	0.023163031	0.006553575	1	0.9760757	0.9693097	0.67155834	0.35514528	0.288905500	0.157854183	0.104252410	0.021714019	0.005923121	4.220000e-08	11.7017482	4.1783843	20	9.847436e-01	0.981883029	4.920831e-02	7.070665e-03	4.037528e-01	5.372447e-01
ASMTL	Isoform 3 of N-acetylserotonin O-methyltransferase-like protein	3	4.1	1	0.9676449	0.8173569	0.7528079	0.33946089	0.226821034	0.124422867	0.083890173	0.029883042	0.018762066	1	0.9501979	0.9206516	0.53155085	0.21938735	0.054869378	0.023501477	0.012403029	0.016591031	0.007052041	2.551413e-03	9.9298014	4.3784826	20	9.784007e-01	0.974350791	6.843731e-02	3.297403e-02	3.598965e-01	6.499323e-01
ATF6B	Isoform 1 of Cyclic AMP-dependent transcription factor ATF-6 beta	3	5.3	1	1.0130533	0.8645078	0.5624042	0.22052021	0.099455418	0.036076978	0.014063328	0.024258641	0.007667543	1	0.8885441	0.9743737	0.55237105	0.18004703						1.125481e-02	9.3256419	5.4977642	15	9.921630e-01	0.990025697	1.990160e-02	2.242785e-02	1.926881e-01	5.943628e-01
ATP5D	ATP synthase subunit delta, mitochondrial	3	22.6	1	0.9959534	0.9818550	0.7770038	0.44475342	0.284169388	0.155058503	0.089968088	0.047629335	0.036081499	1	0.9922855	0.9694643	0.78479706	0.40353000	0.338616517	0.190676009	0.153017459	0.077648371	0.023047402	3.128305e-02	11.6269070	4.3136985	20	9.931104e-01	0.991818643	2.073344e-02	2.330055e-02	2.557383e-01	3.692399e-01
ATP5J	ATP synthase-coupling factor 6, mitochondrial	3	19.4	1	0.9271096	0.9171880	0.6528069	0.38816352	0.210672722	0.181541290	0.100164704	0.052167625	0.051496385	1	0.9096660	0.6563887	0.58642688	0.22266086	0.221889691	0.137598693	0.110490036	0.057499320	0.072733580	1.110000e-06	9.7613282	2.8835549	20	9.721671e-01	0.966948480	7.056651e-02	6.541802e-02	6.205641e-01	4.690068e-01
ATP5O	ATP synthase subunit O, mitochondrial	3	13.6	1	1.0205063	0.9108007	0.5647445	0.19234114	0.054842235	0.016726145	0.010222985	0.004914953	0.003721025	1	0.9807049	0.9336141	0.58704112	0.21229189	0.057883929	0.019508838	0.010602391	0.007572914	0.005133641	5.010000e-10	9.4579599	5.7911827	20	9.994363e-01	0.999330648	2.014859e-03	7.681750e-04	4.621434e-02	1.561240e-01
B4GALNT1	Isoform 2 of Beta-1,4 N-acetylgalactosaminyltransferase 1	3	5.6											1	0.7853674	0.9837869	0.69150269	0.40028083	0.124933387	0.078315160				8.440000e-07	10.7880961	5.0663153	7	9.443853e-01	0.888770641	4.922579e-02	2.067653e-01	1.396599e+00	2.565363e+00
B4GALT3	Beta-1,4-galactosyltransferase 3	3	6.9	1	0.9476602	0.9383311	0.5609583	0.25898140	0.071741054	0.021073326	0.011249571	0.008425649	0.007130067	1	0.9191851	1.0315879	0.67029452	0.25008780	0.097347704	0.039831249	0.018278952	0.015659911	0.013445059	7.219728e-03	9.8440147	5.9243826	20	9.933020e-01	0.992046137	2.339693e-02	1.507514e-02	1.620822e-01	5.383573e-01
BCCIP	BRCA2 and CDKN1A-interacting protein	3	8.9	1	0.9619861	0.8686185	0.5938662	0.20594435	0.063722468	0.023796168	0.014762129	0.007982342	0.006850042	1	0.9959936	0.9200877	0.60216056	0.23338380	0.062200006	0.022697286	0.014463784	0.005358118	0.002581453	3.240000e-07	9.5518307	5.4497926	20	9.981429e-01	0.997794699	6.401989e-03	1.180189e-01	7.775282e-02	2.344500e-01
BID	BH3-interacting domain death agonist	3	17.4	1	1.0311777	1.1111174	0.7918569	0.49879587	0.332707436	0.236796301	0.166108812	0.084585338	0.101575659	1	0.9754121	0.9426349	0.71883943	0.40136286	0.335548377	0.193977863	0.172509106	0.137901239	0.098944344	1.054176e-01	11.2761714	4.6153536	20	9.836070e-01	0.980533306	4.548756e-02	3.046319e-02	3.616159e-01	6.233877e-01
BLOC1S4	Biogenesis of lysosome-related organelles complex 1 subunit 4	3	17.5											1	1.0271751	0.9497870	0.66272727	0.32946212	0.078267487	0.048491041	0.024740891	0.013677619	0.020277423	3.342456e-03	10.2690951	5.4800987	10	9.982102e-01	0.997315366	3.201066e-03	1.341583e-02	1.452987e-01	3.901637e-01
BOLA3	BolA-like protein 3	3	25.2	1	0.9726333	1.0022364	0.8022078	0.49976204	0.385164299	0.270476132	0.186361974	0.107126252	0.090992976	1	0.9874210	1.0080083	0.76279263	0.42224456	0.435278952	0.249198687	0.227678474	0.170023165	0.079143403	8.314133e-02	12.0019913	3.8181755	20	9.837230e-01	0.980671102	4.116674e-02	4.082556e-02	4.807245e-01	5.050833e-01
BPGM	Bisphosphoglycerate mutase	3	11.6	1	1.1035644	0.9780922	0.7773669	0.45405303	0.291050652	0.277929301	0.025803700	0.014890954	0.018455174	1	1.0262056	0.9899844	0.74981797	0.39447473	0.310185072	0.148143192	0.054275449	0.010726917	0.022125850	1.980000e-09	11.7835087	4.2177444	20	9.848632e-01	0.982025052	5.097333e-02	5.097333e-03	4.104962e-01	5.515396e-01
BRCA2	Breast cancer type 2 susceptibility protein	3	0.9
BRD3	Bromodomain-containing protein 3	3	4.1
BRF2	Isoform 2 of Transcription factor IIIB 50 kDa subunit	3	8.1	1	0.9955645	0.8635013	0.5357978	0.18396565	0.047192643	0.016199627	0.005315688	0.002473227	0.002439054	1	0.9421060	0.8765057	0.51474957	0.17185496	0.059750317	0.027000416	0.017773831			5.010000e-09	9.0412150	5.1818324	18	9.980296e-01	0.997607383	6.079070e-03	1.253331e-02	8.691027e-02	2.653827e-01
BRPF3	Isoform 3 of Bromodomain and PHD finger-containing protein 3	3	2.8	1	1.0153849	0.9483631	0.4955214	0.26442575	0.114408392	0.121288248	0.050058776	0.033107111	0.028508982	1	1.0208680	0.9501123	0.58141115	0.24839819	0.132898130	0.079469424	0.065834300	0.054697536	0.042566863	4.964069e-02	9.2754306	5.3344064	20	9.962443e-01	0.995540080	1.222450e-02	1.100059e-02	1.258227e-01	3.659975e-01
BTF3	Transcription factor BTF3	3	8.7	1	0.9491574	1.0600748	0.8046592	0.50658894	0.423560593	0.297631486	0.280086434	0.188455581	0.182541656	1	1.0485774	0.9792783	0.71253666	0.46231761	0.426241211	0.249609357	0.235521898	0.368677893	0.231206411	2.354531e-01	10.7427480	4.8756195	20	9.731852e-01	0.968157369	5.650311e-02	2.988752e-02	4.188775e-01	8.547165e-01
BUD31	Protein BUD31 homolog	3	12.5	1	1.0303661	0.9946290	0.6649533	0.27396710	0.082682876	0.024082189	0.006934171	0.007883411		1	0.9893421	0.9588432	0.63937640	0.25836257	0.076222942	0.031812874	0.009511584		0.002291858	1.360000e-07	10.0624260	6.0271231	18	9.989986e-01	0.998784000	3.359808e-03	7.253570e-03	6.787922e-02	2.259970e-01
C12orf29	Isoform 3 of Uncharacterized protein C12orf29	3	10.6	1	0.9577409	0.8205291	0.7019298	0.18580580	0.060925785	0.012162610	0.007292688	0.003399371	0.002494675	1	1.0675339	1.0030822	0.66321770	0.21311935	0.061875902	0.023088998	0.008568553			4.270000e-10	9.9387487	6.8200578	18	9.904965e-01	0.988460057	3.215481e-02	1.799140e-02	1.672071e-01	7.194688e-01
C15orf40	UPF0235 protein C15orf40	3	24.8	1	0.9034449	0.9745985	0.7283731	0.40948396	0.299322602	0.199864103	0.157300292	0.043237143	0.074009004	1	0.9494968	0.9752971	0.73258968	0.43991124	0.359356143	0.218225029	0.153730606	0.137996427	0.135606833	8.346589e-02	11.1066733	4.1124055	20	9.872091e-01	0.984810835	3.267101e-02	2.888255e-02	3.369177e-01	4.660686e-01
C17orf62	Isoform 2 of Uncharacterized protein C17orf62	3	13.9	1	0.9015555	0.8162802	0.5317730	0.19679374	0.061679290	0.021982769	0.012052564	0.005004939	0.005285940	1	0.9490260	0.9489591	0.55220659	0.22500892	0.074367182	0.024964456	0.011610660	0.007697405	0.005102640	2.580000e-10	9.2216129	5.0045376	20	9.932868e-01	0.992028034	2.192611e-02	6.151260e-04	1.671250e-01	4.262845e-01
C19orf54	UPF0692 protein C19orf54	3	9.7
C1GALT1	Glycoprotein-N-acetylgalactosamine 3-beta-galactosyltransferase 1	3	9.9											1	0.9740650	0.9901755	0.62767361	0.25828606	0.073287323	0.046809610	0.026384761	0.032555881		2.337380e-02	9.8279427	6.2972369	9	9.984185e-01	0.997469662	2.523051e-03	1.339923e-02	1.275644e-01	4.810155e-01
C1orf174	UPF0688 protein C1orf174	3	16.5	1	0.9493611	1.0304726	0.7305339	0.40773002	0.259338457	0.163529863	0.103601648	0.049591434	0.044261547	1	1.0303776	1.0156645	0.76523799	0.37506965	0.256414645	0.114090077	0.099982553	0.046816083	0.022028706	4.776454e-02	11.0718771	5.0314192	20	9.926152e-01	0.991230585	2.366619e-02	1.952528e-02	2.185230e-01	4.567692e-01
C2CD2	Isoform 3 of C2 domain-containing protein 2	3	4.3	1	0.9611367	0.8098240	0.5417771	0.23919056	0.115403906	0.065826916	0.036886741	0.021669931	0.011452013	1	0.9310919	0.9127954	0.59612123	0.27001335	0.138906885	0.077878309	0.035394830	0.062294922		9.092968e-03	9.4058637	4.2253332	19	9.947892e-01	0.993747080	1.502772e-02	1.695116e-02	1.762988e-01	3.115233e-01
C4orf32	Uncharacterized protein C4orf32	3	30.3	1	1.0073659	1.0956782	0.8423733	0.49729208	0.360588491	0.245242267	0.132148600	0.112932725	0.090123288	1	1.0708891	0.9410570	0.67202702	0.36120904	0.210629967	0.104845288	0.141950636	0.124595376	0.089797357	1.040917e-01	10.9949046	5.1988401	20	9.758545e-01	0.971327234	7.275089e-02	3.287449e-02	3.918080e-01	8.775125e-01
C5orf22	UPF0489 protein C5orf22	3	7.9	1	0.9908959	1.0290478	0.6887303	0.33777858	0.173942508	0.070360035	0.025467351	0.012317623	0.011009812	1	1.0111022	0.9556535	0.71400857	0.31571563	0.161853637	0.088395026	0.041058032	0.013200467	0.001762702	1.152967e-02	10.5726541	5.3748745	20	9.972918e-01	0.996784060	9.510728e-03	1.101020e-02	1.197573e-01	2.986751e-01
C6orf47	Uncharacterized protein C6orf47	3	10.2	1	1.0120786	1.0087095	0.6793919	0.27561289	0.125057184	0.067684996	0.053327211	0.033280196	0.013167452	1	1.1038450	0.9654626	0.64736977	0.28419191	0.107748707	0.063388088	0.036943387			3.286279e-02	10.0481693	6.1064130	18	9.953756e-01	0.994384686	1.516183e-02	1.517369e-02	1.478075e-01	5.000541e-01
C6orf89	Bombesin receptor-activated protein C6orf89	3	7.5	1	0.9215355	0.8398233	0.6544581	0.30133525	0.120315575	0.037481088	0.017063307	0.009563280	0.006428718	1	0.8984386	0.9481129	0.59956076	0.30790181	0.152170744	0.042038705				1.310000e-07	9.9822479	4.5709480	17	9.904666e-01	0.988266543	2.521266e-02	2.793837e-02	2.542916e-01	4.817719e-01
CAMKK2	Isoform 6 of Calcium/calmodulin-dependent protein kinase kinase 2	3	8.6	1	0.8545790	0.7730798	0.5277931	0.15554317	0.109655786															1.850000e-07	8.5775250	3.6647020	6	9.626452e-01	0.906612882	2.587194e-02	2.444434e-01	1.644015e+00	1.743223e+00
CAMLG	Calcium signal-modulating cyclophilin ligand	3	10.5	1	1.0124064	0.9504041	0.5670437	0.21501155	0.077761602	0.040949526	0.024015860	0.009168850	0.010654111	1	0.9809319	0.8943347	0.56344776	0.20992970	0.064244568	0.031932519	0.020152353	0.006461225	0.005986238	5.903102e-03	9.4136221	5.5306888	20	9.993098e-01	0.999180436	2.402375e-03	4.836374e-03	5.245554e-02	1.624096e-01
CARD6	Caspase recruitment domain-containing protein 6	3	2.9	1	1.0446526	0.8739428	0.5805256	0.19838372	0.076692054	0.043900526	0.012402548	0.015876398	0.006585880	1	0.9331336	0.8329504	0.52650851	0.16386258	0.110467667					1.170000e-10	9.1575890	4.7886164	16	9.939419e-01	0.992427371	1.623324e-02	1.962690e-03	1.748074e-01	4.398461e-01
CARD9	Isoform 2 of Caspase recruitment domain-containing protein 9	3	6.5											1	0.9056915	0.8984377	0.62286754	0.18266917	0.330154241					2.564117e-01	8.9964493	70.9807928	6	9.472907e-01	0.868226672	3.008494e-02	1.001415e-01	1.646908e+03	2.395019e+07
CCDC138	Coiled-coil domain-containing protein 138	3	4.8	1	0.9680320	0.6951042	0.5963915	0.24226867	0.158213433	0.070519684	0.020585816	0.013500421	0.011319672	1	1.0530378	0.9327435	0.69433153	0.30293642	0.205860773	0.092551351	0.080288050	0.045690755	0.039513937	2.640000e-08	9.8419272	3.8265734	20	9.800164e-01	0.976269529	6.191667e-02	8.369812e-03	3.918105e-01	5.418158e-01
CCDC85C	Coiled-coil domain-containing protein 85C	3	7.4	1	0.9128825	0.8762725	0.6513435	0.20525009	0.101328352	0.100456162			0.019296359											3.172665e-02	9.6294393	5.6223317	8	9.861674e-01	0.975793018	1.686561e-02	4.686181e-02	4.072704e-01	1.231981e+00
CCNL2	Cyclin-L2	3	5.8	1	0.8853265	1.1271291	0.5567861	0.27125006	0.178369834	0.058996088	0.051889723	0.021689274		1	1.0721773	0.8866048	0.55132638	0.22450645	0.103424628	0.026868994				4.885297e-02	9.4131058	6.0290188	16	9.751705e-01	0.968963110	6.856229e-02	4.031092e-02	3.404225e-01	1.276383e+00
CCNT2	Isoform 2 of Cyclin-T2	3	4.8	1	0.9655289	0.8645691	0.5564892	0.21418294	0.088474260															1.960000e-09	9.2704463	4.6998914	6	9.973681e-01	0.993420154	2.038929e-03	1.020867e-01	1.206628e+00	1.080319e+00
CDC25C	Isoform 5 of M-phase inducer phosphatase 3	3	8.2	1	1.0118596	0.9213719	0.6069187	0.29675060	0.154517404	0.105262076	0.069663473	0.052763388	0.043363813	1	1.0085187	0.9072307	0.57322812	0.24911829	0.161868073	0.060430574	0.044964490	0.044034917	0.056276048	4.211950e-02	9.5660557	4.8480538	20	9.985156e-01	0.998237255	4.661351e-03	7.524620e-03	8.560461e-02	1.977455e-01
CDC26	Anaphase-promoting complex subunit CDC26	3	30.6	1	0.7814987	0.7401581	0.6692201	0.36242524	0.261099065	0.121919659	0.075168370	0.042153104	0.038342245	1	0.9402220	0.7606883	0.58141656	0.25520710	0.158999667	0.131063418	0.089821602	0.071424955	0.051281670	1.410000e-08	9.4826592	2.7969179	20	9.714144e-01	0.966054589	6.995623e-02	5.224214e-02	5.873062e-01	4.243994e-01
CDC42	Cell division control protein 42 homolog	3	15.2	1	0.9779201	0.9763102	0.6061569	0.21504021	0.060473732	0.016090572	0.009107369	0.004880093	0.002698035	1	1.0090542	1.0102322	0.66951809	0.23606195	0.071564052	0.027913368	0.011030457	0.008597866	0.006736915	5.134871e-03	9.8588822	6.6192731	20	9.985120e-01	0.998232976	5.565575e-03	6.921213e-03	7.315348e-02	2.987103e-01
CDC42BPG	Serine/threonine-protein kinase MRCK gamma	3	2.1											1	0.8213865	0.8453734	0.43366277	0.15615648	0.024152838	0.042803446				2.310000e-11	8.4512551	4.7686318	7	9.696211e-01	0.939242195	3.117519e-02	1.571165e-03	7.237057e-01	1.629039e+00
CDIPT	CDP-diacylglycerol--inositol 3-phosphatidyltransferase	3	13.1	1	1.0382641	0.7901731	0.5599401	0.15310904	0.049603361	0.028500531	0.013442507	0.005363236	0.006370528	1	0.9692710	0.8566450	0.51615901	0.19518769	0.065100659	0.025991923	0.009151608	0.015914709	0.009729576	1.490000e-07	8.9533302	4.7663221	20	9.947889e-01	0.993811804	1.748730e-02	3.461767e-02	1.550323e-01	3.552938e-01
CDT1	DNA replication factor Cdt1	3	4.9	1	1.0170917	1.0266148	0.5832134	0.20832957	0.136457482	0.077020117	0.041172657	0.029479286		1	1.0706330	1.0397824	0.68759915	0.25805386	0.105856875	0.062747395	0.051607437	0.054831750	0.031791039	5.189852e-02	9.7265443	7.0492014	19	9.931029e-01	0.991723433	2.414609e-02	1.538159e-02	1.577810e-01	7.564225e-01
CENPB	Major centromere autoantigen B	3	5.7	1	0.9206324	0.9305101	0.5320656	0.25167469	0.130153685	0.018343133	0.039667611	0.011373415												6.771734e-03	9.4046539	4.7851601	9	9.935407e-01	0.989665072	9.334920e-03	3.035804e-02	2.923968e-01	6.674954e-01
CHAC2	Putative glutathione-specific gamma-glutamylcyclotransferase 2	3	17.9	1	1.0514267	0.9764041	0.7614324	0.39006836	0.125207840	0.033555192	0.013595572	0.003634097	0.001654590	1	1.0249427	0.9977283	0.70059396	0.34958382	0.105124118	0.026018244	0.015943865		0.004122461	4.200000e-09	10.8099945	5.9449553	19	9.974452e-01	0.996934299	9.205599e-03	3.313925e-03	1.146736e-01	3.362911e-01
CHAF1A	Isoform 2 of Chromatin assembly factor 1 subunit A	3	3.7											1	0.8491800	0.9222404	0.65768714	0.31961494	0.117326300	0.100858245		0.059812757	0.050206172	4.293376e-02	10.0037127	5.1456953	9	9.816252e-01	0.970600279	2.369548e-02	4.498225e-02	4.685601e-01	1.132954e+00
CNBP	Isoform 3 of Cellular nucleic acid-binding protein	3	14.4	1	0.9239832	0.8758188	0.8570973	0.45462150	0.289131967	0.210691584	0.143975229	0.064969368	0.040750389	1	1.0428889	0.9479627	0.88559504	0.46707172	0.606947010	0.393441817	3.191891850	0.199499437	0.495213377	1.595867e-02	23.5212939	1.2672664	20	7.562434e-02	-0.097696090	8.109718e+00	6.028286e+00	2.816109e+02	5.935676e+00
CNN1	Isoform 2 of Calponin-1	3	11.9	1	0.9018615	0.8515861	0.5550872	0.35547814	0.122868993															5.510000e-08	9.6455659	3.5657035	6	9.816126e-01	0.954031505	1.099672e-02	6.849670e-02	1.655353e+00	1.273839e+00
CNNM4	Metal transporter CNNM4	3	3.6
COA4	Cytochrome c oxidase assembly factor 4 homolog, mitochondrial	3	25.3	1	0.9582763	1.2736802	0.7819523	0.48328806	0.235022256	0.180647182	0.091121044	0.083520312	0.056328502	1	1.1217189	0.7905769	0.74309841	0.29371185	0.254196039	0.158337844	0.066059037	0.024531090	0.071001213	6.705447e-02	10.9804780	5.4578819	20	9.495323e-01	0.940069572	1.736444e-01	4.852507e-02	5.556682e-01	1.364312e+00
COMMD5	COMM domain-containing protein 5	3	9.8	1	0.9948565	0.9967408	0.7728526	0.40644309	0.187670299	0.040614529	0.020014521	0.010377917	0.009021032	1	0.9934799	0.9059148	0.64378228	0.33342776	0.170385467	0.062878300	0.011586899	0.006862203		1.850000e-10	10.7860806	5.0465750	19	9.945533e-01	0.993463900	1.790311e-02	9.062675e-03	1.543588e-01	4.029760e-01
COPRS	Coordinator of PRMT5 and differentiation stimulator	3	20.7	1	1.0370370	1.0218052	0.8318424	0.51412228	0.268449551	0.164428366	0.108829610	0.060159483	0.056179726	1	1.0556543	0.9436567	0.79501745	0.40474773	0.302356471	0.250062269	0.113091848	0.122123725	0.043785299	6.349869e-02	11.6507323	4.8639416	20	9.900029e-01	0.988128458	3.083192e-02	2.485346e-02	2.796114e-01	5.166640e-01
COQ3	Ubiquinone biosynthesis O-methyltransferase, mitochondrial	3	8.7	1	1.1014617	0.8557220	0.5745245	0.22092238	0.066375675	0.020522148	0.009135124	0.005112585	0.006488648	1	0.9800426	0.8408773	0.73868843	0.33627739	0.103916132	0.046662506	0.037994987		0.024334744	6.400000e-10	9.9174928	4.9605147	19	9.850798e-01	0.982095731	4.965807e-02	1.048828e-03	2.851204e-01	6.596545e-01
COQ6	Isoform 3 of Ubiquinone biosynthesis monooxygenase COQ6, mitochondrial	3	6.1	1	0.9502272	0.9049432	0.5205457	0.23253240	0.083870452	0.047069823	0.020813494	0.005808203	0.013266221	1	0.9818904	0.8879555	0.53240281	0.18629532	0.071511900	0.034896591	0.015841203	0.012769794	0.017342894	5.472890e-03	9.1682077	5.0484451	20	9.987914e-01	0.998564793	3.996896e-03	6.453064e-03	7.118678e-02	1.857712e-01
COX19	Cytochrome c oxidase assembly protein COX19	3	31.1	1	0.9890002	1.0241240	0.7969886	0.46954581	0.388193304	0.209486251	0.206740846	0.140981421	0.124124765	1	0.9815744	0.8225112	0.57846708	0.35429109	0.305304870	0.159648854	0.124091359	0.145908312	0.110840055	1.001464e-01	10.6199959	3.7824480	20	9.720735e-01	0.966837292	6.956476e-02	4.349619e-02	5.218557e-01	6.414543e-01
COX20	Cytochrome c oxidase protein 20 homolog	3	21.2	1	0.9420523	0.9508445	0.5752553	0.22846216	0.077193120	0.039946785	0.021450732	0.012584016	0.009951500											1.006255e-02	9.5288852	5.6844607	10	9.978192e-01	0.996728794	3.695890e-03	1.315221e-02	1.424574e-01	4.600107e-01
CPQ	Carboxypeptidase Q	3	5.7	1	0.9792545	1.0681341	0.6434300	0.34690412	0.166033247	0.142471069	0.095193166	0.051897586	0.064733689	1	0.7864618	0.9033125	0.42248166	0.19753121	0.105399079	0.040916747	0.021291363			6.564087e-02	9.2646599	5.6314802	18	9.577533e-01	0.948700479	1.172815e-01	4.097848e-02	4.174414e-01	1.371736e+00
CPTP	Ceramide-1-phosphate transfer protein	3	12.6
CRADD	Death domain-containing protein CRADD	3	11.1	1	0.9877608	0.9309282	0.5434987	0.25437339	0.082716275	0.035772246	0.023057688	0.014675858	0.015729484	1	0.8951328	0.8682498	0.55980803	0.21700201	0.107465599	0.056247286	0.034364268		0.011344222	6.275437e-03	9.3631349	4.8404854	19	9.955438e-01	0.994652610	1.369177e-02	1.394197e-02	1.457158e-01	3.409276e-01
CST3	Cystatin-C	3	24.7	1	0.9833712	0.9906471	0.7955624	0.42907652	0.365605957	0.232711503	0.170690806	0.093263780	0.117901278	1	1.0472625	1.0663616	0.75278947	0.38401994	0.347795601	0.234510234	0.259303151	0.238487269	0.327877609	2.088713e-01	10.4334731	6.1824848	20	9.728099e-01	0.967711801	6.765760e-02	2.610782e-02	3.542389e-01	1.150536e+00
CTNND1	Isoform 1A of Catenin delta-1	3	3.1	1	0.9890927	0.8492784	0.5278057	0.18434199	0.061088520	0.030459336	0.016520117	0.010692936	0.008090731	1	0.9630171	0.8830090	0.53372664	0.19090954	0.053234025	0.019936781	0.010442353	0.009267288	0.008734129	7.240000e-09	9.0768191	5.0499558	20	9.986282e-01	0.998370980	4.593228e-03	7.114226e-03	7.634011e-02	2.078318e-01
CXXC1	CXXC-type zinc finger protein 1	3	4.7	1	0.9754304	0.9409142	0.5486312	0.23107147	0.094539559	0.023938741	0.028545282	0.020041682	0.003040875	1	0.9759834	0.9011640	0.57189994	0.21754924	0.060252995	0.040528320	0.033828944	0.006907139	0.020021446	8.515765e-03	9.4038521	5.3724872	20	9.989679e-01	0.998774347	3.496554e-03	5.933821e-03	6.485231e-02	1.889242e-01
CYB5A	Isoform 2 of Cytochrome b5	3	36.7	1	0.9414830	0.9170602	0.6482621	0.35042783	0.199211257	0.130562256	0.058129445	0.038148275	0.032895584	1	1.0878305	0.9760587	0.70942058	0.40196820	0.265983064	0.126696531	0.105914984	0.076813906		3.484573e-02	10.6241984	4.3596348	19	9.919975e-01	0.990396965	2.329680e-02	2.429610e-02	2.545426e-01	4.155547e-01
CYB5R2	NADH-cytochrome b5 reductase 2	3	10.9	1	1.0947983	1.0527024	0.7899018	0.52904584	0.397913927	0.183491840	0.025322924	0.009897967		1	1.0460282	0.9165666	0.70661534	0.42562454	0.468900024	0.223286494	0.123724782	0.015283456		9.450000e-09	12.4328731	3.8563623	18	9.692932e-01	0.962713186	8.406487e-02	1.300231e-01	6.045982e-01	8.567632e-01
DAAM1	Isoform 2 of Disheveled-associated activator of morphogenesis 1	3	2.4
DAP	Death-associated protein 1	3	26.5	1	0.8477999	1.0390453	0.8733260	0.60863850	0.688008611	0.261629385	0.282213562	0.075649259	0.212429417	1	1.1329951	0.9214718	0.87210869	0.48788194	0.561169001	0.342394881	0.297011828	0.301576808	0.261136307	1.358262e-01	13.5269960	3.6185016	20	9.191790e-01	0.904025074	1.725290e-01	1.166104e-01	1.512401e+00	1.117023e+00
DAXX	Isoform 3 of Death domain-associated protein 6	3	5.0	1	1.0665082	0.7195113	0.6809570	0.23669370	0.106064121	0.028213346	0.024107144	0.020867463	0.012910564	1	1.1633483	1.1075456	0.79545560	0.29387241	0.163221801	0.089054454	0.044673744		0.018090843	2.372203e-02	10.3249276	6.3107040	19	9.645039e-01	0.957404687	1.298314e-01	3.928868e-02	4.072830e-01	1.381979e+00
DCTN6	Dynactin subunit 6	3	14.2	1	0.9429814	0.8846357	0.7035627	0.44487804	0.227621035	0.122029326	0.083371083	0.037487342	0.030904970	1	1.0247166	1.0292526	0.74148228	0.39344202	0.254585414	0.132404792	0.114037333	0.078006296	0.053919643	3.367617e-02	11.0515690	4.4835095	20	9.935056e-01	0.992287907	1.971177e-02	2.008563e-02	2.216433e-01	3.696818e-01
DDHD1	Isoform 2 of Phospholipase DDHD1	3	3.1	1	0.9397360	0.9410323	0.6270988	0.23945666	0.080179506	0.023962243	0.008300175	0.007623851	0.003422811	1	1.0050037	0.9624077	0.79660224	0.25002474	0.178143591	0.055167656				1.409601e-02	10.2120776	6.4216297	17	9.902218e-01	0.987965240	2.950847e-02	2.338684e-02	2.097562e-01	7.423651e-01
DGUOK	Isoform 5 of Deoxyguanosine kinase, mitochondrial	3	10.6	1	1.0508607	1.0275025	0.8145696	0.56749792	0.373256323	0.235243724	0.074381968	0.030549910	0.008272261	1	1.0152749	1.0260761	0.74867668	0.43353684	0.401893821	0.267261358	0.133264332	0.022694781		9.180000e-09	12.7047316	3.9764818	19	9.824659e-01	0.978959135	5.122093e-02	6.332988e-02	7.410929e-01	5.926468e-01
DHRS1	Dehydrogenase/reductase SDR family member 1	3	10.2	1	1.0036313	0.9733497	0.5648893	0.21827010	0.089135487	0.045746231	0.027726508	0.014900157	0.009395591	1	0.9681265	0.8495720	0.54592257	0.20168134	0.065335134	0.027742775	0.014862266			7.068538e-03	9.3364999	5.3605722	18	9.969459e-01	0.996291477	9.496681e-03	1.216141e-02	1.173527e-01	3.431093e-01
DLG3	Isoform 3 of Disks large homolog 3	3	10.9											1	0.8386300	0.9847683	0.72947870	0.43466970	0.234101958	0.115405828	0.056169217			2.192508e-03	11.3513684	4.4856322	8	9.743723e-01	0.955151497	2.698268e-02	1.155185e-01	9.507324e-01	1.350080e+00
DNASE2	Isoform 2 of Deoxyribonuclease-2-alpha	3	9.5	1	0.9718394	0.9561324	0.8045800	0.44832397	0.368672595	0.290545780	0.199622295	0.139051019	0.127993131	1	1.0061987	0.8970884	0.68392785	0.41450383	0.407522613	0.225385045	0.208518378	0.230701653	0.244692055	1.645411e-01	10.6878589	4.0334560	20	9.828140e-01	0.979591645	3.760779e-02	2.988132e-02	3.842121e-01	5.358739e-01
DNMT3B	Isoform 7 of DNA (cytosine-5)-methyltransferase 3B	3	4.0	1	1.1252642	0.7853924	0.6118192	0.22630367	0.070970297	0.027907383	0.016888732		0.007834809	1	0.8380363	0.8870452	0.47221133	0.20031041	0.096254368					3.370000e-11	9.1061097	4.4774663	15	9.749826e-01	0.968159637	6.151422e-02
DPCD	Protein DPCD	3	13.8	1	0.9219533	0.9525448	0.6268814	0.26146357	0.122335826	0.117703334	0.045167136	0.027015914	0.022225914	1	0.9909011	0.9260512	0.58279728	0.25357257	0.080225932	0.024143997	0.009360541		0.004861986	1.758537e-02	9.7139847	5.3433123	19	9.954569e-01	0.994548305	1.435052e-02	1.380205e-02	1.436700e-01	3.959005e-01
DPH6	Diphthine--ammonia ligase	3	10.5	1	0.9715518	0.7996670	0.5631691	0.21242769	0.057401249	0.022854880	0.012579252	0.007977148	0.006420559	1	0.9986449	0.8921769	0.65181084	0.23260779	0.088009066	0.032311807	0.023363489			3.390000e-09	9.4885197	4.9445552	18	9.927014e-01	0.991137372	2.222587e-02	1.564449e-02	2.142060e-01	4.436600e-01
DR1	Protein Dr1	3	15.9	1	0.9878342	1.0506863	0.8448439	0.49035450	0.404841323	0.246942908	0.201697025	0.104940387	0.095311461	1	1.0817985	1.0206826	0.95542935	0.48046555	0.455590472	0.290764687	0.272146911	0.253209045	0.153388656	1.633231e-01	11.9936675	5.1898504	20	9.702863e-01	0.964714923	7.849029e-02	3.884072e-02	4.839258e-01	9.828490e-01
DSTYK	Isoform 2 of Dual serine/threonine and tyrosine protein kinase	3	2.8
EAF1	ELL-associated factor 1	3	9.3	1	1.0697546	0.9675000	0.7058675	0.32660585	0.160391079	0.103185761	0.059849796	0.046795030	0.037440074	1	0.9469459	0.9938742	0.69696781	0.30375278	0.152384135	0.076462880	0.055902455	0.033117351	0.021264816	3.954578e-02	10.3477431	5.7665520	20	9.966449e-01	0.996015863	1.137359e-02	1.115230e-02	1.248786e-01	3.637416e-01
ELAC1	Zinc phosphodiesterase ELAC protein 1	3	7.2	1	0.9349181	0.7802880	0.5383663	0.21968555	0.112227238	0.065354662	0.038808283	0.016685245	0.015197480											5.400000e-11	8.8807923	3.6867554	10	9.953859e-01	0.993078884	6.713131e-03
ENO2	Gamma-enolase	3	7.8											1	1.0103584	0.8820817	0.54967939	0.23679475	0.147349364	0.063608333	0.046679371	0.024392681	0.016422598	1.683722e-02	9.3171282	4.4921581	10	9.990630e-01	0.998594483	1.502937e-03	9.754304e-03	1.089250e-01	2.208207e-01
EPB41L5	Isoform 2 of Band 4.1-like protein 5	3	5.7	1	0.8616031	0.6788918	0.5090276	0.19947795	0.062498400	0.057563759	0.019011100			1	0.9157573	0.9674806	0.72846525	0.22865888		0.037283085				2.100000e-08	9.4326450	4.5551495	14	9.467396e-01	0.930761543	1.117370e-01	6.835055e-03	6.628718e-01	1.301030e+00
ERGIC1	Isoform 2 of Endoplasmic reticulum-Golgi intermediate compartment protein 1	3	15.2	1	1.1200440	1.1326377	0.6584904	0.39040704	0.179458661	0.084465838	0.097051600	0.031256375	0.025955778	1	0.9584594	0.8615420	0.48700291	0.21932813	0.060955082	0.022316013	0.020776224	0.013096796	0.011395085	2.549390e-02	9.7757826	5.2975820	20	9.693890e-01	0.963649420	1.107567e-01	3.508669e-02	3.889537e-01	1.046882e+00
EXOSC5	Exosome complex component RRP46	3	11.1	1	1.0062363	0.9479220	0.6749204	0.25350973	0.082063925	0.020349788	0.009198036	0.002212620	0.001445391	1	0.9552947	0.8897986	0.59353926	0.30423763	0.118812777	0.070032295			0.027307392	1.250000e-11	9.9644744	5.1567093	18	9.963394e-01	0.995554949	1.131028e-02	8.260000e-05	1.394531e-01	3.405187e-01
FAAP100	Isoform 3 of Fanconi anemia core complex-associated protein 100	3	4.4	1	1.0592762	1.0121805	0.7131474	0.31490913	0.082179505	0.023185400	0.010997361	0.004634946	0.003979902	1	1.0280333	0.8737041	0.60600294	0.27499394	0.084791208	0.035651900				6.210000e-11	10.1513987	5.6467147	17	9.930143e-01	0.991402191	2.198743e-02	2.746855e-03	1.843611e-01	6.326241e-01
FADD	FAS-associated death domain protein	3	13.0	1	1.0017495	0.9962478	0.7233032	0.31107290	0.105621193	0.031802427	0.017262481	0.001429550		1	0.9376030	0.9873339	0.67492293	0.30567106	0.125509713	0.033198805	0.016779469		0.011923134	1.922853e-03	10.4467284	5.9398580	18	9.977369e-01	0.997251909	7.329065e-03	1.118991e-02	1.060604e-01	3.190350e-01
FAHD1	Acylpyruvase FAHD1, mitochondrial	3	12.1	1	1.0162936	1.1505139	0.8128145	0.51759879	0.445982871	0.345688016	0.249967298	0.151652828	0.209696771	1	0.6982198	0.9752298	0.83210295	0.29147494	0.452999541	0.194257669	0.210179074		0.268105712	2.417025e-01	10.6363418	6.3426023	19	8.988425e-01	0.878610999	2.167840e-01	5.191598e-02	6.936300e-01	2.272742e+00
FAM96A	MIP18 family protein FAM96A	3	21.2	1	1.0113466	1.0135724	0.7477349	0.40028870	0.241376555	0.134647250	0.081115200	0.048200948	0.039362750	1	1.0144867	0.9335091	0.70354781	0.37468783	0.291717279	0.162484949	0.140693723	0.094018309	0.045216712	5.287798e-02	10.9049019	4.5910219	20	9.939146e-01	0.992773563	1.851717e-02	1.859836e-02	2.097810e-01	3.731177e-01
FBXO42	F-box only protein 42	3	4.5	1	1.1060553	1.0036220	0.7283419	0.48666937	0.142534217		0.026727560			1	1.0140642	0.9667858	0.64426078	0.31114457	0.072324510	0.018621068		0.022612660	0.008283258	4.530000e-10	10.7236771	5.4240535	16	9.844352e-01	0.980543976	4.558814e-02	2.458487e-03	3.247537e-01	7.882281e-01
FCHSD1	F-BAR and double SH3 domains protein 1	3	4.2	1	1.0783293	1.0555924	0.7071562	0.38677773	0.246217763	0.127307599	0.103335868	0.042627523	0.012442849											4.025978e-02	10.9407420	4.9851681	10	9.871611e-01	0.980741691	2.247649e-02	4.171333e-02	4.641825e-01	9.635128e-01
FIS1	Mitochondrial fission 1 protein	3	14.5	1	1.0581979	0.8910176	0.8935351	0.50575894	0.407037340	0.311308040	0.246468074	0.157277633	0.125958038	1	0.9336369	0.9419640	0.71601658	0.40584279	0.363212314	0.203298730	0.212675193	0.209515652	0.202529514	1.586850e-01	11.1682043	4.2183147	20	9.741281e-01	0.969277097	5.835444e-02	3.766614e-02	4.779246e-01	6.947973e-01
FIZ1	Flt3-interacting zinc finger protein 1	3	8.7	1	0.9259791	0.9006583	0.5669344	0.25371304		0.031352812														1.150000e-08	9.5205273	4.7429614	6	9.935948e-01	0.983986925	5.124151e-03	6.535804e-02	3.611557e-01	8.947531e-01
FKRP	Fukutin-related protein	3	5.9
FPGS	Isoform 3 of Folylpolyglutamate synthase, mitochondrial	3	6.3
FRA10AC1	Isoform 3 of Protein FRA10AC1	3	9.5	1	0.7757013	0.9998081	0.4616035	0.17057658	0.065404241	0.021728790	0.013842196	0.007213859	0.007309548	1	0.7849342	0.9372103	0.50478062	0.19858421	0.068680360	0.031165050	0.015737127	0.040760939	0.024405255	2.009155e-02	8.9825183	6.2092020	20	9.657942e-01	0.959380601	1.061754e-01	2.899464e-02	3.137087e-01	1.329230e+00
FSIP2	Fibrous sheath-interacting protein 2	3	0.4	1	1.0471205	0.6933386	0.9255433	0.39305581	0.382724995	0.321874989	0.325279403	0.084370908	0.119011893	1	1.1084682	1.0249458	0.73271572	0.44318067	0.589446502	0.379123758	0.194310454	0.286782944	0.269501824	1.343276e-01	11.7981114	3.1216440	20	8.979797e-01	0.878850948	2.299296e-01	1.243650e-01	1.647985e+00	1.097793e+00
FTSJ1	Isoform 2 of Putative tRNA (cytidine(32)/guanosine(34)-2'-O)-methyltransferase	3	9.2	1	0.9684194	0.9078602	0.5584441	0.20319640	0.048428274	0.031424030	0.008204084	0.003467181	0.001750163	1	0.9166066	0.8490116	0.58527867	0.20946160	0.048131696	0.014061183	0.005530077	0.008176399		6.580000e-09	9.3442428	5.3191641	19	9.954196e-01	0.994503527	1.471144e-02	4.281310e-03	1.389512e-01	3.993539e-01
GDAP1	Isoform 2 of Ganglioside-induced differentiation-associated protein 1	3	9.0	1	0.8377577	1.0637658	0.4948241	0.22173854	0.081604894	0.059144564	0.019647527		0.008381071	1	0.8923972	0.9142182	0.49366592	0.23128300	0.052226281	0.052680465	0.033947313			3.207226e-02	9.0956298	6.1007418	17	9.771427e-01	0.971867901	6.406567e-02	3.203189e-02	2.891971e-01	1.174112e+00
GDAP2	Isoform 2 of Ganglioside-induced differentiation-associated protein 2	3	6.0	1	1.0791472	0.8767135	0.5581191	0.19954004	0.054486053	0.021837684	0.013787180	0.012012794	0.013642307	1	0.9357211	0.8949390	0.52983268	0.19237975	0.093110353	0.026538703	0.014037841	0.012638036	0.022796239	2.686627e-03	9.2112926	5.1966154	20	9.961127e-01	0.995383818	1.337953e-02	1.153283e-02	1.273776e-01	3.522780e-01
GMEB1	Isoform 2 of Glucocorticoid modulatory element-binding protein 1	3	4.8	1	0.9968122	0.9286004	0.6894610	0.21882793	0.071694725	0.019193950	0.011470647	0.010005144	0.007637491	1	0.9679370	0.8534740	0.62325794	0.26590657	0.106264224	0.046510340	0.016680323	0.013849001		1.040000e-08	9.9076475	5.4907742	19	9.954184e-01	0.994502114	1.503710e-02	1.239895e-02	1.509128e-01	4.137197e-01
GMFG	Glia maturation factor gamma	3	21.1	1	1.0009218	1.0278646	0.7955866	0.39162484	0.172723086	0.068527024	0.029852289	0.012537201	0.010659771	1	1.0313436	1.0122474	0.69507894	0.38376683	0.161462082	0.065656956	0.032491700	0.019205953	0.011938001	7.429386e-03	11.0297992	5.6449301	20	9.966313e-01	0.995999618	1.229460e-02	1.259146e-02	1.355397e-01	3.527730e-01
GNAI2	Guanine nucleotide-binding protein G(i) subunit alpha-2	3	11.3	1	1.0078622	0.9492579	0.5591441	0.19031719	0.057671494	0.021928252	0.008285976	0.006194733	0.003179045	1	0.9548472	0.9124461	0.56842187	0.22272469	0.064629852	0.024982426	0.003211077	0.004617649		9.380000e-09	9.4273098	5.7007615	19	9.989842e-01	0.998781019	3.437154e-03	3.919796e-03	6.268815e-02	2.086605e-01
GNPDA2	Isoform 2 of Glucosamine-6-phosphate isomerase 2	3	10.5	1	1.0218890	0.8955922	0.8298546	0.44650768	0.390082237	0.307970926	0.239467153	0.055109176	0.164768116	1	1.1053780	0.9796543	0.72958757	0.43356519	0.444481219	0.298698453	0.216669987	0.238160971	0.302356565	1.846901e-01	10.9290261	4.1929931	20	9.642038e-01	0.957491978	8.205821e-02	4.355975e-02	5.717159e-01	8.419058e-01
GPBP1L1	Vasculin-like protein 1	3	7.6	1	0.9745861	0.9393987	0.6642882	0.29164172	0.150901506	0.079703809	0.079570619	0.030312899	0.032244984	1	1.0313107	0.9212168	0.64747436	0.27480252	0.146959823	0.107540327	0.067685175	0.047050266	0.033351167	4.126981e-02	9.9509605	5.2874564	20	9.983787e-01	0.998074702	5.211734e-03	7.750578e-03	8.727696e-02	2.290468e-01
GSK3A	Glycogen synthase kinase-3 alpha	3	8.1	1	0.9738903	1.1300979	0.6783617	0.25173535	0.075707895	0.021548133	0.010484732	0.008893111	0.004424330	1	0.9526971	0.9369264	0.62268085	0.23648891	0.066116545	0.028199744	0.014801782		0.003978806	8.176413e-03	9.9819114	6.7622943	19	9.908883e-01	0.989065957	3.286842e-02	1.850918e-02	1.861067e-01	7.645014e-01
GTF2A1	Transcription initiation factor IIA subunit 1	3	8.2	1	0.9250993	0.7780597	0.6334060	0.29902568	0.067381519					1	0.9441827	0.8961419	0.68341024	0.35342911	0.248406805	0.185750265	0.149426676	0.086599262	0.083637331	6.805049e-02	9.7010075	4.0105261	16	9.744267e-01	0.968033408	5.204068e-02	4.601902e-02	4.566031e-01	6.722643e-01
GTF2A2	Transcription initiation factor IIA subunit 2	3	21.1	1	1.0303250	0.9864916	0.7682932	0.49191672	0.279419434	0.125719993	0.050734449	0.028173567	0.018512310	1	0.9843342	0.9382573	0.71879563	0.39012962	0.320651528	0.181257400	0.123574874	0.040488647	0.014871939	1.450000e-11	11.6868647	4.0744148	20	9.933812e-01	0.992140128	2.072121e-02
GTPBP3	Isoform 3 of tRNA modification GTPase GTPBP3, mitochondrial	3	7.6	1	0.9667625	0.9701937	0.6652638	0.33842639	0.153862954	0.056850893	0.017156470		0.004254540	1	1.0652437	0.9809993	0.68638395	0.31305790	0.158585096	0.078974095	0.052027952		0.009640179	1.080115e-02	10.4214851	5.2134699	18	9.969331e-01	0.996275874	9.599615e-03	1.400297e-02	1.360562e-01	3.205772e-01
GULP1	PTB domain-containing engulfment adapter protein 1	3	9.5											1	0.8564813	0.7956009	0.47250381	0.20787311	0.019495249					1.080000e-08	8.4983067	4.0539560	6	9.699865e-01	0.924966128	2.283408e-02	2.420273e-01	1.239922e+00	2.196131e+00
GZF1	GDNF-inducible zinc finger protein 1	3	4.1	1	1.0612309	0.9205243	0.6115975	0.27036545	0.112052557	0.097709403	0.042155729	0.020351202	0.018894420	1	0.9871355	0.9251524	0.58602570	0.25728492	0.095294342	0.055604149	0.026408817		0.022717564	1.958499e-02	9.6713347	5.1475561	19	9.979314e-01	0.997517719	6.695139e-03	9.639081e-03	1.009998e-01	2.593785e-01
HAUS2	Isoform 2 of HAUS augmin-like complex subunit 2	3	20.6	1	0.9509960	0.7239448	0.6075668	0.24784799	0.063819235	0.023395887	0.018823729	0.004603572	0.004509846	1	1.0032032	1.0342851	0.62991184	0.25364258	0.097001312	0.025833629				2.230000e-09	9.7062742	5.1169117	17	9.805846e-01	0.976104064	5.695319e-02	7.477817e-03	3.349234e-01	8.114806e-01
HBB	Hemoglobin subunit beta	3	23.1	1	0.9759338	0.9973640	0.6044229	0.17969521	0.038271941	10.622302100	0.063753065	0.067059148	0.019139364	1	1.0481735	0.8125337	0.74164649	0.44594226	0.216457246	0.122317604	0.069484753	0.120056510		6.896133e-01	15.8879954	-33.1729593	19	1.104558e-02	-0.186745305	9.937719e+01	7.883509e-01	5.815030e+01	2.024638e+03
HBQ1	Hemoglobin subunit theta-1	3	24.6	1	1.1234266	1.0663615	0.7636995	0.31198695	0.118188215	0.059826501	0.017416548	0.009662199	0.008593676	1	0.9371779	0.9426575	0.70907784	0.30936386	0.136995423	0.058557182	0.042100823	0.011718441		1.772458e-02	10.5592937	6.3850717	19	9.910486e-01	0.989258342	3.195978e-02	1.985605e-02	2.036108e-01	6.853783e-01
HDAC3	Histone deacetylase 3	3	5.8	1	1.0659988	1.0027294	0.6755331	0.28036522	0.081270809	0.024324647	0.009464264	0.009582030	0.005018615	1	1.0550172	0.9280751	0.61978433	0.27660502	0.066741010	0.021986941	0.007268391		0.008908222	3.230000e-11	10.0627440	5.8988746	19	9.962496e-01	0.995499465	1.364435e-02	4.407318e-03	1.147799e-01	3.600559e-01
HDHD3	Haloacid dehalogenase-like hydrolase domain-containing protein 3	3	10.4	1	0.9746002	1.0162900	0.7369688	0.44864741	0.293219587	0.184208794	0.075848617	0.033563120	0.013316701	1	0.9468897	0.9608779	0.74882657	0.37680398	0.284821258	0.162029797	0.112401268	0.030259900		1.120900e-02	11.5040380	4.1686958	19	9.916867e-01	0.990024036	2.367211e-02	2.946842e-02	3.014146e-01	4.003109e-01
HINT2	Histidine triad nucleotide-binding protein 2, mitochondrial	3	19.0	1	0.8942123	1.0292194	0.7118212	0.48114936	0.265768938	0.165544049	0.084621748	0.060827158	0.077759763	1	1.0076149	0.9975680	0.75423229	0.37645001	0.298134953	0.155458790	0.121953735	0.109327338	0.093706382	7.311139e-02	11.0669573	4.8008020	20	9.890615e-01	0.987010583	3.162741e-02	2.365878e-02	2.719877e-01	5.194520e-01
HIST1H1D	Histone H1.3	3	11.3	1	1.0970595	1.0386656	0.7604988	0.37056625	0.176890747	0.056638297	0.014834494	0.009382827	0.003766341	1	0.9951432	0.8804947	0.56798249	0.24861924	0.136587053	0.074301811	0.021192731		0.000998776	4.038550e-04	10.3515044	5.0459566	19	9.849512e-01	0.981941424	5.186179e-02	2.782267e-02	3.010865e-01	6.796310e-01
HMGCL	Hydroxymethylglutaryl-CoA lyase, mitochondrial	3	8.0	1	1.0624241	0.9375959	0.6805728	0.28238485	0.133357617	0.064110917	0.033444760	0.031958982	0.021408024	1	0.9250311	0.9597012	0.60991510	0.25146425	0.057752711	0.026981842	0.017930257	0.007620276	0.009181302	1.226066e-02	9.9611574	5.7272433	20	9.952063e-01	0.994307446	1.678192e-02	1.316020e-02	1.430845e-01	4.363616e-01
HNRNPDL	Isoform 3 of Heterogeneous nuclear ribonucleoprotein D-like	3	8.8
HNRNPU	Heterogeneous nuclear ribonucleoprotein U	3	2.4	1	1.0235033	1.0000405	0.6174646	0.24666553	0.085158441	0.028238865	0.014792410	0.010222332	0.007319937	1	1.0038566	0.9481193	0.63107373	0.26563520	0.093171585	0.032745116	0.015134188	0.009572370	0.005095614	4.699770e-03	9.8943349	5.8483910	20	9.988983e-01	0.998691719	4.025020e-03	6.332395e-03	6.802390e-02	2.183988e-01
HOXB4	Homeobox protein Hox-B4	3	14.7	1	0.9913766	0.8933971	0.6010065	0.25476397	0.105640254	0.031696060	0.017287203	0.014468533	0.014314009	1	0.9845041	0.9759527	0.61415224	0.27426136	0.101209577	0.060145209	0.039436520	0.013184655	0.024574965	9.973830e-03	9.7758909	5.2675344	20	9.985801e-01	0.998313850	4.829419e-03	7.351361e-03	8.026824e-02	2.139488e-01
ICAM4	Isoform Short of Intercellular adhesion molecule 4	3	12.7	1	1.0483360	0.9559694	0.5420935	0.20245131	0.054593409					1	1.1213822	1.0243197	0.61003806	0.18352214	0.041277058	0.018790562				1.562106e-02	9.4522162	6.8943687	13	9.893877e-01	0.985850224	2.527860e-02	4.259732e-02	2.433571e-01	1.217853e+00
IDI1	Isopentenyl-diphosphate Delta-isomerase 1	3	10.1	1	0.9544881	0.9527340	0.6303300	0.28146035	0.153585749	0.105780966	0.071537152	0.058718189	0.053680396	1	1.0050212	0.9678868	0.69341775	0.27888690	0.139741015	0.081156640	0.060200030	0.071139678	0.066770553	6.184825e-02	9.9003579	5.9696090	20	9.982826e-01	0.997960580	5.436262e-03	7.259953e-03	8.265412e-02	2.758376e-01
IFT172	Intraflagellar transport protein 172 homolog	3	1.7	1	0.9952092	0.8231865	0.5186332	0.17909249	0.083814081		0.011202819	0.009046372	0.007321869	1	1.0611785	0.9993556	0.35066175	0.18594096						1.958442e-02	8.6660780	5.5791652	14	9.848800e-01	0.980343940	3.826156e-02	3.274449e-02	2.683727e-01	8.676040e-01
INAFM2	Putative transmembrane protein INAFM2	3	21.6	1	0.9900480	1.0774377	0.8486143	0.55314858	0.484066609	0.300106854	0.247298311	0.156696597	0.135307103	1	0.9621134	0.8976795	0.74377489	0.39382107	0.403654031	0.162542174	0.205690062	0.215820132	0.166282627	1.459043e-01	11.6018591	4.1995001	20	9.657092e-01	0.959279700	8.067252e-02	4.751557e-02	5.916112e-01	8.071114e-01
IRS2	Insulin receptor substrate 2	3	3.4											1	0.8035859	0.7097564	0.47126448	0.23978832	0.117488388					3.420000e-08	7.9342877	2.4576286	6	9.644226e-01	0.911056587	2.068939e-02	2.991167e-01	2.621266e+00	9.687087e-01
ISCA1	Iron-sulfur cluster assembly 1 homolog, mitochondrial	3	20.9	1	0.8515528	1.0084426	0.6107678	0.26674903	0.080382542	0.026357125	0.017255108	0.010004485		1	0.9692621	1.1012921	0.61173455	0.27612030	0.081343131	0.042273292	0.008184469		0.007229602	1.140225e-02	9.9147370	6.2552268	18	9.844943e-01	0.981171691	5.081413e-02	2.699411e-02	2.561278e-01	9.320116e-01
ISG20L2	Interferon-stimulated 20 kDa exonuclease-like 2	3	11.3	1	1.0836228	0.8285867	0.5611742	0.25888819	0.277894623	0.199674644	0.086328599	0.168065176	0.053655708	1	0.8370025	0.7148223	0.54151776	0.16016675			0.043360267			6.902060e-02	8.5927693	3.4053255	16	9.592161e-01	0.949020087	8.620993e-02	5.686244e-02	5.977334e-01	7.569477e-01
ISL2	Insulin gene enhancer protein ISL-2	3	8.4	1	1.0592640	1.0302299	0.6570041	0.25854507	0.091640961	0.046725372	0.026605860	0.011698084	0.003796786	1	1.0596083	0.9550349	0.50361311	0.27489714	0.122440904					1.787381e-02	9.7081006	5.6309371	16	9.892439e-01	0.986554913	3.195261e-02	2.766274e-02	2.413647e-01	7.270728e-01
ITPKA	Inositol-trisphosphate 3-kinase A	3	7.6	1	1.2311683	1.0549505	0.5836414	0.21888984	0.089582911		0.024220147			1	1.0458727	0.9384585	0.54837571	0.23231377	0.071006745	0.041080542	0.039087453	0.038616122	0.029571923	3.454412e-02	9.4266059	6.5074547	17	9.794666e-01	0.974728107	7.028824e-02	3.254171e-02	2.957106e-01	1.303008e+00
ITPKC	Inositol-trisphosphate 3-kinase C	3	5.7
ITPRIP	Inositol 1,4,5-trisphosphate receptor-interacting protein	3	4.8	1	1.0113864	0.9185841	0.5402503	0.17084810	0.068128998	0.024707444	0.007216956	0.010809824	0.005011839	1	1.0387130	0.9855114	0.62909346	0.20857078	0.062704899	0.020068596	0.019116097			7.673091e-03	9.4880502	6.3370358	18	9.973863e-01	0.996826201	8.823074e-03	1.072914e-02	1.002071e-01	4.141366e-01
KBTBD2	Kelch repeat and BTB domain-containing protein 2	3	4.5											1	1.1728749	1.0589770	0.72496572	0.28242996	0.115424833	0.034338913	0.041336974	0.049095058	0.022607733	3.526733e-02	10.3304806	7.2593848	10	9.822422e-01	0.973363311	3.719717e-02	3.876332e-02	4.268136e-01	1.810161e+00
KCT2	Keratinocyte-associated transmembrane protein 2	3	13.6	1	1.0622152	0.9529595	0.5670957	0.20554474	0.069042455	0.014712574				1	0.9229997	0.8996973	0.58023603	0.25317490	0.085855595	0.032675963	0.032174034		0.008986450	2.748920e-03	9.5176808	5.4188113	16	9.952410e-01	0.994051310	1.324651e-02	1.902291e-02	1.590401e-01	4.583445e-01
KCTD20	BTB/POZ domain-containing protein KCTD20	3	6.9	1	1.0208653	0.9646839	0.5696724	0.23209850	0.089150059	0.023256325		0.014783275	0.015851975	1	1.0300853	0.9951961	0.59076186	0.22514080	0.101467656	0.029037211	0.036577199		0.013857567	1.874496e-02	9.5629208	6.0369106	18	9.979649e-01	0.997528787	6.737332e-03	9.518556e-03	9.226153e-02	3.347448e-01
KIF18A	Kinesin-like protein KIF18A	3	3.5	1	0.9282065	0.8322207	0.5636198	0.22074621	0.124746652	0.092731863	0.036073323	0.040612478	0.016692398											9.713632e-03	9.1805436	4.0391671	10	9.946502e-01	0.991975236	7.817947e-03	2.429616e-02	2.690666e-01	4.468247e-01
KIF1B	Isoform 3 of Kinesin-like protein KIF1B	3	3.2	1	1.0456223	0.8849205	0.5492932	0.20690842	0.067423483	0.031243690	0.021515259	0.011831308	0.006030668	1	0.9918431	0.8880484	0.53354516	0.21575732	0.085824664	0.033568802	0.018356884	0.005271968	0.009094146	2.660000e-06	9.2516563	5.0020391	20	9.990546e-01	0.998877285	3.258960e-03	5.921462e-03	6.485657e-02	1.649726e-01
KLHDC10	Kelch domain-containing protein 10	3	8.6	1	1.1807910	0.7547135	0.5162303	0.10020677						1	1.0433799	0.8285562	0.60850363	0.35673406	0.277983207	0.152325161	0.098632430	0.123119943	0.103851980	1.034553e-01	8.6564793	4.1127625	15	9.530074e-01	0.940191212	1.046273e-01	5.823373e-02	5.934283e-01	1.058340e+00
KLHL18	Isoform 2 of Kelch-like protein 18	3	5.3	1	1.0154039	0.9972586	0.5683895	0.28558513	0.068360647	0.033482201	0.017123507	0.008456383	0.007023254	1	0.9120016	1.0679517	0.69917288	0.39791746	0.223773245	0.117424709	0.062269088	0.028878824	0.007118318	1.441730e-02	10.3320832	5.2271584	20	9.821505e-01	0.978803677	6.242000e-02	2.816250e-02	3.079740e-01	7.505522e-01
KLHL20	Isoform 2 of Kelch-like protein 20	3	7.9	1	1.1489173	0.9668048	0.7238304	0.45978833	0.202116608	0.030591816	0.034155199	0.013703449												4.790000e-09	11.2884135	5.0966421	9	9.832960e-01	0.973273534	2.844000e-02	6.256637e-02	9.493824e-01	9.608871e-01
KMT2E	Isoform NKp44L of Histone-lysine N-methyltransferase 2E	3	2.5											1	0.9622868	0.9233195	0.58788659	0.20692537	0.101073378	0.028059277	0.014545672			5.594173e-03	9.5263383	5.5246499	8	9.984394e-01	0.997268872	2.107173e-03	1.799127e-02	1.450516e-01	4.419042e-01
KPNA4	Importin subunit alpha-3	3	6.1	1	1.0374564	0.9164652	0.8037928	0.37619477	0.058281794	0.004867494	0.002991127	0.005841576	0.004152213	1	0.9947123	1.0413057	0.70698591	0.38483662	0.072481263	0.024629985	0.001582869			7.260000e-10	10.8759932	6.6415569	18	9.935422e-01	0.992158342	2.247752e-02	1.605341e-02	1.531975e-01	5.971907e-01
KRAS	Isoform 2B of GTPase KRas	3	14.4	1	1.0565730	0.6729370	0.6214590	0.19504266	0.088182209					1	0.9419325	0.9098406	0.56796186	0.19815048	0.069144103	0.019982946		0.018472738	0.012838663	4.980000e-08	9.1751571	4.4085624	15	9.742371e-01	0.967210804	6.338188e-02	4.161506e-02	4.291938e-01	7.830879e-01
L1RE1	LINE-1 retrotransposable element ORF1 protein	3	7.7	1	0.9574804	0.8699862	0.6607891	0.32886839	0.155236943	0.097900785	0.046947938	0.027796228	0.020564235	1	0.9559896	0.8686807	0.53070164	0.22971601	0.073383688					7.142798e-03	9.6406286	4.3033130	16	9.907530e-01	0.988441217	2.254303e-02	2.821793e-02	2.578877e-01	4.440839e-01
LAMTOR3	Ragulator complex protein LAMTOR3	3	23.4	1	1.0297445	1.0186443	0.8896659	0.56898729	0.269501704	0.065468520	0.041627780	0.024571912	0.023845929	1	0.9935501	1.0654985	0.77384706	0.44437257	0.306990723	0.103130365	0.040680948	0.024590162	0.022269307	2.320000e-07	12.2300825	5.4288681	20	9.912761e-01	0.989640315	3.147751e-02	5.371569e-03	2.501910e-01	5.473864e-01
LDB1	Isoform 2 of LIM domain-binding protein 1	3	12.7	1	0.9610179	0.9353629	0.6757120	0.30592864	0.122987547	0.080453171	0.043391283	0.018509464	0.020378642	1	0.9937306	0.8245173	0.65688706	0.27008381	0.100970162	0.069332227	0.059131499		0.017987009	1.157681e-02	10.0309998	4.8953424	19	9.944699e-01	0.993363913	1.693351e-02	1.665226e-02	1.729843e-01	3.827019e-01
LDLRAP1	Low density lipoprotein receptor adapter protein 1	3	10.7	1	0.9992435	0.9364327	0.5760361	0.22530713	0.087566422	0.035676318	0.016356043	0.021080172	0.013225333	1	0.9523148	0.8419133	0.49636478	0.16992603	0.059785925	0.022256199	0.004826755			4.861140e-04	9.1925500	5.1149290	18	9.959523e-01	0.995084978	1.243651e-02	1.420909e-02	1.370000e-01	3.666998e-01
LIG1	DNA ligase 1	3	1.2	1	1.0047977	0.9490025	0.5757201	0.21438057	0.066883723	0.023956137	0.013953699	0.009469028	0.006662558	1	1.0330016	0.9500817	0.59954195	0.22234147	0.067210414	0.030422144	0.015109288	0.013358518	0.010572138	6.034283e-03	9.5721986	5.9470724	20	9.994921e-01	0.999396836	1.844063e-03	4.124583e-03	4.412937e-02	1.555678e-01
LIN54	Protein lin-54 homolog	3	3.5											1	0.6961451	0.7624406	0.49701180	0.21387757	0.064532909	0.048556231	0.036230009			2.110000e-07	8.0862215	2.9450529	8	9.184655e-01	0.857314618	8.069743e-02	4.297842e-01	1.695299e+00	1.532793e+00
LIX1L	LIX1-like protein	3	7.4											1	1.0332751	0.9739681	0.76735601	0.30089834	0.073531794	0.029605319	0.050857835	0.041626442		2.946689e-02	10.5128679	7.5507981	9	9.986108e-01	0.997777257	2.332921e-03	1.213175e-02	1.173958e-01	5.147766e-01
LMBR1	Limb region 1 protein homolog	3	6.7											1	1.3785659	1.0755376	0.79943149	0.29221036	0.200887182					1.956390e-01	9.9682663	11.0387252	6	8.598626e-01	0.649656489	1.495226e-01	2.720591e-01	1.818567e+00	1.516878e+01
LMTK2	Serine/threonine-protein kinase LMTK2	3	2.7
LRG1	Leucine-rich alpha-2-glycoprotein	3	8.6											1	0.7423220	0.9752983	0.58817669	0.40734883	0.156168335	0.199692556	0.112459359	0.126179882		1.061867e-01	9.7330769	4.5633467	9	9.246071e-01	0.879371435	7.880141e-02	9.724493e-02	1.035896e+00	2.052647e+00
LRRC58	Leucine-rich repeat-containing protein 58	3	8.4	1	1.0571354	0.9132576	0.5744974	0.20403625	0.067214952	0.026607112	0.011160714	0.010262565	0.007275898	1	1.0010447	0.9522650	0.58042162	0.19873909	0.063485754	0.025248430	0.068170530		0.009884600	1.255152e-02	9.4325176	5.9978892	19	9.980102e-01	0.997612289	6.855436e-03	8.627667e-03	8.767996e-02	3.228215e-01
LRRCC1	Isoform 2 of Leucine-rich repeat and coiled-coil domain-containing protein 1	3	2.5
LRRFIP1	Isoform 2 of Leucine-rich repeat flightless-interacting protein 1	3	2.3	1	0.9864914	0.9979030	0.8261233	0.51776762	0.433517227	0.321446300	0.261597639	0.159990158	0.136447171	1	1.0070105	0.9841960	0.76509980	0.42839358	0.458675265	0.288122470	0.230025166	0.216838552	0.117901606	1.270146e-01	11.9793580	3.7129597	20	9.812451e-01	0.977728574	4.276196e-02	4.307081e-02	5.360582e-01	5.297585e-01
LSM1	U6 snRNA-associated Sm-like protein LSm1	3	24.8	1	0.8350527	1.0480935	0.6583485	0.52820307	0.322340167	0.191759186	0.082537252	0.096619652	0.052809027	1	1.2626036	1.4167925	1.10078557	0.59717659	0.722945009	0.393179970	0.266074284	0.179122278	0.042372960	2.761584e-02	14.1244589	4.3098091	20	8.478190e-01	0.819285093	5.571856e-01	1.758285e-01	1.934051e+00	2.069311e+00
LSM4	U6 snRNA-associated Sm-like protein LSm4	3	21.6	1	0.9355696	0.9464321	0.6637117	0.36796055	0.192345372	0.068778535	0.037673491	0.022089519	0.014924452	1	0.9912710	0.9386440	0.70195564	0.35775567	0.229698275	0.126316171	0.078910673	0.022794946	0.021234620	3.276590e-03	10.7131469	4.3598163	20	9.968162e-01	0.996219294	1.003160e-02	1.422023e-02	1.519418e-01	2.486274e-01
LYSMD3	LysM and putative peptidoglycan-binding domain-containing protein 3	3	6.5	1	0.8542259	1.2192656	0.6015960	0.45919002	0.278099259	0.153703057	0.067571642	0.118672730	0.076599486	1	0.9865465	0.9308965	0.68032363	0.36896740	0.323982610	0.217011654	0.168940232	0.115113445	0.044649748	8.681098e-02	10.6578462	4.4935303	20	9.527646e-01	0.943907947	1.359564e-01	4.998215e-02	5.868892e-01	1.026068e+00
MAML1	Mastermind-like protein 1	3	3.3	1	1.0275323	0.8310864	0.6758877	0.35019775	0.181603637	0.092371910	0.096194548	0.059687000	0.081204684											3.723935e-02	10.0980430	4.0649162	10	9.933682e-01	0.990052236	9.646922e-03	3.034060e-02	3.407876e-01	5.194505e-01
MAN2C1	Isoform 3 of Alpha-mannosidase 2C1	3	2.9	1	1.1192369	1.0759912	0.8153519	0.32217856	0.159587814	0.115115581	0.014108345		0.009160992											4.351106e-02	10.8399149	7.5199552	9	9.841055e-01	0.974568769	2.917310e-02	4.364635e-02	4.291608e-01	1.835319e+00
MAPKAP1	Isoform 3 of Target of rapamycin complex 2 subunit MAPKAP1	3	5.3	1	0.9784818	0.8655239	0.4926244	0.17308482	0.049363956	0.014429767	0.008072525	0.007674392	0.005052012	1	0.8992380	0.9474512	0.51528090	0.19681166	0.059567816	0.031809039	0.008674268	0.018113904	0.006201826	1.235329e-03	9.0403185	5.4020471	20	9.956652e-01	0.994852368	1.451943e-02	1.159325e-02	1.268056e-01	3.869892e-01
MEAF6	Isoform 2 of Chromatin modification-related protein MEAF6	3	15.2	1	0.9017911	0.9175278	0.5646745	0.20098590	0.055155106	0.030869908	0.011361229		0.006952710	1	1.1122441	0.8674328	0.52161466	0.24433436	0.054573008	0.030482913	0.010354695	0.020877734	0.009749924	1.480000e-06	9.2838972	5.1294295	19	9.917905e-01	0.990148570	2.738284e-02	1.448636e-01	1.977205e-01	5.286456e-01
MED13	Mediator of RNA polymerase II transcription subunit 13	3	1.5	1	1.0435040	0.9084752	0.6590049	0.26773813	0.099319665	0.043022070	0.040281230	0.020055361	0.016121048	1	0.9063519	0.9125573	0.64877062	0.23801761	0.084422053	0.040158542			0.017739908	1.075159e-02	9.9098910	5.6147311	18	9.952337e-01	0.994212326	1.462179e-02	1.511872e-02	1.479913e-01	4.331289e-01
MED18	Mediator of RNA polymerase II transcription subunit 18	3	12.5	1	0.9394615	1.1308777	0.7375974	0.36853489	0.150743520	0.047845226	0.026226764	0.016315252	0.013427295	1	0.9934711	0.9673713	0.70415280	0.35508898	0.178507074	0.076316417	0.024773659	0.011216929	0.005414646	8.842609e-03	10.8343226	5.7089560	20	9.905664e-01	0.988797542	3.419562e-02	2.038281e-02	2.205579e-01	5.965403e-01
MED27	Mediator of RNA polymerase II transcription subunit 27	3	9.6	1	0.9526769	0.8376046	0.5341811	0.18289946	0.059779612	0.021621034	0.008751878	0.009649806	0.001471307	1	0.9137466	0.7205401	0.47713970	0.17382087	0.044688629					1.740000e-07	8.5909442	4.1647108	16	9.888099e-01	0.986012430	2.839127e-02	9.485479e-02	2.509186e-01	4.952024e-01
MEF2D	Isoform MEF2DA0 of Myocyte-specific enhancer factor 2D	3	6.0											1	0.9082644	0.6964860	0.77140292	0.46158168	0.425936929					2.700000e-07	12.7459740	1.6108367	6	8.971702e-01	0.742925598	2.773966e-02	1.826216e+00	2.989817e+01	1.776673e+00
METAP1	Methionine aminopeptidase 1	3	7.8	1	0.9776002	0.9630580	0.6261938	0.29223103	0.142007040	0.065285942	0.035959116	0.030196134	0.025373548	1	0.9270433	1.0665865	0.55880121	0.25466563	0.095547858	0.039194892	0.020849438		0.028642470	2.893302e-02	9.7582733	5.8185809	19	9.911389e-01	0.989366725	2.905331e-02	1.864460e-02	1.942066e-01	6.309921e-01
METAP2	Isoform 3 of Methionine aminopeptidase 2	3	5.0	1	1.0075864	1.0162529	0.7464619	0.38189820	0.212459471	0.107126355	0.084295379	0.053637038	0.048449382	1	0.9809203	0.9437024	0.65262068	0.34009953	0.256988989	0.176794722	0.090257467	0.095634559	0.055085137	6.176284e-02	10.5396920	4.9116827	20	9.934787e-01	0.992255927	1.991357e-02	1.721140e-02	1.971517e-01	4.167175e-01
MICU2	Calcium uptake protein 2, mitochondrial	3	7.1											1	0.8658013	0.8142587	0.48977974	0.18774174	0.076808152					2.430000e-08	8.6591759	4.0754593	6	9.775383e-01	0.943845664	1.634812e-02	7.656288e-02	1.120061e+00	1.520785e+00
MIF	Macrophage migration inhibitory factor	3	23.5	1	0.8723809	1.1309955	0.9430928	0.54878409	0.313395060	0.183902194	0.091673640	0.077691874	0.086370085	1	1.0001327	0.9940257	0.84208434	0.34533152	0.131145693	0.102301595	0.213663356	0.042154956	0.087089505	1.043519e-01	11.4205111	7.8349163	20	9.695549e-01	0.963846387	9.979606e-02	3.001184e-02	3.444654e-01	1.648621e+00
MKRN1	Isoform 2 of E3 ubiquitin-protein ligase makorin-1	3	6.0	1	0.9957334	0.9057046	0.5729206	0.21458320	0.068667992	0.042754627	0.017113990	0.023521289	0.009775390	1	0.9551194	0.9281823	0.55536035	0.21305923	0.088565681	0.037898705	0.007490382		0.007192506	6.290783e-03	9.4021846	5.3975776	19	9.991363e-01	0.998963562	2.811791e-03	5.867327e-03	6.048223e-02	1.775494e-01
MLXIP	MLX-interacting protein	3	3.3	1	0.8949889	0.9737257	0.5447423	0.19079400	0.095716124					1	1.0828827	0.9600238	0.56284528	0.23026266		0.042334305				5.003729e-02	9.2392840	6.4792790	12	9.882149e-01	0.983795423	2.087665e-02	4.492428e-02	2.539048e-01	1.126042e+00
MPV17L2	Isoform 2 of Mpv17-like protein 2	3	13.8	1	0.9975867	0.7959125	0.5319930	0.19527352	0.062364890	0.027496282	0.022244087	0.012388802	0.009949289	1	0.9426691	0.8827386	0.58036560	0.28730521	0.141026785	0.048798164	0.030512053	0.029747608	0.019155409	2.150000e-10	9.2624850	4.2877282	20	9.940562e-01	0.992941794	1.881515e-02	5.253810e-04	1.785657e-01	3.313248e-01
MRGBP	MRG/MORF4L-binding protein	3	20.6	1	0.9517449	0.9177439	0.6643952	0.28500536	0.112912439	0.036873293	0.016056474	0.009602018	0.003525304	1	1.0373723	0.9512083	0.57482703	0.27471275	0.126415899	0.051677045	0.018916161		0.010955992	4.370000e-09	9.9483723	5.0427277	19	9.972998e-01	0.996759738	8.871905e-03	1.153349e-02	1.192427e-01	2.672226e-01
MRPL14	39S ribosomal protein L14, mitochondrial	3	25.5	1	0.9639520	1.0192281	0.6136004	0.26110951	0.067422849	0.028556957	0.013929907	0.007218852	0.005874446	1	0.9280933	0.8966081	0.59042226	0.24389844	0.074446125	0.029003384	0.013275745	0.016871559	0.003377655	1.157345e-03	9.7615108	5.6646804	20	9.954481e-01	0.994594607	1.581588e-02	1.265293e-02	1.358349e-01	4.194318e-01
MRPL20	39S ribosomal protein L20, mitochondrial	3	19.5	1	0.7365898	0.6876596	0.4739192	0.24573208																1.830000e-07	7.6919297	1.6237128	5	9.288450e-01	0.715380084	2.302587e-02	1.315370e+00	1.426489e+01	1.840248e+00
MRPL30	Isoform 3 of 39S ribosomal protein L30, mitochondrial	3	22.1	1	1.0389128	0.9988229	0.6628785	0.28406999	0.099551685	0.020948459	0.013097592	0.008388258	0.005157296	1	1.0120318	0.9493640	0.65216040	0.28893182	0.138787961	0.062577856	0.036262235	0.007821944	0.008479568	5.839721e-03	10.1668946	5.6154105	20	9.981744e-01	0.997832090	6.630391e-03	8.549808e-03	9.247140e-02	2.632551e-01
MRPL41	39S ribosomal protein L41, mitochondrial	3	20.4	1	0.9953485	0.9524919	0.5949133	0.22921180	0.071205154	0.016769614	0.005876071	0.000575908	0.002397782	1	1.0283640	0.9447534	0.60421467	0.24197836	0.081620173	0.026247740	0.006172333	0.001509965	0.001421430	8.070000e-10	9.7028775	5.7396673	20	9.995414e-01	0.999455380	1.671681e-03	4.173406e-03	4.380879e-02	1.717415e-01
MRPL53	39S ribosomal protein L53, mitochondrial	3	28.6	1	1.0569370	1.0172768	0.7408758	0.36991105	0.203234114	0.095045829	0.047293316	0.028750532	0.017262245	1	1.0106549	0.9465386	0.69702578	0.33811025	0.225484264	0.112206730	0.067387001	0.034295893	0.014142105	2.234864e-02	10.7836125	5.0063605	20	9.955366e-01	0.994699684	1.521160e-02	1.519782e-02	1.665299e-01	3.552037e-01
MRPL55	39S ribosomal protein L55, mitochondrial	3	23.4	1	0.9576439	0.9390473	0.5831140	0.20614610	0.064222957	0.018014663	0.009917541	0.005266204	0.004333884	1	1.0140465	0.9557272	0.64674738	0.23503233	0.046975817	0.025423380	0.025735362			1.318647e-03	9.7118802	6.1293242	18	9.983969e-01	0.998053401	5.256163e-03	8.587405e-03	8.094844e-02	2.960414e-01
MRPS10	28S ribosomal protein S10, mitochondrial	3	14.9	1	1.0092032	0.9424784	0.6685513	0.24304483	0.067786149	0.022560430	0.013033247	0.002961106	0.003550380	1	1.0113470	0.9681299	0.64200057	0.25131274	0.079337686	0.020978538	0.003172863	0.003977643		5.390000e-11	9.9917096	6.1545449	19	9.996703e-01	0.999604417	1.163987e-03
MRPS12	28S ribosomal protein S12, mitochondrial	3	13.8	1	1.0066886	0.9402946	0.5963563	0.21830235	0.057264016	0.014194525	0.005617773	0.002422234	0.004008521	1	0.9833692	0.9229920	0.61438683	0.22632316	0.067011476	0.025415770	0.006693059	0.004121144	0.002005777	7.810000e-13	9.6603462	5.8666787	20	9.996469e-01	0.999580649	1.269417e-03
MRPS16	28S ribosomal protein S16, mitochondrial	3	24.8	1	0.8902092	0.9701371	0.4884192	0.19054881	0.055560712	0.019154929	0.004345711	0.003588583		1	0.9532185	0.8869334	0.63442833	0.19618926	0.065678121	0.006540153				3.210000e-10	9.3793001	5.8069195	16	9.897517e-01	0.987189595	2.831050e-02	1.972750e-02	1.787180e-01	6.371001e-01
MRPS36	28S ribosomal protein S36, mitochondrial	3	40.8	1	1.0284110	1.0829722	0.7566923	0.46134843	0.355770196	0.232804711	0.171431520	0.144885747	0.137868585	1	0.9495799	0.9798137	0.72557045	0.40192812	0.321288022	0.191140401	0.174368148	0.200943396	0.164851599	1.603775e-01	10.7003683	5.2041190	20	9.870945e-01	0.984674682	3.304111e-02	2.141778e-02	2.736763e-01	6.328675e-01
MSL3	Isoform 4 of Male-specific lethal 3 homolog	3	9.3	1	0.9590636	0.8995460	0.6142651	0.24386785	0.068211381	0.048002255		0.033821698		1	1.0495080	1.0110551	0.54148488	0.23495241	0.080562422	0.011071497			0.016243946	1.424979e-02	9.5530777	5.7796026	16	9.943948e-01	0.992993463	1.591320e-02	1.968289e-02	1.654476e-01	5.431115e-01
MTCH1	Isoform 2 of Mitochondrial carrier homolog 1	3	6.7	1	0.9922243	0.8136968	0.5556326	0.16655079	0.052276048	0.032499714	0.013803071	0.010060253	0.003455304	1	1.0340067	0.9446485	0.56243785	0.19174797	0.107690883	0.073240397	0.025794947	0.035758285	0.010983310	1.027413e-02	9.2052985	5.2959014	20	9.947747e-01	0.993794958	1.783212e-02	1.323943e-02	1.458501e-01	4.208992e-01
MTERF4	Transcription termination factor 4, mitochondrial	3	9.7	1	1.0083464	0.8096471	0.4985335	0.20125101	0.079416894	0.054274721	0.031769943	0.030237875	0.017562363	1	1.0128770	0.8863416	0.57269992	0.20844881	0.062568990	0.044243785	0.018531660	0.011030375	0.015780386	4.588000e-03	9.0728597	4.6815260	20	9.968090e-01	0.996210668	1.053668e-02	1.100065e-02	1.218139e-01	2.740222e-01
MTFP1	Mitochondrial fission process protein 1	3	21.1											1	0.8152805	0.9684677	0.60764785	0.24203467						1.287694e-01	9.2512469	7.3109295	5	9.127068e-01	0.650827220	3.405001e-02	5.291275e-01	2.110461e+00	1.055001e+01
MTIF3	Translation initiation factor IF-3, mitochondrial	3	9.0	1	1.1892251	1.1670577	0.7417170	0.33890628	0.174656386	0.085993235	0.050694033	0.044574314	0.026517981	1	1.1794489	1.1174855	0.53821104	0.36582435	0.267736679					6.034302e-02	10.3495730	5.7444308	16	9.438656e-01	0.929831961	1.811882e-01	6.883011e-02	6.321748e-01	1.783595e+00
MTM1	Isoform 2 of Myotubularin	3	4.4	1	0.9817396	0.9129170	0.6750757	0.25070913	0.085387967	0.043020853	0.021234844	0.007744781	0.005152230	1	0.9504504	0.9537427	0.64031043	0.28868894	0.099043063	0.046546555				1.462781e-03	10.0554095	5.5690955	17	9.980971e-01	0.997657966	5.546928e-03	1.110936e-02	9.893052e-02	2.775354e-01
MUL1	Mitochondrial ubiquitin ligase activator of NFKB 1	3	5.4	1	0.9741541	1.0031799	0.5690584	0.21102048	0.061829639	0.024882788	0.014523310	0.008400744	0.008666515	1	1.0226325	0.8549209	0.56155878	0.19918910	0.051717933	0.017304510			0.008082063	1.282362e-03	9.4206401	5.7598827	18	9.961229e-01	0.995292052	1.264658e-02	1.277110e-02	1.270148e-01	4.265755e-01
MXRA7	Isoform 2 of Matrix-remodeling-associated protein 7	3	12.4	1	0.9658387	0.9708942	0.7073937	0.40513570	0.221574774	0.252992432	0.115071063	0.083840824	0.039689447	1	1.0026895	0.6626290	0.65268539	0.27416759	0.343919896	0.114907728	0.101489264	0.064230591	0.099847148	1.322045e-02	10.4734709	3.0899379	20	9.633468e-01	0.956474315	9.731673e-02	6.632134e-02	7.484920e-01	5.952606e-01
MYSM1	Histone H2A deubiquitinase MYSM1	3	3.4											1	0.9605143	0.9373337	0.57087864	0.25541152	0.125755474	0.038828001	0.031517558	0.016987403		1.172289e-02	9.5902313	5.0310299	9	9.982443e-01	0.997190874	2.613377e-03	1.573691e-02	1.513287e-01	3.761885e-01
NAA11	N-alpha-acetyltransferase 11	3	13.5	1	1.0082664	0.8681790	0.5447137	0.21171008	0.096367312	0.055216631		0.013167380		1	1.0547354	0.9616436	0.65539606	0.25792608	0.061755769	0.069046056				1.465883e-02	9.5885298	5.4762996	15	9.932684e-01	0.991432563	1.716265e-02	2.639229e-02	2.016797e-01	5.820952e-01
NAF1	Isoform 2 of H/ACA ribonucleoprotein complex non-core subunit NAF1	3	6.9
NCK2	Cytoplasmic protein NCK2	3	8.9	1	0.9374045	0.9150207	0.6825840	0.42342523	0.165465582	0.037739837	0.021146873	0.010466173	0.004844114	1	0.7821773	0.9463902	0.64231147	0.33554597	0.173569407	0.102721032	0.019234283	0.023891178		2.960000e-08	10.5538700	4.5010113	19	9.795412e-01	0.975449475	5.943627e-02	3.567674e-02	3.655451e-01	6.341583e-01
NDUFB1	NADH dehydrogenase [ubiquinone] 1 beta subcomplex subunit 1	3	34.5	1	0.9982181	0.9094664	0.5535347	0.25671475	0.094015302	0.051573356	0.011710614	0.005157191	0.011876203	1	1.0634462	0.9734863	0.55258582	0.18426615	0.097450726	0.026089076			0.018075513	1.241156e-02	9.3976619	5.5213001	18	9.966306e-01	0.995908618	1.094854e-02	1.255045e-02	1.233985e-01	3.784097e-01
NDUFB11	NADH dehydrogenase [ubiquinone] 1 beta subcomplex subunit 11, mitochondrial	3	28.1	1	1.0507464	1.0081492	0.8267106	0.42496125	0.247013243	0.145922688	0.098279104	0.038440724	0.032722307	1	1.0418049	1.0194098	0.73201358	0.37159470	0.342632559	0.236508368	0.135838045	0.102882273	0.020846110	5.632020e-02	11.3246900	4.7736538	20	9.845966e-01	0.981708501	4.933756e-02	3.073164e-02	3.453804e-01	6.352928e-01
NDUFS5	NADH dehydrogenase [ubiquinone] iron-sulfur protein 5	3	22.6											1	1.0330198	0.9763967	0.64167341	0.22433363	0.050799982	0.015193392	0.008962087		0.008998573	1.644756e-03	9.8624783	6.6479578	9	9.991278e-01	0.998604428	1.520886e-03	9.967523e-03	9.323590e-02	3.831524e-01
NFIC	Isoform 3 of Nuclear factor 1 C-type	3	8.4	1	1.0346091	0.9902048	0.5785664	0.26127295	0.081588141	0.030872671	0.006109322	0.009668970	0.008523058	1	1.0804624	0.9890579	0.62664652	0.27929983	0.110690291	0.088420166				1.480493e-02	9.8226721	5.7039855	17	9.941789e-01	0.992835523	1.842954e-02	1.923187e-02	1.741985e-01	5.351081e-01
NHP2	H/ACA ribonucleoprotein complex subunit 2	3	25.5	1	1.0061203	1.0367908	0.6695881	0.30145179	0.118119509	0.034951500	0.025621771	0.017407476	0.011670709	1	0.9292434	0.9731818	0.66305214	0.29366609	0.106778806	0.056844513	0.034759641	0.042557657	0.008016549	1.731214e-02	10.2036947	5.9586570	20	9.963335e-01	0.995646006	1.293394e-02	1.148432e-02	1.254155e-01	3.955721e-01
NMT2	Glycylpeptide N-tetradecanoyltransferase 2	3	5.8	1	1.0525026	0.9909750	0.5773361	0.27439016	0.137228992	0.100819365	0.073772747	0.057493586	0.044322722	1	1.0815760	1.0131750	0.58240555	0.29620781	0.145561306	0.114030473	0.110123967	0.057866384	0.062892369	7.245625e-02	9.5269022	5.8717368	20	9.929303e-01	0.991604733	2.380368e-02	1.486419e-02	1.708290e-01	5.906497e-01
NR2C2AP	Nuclear receptor 2C2-associated protein	3	18.7	1	0.8316221	0.7872883	0.8058463	0.36912878	0.166687924					1	1.1147346	1.0036029	0.73650199	0.40335246	0.235132570	0.134632297	0.040872724	0.021422478		2.886844e-03	11.1251450	4.6784021	15	9.622110e-01	0.951904971	8.186038e-02	7.893021e-02	6.335303e-01	1.035034e+00
NRF1	Isoform Short of Nuclear respiratory factor 1	3	6.6	1	0.9411095	0.9025650	0.5686884	0.23685746	0.070149795	0.031138627	0.014954444	0.015240450	0.010883407	1	0.9925361	0.8655973	0.55955483	0.22785645	0.063036705	0.023707579	0.005799255	0.004290212		3.650000e-09	9.3882651	5.0145323	19	9.980232e-01	0.997627894	6.331302e-03	6.341188e-03	9.026794e-02	1.981381e-01
NUDT1	Isoform p18 of 7,8-dihydro-8-oxoguanine triphosphatase	3	25.6	1	0.9935948	1.0300687	0.7931768	0.54638416	0.404688576	0.285990364	0.248615420	0.147471462	0.150513820	1	0.9773525	0.9440118	0.69357170	0.43481146	0.399783847	0.262564680	0.242463808	0.272909955	0.257616463	1.948490e-01	10.9271893	4.2977964	20	9.816798e-01	0.978244791	3.898676e-02	2.916782e-02	3.873278e-01	6.000342e-01
NUDT2	Bis(5'-nucleosyl)-tetraphosphatase [asymmetrical]	3	19.7	1	0.9904586	1.0097112	0.5916862	0.26860481	0.128430797	0.081109185	0.026604481	0.026228988	0.015602975	1	1.0023859	0.9747939	0.55446571	0.22187881	0.072117640	0.040952497	0.013801238	0.015737068	0.007966230	2.191818e-02	9.5858632	5.8309483	20	9.961176e-01	0.995389639	1.371423e-02	1.138326e-02	1.242527e-01	4.195542e-01
NUDT3	Diphosphoinositol polyphosphate phosphohydrolase 1	3	13.4	1	0.9798880	1.0379549	0.9030654	0.61206587	0.473011945	0.257470331	0.164321154	0.017184522	0.039356372	1	0.9709561	0.9890458	0.75520809	0.44119124	0.395597032	0.229131686	0.215449275	0.103250599	0.020146858	5.410000e-07	13.2961834	3.8264915	20	9.770794e-01	0.972781805	6.592981e-02	2.035865e-01	6.106735e-01	5.639565e-01
ODC1	Ornithine decarboxylase	3	6.5	1	0.9542646	1.0382776	0.6183049	0.31813276	0.146091824	0.096329278	0.053776909	0.031366839	0.035322548	1	1.0780559	0.9337961	0.65358153	0.33880973	0.170381312	0.096379399	0.085135578	0.024202211	0.014918948	3.303667e-02	10.1571515	5.0929626	20	9.930230e-01	0.991714811	2.342251e-02	1.731675e-02	1.932806e-01	4.581663e-01
OMA1	Metalloendopeptidase OMA1, mitochondrial	3	4.4	1	0.9457016	0.9441246	0.5492674	0.21269895	0.065086218	0.025579170	0.017746134	0.010069542	0.005130341	1	0.9081055	0.8970451	0.62866650	0.22542854	0.066157010	0.039644017	0.009372283		0.007168912	9.560000e-05	9.5563972	5.5400852	19	9.950436e-01	0.994052307	1.592878e-02	1.255117e-02	1.421554e-01	4.323046e-01
OSBPL3	Oxysterol-binding protein-related protein 3	3	3.3	1	1.0144145	0.9045643	0.5632599	0.20214068	0.074375896	0.026407718	0.011365999	0.013251763	0.008302016	1	0.9820431	0.9160335	0.59120965	0.22324855	0.062524074	0.019318467	0.009238465	0.003705671	0.001781541	1.140000e-09	9.4718632	5.4876634	20	9.994141e-01	0.999304207	2.056959e-03	1.368058e-03	4.783232e-02	1.486929e-01
OSTF1	Osteoclast-stimulating factor 1	3	12.6	1	1.1684888	1.1380150	0.9407504	0.53431452	0.335885212	0.190022340	0.110363869	0.071283780	0.042529367	1	1.0089975	0.9623163	0.67735944	0.37578367	0.208393972	0.109825029	0.025492825		0.011019635	3.872393e-02	11.7112347	5.3185477	19	9.634983e-01	0.956197972	1.251876e-01	5.107736e-02	5.311940e-01	1.151408e+00
OTUD3	OTU domain-containing protein 3	3	7.0	1	1.0801114	1.1134176	0.6531103	0.25054809	0.120077942	0.118665086	0.037656362	0.027478188	0.025428879											5.418855e-02	9.8861692	7.3285846	10	9.838646e-01	0.975796894	3.174805e-02	3.490976e-02	3.820037e-01	1.849265e+00
PA2G4	Proliferation-associated protein 2G4	3	9.6	1	0.9835396	0.9411882	0.5980692	0.20682188	0.059812872	0.017109915	0.007029711	0.003757703	0.002701284	1	0.9877471	0.9753611	0.64177702	0.22018044	0.067087816	0.025914937	0.007422550	0.004768051	0.001785453	6.340610e-04	9.7371747	6.2804144	20	9.994180e-01	0.999308898	2.121575e-03	4.336654e-03	4.600148e-02	1.751204e-01
PAFAH1B2	Platelet-activating factor acetylhydrolase IB subunit beta	3	17.5	1	1.0373970	0.8750849	0.8448656	0.45616679	0.334889475	0.230513681	0.194457752	0.111719345	0.091739670	1	1.0196342	0.9664096	0.77122829	0.46060672	0.437591820	0.270503279	0.200698748	0.219073220	0.173282269	1.230536e-01	11.4928130	4.0660293	20	9.828444e-01	0.979627698	4.171027e-02	3.498217e-02	4.260730e-01	5.498821e-01
PAGE5	Isoform 2 of P antigen family member 5	3	39.1	1	1.0430912	1.2463968	0.7058585	0.32755081	0.184532568	0.128585537	0.075143824	0.048259418	0.049470757	1	1.0641467	0.7509218	0.81707253	0.27144181	0.284521808	0.128694506	0.107239119	0.044724075	0.062316296	7.751924e-02	10.4683048	6.3539186	20	9.530811e-01	0.944283786	1.641603e-01	4.015060e-02	4.667655e-01	1.570472e+00
PAN2	Isoform 2 of PAB-dependent poly(A)-specific ribonuclease subunit PAN2	3	2.5	1	0.9514738	0.8528686	0.3987315	0.17591999	0.066009927	0.027869093	0.009593542													6.540393e-03	8.3795472	4.8274093	8	9.977549e-01	0.996071038	2.945378e-03	1.962182e-02	1.702362e-01	4.226904e-01
PARP4	Poly [ADP-ribose] polymerase 4	3	1.7	1	1.0189609	0.7952289	0.6043935	0.24819408	0.113533563		0.065980877	0.097391893		1	0.9951742	0.8067020	0.48679134	0.25580418	0.115057091					3.463128e-02	8.9273867	3.9675059	14	9.913674e-01	0.988777563	1.684978e-02	3.345954e-02	2.798420e-01	4.189161e-01
PDCD2L	Programmed cell death protein 2-like	3	8.4	1	1.0319434	0.9417042	0.6409855	0.27835593	0.100285862	0.040827757	0.023520158	0.008504462	0.009077032	1	0.9978785	0.9935061	0.65872720	0.27662252	0.100386202	0.046609030	0.037378463	0.005478348	0.003844319	7.430544e-03	10.0676064	5.7180152	20	9.989705e-01	0.998777509	3.707127e-03	6.251872e-03	6.766443e-02	2.023312e-01
PDCD7	Programmed cell death protein 7	3	7.0	1	0.8597063	1.0348520	0.5931858	0.27524090	0.082080879	0.068723723	0.025623137			1	0.8777156	0.8109013	0.59596766	0.22307094	0.036822364	0.019929463				8.330000e-08	9.6540210	5.3117879	15	9.723969e-01	0.964868818	6.433097e-02	8.454451e-03	4.114056e-01	1.102092e+00
PDF	Peptide deformylase, mitochondrial	3	10.7	1	1.0251820	0.9643979	0.5721312	0.24272816	0.082125286	0.038611277	0.017223819	0.010278541	0.011504419											9.376481e-03	9.5820070	5.6560208	10	9.987294e-01	0.998094167	2.292854e-03	1.044536e-02	1.131268e-01	3.583884e-01
PDK1	[Pyruvate dehydrogenase (acetyl-transferring)] kinase isozyme 1, mitochondrial	3	8.5	1	1.0362400	0.8199275	0.4403252	0.19212218	0.061620536	0.054982745	0.031862721		0.006873424	1	0.9857143	0.7580906	0.57607051	0.16892869	0.090451621					7.470000e-08	8.7056899	4.1733159	15	9.906492e-01	0.988098963	2.264156e-02	3.052637e-02	2.563889e-01	4.569380e-01
PDP2	[Pyruvate dehydrogenase [acetyl-transferring]]-phosphatase 2, mitochondrial	3	7.2											1	1.0196054	0.7736417	0.66176422	0.40987455						2.780000e-07	10.7692433	2.6661843	5	9.697886e-01	0.879154259	7.751563e-03	8.423104e-01	8.710670e+00	1.761000e+00
PDSS1	Isoform 3 of Decaprenyl-diphosphate synthase subunit 1	3	7.4	1	0.8654997	0.6543049	0.5245123	0.26285904	0.177888706	0.038042998	0.031565377		0.019736226	1	0.9930700	0.9348748	0.64253563	0.27426368	0.171829661	0.114655535	0.061621835	0.006325357		2.360000e-12	9.3667119	3.4826394	18	9.716291e-01	0.965549629	7.358002e-02	3.538850e-04	5.155841e-01	5.947337e-01
PEX16	Peroxisomal membrane protein PEX16	3	10.7	1	0.9449381	0.6237236	0.4921202	0.12898458	0.074737737	0.059473035	0.022605908			1	0.9170285	0.8978178	0.52787483	0.23218362	0.130270374	0.062855927			0.017976976	1.830000e-08	8.5534471	3.6726290	16	9.738864e-01	0.967358035	6.193094e-02	4.173696e-02	4.769542e-01	6.815148e-01
PFKFB2	Isoform 2 of 6-phosphofructo-2-kinase/fructose-2,6-bisphosphatase 2	3	5.7	1	0.9938065	0.8911026	0.6649280	0.32460858	0.204849762	0.103653177	0.058897340	0.023646741	0.017254679	1	0.9935065	0.9486170	0.67117347	0.33122822	0.223626575	0.110779950	0.064561951	0.024157617	0.016884102	7.893317e-03	10.4534273	4.2424045	20	9.977239e-01	0.997297157	7.157339e-03	1.189126e-02	1.287877e-01	2.054525e-01
PHF5A	PHD finger-like domain-containing protein 5A	3	20.9	1	0.9919644	0.9105918	0.6185398	0.22491844	0.072811969	0.023008532	0.012033489	0.007883800	0.006779552	1	0.9551420	0.9300367	0.65078769	0.24743693	0.073185622	0.032015114	0.006589297	0.004835060	0.005200445	5.020000e-09	9.8230425	5.7550558	20	9.986794e-01	0.998431764	4.621319e-03	6.663813e-03	7.315244e-02	2.242943e-01
PIGU	Isoform 2 of Phosphatidylinositol glycan anchor biosynthesis class U protein	3	7.5	1	0.8100030	0.7983223	0.4709394	0.15721737	0.061632751	0.022658360				1	0.9559890	0.8662122	0.58174759	0.22306950	0.050510783	0.028132740	0.033471574			2.900000e-11	8.9173748	4.5542457	15	9.769719e-01	0.970691546	5.246508e-02	5.837512e-03	3.448247e-01	9.686109e-01
PIP5K1C	Isoform 4 of Phosphatidylinositol 4-phosphate 5-kinase type-1 gamma	3	4.7											1	0.9875503	0.9162953	0.58034361	0.20379262	0.084593537					8.658916e-03	9.4487392	5.5883877	6	9.994104e-01	0.998526008	4.883540e-04	2.580420e-02	1.391610e-01	3.804874e-01
PITPNM1	Isoform 2 of Membrane-associated phosphatidylinositol transfer protein 1	3	1.9											1	0.8080248	0.8660956	0.61552833	0.18980556		0.074899914	0.070604233			4.034611e-02	9.3260191	5.2779499	7	9.539675e-01	0.907934970	4.379224e-02	9.466029e-02	7.814892e-01	2.264937e+00
PKP2	Isoform 1 of Plakophilin-2	3	3.7	1	0.9715200	1.0018265	0.6801352	0.45583527	0.283300040	0.203177832	0.176295095	0.092540040	0.115723415	1	0.8314448	0.7793122	0.50867340	0.18572886		0.027904303				9.372312e-02	9.4376346	4.0725545	16	9.372751e-01	0.921593854	1.295613e-01	6.720447e-02	7.008990e-01	1.133810e+00
PLEKHF2	Pleckstrin homology domain-containing family F member 2	3	10.8	1	1.0353905	0.9863860	0.6574905	0.24774435	0.077917426	0.012250449	0.006244298	0.005379285	0.001725937	1	0.9589313	0.9209668	0.61216829	0.28183229	0.081678105	0.032395462	0.009773218			1.420000e-10	9.9535901	5.7687007	18	9.976921e-01	0.997197537	7.575933e-03	3.693673e-03	1.355493e-01	4.356154e-01
PLEKHG4	Puratrophin-1	3	2.8	1	0.9666219	0.8625962	0.5390068	0.19976009	0.062276094	0.030566629	0.025406231	0.010070477	0.007487916	1	0.7808122	0.8930924	0.56049654	0.17375127						1.160000e-08	9.1899631	5.0459369	15	9.785603e-01	0.972713162	5.132916e-02	2.494052e-02	3.312852e-01	8.713074e-01
PLIN2	Perilipin-2	3	7.1	1	0.9621613	1.0596426	0.6050174	0.27342614	0.086111044	0.058355051	0.036424809	0.019335786	0.016597925	1	1.1488732	0.8978796	0.64155637	0.24791111	0.073051663				0.029962228	2.270529e-02	9.8160500	6.0927211	17	9.872637e-01	0.984324522	4.068406e-02	2.581745e-02	2.425467e-01	8.417752e-01
POFUT1	GDP-fucose protein O-fucosyltransferase 1	3	8.2	1	1.0158516	1.0708098	0.6870737	0.47161104	0.228430314	0.098506921	0.050779271	0.014433805	0.010805405	1	1.0276073	0.8763429	0.68692095	0.31895326	0.096629435	0.008522992	0.006166487			9.640000e-09	10.7983478	4.9893810	18	9.842506e-01	0.980875680	4.991534e-02	3.859750e-03	3.388023e-01	6.989525e-01
POLE2	Isoform 2 of DNA polymerase epsilon subunit 2	3	5.0	1	1.0370209	0.8828986	0.6159405	0.21839601	0.066595117	0.026119678	0.012119491	0.007961756	0.005450630	1	1.0201813	1.0108834	0.59862887	0.26404559	0.081504248	0.041530853	0.018796433	0.010079993	0.009980085	3.767230e-03	9.7342301	5.7403205	20	9.967469e-01	0.996136996	1.185494e-02	1.083004e-02	1.164251e-01	3.708683e-01
POLR2D	DNA-directed RNA polymerase II subunit RPB4	3	21.8	1	1.0087164	1.0728131	0.7598137	0.42234167	0.201570526	0.051461395		0.015235840		1	0.9798957	0.8297878	0.68294762	0.37240228	0.202051328	0.108650003	0.046533162	0.009801885		1.300000e-07	11.0250166	4.7457733	17	9.866956e-01	0.983625297	3.669698e-02	1.937277e-02	3.429808e-01	6.123557e-01
PPP1R11	Protein phosphatase 1 regulatory subunit 11	3	33.3	1	0.8501532	1.1451034	0.6502214	0.43525890	0.247725251	0.139807853	0.103561274	0.077372428	0.064734278	1	1.0184914	0.9637390	0.67584258	0.32837023	0.217881849	0.121805667	0.063622278	0.066673924	0.040905026	6.279291e-02	10.5331224	5.0459265	20	9.753354e-01	0.970710777	7.667944e-02	3.289019e-02	3.773026e-01	8.414586e-01
PPP1R14B	Protein phosphatase 1 regulatory subunit 14B	3	34.7	1	0.8535186	0.9124593	0.7865907	0.48563257	0.658886870	0.303110775	0.282412042	0.253440507	0.204234555	1	1.0276652	1.1642762	0.82614436	0.56119777	0.709151086	0.401414947	0.585300789	0.537948180	0.313885487	2.740791e-01	12.3837851	3.2619413	20	8.228643e-01	0.789651319	2.927394e-01	1.448611e-01	2.282600e+00	1.551961e+00
PRDM2	Isoform 5 of PR domain zinc finger protein 2	3	2.2	1	0.9823350	0.7355976	0.5511417	0.25757800	0.068762230	0.036556200				1	0.8959372	0.9332146	0.46576492	0.26291126						4.840000e-12	9.0395018	4.0016730	12	9.771047e-01	0.968518953	3.512459e-02	2.190670e-04	6.054327e-01	8.143399e-01
PRICKLE3	Prickle-like protein 3	3	6.0	1	0.9609177	1.0570974	0.5506118	0.21054672	0.074421282		0.016981397	0.019975207		1	1.2129976	1.0382853	0.62106015	0.23955528	0.155310539					5.186310e-02	9.4915981	7.0671982	14	9.722375e-01	0.963908730	7.378350e-02	5.122447e-02	3.593272e-01	1.857239e+00
PROS1	Vitamin K-dependent protein S	3	4.7	1	0.8737946	0.9302740	0.5887576	0.25883137	0.112940315	0.053941989	0.019929519	0.009793584	0.006741363	1	1.1882250	0.8201038	0.60200459	0.23117227	0.091903105	0.086627508	0.152218332	0.055811549	0.077483377	3.641864e-02	9.4082931	5.0067483	20	9.761597e-01	0.971689664	7.813811e-02	2.951317e-02	3.342461e-01	8.373441e-01
PRPS1	Ribose-phosphate pyrophosphokinase 1	3	8.8	1	0.9987793	0.9697858	0.7368647	0.33921177	0.183946415	0.115026562	0.079191220	0.056074642	0.043306298	1	1.0302438	1.0083255	0.72883960	0.31644183	0.166852255	0.104514308	0.176363508	0.074574073	0.037880089	7.549165e-02	10.3779942	6.2514120	20	9.952810e-01	0.994396226	1.528844e-02	1.227478e-02	1.424015e-01	4.742938e-01
PRPS2	Ribose-phosphate pyrophosphokinase 2	3	9.4	1	1.0136611	0.9343321	0.6588540	0.29196976	0.149878369	0.092859445	0.070951003	0.048060564	0.041630732	1	0.9794994	0.9671913	0.65053825	0.28403808	0.155094575	0.095254771	0.082838368	0.070175147	0.025510085	5.157472e-02	9.9397976	5.5169953	20	9.988790e-01	0.998668870	3.582210e-03	6.226303e-03	7.067427e-02	2.014607e-01
PRR11	Proline-rich protein 11	3	7.5	1	1.0238525	0.8345767	0.6320161	0.24626805	0.086255382	0.035300964	0.014498461	0.008875408	0.007303601	1	1.0021047	0.9371913	0.60832533	0.23570546	0.077950929	0.035406801	0.013755570		0.005085077	7.620000e-10	9.7111756	5.2151471	19	9.967415e-01	0.996089829	1.083064e-02	1.054317e-03	1.249991e-01	3.260542e-01
PTBP2	Polypyrimidine tract-binding protein 2	3	4.7	1	1.0091306	0.9413040	0.7002380	0.29652617	0.143417514	0.063187251	0.023570323	0.018983601	0.007999827	1	1.0202615	0.7964893	0.50523248	0.20281771	0.137719442	0.076511345				1.445784e-03	9.6594992	4.4072148	17	9.858996e-01	0.982645622	3.938435e-02	3.272699e-02	3.162776e-01	5.766515e-01
PTDSS2	Phosphatidylserine synthase 2	3	9.2	1	1.0389942	0.9193216	0.5525210	0.23814561	0.093640509	0.059105373	0.028361227	0.021199347	0.008729510	1	1.0756254	0.9264123	0.66031858	0.25861081	0.073269130	0.034457791	0.013779163	0.008819812	0.008425985	6.029934e-03	9.7128056	5.4050398	20	9.958955e-01	0.995125870	1.481506e-02	1.255167e-02	1.363515e-01	3.861606e-01
PTOV1	Prostate tumor-overexpressed gene 1 protein	3	7.2	1	0.9407099	0.7907137	0.4594049	0.17777167	0.053089786	0.029716943	0.007016940	0.006316202	0.002184249	1	0.9817573	0.8787534	0.48300183	0.18450832	0.056452723	0.018705459	0.016225983			1.100000e-09	8.6743295	4.6433520	18	9.970856e-01	0.996461073	8.667522e-03	1.087340e-02	1.049096e-01	2.826194e-01
PTPMT1	Phosphatidylglycerophosphatase and protein-tyrosine phosphatase 1	3	11.9	1	0.9549877	0.7965559	0.5114026	0.19096227	0.098642744	0.035374578	0.018817460	0.017654695	0.013430952											4.580000e-09	8.7550263	4.0673904	10	9.971849e-01	0.995777413	4.315343e-03	3.192048e-02	2.521884e-01	3.315291e-01
RAB11FIP4	Rab11 family-interacting protein 4	3	4.7	1	0.9345285	0.7347359	0.4618468	0.14899624	0.040633207	0.005118383	0.008053258	0.004446442	0.001482821											3.030000e-09	8.1214865	4.0226828	10	9.927865e-01	0.989179782	1.107264e-02	4.978505e-02	2.563807e-01	5.646080e-01
RAB12	Ras-related protein Rab-12	3	16.0	1	0.9103869	0.8423234	0.5049533	0.16642232	0.051761630	0.020815307	0.008449264			1	0.9380522	0.9175685	0.65982753	0.20600372						1.830000e-08	9.3649811	5.4440956	13	9.836996e-01	0.978266161	3.270970e-02	1.052219e-01	4.095150e-01	7.616658e-01
RAB22A	Ras-related protein Rab-22A	3	12.4	1	1.2409482	0.4942289	0.6092971	0.13794727	0.017582122					1	0.9442034	0.8039583	0.46435325	0.15942534	0.033697022	0.016892708				2.670000e-09	8.1686010	3.7443667	13	9.117384e-01	0.882317901	2.002531e-01	1.175407e-02	1.211688e+00	1.665808e+00
RAB33B	Ras-related protein Rab-33B	3	14.4	1	1.0889168	1.0492327	0.7053857	0.28827288	0.208504245	0.106998087	0.032398021	0.042624141	0.038690827	1	0.9245303	0.8702318	0.60020250	0.21708485	0.045715179	0.022162258	0.028900477			3.647455e-02	9.8802588	6.0683785	18	9.821842e-01	0.978366500	5.611916e-02	2.887485e-02	2.816402e-01	9.736416e-01
RAB5B	Ras-related protein Rab-5B	3	17.7	1	1.0243777	0.9575049	0.6187703	0.27212717	0.116420832	0.074119615	0.019548635	0.015783202	0.010681202	1	1.1291560	0.9050422	0.65265501	0.25717751	0.082940135	0.043493234	0.019680936	0.009673628	0.014771645	8.456429e-03	9.9162132	5.4461000	20	9.941252e-01	0.993023671	2.148360e-02	1.535019e-02	1.668380e-01	4.655936e-01
RAD1	Cell cycle checkpoint protein RAD1	3	8.9	1	0.9636183	0.7943309	0.7088772	0.26651404	0.129539913	0.065223248	0.028512437	0.013812199	0.010024402	1	1.0060898	1.0298477	0.66986141	0.30129719	0.140155218	0.065271456	0.033891169	0.008847254	0.009951758	6.428916e-03	10.2416069	5.2337340	20	9.896268e-01	0.987681872	3.519794e-02	2.096332e-02	2.271612e-01	5.613466e-01
RAD51	Isoform 3 of DNA repair protein RAD51 homolog 1	3	12.1	1	0.8593421	0.9394065	0.3664586	0.21143809	0.069544377					1	0.7339821	0.8194301	0.58577836	0.20275952						2.180000e-06	8.8638582	4.4760852	11	9.028410e-01	0.861201381	1.175863e-01	2.279395e-01	1.291298e+00	1.985851e+00
RAD54L	DNA repair and recombination protein RAD54-like	3	3.7	1	0.9700711	0.8657571	0.4781577	0.22760531	0.069258035	0.040398414	0.013804239	0.007870667	0.005427140	1	0.8430899	0.7323144	0.44492610	0.16262348	0.051027348	0.028898019				5.190000e-10	8.4920131	4.0917989	17	9.864757e-01	0.983354696	3.541335e-02	1.583008e-02	3.322745e-01	5.216947e-01
RAD9A	Cell cycle checkpoint control protein RAD9A	3	8.7	1	1.2148781	1.0235576	0.6569930	0.36000941	0.216977675	0.117436674	0.064678571													7.419699e-02	10.2677874	5.3787994	8	9.614877e-01	0.932603425	5.552774e-02	1.068470e-01	9.215158e-01	2.338228e+00
RAP1B	Isoform 3 of Ras-related protein Rap-1b	3	13.3	1	0.9751431	0.9062956	0.5639298	0.19065586	0.058602731	0.023699690	0.011168808	0.006916341	0.005455742	1	0.9666000	0.8963825	0.55236248	0.20655763	0.066660549	0.020740949	0.010363286	0.005066862	0.005875270	1.850000e-08	9.3250141	5.4326844	20	9.992248e-01	0.999079500	2.658460e-03	5.750599e-03	5.568495e-02	1.688583e-01
RAP2B	Ras-related protein Rap-2b	3	13.1	1	1.0577283	0.9792551	0.5711071	0.22120385	0.062222694	0.025554434	0.010723941	0.010556672	0.004689600	1	0.9903004	0.8453183	0.55450564	0.20130735	0.054627939	0.020499296	0.011257515	0.004921851	0.004600893	9.430000e-09	9.4001162	5.5124304	20	9.962179e-01	0.995508768	1.359017e-02	1.172303e-02	1.229874e-01	3.878396e-01
RAP2C	Ras-related protein Rap-2c	3	13.1	1	0.9657590	0.8823764	0.5511820	0.18046321	0.053818032	0.022365150	0.010064060	0.007155944	0.004900793	1	0.9625221	0.9034635	0.55913481	0.20437646	0.066128320	0.023876986	0.013453782	0.006533223	0.009690273	5.370000e-09	9.2765451	5.3880050	20	9.986809e-01	0.998433511	4.478991e-03	3.197946e-03	7.061363e-02	2.112717e-01
RASSF1	Isoform B of Ras association domain-containing protein 1	3	12.2	1	1.0755415	0.8673308	0.5113611	0.14611573	0.073653367	0.052602310				1	0.9832828	0.9240236	0.66269621	0.21873475	0.048972588	0.022227956				6.200000e-08	9.4262385	5.6938420	14	9.887817e-01	0.985416247	2.691865e-02	4.044910e-02	2.742000e-01	8.469822e-01
RBMXL1	RNA binding motif protein, X-linked-like-1	3	6.9	1	0.9305499	0.8967453	0.6176054	0.32599417	0.131165657	0.136493366	0.022936362	0.009818073	0.008998608	1	0.8840910	0.8706311	0.57897924	0.28471501	0.134427916	0.057135478	0.005589297	0.013442704		2.060000e-09	9.8264527	4.1708154	19	9.915890e-01	0.989906811	2.421755e-02	4.441674e-03	2.371143e-01	3.929715e-01
RCCD1	RCC1 domain-containing protein 1	3	10.6	1	1.0043382	1.0018765	0.6715085	0.27910084	0.111100786	0.038999621	0.019003303	0.015893621	0.008939296	1	1.0634488	1.0122920	0.64134231	0.27625565	0.137993411	0.027656804			0.009685039	1.247562e-02	10.1332811	5.9617812	18	9.964365e-01	0.995672895	1.202275e-02	1.344396e-02	1.312273e-01	4.145462e-01
RCOR2	REST corepressor 2	3	5.7	1	0.9791643	0.9119361	0.4904934	0.23618215	0.066431956	0.029459943	0.013577192	0.010324463	0.009121568	1	0.9592873	0.8819246	0.55964744	0.20418457	0.048439909	0.053095341				1.400000e-09	9.2013039	5.0255606	17	9.976200e-01	0.997070810	6.860913e-03	3.597850e-04	1.093113e-01	2.786629e-01
REEP3	Receptor expression-enhancing protein 3	3	11.0	1	0.9774676	1.0413994	0.6530151	0.23975996	0.059260263	0.030257963	0.010544240	0.006102553	0.001848103	1	1.0149897	0.9510376	0.57189663	0.22852622	0.077506065	0.037603953	0.023590170		0.006604850	9.111095e-03	9.7624242	6.3362945	19	9.964032e-01	0.995683782	1.273114e-02	1.173764e-02	1.182480e-01	4.556932e-01
RNF149	E3 ubiquitin-protein ligase RNF149	3	7.8	1	0.9795883	0.8620285	0.6924656	0.31286872	0.164066110	0.091255774	0.048084328	0.025862682	0.017023048	1	1.0118828	0.9342730	0.62320334	0.25134771	0.149161934	0.087561974	0.082563210		0.011817453	2.153773e-02	10.0114610	4.7502967	19	9.954211e-01	0.994505319	1.391318e-02	1.543394e-02	1.624263e-01	3.398201e-01
RNF168	E3 ubiquitin-protein ligase RNF168	3	5.6	1	1.1219118	1.1511277	0.6586488	0.34852132	0.098740162	0.033161750	0.035706307	0.010333563	0.012100302	1	0.9573241	0.9110931	0.60875373	0.27970122	0.108046704	0.055860765	0.023442855	0.039879282	0.022287983	1.695101e-02	10.1362208	5.8291303	20	9.824194e-01	0.979123076	6.630646e-02	2.629606e-02	2.869804e-01	8.767034e-01
RNF2	E3 ubiquitin-protein ligase RING2	3	6.2	1	0.9689711	0.9036289	0.5041780	0.20051009	0.050076165	0.030482823	0.005815209	0.002457827	0.002577085	1	1.0844334	0.8840450	0.52204452	0.21252984	0.054039748	0.004819731	0.005707637	0.006581423		2.040000e-12	9.1084450	5.2382768	19	9.969070e-01	0.996288449	1.056544e-02	3.050000e-05	1.162456e-01	3.315361e-01
RNF5	E3 ubiquitin-protein ligase RNF5	3	17.2	1	0.9886042	0.9436921	0.5443853	0.19689461	0.072574568	0.039211644	0.014978642	0.018636602	0.008707462	1	0.9788326	0.9391965	0.57994715	0.20406001	0.053755409	0.025310113	0.006870461	0.002860440	0.012688968	7.385346e-03	9.3931083	5.9200212	20	9.994668e-01	0.999366835	1.877171e-03	4.104337e-03	4.399701e-02	1.585079e-01
RPA3	Replication protein A 14 kDa subunit	3	28.9	1	1.0719392	0.9313587	0.5858712	0.21707817	0.061785626	0.022093499	0.009834106	0.006692631	0.005584309	1	1.0266844	0.9690461	0.58231499	0.21042608	0.048275745	0.015168442	0.006412703			1.320000e-08	9.5654839	6.0166356	18	9.978213e-01	0.997354464	7.485700e-03	1.023892e-02	9.050260e-02	3.570105e-01
RPS10	40S ribosomal protein S10	3	14.5	1	0.9125896	1.0788205	0.5236043	0.21477485	0.059865018	0.020199810	0.010665907	0.008221695	0.004336778	1	0.9761042	0.9295297	0.56006795	0.21160301	0.059875791	0.020291727	0.006070373	0.003431444	0.002628566	7.063136e-03	9.4073502	6.2903328	20	9.914868e-01	0.989890517	3.073646e-02	1.615093e-02	1.703110e-01	7.000183e-01
RPS12	40S ribosomal protein S12	3	30.3	1	0.9393593	0.9998081	0.6133595	0.27271000	0.106078180	0.047329662	0.027271999	0.018030856	0.012824309	1	0.9612155	0.9371229	0.62376208	0.25884052	0.100002364	0.041959131	0.022587753	0.014336929	0.013513217	1.196224e-02	9.8688058	5.6071537	20	9.973979e-01	0.996910005	8.873412e-03	9.629514e-03	1.047411e-01	3.114409e-01
RPS20	40S ribosomal protein S20	3	22.7	1	1.0199192	0.9684860	0.6285299	0.24186051	0.086050732	0.041242094	0.020459545	0.011188308	0.008214029	1	1.0310533	0.9674130	0.60213215	0.26407573	0.106287362	0.058812847	0.039746580	0.066225957	0.039478379	2.658820e-02	9.7395458	5.9647392	20	9.983133e-01	0.997997027	5.957539e-03	7.506235e-03	8.214843e-02	2.821610e-01
SAP30	Histone deacetylase complex subunit SAP30	3	10.5	1	1.0602280	0.8811450	0.5883573	0.26653803	0.089723908	0.063437244	0.035367894	0.015814868	0.008587750	1	1.1033395	0.9946962	0.57886581	0.23144152	0.033054986	0.036869833	0.014679475		0.014669384	1.019270e-02	9.5957551	5.5831957	19	9.925509e-01	0.991061139	2.642231e-02	1.796868e-02	1.845733e-01	5.666765e-01
SARAF	Store-operated calcium entry-associated regulatory factor	3	7.7	1	1.0627016	1.0335738	0.7245995	0.34116895	0.201681638	0.095341312	0.091401713	0.068879162	0.051972069											6.900908e-02	10.4903224	6.0938252	10	9.939867e-01	0.990980058	1.035785e-02	2.283574e-02	2.634743e-01	8.287951e-01
SCAMP4	Isoform 2 of Secretory carrier-associated membrane protein 4	3	14.4	1	0.9951980	0.7807800	0.5786203	0.23079392	0.061919232	0.027330770	0.014403202	0.007296581	0.003408374	1	0.9999376	0.9638524	0.58791545	0.25006316	0.089367221	0.037631012	0.022473943	0.009836612	0.006804497	1.880000e-11	9.4844885	4.9072038	20	9.937586e-01	0.992588332	2.122353e-02
SCAP	Sterol regulatory element-binding protein cleavage-activating protein	3	2.4	1	1.0112685	1.0045691	0.6536377	0.28610190	0.158037707	0.088872563	0.057533274	0.053043508	0.043187537	1	0.9619047	0.8570947	0.48997181	0.22581583	0.065118947	0.033052726	0.047615196			3.910583e-02	9.4323384	5.3486514	18	9.884426e-01	0.985966044	3.411686e-02	2.335966e-02	2.325412e-01	6.694377e-01
SDSL	Serine dehydratase-like	3	10.6	1	0.9902437	0.9197635	0.6166937	0.25164970	0.125372535	0.057671796	0.025312376	0.016139465	0.009658551	1	0.8661494	0.9678821	0.68303759	0.30469989	0.151295558	0.085376871				1.531541e-02	10.0428838	5.2238335	17	9.909798e-01	0.988898213	2.467045e-02	2.440580e-02	2.238762e-01	5.538758e-01
SEL1L	Protein sel-1 homolog 1	3	3.9											1	1.0246576	0.8912166	0.62406899	0.24406982	0.104541014	0.029125169	0.015625639	0.009542798		8.570000e-08	9.7669572	5.1449187	9	9.983353e-01	0.997336546	2.626825e-03	1.453200e-02	1.500573e-01	3.778931e-01
SEPHS1	Isoform 2 of Selenide, water dikinase 1	3	12.8	1	0.9778347	0.9914359	0.7595002	0.37914222	0.112958452	0.024844052	0.008554037	0.003194657	0.005213536	1	0.8999637	0.9628032	0.66539278	0.32880352	0.122542143	0.034223105	0.008227954	0.025479268	0.012899526	6.160000e-09	10.6634734	5.7431979	20	9.945586e-01	0.993538380	1.912319e-02	6.482927e-03	1.604631e-01	4.450973e-01
SEPSECS	Isoform 3 of O-phosphoseryl-tRNA(Sec) selenium transferase	3	5.8	1	0.9617447	0.9716161	0.7551195	0.43992871	0.287309199	0.185970651	0.119728547	0.052990620	0.026664566	1	0.9078737	0.9419085	0.74055533	0.38127651	0.304325586	0.164225876	0.149300952	0.051718090		3.179873e-02	11.3509425	4.0579363	19	9.905016e-01	0.988601948	2.493377e-02	3.075094e-02	3.212703e-01	4.088686e-01
SERPINB12	Serpin B12	3	6.2	1	1.0139968	1.0111621	0.7511736	0.34770771	0.272012416	0.751275782	0.162215619	0.271923148	0.061133236											3.013739e-01	9.5057207	10.7613060	10	7.825581e-01	0.673837117	2.814364e-01	9.370765e-02	1.231393e+00	1.576099e+01
SH2B1	Isoform 3 of SH2B adapter protein 1	3	4.8	1	0.9664566	0.9013109	0.5685171	0.25030203	0.099208242	0.035055037	0.017389073	0.015748677	0.008037037											6.840000e-11	9.5238809	4.8231319	10	9.993794e-01	0.999069144	1.025447e-03	5.739420e-04	8.662966e-02	1.803107e-01
SHOC2	Isoform 2 of Leucine-rich repeat protein SHOC-2	3	4.7	1	0.9906794	1.0607565	0.6202940	0.18529613	0.030256535					1	1.0395203	1.0322015	0.56646459	0.23039297	0.138139503	0.070462417			0.019955657	5.819492e-02	9.4300647	7.7808905	14	9.901775e-01	0.987230788	2.472784e-02	2.907848e-02	1.941423e-01	1.307134e+00
SIAE	Isoform 2 of Sialate O-acetylesterase	3	5.3	1	0.9552779	0.9126300	0.6985861	0.41549144	0.298975288	0.204502318	0.163786040	0.113856919	0.104301891	1	1.0236870	0.9287687	0.66690177	0.33625441	0.291079690	0.156185368	0.145553579	0.147472664	0.177056758	1.230264e-01	10.1298856	4.3791434	20	9.934760e-01	0.992252782	1.628395e-02	1.658092e-02	2.043034e-01	3.606750e-01
SIRT5	Isoform 4 of NAD-dependent protein deacylase sirtuin-5, mitochondrial	3	22.8	1	0.9544751	1.0678248	0.7260948	0.34614602	0.208473255	0.123293606	0.051517791	0.031256137	0.006129046	1	0.9993603	0.9744197	0.60821244	0.29520315	0.084844962	0.077170502	0.059254533			4.085904e-02	10.2412369	5.7286091	18	9.883713e-01	0.985879483	3.559084e-02	2.483800e-02	2.451824e-01	7.140417e-01
SIRT6	NAD-dependent protein deacetylase sirtuin-6	3	8.2											1	1.0093867	0.9350954	0.56136885	0.22392770	0.092873538	0.047885077	0.020470685	0.010458858	0.014082779	1.213572e-02	9.4333026	5.4424151	10	9.996910e-01	0.999536490	5.367560e-04	5.099661e-03	5.578301e-02	1.664298e-01
SKA1	Spindle and kinetochore-associated protein 1	3	14.5	1	0.9738694	0.8436487	0.5172807	0.20543043	0.052158587	0.021129743	0.010523304	0.011739946	0.006153954	1	1.0496923	0.8468527	0.56673885	0.17561419	0.055115569					6.840000e-09	9.0792637	4.9248337	16	9.957659e-01	0.994707394	1.178758e-02	2.439867e-02	1.352030e-01	3.704645e-01
SLC1A4	Neutral amino acid transporter A	3	5.3	1	1.0479356	1.0112673	0.6582849	0.28779645	0.119604210	0.059782729	0.026827674	0.012909886	0.013782646	1	0.9650625	0.9265696	0.67762844	0.23769896	0.117418955	0.038811212	0.014595456	0.010160533	0.005297145	1.214553e-02	10.0980726	5.9180534	20	9.970818e-01	0.996534652	1.047431e-02	1.028456e-02	1.117096e-01	3.543508e-01
SLC25A4	ADP/ATP translocase 1	3	10.4	1	1.0336590	0.8215002	0.5270631	0.18464831	0.055020780	0.017930809	0.013237765	0.008404504	0.006129502	1	0.9783209	0.8636405	0.56503075	0.20741629	0.045732424	0.018250160	0.020244171	0.009838746		1.930000e-09	9.0990081	4.9225660	19	9.963937e-01	0.995672468	1.176923e-02	1.448633e-02	1.719571e-01	3.088759e-01
SLC30A1	Zinc transporter 1	3	6.5	1	0.9255561	0.9001408	0.6574234	0.31136629	0.137804125	0.077969405	0.040245412	0.024661744	0.012418253	1	1.1098543	0.8248307	0.61649267	0.37070440	0.225038519	0.137095294	0.144936765	0.163219495	0.065957039	4.030057e-02	9.9406072	4.0580182	20	9.827017e-01	0.979458323	5.103295e-02	3.104765e-02	3.505838e-01	5.419094e-01
SLC35A4	SLC35A4 upstream open reading frame protein	3	23.3	1	1.0206176	0.9336383	0.6343572	0.26793806	0.096446232	0.033131762	0.014632285	0.005121339	0.004049296	1	0.9740592	0.9110229	0.64386284	0.26358058	0.111286086	0.037996766	0.027917544	0.017081358	0.020565274	1.827859e-03	9.9481515	5.3260365	20	9.992570e-01	0.999117679	2.572623e-03	5.417125e-03	5.855994e-02	1.557508e-01
SLC35C1	Isoform 2 of GDP-fucose transporter 1	3	5.1	1	0.9702099	0.8291026	0.5419500	0.20647519	0.056022891	0.031751167	0.013283256	0.012780698	0.004405758	1	0.9969936	0.8536933	0.59132081	0.24234294	0.082728716	0.020437739	0.009414373			2.370000e-09	9.2635916	4.7040074	18	9.963057e-01	0.995514020	1.113445e-02	3.327804e-03	1.406494e-01	3.113247e-01
SLC35F6	Solute carrier family 35 member F6	3	7.0	1	1.0168328	0.8149913	0.6174346	0.26864340	0.096500541	0.027346944	0.012095357	0.018637391		1	0.8794970	0.7765189	0.49397944	0.18439253	0.175265595	0.052607978				1.400000e-09	9.0752085	3.8495684	16	9.839062e-01	0.979882775	3.855093e-02	1.556430e-02	3.767376e-01	6.111956e-01
SLC38A10	Isoform 3 of Putative sodium-coupled neutral amino acid transporter 10	3	5.5	1	0.8363179	0.8455199	0.4790738	0.21875092	0.064022268	0.060574258	0.022716280			1	0.9046314	0.8189272	0.55431011	0.28244377	0.244906182	0.056825232	0.034880286		0.042853194	6.030000e-09	9.0629971	3.6164906	17	9.778467e-01	0.972734433	5.234202e-02	5.280296e-02	5.032538e-01	6.315205e-01
SLC52A2	Solute carrier family 52, riboflavin transporter, member 2	3	6.1	1	0.7895695	0.9261233	0.4196252	0.29192573	0.072781715	0.028988801	0.013643021	0.005898604	0.003509215	1	0.9832642	0.9660171	0.64691220	0.30348926	0.171901645	0.088352929	0.059479562	0.017687122	0.010467819	2.778960e-03	9.6042639	4.4852181	20	9.723473e-01	0.967162400	8.735492e-02	3.506132e-02	3.833631e-01	7.525931e-01
SLC7A1	High affinity cationic amino acid transporter 1	3	3.7	1	1.0193111	0.7277508	0.6337686	0.31210724	0.155623676	0.079699191	0.038409129	0.021751907	0.019242271	1	1.0657100	1.0303109	0.65870157	0.32095228	0.172053856	0.110328741	0.056573988	0.015619708	0.011409492	8.310000e-07	10.1766028	4.2094556	20	9.832287e-01	0.980084026	5.552240e-02	3.212292e-02	3.472317e-01	5.627185e-01
SLC7A6	Y+L amino acid transporter 2	3	4.9	1	0.9783209	0.8817454	0.5342109	0.18294452	0.049343451	0.014435062	0.005342710	0.003477842	0.003220334	1	1.0156057	0.9236866	0.58309651	0.20658515	0.067694303	0.025441762	0.011803006		0.002593807	1.480000e-09	9.3231681	5.5460293	19	9.987164e-01	0.998459735	4.333994e-03	2.361041e-02	6.446482e-02	1.968111e-01
SNAPC1	snRNA-activating protein complex subunit 1	3	6.8	1	1.0275480	0.9656072	0.6311445	0.33613847	0.149511551	0.101252967	0.051421580	0.035516382	0.023337833											2.610903e-02	10.1620885	4.8900199	10	9.980683e-01	0.997102513	3.224175e-03	1.466596e-02	1.626297e-01	3.565660e-01
SNRK	SNF-related serine/threonine-protein kinase	3	3.9	1	0.9778943	0.8478451	0.5459315	0.21676434	0.053022008	0.012738120	0.011823224		0.007768860	1	0.8872618	0.8057662	0.48840034	0.21022709	0.080130583	0.029161882		0.061690713		1.440000e-09	8.9190709	4.3677105	17	9.918906e-01	0.990019246	2.167856e-02	2.046559e-02	1.960227e-01	4.827775e-01
SNRPE	Small nuclear ribonucleoprotein E	3	33.7	1	1.3110152	1.5321215	1.4171549	0.79917779	0.781117100	0.540386376	0.439061467	0.295657860	0.266999725	1	1.2793362	1.1019495	0.98549474	0.55682351	0.601885801	0.315200929	0.377325613	0.324317374	0.384421377	3.185733e-01	14.3761380	6.4701273	20	7.460019e-01	0.698377299	8.222047e-01	1.385487e-01	1.953057e+00	5.011577e+00
SNRPF	Small nuclear ribonucleoprotein F	3	25.6	1	0.9566315	1.0505297	0.7640956	0.45666285	0.289803005	0.222526397	0.171059443	0.093112570	0.084254090	1	1.0244930	0.9967270	0.67806338	0.37292087	0.331712363	0.209964910	0.166463988	0.146559615	0.107392220	1.181204e-01	10.7848759	4.7499450	20	9.868009e-01	0.984326021	3.593699e-02	2.459377e-02	2.986167e-01	5.762871e-01
SNX19	Isoform 2 of Sorting nexin-19	3	3.4	1	0.9280811	0.9531684	0.5914671	0.26003133	0.098037918	0.038022786	0.022551918	0.017381069	0.009101547	1	0.8591390	0.9334294	0.58318819	0.22056400	0.081404315	0.036567073		0.034870851		1.218165e-02	9.5981429	5.5053082	18	9.910749e-01	0.989162345	2.624782e-02	2.009276e-02	1.959201e-01	5.823965e-01
SOX6	Isoform 4 of Transcription factor SOX-6	3	4.6	1	0.9107945	0.9270316	0.5992869	0.25913853	0.140406546	0.121702840	0.039350707	0.033324440	0.022261245	1	0.9907396	0.9542186	0.55944859	0.27933064		0.094669146				4.104732e-02	9.5437213	5.0512410	16	9.944976e-01	0.993121985	1.382748e-02	1.835859e-02	1.739730e-01	4.413311e-01
SPA17	Sperm surface protein Sp17	3	25.8	1	1.0514353	0.9805814	0.8508516	0.53335198	0.496138525	0.341962174	0.289775144	0.177931151	0.159036840	1	1.0686600	1.0226009	0.75902751	0.49354086	0.458735121	0.116175138	0.293710336	0.233189175	0.223880422	1.852497e-01	11.6932383	4.3643196	20	9.647136e-01	0.958097400	8.224679e-02	4.637114e-02	6.024709e-01	8.832544e-01
SPCS3	Signal peptidase complex subunit 3	3	15.6	1	0.9915291	0.9155173	0.5677584	0.18985251	0.058465624	0.015795828	0.007897899	0.003641718	0.003796153	1	1.0031748	0.8908113	0.61238462	0.19765109	0.054724138	0.012703701	0.009723188			3.420000e-08	9.4732849	5.8129854	18	9.986712e-01	0.998386406	4.313550e-03	1.647811e-02	7.688049e-02	2.221023e-01
SPHK1	Isoform 2 of Sphingosine kinase 1	3	5.7	1	0.9790020	0.9558336	0.6821763	0.33591916	0.110029766	0.042782618	0.015725490	0.012677074	0.005445630	1	1.0046063	0.9275286	0.72701424	0.30535256	0.117444069	0.044195788	0.030832587	0.014336721	0.006128752	1.327670e-04	10.4753144	5.5662370	20	9.991172e-01	0.998951647	3.102478e-03	5.759242e-03	6.513778e-02	1.751045e-01
SPPL2B	Signal peptide peptidase-like 2B	3	5.1	1	0.8521023	0.8977074	0.6300232	0.23034519	0.086060770		0.035228776	0.022473960	0.016719121											1.129342e-02	9.6948836	5.4230699	9	9.831969e-01	0.973115112	2.371940e-02	3.990279e-02	4.143259e-01	1.176048e+00
SPRYD4	SPRY domain-containing protein 4	3	15.9	1	0.9749825	0.9346139	0.6415539	0.25829603	0.082278368	0.055292315	0.038338400	0.016629373	0.010240986	1	1.0169580	1.0367275	0.61268494	0.23100669	0.091446157	0.040976332	0.026834164	0.012691829	0.005668533	1.757439e-02	9.8244988	6.1910054	20	9.972549e-01	0.996740197	9.862128e-03	9.519247e-03	1.028175e-01	3.734117e-01
SRXN1	Sulfiredoxin-1	3	21.2	1	0.9627688	1.1361306	0.8558232	0.41375557	0.237504865	0.152753086	0.094585241	0.060475178	0.044207465	1	0.9338227	0.8677143	0.69194636	0.35969346	0.229511886	0.163867731	0.139003224	0.082432906	0.031984604	7.109427e-02	10.9435642	5.4948139	20	9.772969e-01	0.973040081	6.998826e-02	3.049752e-02	3.510812e-01	8.756904e-01
SS18L1	Calcium-responsive transactivator	3	6.1	1	0.9473036	0.8532664	0.7104331	0.36343684	0.272456896	0.299177692	0.260815519	0.204367341	0.149058432	1	0.9955222	0.8430587	0.59543117	0.28253878	0.330537558	0.199845780	0.209379338	0.297369926	0.359023583	2.310372e-01	8.8268762	4.6523065	20	9.667922e-01	0.960565758	6.409160e-02	2.642679e-02	3.826041e-01	8.635842e-01
SSR4	Translocon-associated protein subunit delta	3	19.7	1	1.0552321	0.9341003	0.6199874	0.29552145	0.138501925	0.063992579	0.025254617	0.026576975	0.010144300	1	0.9547757	0.9481817	0.60975224	0.23296479	0.073825485	0.039422707	0.015881587	0.011560863		9.495200e-03	9.8279466	5.3365186	19	9.969540e-01	0.996344827	1.008565e-02	1.186418e-02	1.213992e-01	3.298340e-01
SSU72	RNA polymerase II subunit A C-terminal domain phosphatase SSU72	3	20.1	1	0.9836092	0.9172460	0.6903886	0.34960873	0.210022636	0.113929976	0.067800447	0.021344828	0.011098787	1	0.9718477	0.9639994	0.71103969	0.39701244	0.314666629	0.167228980	0.127046219	0.022283428	0.007396059	1.110000e-11	11.0413900	3.9428412	20	9.926458e-01	0.991266838	2.248693e-02	1.017050e-04	2.683195e-01	3.405518e-01
ST3GAL2	CMP-N-acetylneuraminate-beta-galactosamide-alpha-2,3-sialyltransferase 2	3	10.9	1	0.8960301	0.7851896	0.4327512	0.26276529	0.111580247		0.024946444	0.045400204	0.025818130											1.780000e-09	8.4678163	3.2995652	9	9.936994e-01	0.989919095	7.963287e-03	1.352324e-02	3.332897e-01	4.653823e-01
STAR	Steroidogenic acute regulatory protein, mitochondrial	3	10.2	1	0.9966578	0.9264727	0.6241588	0.29637957	0.104868835	0.032108841	0.008728089	0.010671008	0.006792406	1	1.0404947	0.9519591	0.63868370	0.28070257	0.128669965	0.047747927	0.022666666	0.013024401		4.740000e-11	10.0350565	5.1555524	19	9.990394e-01	0.998847305	3.224650e-03	1.056190e-04	7.148324e-02	1.763238e-01
STARD3	Isoform 2 of StAR-related lipid transfer protein 3	3	5.6	1	1.0012275	0.8808721	0.5358939	0.20173160	0.066616486	0.042933093	0.026840919	0.011583741	0.013201011	1	0.9444424	0.8668895	0.50367103	0.18662097	0.052104063	0.032507831				1.388481e-03	9.0538562	4.9792615	17	9.982649e-01	0.997864529	4.956581e-03	9.985688e-03	9.236769e-02	2.338477e-01
STARD9	StAR-related lipid transfer protein 9	3	0.5	1	1.0798081	0.9548081	0.6503246	0.25658572	0.106386828	0.047612625	0.020536264	0.009394207	0.006231764	1	1.0232014	0.8613747	0.51490254	0.27170506	0.173842098	0.066421685	0.044267650	0.023045178	0.021911780	8.348014e-03	9.6624644	4.6909422	20	9.926020e-01	0.991214872	2.544344e-02	1.829361e-02	2.008269e-01	4.292092e-01
STRIP2	Striatin-interacting protein 2	3	4.8	1	0.9205469	0.8380584	0.4192656	0.14511507	0.038457982	0.016323866	0.007271639			1	0.9627455	0.8550130	0.55544777	0.20071048	0.071037338		0.029943275			1.680000e-11	8.7707210	4.7979499	15	9.917363e-01	0.989482612	2.014861e-02
SUMO2	Isoform 2 of Small ubiquitin-related modifier 2	3	28.2	1	0.9491526	1.0573901	0.9792674	0.61648902	0.727903167	0.362572307	0.289962374	0.188087928	0.202652569	1	1.3298242	1.0303821	0.82464315	0.46909894	0.535616099	0.307015193	0.345467098	0.413516561	0.382740456	2.685806e-01	12.4651650	4.5549472	20	8.730670e-01	0.849267018	2.872084e-01	9.168780e-02	1.309001e+00	1.946582e+00
SURF1	Isoform 2 of Surfeit locus protein 1	3	12.2	1	0.9455235	1.1644616	0.5109789	0.22040839	0.071897610	0.060812396	0.038398773	0.018626772	0.009576672											4.685501e-02	9.1738646	8.3170943	10	9.735293e-01	0.960293937	5.129314e-02	4.124739e-02	3.959263e-01	3.604324e+00
SVIP	Small VCP/p97-interacting protein	3	41.6	1	0.8668311	0.9016384	0.8258011	0.47879445	0.422586298	0.260769434	0.205349486	0.096918487	0.105254668	1	0.9916451	0.7854167	0.75623384	0.37409759	0.337264897	0.205346487	0.230037366	0.153244210	0.146744201	4.770847e-02	11.6693510	2.9994370	20	9.667200e-01	0.960480046	7.340484e-02	7.333950e-02	8.933110e-01	5.473065e-01
SYVN1	Isoform 2 of E3 ubiquitin-protein ligase synoviolin	3	4.8	1	0.8955019	0.7459103	0.5893165	0.21812075	0.065273090	0.040058240	0.019238061	0.015554566	0.013848700	1	1.0380560	0.8881298	0.55193393	0.27248939	0.103054179	0.046508025			0.018211130	4.420000e-11	9.2519006	4.2277387	18	9.880595e-01	0.985500764	3.433482e-02	6.275987e-03	2.197908e-01	4.487800e-01
TAB2	Isoform 2 of TGF-beta-activated kinase 1 and MAP3K7-binding protein 2	3	6.9	1	0.9210826	0.8991337	0.5318674	0.24685844	0.136252733	0.062242553	0.050513032	0.035582187	0.045982190	1	1.0072007	0.9163083	0.60390429	0.27141248	0.080321925	0.083066032	0.050911020	0.073731673	0.030585061	3.613215e-02	9.3825933	5.0159651	20	9.961140e-01	0.995385344	1.207041e-02	1.154315e-02	1.307429e-01	3.302449e-01
TAF12	Isoform TAFII15 of Transcription initiation factor TFIID subunit 12	3	21.4	1	0.9875981	0.9226466	0.5964673	0.20975246	0.074127144	0.023708465	0.014687226	0.009882468	0.007538106	1	1.0518869	0.9288586	0.63534100	0.23539719	0.087065949	0.027839588	0.009802232	0.014470373	0.009220354	2.780934e-03	9.7029487	5.7604190	20	9.986150e-01	0.998355325	4.974426e-03	6.986172e-03	7.492915e-02	2.415633e-01
TBC1D20	TBC1 domain family member 20	3	6.9											1	1.0832510	0.9682865	0.69252511	0.22241102	0.081271258	0.030432855	0.032553739			2.571965e-02	9.9848114	7.3266409	8	9.953091e-01	0.991790871	7.207127e-03	2.828956e-02	2.296631e-01	1.081095e+00
TDRD7	Isoform 2 of Tudor domain-containing protein 7	3	2.8	1	0.8620169	0.8909494	0.5970832	0.29961896	0.083909817	0.054643327	0.030654000	0.031164892	0.008591816	1	0.9750228	0.9471801	0.57988531	0.22234903	0.109375820	0.042671070	0.020059418	0.022280152		7.147393e-03	9.6468862	5.0004528	19	9.920369e-01	0.990444235	2.436514e-02	1.901894e-02	1.954537e-01	4.763753e-01
THEM4	Acyl-coenzyme A thioesterase THEM4	3	12.1	1	1.0466949	1.0159140	0.8092162	0.46623362	0.239072624	0.074772598	0.034636103	0.015365800	0.004212817	1	1.0182673	0.9912448	0.73785448	0.44272080	0.335306503	0.140355291	0.075066480	0.021644596		7.260000e-09	11.7935224	4.7412382	19	9.927466e-01	0.991295881	2.352669e-02	6.990150e-03	2.569320e-01	4.391633e-01
TIMM10	Mitochondrial import inner membrane translocase subunit Tim10	3	31.1	1	0.7453206	0.7664114	0.6106736	0.34095412	0.137410798	0.098325599	0.043913021	0.030357309	0.032531005	1	0.9788767	0.8817740	0.73390903	0.25425209	0.189193865	0.105072043	0.145825905	0.040415227	0.039099140	1.226941e-03	9.9989229	3.6198324	20	9.613284e-01	0.954077458	1.057205e-01	5.469199e-02	5.626534e-01	6.783811e-01
TMED1	Transmembrane emp24 domain-containing protein 1	3	14.5	1	0.8307074	0.9970007	0.5879595	0.26109409	0.126128851	0.047944858	0.015280478	0.013056539	0.016552389	1	1.0059317	0.9293043	0.59110242	0.26460014	0.146467781	0.063328945	0.051297192	0.047395729	0.043056190	2.636002e-02	9.6770275	5.3167598	20	9.886316e-01	0.986500080	3.653006e-02	1.988430e-02	2.207109e-01	6.076160e-01
TMED5	Transmembrane emp24 domain-containing protein 5	3	11.8	1	0.9763845	0.7446660	0.5441637	0.17873336	0.051809083	0.015994001	0.007636523	0.004358931	0.002722851	1	0.9748878	0.9372575	0.55250258	0.21535998	0.062953144	0.018230255	0.012694424	0.008315078	0.008111191	1.050000e-07	9.1020842	4.8590702	20	9.915699e-01	0.989989299	2.821764e-02	1.963378e-02	1.940273e-01	4.646397e-01
TMEM11	Transmembrane protein 11, mitochondrial	3	14.6	1	1.0025878	0.9209527	0.5911637	0.25652541	0.109885554	0.065253391	0.045431700	0.016649927	0.015683994	1	1.0057733	0.9461793	0.57336913	0.23621887	0.108026816	0.045406892	0.026914874	0.009496649	0.007627858	1.410929e-02	9.5919711	5.2229928	20	9.993905e-01	0.999276232	2.076524e-03	4.758116e-03	5.229715e-02	1.403315e-01
TMEM179B	Transmembrane protein 179B	3	16.0	1	1.0126017	0.7923197	0.7680388	0.46588856	0.342357243	0.248576972	0.222231643	0.108295137	0.111565816	1	1.0201813	0.8316204	0.60560988	0.37837646	0.354370940	0.196729264	0.161138228	0.153265102	0.152004373	5.859019e-02	10.7750097	2.8438844	20	9.835252e-01	0.980436136	3.733715e-02	4.878187e-02	5.973303e-01	3.706898e-01
TMEM192	Isoform 2 of Transmembrane protein 192	3	13.5	1	0.9780391	0.9575939	0.7453345	0.45779482	0.259113590	0.154337757	0.045079366	0.037630563	0.014304573	1	1.0268844	0.9720411	0.70022619	0.38923380	0.318649282	0.162385622	0.074724396	0.008388596	0.011287004	5.460000e-12	11.4734970	4.1003580	20	9.944893e-01	0.993456063	1.747701e-02	6.590000e-05	2.387198e-01	3.141481e-01
TMEM242	Transmembrane protein 242	3	29.1	1	0.8746725	0.9022706	0.5165848	0.29113220	0.046945782	0.035484084	0.013146757		0.007238311	1	1.0129540	0.6891227	0.68204860	0.21877713						4.660000e-09	9.3353955	4.0937618	14	9.645322e-01	0.953891807	7.632926e-02	5.328465e-02	6.282120e-01	8.718073e-01
TMEM30A	Isoform 2 of Cell cycle control protein 50A	3	11.7	1	1.0136353	0.9397340	0.6897456	0.32953268	0.175078106	0.076939171	0.043181432	0.028641250	0.017912235	1	1.0924337	0.9487150	0.67544809	0.29728102	0.190956234	0.099109910	0.045626299	0.031530035	0.017918777	2.016434e-02	10.3645081	4.9833466	20	9.959852e-01	0.995232391	1.375502e-02	1.383880e-02	1.521070e-01	3.372199e-01
TMEM38B	Trimeric intracellular cation channel type B	3	11.0	1	0.9123677	0.7288325	0.5392587	0.17745652	0.057767374	0.021017844	0.015282448	0.010815799	0.004615003	1	1.0108176	0.9301215	0.54113260	0.21234603	0.095309846	0.052977765	0.037016814	0.021697997	0.012651649	2.340000e-10	9.0225235	4.4905440	20	9.888255e-01	0.986730288	3.580779e-02	8.750291e-03	2.254409e-01	4.865866e-01
TMEM41A	Transmembrane protein 41A	3	10.2	1	1.0283402	0.8608244	0.5672986	0.19747495	0.063587656	0.010884348	0.007256321	0.005845185	0.002206372	1	1.0263403	0.9833140	0.55808328	0.23158873	0.048586820	0.010164645	0.006339339			6.500000e-12	9.4221800	5.6541201	18	9.967176e-01	0.996014169	1.094924e-02	9.970000e-05	1.205638e-01	3.904754e-01
TMEM63A	CSC1-like protein 1	3	3.6											1	1.0790670	0.9645798	0.58212934	0.28521486	0.096289873	0.045913075				1.651710e-02	9.7294210	5.3679789	7	9.921640e-01	0.984327919	9.242531e-03	6.385234e-02	4.330717e-01	1.141580e+00
TMEM65	Transmembrane protein 65	3	14.6	1	0.9986278	0.7838285	0.5858912	0.28784016	0.269267395	0.182299369	0.099115298	0.100095046	0.057889736	1	0.9859394	0.9671945	0.68228932	0.36637211	0.345587040	0.201079954	0.177843472	0.120525440	0.116802698	7.946321e-02	9.9158726	3.5578937	20	9.809005e-01	0.977319397	4.856251e-02	3.538411e-02	4.174648e-01	4.920311e-01
TMEM70	Transmembrane protein 70, mitochondrial	3	12.3	1	0.9326326	0.8330366	0.5295378	0.19555566	0.052688015	0.022259881	0.012036994	0.007832707	0.008334008	1	0.9555926	0.9538926	0.61978221	0.23415855	0.076465307	0.027425803	0.012113931	0.003026864	0.006314780	1.920000e-08	9.4206640	5.2854144	20	9.939239e-01	0.992784680	2.038667e-02	1.939323e-03	1.574090e-01	4.423983e-01
TMEM97	Transmembrane protein 97	3	17.0	1	0.9883768	0.8854066	0.5513996	0.16740869	0.053928933	0.015726121	0.007183173	0.005215358	0.002573506	1	1.0106799	0.8932828	0.56622630	0.21099333	0.077019222	0.028451905	0.014428864	0.004129169	0.012303097	1.490000e-08	9.2860762	5.3954897	20	9.988846e-01	0.998675437	3.880849e-03	1.451476e-02	6.073809e-02	1.956200e-01
TMSB10	Thymosin beta-10	3	54.5	1	0.7501753	0.4946130	0.7497840	0.35560830	0.387083583	0.103217701	0.078051290	0.057077349	0.074144912	1	0.7130476	1.0527732	0.57873503	0.17302761	0.196358605	0.361902445	0.309922003	0.189588630	0.232889468	9.510000e-11	9.5211529	1.8425391	20	7.953930e-01	0.757029166	4.267221e-01
TOMM20	Mitochondrial import receptor subunit TOM20 homolog	3	14.5	1	1.4834601	2.1893627	1.3790183	0.61129862	0.262465351	0.094810480	0.060122993	0.036831381	0.029984098	1	2.0216263	1.5423374	1.30036942	0.58435605	0.151246602	0.071464876	0.030681845	0.032312121	0.039887625	6.501353e-02	12.3804999	14.0440658	20	6.798544e-01	0.619827053	3.263007e+00	1.606407e-01	1.387059e+00	2.859863e+01
TOR1A	Torsin-1A	3	10.2	1	0.9935716	0.9065675	0.5569111	0.18826512	0.048134204	0.014265902	0.006670065	0.006481082	0.002924049	1	0.9468775	0.9509244	0.51304168	0.19347252	0.051536297	0.016788674	0.006586719		0.004835474	9.060000e-11	9.2489670	5.7754243	19	9.984860e-01	0.998183174	5.107574e-03	8.846216e-03	6.814197e-02	2.227751e-01
TPGS1	Isoform 2 of Tubulin polyglutamylase complex subunit 1	3	15.1	1	0.8716003	0.7458188	0.3728451	0.13770803			0.045605830													1.278850e-03	7.7476006	3.6476566	6	9.852308e-01	0.963077001	1.177681e-02	8.110632e-02	5.931670e-01	8.872535e-01
TRIM24	Isoform Short of Transcription intermediary factor 1-alpha	3	2.9
TRIM4	Isoform Beta of E3 ubiquitin-protein ligase TRIM4	3	5.9	1	0.8259517	0.8711390	0.4595275	0.15305966						1	0.7327882	0.7468558	0.34154344	0.31667972						8.920000e-07	8.2092282	2.8396253	10	8.664197e-01	0.799629601	1.109115e-01	4.516645e-01	4.148347e+00	1.939253e+00
TRIM44	Tripartite motif-containing protein 44	3	8.7	1	0.9943652	1.0317567	0.8434283	0.48167726	0.331041633	0.159137065	0.073814293	0.039760744	0.013993534	1	0.8021871	0.9785371	0.68842504	0.36822560	0.274044947	0.212590898	0.090945277			1.713525e-02	11.6768976	4.2761056	18	9.688509e-01	0.962176117	8.054565e-02	6.068362e-02	5.994550e-01	8.026018e-01
TRMT12	tRNA wybutosine-synthesizing protein 2 homolog	3	6.7	1	0.9501835	0.8631192	0.5210373	0.20240281	0.052312311	0.027420041	0.008658507	0.004138540	0.004595224	1	0.9262170	0.8181232	0.49771971	0.19574731	0.050517413	0.008503278	0.009053938	0.010864867		1.580000e-07	8.8998139	4.6967047	19	9.959603e-01	0.995152326	1.247800e-02	3.831524e-02	1.348658e-01	2.986442e-01
TRMT44	Probable tRNA (uracil-O(2)-)-methyltransferase	3	4.5	1	1.1201532	0.8692613	0.5478341	0.20736193	0.083430274	0.054331338				1	1.1769575	1.0762323	0.53651139	0.23665592	0.034946484	0.034832968			0.019741126	2.726732e-02	9.3057786	6.2471206	15	9.749734e-01	0.968147939	7.479885e-02	4.718935e-02	3.564854e-01	1.478272e+00
TRMT61A	tRNA (adenine(58)-N(1))-methyltransferase catalytic subunit TRMT61A	3	8.7	1	0.9468615	0.8533499	0.6890179	0.33900326	0.141264040	0.071096617	0.033258794	0.020167253	0.019990980	1	0.9490232	0.9784354	0.65902808	0.32179304	0.169334793	0.084350900	0.040303575	0.034396971	0.026216002	7.471655e-03	10.3545524	4.7001746	20	9.953381e-01	0.994464028	1.476816e-02	1.516888e-02	1.642317e-01	3.251776e-01
TSC22D2	Isoform 2 of TSC22 domain family protein 2	3	4.4	1	0.9886989	1.1485990	0.7535605	0.39462681	0.184762008	0.078017925	0.035867249	0.013553671	0.010750864	1	0.9689814	0.9706676	0.66635053	0.35671811	0.183275280	0.079062677	0.039607863	0.010817250		1.304301e-02	10.8830033	5.4503668	19	9.871217e-01	0.984546029	4.381487e-02	2.736287e-02	2.778425e-01	6.839134e-01
TSPAN3	Isoform 3 of Tetraspanin-3	3	8.5	1	0.9910992	0.9349730	0.7558796	0.54920404	0.431187382	0.398406520	0.324877088	0.147962691	0.164245572	1	1.0092162	0.8375829	0.70262184	0.49238651	0.426070879	0.297030788	0.282652868	0.291546319	0.290950996	1.647838e-01	11.3318407	2.9327879	20	9.790204e-01	0.975086729	3.751003e-02	5.111379e-02	7.099597e-01	4.350238e-01
TTC33	Tetratricopeptide repeat protein 33	3	6.9	1	1.3341176	1.1707289	0.8093275	0.29996970	0.082599532	0.025349641	0.011129859	0.008843592	0.003958006	1	1.3405818	1.1838062	0.72941396	0.30559316	0.076894003	0.037871762	0.014663372			1.276841e-02	10.6694890	7.9204237	18	9.366683e-01	0.923097206	3.033177e-01	6.047788e-02	5.773092e-01	2.690707e+00
TUBA4A	Isoform 2 of Tubulin alpha-4A chain	3	7.9	1	1.0264564	0.9074403	0.5557852	0.16524565	0.050835058	0.021409210	0.005328117	0.005421929	0.002975854	1	0.9854067	0.8680456	0.54707094	0.18470422	0.039571397	0.012200899				4.680000e-11	9.2131819	5.6395513	17	9.982762e-01	0.997878411	5.299032e-03	3.817496e-03	7.514923e-02	2.403196e-01
UBAC2	Isoform 4 of Ubiquitin-associated domain-containing protein 2	3	27.4											1	1.0257916	0.8800757	0.61105217	0.19772729	0.071760684	0.033267325	0.044733277	0.058620576	0.031741033	2.827469e-02	9.4306009	5.9114163	10	9.961376e-01	0.994206438	6.519470e-03	1.692356e-02	1.853354e-01	6.624117e-01
UGT8	2-hydroxyacylsphingosine 1-beta-galactosyltransferase	3	4.6	1	0.9452679	0.8438553	0.5386929	0.21944248	0.099733096	0.032235609	0.026419928	0.020374178	0.012074341	1	0.9689220	0.8846025	0.54606053	0.19636415	0.033569769	0.026590106	0.016035974			6.630000e-10	9.1695107	4.8344815	18	9.968374e-01	0.996159677	9.379469e-03	6.584045e-03	1.578540e-01	2.308406e-01
UNK	RING finger protein unkempt homolog	3	3.6	1	0.9983727	0.9532235	0.7041465	0.43095207	0.226474012	0.085654089	0.078763165	0.040617911	0.013450283	1	0.9736851	0.9312495	0.60974549	0.32629242	0.211425800	0.092212705	0.048557615	0.039765528	0.009426398	6.902270e-04	10.6910271	4.1523459	20	9.953366e-01	0.994462188	1.471401e-02	1.779500e-02	1.936716e-01	2.876760e-01
URGCP	Isoform 3 of Up-regulator of cell proliferation	3	3.5											1	0.9328023	0.9327436	0.79218018	0.49742202	0.554811958	0.347371477	0.371117933	0.368243492	0.106094061	4.400000e-06	14.9094105	2.1984657	10	9.385459e-01	0.907818841	5.186053e-02	7.232953e-02	5.745560e+00	9.589948e-01
VANGL1	Isoform 2 of Vang-like protein 1	3	7.3	1	0.9244021	0.8224922	0.5473749	0.21729397	0.059127149	0.021856775	0.008310939	0.004092199	0.003919234	1	0.9524712	0.9338717	0.58174393	0.24510458	0.095884791	0.030611867	0.018718841			1.440000e-10	9.3745297	4.8897356	18	9.942377e-01	0.993002896	1.712813e-02	5.348229e-03	2.449547e-01	4.369574e-01
VMA21	Vacuolar ATPase assembly integral membrane protein VMA21	3	34.7	1	0.9243808	0.6694010	0.7846261	0.38210949	0.284349242	0.210548520	0.125718328	0.045927211	0.056090454	1	0.9845754	0.9795335	0.75826134	0.45235807	0.413306006	0.209602203	0.207050342	0.169959280	0.118460823	3.397394e-03	11.6971037	2.9257723	20	9.564352e-01	0.948266802	1.063292e-01	9.497381e-02	1.083597e+00	6.211812e-01
VMP1	Vacuole membrane protein 1	3	8.1	1	0.9488395	0.8161628	0.5340077	0.20865593	0.081840994	0.033211862	0.012037811	0.018977612	0.012562723	1	0.9931205	1.1941691	0.64056992	0.28330848	0.034223631					1.207151e-02	9.6692611	6.2308557	16	9.689204e-01	0.961150467	9.304530e-02	4.441027e-02	3.753495e-01	1.410127e+00
VPS37A	Isoform 2 of Vacuolar protein sorting-associated protein 37A	3	8.6	1	0.9960335	0.9834211	0.7404271	0.26590095	0.062600790	0.024764315		0.005894635		1	0.8523967	0.8493358	0.62666633	0.23645583	0.046087079	0.014214388				1.590000e-10	10.0730497	6.3025815	15	9.828010e-01	0.978110413	4.342090e-02	1.621571e-03	2.969550e-01	1.019579e+00
WDR37	WD repeat-containing protein 37	3	6.5											1	1.0997604	0.9903560	0.56188429	0.21603238						1.905285e-01	8.8696447	11.3324940	5	9.822373e-01	0.928949285	9.952889e-03	1.707685e-01	3.566661e-01	1.902475e+01
WDR60	WD repeat-containing protein 60	3	3.1
XPNPEP3	Isoform 2 of Probable Xaa-Pro aminopeptidase 3	3	8.2	1	0.9364789	0.8177722	0.6310550	0.32621612	0.207874474	0.091469749	0.030816111	0.018271478	0.008419128	1	0.9350599	0.9438894	0.68216576	0.31127216	0.208520976	0.093069314	0.051540344	0.028044170	0.016301391	6.420000e-12	10.2813489	4.0170773	20	9.926237e-01	0.991240674	2.220532e-02	2.311830e-04	2.336954e-01	3.431514e-01
XPR1	Isoform 2 of Xenotropic and polytropic retrovirus receptor 1	3	4.1	1	1.0064951	0.8773500	0.5527215	0.19442587	0.066485279	0.027306057	0.015390767	0.010399924	0.007524098	1	0.8916922	0.9492430	0.53850471	0.21245007	0.064058959	0.005631955		0.020467064	0.010048375	1.510533e-03	9.2929802	5.4371295	19	9.953735e-01	0.994448238	1.501873e-02	1.312520e-02	1.363829e-01	4.105928e-01
XRCC3	DNA repair protein XRCC3	3	10.4	1	0.8966357	0.8165765	0.4486203	0.16936872						1	0.9482524	1.0006789	0.63217312	0.27572760	0.087621549	0.074930080	0.066375105			4.523854e-02	9.1091113	5.3645905	13	9.717778e-01	0.962370373	5.257709e-02	5.679192e-02	4.044764e-01	1.165318e+00
YEATS2	YEATS domain-containing protein 2	3	2.6	1	0.8915782	0.8023535	0.5754086	0.19232573						1	1.2009716	1.0457542	0.37448539	0.18225634						1.068292e-01	8.5395276	6.7923048	10	9.174890e-01	0.876233451	1.021439e-01	1.872304e-01	8.160382e-01	3.717922e+00
ZBTB24	Zinc finger and BTB domain-containing protein 24	3	4.2	1	1.1447798	0.7229345	0.6261827	0.22655550	0.081449640	0.030034456	0.015384602	0.016210888												6.370000e-08	9.2129732	4.1207086	9	9.663809e-01	0.946209468	5.466734e-02	9.493864e-02	7.726282e-01	1.326565e+00
ZBTB33	Transcriptional regulator Kaiso	3	4.0
ZBTB48	Telomere zinc finger-associated protein	3	4.2											1	0.9078533	0.8122194	0.50212095	0.22158538	0.114757499	0.030943892	0.023868184			1.300000e-09	8.8248503	3.9052363	8	9.936300e-01	0.988852546	7.438753e-03	3.579894e-02	5.142145e-01	5.868297e-01
ZBTB7A	Zinc finger and BTB domain-containing protein 7A	3	10.6	1	1.0612835	0.7524484	0.5593942	0.18986571	0.090066559	0.028272480	0.033508079	0.022498240	0.010546163	1	1.0629352	0.9796860	0.54107715	0.13901236						8.198949e-03	9.1153849	5.2923653	15	9.844298e-01	0.980183364	4.255615e-02	3.278159e-02	2.842891e-01	8.208834e-01
ZBTB8OS	Protein archease	3	19.2	1	1.8107129	3.8216097	2.4380902	0.99132476	0.330516918	0.119483437	0.038354373	0.023456449	0.018757346	1	1.2418661	1.0724382	0.88855996	0.41732360	0.154753540	0.057498823	0.029907073	0.024820346	0.015439653	4.334381e-02	13.1443400	12.6832861	20	4.100099e-01	0.299386779	1.098368e+01	3.038279e-01	3.012180e+00	2.629518e+01
ZBTB9	Zinc finger and BTB domain-containing protein 9	3	7.2	1	0.9621696	0.8744821	0.6142528	0.29164518	0.123356392	0.060556706	0.027150987	0.017058471	0.005614890	1	1.0071193	0.9832542	0.55699303	0.25633236	0.147409848	0.068702774	0.048627017			1.294349e-02	9.7131302	4.7926931	18	9.961070e-01	0.995272845	1.153565e-02	1.543453e-02	1.504893e-01	3.307820e-01
ZCCHC3	Zinc finger CCHC domain-containing protein 3	3	4.5	1	1.0031454	0.9670858	0.5529806	0.25137539	0.108700656	0.044411678	0.023330313	0.018058621	0.013007118	1	0.9739316	0.9094198	0.55997647	0.21441842	0.071112492	0.060306260	0.032504747	0.053620669	0.021985875	2.252637e-02	9.3830681	5.5015124	20	9.982933e-01	0.997973318	5.750453e-03	7.483695e-03	8.265546e-02	2.539864e-01
ZCCHC4	Isoform 3 of Zinc finger CCHC domain-containing protein 4	3	5.7	1	0.9498800	0.7928442	0.5378305	0.23931848	0.073238973	0.009187168	0.019511358	0.010106954		1	1.0619261	1.0947468	0.67963294	0.24934128	0.085819056	0.050218229				1.871943e-03	9.7567950	5.6342988	16	9.781309e-01	0.972663632	6.316921e-02	4.154861e-02	3.474881e-01	1.052055e+00
ZCCHC7	Zinc finger CCHC domain-containing protein 7	3	5.0	1	1.0634106	0.8326427	0.6078314	0.23076512	0.071610305	0.030935103	0.016667364	0.009401983	0.007610113	1	1.0471134	0.8250269	0.58983205	0.21369998	0.077172628	0.040333846	0.010944056	0.011191862		5.580000e-11	9.4070442	4.7692882	19	9.932126e-01	0.991855077	2.255144e-02
ZCCHC9	Zinc finger CCHC domain-containing protein 9	3	11.4	1	1.0219904	0.9354846	0.6120131	0.22574714	0.082921445	0.014086790			0.011086626	1	0.9921442	0.8975281	0.59020143	0.21269223	0.075238258	0.029782227			0.004384364	3.820000e-09	9.6201403	5.5763818	16	9.990225e-01	0.998778130	2.767913e-03	2.053095e-03	6.993040e-02	2.089595e-01
ZMIZ1	Zinc finger MIZ domain-containing protein 1	3	2.3	1	0.9752288	0.9451659	0.7592915	0.43958661	0.292487409	0.162095268	0.069386241	0.030984890	0.019621023	1	0.9647179	0.8805357	0.62076352	0.34904895	0.341484550	0.153486946	0.079681807	0.014427827		2.490000e-09	11.1701243	3.6222157	19	9.879503e-01	0.985540343	3.296303e-02	4.496964e-02	4.755949e-01	5.582747e-01
ZNF131	Isoform 2 of Zinc finger protein 131	3	6.3	1	1.0277967	1.0609419	0.6598594	0.29889308	0.095813776	0.053374137	0.032722471	0.017872891	0.014030323	1	0.3580004	0.8806153	0.21739904	0.09279276	0.041161587	0.017221120	0.014240226	0.011054699	0.010318919	2.308824e-02	8.7928901	6.0179909	20	8.292568e-01	0.797242467	5.632712e-01	6.643477e-02	7.364478e-01	2.887728e+00
ZNF24	Zinc finger protein 24	3	7.1	1	1.0657000	1.0421254	0.5963468	0.24150860	0.095799196	0.054573255	0.023907045	0.015918097	0.010351471	1	0.8938212	0.7735120	0.49616727	0.20396327	0.056856541	0.012946399	0.011546518			2.571004e-03	9.3339505	5.1369769	18	9.811460e-01	0.977105867	5.906268e-02	3.107104e-02	3.023971e-01	8.059206e-01
ZNF346	Isoform 3 of Zinc finger protein 346	3	11.5	1	0.9915577	0.7759332	0.6108883	0.27568308	0.119183186	0.047958774	0.024868049	0.014566014	0.010742946	1	1.4559666	1.8602103	1.21076962	0.39073543						3.251464e-02	11.1695392	10.7583908	15	7.553536e-01	0.688631864	1.189561e+00	1.502527e-01	1.183743e+00	1.029094e+01
ZNF444	Isoform 2 of Zinc finger protein 444	3	9.8	1	0.9885902	0.9436249	0.5369776	0.25711223	0.087087661	0.019008921	0.005535153			1	1.1798953	1.0666807	0.54204092	0.21958274						2.362652e-02	9.3996481	6.1519294	13	9.764218e-01	0.968562460	5.580064e-02	5.598308e-02	3.690600e-01	1.418145e+00
ZNF592	Zinc finger protein 592	3	2.6
ZNF644	Isoform 2 of Zinc finger protein 644	3	2.2	1	1.0809824	1.2032930	0.7700219	0.34378774	0.121470261	0.053893736	0.023630422	0.013561396	0.016938613											2.222327e-02	10.8531413	7.3722187	10	9.751711e-01	0.962756623	5.474281e-02	4.818170e-02	5.242539e-01	2.174264e+00
ZNF771	Zinc finger protein 771	3	9.8	1	2.0563934	0.4952700	1.3789879	0.56750734	0.581860989	0.350183709	0.596914349	0.148163567	0.177138733	1	1.0483349	1.0280233	0.69090232	0.34463251	0.406054903	0.257419727	0.170283840	0.357672856	0.348438058	3.392179e-01	11.3926049	29.2692929	20	5.734145e-01	0.493429700	1.866118e+00	1.053491e-01	1.571185e+01	6.757709e+02
ZNRF2	E3 ubiquitin-protein ligase ZNRF2	3	14.9	1	0.9694845	0.9604198	0.5772117	0.26944406	0.112116174	0.082133878	0.053363754	0.027772208	0.024122877	1	1.0458536	0.8986846	0.56490288	0.25831995	0.121843406	0.047722353	0.040911367	0.040889687	0.027296696	2.722573e-02	9.5183917	5.0843181	20	9.979120e-01	0.997520525	6.893158e-03	8.770419e-03	9.804257e-02	2.509870e-01
AACS	Isoform 2 of Acetoacetyl-CoA synthetase	4	5.5											1	0.8250160	0.7219650	0.54371449	0.16269945						2.830000e-07	8.3048107	2.7305647	5	9.151696e-01	0.660678380	3.453155e-02	1.077438e+00	7.748070e+00	3.121286e+00
ACBD6	Acyl-CoA-binding domain-containing protein 6	4	13.8											1	1.0091491	0.8789182	0.66038660	0.25082928	0.112449739	0.048591942	0.005366595	0.014988865		1.010000e-09	9.9487356	5.1474632	9	9.968036e-01	0.994885690	4.936966e-03	1.368930e-03	2.107736e-01	5.207974e-01
ACP1	Low molecular weight phosphotyrosine protein phosphatase	4	31.6	1	1.0304486	0.9777601	0.7362273	0.37819183	0.197565177	0.081423264	0.037135172	0.019744144	0.008806631	1	1.0488644	0.9985497	0.72874259	0.34557334	0.212400823	0.094089222	0.073066811	0.011451980	0.006301364	1.191992e-02	10.9128613	5.1332844	20	9.967168e-01	0.996101248	1.155630e-02	1.313305e-02	1.421293e-01	3.134115e-01
AGGF1	Angiogenic factor with G patch and FHA domains 1	4	5.3	1	1.0519060	1.1927536	0.6281930	0.33803168	0.132464689	0.062155102	0.040195083	0.041270336	0.028353025	1	1.0566922	0.9121723	0.61772580	0.28290661	0.099005023	0.061495802	0.038379156	0.015931893	0.011481585	2.797300e-02	10.0586660	5.8992174	20	9.807716e-01	0.977166288	7.271695e-02	2.711669e-02	2.989857e-01	9.466889e-01
AGPAT4	1-acyl-sn-glycerol-3-phosphate acyltransferase delta	4	9.8	1	1.1969649	0.9932015	0.7395740	0.27468024	0.077320754	0.030944775	0.018739835	0.013104750	0.007316797											1.038882e-02	10.4121994	7.1766125	10	9.818946e-01	0.972841835	3.902172e-02	3.990144e-02	4.311223e-01	1.782043e+00
AGPAT5	1-acyl-sn-glycerol-3-phosphate acyltransferase epsilon	4	10.7	1	1.0909258	1.0971393	0.6664123	0.34577099	0.176039884	0.095845107	0.050319002	0.036895525	0.015807908	1	0.9954953	0.8967981	0.60884192	0.25760092	0.115993077	0.044312622	0.019520033	0.014047346	0.016605334	2.233913e-02	10.1131972	5.4319733	20	9.873152e-01	0.984936850	4.566614e-02	2.285554e-02	2.519198e-01	6.797992e-01
ALAD	Delta-aminolevulinic acid dehydratase	4	14.5	1	1.0617067	1.1684912	0.9459188	0.56043947	0.342735135	0.201890806	0.134185679	0.062691268	0.075215654											8.230722e-02	12.6379131	6.3420918	10	9.759744e-01	0.963961566	4.332738e-02	5.710082e-02	6.277051e-01	1.835096e+00
ALKBH4	Alpha-ketoglutarate-dependent dioxygenase alkB homolog 4	4	12.9	1	1.0869119	1.0544368	0.6495800	0.30319896	0.090895187	0.039435316	0.017890514		0.008789446	1	1.0095854	0.9504161	0.65209547	0.27960879	0.121111672	0.051047636	0.013458560	0.022358078	0.012709889	1.093326e-02	10.1410605	5.8693438	19	9.945035e-01	0.993404211	1.967680e-02	1.576987e-02	1.618842e-01	5.004978e-01
AMOTL1	Isoform 2 of Angiomotin-like protein 1	4	4.2	1	0.8786508	1.4821052	0.4974832	0.36811285	0.187883616	0.109162221	0.060285384	0.069154932	0.045149848											1.336652e-01	8.8789993	12.8048988	10	8.540626e-01	0.781093892	3.213866e-01	9.646123e-02	7.960453e-01	4.044772e+01
ANKRD11	Ankyrin repeat domain-containing protein 11	4	1.5	1	1.2574697	2.6861218	1.7047939	1.98940160	2.114281997	1.316260597	1.186800904	0.476295977	0.466160887	1	1.5555020	1.4936936	1.53573230	2.10627631	3.726291103	1.818944213	1.974682933	0.845615515	0.299115933	1.807494e+00	21.2356827	-83.6686600	20	3.419161e-01	0.218525324	8.149426e+00	1.850610e-01	1.862037e+02	5.611936e+04
ANKRD13A	Ankyrin repeat domain-containing protein 13A	4	7.5	1	0.9831835	0.9239215	0.6598593	0.22531894	0.087602893	0.070667620	0.017036095	0.012293242		1	0.9248191	0.9697741	0.62618861	0.27636125	0.086449691	0.027587583	0.010450946		0.007542560	7.210890e-03	9.9187866	5.8097400	18	9.967768e-01	0.996086110	1.004685e-02	1.264024e-02	1.202229e-01	3.792823e-01
AP1AR	AP-1 complex-associated regulatory protein	4	10.6
AP3M1	AP-3 complex subunit mu-1	4	10.0	1	0.9712215	0.8654920	0.5347538	0.18609166	0.054722726	0.021042083	0.012590429	0.006379230	0.005012412	1	1.0153886	0.8779323	0.57680756	0.19250908	0.052272390	0.018990001	0.016125463	0.011436541	0.007029016	5.260000e-10	9.2207383	5.2710409	20	9.980979e-01	0.997741225	6.532960e-03	1.002932e-03	8.742297e-02	2.480231e-01
AP4B1	AP-4 complex subunit beta-1	4	4.9	1	0.8860212	0.8059195	0.5156388	0.17286432	0.047757802	0.034651794	0.019778591	0.018816982	0.012783942	1	1.0667971	0.9594323	0.54471698	0.17677997	0.043342108	0.012570089	0.008704357			2.810000e-07	9.0927850	5.3933872	18	9.897344e-01	0.987534578	3.224634e-02	2.166373e-02	2.079362e-01	6.359732e-01
AP5Z1	AP-5 complex subunit zeta-1	4	5.9	1	0.9688166	0.9628395	0.5284505	0.21844952	0.069305143	0.034816584	0.018243698		0.006625452											1.244892e-02	9.2918537	5.7873631	9	9.979260e-01	0.996681674	3.293882e-03	1.501779e-02	1.446963e-01	5.034262e-01
ARF4	ADP-ribosylation factor 4	4	22.2	1	1.0013096	0.8826609	0.5305997	0.17051331	0.045704973	0.012734842	0.004887317	0.002494406	0.001805660	1	0.9958007	0.9108964	0.55910982	0.18976606	0.038003680	0.011564210	0.001262928	0.001318033	0.001445654	3.160000e-08	9.2097320	5.7016094	20	9.990948e-01	0.998925071	3.219169e-03	5.300550e-03	5.695750e-02	1.959858e-01
ARG2	Arginase-2, mitochondrial	4	13.3	1	0.8909027	0.8235722	0.4612960	0.19598641	0.096514752	0.072437421				1	0.8695839	0.8494830	0.60105731	0.20027570						2.650000e-08	8.9945936	4.1629307	12	9.732188e-01	0.963175795	3.915376e-02	1.204393e-02	5.884506e-01	8.661830e-01
ARHGEF11	Rho guanine nucleotide exchange factor 11	4	3.1	1	1.2939515	1.0984678	0.7175853	0.30380450	0.140660351	0.027492400	0.039970228	0.044839963	0.023131971	1	0.9245791	0.8244838	0.64102818	0.24648725	0.079475951		0.065282881			3.178588e-02	10.0742140	6.2578829	17	9.583020e-01	0.948679443	1.379549e-01	4.895848e-02	4.577349e-01	1.596299e+00
ARID3B	Isoform 3 of AT-rich interactive domain-containing protein 3B	4	13.1
ARL3	ADP-ribosylation factor-like protein 3	4	20.3	1	0.9869023	1.1013283	0.8665386	0.54156669	0.434800330	0.268129190	0.186593931	0.133087489	0.081649016	1	1.1040815	1.0131650	0.76415947	0.41923981	0.365704959	0.200535491	0.171837095	0.100500378	0.042447698	7.273512e-02	12.2570980	4.3358899	20	9.743405e-01	0.969529361	7.592503e-02	4.878717e-02	5.545266e-01	7.520038e-01
ARMCX3	Armadillo repeat-containing X-linked protein 3	4	11.1	1	0.9942749	0.9427236	0.5394451	0.20677816	0.066362242	0.017832162	0.013382713	0.004242021	0.003954921	1	0.8473663	0.7698459	0.50628257	0.20997268	0.067618954	0.015410563	0.031285149			9.190000e-10	9.0395144	4.7032750	18	9.862997e-01	0.983363954	4.005134e-02	2.266648e-03	2.601405e-01	5.860863e-01
ATP5I	ATP synthase subunit e, mitochondrial	4	42.0	1	0.9248002	0.8276989	0.5118263	0.16113987	0.043378668	0.011744929	0.006418078	0.003481124	0.002441351	1	0.9164957	0.8742304	0.56001552	0.17390410	0.035939205	0.017187216	0.008222128	0.001335539	0.002837385	3.790000e-11	9.0024491	5.1597783	20	9.932555e-01	0.991990927	2.206529e-02	1.597723e-02	1.450001e-01	3.734835e-01
ATP5S	ATP synthase subunit s, mitochondrial	4	19.1	1	1.1659895	1.0466379	0.7506283	0.32112646	0.122731077					1	0.9161224	0.8699395	0.60655770	0.32663119	0.118645987	0.055190602	0.010408778		0.009822550	1.040000e-05	10.4063151	5.3617501	15	9.765046e-01	0.970096808	6.130663e-02	5.152285e-02	4.104826e-01	9.800820e-01
B3GAT3	Galactosylgalactosylxylosylprotein 3-beta-glucuronosyltransferase 3	4	10.7											1	0.9590203	0.8803381	0.60368238	0.21985997	0.105491886	0.030734939	0.018225367	0.009699107		6.980000e-10	9.5712449	4.9979218	9	9.973479e-01	0.995756704	3.958506e-03	7.064000e-04	1.848356e-01	4.536269e-01
BCL7A	Isoform 2 of B-cell CLL/lymphoma 7 protein family member A	4	20.8	1	0.9354289	0.9481750	0.7149578	0.39406574	0.302259570	0.246004470	0.219109953	0.153794345	0.141758147	1	1.0598304	0.9252691	0.77136516	0.32058095	0.358641039	0.231275146	0.256572885	0.273194312	0.287284206	2.251804e-01	9.8538275	6.2750749	20	9.794589e-01	0.975607413	4.544265e-02	2.034220e-02	2.782728e-01	1.027697e+00
BLOC1S2	Biogenesis of lysosome-related organelles complex 1 subunit 2	4	31.0											1	0.9943569	0.8898543	0.70020599	0.37304635	0.302198455	0.128300551	0.155407605	0.061760884	0.039757730	2.151961e-02	10.8840205	3.5870651	10	9.930224e-01	0.989533635	9.697929e-03	3.996345e-02	4.436781e-01	4.685740e-01
BRCC3	Isoform 5 of Lys-63-specific deubiquitinase BRCC36	4	19.4	1	1.0307461	0.7722739	0.7673685	0.29545427	0.098884842	0.015687502	0.018997060	0.007791028		1	1.1084614	0.7522490	0.58322344	0.32673357	0.144604132	0.039944948				7.250000e-09	9.8830557	4.1682009	16	9.677954e-01	0.959744192	8.524266e-02	4.800421e-02	6.323299e-01	9.475322e-01
BST2	Bone marrow stromal antigen 2	4	22.8	1	1.0324580	0.9588775	0.9048166	0.42791245	0.286913625	0.217201637	0.143816374	0.056821660	0.049030491	1	0.9572359	0.9207590	0.66986294	0.38875501	0.371153677	0.204466488	0.210400978	0.257948723	0.200497530	1.395461e-01	10.8292835	4.9159715	20	9.674589e-01	0.961357494	8.380169e-02	3.657287e-02	4.546217e-01	9.294995e-01
C1QBP	Complement component 1 Q subcomponent-binding protein, mitochondrial	4	20.9	1	0.9992012	1.1148068	0.7438599	0.25526056	0.046458752					1	1.1442503	1.0583336	0.67532305	0.26498571	0.103504835	0.010512807				1.850571e-02	10.2410427	7.5509513	13	9.790908e-01	0.972121042	4.974908e-02	6.215994e-02	3.699903e-01	1.608896e+00
C2CD5	C2 domain-containing protein 5	4	3.9	1	0.9542409	0.8050200	0.4969479	0.19126692	0.058737722	0.017753601	0.016208728	0.007628525	0.005002335	1	0.9290785	0.9414210	0.63114099	0.25365249	0.068264586	0.015021093				7.290000e-09	9.3295166	5.0098753	17	9.892501e-01	0.986769371	3.063318e-02	7.069337e-03	2.374900e-01	5.827907e-01
C7orf43	Uncharacterized protein C7orf43	4	7.2	1	1.0346522	0.8586288	0.6205621	0.25559182	0.105545717	0.047866959	0.037900970	0.029217395	0.022890613	1	1.0566717	0.9945496	0.57282071	0.23690477	0.083063760	0.057983675	0.017876383	0.042797473		2.133068e-02	9.5996000	5.4898748	19	9.951561e-01	0.994187331	1.620011e-02	1.434886e-02	1.485060e-01	4.424615e-01
CA13	Carbonic anhydrase 13	4	15.6	1	1.0675829	0.9957790	0.8052731	0.43414152	0.218945462	0.107198407	0.026520467	0.004816341	0.005437085	1	1.0009542	0.9685279	0.69345831	0.33984076	0.212965383	0.107353236	0.054912993	0.006870721	0.009674113	8.350000e-11	11.1915192	4.9203093	20	9.937743e-01	0.992606975	2.191695e-02	1.281600e-04	2.074498e-01	4.097610e-01
CACUL1	Isoform 2 of CDK2-associated and cullin domain-containing protein 1	4	13.5											1	1.0061633	0.9217721	0.67427822	0.27475101	0.079858935	0.038920207				1.470000e-07	10.1279565	5.7379726	7	9.987711e-01	0.997542277	1.375351e-03	2.776063e-02	1.632717e-01	4.610449e-01
CALML5	Calmodulin-like protein 5	4	21.2	1	0.6884019	1.2206806	0.8809608	0.34653591	0.439055556	3.550517213	0.198607717	0.161314268	0.072849152	1	0.8978102	0.9621010	0.66786130	1.35117691	0.423543281	0.114627641	0.235539294	0.612233499	0.377707188	2.571952e-01	19.9586973	40.8612409	20	1.759413e-01	0.021430269	9.018875e+00	3.659640e-01	8.255969e+00	3.189165e+02
CALU	Calumenin	4	12.4	1	0.9467667	0.9965135	0.6990064	0.32262758	0.128849604	0.047198117	0.022684900	0.009562272	0.005564513	1	1.0083846	0.9638631	0.69577093	0.30426482	0.125598606	0.051955913	0.028641466	0.005693884	0.003432001	4.377329e-03	10.4572364	5.6871790	20	9.986402e-01	0.998385245	4.818623e-03	7.408636e-03	8.003843e-02	2.240677e-01
CAPN15	Calpain-15	4	4.1
CAPZA2	F-actin-capping protein subunit alpha-2	4	17.8	1	0.9811510	1.0585134	0.7303673	0.36841748	0.103713078	0.050269372	0.023086685	0.016018746	0.010920392	1	0.9513151	0.9759452	0.73377678	0.36969373	0.142052016	0.062108817	0.073998547	0.028831396	0.039593579	2.040519e-02	10.7503463	6.0861003	20	9.958428e-01	0.995063369	1.467158e-02	1.263570e-02	1.383269e-01	4.209491e-01
CASP14	Caspase-14	4	17.4	1	0.9273347	0.9787204	0.7447599	0.36502876	0.353730329	1.035717115	0.147552849	0.167430615	0.055492020	1	0.8511059	0.8903126	0.38008229	0.38445417	0.637256444	0.090863742	0.240033999	0.454209479	0.505645867	3.376293e-01	8.2426384	4.5443718	20	5.863411e-01	0.508780113	9.170113e-01	9.582572e-02	1.633054e+00	3.621085e+00
CASS4	Isoform 2 of Cas scaffolding protein family member 4	4	6.0	1	1.0257456	0.9641240	0.6524913	0.26454048	0.098132436	0.022643209	0.021158836	0.011558640		1	1.0029799	0.8741056	0.57589738	0.24528539	0.125556835	0.018529017		0.032336397	0.026380700	5.701361e-03	9.7775788	5.2536935	18	9.966349e-01	0.995913818	1.058811e-02	1.344603e-02	1.310820e-01	3.443575e-01
CCDC115	Coiled-coil domain-containing protein 115	4	24.4	1	1.0493986	0.9910016	0.7475162	0.32797360	0.211567360	0.115004727	0.094347930	0.053435962	0.053570949	1	1.0069062	0.8942972	0.67680739	0.31734176	0.200662981	0.091379504	0.032212370	0.067594665	0.051464312	5.111926e-02	10.3891362	5.2732958	20	9.945555e-01	0.993534622	1.751671e-02	1.489281e-02	1.690227e-01	4.164486e-01
CCDC77	Isoform 2 of Coiled-coil domain-containing protein 77	4	8.6
CCDC82	Coiled-coil domain-containing protein 82	4	9.2
CCNY	Isoform 2 of Cyclin-Y	4	15.8											1	0.8232782	0.7528809	0.59443253	0.25574551	0.217578479	0.059856866				1.660000e-09	9.0520729	2.8152820	7	9.546534e-01	0.909306806	3.421815e-02	1.074352e-01	1.076117e+00	1.232311e+00
CD47	Isoform OA3-305 of Leukocyte surface antigen CD47	4	11.5	1	1.0299736	0.9559894	0.8657371	0.56482712	0.442047799	0.324989268	0.215554558	0.109938570	0.072729600	1	0.9891601	1.0037754	0.78365982	0.46615061	0.444838757	0.292430367	0.289942393	0.176247982	0.057619074	1.207789e-02	13.5239505	3.2462927	20	9.810757e-01	0.977527405	4.698685e-02	7.094544e-02	8.497618e-01	4.781461e-01
CD97	Isoform 2 of CD97 antigen	4	5.8	1	1.1406418	0.8082033	0.5528931	0.16237729		0.106526474				1	1.0213196	0.8507479	0.61926758	0.25019943	0.098677436	0.034528413				4.752729e-03	9.3092025	4.5306613	13	9.779393e-01	0.970585762	4.467841e-02	7.229661e-02	4.936420e-01	9.185277e-01
CDC42EP4	Cdc42 effector protein 4	4	11.2	1	1.0628873	0.9987193	0.7086857	0.34152961	0.181326747	0.100233677	0.040489906	0.020294068	0.017974188											2.197079e-02	10.6425454	5.3491189	10	9.956727e-01	0.993509018	7.751721e-03	2.215595e-02	2.433389e-01	5.970425e-01
CDCA8	Borealin	4	17.1	1	1.0339673	0.8478666	0.5759812	0.19678503	0.078550022	0.031532054	0.015777905	0.011295820	0.007818830	1	1.1507823	0.8601689	0.63854774	0.19281613						3.500000e-08	9.4703985	5.2034223	15	9.857307e-01	0.981839055	3.969618e-02	1.342523e-02	2.878408e-01	7.700108e-01
CDKN1B	Cyclin-dependent kinase inhibitor 1B	4	23.2
CDKN2C	Cyclin-dependent kinase 4 inhibitor C	4	19.6	1	0.9289345	0.8874620	0.6119084	0.32492652	0.120319841	0.097071435	0.055546785	0.023282893	0.021293456	1	1.0526151	0.9622535	0.60403597	0.31133236	0.147516211	0.080486324	0.036700601	0.047268974	0.012620871	1.561611e-02	9.9456224	4.5914292	20	9.959194e-01	0.995154286	1.314131e-02	1.387497e-02	1.527631e-01	3.031055e-01
CENPJ	Centromere protein J	4	3.2	1	1.0363140	0.9681242	0.5480952	0.23577267	0.120940061	0.039987986	0.022531092	0.017753286	0.013659385	1	0.8500582	0.8886359	0.32332095	0.19746979						3.138928e-02	8.7236283	5.3544487	15	9.744347e-01	0.967462295	6.452254e-02	3.845378e-02	3.434342e-01	1.030533e+00
CENPQ	Centromere protein Q	4	16.0	1	0.8955984	1.1533956	0.6197492	0.36961163	0.198713796	0.103363322	0.054200622	0.110573364	0.092921571	1	0.9547807	0.8981409	0.56660758	0.23713933	0.078320583	0.030716366	0.012023629			6.415670e-02	9.6922372	5.9702816	18	9.691896e-01	0.962587336	9.034713e-02	3.637789e-02	3.650901e-01	1.267823e+00
CENPT	Centromere protein T	4	8.0	1	0.4725919	0.8386349	0.5006807							1	1.0899625	0.8073801	0.52681476	0.26425331		0.050205584				1.480000e-05	8.9922144	2.9587170	10	7.501866e-01	0.625279959	2.688396e-01	3.267639e+01	4.517181e+00	3.416084e+00
CEP152	Isoform 2 of Centrosomal protein of 152 kDa	4	3.0	1	1.1458417	0.7432189	0.7747285	0.23378808						1	1.0160528	0.8810321	0.55245029	0.23546745	0.096253329	0.036852042	0.018770957			1.090000e-08	9.7572118	4.7561284	13	9.576381e-01	0.943517479	8.890545e-02	1.002323e-01	8.668959e-01	1.299514e+00
CEP44	Centrosomal protein of 44 kDa	4	14.4	1	0.9254056	0.8660748	0.4905599	0.19647833	0.052493624	0.015750366	0.011125480	0.006370796	0.009699267	1	1.0019352	0.9148889	0.58343611	0.22731634	0.063976439	0.013297783				7.320000e-10	9.2201143	5.1709651	17	9.956333e-01	0.994625617	1.276582e-02	1.288676e-03	1.454544e-01	3.969463e-01
CERS2	Ceramide synthase 2	4	14.5	1	1.0246841	0.7863245	0.5924817	0.19789590	0.060340735	0.018582792	0.006926970	0.003624312	0.003522016	1	1.0161988	0.8851156	0.60145960	0.22937551	0.061534350	0.021948783	0.010076296	0.002853639		4.460000e-08	9.3861688	5.0035808	19	9.932717e-01	0.991926008	2.232934e-02	7.244038e-02	2.183757e-01	4.078292e-01
CFAP20	Cilia- and flagella-associated protein 20	4	20.7	1	0.9285011	0.8373896	0.6413538	0.27248507	0.118295228	0.046371087	0.019799994	0.008664194	0.005697611	1	0.9725197	0.9983213	0.69700413	0.30194337	0.137891605	0.060571063	0.045854516	0.004366992	0.007738275	2.882920e-04	10.1850042	5.0862638	20	9.930588e-01	0.991757322	2.308288e-02	1.605224e-02	1.862575e-01	4.392632e-01
CFH	Complement factor H	4	3.3	1	1.0900068	0.9547758	0.6329135	0.25633546	0.130774710	0.079965292	0.029513105	0.007458592	0.014657741	1	1.0974556	0.9625880	0.65313580	0.30797547	0.178553385	0.062167605	0.054953257			2.398772e-02	10.0280754	5.3218904	18	9.923266e-01	0.990682324	2.498014e-02	2.159090e-02	2.104072e-01	5.489055e-01
CHCHD4	Mitochondrial intermembrane space import and assembly protein 40	4	29.6	1	1.0208210	0.9572805	0.7889989	0.47566546	0.322396347	0.253350693	0.191601887	0.121265478	0.126373807	1	1.0154314	1.0165357	0.72290642	0.33348026	0.171683497	0.025931414	0.075369221	0.045154300	0.054440346	9.019887e-02	10.8260414	5.4221315	20	9.775926e-01	0.973391199	6.854847e-02	3.013984e-02	3.549480e-01	8.746964e-01
CHD2	Isoform 2 of Chromodomain-helicase-DNA-binding protein 2	4	2.4	1	0.9271606	0.8282215	0.6050698	0.29564060	0.114696545	0.051820489	0.046479946	0.024997370	0.020335353	1	0.9092600	0.8453876	0.55852897	0.25253855	0.150127677	0.062319590	0.050584249			4.490000e-08	9.4836380	3.9180810	18	9.935624e-01	0.992182907	1.695247e-02	4.558341e-03	2.182047e-01	3.226232e-01
CHD6	Chromodomain-helicase-DNA-binding protein 6	4	1.5	1	1.3562434	1.1926354	0.7156453	0.28888020	0.086820131					1	0.5526809	0.9617028	0.39823440	0.15200128	0.080949303	0.031508364	0.024648630	0.020747700	0.006187060	3.561756e-02	9.4218891	7.1724719	16	8.689774e-01	0.836221694	4.475208e-01	8.960923e-02	7.312448e-01	4.070521e+00
CHMP3	Charged multivesicular body protein 3	4	14.0	1	0.9603898	1.1895023	0.7340086	0.44910166	0.256287153	0.064750989	0.015651194	0.010100693	0.005353792	1	1.0626036	0.9403717	0.73482752	0.37588707	0.244149102	0.093848412	0.032046807		0.012503410	4.650000e-09	11.3699039	5.0647672	19	9.797395e-01	0.975687430	7.041604e-02	4.060777e-02	3.018408e-01	9.826845e-01
CHMP4C	Charged multivesicular body protein 4c	4	17.6	1	0.9680500	1.1473965	0.7672805	0.41692336	0.176115194	0.087918989	0.041021159	0.024659323	0.013785198	1	1.0115447	0.9707427	0.73470800	0.34669180	0.187003887	0.070335385	0.036337106	0.031733764	0.012328830	2.055630e-02	11.0122562	5.8512728	20	9.897569e-01	0.987836336	3.723510e-02	2.124381e-02	2.317221e-01	6.447192e-01
CHMP6	Charged multivesicular body protein 6	4	17.9	1	0.9980573	0.9888485	0.8202270	0.43263518	0.187834352	0.035101453	0.021340262	0.008482358	0.006940580	1	0.9851120	0.9967782	0.71235085	0.37652750	0.190262871	0.067955245	0.025357450	0.017255139	0.007160405	9.530000e-10	11.2311631	5.5403596	20	9.969322e-01	0.996357014	1.099758e-02	7.184470e-04	1.314059e-01	3.257608e-01
CHPF	Chondroitin sulfate synthase 2	4	5.4
CIR1	Corepressor interacting with RBPJ 1	4	8.2	1	0.9798872	0.9732636	0.5750892	0.23457704	0.082777417	0.038953517	0.017818009	0.015315849	0.009833068	1	1.0435039	0.9506863	0.59512155	0.22101995	0.064371935	0.030713699	0.017299991	0.007744208	0.011260803	9.684776e-03	9.5891524	5.9207974	20	9.987641e-01	0.998532332	4.458308e-03	6.438595e-03	6.921209e-02	2.409490e-01
CISD1	CDGSH iron-sulfur domain-containing protein 1	4	42.6	1	1.0014343	0.9204322	0.5725799	0.19778236	0.053953418	0.015998597	0.007193991	0.003324396	0.003105636	1	1.0070896	0.9096922	0.58001294	0.21518429	0.047180436	0.017177239	0.007375307	0.001415457	0.002120983	2.750000e-12	9.4529649	5.7521883	20	9.995529e-01	0.999469051	1.603960e-03	1.926010e-04	4.105658e-02	1.657954e-01
CNOT7	CCR4-NOT transcription complex subunit 7	4	16.5	1	0.9961622	0.9391327	0.5755173	0.21278553	0.065226039	0.048398511	0.016745431	0.017773447	0.009493065	1	0.8791705	0.7709187	0.54002154	0.19306746	0.021883350					1.590000e-10	9.1941328	4.9365538	16	9.857375e-01	0.982171929	3.760429e-02
CNOT8	Isoform 3 of CCR4-NOT transcription complex subunit 8	4	19.7	1	0.9855560	0.7254126	0.5215977	0.14670990	0.048091992	0.018795232	0.005496981	0.006920021	0.003372641	1	1.0047482	0.9454059	0.59049348	0.18600883	0.039426541	0.007308875				4.490000e-08	9.0712435	5.1629965	17	9.860865e-01	0.982875738	4.177745e-02	2.265211e-02	2.591485e-01	7.162861e-01
CNPY4	Protein canopy homolog 4	4	16.5	1	0.8709138	1.2932172	0.7564424	0.66510849	0.517605695	0.450556201	0.381322571	0.267417600	0.253432241	1	0.7524093	0.9223377	0.53423404	0.34449308	0.346027841	0.205110191	0.200261397	0.187885237	0.194803652	2.408866e-01	10.4342443	4.3149524	20	8.202509e-01	0.786547992	3.747120e-01	8.417134e-02	1.192286e+00	1.974156e+00
CNTRL	Isoform 2 of Centriolin	4	2.0
COA3	Cytochrome c oxidase assembly factor 3 homolog, mitochondrial	4	35.8	1	0.7338994	0.8896204	0.4339863	0.17170057	0.054168582	0.043106354	0.024852726	0.011179926	0.011828256	1	1.0399793	0.8407589	0.59477380	0.23038552	0.142512823	0.054484783	0.007643205	0.021891308		8.210000e-07	9.0247789	4.4583274	19	9.694895e-01	0.963387431	9.039253e-02	8.411069e-03	3.891384e-01	7.951252e-01
COCH	Isoform 2 of Cochlin	4	6.7	1	0.9933828	0.9194413	0.5544651	0.24300497	0.116491589	0.054324675	0.022867766	0.015860988	0.014127210	1	1.0040734	0.9232636	0.51901320	0.20142485	0.092553812		0.025000096			1.680878e-02	9.2710167	5.1961700	17	9.989588e-01	0.998718567	3.028610e-03	7.521666e-03	7.133674e-02	1.944940e-01
COG2	Isoform 2 of Conserved oligomeric Golgi complex subunit 2	4	4.6											1	1.0172374	0.9518671	0.58777079	0.23517674	0.066408178	0.039443746	0.013716168	0.025723021	0.028654086	1.636534e-02	9.5692926	5.9323007	10	9.993223e-01	0.998983453	1.203814e-03	7.350367e-03	7.952634e-02	2.790959e-01
COL18A1	Isoform 3 of Collagen alpha-1(XVIII) chain	4	3.4	1	1.0107625	0.9331772	0.6241914	0.25922183	0.096022146	0.041635211	0.015221137	0.009668417	0.005028941	1	0.9719888	0.8895620	0.63095738	0.26492763	0.094107331	0.054246936	0.017455376			5.170000e-13	9.8665463	5.1780664	18	9.990268e-01	0.998818231	3.011013e-03
COMMD2	Isoform 2 of COMM domain-containing protein 2	4	18.9	1	0.9956996	0.8752689	0.5418136	0.19320382	0.057425432	0.020471495	0.011881427	0.007582074	0.005259853	1	1.0091181	0.9733888	0.60129506	0.22046740	0.046966523	0.023641978	0.018275664	0.012980724	0.004315582	6.770570e-04	9.4461577	5.7540701	20	9.978103e-01	0.997399773	7.815129e-03	8.527118e-03	9.156087e-02	3.073080e-01
COMMD7	Isoform 2 of COMM domain-containing protein 7	4	19.1	1	0.9861048	0.9313360	0.7337014	0.38467483	0.189801043	0.061410216	0.030058592	0.014657337	0.012243986	1	0.9594950	0.9783524	0.68285091	0.38062398	0.260214740	0.130603393	0.035242331	0.045295669	0.022984966	3.790000e-07	10.9714942	4.5048130	20	9.960278e-01	0.995282976	1.286101e-02	1.595335e-02	1.702666e-01	2.894665e-01
CORO1A	Coronin-1A	4	9.5	1	1.0540352	1.0029733	0.5380904	0.20106175	0.058089028	0.127000674	0.008957526			1	1.0000866	0.8886981	0.56712666	0.18070569						4.917938e-02	9.1690795	6.5691545	13	9.918970e-01	0.989196006	1.730998e-02	2.897395e-02	1.901237e-01	9.073222e-01
COX15	Isoform 2 of Cytochrome c oxidase assembly protein COX15 homolog	4	10.6	1	0.8985345	0.8965458	0.4833708	0.17342462	0.046751745	0.017261705	0.006032582	0.001820549	0.002935372	1	0.9615364	0.9034165	0.54841521	0.19963769	0.054323021	0.024797692	0.016822200	0.006071604	0.010622257	2.170000e-07	9.0858114	5.3712547	20	9.957546e-01	0.994958535	1.414978e-02	1.466930e-02	1.264334e-01	3.791251e-01
COX6C	Cytochrome c oxidase subunit 6C	4	30.7	1	0.9863839	0.8882501	0.5689938	0.21002109	0.065924825	0.021699812	0.010214992	0.008188896	0.005699439	1	1.0221171	0.8848077	0.56339824	0.18951783	0.056290116	0.020184949	0.007377595	0.002224062	0.004292646	1.040000e-08	9.3354643	5.3706429	20	9.989353e-01	0.998735688	3.721304e-03	5.315477e-03	6.891480e-02	1.844399e-01
COX7A2L	Cytochrome c oxidase subunit 7A-related protein, mitochondrial	4	34.2	1	1.0374206	0.8661422	0.5501440	0.21030273	0.058633495	0.023916787	0.014787833	0.006577922	0.004806796	1	0.9854278	0.9150312	0.58240663	0.19033729	0.057279838	0.021293153	0.016540573		0.003496564	4.450000e-09	9.3450888	5.4080445	19	9.982210e-01	0.997865163	5.994662e-03	9.476959e-03	1.080776e-01	2.362985e-01
CREG1	Protein CREG1	4	18.2	1	0.9595939	0.8973977	0.7316822	0.41694219	0.314153374	0.210154396	0.152191619	0.090835996	0.093886466	1	0.9852554	0.9495396	0.66096454	0.34457875	0.298080912	0.167724895	0.129544682	0.151729721	0.137190191	1.010621e-01	10.4150951	4.1384129	20	9.922124e-01	0.990752230	1.966985e-02	2.014246e-02	2.412598e-01	3.674282e-01
CROCC	Rootletin	4	1.6	1	0.9841178	0.9370567	0.7143480	0.35199266	0.226147751	0.147128166	0.095562226	0.049928801	0.024161671	1	1.0221570	0.9910153	0.68110093	0.31422252	0.188164295	0.104313058	0.073001320	0.040554192	0.005140907	3.810513e-02	10.4923285	4.9035840	20	9.955530e-01	0.994719178	1.424539e-02	1.450715e-02	1.621610e-01	3.432721e-01
CT55	Cancer/testis antigen 55	4	14.0	1	1.0286126	0.9867267	0.5530558	0.21363344	0.080507862	0.037051857	0.014101947	0.016336558	0.009720344	1	0.9676111	0.9490223	0.61131374	0.21955600	0.079168981	0.044288257	0.007874664		0.005460280	1.220179e-02	9.5485693	6.0461523	19	9.981638e-01	0.997796517	6.310897e-03	8.332755e-03	8.454067e-02	3.099908e-01
CTNNAL1	Isoform 2 of Alpha-catulin	4	4.6											1	0.9981335	0.8919752	0.59202148	0.22249370	0.085532483					4.340000e-09	9.5401689	5.1536183	6	9.987044e-01	0.996760922	1.042963e-03	9.940160e-03	1.455873e-01	2.828315e-01
CUL7	Cullin-7	4	2.2											1	1.1370256	0.7891098	0.59555070	0.16640210	0.024027379					6.540000e-09	9.1444863	5.0569831	6	9.597168e-01	0.899291947	4.035716e-02	1.669004e-01	1.093303e+00	1.722221e+00
CYBA	Cytochrome b-245 light chain	4	21.5	1	0.9954941	0.7999943	0.5746545	0.18581862	0.069469938	0.034470081	0.019314046	0.014799125	0.009346661	1	0.9783719	0.9118604	0.58257728	0.21446175	0.076641890	0.025352261	0.005999036	0.007743834	0.007907677	2.360000e-07	9.3194083	4.9909296	20	9.955748e-01	0.994745107	1.486857e-02	1.535612e-02	1.392060e-01	3.517735e-01
CYC1	Cytochrome c1, heme protein, mitochondrial	4	12.9	1	1.0044990	0.9760421	0.6287469	0.21031697	0.084152397	0.037020870	0.022424254	0.011389263	0.010125971	1	1.0093802	0.8975036	0.60421835	0.20074454	0.064993583	0.031989810	0.010729650	0.011045969	0.010327158	9.290166e-03	9.6483664	6.1606939	20	9.987464e-01	0.998511384	4.492435e-03	6.358337e-03	6.784953e-02	2.533610e-01
DCAF12	DDB1- and CUL4-associated factor 12	4	9.3	1	1.0384570	0.8426380	0.6085620	0.21929860	0.073838804	0.025641829	0.014981251	0.008858558	0.006566475	1	0.9650294	0.8883940	0.53590863	0.21008935	0.050789500	0.029354200	0.020832581	0.017151469	0.009513134	2.730000e-09	9.3425599	5.0319805	20	9.964413e-01	0.995774061	1.212552e-02	1.112774e-02	1.307981e-01	2.957888e-01
DDX39A	ATP-dependent RNA helicase DDX39A	4	9.6	1	0.9915729	0.9081427	0.6351338	0.19983060	0.057125654	0.106247262	0.008326426	0.004040551	0.003592777	1	0.9671945	0.9886737	0.67289657	0.23658853	0.060275573	0.020398747	0.006085118	0.003908754	0.003018128	8.406673e-03	9.8593702	6.5079650	20	9.963600e-01	0.995677510	1.307662e-02	1.071317e-02	1.138095e-01	4.499239e-01
DDX59	Isoform 2 of Probable ATP-dependent RNA helicase DDX59	4	6.7	1	0.9683710	0.9070733	0.5653596	0.19711454	0.034064283	0.011962853	0.012534119			1	0.9099011	0.8767120	0.58875250	0.19807702	0.028101266	0.030508170				2.360000e-09	9.3803738	5.6915702	15	9.940120e-01	0.992378917	1.511434e-02	3.515105e-03	1.743081e-01	5.724562e-01
DENND1A	Isoform 3 of DENN domain-containing protein 1A	4	8.4	1	1.1978474	0.7336913	0.6066627	0.16160486	0.066189600	0.023207168	0.017447017	0.008197154	0.004400830											9.310000e-10	9.0188796	4.4881288	10	9.616021e-01	0.942403196	7.349130e-02	4.894441e-02	8.467388e-01	1.628568e+00
DEPDC7	Isoform 2 of DEP domain-containing protein 7	4	7.2	1	0.7764500	0.6348731	0.4407771	0.16993388	0.052424066	0.039136495	0.009902339	0.009170809		1	1.0629534	0.8859021	0.57051907	0.24001879	0.076391538	0.044491445	0.025202078	0.021365587	0.010091744	7.180000e-10	8.5508757	3.8090549	19	9.642092e-01	0.957051067	1.041467e-01	2.513615e-02	5.335871e-01	9.165026e-01
DHDDS	Isoform 3 of Dehydrodolichyl diphosphate synthase complex subunit DHDDS	4	13.3	1	0.9915663	0.8958106	0.5511951	0.24453506	0.132344239	0.070543618	0.037720394	0.025885786	0.017436806	1	0.9884330	0.9078620	0.57783693	0.24283283	0.102608727	0.054681140	0.021142069	0.004931233	0.015840964	1.069717e-02	9.4585460	4.7728840	20	9.994098e-01	0.999299158	1.932996e-03	4.846311e-03	5.353748e-02	1.211249e-01
DHRS13	Dehydrogenase/reductase SDR family member 13	4	10.1	1	1.0168012	0.8149013	0.5502027	0.17252737	0.073306192	0.021663220	0.014168386	0.014028379	0.010930251	1	0.9406727	0.8655078	0.52029715	0.20479543	0.070376343	0.030788734	0.010223445	0.012243966		9.740000e-08	9.0259879	4.7273420	19	9.964604e-01	0.995752527	1.115443e-02	6.853949e-02	1.661717e-01	3.115473e-01
DHX40	Isoform 3 of Probable ATP-dependent RNA helicase DHX40	4	6.1	1	0.9213023	1.0165954	0.5493165	0.17928997						1	1.0727758	1.0092951	0.64455630	0.22023845						1.997676e-01	8.9966597	39.2739166	10	9.836465e-01	0.975469735	1.722515e-02	1.565589e+00	1.806313e+01	1.825529e+05
DLGAP4	Isoform 3 of Disks large-associated protein 4	4	14.3	1	0.9986084	0.9428360	0.7913276	0.48065705	0.357996317	0.260684415	0.172287821	0.051830940	0.086002253	1	0.9873382	0.9453595	0.72649421	0.39685433	0.348056495	0.213448943	0.201203920	0.135879283	0.082453626	6.128741e-02	11.5982415	3.6898643	20	9.895011e-01	0.987532597	2.713561e-02	3.255438e-02	3.767389e-01	3.860605e-01
DNPH1	2'-deoxynucleoside 5'-phosphate N-hydrolase 1	4	29.3	1	0.7804405	1.9485585	1.0850876	1.05433838	0.722361809	0.254224586	0.065331013	0.027230020	0.015597009	1	3.4965839	1.9152642	5.75392148	6.05069722	7.693978721	2.978966854	2.466269627	0.493911868	0.322117078	2.336633e+00	6.8009569	0.0000781	20	-8.236560e-03	-0.197280915	9.362840e+01	2.807781e+03	2.381531e+08	2.441019e+00
DOT1L	Isoform 1 of Histone-lysine N-methyltransferase, H3 lysine-79 specific	4	3.0	1	1.0607520	0.9364403	0.5845151	0.21818048	0.082019532	0.045150092	0.015008225		0.003026254	1	1.0177853	0.9743286	0.53722034	0.22249929	0.093385831	0.007787684				9.717176e-03	9.4608288	5.7375876	16	9.969336e-01	0.996167022	8.990097e-03	1.495258e-02	1.241406e-01	4.106931e-01
DPH5	Isoform 3 of Diphthine methyl ester synthase	4	15.8	1	0.9300874	0.9396815	0.7266662	0.39826386	0.243430985	0.062420626	0.008734869	0.004813899	0.003144551	1	0.9629622	0.9863478	0.73113435	0.34951852	0.259587963	0.117652714	0.045916996	0.008521063	0.003113048	5.900000e-10	11.0797336	4.6514641	20	9.934240e-01	0.992191017	2.158323e-02	2.788067e-03	2.202537e-01	3.699186e-01
DSC1	Isoform 1B of Desmocollin-1	4	5.8	1	1.0040943	1.0902437	0.7802646	0.42103548	0.317706519	0.345604022	0.116644375	0.099844086	0.027080033	1	1.0799644	1.0593187	0.76161990	0.49322758	0.700834917	0.269446434	0.259459795	0.088772363	0.233021679	5.653556e-02	12.8188731	3.5582428	20	9.221174e-01	0.907514447	2.195195e-01	1.199523e-01	1.413074e+00	1.108173e+00
DUSP12	Dual specificity protein phosphatase 12	4	11.2	1	1.0082283	0.8896279	0.5746051	0.21650788	0.078855894	0.044495175	0.022129517	0.014247849	0.010230499	1	0.9608178	0.9176716	0.55191022	0.20710730	0.058905109	0.018150434	0.015155437	0.006325848	0.007557139	1.748542e-03	9.3806323	5.3123919	20	9.990141e-01	0.998829214	3.372848e-03	5.857465e-03	6.369960e-02	1.816253e-01
DUSP3	Dual specificity protein phosphatase 3	4	26.5	1	0.9546098	0.8895585	0.6568996	0.27374965	0.069061718	0.028633818	0.009938542	0.005686591	0.006498942	1	0.9542898	0.9481608	0.61117844	0.25166168	0.100572341					2.530000e-10	9.8977201	5.4123699	16	9.968322e-01	0.996040238	8.576507e-03
DVL3	Isoform 2 of Segment polarity protein dishevelled homolog DVL-3	4	5.9											1	0.8456067	0.8308600	0.46626747	0.17390965	0.040149739	0.017825702				8.370000e-11	8.5773816	4.5601212	7	9.775168e-01	0.955033652	2.311481e-02
DYRK1A	Isoform 2 of Dual specificity tyrosine-phosphorylation-regulated kinase 1A	4	8.3	1	0.9755958	0.9103036	0.6103391	0.22793889	0.101744964	0.038789466	0.029532649	0.022080417	0.013754591	1	0.9568715	1.0010678	0.61009476	0.25579575	0.091835552	0.027110633	0.027850648	0.030775545	0.031340522	1.860423e-02	9.7047230	5.8473665	20	9.977003e-01	0.997269051	7.854207e-03	8.692838e-03	9.460726e-02	3.143936e-01
EEF1D	Elongation factor 1-delta	4	5.0	1	1.0053171	0.9580040	0.6185601	0.23974483	0.059059977	0.017075585	0.002823345		0.002372195	1	0.9820581	0.9074269	0.58234340	0.22794228	0.057353816	0.022396596				3.310000e-10	9.6641939	5.7638464	16	9.988414e-01	0.998551784	3.320789e-03
EIF2AK1	Isoform 2 of Eukaryotic translation initiation factor 2-alpha kinase 1	4	6.2	1	0.8304752	0.9728181	0.4597484	0.23623092	0.063872257	0.033968092	0.013147152	0.005488169	0.004022900	1	0.9419884	0.8590514	0.59853291	0.24453939	0.121431306	0.010910084	0.017254793			2.600000e-09	9.3245526	4.8676840	18	9.826262e-01	0.978903292	5.062522e-02	3.050614e-02	2.640530e-01	7.716841e-01
ENDOG	Endonuclease G, mitochondrial	4	15.8	1	0.9374788	0.9200879	0.5536574	0.23659525	0.094928498	0.014304097	0.015291888			1	0.9108839	0.8267292	0.64168907	0.23832485	0.096377439	0.027816679				7.430000e-09	9.5523665	4.8765040	15	9.897361e-01	0.986936824	2.386393e-02	3.811962e-03	2.738331e-01	6.114317e-01
EPC2	Enhancer of polycomb homolog 2	4	5.1	1	1.0516375	0.8715015	0.6186592	0.18824839	0.081669246	0.026330186	0.003942008	0.009674148		1	1.0710196	0.8458335	0.52545752	0.20575424	0.079502578	0.014847102		0.017490572	0.006856523	9.580000e-08	9.3040610	5.0618009	18	9.937463e-01	0.992406209	2.035264e-02	1.073740e-01	1.767674e-01	4.696462e-01
ERH	Enhancer of rudimentary homolog	4	28.8	1	0.9668796	1.2857063	0.7336903	0.49547963	0.281200685	0.173345983	0.106584593	0.096566904	0.102516074	1	0.9928982	0.9812741	0.75810583	0.35024945	0.261901676	0.164983247	0.155541626	0.116365253	0.127728437	1.197846e-01	10.8523033	5.9921112	20	9.626768e-01	0.955678721	1.177869e-01	3.658292e-02	4.452178e-01	1.303608e+00
EVL	Isoform 4 of Ena/VASP-like protein	4	15.5	1	1.0611529	0.9763531	0.9153716	0.51175880	0.429187524	0.215112977	0.079044239	0.028524698		1	1.1504402	0.9867811	0.74863168	0.46288722	0.513408168	0.263755257	0.181644372		0.014121083	8.700000e-08	13.1415194	3.8517277	18	9.628732e-01	0.954917505	9.969814e-02	5.800483e-02	9.929984e-01	8.403901e-01
EXOSC3	Exosome complex component RRP40	4	17.5	1	1.0508346	0.9033614	0.5574301	0.20929870	0.069157482	0.026036810	0.012700481	0.010611650	0.006349078	1	1.0303665	0.9141765	0.61012297	0.21111246	0.071302088	0.032066495	0.022710433		0.008348907	2.007041e-03	9.4905644	5.5365963	19	9.981611e-01	0.997793276	6.332568e-03	8.735725e-03	8.927402e-02	2.737250e-01
FAM103A1	RNMT-activating mini protein	4	37.3	1	0.9076563	0.9929701	0.6387445	0.29793701	0.192090242	0.171114750	0.172202100	0.110342427	0.092141925	1	1.0899490	0.9188060	0.64246009	0.30005932	0.181770066	0.096768761	0.114225088	0.124687683	0.087540656	1.132192e-01	9.6234310	5.8393801	20	9.907003e-01	0.988956629	2.666731e-02	1.591813e-02	1.916400e-01	6.441572e-01
FAM118A	Protein FAM118A	4	10.6	1	1.0992538	0.8624423	0.6570939	0.24539291	0.062178276	0.015953325	0.011862853	0.009294408	0.005733049	1	1.0081265	0.8584226	0.57073545	0.22432928	0.077256565	0.039582529	0.005103204		0.007484183	4.620000e-12	9.6021089	5.1493311	19	9.927064e-01	0.991247706	2.491397e-02
FAM126B	Protein FAM126B	4	7.4	1	0.9932089	1.1149394	0.6016040	0.22209566	0.124296756	0.066172438	0.042604152		0.027265778	1	0.8516256	0.8507479	0.50561988	0.18574360	0.095554836					5.449702e-02	9.2337883	6.6560171	15	9.729353e-01	0.965554065	6.706194e-02	4.135269e-02	3.211073e-01	1.568473e+00
FAM160B1	Protein FAM160B1	4	5.0	1	0.9766835	0.8865144	0.5270198	0.17781119	0.063464429	0.019829151	0.010443891			1	0.9701761	0.9625588	0.46106404	0.17069741	0.021890948					1.919222e-03	9.0107016	5.7982535	14	9.966453e-01	0.995638900	8.088570e-03	1.863853e-02	1.292634e-01	4.610787e-01
FAM78A	Protein FAM78A	4	15.2	1	1.0186761	0.8112179	0.6446345	0.29171768	0.166107062	0.078416014	0.047993565	0.025904555	0.024402358	1	0.9869129	0.9391418	0.60523170	0.28255834	0.165007291	0.079607343	0.041479986		0.010547691	4.367814e-03	9.9179232	4.2261495	19	9.956744e-01	0.994809295	1.304345e-02	1.653189e-02	1.722724e-01	2.865580e-01
FAM83A	Protein FAM83A	4	9.9	1	0.9972599	0.9168699	0.5448758	0.21477983	0.095025063	0.034786842	0.038632604	0.009207503	0.008895209	1	0.8925904	0.6200484	0.63667100	0.20719279						1.090000e-06	9.0773116	3.8447417	15	9.639231e-01	0.954083885	8.468594e-02	5.863495e-02	5.465007e-01	8.106852e-01
FAM98B	Isoform 2 of Protein FAM98B	4	13.6	1	0.9807599	0.8095718	0.5379865	0.18832055	0.053216024	0.033229343	0.013806538	0.002873484	0.001808972	1	1.0045069	0.8510867	0.55278569	0.21296569	0.042490740	0.009953391	0.006157110			5.790000e-11	9.0614147	4.7918345	18	9.960053e-01	0.995149276	1.226694e-02	1.297680e-02	1.199325e-01	2.639539e-01
FANCG	Fanconi anemia group G protein	4	5.6	1	0.9670525	0.8574534	0.5443526	0.19823228	0.078243694	0.019544733	0.010663489	0.009059494	0.002590047	1	1.0297656	0.8086797	0.52889336	0.21798991	0.062944922					1.370000e-11	9.0535338	4.5794854	16	9.965358e-01	0.995669741	9.336949e-03	1.552130e-03	1.157628e-01	2.683232e-01
FASTKD3	FAST kinase domain-containing protein 3, mitochondrial	4	5.7
FBXO11	Isoform 6 of F-box only protein 11	4	5.0	1	0.9711725	0.7142058	0.5551779	0.20592312	0.075604687	0.026872319	0.029512505	0.013916375		1	0.9583279	0.9929468	0.58199661	0.22236528	0.108574865	0.040953701	0.029268140	0.016164326	0.015329555	3.850000e-08	9.2970269	4.6364347	19	9.849115e-01	0.981893804	4.695502e-02	2.706893e-02	2.782631e-01	6.066690e-01
FBXO5	F-box only protein 5	4	7.4	1	0.9723757	0.8763844	0.6020150	0.22550598	0.082007805	0.040404043	0.021330343	0.013202671	0.011458634	1	0.9974385	0.8478684	0.55072460	0.22639690	0.087930894	0.033370337	0.030960463	0.012990234	0.027313382	2.260000e-08	9.3901954	4.7373154	20	9.979032e-01	0.997510075	6.880498e-03	8.989103e-03	1.055954e-01	2.167547e-01
FBXO6	F-box only protein 6	4	14.3	1	1.0053459	0.8989956	0.5676936	0.21393658	0.069177286	0.043655942	0.021084310	0.061720597	0.009637829	1	1.1338503	0.9597571	0.62800083	0.24006378	0.206780516	0.037420861	0.059123707	0.007879092	0.057292642	3.046318e-02	9.5478017	5.5549754	20	9.890085e-01	0.986947630	3.877985e-02	1.963845e-02	2.179762e-01	6.688281e-01
FDX1	Adrenodoxin, mitochondrial	4	17.9	1	0.9567194	1.0387251	0.8037639	0.50891695	0.433680257	0.277710142	0.175307672	0.075414100	0.074815217	1	1.0376202	0.9947978	0.69292718	0.36396831	0.355852685	0.197528947	0.148728009	0.074445993	0.021109562	2.041349e-02	12.1731450	3.6164504	20	9.749817e-01	0.970290713	7.116334e-02	5.988536e-02	6.683017e-01	6.005295e-01
FGFR1OP2	Isoform 2 of FGFR1 oncogene partner 2	4	17.2	1	1.0216815	1.0085110	0.6229406	0.28928446	0.187804153	0.073985745	0.044081165	0.009126184	0.011905226	1	1.0230225	1.0533276	0.69198502	0.30374734	0.118756656	0.045559418	0.024843382			2.536140e-02	10.2008907	5.8201258	18	9.930293e-01	0.991535591	2.284122e-02	1.959178e-02	1.901420e-01	5.724805e-01
FHL3	Four and a half LIM domains protein 3	4	12.1	1	0.9900916	0.9871331	0.7204048	0.40514902	0.239081105	0.153528296	0.101626666	0.071229188	0.055944794	1	1.0099827	0.9661125	0.71042922	0.34954934	0.244588476	0.143037218	0.106454191	0.092060512	0.065945632	7.020253e-02	10.6403458	4.9298748	20	9.974124e-01	0.996927173	7.742907e-03	1.082459e-02	1.249380e-01	2.628044e-01
FKBP2	Peptidyl-prolyl cis-trans isomerase FKBP2	4	19.0	1	0.9028352	0.9953386	0.6963564	0.44149748	0.318386807	0.216559908	0.170926946	0.127264283	0.119264610	1	1.0140010	0.9799692	0.70356165	0.40460056	0.366016829	0.224673349	0.203227035	0.212005731	0.241339429	1.687537e-01	10.3458772	4.7143651	20	9.851888e-01	0.982411751	3.445361e-02	2.301985e-02	2.983135e-01	5.950011e-01
FLCN	Folliculin	4	8.1	1	0.9689631	0.8218554	0.5517751	0.20364191	0.058510750	0.026390031	0.016153784	0.005132908	0.009804571	1	1.1363883	0.8981512	0.63063060	0.21360024	0.030128323	0.025126943				2.930000e-10	9.4116060	5.3162346	17	9.880157e-01	0.985250083	3.731171e-02	1.007843e-03	2.489346e-01	6.974931e-01
FLVCR1	Feline leukemia virus subgroup C receptor-related protein 1	4	9.4	1	0.9339565	0.8853527	0.5383414	0.21756098	0.081014827	0.034800399	0.024498476	0.008451584	0.009007686	1	0.9574287	0.8076481	0.57331489	0.19230080	0.062989228	0.014205782			0.010968414	9.770000e-12	9.1741909	4.7288649	18	9.946756e-01	0.993534643	1.564294e-02
FN3KRP	Ketosamine-3-kinase	4	12.3	1	0.9599004	1.0041276	0.7188420	0.42024039	0.305793229	0.218623760	0.152711390	0.083273155	0.065044372	1	1.0026058	0.9742988	0.75574159	0.43237049	0.381208752	0.241223008	0.216225905	0.175817558	0.029270458	7.545941e-02	11.3558763	3.9267624	20	9.849703e-01	0.982152208	3.990607e-02	3.510683e-02	4.073333e-01	4.945394e-01
FNDC3A	Isoform 2 of Fibronectin type-III domain-containing protein 3A	4	3.3											1	1.1150667	0.9567364	0.51469513	0.20834486	0.069781929				0.012988173	2.314576e-02	9.1530968	6.0086022	7	9.882665e-01	0.976532968	1.553625e-02	5.455893e-02	4.052204e-01	1.508270e+00
FNDC3B	Fibronectin type III domain-containing protein 3B	4	3.5	1	0.9940710	0.9209013	0.5655542	0.23979417	0.089416789	0.054665035	0.033524633	0.008262723	0.009618331	1	0.8889915	0.9175388	0.51641376	0.25249041	0.111662676	0.017965640	0.028945781	0.042581493	0.019977220	1.135021e-02	9.3610315	4.9572355	20	9.950491e-01	0.994120864	1.599264e-02	1.337446e-02	1.478613e-01	3.652292e-01
FOXRED1	Isoform 3 of FAD-dependent oxidoreductase domain-containing protein 1	4	8.3	1	0.9773419	0.8614668	0.5463905	0.23835105	0.075593453	0.027567328	0.032359434	0.008311911	0.013002645	1	1.0166273	0.9145566	0.59837047	0.22525069	0.053259888	0.023787764				1.690000e-10	9.4408234	5.1066591	17	9.977471e-01	0.997227218	6.609898e-03	3.918275e-03	1.059150e-01	3.420332e-01
FRRS1	Ferric-chelate reductase 1	4	5.9	1	1.0131571	0.9875283	0.6912137	0.35113653	0.213639005	0.137471324	0.110290754	0.077539704	0.073620479	1	0.9977323	0.9211024	0.67954573	0.27511698	0.155056637	0.080872540	0.054486681	0.052075513	0.046690274	6.420936e-02	10.1441846	5.4785356	20	9.958704e-01	0.995096149	1.294180e-02	1.213284e-02	1.396420e-01	3.807721e-01
FUCA1	Tissue alpha-L-fucosidase	4	7.9	1	1.0089055	0.9877001	0.7365950	0.46247051	0.328318664	0.184197063	0.125725487	0.070150533	0.074436292	1	0.8220449	0.8415414	0.72781414	0.39231295	0.396552800	0.233122271	0.261811208	0.114489361	0.097740453	3.279902e-02	11.5738037	3.2281151	20	9.702264e-01	0.964643894	7.209474e-02	6.388536e-02	7.446031e-01	5.571719e-01
FURIN	Furin	4	4.7	1	0.9659873	0.9275818	0.5659831	0.25958831	0.086041371	0.058349209	0.027894922	0.015486403	0.006270381	1	1.0255620	0.8511030	0.55404180	0.23397088	0.064793584	0.024530720			0.009503147	1.790000e-09	9.4304064	4.8342654	18	9.976480e-01	0.997143980	7.201643e-03	1.704049e-03	1.102122e-01	2.542873e-01
GDPGP1	GDP-D-glucose phosphorylase 1	4	9.6	1	1.1832605	0.9554293	0.5806300	0.20195029	0.083092079	0.060941053	0.017581218	0.036835324	0.033255675	1	0.9704805	0.7979617	0.56887372	0.16988748	0.152221665					2.563898e-02	9.2440622	5.2883457	16	9.794681e-01	0.974335075	5.839040e-02	3.691328e-02	3.302682e-01	9.255857e-01
GEMIN2	Isoform 3 of Gem-associated protein 2	4	11.6	1	1.0319430	0.9816891	0.8352273	0.49440586	0.338433852	0.195769553	0.117616601	0.054783471	0.035018669	1	1.0079653	1.0046149	0.82616399	0.46026783	0.403413203	0.192880589	0.148879295	0.064763681	0.018812657	8.407491e-03	12.5298230	4.1637749	20	9.916187e-01	0.990047159	2.575563e-02	3.110523e-02	3.342515e-01	3.998987e-01
GEN1	Flap endonuclease GEN homolog 1	4	4.3	1	0.9406747	0.7969867	0.5646314	0.22547069	0.058601178				0.012915538	1	1.0466096	0.9206049	0.65472866	0.36934164	0.166080438	0.070008057	0.031222823	0.008657582	0.020188273	2.300000e-10	9.7784355	4.3053656	17	9.863457e-01	0.983194764	3.790948e-02	5.741170e-04	3.059484e-01	5.353782e-01
GFM2	Isoform 2 of Ribosome-releasing factor 2, mitochondrial	4	5.5	1	0.8868303	0.8367823	0.4853994	0.25381561	0.105881766	0.064203082	0.023326976	0.012728101	0.008056761											4.190000e-09	8.9092346	3.8432975	10	9.927498e-01	0.989124702	1.051830e-02	2.963038e-02	3.030100e-01	4.979357e-01
GGT7	Gamma-glutamyltransferase 7	4	7.6											1	1.2435057	0.9480335	0.57653698	0.36352703	0.275949698	0.095552123	0.096419648			8.105360e-02	9.8366912	4.4400938	8	9.457875e-01	0.905128207	7.371497e-02	1.414767e-01	1.269113e+00	2.272151e+00
GLUD2	Glutamate dehydrogenase 2, mitochondrial	4	8.1	1	0.8696834	1.0034517	0.7953039	0.54255505	0.357889376	0.290954206	0.254767216	0.184622986	0.158674457	1	1.0109636	1.0605492	0.83749132	0.50340286	0.459470449	0.300938787	0.337083735	0.274354386	0.276775151	2.340880e-01	11.2566438	5.1899055	20	9.731503e-01	0.968116036	5.535201e-02	2.966288e-02	4.111691e-01	8.933616e-01
GMPPB	Mannose-1-phosphate guanyltransferase beta	4	10.8	1	1.0044580	0.8985314	0.5505174	0.21857856	0.063719474	0.026385265	0.009578481	0.004451520	0.005447078	1	1.0226745	0.9346714	0.57167364	0.22174999	0.041610385	0.014810166				7.950000e-10	9.4155045	5.5194910	17	9.990237e-01	0.998798426	3.008653e-03	1.367172e-03	6.891729e-02	2.149180e-01
GMPR	GMP reductase 1	4	10.7	1	0.9722829	1.1174435	0.8161809	0.54141277	0.472173425	0.327120692	0.283112742	0.222809226	0.210149869	1	0.9981272	0.9723531	0.76497911	0.44256039	0.444865808	0.249746733	0.229649031	0.266640518	0.213442838	2.231050e-01	11.2118812	4.7605117	20	9.731906e-01	0.968163872	5.751287e-02	3.285796e-02	4.494285e-01	8.284860e-01
GPATCH1	G patch domain-containing protein 1	4	4.1											1	0.9882740	0.8916085	0.50188245	0.20681753	0.056403532	0.025982020				1.370000e-11	9.0494870	5.0759021	7	9.995352e-01	0.999070500	5.321500e-04	2.396200e-04	9.116851e-02	2.381121e-01
GRPEL2	GrpE protein homolog 2, mitochondrial	4	16.0	1	0.9872785	0.9057931	0.5980937	0.23792625	0.069635529	0.028985158	0.011448307	0.009277831	0.006132039	1	0.8846144	0.9660585	0.57609685	0.25513699	0.114216408	0.056005879	0.033897738		0.044838372	1.191932e-02	9.6067218	5.3827831	19	9.942513e-01	0.993101608	1.815097e-02	1.525579e-02	1.579701e-01	4.489050e-01
GSPT2	Eukaryotic peptide chain release factor GTP-binding subunit ERF3B	4	5.4	1	0.9750762	0.9448294	0.6158811	0.25986422	0.106859813	0.078031369	0.028261486	0.021656880	0.013704628	1	0.9900354	0.9576099	0.60883211	0.26348028	0.121089845	0.045811890	0.042779783	0.017576083		1.969381e-02	9.7810022	5.4346731	19	9.992360e-01	0.999083251	2.459678e-03	5.748586e-03	5.936835e-02	1.684624e-01
HARS2	Isoform 2 of Probable histidine--tRNA ligase, mitochondrial	4	8.7											1	0.9341772	0.8662562	0.55441856	0.21671235	0.057181002	0.030466838	0.012800219		0.036277577	2.960000e-06	9.2438223	4.8874409	9	9.953215e-01	0.992514433	6.808001e-03	2.409057e-02	2.362355e-01	5.680138e-01
HDAC4	Histone deacetylase 4	4	3.8	1	0.9766968	0.8435599	0.6257231	0.27165971	0.111179457	0.081620524	0.033678582	0.007368884	0.006702592	1	1.0288880	0.9080100	0.56279343	0.24184516	0.104418524	0.076390199		0.025078993		3.967905e-03	9.6082811	4.5452745	18	9.968846e-01	0.996216979	9.204998e-03	1.385864e-02	1.370647e-01	2.721441e-01
HEBP1	Heme-binding protein 1	4	24.3	1	0.9400798	1.0341402	0.7490583	0.49503104	0.378503625	0.244200936	0.123620763	0.061691543	0.023182492	1	0.9823847	1.0363139	0.74209302	0.44848043	0.438469800	0.261305626	0.213110474	0.080768378	0.013004194	2.560000e-09	12.6392029	3.5282607	20	9.795019e-01	0.975658491	5.773110e-02	6.106328e-02	1.250379e+00	3.775139e-01
HINT1	Histidine triad nucleotide-binding protein 1	4	23.8	1	0.9072961	1.0226143	0.7978165	0.48267889	0.323707707	0.240403135	0.238685442	0.127330250	0.112051093	1	1.0504238	1.0027079	0.69803057	0.46381290	0.496101526	0.253346123	0.546918780	0.235575167	0.153738770	1.924156e-01	11.0068263	4.1917818	20	9.259330e-01	0.912045398	1.678902e-01	6.317827e-02	8.361442e-01	1.214607e+00
HIST1H1C	Histone H1.2	4	17.4	1	0.8971602	0.8860799	0.6296068	0.28217176	0.138513682	0.052294711	0.021840923			1	0.9657663	0.9527765	0.58419979	0.29143338	0.167080075	0.042746079	0.013028440			2.230000e-09	9.9136923	4.5923269	16	9.932883e-01	0.991610358	1.651100e-02	2.134257e-03	2.347799e-01	4.468635e-01
HIST1H1E	Histone H1.4	4	13.2	1	0.9888048	1.1086025	0.8065401	0.37164659	0.188377678	0.057806722	0.017419872	0.007536744	0.004338754	1	1.0171379	0.9898202	0.69947936	0.31262976	0.166265305	0.078562994	0.031941331	0.007420980	0.004970457	1.202731e-02	10.8813531	6.0074129	20	9.913718e-01	0.989753989	3.232516e-02	1.914256e-02	2.075276e-01	6.114674e-01
HOOK2	Isoform 2 of Protein Hook homolog 2	4	6.1	1	0.9418306	0.9267663	0.6092446	0.22351285	0.143769015	0.074035497	0.033722958	0.023323931	0.025231555											2.748928e-02	9.6062307	5.3480108	10	9.963346e-01	0.994501956	5.844040e-03	1.733351e-02	1.926372e-01	5.413405e-01
HPS5	Isoform 2 of Hermansky-Pudlak syndrome 5 protein	4	4.3											1	0.9929451	0.7837274	0.55127123	0.25982844	0.113903906				0.066737574	2.778667e-02	8.9362855	3.7480645	7	9.943851e-01	0.988770239	5.391978e-03	4.088362e-02	3.649288e-01	4.875398e-01
HS2ST1	Heparan sulfate 2-O-sulfotransferase 1	4	10.4	1	1.0155842	0.9372479	0.5366324	0.21143142	0.073908503	0.027211541	0.016013851	0.014027852	0.008560390	1	0.9870051	0.8925903	0.56743906	0.22565814	0.073707867	0.021770313	0.003118509	0.004944348	0.005543848	3.400000e-09	9.3784705	5.3021569	20	9.993171e-01	0.999189084	2.385959e-03	2.106836e-03	5.394884e-02	1.548030e-01
HYPK	Huntingtin-interacting protein K	4	27.9	1	0.8338351	0.9698557	0.8173308	0.52204927	0.369571606	0.195737663	0.137182250	0.032973310	0.079564597	1	1.0741155	0.9113104	0.77619380	0.35006549	0.287219290	0.191248481	0.110563918	0.094541960	0.049248201	3.614342e-02	11.7419254	4.1081551	20	9.751994e-01	0.970549329	7.006001e-02	4.640511e-02	5.130683e-01	6.577317e-01
IP6K1	Inositol hexakisphosphate kinase 1	4	7.9	1	0.9954991	1.0002695	0.6177011	0.25473216	0.081136990	0.041095146	0.027129297	0.022745317	0.006621493	1	0.9514792	0.9664839	0.58155723	0.25095084	0.086912964	0.018426071	0.005579109		0.019279711	1.066594e-02	9.7491106	5.8871335	19	9.975113e-01	0.997013566	8.433509e-03	9.955558e-03	1.016269e-01	3.392754e-01
IQCB1	Isoform 2 of IQ calmodulin-binding motif-containing protein 1	4	9.2	1	1.1104121	1.0223912	0.6994279	0.31037986	0.163942608	0.073927482	0.040161865	0.049410191	0.020392326	1	0.9297857	0.8500698	0.59531343	0.22400951	0.095394402	0.047667659	0.008908821		0.008068369	1.929434e-02	9.9566267	5.4363417	19	9.860429e-01	0.983251499	4.636428e-02	2.512119e-02	2.613582e-01	7.194749e-01
ISG15	Ubiquitin-like protein ISG15	4	19.4	1	1.0006226	0.9137298	0.7939977	0.46030250	0.256825500	0.086486129	0.026965005	0.014280651	0.008854529	1	1.0082289	0.9334114	0.77585800	0.42159962	0.277897353	0.106242141	0.048641433	0.007910097		1.020000e-07	11.6085281	4.7345463	19	9.966228e-01	0.995947305	1.051246e-02	1.691991e-02	1.706177e-01	2.894414e-01
JUND	Transcription factor jun-D	4	12.7	1	0.9901553	0.6716260	0.7862654	0.25387883	0.109988860	0.052165851	0.040058438	0.010474844	0.018098456	1	0.9809479	0.8977915	0.66760354	0.37542810	0.195070737	0.129933458	0.054456166	0.035777551	0.025424281	3.960000e-09	10.2852364	4.0861192	20	9.693693e-01	0.963626038	9.511759e-02	1.860880e-02	4.865137e-01	7.499732e-01
KAT2A	Histone acetyltransferase KAT2A	4	4.5	1	1.0010911	0.9063582	0.5909776	0.26141630	0.101697786	0.046117574	0.031391337	0.014798212	0.015613764	1	0.7662412	1.0059822	0.66303450	0.27199096	0.119446248	0.090336986				2.021620e-02	9.8615382	5.5006457	17	9.766049e-01	0.971206029	6.390822e-02	3.694792e-02	3.382796e-01	9.570118e-01
KCMF1	E3 ubiquitin-protein ligase KCMF1	4	8.9	1	1.0482614	0.8459518	0.6131206	0.20351221	0.087580421	0.042094525	0.031586949	0.022905162	0.018939388	1	0.9800055	0.8813979	0.57768770	0.19971611	0.063999638	0.035685490	0.018410563	0.020426652	0.012207584	5.363873e-03	9.4112085	5.1651058	20	9.960592e-01	0.995320341	1.337146e-02	1.197093e-02	1.306038e-01	3.492209e-01
KCNH2	Isoform B of Potassium voltage-gated channel subfamily H member 2	4	7.0	1	1.1241153	0.8930062	0.5438785	0.20317805	0.094546106	0.018659076	0.011136258	0.016173348	0.010368659	1	0.8269012	0.7747038	0.55487827	0.19101262	0.066326737	0.021516325				3.140000e-08	9.0939873	4.6375891	17	9.789943e-01	0.974146840	6.013908e-02	2.847862e-02	3.488924e-01	7.304472e-01
KIAA2013	Uncharacterized protein KIAA2013	4	5.7	1	0.9903183	0.8542360	0.5909724	0.24339256	0.077456347	0.024166339	0.011875422	0.006664414		1	0.9704506	0.8977544	0.71003924	0.27654074	0.131083580	0.089217466	0.040022124	0.032513936	0.032611154	5.804357e-03	9.8794774	5.0055145	19	9.929844e-01	0.991581264	2.197231e-02	1.859814e-02	1.899295e-01	4.502547e-01
KIF20A	Kinesin-like protein KIF20A	4	4.4
KRIT1	Isoform 3 of Krev interaction trapped protein 1	4	5.4	1	1.0567448	0.9409437	0.5452464	0.25362849	0.074625813	0.037955193	0.031458646	0.017038418	0.010771895											1.086404e-02	9.4371041	5.3250397	10	9.969484e-01	0.995422590	5.484594e-03	1.655747e-02	1.813154e-01	5.155445e-01
LACTB	Serine beta-lactamase-like protein LACTB, mitochondrial	4	6.8	1	1.0134308	0.9499615	0.6529725	0.26663389	0.099943619	0.029121642	0.013181759	0.009397730	0.008048492	1	1.0621509	1.0370846	0.71892163	0.29828952	0.089135355	0.032163596	0.009469921		0.007379909	4.257806e-03	10.2681511	6.2380882	19	9.965632e-01	0.995875892	1.248689e-02	1.219451e-02	1.240586e-01	4.179177e-01
LAGE3	EKC/KEOPS complex subunit LAGE3	4	32.9	1	0.9173807	0.8831331	0.6093508	0.29218702	0.119270720	0.067332760	0.032998557	0.015128547	0.010037320	1	0.9831403	0.9668041	0.62013443	0.26884922	0.090690301	0.043879867	0.028475157	0.013913906	0.011675156	4.465341e-03	9.8697120	4.9905207	20	9.965351e-01	0.995885423	1.139346e-02	1.189780e-02	1.294305e-01	3.059915e-01
LAMP2	Isoform LAMP-2B of Lysosome-associated membrane glycoprotein 2	4	7.6	1	1.0107084	0.8120938	0.7546325	0.38339117	0.282094480	0.207384322	0.134156252	0.078454642	0.075965851	1	1.0169402	0.8987896	0.69344287	0.36273720	0.325492210	0.202141510	0.522479516	0.163350793	0.165921141	1.421614e-01	10.0946555	3.7985640	20	9.345726e-01	0.922305004	1.562307e-01	5.983645e-02	7.555524e-01	1.004298e+00
LANCL2	LanC-like protein 2	4	10.2	1	0.9873765	0.9328279	0.5373059	0.18637287	0.050902443	0.012524034	0.003794324	0.002143273	0.001748572	1	0.9706154	0.9384072	0.55805158	0.19715374	0.053397747	0.017647104		0.005833784		3.040000e-07	9.3233414	5.8947259	18	9.995239e-01	0.999421873	1.551601e-03	4.730302e-02	6.550680e-02	1.649271e-01
LCMT2	tRNA wybutosine-synthesizing protein 4	4	7.3	1	0.9675296	0.7251314	0.5300973	0.16082358	0.033005739	0.013939669	0.012368257	0.006743373	0.002204005	1	1.0531661	0.8690586	0.55803113	0.18281547	0.055492733	0.017159779				2.570000e-12	8.8795054	4.6679237	17	9.879122e-01	0.985122741	3.558653e-02
LEPR	Isoform A of Leptin receptor	4	4.4	1	0.9962703	0.7810658	0.5943335	0.22282834	0.099285096	0.040063414	0.008914587		0.008392076	1	1.0506648	0.9374490	0.69640577	0.33267854	0.180551925	0.111072234	0.073906195	0.046456908	0.015320359	5.853891e-03	9.9093935	4.4314981	19	9.861395e-01	0.983367412	4.314866e-02	2.873431e-02	2.983397e-01	5.470774e-01
LGALS7	Galectin-7	4	29.4	1	1.0006517	1.0476433	0.6672496	0.27491894	0.132044368	0.507742475	0.038124398	0.029443424	0.018088210											1.286679e-01	9.7213025	6.8456138	10	8.959678e-01	0.843951685	1.741053e-01	8.349166e-02	9.936839e-01	4.465611e+00
LIAS	Isoform 3 of Lipoyl synthase, mitochondrial	4	11.9	1	0.9481315	0.9860965	0.7052875	0.40354951	0.257555196	0.133100630	0.039386361	0.015855528	0.011348812	1	1.0180277	0.9386578	0.63884156	0.33571376	0.225404614	0.141339908	0.094892996	0.015246799	0.019677941	4.660000e-06	10.8677828	4.0797220	20	9.934817e-01	0.992259472	2.053754e-02	1.141175e-02	2.392544e-01	3.353131e-01
LMAN2L	VIP36-like protein	4	11.2	1	1.0737689	0.9797754	0.5306947	0.21553137	0.066731548		0.007126977	0.019356740	0.007759803	1	0.9458937	0.7263278	0.52898715	0.18366156	0.049368267	0.010780833		0.036774482		1.590000e-10	9.0627044	4.8632124	17	9.844330e-01	0.980840599	4.638515e-02	1.596223e-03	2.888960e-01	6.667388e-01
LONP2	Lon protease homolog 2, peroxisomal	4	4.0											1	0.8199955	0.6624291	0.44514058	0.22468222						1.150000e-07	7.6240441	2.1068534	5	9.769483e-01	0.907793138	8.586866e-03	7.191837e-01	3.562103e+00	9.348045e-01
LRP10	Low-density lipoprotein receptor-related protein 10	4	8.0	1	0.9089289	0.9588108	0.6052919	0.30152393	0.111611459	0.081771374	0.037946863	0.050245611	0.022151466	1	0.7252740	0.6564566	0.59646804	0.25957398						4.170000e-11	9.4106809	3.4114409	15	9.360217e-01	0.918573069	1.303982e-01	4.272140e-04	8.385470e-01	9.299633e-01
LRRC42	Leucine-rich repeat-containing protein 42	4	8.4	1	1.0106881	0.9340222	0.4864499	0.17664103	0.060297311	0.008574776		0.005131363	0.005065426	1	1.0221891	1.0461733	0.62615070	0.21465666	0.078678755	0.040289548	0.031317606			1.791458e-02	9.3735687	6.5853440	17	9.928217e-01	0.991165184	2.312867e-02	1.889398e-02	1.649785e-01	7.651016e-01
LSM2	U6 snRNA-associated Sm-like protein LSm2	4	46.3	1	1.0238835	1.1083638	0.9208607	0.72763294	0.587994572	0.253123202	0.096390365	0.037427725	0.018769254	1	1.0906027	1.1043254	0.82413709	0.41091162	0.369021262	0.193928525	0.145575952	0.025643746	0.007604765	4.520000e-07	13.7157799	4.6343091	20	9.564391e-01	0.948271416	1.540673e-01	2.819026e-01	7.680608e-01	1.254371e+00
LSM3	U6 snRNA-associated Sm-like protein LSm3	4	42.2	1	0.8669763	0.9483206	0.7100780	0.44321876	0.233365453	0.095337178	0.033327153	0.021444829	0.014521844	1	0.9082240	0.9347631	0.67281427	0.33929666	0.192885435	0.111037556	0.074342884	0.017249428	0.010165970	1.610000e-06	10.8822739	4.2911267	20	9.888851e-01	0.986801108	3.353668e-02	4.036883e-01	3.039006e-01	3.790812e-01
LYL1	Protein lyl-1	4	19.3	1	0.9512836	0.8710997	0.5962391	0.25758628	0.094571965	0.052762151	0.037179225	0.009720838	0.015357506	1	1.0756960	0.9460644	0.55706802	0.19010361	0.130149750	0.030995727			0.024551969	1.419455e-02	9.4567851	5.1834541	18	9.947534e-01	0.993629072	1.627008e-02	1.604160e-02	1.598117e-01	4.234891e-01
LYRM4	LYR motif-containing protein 4	4	37.4	1	0.9688657	0.7639167	0.7473879	0.27499865	0.142561010	0.052475034	0.029901768	0.014853164	0.010544033	1	1.0287132	0.9853109	0.67781648	0.34051483	0.119522022	0.052606890	0.029889850		0.008383456	7.950000e-07	10.3944814	5.0685666	19	9.864134e-01	0.983696072	4.378351e-02	2.162634e-01	2.692115e-01	6.278543e-01
LYSMD2	LysM and putative peptidoglycan-binding domain-containing protein 2	4	18.6	1	0.9935181	1.0448479	0.7871987	0.50840615	0.400741589	0.259792806	0.191462624	0.094167410	0.089982252	1	1.0063762	0.9699123	0.79573072	0.45575849	0.490498197	0.282417447	0.240863365	0.207566443	0.084841995	6.915199e-02	12.4866106	3.6171244	20	9.794737e-01	0.975624989	5.166010e-02	5.326565e-02	6.308143e-01	5.455375e-01
MAGI3	Isoform 4 of Membrane-associated guanylate kinase, WW and PDZ domain-containing protein 3	4	2.4
MAN1B1	Endoplasmic reticulum mannosyl-oligosaccharide 1,2-alpha-mannosidase	4	7.2	1	0.9755890	1.0486457	0.5618865	0.25410818	0.090815170	0.023913308	0.015564363	0.006260738	0.005264569	1	0.9777072	0.8427961	0.55648888	0.20603478	0.077732021	0.026197071				2.884362e-03	9.4898751	5.4579978	17	9.916674e-01	0.989744530	2.505019e-02	2.220496e-02	2.007205e-01	5.929436e-01
MAPK8	Isoform 3 of Mitogen-activated protein kinase 8	4	8.3	1	0.9986366	0.9558714	0.5555274	0.21989893	0.077015487	0.034016463	0.017812041	0.011524450	0.009085900	1	0.9762350	0.9048572	0.57658622	0.22645480	0.079448969	0.034392685	0.017717018	0.012068997	0.010313881	6.018707e-03	9.4602017	5.4754399	20	9.993657e-01	0.999246809	2.195312e-03	4.674613e-03	5.075457e-02	1.528680e-01
MARCKS	Myristoylated alanine-rich C-kinase substrate	4	18.7	1	1.0418596	1.1563699	0.9299107	0.59535339	0.593694285	0.405146485	0.350357322	0.227489758	0.225847706	1	0.9815190	0.9384313	0.76792882	0.47423771	0.565463769	0.306702629	0.296106285	0.350134399	0.386663035	2.827532e-01	11.8152753	4.4926086	20	9.297958e-01	0.916632571	1.324583e-01	5.763532e-02	8.475586e-01	1.311091e+00
MAST2	Isoform 2 of Microtubule-associated serine/threonine-protein kinase 2	4	3.2
MASTL	Isoform 3 of Serine/threonine-protein kinase greatwall	4	4.8	1	1.0247498	1.0197788	0.5865242	0.22715164	0.053577206	0.026214139	0.013940424	0.007065960	0.008085415	1	1.0091868	0.9251013	0.58291760	0.23161197	0.103677523	0.052455173	0.025479558	0.030009260	0.012056071	1.444946e-02	9.5865358	6.0124848	20	9.973403e-01	0.996841559	9.629831e-03	9.383368e-03	1.010455e-01	3.632148e-01
MAT2A	S-adenosylmethionine synthase isoform type-2	4	6.8	1	1.0152966	0.9871286	0.7214478	0.33787913	0.158622629	0.062500481	0.041346680	0.027877466	0.026772791	1	0.9931115	0.9675863	0.69716536	0.30685863	0.162032663	0.074087499	0.056701730	0.036581425	0.042862407	3.145408e-02	10.4443518	5.7336508	20	9.990147e-01	0.998829993	3.364387e-03	6.145367e-03	6.824072e-02	1.941513e-01
MAX	Isoform 2 of Protein max	4	27.2	1	0.9592974	1.0320728	0.8911673	0.51631450	0.487049592	0.307333733	0.264129753	0.188184051	0.178854200	1	0.9730781	0.8911024	0.71829194	0.37834884	0.328564960	0.230805039	0.112090285	0.126678188	0.136428576	1.380512e-01	11.4402705	4.2109649	20	9.619311e-01	0.954793227	9.052062e-02	4.901565e-02	6.052458e-01	8.461317e-01
MBD4	Isoform 5 of Methyl-CpG-binding domain protein 4	4	7.0	1	1.0205541	1.1756902	0.7181865	0.31772324	0.100907973	0.022150059	0.023949019	0.011135529	0.003607253	1	1.0004399	0.9142551	0.56177414	0.22763199	0.070426156	0.015081332	0.020351981			9.068478e-03	10.0459469	6.3729012	18	9.807170e-01	0.976584968	6.792569e-02	3.127808e-02	2.959458e-01	1.079280e+00
MBOAT2	Lysophospholipid acyltransferase 2	4	6.5	1	0.9409897	0.7856713	0.4875728	0.18876062	0.049414154	0.032536909	0.008819571	0.009016201	0.003111907	1	1.0066243	0.9131200	0.54983484	0.21387929	0.072500364	0.030441896	0.004211552			7.530000e-07	8.9950173	4.7397436	18	9.945162e-01	0.993341126	1.657960e-02	3.017888e-01	1.507078e-01	4.386659e-01
MBTD1	Isoform 3 of MBT domain-containing protein 1	4	8.8	1	0.9784997	0.9081905	0.5522493	0.20151524	0.084280735	0.021374860	0.015662859	0.005351507	0.005812595	1	0.8744694	0.9552278	0.60429033	0.22148311	0.049675151	0.020088511				2.760000e-08	9.5079060	5.6779571	17	9.934408e-01	0.991927195	1.917088e-02	3.917232e-03	1.693923e-01	5.441153e-01
MCAT	Malonyl-CoA-acyl carrier protein transacylase, mitochondrial	4	13.6	1	1.0463135	0.9030745	0.6506685	0.23124836	0.085945090	0.061427221	0.022165617			1	1.0163413	0.9498583	0.52867088	0.21335935	0.062426382	0.044896281				1.710120e-02	9.5133640	5.7365362	15	9.952378e-01	0.993939037	1.234287e-02	2.198784e-02	1.637407e-01	5.382879e-01
MCTS1	Malignant T-cell-amplified sequence 1	4	21.5	1	0.9852563	0.9788816	0.6721684	0.28719342	0.091405984	0.032113865	0.014559727	0.008184059	0.005284837	1	1.0140316	0.9815971	0.64542407	0.26977341	0.085558632	0.034276389	0.013523125	0.005477101	0.002974486	1.426678e-03	10.1367440	5.9280188	20	9.993434e-01	0.999220254	2.403140e-03	4.939726e-03	5.308725e-02	1.675770e-01
MEMO1	Protein MEMO1	4	11.8	1	0.9877165	0.9629393	0.7777579	0.41636627	0.253993937	0.135895938	0.069449378	0.032216150	0.018987768	1	0.9846578	1.0196685	0.71128524	0.37993709	0.308084545	0.171203056	0.116958957	0.067862119	0.019894035	2.516014e-02	11.2940456	4.4359147	20	9.924743e-01	0.991063227	2.349468e-02	2.294220e-02	2.502069e-01	3.975256e-01
MICALL1	MICAL-like protein 1	4	4.2	1	0.9227467	0.8118457	0.5460630	0.23819105	0.092643628	0.042463383	0.021157003			1	0.9727440	0.8715719	0.53205494	0.20856442	0.052822120	0.058355900	0.040195569	0.018096838		1.360000e-08	9.1159355	4.3975056	17	9.952934e-01	0.994207274	1.256647e-02	1.652929e-02	1.751946e-01	3.456041e-01
MIEN1	Migration and invasion enhancer 1	4	32.2	1	1.0503502	0.9512279	0.8596711	0.53512353	0.285564558	0.205447029	0.098077492	0.088130627	0.080040765	1	0.9898363	1.0227721	0.73647669	0.37678070	0.278384535	0.161302125	0.125180595	0.128951393	0.091712593	8.727325e-02	11.3679409	5.1698748	20	9.893212e-01	0.987318941	3.171808e-02	2.282060e-02	2.648227e-01	5.666118e-01
MIIP	Migration and invasion-inhibitory protein	4	11.9	1	0.9098443	1.0034889	0.6076664	0.22076661	0.095529242	0.050605310	0.031480082	0.027241128	0.012203853	1	0.8281000	0.9267177	0.41824229	0.16360481	0.070633700	0.042222501	0.020718121			2.931215e-02	9.0969148	6.1816945	18	9.782590e-01	0.973600197	6.421544e-02	2.812849e-02	2.710559e-01	1.133165e+00
MLEC	Malectin	4	11.6	1	0.9749920	0.9341110	0.7489219	0.42481038	0.257150580	0.078121390	0.021331998	0.009358536	0.006518238	1	0.9936103	0.9962294	0.75550313	0.39996273	0.300986587	0.141888356	0.060591347	0.009834501	0.005683192	7.320000e-12	11.4422403	4.5511745	20	9.948006e-01	0.993825765	1.717862e-02	7.570000e-05	2.058935e-01	3.399617e-01
MLF2	Myeloid leukemia factor 2	4	12.5	1	1.2019511	0.9231227	0.6537145	0.24475150	0.084054878	0.038609791	0.021746419	0.013350253	0.007125820	1	1.1322250	0.9742915	0.57135661	0.24264641	0.063227684	0.028722754	0.016461271	0.009404449	0.014169349	7.112652e-03	9.7558217	5.8698688	20	9.839986e-01	0.980998279	6.431916e-02	2.497338e-02	2.682845e-01	8.889415e-01
MMAB	Cob(I)yrinic acid a,c-diamide adenosyltransferase, mitochondrial	4	20.8	1	0.9664065	1.0330258	0.7624891	0.43476482	0.252696149	0.119888629	0.094017186	0.063815215	0.056682240	1	1.0369648	0.9248108	0.76959659	0.38253825	0.276747581	0.137363723	0.093170542	0.113537431	0.107559529	7.322998e-02	11.0083978	5.2352046	20	9.940905e-01	0.992982438	1.790920e-02	1.621183e-02	1.867688e-01	4.242633e-01
MOCS2	Molybdopterin synthase catalytic subunit	4	42.2	1	0.9962365	0.9551954	0.7665755	0.47764631	0.361921554	0.267096762	0.214905532	0.106677642	0.130738845	1	0.9486644	0.9793830	0.73136094	0.39790567	0.377878258	0.233199882	0.206966232	0.206067149	0.162372011	1.447138e-01	10.9433456	4.2112950	20	9.886871e-01	0.986565911	2.629701e-02	2.457212e-02	3.073759e-01	4.561702e-01
MOCS3	Adenylyltransferase and sulfurtransferase MOCS3	4	9.8	1	0.9443574	0.8504390	0.5840245	0.25725987	0.063427060					1	0.7503960	0.5546628	0.35844813	0.11931564						1.440000e-08	7.9237603	2.8689016	11	8.910283e-01	0.844326136	1.329192e-01	6.200163e-02	2.461409e+00	1.556900e+00
MRPL18	39S ribosomal protein L18, mitochondrial	4	25.0	1	1.0251524	0.9881078	0.6727564	0.28638912	0.114314607	0.033870795	0.021231259	0.009808649	0.010160304	1	0.9997109	0.9971765	0.68540248	0.27822174	0.102061374	0.046952729	0.024616994	0.009647170	0.013190532	1.065114e-02	10.2243637	6.1000499	20	9.991234e-01	0.998959049	3.218089e-03	5.652408e-03	6.124106e-02	2.004963e-01
MRPL21	39S ribosomal protein L21, mitochondrial	4	18.0	1	0.9906165	0.8430217	0.6741050	0.25536541	0.087711876	0.019329635	0.010370417	0.005202800	0.003931360	1	0.9792507	0.9718523	0.61763042	0.26954195	0.097472151	0.039445838	0.019261182	0.005473151	0.006431696	1.060000e-07	9.9423934	5.3974549	20	9.961450e-01	0.995422179	1.338285e-02	1.225623e-02	1.322834e-01	3.611393e-01
MRPL50	39S ribosomal protein L50, mitochondrial	4	32.3	1	0.9651134	0.9482446	0.6614889	0.29832383	0.108513979	0.065470537	0.048193617	0.032952662	0.032941439	1	1.0108072	0.9130694	0.68800237	0.28973044	0.118918526	0.063994776	0.040587161	0.051095336	0.032603568	2.856194e-02	10.0962818	5.6339781	20	9.988690e-01	0.998656977	3.744764e-03	6.363626e-03	7.045727e-02	2.040683e-01
MRPS11	Isoform 2 of 28S ribosomal protein S11, mitochondrial	4	22.8	1	1.0122245	0.8157706	0.5834834	0.19195287	0.079681743	0.030976723	0.010818841	0.006356928	0.006018582	1	0.9576103	0.8849002	0.61664122	0.20699737	0.079318698	0.017831794				3.260000e-08	9.4163271	5.0621821	17	9.941185e-01	0.992761249	1.702874e-02	1.888815e-02	1.754451e-01	4.366248e-01
MRPS6	28S ribosomal protein S6, mitochondrial	4	28.8	1	1.0008489	0.9700760	0.5726673	0.21060949	0.059567771	0.019759527	0.011851050	0.006580105	0.005289876	1	0.9830807	0.9069064	0.57066813	0.20962711	0.058685145	0.022256917	0.010967664	0.003997928	0.002962389	2.430000e-08	9.4838965	5.8009379	20	9.992964e-01	0.999164430	2.514602e-03	4.380259e-03	5.157793e-02	1.743367e-01
MRS2	Magnesium transporter MRS2 homolog, mitochondrial	4	9.0	1	0.9938773	0.9090193	0.5980718	0.21860880	0.068090213	0.018576669	0.008528116	0.003954309	0.003944591	1	0.9314941	0.8560714	0.54759550	0.17896732	0.045058360	0.018982815	0.011909662	0.006861040	0.006329176	2.580000e-08	9.3496587	5.3862383	20	9.964173e-01	0.995745490	1.219026e-02	4.238055e-03	1.190065e-01	3.513016e-01
MTERF3	Isoform 3 of Transcription termination factor 3, mitochondrial	4	12.2											1	0.9686656	1.0283680	0.69315553	0.30703709	0.137010765	0.077944240	0.017323288		0.010529142	2.168859e-02	10.3873164	6.0147626	9	9.958861e-01	0.993417775	6.575254e-03	2.306253e-02	2.245871e-01	6.940795e-01
MYL6B	Myosin light chain 6B	4	20.2	1	0.9871468	1.1127829	0.6681075	0.39168007	0.266246772	0.233936072	0.202604086	0.139245499	0.111891728	1	0.9633426	0.9128816	0.62614423	0.33755948	0.242201327	0.165330475	0.165588611	0.161731950	0.046229968	1.408034e-01	9.9023269	5.2797243	20	9.799579e-01	0.976200021	5.375326e-02	2.480698e-02	3.117672e-01	8.205826e-01
NADK	NAD kinase	4	10.8	1	1.0046894	0.9720469	0.7731869	0.48848082	0.354498967	0.184504844	0.088688009	0.038607617	0.016036087	1	0.9839431	0.9344722	0.75626650	0.40501764	0.358541110	0.222459096	0.154996010	0.046637070	0.014375891	5.550000e-11	12.0840726	3.7478970	20	9.914182e-01	0.989809097	2.525060e-02
NAP1L5	Nucleosome assembly protein 1-like 5	4	19.8	1	0.9403957	1.0667485	0.7143971	0.48578832	0.400797658	0.179139835	0.153564610	0.125738206	0.084168743	1	1.1037164	0.9077889	0.79141489	0.42423348	0.402278846	0.158978632	0.278176462	0.236529465	0.132375039	1.270115e-01	11.2300401	4.3065195	20	9.686829e-01	0.962810957	8.114190e-02	4.374607e-02	5.339005e-01	8.037520e-01
NCKAP5L	Isoform 2 of Nck-associated protein 5-like	4	3.7
NCOA2	Nuclear receptor coactivator 2	4	2.8	1	0.9640802	0.7326294	0.6621045	0.29653936	0.143971717	0.035922089	0.032801116			1	0.7914236	0.7235014	0.72346361	0.30533915	0.142579606	0.055772633				1.370000e-09	9.6708068	3.4958555	15	9.437462e-01	0.928404288	1.093882e-01	2.074431e-02	1.010147e+00	7.584303e-01
NCS1	Neuronal calcium sensor 1	4	23.2	1	0.9672244	0.8636334	0.7623648	0.39858250	0.264784667	0.149452056	0.065629826	0.017012281	0.022335587	1	1.0357161	0.9821744	0.69346334	0.42166991	0.360234896	0.188823966	0.101288055	0.015092907	0.009506979	1.080000e-08	11.4551967	3.8263495	20	9.894069e-01	0.987420720	3.229713e-02	6.542910e-02	6.901016e-01	4.293977e-01
NDFIP1	NEDD4 family-interacting protein 1	4	12.7	1	0.9550222	1.0253382	0.6076142	0.33198822	0.157440297	0.073488008	0.040376864	0.022096283	0.025578026	1	0.9526748	0.8690258	0.53545281	0.26087406	0.159580891	0.081949027	0.045071236	0.030003532	0.015027948	1.841490e-02	9.7538238	4.5984121	20	9.914231e-01	0.989814907	2.724027e-02	1.947698e-02	2.157924e-01	4.387721e-01
NDUFA2	NADH dehydrogenase [ubiquinone] 1 alpha subcomplex subunit 2	4	35.4	1	1.0866607	1.0541052	0.8238931	0.40217349	0.203071903	0.073898483	0.042608074	0.026867566	0.016215254	1	1.0606128	0.9083624	0.69916947	0.36001229	0.209202523	0.081839245	0.049712401	0.032152945	0.023095497	1.739843e-02	11.0606287	5.4067277	20	9.905379e-01	0.988763710	3.421049e-02	2.190706e-02	2.378232e-01	5.696819e-01
NDUFA4	Cytochrome c oxidase subunit NDUFA4	4	40.7	1	0.9203968	0.7360518	0.4644260	0.15790131	0.044682475	0.015219853	0.010252297	0.006378321	0.004571084	1	1.0209515	1.0363924	0.56467806	0.16682430	0.037016728	0.020062633	0.011524880	0.006038891	0.005636514	5.630000e-08	9.0046005	5.5379756	20	9.832420e-01	0.980099830	5.838688e-02	5.219842e-03	2.486235e-01	8.037184e-01
NDUFB4	Isoform 2 of NADH dehydrogenase [ubiquinone] 1 beta subcomplex subunit 4	4	33.3	1	0.9713833	0.8605925	0.5247540	0.17239122	0.066966764	0.017894219	0.008390266	0.007074023	0.003372819	1	1.0604065	0.9438643	0.58630908	0.20590688	0.070308711	0.035323237	0.005332943			4.910000e-09	9.3027218	5.4850026	18	9.964335e-01	0.995669289	1.156711e-02	6.146585e-03	1.233852e-01	3.949404e-01
NDUFB8	Isoform 3 of NADH dehydrogenase [ubiquinone] 1 beta subcomplex subunit 8, mitochondrial	4	27.1	1	0.8407365	1.0722258	0.6676801	0.35024504	0.202134252	0.140071937	0.066731477	0.057040279	0.049316803	1	1.0320565	1.0174348	0.67113084	0.28504506	0.136995133	0.076606445	0.058197056	0.040424107	0.029847976	5.535631e-02	10.2117409	5.8963915	20	9.838379e-01	0.980807463	5.319718e-02	2.348690e-02	2.669562e-01	8.240737e-01
NDUFS4	NADH dehydrogenase [ubiquinone] iron-sulfur protein 4, mitochondrial	4	25.7	1	0.9399330	0.8965952	0.6817745	0.37330011	0.202311253	0.069432418	0.019984325	0.007895806	0.005192153	1	0.9628681	0.9526057	0.71730324	0.34369130	0.213721834	0.090898530	0.041334014	0.009830553		2.370000e-09	10.7294901	4.5407473	19	9.962678e-01	0.995521325	1.131762e-02	6.452039e-03	1.765150e-01	3.133076e-01
NFAT5	Isoform A of Nuclear factor of activated T-cells 5	4	2.3	1	1.0176772	0.8786622	0.5691646	0.25547524	0.104300863	0.038633776	0.015150876	0.013324558	0.007946504	1	1.0284115	0.9729756	0.66314179	0.28299595	0.160462719	0.083365700	0.042048215	0.066086124	0.026531043	1.884983e-02	9.8030516	5.0975154	20	9.952573e-01	0.994368058	1.607685e-02	1.379238e-02	1.522744e-01	3.784135e-01
NFKBIE	NF-kappa-B inhibitor epsilon	4	11.2	1	0.8652788	0.6795642	0.5660638	0.36192474	0.203623594	0.047040987	0.016574082	0.023577404	0.012751132	1	0.8712159	0.9961738	0.68062906	0.39125568	0.277127585	0.135264530	0.063520675			2.960000e-08	10.1918511	3.3976225	18	9.582245e-01	0.949272653	1.021642e-01	1.001833e-01	6.783651e-01	7.504547e-01
NGRN	Neugrin	4	14.4	1	0.9327756	0.8927069	0.5965223	0.28817754	0.157901192	0.076656950	0.044619861	0.034952618	0.027440066	1	0.8104962	0.9152777	0.53889892	0.25625335	0.118477026	0.074403874	0.058496128			2.054605e-02	9.5034998	4.4275566	18	9.841374e-01	0.980738284	4.145663e-02	3.064683e-02	3.040865e-01	5.792203e-01
NME3	Nucleoside diphosphate kinase 3	4	24.3	1	0.9742858	0.9235406	0.6650991	0.34874685	0.226481842	0.112920710	0.068671524	0.041506236	0.027046339	1	0.9984193	0.9783082	0.72733603	0.34694907	0.240630067	0.154902136	0.094403514	0.043538851	0.016328971	2.808285e-02	10.6472865	4.4529484	20	9.955799e-01	0.994751089	1.367342e-02	1.595405e-02	1.761256e-01	3.036598e-01
NMNAT1	Nicotinamide/nicotinic acid mononucleotide adenylyltransferase 1	4	14.7	1	0.9873840	0.9706527	0.7156750	0.39950116	0.230078531	0.089525301	0.049264538	0.022028194	0.011238956	1	1.0690432	0.9859402	0.68428566	0.37757876	0.186029024	0.098785858	0.060674451	0.005508600	0.003543582	3.560000e-06	10.9672795	4.6345155	20	9.965944e-01	0.995955898	1.166235e-02	7.099082e-02	1.573079e-01	2.835209e-01
NPM3	Nucleoplasmin-3	4	25.8	1	0.9257022	0.9663956	0.7016565	0.33144178	0.120499689	0.042582220	0.016465071	0.008722439	0.007369627	1	0.9889303	0.9634680	0.68472226	0.31580972	0.114371405	0.050664476	0.018574029	0.004874959	0.004193653	1.610000e-07	10.4667104	5.5511879	20	9.982497e-01	0.997921481	6.098014e-03	3.465935e-03	9.150760e-02	2.446401e-01
NRDE2	Protein NRDE2 homolog	4	4.6	1	1.1566099	0.8860401	0.5104833	0.12484318						1	0.8458399	0.8731622	0.47873790	0.19838633	0.074183560					5.000000e-05	8.9049418	5.2316348	11	9.652355e-01	0.950336366	5.234246e-02	1.256055e-01	6.505063e-01	1.516539e+00
NSD1	Isoform 2 of Histone-lysine N-methyltransferase, H3 lysine-36 and H4 lysine-20 specific	4	1.8	1	0.9996017	0.9812197	0.6361749	0.26019624	0.103825613	0.125223193	0.046849396	0.014441801	0.010735265	1	0.9294273	0.8714065	0.59029381	0.24241629	0.042650193	0.017573400				1.799675e-02	9.6913099	5.5385384	17	9.920580e-01	0.990225280	2.264005e-02	2.146235e-02	1.957986e-01	5.779210e-01
NT5C3B	Isoform 2 of 7-methylguanosine phosphate-specific 5'-nucleotidase	4	11.3	1	1.0369865	1.0370343	0.5946271	0.22486140	0.044840068	0.030914793			0.018523826	1	0.9842223	0.9281253	0.53932123	0.18180782	0.064655359	0.018418886		0.010011173	0.014755756	1.405030e-02	9.4387771	6.5178579	17	9.957447e-01	0.994762747	1.362980e-02	1.445330e-02	1.278521e-01	5.620931e-01
NUDT16	Isoform 3 of U8 snoRNA-decapping enzyme	4	24.5	1	0.9212457	0.8889329	0.4971578	0.20255689	0.103633870	0.022746752				1	0.8553180	0.8427215	0.48891881	0.22254499						1.120000e-08	8.9490596	4.3953508	12	9.831173e-01	0.976786257	2.586010e-02	2.221341e-02	4.440450e-01	7.184567e-01
NUDT22	Isoform 3 of Nucleoside diphosphate-linked moiety X motif 22	4	17.8	1	0.9734317	0.9214257	0.5798182	0.22274446	0.110095547	0.052571702	0.029728790	0.013848967	0.018052965	1	1.0256331	0.9041700	0.56390805	0.22427361	0.116383271	0.026755616				1.296107e-02	9.4469052	5.1803460	17	9.989382e-01	0.998693167	3.066047e-03	8.038106e-03	7.398269e-02	1.961189e-01
NUFIP1	Nuclear fragile X mental retardation-interacting protein 1	4	8.5	1	0.9779394	0.8327108	0.5630307	0.21211986	0.076119370	0.021545556	0.009181310	0.014423101	0.002962169	1	0.9040457	0.8496622	0.49817026	0.19237468	0.065845295	0.035073073	0.015092063	0.007504362	0.003350893	1.150000e-07	9.0219396	4.6047420	20	9.953054e-01	0.994425204	1.501247e-02	3.103105e-02	1.428734e-01	3.140260e-01
NUPL2	Nucleoporin-like protein 2	4	8.3	1	0.9979235	0.7567966	0.5741742	0.19910687	0.068743751	0.009937145				1	0.9618245	0.9231938	0.57764329	0.27234260	0.108781649	0.060411853	0.022763890	0.034413330	0.008749760	2.190000e-11	9.3439695	4.4851260	17	9.903259e-01	0.988093468	2.678062e-02	2.429780e-04	2.458870e-01	4.793082e-01
OGFOD2	2-oxoglutarate and iron-dependent oxygenase domain-containing protein 2	4	9.1											1	0.8693153	0.9333762	0.62465030	0.18594009	0.082410977	0.051823305	0.027745918	0.032903642	0.016471035	2.585121e-02	9.5733890	6.6165427	10	9.884878e-01	0.982731756	1.842497e-02	2.727224e-02	2.905145e-01	1.279318e+00
PALM	Isoform 2 of Paralemmin-1	4	12.5	1	1.1503707	1.0076655	0.8309728	0.41860323	0.325363507	0.214084165	0.200643684	0.127823280	0.083477980											1.353534e-01	11.1656056	5.6286283	10	9.758980e-01	0.963846980	3.730636e-02	4.918710e-02	6.056530e-01	1.551292e+00
PAPD4	Isoform 2 of Poly(A) RNA polymerase GLD2	4	7.3	1	1.1997937	0.9776811	0.6409252	0.34371859	0.123393129					1	1.0738003	0.7779633	0.53355636	0.17343619	0.068307375					8.140000e-08	9.6078930	4.7889680	12	9.494036e-01	0.930429905	9.106433e-02	3.666182e-02	1.072693e+00	1.830144e+00
PARL	Presenilins-associated rhomboid-like protein, mitochondrial	4	9.5	1	1.0678344	0.7093102	0.4818443	0.17900489	0.073166479	0.024631633	0.018525165	0.013833347	0.009926807	1	1.0497443	0.8486571	0.52182024	0.18728337	0.036080490	0.015051978				3.590000e-10	8.6470007	4.3417158	17	9.888761e-01	0.986308991	3.297907e-02	3.868391e-03	2.570017e-01	4.951187e-01
PBXIP1	Isoform 3 of Pre-B-cell leukemia transcription factor-interacting protein 1	4	6.2											1	0.9390214	0.9277421	0.54884433	0.28128153	0.111960391	0.048540937	0.035128461	0.022888465	0.018254345	1.014297e-02	9.5340949	4.7128969	10	9.968194e-01	0.995229090	5.064890e-03	1.765294e-02	1.945120e-01	4.252396e-01
PCBD1	Pterin-4-alpha-carbinolamine dehydratase	4	29.8	1	0.9990350	1.0638907	0.8814938	0.58714224	0.423073309	0.318258918	0.233686422	0.165889502	0.159249545	1	0.9778177	0.9885113	0.76546103	0.44940247	0.431619771	0.258874174	0.228892472	0.241619885	0.246273185	1.934819e-01	11.6293433	4.8173126	20	9.800451e-01	0.976303572	4.518467e-02	3.030334e-02	3.960930e-01	7.204424e-01
PEX11B	Peroxisomal membrane protein 11B	4	15.4	1	0.9648744	0.8950559	0.5112466	0.19823668	0.072468788	0.029514533	0.014575193	0.010869696	0.009556311	1	0.9305494	0.9077385	0.54052272	0.19077566	0.046758145	0.024049903	0.011873855	0.019380951	0.008317541	2.465716e-03	9.1473520	5.3192571	20	9.979589e-01	0.997576155	6.803555e-03	8.107694e-03	8.868349e-02	2.594631e-01
PEX3	Peroxisomal biogenesis factor 3	4	9.1	1	1.0239064	0.6607338	0.5440700	0.18759832	0.078623291	0.018397289	0.011743690			1	0.9506263	0.9626438	0.60163164	0.23004570	0.084858421	0.029124276	0.053049528	0.016540618	0.011981752	9.220000e-08	9.1616095	4.4320136	18	9.776268e-01	0.972832598	6.673854e-02	4.939157e-02	3.625272e-01	7.280295e-01
PHF20	PHD finger protein 20	4	4.2	1	0.9634787	0.9560953	0.5909929	0.23313522	0.065692845	0.015177483	0.026552527	0.006343481												2.677285e-03	9.6442697	5.8431497	9	9.986647e-01	0.997863442	2.133867e-03	1.270219e-02	1.193600e-01	4.027408e-01
PHF8	Isoform 2 of Histone lysine demethylase PHF8	4	4.2	1	0.9760350	0.9746364	0.4846199	0.25331233	0.091778532	0.037118995	0.022359030	0.020126220	0.012041244	1	0.9871089	0.9609315	0.62403988	0.24994075	0.090719941	0.029394854	0.045415058	0.021187591		1.707089e-02	9.4947124	5.5473660	19	9.949280e-01	0.993913575	1.676277e-02	1.432868e-02	1.476180e-01	4.560887e-01
PIGK	GPI-anchor transamidase	4	11.6	1	0.9148942	0.9966984	0.4654325	0.20275854	0.088545828	0.032005523	0.018447006			1	1.2557467	0.8332615	0.47976223	0.18174685						2.888561e-02	8.8277513	5.6638133	13	9.618735e-01	0.949164625	8.922520e-02	6.760930e-02	4.693959e-01	1.573262e+00
PKP1	Isoform 1 of Plakophilin-1	4	5.2	1	0.8857722	1.0224408	0.8480114	0.40867138	0.387451763	0.633385207	0.209706185	0.288841013	0.062104163											2.790000e-05	14.3938156	2.5261545	10	8.406662e-01	0.760999339	1.747220e-01	4.984099e-01	7.151593e+00	1.835749e+00
PLA2G15	Group XV phospholipase A2	4	10.0	1	1.0104112	1.0109567	0.7182953	0.43027290	0.283568195	0.190348086	0.157416045	0.090198042	0.069843470	1	1.2356968	0.8955576	0.70425339	0.39966120	0.373967379	0.217538753	0.161371106	0.146547116	0.102662655	9.154275e-02	10.8921756	4.1231293	20	9.718230e-01	0.966539759	8.249815e-02	4.428865e-02	5.225357e-01	7.466402e-01
PLCL1	Inactive phospholipase C-like protein 1	4	3.7	1	1.0941168	0.9921597	0.6488935	0.27532831	0.127722311	0.076816620	0.048226423	0.037682131	0.027683070											3.927144e-02	9.9574888	6.0402295	10	9.940188e-01	0.991028260	1.095368e-02	2.266807e-02	2.519349e-01	8.486817e-01
PMM1	Phosphomannomutase 1	4	11.8	1	0.8886101	0.8623798	0.5591058	0.27864527	0.097734468	0.080136826	0.023316892	0.009471921		1	0.9162786	0.8208327	0.48869453	0.18764111	0.039429000	0.012722226				7.060000e-10	9.0432090	4.3039878	16	9.872576e-01	0.984071991	3.097035e-02	6.226430e-03	2.980729e-01	4.999975e-01
PNPO	Isoform 4 of Pyridoxine-5'-phosphate oxidase	4	22.5	1	0.9662439	0.9985573	0.7605747	0.42420276	0.287622646	0.177394282	0.114269064	0.067667039	0.054861572	1	1.0170524	0.9619748	0.70872889	0.41548526	0.289572568	0.162428170	0.136967813	0.101020359	0.052424581	5.830367e-02	11.1431174	4.4062369	20	9.955439e-01	0.994708401	1.291834e-02	1.679311e-02	1.900002e-01	3.027846e-01
POLG2	DNA polymerase subunit gamma-2, mitochondrial	4	9.1	1	0.8675857	0.9050452	0.6013552	0.22214170	0.085725202	0.053788217	0.032707557	0.018218713	0.006852802	1	0.9793728	0.9432061	0.54867772	0.23341903	0.092934251	0.043220015	0.031536284			1.335267e-02	9.4714139	5.3466707	18	9.932703e-01	0.991828267	1.982313e-02	1.791206e-02	1.734897e-01	4.957838e-01
POLR1D	DNA-directed RNA polymerases I and III subunit RPAC2	4	24.8	1	0.9656799	1.0419342	0.5622352	0.22364293	0.071849517	0.029980727	0.016117232	0.012062662	0.008402962	1	0.9479923	0.9482040	0.54436899	0.21604244	0.080629083	0.026380443	0.015897916	0.006949147	0.006869519	1.212470e-02	9.4541442	6.1315920	20	9.953347e-01	0.994459962	1.658605e-02	1.205223e-02	1.287297e-01	4.953310e-01
POLR2G	DNA-directed RNA polymerase II subunit RPB7	4	27.3	1	1.0277392	1.0320333	0.8801703	0.50552021	0.407638713	0.154979262	0.012444443	0.007279141	0.001864996	1	0.9798444	0.9468342	0.69406934	0.41533598	0.343116662	0.169149598	0.100099952			4.330000e-08	12.2085908	4.2652269	18	9.785323e-01	0.973932074	6.022787e-02	2.553334e-02	5.615115e-01	6.836749e-01
POLR3F	DNA-directed RNA polymerase III subunit RPC6	4	15.5	1	1.0224073	0.9271844	0.6831208	0.29948882	0.090862530	0.023692623	0.008184855			1	0.9146558	0.9839668	0.58743782	0.31157620	0.062252958	0.018135928				6.120000e-13	10.0757410	5.5336995	15	9.926397e-01	0.990632320	1.859149e-02
POP4	Ribonuclease P protein subunit p29	4	20.5	1	1.1189356	0.9514743	0.7190073	0.39681234	0.241412726	0.180778067	0.142005121	0.052894358	0.079632463	1	0.9434462	0.9494621	0.68123813	0.34001569	0.255143653	0.146845088	0.099196677	0.088545037	0.044352155	6.801350e-02	10.5405172	4.5634592	20	9.901262e-01	0.988274860	2.944582e-02	2.250681e-02	2.594384e-01	4.753301e-01
PPP1R35	Protein phosphatase 1 regulatory subunit 35	4	19.8	1	1.0069917	1.0659125	0.6818648	0.36479413	0.216329062	0.118311513	0.089777480	0.040030699	0.045029659	1	0.9534592	0.9223870	0.64525818	0.31160463	0.197187713	0.105352268	0.070826224	0.069435655	0.049456514	5.412982e-02	10.2823485	5.1023739	20	9.922646e-01	0.990814242	2.434780e-02	1.785381e-02	2.034996e-01	4.774424e-01
PRELID1	Isoform 2 of PRELI domain-containing protein 1, mitochondrial	4	16.8	1	0.9189020	0.9168834	0.6001820	0.24261016	0.093525562	0.031307469	0.012560977	0.009178485	0.004219760	1	0.9315431	0.8593998	0.54988876	0.22871067	0.027428956	0.014306040				3.570000e-11	9.4511273	5.1129252	17	9.932873e-01	0.991738180	1.892617e-02
PRMT6	Protein arginine N-methyltransferase 6	4	11.7	1	0.9525972	0.8854972	0.4864011	0.19272105	0.053728964	0.020292426	0.006534187	0.004011924	0.003091774	1	0.9506994	0.9282319	0.58538891	0.15817682	0.012739357				0.017770788	3.480000e-09	9.1736847	5.7915474	17	9.955489e-01	0.994521761	1.336934e-02	2.411210e-03	1.323143e-01	4.624213e-01
PRPF38A	Pre-mRNA-splicing factor 38A	4	12.2	1	1.0318591	0.8092036	0.5621221	0.18957819	0.049659466	0.014408827	0.009117492	0.004724655	0.004399430	1	0.9586171	0.8723602	0.56288074	0.18732451	0.046168472	0.014084610			0.002151622	7.140000e-09	9.1608361	5.0701241	18	9.947498e-01	0.993624705	1.644781e-02	5.447876e-03	1.577467e-01	4.115948e-01
PRPSAP1	Isoform 2 of Phosphoribosyl pyrophosphate synthase-associated protein 1	4	11.7	1	1.2492395	0.4811193	0.7364606	0.21965799	0.155124273	0.140591295	0.123542251	0.029976324	0.032493779	1	1.0298121	0.8717732	0.61975864	0.33672156	0.199897989	0.138048235	0.127464202	0.131493740	0.029674839	1.639170e-02	9.5170629	3.1340926	20	9.176543e-01	0.902214437	2.562248e-01	9.143964e-02	1.012050e+00	9.529442e-01
PRR12	Isoform 3 of Proline-rich protein 12	4	2.0											1	0.9752943	1.0015050	0.65792154	0.25579799	0.071547132	0.073544522	0.019275105	0.022920494		2.666582e-02	9.9499622	6.6577640	9	9.979601e-01	0.996736137	3.297150e-03	1.495184e-02	1.426223e-01	5.768657e-01
PSMA7	Proteasome subunit alpha type-7	4	8.1	1	0.9833256	1.0857489	0.8525023	0.52178287	0.422587514	0.337171876	0.285743852	0.199082246	0.189449390	1	1.0178678	1.0116525	0.81620043	0.43925415	0.418711706	0.261856926	0.266136803	0.286884236	0.303935117	2.606500e-01	10.9161093	6.1070242	20	9.791277e-01	0.975214114	4.503998e-02	2.241511e-02	3.243493e-01	9.793204e-01
PTAR1	Protein prenyltransferase alpha subunit repeat-containing protein 1	4	9.2	1	0.9870958	0.8829356	0.8294826	0.41314657	0.276538539	0.175984374	0.068311739			1	0.9951847	0.9755648	0.69042256	0.37925696	0.287629818	0.182296402	0.136853162	0.025844737	0.008524047	1.127202e-02	11.4090768	4.0030333	18	9.876413e-01	0.984993033	3.216048e-02	4.010435e-02	3.982384e-01	4.752966e-01
PTRHD1	Putative peptidyl-tRNA hydrolase PTRHD1	4	30.7	1	1.0233111	0.9707745	0.7045177	0.34756124	0.105725956	0.026929909	0.011735573	0.007185728	0.005565407	1	1.0371500	0.9208289	0.69165589	0.29683295	0.089158569	0.047541318	0.016683571	0.005522192	0.006732609	8.970000e-10	10.4355550	5.7185280	20	9.983170e-01	0.998001425	6.163518e-03	2.658242e-03	8.311431e-02	2.666351e-01
RAB1A	Ras-related protein Rab-1A	4	16.1	1	0.9465025	0.9598166	0.5971321	0.20229943	0.058618918	0.022427080	0.009524034	0.004604398	0.004899850	1	1.0463072	1.0258295	0.70746496	0.23709873	0.059184706	0.025917846	0.009183399	0.010653699	0.005921101	6.140318e-03	9.8933240	6.8989535	20	9.959775e-01	0.995223276	1.520493e-02	1.124849e-02	1.183674e-01	5.154388e-01
RAB23	Ras-related protein Rab-23	4	16.0	1	1.0061716	0.8648788	0.5602961	0.19106696	0.059971808	0.015202350	0.006670799	0.001927839		1	0.9064959	0.9005213	0.52679917	0.17275385	0.058723661	0.017994158	0.004973136			8.040000e-09	9.1729232	5.3507268	17	9.958647e-01	0.994910382	1.211070e-02	5.023940e-03	1.373439e-01	4.084133e-01
RAB5A	Isoform 2 of Ras-related protein Rab-5A	4	27.9	1	1.2328547	0.6543084	0.5448059	0.16046510	0.035873510	0.026867968	0.010715754	0.007784560	0.001129174	1	0.9400492	0.7772737	0.52723161	0.17909162	0.030767174	0.011373418			0.009272530	2.210000e-09	8.5146715	4.1169128	18	9.646430e-01	0.957066476	1.142676e-01	4.975438e-02	5.474864e-01	9.578235e-01
RAB6A	Isoform 2 of Ras-related protein Rab-6A	4	21.2	1	0.9567901	0.8864171	0.5985428	0.22452644	0.089286503	0.042112530	0.024230101	0.015368688	0.011530811	1	0.9949671	0.9979812	0.66349967	0.25862570	0.100270963	0.044488110	0.027329362	0.017947444	0.011645071	1.219905e-02	9.8140644	5.7820730	20	9.968206e-01	0.996224505	1.098256e-02	1.045198e-02	1.132903e-01	3.609164e-01
RABGAP1L	Isoform 4 of Rab GTPase-activating protein 1-like	4	11.0	1	0.9987973	1.0050795	0.6093916	0.19578296	0.067022099	0.029426389	0.009144995	0.010591810		1	0.9463797	0.8663324	0.50413745	0.26596596	0.083960343	0.048134395	0.020374984			5.123748e-03	9.4472975	5.3963725	17	9.926518e-01	0.990956076	2.169103e-02	2.153063e-02	1.904646e-01	5.587814e-01
RAD54B	DNA repair and recombination protein RAD54B	4	4.4	1	1.0836374	0.8417468	0.5145977	0.27182025	0.097305237	0.132771690	0.030059187	0.020655755	0.021557628	1	0.9141764	0.9319996	0.51367384	0.22498107	0.091926565	0.050379504	0.021543737	0.028067052		1.897897e-02	9.1323491	4.6045490	19	9.913381e-01	0.989605761	2.673761e-02	2.000348e-02	2.116440e-01	4.579520e-01
RBM15B	Putative RNA-binding protein 15B	4	4.9	1	1.0289134	0.7673646	0.5300140	0.15938717	0.072584798	0.032030478	0.015966836	0.023617435	0.009379490	1	1.2774923	0.9592545	0.63221523	0.18352344						2.256047e-03	9.3081296	5.4507804	15	9.622890e-01	0.952004243	1.132220e-01	5.278064e-02	4.580673e-01	1.388825e+00
RDH11	Retinol dehydrogenase 11	4	13.2	1	0.9538294	0.8702586	0.5353307	0.17238027	0.044793725	0.010755140	0.005195977	0.002298763	0.002140322	1	1.0032209	0.9361268	0.61013909	0.19702022	0.045052184	0.022587926	0.005865408		0.000706799	3.100000e-08	9.3663995	5.8522251	19	9.970622e-01	0.996474608	9.947863e-03	6.956902e-02	1.202316e-01	5.531919e-01
RFK	Riboflavin kinase	4	12.9	1	0.9903061	0.8808615	0.5494468	0.21255477	0.058711014	0.018958293	0.010308330	0.005339793	0.003748754	1	1.0090530	0.8500043	0.60583328	0.22247684	0.058701326	0.023671137	0.009034817	0.009829661		6.530000e-08	9.3748677	5.1238140	19	9.973370e-01	0.996804403	8.770957e-03	5.980066e-02	1.288668e-01	2.678949e-01
RHOT1	Isoform 6 of Mitochondrial Rho GTPase 1	4	15.8	1	0.9650687	0.9281690	0.5527684	0.20906378	0.054498681	0.075672520	0.028258571	0.016571397	0.014507831	1	1.0631891	0.8575001	0.62473075	0.24160518	0.081629644	0.032292906				7.217307e-03	9.4909343	5.2625735	17	9.947394e-01	0.993525367	1.549327e-02	1.796562e-02	1.638082e-01	4.468082e-01
RMND1	Required for meiotic nuclear division protein 1 homolog	4	10.5	1	0.9429005	0.9268475	0.5213215	0.16287543	0.037543060	0.015682948	0.005445948		0.003839169	1	1.0239133	0.8401896	0.56960602	0.19638743	0.060404510	0.014057609			0.005170246	1.180000e-08	9.1802567	5.4803254	17	9.958762e-01	0.994924596	1.242114e-02	3.600129e-03	1.352536e-01	4.206163e-01
RNF115	E3 ubiquitin-protein ligase RNF115	4	16.1	1	0.9440618	0.8219792	0.5455856	0.17803959	0.033857068	0.024241682				1	0.9206979	0.9546282	0.65256958	0.24669406	0.060078789	0.033767421				1.190000e-08	9.5168703	5.5313843	14	9.856164e-01	0.981301317	3.192985e-02	2.551749e-02	3.082066e-01	9.481781e-01
RNF169	E3 ubiquitin-protein ligase RNF169	4	7.2	1	1.1766030	0.6884356	0.8381341	0.27635884	0.090096230	0.144470710	0.066152539	0.036439933	0.031336643	1	0.9515681	0.8262844	0.51735104	0.24373409	0.129106252	0.049618608	0.023563179			4.430000e-08	9.7096344	3.9364412	18	9.466428e-01	0.935209092	1.586040e-01	2.441496e-02	6.875975e-01	9.935455e-01
RNF25	E3 ubiquitin-protein ligase RNF25	4	8.5	1	1.0462602	0.9164644	0.6140471	0.27011645	0.101692190	0.037545268	0.025696113	0.012116046	0.008496636	1	0.9420827	0.9139362	0.62006024	0.26764316	0.120252466	0.052224078	0.034290058	0.011567725	0.014165307	2.922993e-03	9.8430403	5.0110103	20	9.981921e-01	0.997853167	6.124831e-03	8.664489e-03	9.417362e-02	2.251825e-01
RNGTT	Isoform 4 of mRNA-capping enzyme	4	8.1	1	1.0073139	0.8449342	0.5214511	0.18198901	0.054729031	0.017712295	0.007977980	0.007398300	0.004841141	1	1.0124329	0.9034151	0.53354460	0.17193250	0.045194897	0.013653086	0.005388539		0.003546824	1.730000e-11	9.0669977	5.3270848	19	9.985381e-01	0.998245743	4.913623e-03	9.390000e-05	7.787119e-02	2.279098e-01
RP9	Retinitis pigmentosa 9 protein	4	18.1	1	1.0054473	0.9234298	0.6301001	0.29086803	0.141582522	0.067742304	0.040617214	0.016235740	0.012378531	1	0.9102328	0.8788812	0.56627777	0.22097895	0.058307707	0.047220125	0.006318891		0.011295266	3.185089e-03	9.6714284	4.8710192	19	9.942206e-01	0.993064696	1.805010e-02	1.655050e-02	1.711856e-01	3.921905e-01
RPA2	Replication protein A 32 kDa subunit	4	14.4	1	1.1051712	0.9518325	0.6947218	0.22223639	0.060193484	0.017834104	0.007311653	0.002226887	0.003032069	1	1.0660847	1.0392821	0.64418409	0.23695191	0.073705128	0.019764380	0.009432492	0.002800448	0.002300090	2.908550e-03	10.0143528	6.8716444	20	9.944879e-01	0.993454374	2.220605e-02	1.369746e-02	1.448730e-01	6.056206e-01
RPF2	Ribosome production factor 2 homolog	4	12.4	1	1.3934683	1.4284713	1.2493045	0.54660830	0.214693461	0.034230152	0.011053502	0.007858985	0.004196754	1	1.3659475	1.1861892	0.85016605	0.42942609	0.138833782	0.061983194	0.017992751	0.008502061		2.974918e-02	12.0354076	10.8258378	19	8.916308e-01	0.869956983	6.267458e-01	7.955062e-02	6.504200e-01	7.843767e+00
RPL37A	60S ribosomal protein L37a	4	37.0	1	0.9057609	0.9116140	0.4920024	0.23525126	0.075157453	0.025427178	0.016943939	0.007807950	0.008262564	1	0.8391800	1.0450923	0.69746982	0.24833772	0.056329906	0.015517113				2.237516e-03	9.7121171	5.9223242	17	9.766767e-01	0.971294352	6.818878e-02	3.529418e-02	3.167885e-01	1.071930e+00
RPS19BP1	Active regulator of SIRT1	4	28.7	1	0.9404684	0.9000874	0.5474027	0.27901166	0.093719821	0.085005870	0.010606055	0.010100105	0.004823641	1	0.9819993	0.9182592	0.57184994	0.23059730	0.098797221	0.049856947	0.051674298	0.027865646	0.039472569	1.385254e-02	9.4422961	4.8646468	20	9.974899e-01	0.997019287	8.079453e-03	9.738373e-03	1.078643e-01	2.541426e-01
RREB1	Ras-responsive element-binding protein 1	4	2.2
RTN4IP1	Reticulon-4-interacting protein 1, mitochondrial	4	10.1	1	0.9876716	0.9691740	0.5852701	0.23232680	0.074897685	0.029172764	0.016720731	0.009143700	0.005986885	1	0.9492780	0.9247442	0.53675529	0.23089081	0.066078406	0.027275090	0.012241755	0.009222327	0.007732605	3.067145e-03	9.4926542	5.5463191	20	9.981575e-01	0.997812030	6.405107e-03	7.939444e-03	8.584121e-02	2.644316e-01
S100A11	Protein S100-A11	4	26.7	1	0.9831876	0.9635542	0.8589956	0.41644543	0.236048264	0.156335160	0.095954941	0.050285972	0.046134367	1	0.9823368	0.8085435	0.77502232	0.34493328	0.243758234	0.118537782	0.109739436	0.074681877	0.059590646	5.685969e-02	11.0666314	5.2081423	20	9.848761e-01	0.982040334	4.516758e-02	2.609634e-02	2.949673e-01	6.574595e-01
S100PBP	Isoform 2 of S100P-binding protein	4	13.5	1	1.1939342	0.9759746	0.8858044	0.31443017	0.130933405	0.150079039	0.110185411	0.067729218		1	0.9940417	0.9653016	0.56718063	0.24542675	0.211400729	0.147966028	0.053751268			1.023699e-01	10.0378005	7.2088113	17	9.648534e-01	0.956742645	1.022610e-01	4.070783e-02	3.912228e-01	1.763246e+00
SARG	Specifically androgen-regulated gene protein	4	6.5
SCAI	Protein SCAI	4	6.1	1	0.9997922	0.9145960	0.3790160	0.15039062	0.141052901	0.088419402				1	0.9508650	0.9211872	0.62392126	0.31368281	0.163985507	0.063329053	0.009700884	0.020569433	0.013985304	3.001867e-02	9.0938217	4.7851179	17	9.799356e-01	0.975305398	5.547571e-02	3.464659e-02	3.314402e-01	7.680488e-01
SCCPDH	Saccharopine dehydrogenase-like oxidoreductase	4	9.6	1	0.9859338	0.9475892	0.5512727	0.18813382	0.062518631	0.024652539	0.009639120	0.005421108	0.005096907	1	0.9787303	0.9030107	0.59224578	0.20515233	0.043334227	0.015627004	0.009953868		0.003032147	9.230000e-09	9.4292974	5.8604664	19	9.990789e-01	0.998894714	3.128920e-03	2.421500e-03	5.904790e-02	2.076548e-01
SCPEP1	Retinoid-inducible serine carboxypeptidase	4	8.0	1	0.9684387	0.9981542	0.6581649	0.26041516	0.100483065	0.050759690	0.018079005	0.009534435	0.008086659	1	0.9509895	0.9904281	0.66044009	0.26455346	0.105284910	0.034452281	0.024514198	0.011728262	0.009709476	1.218917e-02	10.0643382	6.1532192	20	9.981773e-01	0.997835545	6.475681e-03	7.882566e-03	8.522164e-02	2.912848e-01
SDHAF3	Succinate dehydrogenase assembly factor 3, mitochondrial	4	25.6	1	0.9877921	1.0084461	0.7746108	0.39099580	0.173872343	0.080325645	0.042325711	0.023257584	0.013754331	1	0.9726370	0.8293242	0.66205016	0.32329172	0.170137192	0.083067387	0.055586925	0.018624375	0.006852507	2.439905e-03	10.7323510	4.7824377	20	9.915282e-01	0.989939797	2.785654e-02	2.143928e-02	2.296905e-01	4.511343e-01
SEC61B	Protein transport protein Sec61 subunit beta	4	41.7	1	0.9799294	0.9634016	0.7292810	0.28850174	0.144009452	0.081552116	0.051441064	0.035248888	0.023674596	1	0.9975250	0.9707652	0.70098185	0.28510604	0.141914784	0.078457516	0.063232972	0.046547462	0.033514893	4.236544e-02	10.2618072	6.2682524	20	9.990288e-01	0.998846699	3.271031e-03	5.619048e-03	6.282747e-02	2.141139e-01
SENP5	Isoform 2 of Sentrin-specific protease 5	4	5.1
SEPHS2	Selenide, water dikinase 2	4	6.7	1	1.0196131	0.6654075	0.6921411	0.22605018	0.117418646	0.028131984	0.034533140	0.010134825	0.016350216	1	1.0182055	0.9676072	0.73707411	0.27510068	0.160200421	0.049514046	0.056569778	0.036204470	0.020499964	2.363182e-03	10.0923774	4.8414533	20	9.719417e-01	0.966680792	9.394554e-02	3.546933e-02	3.893455e-01	8.453388e-01
SERF2	Isoform 4 of Small EDRK-rich factor 2	4	44.4	1	0.9831064	1.1811368	0.8791289	0.56437726	0.564131216	0.364143061	0.259426515	0.188365957	0.161574807	1	1.0470783	0.9608426	0.73860934	0.40178013	0.404645450	0.219236299	0.214679699	0.246201141	0.221321511	1.960948e-01	11.6208807	4.6007818	20	9.433529e-01	0.932731589	1.358967e-01	5.555466e-02	7.296194e-01	1.198520e+00
SF3B4	Splicing factor 3B subunit 4	4	10.6	1	0.9992856	1.0571468	0.7321068	0.43659392	0.358657179	0.272908669	0.220687854	0.136999152	0.176572110	1	0.8975530	1.0127439	0.67374625	0.34944655	0.317615042	0.238831354	0.214823397	0.218786060	0.271776538	2.193240e-01	9.9324257	5.9960750	20	9.784147e-01	0.974367408	4.908766e-02	2.180505e-02	2.983211e-01	9.991453e-01
SF3B6	Splicing factor 3B subunit 6	4	30.4	1	1.0043569	0.9422212	0.5745362	0.22727438	0.077762717	0.019819772	0.017124580	0.008699207	0.007556958	1	0.9312380	0.9234704	0.62400687	0.23933050	0.094796358	0.035391393	0.017003336	0.015294645	0.010501323	3.438593e-03	9.6617021	5.5341357	20	9.981288e-01	0.997777916	6.443984e-03	8.114755e-03	8.763137e-02	2.622791e-01
SKIV2L	Helicase SKI2W	4	3.1	1	0.9719585	0.8097124	0.4497290	0.19951169	0.078425321	0.011021302	0.015384893			1	1.0022686	0.8630809	0.45910038	0.19045376	0.056888308	0.024103064	0.020205397			5.070000e-14	8.6438766	4.5351658	16	9.987508e-01	0.998438444	3.314029e-03	9.650000e-05	6.773438e-02	1.572333e-01
SLC20A2	Sodium-dependent phosphate transporter 2	4	6.9	1	1.0179566	0.9092550	0.6331132	0.26123053	0.122708380	0.044373938	0.018851044	0.009544075	0.006571729	1	1.0349559	0.9423303	0.53540634	0.26193590	0.100259319	0.029125722	0.016692342	0.004383785	0.003261888	5.910000e-09	9.7033378	4.9899958	20	9.976543e-01	0.997214461	8.241650e-03	9.704224e-03	1.046463e-01	2.587939e-01
SLC25A32	Mitochondrial folate transporter/carrier	4	11.1	1	0.9985748	0.8674387	0.5412815	0.20294214	0.082437887	0.035463005	0.011173070	0.006385127	0.008976908	1	0.9509861	0.8962043	0.48922928	0.19408484	0.059068144					5.030000e-09	9.0764692	4.9591158	16	9.984092e-01	0.998011468	4.309563e-03	1.076391e-03	9.109449e-02	2.250477e-01
SLC25A6	ADP/ATP translocase 3	4	10.4	1	0.9572621	0.8796612	0.5256282	0.16884368	0.045072100	0.015903893	0.007769618	0.004373814	0.003212012	1	0.9739560	0.9546668	0.58295067	0.18854027	0.037862278	0.012564530	0.003711119	0.001516836	0.001188067	8.670000e-08	9.2912406	5.9606590	20	9.977494e-01	0.997327402	7.927456e-03	2.756253e-02	8.934017e-02	3.394593e-01
SLC33A1	Acetyl-coenzyme A transporter 1	4	8.2	1	0.9887136	0.9350843	0.5809830	0.19149553	0.043568032				0.028758080											1.401082e-02	9.4156220	6.3697967	7	9.993155e-01	0.998631062	8.213390e-04	1.267253e-02	9.084578e-02	3.698698e-01
SLC39A7	Zinc transporter SLC39A7	4	5.8	1	1.0215109	0.9588539	0.5850510	0.21276007	0.067892976	0.036355049	0.016520182	0.013826031	0.006568050	1	0.9852528	0.9350573	0.56983515	0.20720878	0.054907028	0.010411986	0.010885804	0.007379705	0.008120863	4.702964e-03	9.5036104	5.9700616	20	9.994757e-01	0.999377348	1.888652e-03	4.140749e-03	4.418322e-02	1.590265e-01
SLC5A6	Sodium-dependent multivitamin transporter	4	7.7	1	0.9599960	0.9765755	0.5582738	0.24305845	0.079623839	0.018999936	0.008161501		0.008937566	1	1.0210099	0.9383355	0.70072626	0.35950209	0.135273900	0.051742970	0.010113051	0.010445155	0.010632770	1.090000e-09	10.0796140	5.2735985	19	9.929126e-01	0.991495086	2.389558e-02	7.753190e-04	1.911251e-01	4.875802e-01
SMARCD3	Isoform 2 of SWI/SNF-related matrix-associated actin-dependent regulator of chromatin subfamily D member 3	4	8.7	1	1.0255756	0.9210681	0.5719527	0.22329089	0.068299886	0.012878238	0.007644043	0.006824710	0.011379560	1	1.0713589	1.1023071	0.69480035	0.28029929	0.056768207					3.211631e-03	9.9349579	6.4313244	16	9.878421e-01	0.984802683	3.835829e-02	2.831629e-02	2.406657e-01	9.017225e-01
SMYD2	N-lysine methyltransferase SMYD2	4	6.9	1	0.9971923	0.9496805	0.5842589	0.20552249	0.070165551	0.026017912	0.013664209	0.008951594	0.004171803	1	0.9981091	0.8908685	0.57425480	0.24712338	0.089131107	0.034929106	0.011423633	0.015594784	0.013837536	1.907776e-03	9.5322291	5.3906010	20	9.991206e-01	0.998955740	3.064427e-03	5.618799e-03	6.085206e-02	1.756818e-01
SMYD3	Histone-lysine N-methyltransferase SMYD3	4	9.6
SMYD5	SET and MYND domain-containing protein 5	4	8.6	1	0.9395861	1.0092806	0.7422537	0.47457772	0.233296807	0.061096217	0.014763464	0.008185250	0.004852979	1	0.9699401	1.0316482	0.79759389	0.41218495	0.226499163	0.118317343	0.043408790	0.021438485	0.013492188	9.050000e-11	11.5592520	5.1815586	20	9.947301e-01	0.993742000	1.820295e-02	2.106822e-03	1.844919e-01	4.187091e-01
SNRNP27	U4/U6.U5 small nuclear ribonucleoprotein 27 kDa protein	4	27.1	1	1.0835136	0.8903476	0.7724147	0.30158490	0.125073812	0.052177531	0.032736923	0.013057327	0.009471419	1	1.0584705	0.7907682	0.58428121	0.32959173	0.152411870	0.053111803	0.040646263		0.008768720	4.730000e-10	10.1873690	4.5170712	19	9.844176e-01	0.981301073	5.100208e-02	1.375675e-03	3.250875e-01	6.011225e-01
SNRNP48	U11/U12 small nuclear ribonucleoprotein 48 kDa protein	4	10.0	1	0.9230972	0.9613445	0.5449849	0.20519836	0.075597813	0.022878972	0.015304988	0.012999721	0.006632222	1	0.9671247	0.8664633	0.55209958	0.20222706	0.041941170	0.034298439				4.080570e-04	9.3115597	5.4412905	17	9.958545e-01	0.994897902	1.205317e-02	1.401979e-02	1.365265e-01	4.105630e-01
SNUPN	Snurportin-1	4	10.3	1	1.0482703	1.0553634	0.6280157	0.28649910	0.106857799	0.043236296	0.022592177	0.009324036	0.011729999	1	1.0619470	1.0476778	0.70553718	0.24624213	0.078802568	0.037116741	0.017096358	0.006539211	0.003744772	1.394911e-02	10.1274559	6.6404709	20	9.934989e-01	0.992279931	2.569846e-02	1.509317e-02	1.626595e-01	6.267720e-01
SNX18	Isoform 2 of Sorting nexin-18	4	6.2	1	1.0137311	0.8746887	0.6859959	0.43126124	0.338923217	0.299686318	0.191325837	0.086064179	0.024704578	1	1.0277176	0.9450091	0.70074881	0.36804824	0.291943181	0.228308860	0.148913550	0.061348362	0.008332761	5.900000e-08	11.5232149	3.1041244	20	9.852544e-01	0.982489569	3.992002e-02	1.954978e-02	5.719444e-01	3.914663e-01
SNX29	Isoform 2 of Sorting nexin-29	4	5.4	1	0.9969786	0.8839975	0.5674252	0.25726427	0.109919888	0.045450463	0.046132385	0.030714673	0.023219189	1	1.0835440	0.9934710	0.58902620	0.23996483	0.111450285	0.039154306	0.040741269			2.490551e-02	9.5321455	5.4218502	18	9.953035e-01	0.994297062	1.481678e-02	1.544454e-02	1.509437e-01	4.406600e-01
SNX33	Sorting nexin-33	4	5.4											1	0.9612373	0.9208173	0.58523797	0.15223560	0.055672528					3.620000e-07	9.4027930	6.4644681	6	9.967789e-01	0.991947274	2.865085e-03	1.172081e-01	2.600665e-01	1.064661e+00
SPC25	Kinetochore protein Spc25	4	17.4	1	1.0087872	0.8968702	0.5825079	0.17729407	0.043407167	0.008975550	0.001545187	0.002415189	0.001077517	1	0.9706424	0.9348036	0.56476361	0.20033861	0.036491951	0.010661708	0.001445413		0.003697842	2.480000e-11	9.4006028	6.0260175	19	9.988519e-01	0.998622290	3.964908e-03	1.227721e-03	7.561166e-02	3.725087e-01
SPRYD7	Isoform 2 of SPRY domain-containing protein 7	4	25.5	1	1.0298533	0.8785467	0.6844059	0.21835094	0.101609571	0.051746200	0.033125135	0.022873226	0.010512120	1	0.9727824	0.9859481	0.72215466	0.27103027	0.086877644	0.030569409	0.017377800	0.015856170	0.009328507	1.494133e-02	10.1273721	6.5207136	20	9.961307e-01	0.995405206	1.381483e-02	1.118342e-02	1.208101e-01	4.510447e-01
SREK1IP1	Protein SREK1IP1	4	18.1	1	0.9385761	0.9151326	0.6633740	0.27459943	0.103735591	0.041174712	0.020152766	0.011460668	0.007879280	1	0.9448086	0.9252164	0.58370145	0.24418260	0.085440301	0.036118583	0.014624263	0.007281151		1.180000e-09	9.8488747	5.2457587	19	9.966522e-01	0.995982634	1.067399e-02	1.578791e-03	1.260709e-01	3.288757e-01
SSNA1	Sjoegren syndrome nuclear autoantigen 1	4	31.9	1	0.6209084	0.6723907	0.9395225	0.41921995	0.241134072	0.087475953	0.133920951	0.020066984	0.029385447	1	1.2451262	0.4990032	0.86355563	0.45912957	0.346507358	0.145287738	0.218596146	0.076051581	0.054193245	6.340000e-10	11.2469129	2.9144468	20	8.128226e-01	0.777726825	5.278501e-01	1.383518e-02	2.199159e+00	1.338000e+00
STAT5B	Signal transducer and activator of transcription 5B	4	4.8	1	1.0498792	0.8172113	0.5768338	0.22107462	0.074866555	0.038787487	0.017624769	0.011010692	0.010971982	1	0.9168392	0.8281334	0.42919111	0.16889886	0.062906911	0.025866374	0.008611828	0.004342192	0.006928130	4.400000e-09	8.8199592	4.4514851	20	9.923213e-01	0.990881489	2.503749e-02	1.473823e-03	1.904266e-01	3.952492e-01
STEAP3	Isoform 3 of Metalloreductase STEAP3	4	10.1	1	1.0014077	0.8683189	0.5314673	0.17859686	0.044418276	0.020137779	0.006380792	0.003821121	0.003842524	1	1.0160640	0.9383331	0.57771368	0.20864018	0.064776344	0.025644608	0.005634462		0.003662420	1.380000e-11	9.3018139	5.5652766	19	9.983812e-01	0.998057465	5.518433e-03	1.366962e-03	7.268394e-02	2.373900e-01
STK38L	Serine/threonine-protein kinase 38-like	4	9.3	1	1.2289708	0.6459045	0.6381533	0.19577156	0.075336867	0.026889885	0.017194008	0.014308205	0.015626941	1	0.9193029	0.7846140	0.43534935	0.22408570	0.089486015	0.035823461	0.027225352	0.018389139		8.050000e-09	8.6297761	3.7690468	19	9.611936e-01	0.953432347	1.247590e-01	2.650510e-02	5.189267e-01	8.063130e-01
STX2	Isoform 2 of Syntaxin-2	4	16.2	1	0.9748824	0.8316058	0.6776320	0.38629206	0.110573438		0.034263804			1	1.0131321	0.9804956	0.70136568	0.36012588	0.181973588	0.080917093	0.036988066	0.027655095	0.007270759	2.330000e-09	10.6048679	4.6377319	17	9.935044e-01	0.992005441	1.792344e-02	1.799694e-02	3.035803e-01	3.772500e-01
STX6	Syntaxin-6	4	18.0	1	0.9833381	0.9987555	0.7813109	0.42699283	0.272856630	0.161228802	0.087801386	0.045524937	0.027701979	1	0.9778668	0.8783359	0.68697248	0.37599850	0.293082351	0.143709888	0.132762247	0.021223007	0.008646600	8.250000e-05	11.3914347	3.9010236	20	9.916024e-01	0.990027792	2.524008e-02	2.365593e-02	3.038542e-01	3.622223e-01
SUCO	SUN domain-containing ossification factor	4	3.5
SURF4	Surfeit locus protein 4	4	12.3	1	0.9901951	0.7349826	0.4924076	0.16336721	0.050905035	0.022971248	0.011163652	0.006157144	0.006512563	1	0.9787961	0.8272254	0.56018267	0.21875228	0.071539270	0.019521620	0.002597906	0.015003862	0.006846901	6.410000e-12	8.7550396	4.2646468	20	9.925122e-01	0.991108294	2.415510e-02	7.920000e-05	1.928530e-01	3.709676e-01
SYNGR2	Synaptogyrin-2	4	17.0	1	0.9880116	0.7021666	0.7168159	0.47070248	0.304327517	0.272379732	0.205622315	0.087942037	0.075558623	1	1.0045291	0.8869737	0.66870469	0.43212994	0.432167390	0.247432260	0.242086917	0.195505189	0.096972679	1.510000e-10	11.6979447	2.4266653	20	9.776413e-01	0.973449081	4.876366e-02	1.312060e-03	1.071839e+00	3.793196e-01
TADA1	Transcriptional adapter 1	4	11.3	1	0.8773952	0.8944509	0.5176889	0.20830014	0.067270026	0.029702609	0.010512010			1	0.9476853	0.7466658	0.48478508	0.17972972	0.093157466	0.057865091				3.380000e-08	8.7805770	4.2281490	15	9.867051e-01	0.983079254	2.986902e-02	6.988828e-02	3.329234e-01	3.888489e-01
TAF10	Transcription initiation factor TFIID subunit 10	4	22.5	1	1.1836509	1.0955542	0.8529637	0.48350236	0.385966436	0.174953859	0.203830435	0.122407081	0.110537351	1	1.1185194	0.8319820	0.69633055	0.35096394	0.360279912	0.158366673	0.178789476	0.171738298	0.164451944	1.374508e-01	10.9350542	4.8518025	20	9.547426e-01	0.946256862	1.330594e-01	4.709833e-02	5.837092e-01	1.157948e+00
TAF9	Transcription initiation factor TFIID subunit 9	4	12.5	1	1.0028462	1.0037504	0.6889607	0.35722468	0.161560481	0.108698915	0.061187877	0.041742697	0.030310201	1	0.9616993	0.8770911	0.65317510	0.30102114	0.146231437	0.089910150	0.042056492	0.038920019	0.032956006	2.886952e-02	10.2671236	5.0043716	20	9.960455e-01	0.995304054	1.268448e-02	1.309436e-02	1.453892e-01	3.287870e-01
TAF9B	Transcription initiation factor TFIID subunit 9B	4	15.9	1	1.0044036	1.0071702	0.7622073	0.40207371	0.245959607	0.185962393	0.113611065	0.156256311	0.077636499	1	1.0280584	0.9011073	0.66431345	0.32413880	0.294898711	0.131941538	0.104135100	0.106798186	0.099631383	1.006031e-01	10.3977365	4.9543357	20	9.904471e-01	0.988655986	2.711292e-02	1.959974e-02	2.346401e-01	5.125895e-01
TARBP1	Probable methyltransferase TARBP1	4	1.9											1	1.0094858	0.9205433	0.56932560	0.21077989	0.060319333	0.038358895	0.026419634	0.021905995	0.013841318	1.238540e-02	9.3909490	5.7215641	10	9.997076e-01	0.999561469	5.095890e-04	4.800815e-03	5.210524e-02	1.741812e-01
TCF12	Transcription factor 12	4	9.7	1	1.0125817	0.9327619	0.6382754	0.24013606	0.094090995	0.053445423	0.056631661	0.029851401	0.028698167	1	1.0082806	0.9599862	0.63874253	0.22413055	0.063866461	0.025076048	0.021095779	0.021184679	0.018638136	2.247636e-02	9.7706638	6.3010166	20	9.992079e-01	0.999059389	2.792312e-03	4.998042e-03	5.401426e-02	2.053798e-01
THOC6	Isoform 3 of THO complex subunit 6 homolog	4	15.2	1	0.9905299	0.9857733	0.6600026	0.22818426	0.062374450	0.018842063	0.013539435	0.007996737	0.004575973	1	1.0200292	0.9931988	0.66602287	0.24559489	0.065656848	0.025929611	0.006094565			4.088430e-03	9.9973918	6.7024049	18	9.994638e-01	0.999348891	1.839394e-03	4.967929e-03	4.651738e-02	1.875335e-01
TICRR	Treslin	4	2.6	1	0.9079805	2.0492552	0.7770455	0.82893207	0.749845077	0.399014182	0.284146401	0.544221620	0.513028154	1	0.9785229	1.0877105	0.81970852	0.38962367	0.328796140	0.219475393	0.197897799	0.216557121	0.219107888	3.299385e-01	11.5864733	6.6364552	20	6.018591e-01	0.527207716	1.514494e+00	1.310846e-01	2.039921e+00	6.970095e+00
TIMM8B	Mitochondrial import inner membrane translocase subunit Tim8 B	4	47.0	1	1.1646652	1.1768042	0.8697640	0.36770043	0.188216326	0.121316506	0.088635298	0.058965620	0.046070888	1	1.0530152	0.7609418	0.74008248	0.31615140	0.179980534	0.094042562	0.083313657	0.064151850	0.059191032	7.030130e-02	10.7473903	6.9093543	20	9.637331e-01	0.956933038	1.319705e-01	3.487870e-02	4.011233e-01	1.507472e+00
TIMM9	Mitochondrial import inner membrane translocase subunit Tim9	4	47.2	1	0.8267454	0.6651275	0.5698036	0.44204058	0.198061699	0.127124877	0.047062420	0.039625010	0.047565140	1	1.0014576	1.0848362	0.67644093	0.22335037	0.138660008	0.098771953	0.060130707	0.052990016	0.040551485	1.270961e-02	10.0007405	3.8863579	20	9.496015e-01	0.940151754	1.488592e-01	5.633440e-02	6.171126e-01	8.651626e-01
TIPIN	TIMELESS-interacting protein	4	12.3	1	0.9942651	1.0761204	0.8408121	0.54275025	0.414610757	0.275040091	0.219309788	0.119469009	0.103288699	1	1.0033585	0.9384742	0.72989052	0.42436956	0.402920137	0.243623126	0.209602560	0.169286330	0.038936555	7.116957e-02	12.2587139	3.7562834	20	9.784610e-01	0.974422457	5.580452e-02	5.074762e-02	5.932154e-01	5.778258e-01
TMC6	Isoform 3 of Transmembrane channel-like protein 6	4	9.6	1	1.0163879	0.8769504	0.6023923	0.20628578	0.077413593	0.028843756	0.012774608	0.004625325	0.003120370	1	0.9713543	0.8640349	0.50067240	0.19116020	0.073077395	0.020061427				3.600000e-08	9.2248606	5.0223906	17	9.968688e-01	0.996146198	9.185314e-03	3.485840e-02	1.541634e-01	3.051585e-01
TMED10	Transmembrane emp24 domain-containing protein 10	4	16.4	1	1.0226355	0.8752157	0.5620300	0.19963883	0.054930438	0.024238158	0.010368400	0.006086432	0.006714123	1	0.9377735	0.9020298	0.53018842	0.20742680	0.049787190	0.017833539	0.008043082	0.010850180	0.017462355	5.630000e-11	9.2424625	5.2828649	20	9.978897e-01	0.997494064	7.220684e-03	5.963490e-04	8.959729e-02	2.721193e-01
TMED9	Transmembrane emp24 domain-containing protein 9	4	12.3	1	1.2009304	1.4290454	1.1726246	0.49841238	0.200661198	0.070373487	0.017643027	0.019716262	0.004926220	1	1.0702017	1.0404697	0.75500534	0.37775484	0.165385758	0.057700925	0.042374936	0.004533075	0.032276384	3.418446e-02	11.7585118	9.2580218	20	9.310188e-01	0.918084864	3.426069e-01	5.381143e-02	5.295576e-01	3.899248e+00
TMEM126A	Transmembrane protein 126A	4	14.9	1	0.9840273	0.9217900	0.5462791	0.20007214	0.057978430	0.014850614	0.009158952	0.006060560	0.001898822	1	0.9785446	0.9578517	0.64566548	0.20926491	0.068325723	0.029359042	0.004322179	0.009547507	0.003852278	3.419890e-04	9.5862117	6.0109897	20	9.981720e-01	0.997829237	6.537475e-03	7.702487e-03	8.207232e-02	2.951184e-01
TMEM2	Isoform 2 of Cell surface hyaluronidase	4	3.5	1	1.0022882	0.9695247	0.6500813	0.29923979	0.147293012	0.099657108	0.064122950	0.033989502	0.014444985	1	1.1269170	0.8847207	0.55901998	0.26123073						3.446220e-02	9.7192244	5.0034925	15	9.893564e-01	0.986453643	2.703132e-02	2.874377e-02	2.618119e-01	6.321802e-01
TMEM223	Transmembrane protein 223	4	18.3	1	1.0278447	0.9087059	0.5611769	0.18684054	0.066860636	0.030629414	0.007869287	0.005816726	0.002576074	1	0.9552581	0.9257265	0.53837496	0.21205906	0.078192549	0.050549883				4.138254e-03	9.3110279	5.4742540	17	9.986508e-01	0.998339491	4.033862e-03	8.711560e-03	7.884324e-02	2.404005e-01
TMEM245	Isoform 2 of Transmembrane protein 245	4	4.0	1	0.9934799	0.9930409	0.6550689	0.30281546	0.112911612	0.039326044	0.015875640	0.009758775	0.006839614	1	0.9470641	0.9964922	0.65406959	0.30016024	0.149536666	0.112595245	0.058021229	0.013630579	0.009350642	1.616458e-02	10.1998878	5.5044640	20	9.961916e-01	0.995477482	1.314774e-02	1.224327e-02	1.340221e-01	3.662153e-01
TMEM259	Isoform 2 of Membralin	4	13.2	1	0.9417775	0.8868189	0.5733727	0.26822427	0.089251360	0.029875594	0.011437121	0.006384891	0.003438328	1	1.0530475	0.9242444	0.62062107	0.26135559	0.070998410	0.049391963	0.025808028	0.008906929		3.180000e-11	9.6992318	5.0581731	19	9.969946e-01	0.996393499	9.873841e-03
TMEM41B	Transmembrane protein 41B	4	11.7	1	0.9874806	0.7344835	0.5210828	0.17776462	0.053354463	0.023391093	0.009338128	0.006663725	0.004475508	1	1.0147723	0.8728758	0.51351571	0.20726024	0.064501666	0.027185348	0.017215161	0.005855873	0.010282500	1.590000e-09	8.8118667	4.4314580	20	9.939424e-01	0.992806584	1.996414e-02	2.042591e-02	1.626859e-01	3.570409e-01
TNPO2	Isoform 2 of Transportin-2	4	5.1	1	0.9284180	1.0051315	0.5949771	0.25461232	0.076353515	0.017582797	0.005890222	0.002296152	0.004363005	1	0.9389490	0.9046499	0.63808216	0.24640426	0.066651913	0.014912905				6.340000e-10	9.8205944	5.8080941	17	9.947357e-01	0.993520866	1.570249e-02	2.160300e-03	1.611505e-01	4.858258e-01
TOLLIP	Toll-interacting protein	4	13.9	1	1.0531671	1.0636834	0.8446723	0.48281800	0.217315216	0.069091224	0.028206038	0.014217058	0.008768115	1	0.9963749	1.0500402	0.70032272	0.38361746	0.212341316	0.078140454	0.038632174	0.007207735	0.017587954	1.794191e-03	11.4906016	5.5029948	20	9.905592e-01	0.988789046	3.524371e-02	2.259972e-02	2.430176e-01	5.814150e-01
TOMM40	Isoform 2 of Mitochondrial import receptor subunit TOM40 homolog	4	13.7	1	0.9645359	0.9141963	0.6468700	0.23187465	0.081578803	0.029508908	0.011236228	0.007343911	0.003906343	1	0.9817601	0.9666264	0.66550652	0.25817665	0.088309512	0.036582285	0.012586947		0.001267480	7.558490e-04	9.9808799	5.9213310	19	9.988114e-01	0.998573688	4.013635e-03	6.962992e-03	7.078445e-02	2.285988e-01
TPP1	Isoform 2 of Tripeptidyl-peptidase 1	4	11.9	1	1.0255122	1.0211071	0.6828483	0.22817600	0.077783348	0.081114398	0.014552707	0.008347384	0.003988661	1	1.1307671	1.0188068	0.67458001	0.23974741	0.083136173	0.039652994	0.039005038	0.010808664	0.037069107	2.549261e-02	9.9925798	7.2139601	20	9.935366e-01	0.992324679	2.536214e-02	1.431140e-02	1.535140e-01	7.010944e-01
TPST2	Protein-tyrosine sulfotransferase 2	4	9.5	1	0.9564265	0.9483822	0.5830277	0.22175702	0.135724596	0.057793764	0.028618292	0.012564595	0.013787643	1	0.9959458	0.8936451	0.63436445	0.24378315	0.119164196	0.077815081	0.887473478		0.075999987	1.501592e-01	9.1048084	7.5851070	19	7.996207e-01	0.759544799	6.284110e-01	7.307897e-02	7.879831e-01	5.567582e+00
TRADD	Isoform 2 of Tumor necrosis factor receptor type 1-associated DEATH domain protein	4	13.5	1	0.9570107	1.0097908	0.5450522	0.23539734	0.091315004	0.044651058	0.026137167	0.009016940	0.012797084	1	0.9518571	0.8727552	0.56598412	0.18932628	0.078729981	0.023203893				1.303873e-02	9.3739082	5.6550674	17	9.946417e-01	0.993405127	1.564982e-02	1.692643e-02	1.533393e-01	4.992119e-01
TRAF7	Isoform 2 of E3 ubiquitin-protein ligase TRAF7	4	7.1											1	1.0222105	0.9054496	0.56011205	0.17795354	0.054267526	0.047940685				1.183937e-02	9.2551641	5.8608591	7	9.984893e-01	0.996978674	1.793459e-03	2.297618e-02	1.527331e-01	5.486022e-01
TRAPPC10	Trafficking protein particle complex subunit 10	4	3.0	1	1.0826413	0.9053081	0.5599839	0.20065062	0.077382877	0.021608240	0.018597950	0.014315685	0.011264577	1	0.9720523	0.9127830	0.55961992	0.19744940	0.049088362	0.018049606	0.007919918			2.191480e-04	9.3543302	5.5447961	18	9.972504e-01	0.996661191	8.989662e-03	1.117074e-02	1.103589e-01	3.469253e-01
TRAPPC11	Isoform 4 of Trafficking protein particle complex subunit 11	4	3.8	1	1.0485713	0.9253911	0.6305000	0.25881699	0.123576855	0.036669455	0.026175851	0.038056706	0.028505526	1	0.9751879	0.9325684	0.63385255	0.23812541	0.088472566	0.033376093	0.015821967	0.015748974	0.006028965	1.206566e-02	9.8281330	5.5862048	20	9.984229e-01	0.998127139	5.494844e-03	7.568264e-03	8.234884e-02	2.446327e-01
TRIM27	Isoform Beta of Zinc finger protein RFP	4	13.4	1	0.9451922	0.7766887	0.4986963	0.12053590		0.058937144				1	0.8847210	0.7395745	0.43641663	0.26349971	0.206347123					1.600000e-11	8.4093315	3.2121506	12	9.774779e-01	0.969032047	3.136722e-02	1.274900e-04	7.294734e-01	6.471531e-01
TRIM38	E3 ubiquitin-protein ligase TRIM38	4	8.6	1	0.9902814	0.9283693	0.5747706	0.18655427	0.061888622	0.026428226	0.012636852		0.005678418	1	0.9995458	0.8427641	0.45511488	0.19823839	0.039864710					3.550000e-09	9.0645708	5.2031013	15	9.953572e-01	0.994091024	1.205043e-02	1.718710e-03	1.581812e-01	4.298053e-01
TRIM47	Tripartite motif-containing protein 47	4	7.7	1	1.0507054	1.0673725	0.6532552	0.31849269	0.148782242	0.130820451	0.045024874	0.024471997	0.019592602											4.225685e-02	10.2245279	5.8258477	10	9.888082e-01	0.983212308	2.043474e-02	3.235295e-02	3.629725e-01	1.096930e+00
TRMT11	Isoform 2 of tRNA (guanine(10)-N2)-methyltransferase homolog	4	7.6	1	0.9623006	0.8346434	0.5215964	0.22964981	0.094001682	0.043729841	0.018234422	0.010731133	0.008688514	1	1.0707780	0.9749529	0.61582563	0.22101365	0.048275029	0.022394969	0.009477658	0.007934292	0.003530280	2.320000e-08	9.4537662	5.2373907	20	9.935363e-01	0.992324317	2.277907e-02	3.138245e-03	1.682882e-01	4.614431e-01
TSC1	Isoform 2 of Hamartin	4	3.2	1	0.9135579	0.9124944	0.5659977	0.24222837	0.115308110	0.061507351	0.024537892	0.021765040	0.007597841	1	1.0470782	0.8966909	0.56056362	0.17997307	0.058479744	0.036479586				1.150829e-02	9.3472891	5.2693396	17	9.950895e-01	0.993956358	1.413691e-02	1.682587e-02	1.544545e-01	4.303772e-01
TSPAN14	Tetraspanin-14	4	12.6	1	0.9802525	0.8369300	0.7734872	0.44832881	0.325423239	0.263094549	0.164639769	0.068073070	0.062309507	1	1.0173637	0.9604634	0.70010051	0.39535474	0.346242775	0.229668719	0.188124288	0.134561853	0.079737257	3.773555e-02	11.4863793	3.2948813	20	9.878230e-01	0.985539759	3.085216e-02	4.003741e-02	4.647354e-01	3.700455e-01
TYW3	tRNA wybutosine-synthesizing protein 3 homolog	4	14.3	1	0.9553620	0.7060012	0.5544250	0.21769259	0.078776602	0.049186971	0.032151233	0.019001868	0.017819452	1	0.8305013	0.9632887	0.58708743	0.18345252	0.105426400	0.029231863	0.013290180			6.160000e-08	9.1906888	4.4510985	18	9.740195e-01	0.968452223	7.246257e-02	3.083307e-02	3.745029e-01	7.445710e-01
UAP1L1	UDP-N-acetylhexosamine pyrophosphorylase-like protein 1	4	7.9	1	1.0956541	0.9077240	0.5181971	0.16670183	0.063063233	0.015153861	0.023611154	0.012935169	0.006437873	1	1.1351808	0.8387931	0.54498324	0.15592500						3.960650e-04	9.0722892	5.4271112	15	9.879044e-01	0.984605614	3.513603e-02	2.834162e-02	2.497988e-01	7.650141e-01
UBE2H	Ubiquitin-conjugating enzyme E2 H	4	19.1											1	1.0291994	0.9332659	0.79481353	0.38730463	0.220483822	0.057734086	0.049548171			1.058598e-02	11.2286509	5.3735244	8	9.954700e-01	0.992072528	5.735561e-03	4.096491e-02	3.242772e-01	7.104557e-01
UBE2J1	Ubiquitin-conjugating enzyme E2 J1	4	13.2	1	1.0646471	0.9523635	0.5984280	0.20225488	0.054667061	0.020649570	0.008970392	0.008008278	0.002320849	1	1.0392736	0.9520388	0.57709700	0.19589875	0.046758369	0.016645159				9.521780e-04	9.5439894	6.2680464	17	9.980584e-01	0.997610386	6.367176e-03	1.021511e-02	9.048834e-02	3.585753e-01
UBE3D	E3 ubiquitin-protein ligase E3D	4	9.5	1	0.9536214	0.9969169	0.8869611	0.36977096	0.141545639	0.052410968	0.021380509	0.018088300	0.012655582	1	0.9957420	1.0653089	0.71513160	0.31114046	0.153095868	0.054614270	0.018541062	0.025922523	0.014304226	2.012269e-02	10.9333072	6.9642014	20	9.925066e-01	0.991101582	2.798296e-02	1.621728e-02	1.762771e-01	6.663203e-01
UNC119B	Protein unc-119 homolog B	4	17.9	1	0.9755768	1.0157080	0.7414927	0.48490949	0.366236578	0.210436187	0.089173289	0.036962777	0.016823850	1	0.9817450	0.9574207	0.73414043	0.39971801	0.382881774	0.255238102	0.157238960	0.039353090	0.011580984	4.330000e-10	12.1234653	3.6281761	20	9.857905e-01	0.983126250	4.143592e-02	1.814049e-02	1.025900e+00	2.754708e-01
USP4	Ubiquitin carboxyl-terminal hydrolase 4	4	3.7	1	0.8918006	0.8620510	0.5234929	0.18861624	0.060588411	0.026633759	0.010614244	0.009241953		1	1.0052704	1.0566968	0.54920462	0.20527065	0.091998010					1.541055e-02	9.2639494	6.0352555	15	9.869716e-01	0.983418352	3.388096e-02	3.135453e-02	2.408099e-01	9.189637e-01
VAMP4	Vesicle-associated membrane protein 4	4	34.8	1	1.0551067	1.0237974	0.8027761	0.47543348	0.331225597	0.236564194	0.178965972	0.091901205	0.088323277	1	1.0501731	0.9944199	0.77720081	0.41847044	0.382092998	0.231638517	0.208785024	0.161548311	0.115180468	1.190930e-01	11.3879839	4.6384127	20	9.873350e-01	0.984960318	3.490852e-02	2.691256e-02	3.238463e-01	5.582776e-01
VPS13B	Isoform 2 of Vacuolar protein sorting-associated protein 13B	4	1.0	1	0.9359275	1.0183234	0.5934667	0.21211392	0.047364792					1	1.0270189	0.9508440	0.56785166	0.24923278	0.054158388	0.029688368		0.010711153		7.375866e-03	9.5952693	6.1893548	14	9.945707e-01	0.992941975	1.318430e-02	2.452959e-02	1.690611e-01	6.283176e-01
VPS37B	Vacuolar protein sorting-associated protein 37B	4	14.4	1	0.8147589	0.8377062	0.6412799	0.25437734	0.072994789	0.014456995	0.009499818		0.005761595	1	0.9636781	0.8649107	0.68019186	0.24574635	0.086561872	0.027665286	0.013399080	0.010916406	0.006424278	2.100000e-08	9.8506983	5.2181760	19	9.821089e-01	0.978530724	5.466069e-02	2.837683e-02	2.921065e-01	7.466678e-01
VPS41	Isoform 2 of Vacuolar protein sorting-associated protein 41 homolog	4	4.4	1	0.9741394	0.9200185	0.5076799	0.18769748	0.074812614	0.030401904	0.017929617	0.010012685	0.007432781	1	1.0704102	1.0097014	0.59636337	0.27107898	0.095993702	0.049634340	0.015346132		0.014539034	1.316423e-02	9.4402146	5.7113630	19	9.937310e-01	0.992477186	2.166542e-02	1.578470e-02	1.621760e-01	5.353137e-01
VPS72	Vacuolar protein sorting-associated protein 72 homolog	4	10.4	1	0.6873399	1.1658563	0.4585823	0.26231614	0.075658427	0.040433344	0.034015623	0.012496326	0.010505873	1	1.0704425	0.9446594	0.61435117	0.23988110	0.088761971	0.018450922	0.012110839	0.018162526		2.203580e-02	9.4750174	6.2819565	19	9.493700e-01	0.939244023	1.740139e-01	4.287605e-02	4.331889e-01	1.751992e+00
WARS2	Tryptophan--tRNA ligase, mitochondrial	4	10.8	1	1.0016174	0.9072270	0.5469405	0.21897935	0.060336911	0.030083079	0.012981670	0.009822556	0.007035109	1	1.0388838	0.8716407	0.62063806	0.22459387	0.057247770	0.016889000				9.600000e-10	9.4763036	5.3421635	17	9.972114e-01	0.996567833	8.467763e-03	6.413021e-03	1.927628e-01	3.172753e-01
WASF1	Wiskott-Aldrich syndrome protein family member 1	4	6.8	1	1.0990118	0.9918589	0.7356887	0.28748601	0.056769191	0.017751186	0.012548358	0.008264787	0.005292539	1	1.0524644	1.0733451	0.67023073	0.29112426	0.042672760					8.270000e-08	10.3554989	6.8810176	16	9.915949e-01	0.989493687	2.742481e-02	2.434888e-02	2.063892e-01	7.715379e-01
WNK4	Serine/threonine-protein kinase WNK4	4	4.2	1	0.9490335	0.8995794	0.5572074	0.25824594	0.089563655	0.040675152	0.018836731		0.009266803	1	0.9514248	0.8903468	0.50949141	0.21600602	0.080137297	0.043227636	0.015300535	0.013924957	0.003553400	2.890000e-09	9.2921242	4.7483872	19	9.978643e-01	0.997437199	6.648935e-03	9.802560e-03	9.221749e-02	2.505032e-01
YPEL5	Protein yippee-like 5	4	35.5	1	0.9944565	0.9116245	0.7041642	0.28183861	0.069056345	0.032941900	0.014961396	0.009756038	0.006938379	1	1.0089780	0.9539232	0.65675319	0.29062557	0.097078808	0.029372950	0.008158783			3.040000e-10	10.2058822	5.8124978	18	9.986810e-01	0.998398336	4.269709e-03	7.932740e-04	8.192338e-02	2.386295e-01
ZBED1	Zinc finger BED domain-containing protein 1	4	5.5	1	1.0070318	0.9339610	0.5587290	0.23624757	0.077562844	0.037716382	0.009741250			1	1.2123165	1.0435953	0.47362119	0.20024165	0.106710111					4.312853e-02	9.1417914	6.4179848	14	9.747022e-01	0.967112920	6.682443e-02	5.138816e-02	3.548259e-01	1.631434e+00
ZMYM3	Isoform 2 of Zinc finger MYM-type protein 3	4	3.5	1	0.9927259	0.8320322	0.5661924	0.21879137	0.082372656	0.040735713	0.014648992	0.013020893	0.008099859	1	1.0050690	0.8834371	0.55100387	0.23456553	0.077828156	0.033248371	0.016690125			3.000000e-09	9.2904699	4.6959509	18	9.983841e-01	0.998037893	4.892509e-03	1.038183e-02	1.130882e-01	2.366379e-01
ZNF316	Zinc finger protein 316	4	5.3	1	0.9896374	0.9060184	0.6210806	0.21398184	0.070726523	0.015544985	0.018125361	0.011698356	0.003116537											1.170000e-10	9.6791091	5.7575609	10	9.989054e-01	0.998358151	1.921295e-03	3.930530e-04	1.024634e-01	3.287132e-01
ZNF330	Zinc finger protein 330	4	12.5	1	0.9895827	0.9771338	0.6643393	0.26125090	0.109474361	0.056450689	0.025781717	0.028016785	0.009649994	1	1.0088823	0.9407639	0.62318932	0.26914003	0.125990481	0.050691349	0.024001941	0.019346362	0.007503603	1.467629e-02	9.9744677	5.6393346	20	9.991581e-01	0.999000226	2.937214e-03	5.571437e-03	6.077165e-02	1.796970e-01
ZNF496	Zinc finger protein 496	4	6.0	1	1.1540331	1.4727566	0.8071145	0.66160735	0.259775750	0.172801783		0.075657562		1	0.9475116	1.0198537	0.70609126	0.23440537	0.297518552	0.115902173	0.094291828	0.093642893		9.798688e-02	11.2123225	6.1432933	17	8.837611e-01	0.856936701	3.821970e-01	9.836955e-02	9.466727e-01	2.756798e+00
ZNF512B	Zinc finger protein 512B	4	5.9	1	0.9155719	0.7218771	0.5730543	0.24699534	0.081048729	0.032274207	0.015884324													1.810000e-07	8.7836603	3.5167269	8	9.800000e-01	0.964999951	2.297167e-02	9.034297e-02	7.589199e-01	9.229995e-01
ZNF593	Zinc finger protein 593	4	38.8	1	0.9587245	0.9462486	0.5829122	0.22979948	0.105084751	0.036704421	0.017903425	0.007712484	0.006022920	1	1.0440951	0.8702250	0.58553047	0.23719983	0.107889305	0.042844529	0.011586084	0.012128296	0.003793245	3.430000e-07	9.5831008	5.0267225	20	9.978750e-01	0.997476527	7.295758e-03	9.173746e-03	9.954826e-02	2.478253e-01
ZNF629	Zinc finger protein 629	4	6.3	1	1.1295460	1.0485261	0.4968151	0.18213172	0.057135666					1	0.9414527	0.8516856	0.62841589	0.24715913	0.090217811	0.055134219	0.016300107		0.022556573	2.239898e-02	9.3810648	5.9860412	15	9.807930e-01	0.975554790	5.217299e-02	3.927542e-02	3.069284e-01	1.118816e+00
ZNF646	Zinc finger protein 646	4	2.1											1	0.9011381	0.9454941	0.58864934	0.24101292						7.211583e-02	9.3525631	6.0360534	5	9.764224e-01	0.905689510	9.609674e-03	3.316117e-01	1.460312e+00	3.709217e+00
ZNF687	Isoform 2 of Zinc finger protein 687	4	4.1	1	1.0589874	0.9835846	0.5767762	0.29209573	0.091251651	0.037214905	0.018027725	0.022921549	0.007590524	1	0.7869408	0.8270352	0.50780416	0.20098695	0.159586428	0.090446022				9.568054e-03	9.3706387	4.5741781	17	9.735260e-01	0.967416664	7.148084e-02	4.255287e-02	3.981206e-01	8.130139e-01
ABT1	Activator of basal transcription 1	5	21.3	1	0.9531611	0.8794384	0.5692920	0.25692839	0.086125162	0.029055578	0.027619006	0.019587140	0.011221005	1	0.9769821	0.8704921	0.55516611	0.20529756	0.065543368	0.024112875	0.013381048	0.006854685	0.003446298	4.110000e-12	9.3574165	4.8540010	20	9.980623e-01	0.997698967	6.387411e-03	3.000000e-05	9.419292e-02	2.217218e-01
ACTR5	Actin-related protein 5	5	10.2	1	0.9744144	0.9932529	0.5877409	0.21818305	0.059816324	0.041246405	0.020742613	0.015178546	0.013127170	1	1.0078480	0.8440213	0.58836370	0.18808462	0.059363683	0.015029588				4.671786e-03	9.4927311	5.8291177	17	9.954763e-01	0.994432355	1.369469e-02	1.578337e-02	1.405565e-01	4.794369e-01
[truncated: 3,068 more rows]
