# Supplementary material for: Proteome-Wide Monitoring of Drug Action in Living Cells Using a Novel Label-Free Solvent-Based Shift Assay
Source: Mol Cell Proteomics. 2025 Nov 5;24(12):101444. doi: 10.1016/j.mcpro.2025.101444 (PMC12802111; doi:10.1016/j.mcpro.2025.101444)
Supplement: Supplementary Dataset S1 [file mmc2.xlsx]

## Sheet: Info
Supplementary Table 2: Solvent Profiling In Cells (SPICE) denaturation curves
Columns A-F: Protein Identification results
Columns G-AB: Protein Quantification results per treatment and AEA concentration, normalized and relative to 0% AEA
Columns AC-AE, AM-AO: Parameters of the fitted denaturation curves
Columns AF-AI, AP-AS: Number of datapoints (N), Rsquared, adjusted Rsquared and RSS of the curve fits
Columns AJ-AL, AT-AV: Standard errors of parameters of the fitted denaturation curves

## Sheet: Denaturation Curves
Gene	Protein	Unique Peptides (vehicle)	Unique Sequence Coverage (vehicle)	vehicle	vehicle	vehicle	vehicle	vehicle	vehicle	vehicle	vehicle	vehicle	vehicle	vehicle	Parameters (vehicle)	Parameters (vehicle)	Parameters (vehicle)	Statistics (vehicle)	Statistics (vehicle)	Statistics (vehicle)	Statistics (vehicle)	Standard error (vehicle)	Standard error (vehicle)	Standard error (vehicle)
				0 % AEA	8 % AEA	10 % AEA	11 % AEA	12 % AEA	13 % AEA	14 % AEA	15 % AEA	16 % AEA	18 % AEA	20 % AEA	Bottom	C1/2	Slope	N	R2	R2 adjusted	RSS	Bottom	C1/2	Slope
A2ML1	Alpha-2-macroglobulin-like protein 1	4	3.09491	1	1.79833	0.687441	0.503167	0.631665	0.331328	0.576238	0.473731	0.560123	0.527607	0.883436	0.560916	9.90803	96.6236	11	0.498701	0.283858	0.811342	0.120385	85.4536	71653.1
AAAS	Aladin	13	31.685	1	0.674638	0.375791	0.437659	0.212255	0.294504	0.130055	0.117822	0.0916439	0.0837853	0.0642064	0.0129499	9.37677	4.16436	11	0.971387	0.959125	0.0248238	0.0673105	0.428333	0.972601
AACS	Acetoacetyl-CoA synthetase	10	14.7321	1	0.787787	0.600285	0.549739	0.46487	0.459731	0.273102	0.296949	0.128202	0.171965	0.0830607	1.73677e-07	11.4595	3.9008	11	0.976554	0.966506	0.0191796	0.106548	0.719951	0.797347
AAGAB	Alpha- and gamma-adaptin-binding protein p34	5	23.4921	1	0.717561	0.42657	0.470405	0.247386	0.321554	0.154187	0.155075	0.131804	0.107009	0.0833389	0.0401106	9.66249	4.35162	11	0.974167	0.963095	0.0217849	0.0617544	0.404607	0.921521
AAK1	AP2-associated protein kinase 1	10	15.4006	1	0.759371	0.470493	0.494024	0.354593	0.361718	0.210048	0.206006	0.151359	0.134392	0.105987	0.0414286	10.1834	4.05937	11	0.983446	0.976351	0.0131923	0.0596216	0.401819	0.694484
AAMDC	Mth938 domain-containing protein	8	68.0328	1	0.762569	0.75304	0.572703	0.705295	0.548624	0.716174	0.578062	0.757631	0.415994	0.599177	0.39884	10.15	1.53681	11	0.634184	0.477406	0.0868694	1.07511	23.6621	4.27681
AAMP	Angio-associated migratory cell protein	9	24.1935	1	0.68405	0.503542	0.453785	0.376531	0.347407	0.284034	0.260915	0.249862	0.169321	0.139514	0.0437945	9.94234	3.04018	11	0.997822	0.996888	0.00138009	0.0316743	0.238528	0.234678
AAR2	Protein AAR2 homolog	4	14.5833	1	0.751065	0.411624	0.466267	0.236318	0.291247	0.11248	0.123282	0.103573	0.0803639	0.0679634	0.0313271	9.74535	4.95969	11	0.973008	0.961439	0.0252105	0.0549644	0.359251	1.0081
AARS1	Alanine--tRNA ligase, cytoplasmic	45	50.1033	1	0.782297	0.783567	0.608483	0.713016	0.592638	0.473135	0.523823	0.162135	0.27514	0.109004	4.99822e-13	13.5152	3.98835	11	0.89142	0.844886	0.0835868	0.000395995	2.63669	1.80585
AARS2	Alanine--tRNA ligase, mitochondrial	23	24.467	1	0.765606	0.609956	0.566338	0.457888	0.434646	0.271335	0.280216	0.131412	0.163056	0.0973076	2.22029e-11	11.4012	3.89564	11	0.981773	0.973962	0.0147236
AARSD1	Isoform 3 of Alanyl-tRNA editing protein Aarsd1	14	30.3754	1	0.778404	0.653472	0.600221	0.468397	0.502934	0.271163	0.292551	0.168021	0.171788	0.12015	3.82125e-07	11.7905	3.92848	11	0.973161	0.961658	0.0214553	0.113056	0.823661	0.845798
AASDH	Isoform 3 of Beta-alanine-activating enzyme	6	7.25327	1	0.714824	0.576819	0.545959	0.433709	0.410789	0.243426	0.252545	0.149626	0.15479	0.0953714	3.13036e-11	10.9954	3.6181	11	0.982419	0.974884	0.0135714	0.0024239	0.624008	0.651003
AASDHPPT	L-aminoadipate-semialdehyde dehydrogenase-phosphopantetheinyl transferase	16	43.6893	1	0.807482	0.711844	0.668682	0.716849	0.593389	0.732366	0.626606	0.604901	0.41203	0.336202	2.36124e-08	17.0892	2.15386	11	0.864729	0.806756	0.0437306	0.401375	5.57293	0.655927
AATF	Protein AATF	5	12.1429	1	0.253162	0.0639795	0.110278	0.0666771	0.0641925	0.0514951	0.0527729	0.0563956	0.0367515	0.0395233	0.0498337	6.70413	7.46132	11	0.996511	0.995015	0.00281742	0.00906691	0.325632	1.91993
ABCA3	Phospholipid-transporting ATPase ABCA3	8	5.86854	1	0.753917	0.629665	0.595064	0.476684	0.424185	0.361285	0.292937	0.34175	0.223135	0.243277	0.13253	10.779	3.58287	11	0.986462	0.980659	0.00777188	0.0642464	0.53092	0.582504
ABCA7	Phospholipid-transporting ATPase ABCA7	4	2.51631	1	0.785934	0.714458	0.574379	0.475595	0.482842	0.344294	0.371202	0.293415	0.28309	0.0979922	6.47732e-10	12.2651	3.33068	11	0.973507	0.962152	0.0179044	0.00180768	1.29687	0.788316
ABCB1	Isoform 2 of ATP-dependent translocase ABCB1	4	3.70066	1	0.817274	0.70441	0.63282	0.608666	0.51351	0.461017	0.428501	0.393904	0.313386	0.391709	0.280697	10.8725	4.0227	11	0.982055	0.974364	0.00777536	0.053337	0.502804	0.701169
ABCB10	ATP-binding cassette sub-family B member 10, mitochondrial	21	27.5068	1	0.85949	0.712184	0.687588	0.682019	0.609189	0.610223	0.5745	0.570213	0.383265	0.438816	0.0868168	15.3654	2.25165	11	0.9563	0.937571	0.013272	0.445864	6.97614	0.930836
ABCB6	Isoform 2 of ATP-binding cassette sub-family B member 6	14	26.8844	1	0.822116	0.736603	0.613596	0.671463	0.524413	0.613073	0.511997	0.571027	0.352179	0.388213	9.04688e-06	15.645	2.1097	11	0.923361	0.890516	0.0268402	0.140609	11.1844	1.25251
ABCB7	Iron-sulfur clusters transporter ABCB7, mitochondrial	13	16.2234	1	0.811943	0.694129	0.6164	0.599453	0.524309	0.495812	0.44951	0.465104	0.311252	0.35809	0.210649	11.5605	3.09268	11	0.98324	0.976057	0.00681368	0.0923215	0.998192	0.615352
ABCB8	Isoform 5 of Mitochondrial potassium channel ATP-binding subunit	14	29.562	1	0.808359	0.726569	0.629688	0.656021	0.558312	0.558865	0.51062	0.369915	0.345501	0.216562	6.71265e-08	14.1695	2.88114	11	0.97063	0.958043	0.0145447	0.0917184	2.842	0.790599
ABCC1	Multidrug resistance-associated protein 1	24	18.8766	1	0.746259	0.72545	0.616576	0.610212	0.485394	0.459528	0.395697	0.438719	0.261334	0.287839	2.22165e-06	13.3548	2.58121	11	0.969862	0.956945	0.0144791	0.136846	2.99127	0.782381
ABCC10	Isoform 2 of ATP-binding cassette sub-family C member 10	3	2.2541	1	0.838902	0.634283	0.68194	0.489164	0.459168	0.398853	0.295574	0.332188	0.231213	0.216324	0.127	11.4535	4.14223	11	0.979071	0.970101	0.0136067	0.0758325	0.603556	0.769154
ABCC4	ATP-binding cassette sub-family C member 4	32	25.5094	1	0.782028	0.736961	0.597594	0.669132	0.525122	0.606488	0.494834	0.534517	0.360527	0.299933	2.17989e-07	14.9637	2.2557	11	0.937462	0.910661	0.0240805	0.581771	8.05776	1.16414
ABCC5	Multidrug resistance-associated protein 5	13	9.32498	1	0.882393	0.742753	0.708945	0.60911	0.514921	0.495522	0.4491	0.376721	0.302874	0.235682	0.0884855	13.0633	3.74356	11	0.995712	0.993874	0.00247259	0.0552504	0.501092	0.329528
ABCD1	ATP-binding cassette sub-family D member 1	5	7.38255	1	0.67527	0.338975	0.413714	0.17694	0.232337	0.128792	0.12642	0.0896343	0.0888013	0.0607606	0.0441903	9.05432	4.79779	11	0.974592	0.963703	0.0221163	0.0481802	0.33097	1.00877
ABCD3	ATP-binding cassette sub-family D member 3	7	11.3809	1	0.457255	0.198207	0.238925	0.134663	0.126812	0.0991288	0.0841457	0.0647684	0.0565276	0.044349	0.0365423	7.46732	4.3232	11	0.993035	0.990051	0.00554082	0.0233126	0.215156	0.696137
ABCE1	ATP-binding cassette sub-family E member 1	27	44.7412	1	0.720218	0.638124	0.535451	0.558631	0.485324	0.54121	0.477842	0.642831	0.317723	0.465223	0.384258	8.34397	2.62043	11	0.828337	0.754767	0.0529915	0.208355	2.0163	2.64567
ABCF1	Isoform 2 of ATP-binding cassette sub-family F member 1	31	38.166	1	0.663685	0.465751	0.4512	0.293471	0.327191	0.197063	0.20803	0.17078	0.12662	0.114261	0.0381504	9.57457	3.53367	11	0.988609	0.983727	0.00827909	0.0542039	0.36208	0.567042
ABCF2	ATP-binding cassette sub-family F member 2	23	37.5602	1	0.673869	0.380525	0.413775	0.207416	0.259334	0.148575	0.142638	0.151434	0.0944432	0.119928	0.0835898	8.98923	4.85692	11	0.980197	0.97171	0.0157659	0.0394462	0.286087	0.899849
ABCF3	Isoform 2 of ATP-binding cassette sub-family F member 3	20	28.734	1	0.717523	0.188092	0.371614	0.108905	0.126537	0.093621	0.0777066	0.0800582	0.0604035	0.0604968	0.0703722	8.74523	7.63666	11	0.953358	0.933369	0.0460857	0.0393428	0.327847	2.01673
ABHD10	Palmitoyl-protein thioesterase ABHD10, mitochondrial	5	21.2418	1	0.796154	0.74963	0.609974	0.742703	0.592755	0.716299	0.583546	0.709325	0.422653	0.57042	0.00825294	21.3775	1.29718	11	0.741918	0.631311	0.0585554	3.33161	117.944	2.77904
ABHD11	Protein ABHD11	7	21.2698	1	0.89603	0.714664	0.684427	0.683584	0.471197	0.520733	0.419571	0.365671	0.323091	0.238793	0.113181	12.8311	3.85307	11	0.975061	0.964373	0.0145929	0.121355	1.09181	0.814541
ABHD12	Lysophosphatidylserine lipase ABHD12	7	20.1005	1	0.826651	0.673313	0.650535	0.580028	0.521657	0.495246	0.476865	0.427823	0.314299	0.240704	2.64737e-08	13.7542	2.6868	11	0.990797	0.986852	0.00440199	0.0913955	1.15187	0.333309
ABHD14B	Protein ABHD14B	8	47.619	1	0.853235	0.737074	0.633784	0.584487	0.521446	0.392859	0.38297	0.277643	0.236418	0.246406	0.132589	11.9629	4.43004	11	0.98986	0.985514	0.00661811	0.0534067	0.423516	0.551647
ABHD16A	Isoform 2 of Phosphatidylserine lipase ABHD16A	17	32	1	0.767389	0.633335	0.593026	0.518964	0.457347	0.447572	0.382337	0.333823	0.26923	0.187275	2.44806e-08	12.4349	2.75231	11	0.996365	0.994807	0.00197977	0.052613	0.498632	0.193667
ABHD17A	Alpha/beta hydrolase domain-containing protein 17A	2	5.80645	1	0.777325	0.739649	0.642283	0.657959	0.514219	0.590025	0.474648	0.622877	0.368611	0.421265	0.0926859	14.3881	2.00226	11	0.892553	0.846505	0.0345235	0.740489	12.3257	1.53771
ABHD17B	Alpha/beta hydrolase domain-containing protein 17B	3	13.5417	1	0.848405	0.706016	0.655486	0.644984	0.637288	0.60803	0.604083	0.629094	0.397564	0.431412	3.26973e-06	17.3107	1.88093	11	0.921657	0.888081	0.0220158	0.287725	18.0488	1.26539
ABHD5	1-acylglycerol-3-phosphate O-acyltransferase ABHD5	3	14.3266	1	0.880769	0.645845	0.576506	0.436338	0.480636	0.356551	0.354953	0.364199	0.284096	0.30555	0.293197	10.1516	6.09231	11	0.984958	0.978512	0.00854202	0.0263047	0.231438	0.876432
ABI1	Isoform 10 of Abl interactor 1	8	18.299	1	0.753637	0.650113	0.583005	0.526834	0.480227	0.384852	0.373857	0.242185	0.236746	0.155274	1.20402e-10	12.1702	3.12734	11	0.988667	0.98381	0.00711119	0.00488682	0.947855	0.492743
ABITRAM	Protein Abitram	4	25.4144	1	0.90281	0.708985	0.648955	0.620386	0.519279	0.537793	0.480004	0.493245	0.341026	0.348532	0.277025	11.5438	3.89012	11	0.974675	0.963822	0.0109622	0.0773582	0.776558	0.830614
ABL1	Tyrosine-protein kinase ABL1	20	20.0885	1	0.592405	0.263083	0.338106	0.12874	0.179184	0.0946196	0.0837367	0.0792581	0.0592851	0.0598669	0.0408253	8.42323	4.95042	11	0.978774	0.969677	0.018241	0.0383415	0.287497	1.03154
ABL2	Isoform 6 of Tyrosine-protein kinase ABL2	11	9.90525	1	0.750621	0.415845	0.533113	0.227954	0.292069	0.163378	0.147414	0.123389	0.104623	0.104251	0.0588264	9.74307	4.90448	11	0.958222	0.940318	0.0370537	0.0679144	0.455708	1.25296
ABRAXAS1	BRCA1-A complex subunit Abraxas 1	5	12.4694	1	0.68705	0.40994	0.422994	0.28395	0.294928	0.201118	0.193444	0.15108	0.13364	0.0823773	0.0529634	9.35166	3.9038	11	0.989212	0.984589	0.00816739	0.0431338	0.284241	0.580113
ABRAXAS2	BRISC complex subunit Abraxas 2	14	33.494	1	0.773004	0.701885	0.59266	0.646423	0.52932	0.592794	0.524697	0.575564	0.359621	0.379247	3.12692e-08	15.5324	1.82577	11	0.928654	0.898077	0.0228189	0.0432336	14.3714	1.2358
ABT1	Activator of basal transcription 1	9	36.7647	1	0.642815	0.366806	0.47363	0.206029	0.272382	0.15327	0.149527	0.119061	0.108534	0.0996649	0.0447574	9.07687	4.00455	11	0.963193	0.947419	0.0293605	0.0748788	0.486891	1.12184
ACAA1	3-ketoacyl-CoA thiolase, peroxisomal	13	42.217	1	0.8621	0.740751	0.634201	0.681	0.578115	0.61919	0.544697	0.610903	0.391065	0.356269	4.2337e-07	16.1771	2.26143	11	0.931673	0.902391	0.0237377	0.742298	10.5437	1.2599
ACAA2	3-ketoacyl-CoA thiolase, mitochondrial	12	28.2116	1	0.768896	0.738655	0.607702	0.648334	0.525698	0.634888	0.51014	0.56813	0.353959	0.366077	4.74536e-08	15.5394	1.98211	11	0.916187	0.880267	0.0284852	0.0531515	13.1266	1.32102
ACACA	Acetyl-CoA carboxylase 1	71	33.2055	1	0.751024	0.500171	0.544886	0.162016	0.316458	0.109315	0.0969958	0.0908813	0.0728056	0.0645407	0.0122727	10.1432	5.22676	11	0.946846	0.924066	0.0545315	0.0803134	0.509009	1.45899
ACAD10	Isoform 2 of Acyl-CoA dehydrogenase family member 10	7	7.86517	1	0.774598	0.556674	0.590289	0.407815	0.416491	0.213559	0.24625	0.0887838	0.140328	0.0980686	7.12165e-10	11.1063	4.16041	11	0.967047	0.952925	0.0287893
ACAD8	Isobutyryl-CoA dehydrogenase, mitochondrial	4	9.87952	1	0.781386	0.744323	0.635122	0.632749	0.506306	0.625741	0.518983	0.568217	0.400437	0.275459	2.77193e-08	15.2457	2.20928	11	0.918088	0.882983	0.0309207	0.0620091	9.96381	1.30519
ACAD9	Complex I assembly factor ACAD9, mitochondrial	17	28.5024	1	0.747153	0.697502	0.574904	0.637598	0.494383	0.614357	0.479476	0.586504	0.348424	0.348033	6.58685e-08	15.0319	1.81095	11	0.893094	0.847278	0.0369449	0.194794	17.0763	1.56693
ACADM	Medium-chain specific acyl-CoA dehydrogenase, mitochondrial	16	34.6793	1	0.7502	0.779732	0.579645	0.707877	0.533479	0.721312	0.565227	0.729705	0.406698	0.440875	3.33927e-07	18.7491	1.49454	11	0.71161	0.588014	0.0843312	0.436744	74.2528	2.88711
ACADS	Short-chain specific acyl-CoA dehydrogenase, mitochondrial	9	25.7282	1	0.784809	0.748468	0.618489	0.669705	0.524915	0.676361	0.497839	0.595878	0.370308	0.331357	6.63848e-09	15.7149	2.13651	11	0.884903	0.835576	0.0418864	0.0400702	13.7715	1.56241
ACADSB	Isoform 2 of Short/branched chain specific acyl-CoA dehydrogenase, mitochondrial	7	26.6667	1	0.889385	0.658267	0.599405	0.561729	0.543236	0.36261	0.393609	0.231776	0.233806	0.127306	1.37053e-08	12.6347	3.80432	11	0.974955	0.964221	0.0188639	0.00551545	1.07099	0.813424
ACADVL	Very long-chain specific acyl-CoA dehydrogenase, mitochondrial	21	36.7939	1	0.801165	0.755724	0.621742	0.734376	0.612934	0.724645	0.633217	0.762007	0.448721	0.535063	8.97716e-06	22.5623	1.3105	11	0.729755	0.613936	0.0586521	2.09357	131.691	2.81119
ACAP2	Arf-GAP with coiled-coil, ANK repeat and PH domain-containing protein 2	24	36.1183	1	0.803729	0.684225	0.590424	0.515253	0.508344	0.279905	0.314025	0.180519	0.173144	0.131224	2.21586e-06	12.0406	4.03461	11	0.977088	0.967268	0.0184061	0.105686	0.774218	0.790642
ACAT1	Acetyl-CoA acetyltransferase, mitochondrial	19	44.2623	1	0.742712	0.750156	0.545408	0.710429	0.547045	0.7084	0.564743	0.765699	0.41857	0.506819	2.59231e-06	21.2823	1.11256	11	0.652107	0.50301	0.0916157	0.951481	205.757	3.77112
ACAT2	Acetyl-CoA acetyltransferase, cytosolic	14	38.0353	1	0.784684	0.827213	0.663515	0.738567	0.567494	0.750642	0.556542	0.798622	0.443512	0.622721	0.365264	12.8908	1.69772	11	0.598529	0.426469	0.0955902	1.33302	33.3648	3.93299
ACBD3	Golgi resident protein GCP60	16	34.4697	1	0.737793	0.691578	0.545202	0.562258	0.484165	0.432835	0.376632	0.32616	0.259651	0.211342	2.1859e-09	12.5186	2.73918	11	0.988076	0.982966	0.00642663	0.00984729	1.33012	0.478496
ACBD5	Isoform 2 of Acyl-CoA-binding domain-containing protein 5	12	20.2041	1	0.708652	0.587541	0.525524	0.515134	0.459391	0.431431	0.404471	0.337863	0.270452	0.196988	1.05625e-07	11.9513	2.2997	11	0.991658	0.988083	0.00407083	0.176793	1.11005	0.304485
ACBD6	Acyl-CoA-binding domain-containing protein 6	8	30.1418	1	0.774337	0.681456	0.565262	0.495102	0.469759	0.229593	0.291731	0.117667	0.161349	0.0800276	9.80943e-09	11.6768	4.3248	11	0.96736	0.953372	0.0287428	0.0416434	0.726342	0.963831
ACE	Angiotensin-converting enzyme	3	2.37366	1	0.76891	0.712923	0.555341	0.670525	0.586397	0.69006	0.564856	0.735763	0.373919	0.473727	1.59574e-07	18.9895	1.32436	11	0.721482	0.602117	0.0772889	0.427054	96.2122	2.95917
ACIN1	Isoform 4 of Apoptotic chromatin condensation inducer in the nucleus	37	27.8614	1	0.522215	0.357311	0.333866	0.292081	0.266488	0.250597	0.230112	0.279158	0.155812	0.253206	0.207461	7.23618	4.2383	11	0.984581	0.977973	0.0083014	0.0287816	0.358752	1.10937
ACLY	ATP-citrate synthase	54	50.8629	1	0.810533	0.768015	0.615716	0.71047	0.58098	0.696973	0.59838	0.646649	0.41851	0.25725	8.00334e-10	16.4358	2.37456	11	0.834861	0.764087	0.0634664	0.0199344	15.648	1.94166
ACO1	Cytoplasmic aconitate hydratase	37	42.8571	1	0.7826	0.740959	0.588086	0.667755	0.570662	0.549276	0.504261	0.406355	0.344748	0.189823	9.522e-07	14.1303	2.8105	11	0.952596	0.93228	0.023489	0.994336	3.84211	1.03868
ACO2	Aconitate hydratase, mitochondrial	32	47.8205	1	0.78107	0.764948	0.615442	0.711415	0.58367	0.710886	0.603683	0.665559	0.414477	0.452087	2.83589e-08	18.6218	1.65392	11	0.829523	0.756461	0.0444705	0.0885542	42.361	1.99532
ACOT13	Isoform 2 of Acyl-coenzyme A thioesterase 13	4	45.2991	1	0.792118	0.748102	0.587193	0.67883	0.554508	0.629247	0.562262	0.602929	0.390176	0.312959	2.39849e-07	15.9001	2.09431	11	0.894482	0.84926	0.036924	0.870276	13.6166	1.43813
ACOT7	Isoform 6 of Cytosolic acyl coenzyme A thioester hydrolase	14	44.6809	1	0.835533	0.820395	0.662016	0.752198	0.62315	0.748852	0.617561	0.753147	0.472836	0.423575	2.19334e-08	19.3706	2.02633	11	0.791825	0.702606	0.0568218	0.195891	34.9481	2.13867
ACOT8	Acyl-coenzyme A thioesterase 8	6	18.8088	1	0.742005	0.613544	0.550471	0.586933	0.529291	0.569647	0.56395	0.464753	0.340146	0.151777	3.06373e-08	13.6647	2.17157	11	0.883022	0.832888	0.0532613	0.325271	9.66439	1.6135
ACOT9	Acyl-coenzyme A thioesterase 9, mitochondrial	16	40.5467	1	0.770677	0.712014	0.582631	0.648351	0.523701	0.622419	0.506844	0.542662	0.377161	0.273196	1.30632e-09	14.916	2.13172	11	0.920213	0.886018	0.0302328	0.018548	1.66675	0.363541
ACOX1	Isoform 2 of Peroxisomal acyl-coenzyme A oxidase 1	17	35.6061	1	0.819529	0.762314	0.67067	0.71774	0.585142	0.694343	0.56106	0.682256	0.420156	0.507445	1.83022e-05	19.0213	1.69657	11	0.848923	0.784175	0.0378426	0.533346	39.0508	1.83392
ACOX3	Isoform 2 of Peroxisomal acyl-coenzyme A oxidase 3	2	3.84615	1	0.776637	0.543392	0.544198	0.499414	0.439853	0.47022	0.375301	0.442415	0.285846	0.29861	0.240074	9.74963	3.19774	11	0.963247	0.947496	0.0160737	0.0943644	0.846969	1.00532
ACP1	Low molecular weight phosphotyrosine protein phosphatase	5	32.2785	1	0.850843	0.700307	0.584418	0.665501	0.51995	0.625665	0.499533	0.611842	0.387302	0.449642	0.381413	10.3911	3.24171	11	0.878396	0.82628	0.0382754	0.158513	1.87422	1.85534
ACP2	Lysosomal acid phosphatase	8	20.331	1	0.803649	0.744424	0.654704	0.708398	0.57434	0.661068	0.562643	0.638574	0.410014	0.488284	1.92283e-08	18.1872	1.68697	11	0.890924	0.844178	0.0278111	0.0538414	29.8841	1.53502
ACP3	Isoform 3 of Prostatic acid phosphatase
ACSF3	Malonate--CoA ligase ACSF3, mitochondrial	13	21.5278	1	0.849084	0.698943	0.608652	0.584557	0.54533	0.41599	0.428786	0.183619	0.257088	0.109114	9.67009e-08	12.8247	3.83955	11	0.962064	0.945806	0.0285842	0.189962	1.34294	0.97519
ACSL1	Isoform 2 of Long-chain-fatty-acid--CoA ligase 1	13	18.8953	1	0.809449	0.6732	0.644782	0.485499	0.509631	0.347639	0.33266	0.249297	0.218838	0.151822	0.000235995	12.3191	3.62684	11	0.986179	0.980256	0.00982425	0.088857	0.789932	0.580257
ACSL3	Long-chain-fatty-acid--CoA ligase 3	23	40.9722	1	0.788126	0.593602	0.570638	0.387898	0.44837	0.156979	0.188548	0.101105	0.100618	0.0691414	4.91478e-08	11.1161	4.72128	11	0.965451	0.950644	0.0335795	0.0168431	0.574399	1.07974
ACSL4	Isoform Short of Long-chain-fatty-acid--CoA ligase 4	15	26.8657	1	0.79621	0.660293	0.590579	0.384751	0.478178	0.235392	0.227334	0.188207	0.150351	0.129393	0.0416993	11.2605	4.52533	11	0.970219	0.957455	0.0252265	0.0861771	0.587823	0.966019
ACSL6	Isoform 7 of Long-chain-fatty-acid--CoA ligase 6	4	8.5209	1	0.858426	0.751697	0.697351	0.677977	0.538147	0.545367	0.471619	0.36505	0.332655	0.176398	2.31542e-09	14.1243	3.49982	11	0.982957	0.975653	0.010083
ACSM3	Acyl-coenzyme A synthetase ACSM3, mitochondrial	16	29.3515	1	0.733418	0.618329	0.528332	0.530475	0.491342	0.2997	0.33023	0.191327	0.189528	0.120475	4.27247e-10	11.6383	3.33259	11	0.970937	0.958481	0.0204934	0.00404464	1.14714	0.828367
ACSS2	Acetyl-coenzyme A synthetase, cytoplasmic	22	33.9515	1	0.779092	0.752819	0.577472	0.644128	0.566703	0.466542	0.469543	0.188376	0.276705	0.093898	2.25232e-08	13.1164	3.68354	11	0.922627	0.889467	0.0563225	0.321578	2.58343	1.83356
ACTA1	Actin, alpha skeletal muscle	2	10.0796	1	0.775737	0.599358	0.517408	0.505984	0.452797	0.465006	0.395906	0.585368	0.317199	0.457548	0.426686	8.60686	6.02218	11	0.893419	0.847741	0.0387166	0.0445684	0.585164	2.6531
ACTB	Actin, cytoplasmic 1	23	69.0667	1	0.752845	0.628015	0.547537	0.527849	0.467577	0.507027	0.436389	0.592286	0.321127	0.472727	0.426594	8.5112	4.48999	11	0.884606	0.835152	0.0378675	0.0646748	0.760227	2.356
ACTL6A	Actin-like protein 6A	14	36.8298	1	0.722166	0.587737	0.510077	0.515029	0.42448	0.538726	0.407589	0.592108	0.308496	0.471552	0.432835	8.04279	4.89931	11	0.85033	0.786186	0.0506971	0.0624603	0.855817	3.19408
ACTL8	Actin-like protein 8	5	16.9399	1	0.689284	0.721423	0.563727	0.651229	0.472586	0.640487	0.44478	0.70247	0.340115	0.467072	4.97114e-06	16.6628	1.25551	11	0.713346	0.590494	0.0927449	3.55741	89.4788	3.2593
ACTN1	Alpha-actinin-1	32	34.8655	1	0.749541	0.699327	0.584105	0.60785	0.515425	0.579121	0.481181	0.732131	0.355884	0.611525	0.523891	8.00102	4.47137	11	0.694176	0.563109	0.0863494	0.0932284	1.45054	4.79367
ACTN4	Alpha-actinin-4	56	62.3491	1	0.723205	0.532306	0.495042	0.414354	0.394347	0.378583	0.326736	0.51314	0.243166	0.423277	0.360035	8.41618	5.85145	11	0.902941	0.861345	0.0423068	0.0471656	0.566476	2.56991
ACTR10	Actin-related protein 10	14	45.3237	1	0.826425	0.702744	0.644848	0.687985	0.546084	0.667008	0.529631	0.664609	0.406677	0.395589	3.99855e-08	16.9717	1.87468	11	0.866398	0.80914	0.041021	0.0575037	23.44	1.71271
ACTR1A	Alpha-centractin	14	36.9681	1	0.800236	0.620176	0.541377	0.575894	0.471786	0.558437	0.467309	0.605109	0.345873	0.393356	0.373121	9.25001	3.34745	11	0.87814	0.825915	0.0418201	0.127225	1.27926	2.01881
ACTR1B	Beta-centractin	5	13.2979	1	0.827886	0.703876	0.622662	0.643338	0.522965	0.609349	0.4916	0.632445	0.376258	0.428532	0.27798	11.6596	2.545	11	0.888613	0.840875	0.0353438	0.3087	4.2983	1.64137
ACTR2	Actin-related protein 2	12	34.7716	1	0.774436	0.557689	0.548304	0.432633	0.40107	0.387983	0.330522	0.377928	0.236103	0.284147	0.239493	9.63158	4.19316	11	0.98117	0.973099	0.00969965	0.0436016	0.360477	0.773984
ACTR3	Actin-related protein 3	20	48.8038	1	0.766464	0.619413	0.540098	0.498522	0.434209	0.439523	0.365489	0.444679	0.265704	0.339901	0.274425	9.68335	3.79004	11	0.970517	0.957882	0.0130425	0.0609101	0.535065	0.933429
ACTR3B	Actin-related protein 3B	3	9.80861	1	0.779406	0.552924	0.58566	0.433344	0.395698	0.387358	0.337973	0.382224	0.236357	0.307517	0.253532	9.6328	4.34957	11	0.970855	0.958364	0.0149213	0.0508879	0.428646	0.982604
ACTR5	Actin-related protein 5	5	12.3558	1	0.697546	0.251781	0.338239	0.177868	0.171964	0.152536	0.130513	0.153194	0.100705	0.120055	0.127862	8.58321	7.66198	11	0.977957	0.96851	0.0182354	0.0243319	0.218696	1.42347
ACTR6	Actin-related protein 6	6	18.6869	1	0.824092	0.618059	0.570203	0.479631	0.486872	0.333078	0.330139	0.305616	0.222592	0.210208	0.126591	11.039	3.91878	11	0.989059	0.98437	0.00687786	0.0543789	0.433225	0.542193
ACTR8	Actin-related protein 8	8	12.8205	1	0.743026	0.271343	0.357928	0.178674	0.17211	0.143364	0.127466	0.114806	0.0969392	0.0840815	0.104621	8.87443	7.32508	11	0.976284	0.96612	0.0212961	0.0280134	0.238414	1.34231
ACTRT1	Actin-related protein T1
ACVR1	Activin receptor type-1	3	8.05501	1	0.727807	0.5345	0.528101	0.318078	0.394063	0.266516	0.239918	0.227372	0.145234	0.154116	0.0685843	10.1868	3.72602	11	0.979102	0.970145	0.0147467	0.0733217	0.524742	0.755001
ACVR2A	Isoform 2 of Activin receptor type-2A	2	6.66667	1	0.740391	0.526782	0.606339	0.510071	0.428268	0.51567	0.396162	0.543748	0.286461	0.399742	0.329152	8.80832	3.1082	11	0.881614	0.830877	0.0443881	0.142517	1.29093	2.04266
ACY1	Aminoacylase-1	20	53.4314	1	0.773509	0.735544	0.5974	0.671544	0.547425	0.665982	0.537644	0.680703	0.393854	0.51123	0.121591	15.5574	1.50161	11	0.802165	0.717379	0.0509231	1.64859	39.8086	2.35942
ACYP1	Acylphosphatase-1	6	47.4747	1	0.906182	0.76672	0.675488	0.706207	0.645904	0.671397	0.641001	0.628093	0.439586	0.496582	0.260607	14.1469	2.51402	11	0.920309	0.886156	0.0205459	0.378301	6.23151	1.31055
ACYP2	Acylphosphatase-2	4	37.3737	1	0.764667	0.815021	0.589509	0.715357	0.521147	0.680595	0.534515	0.707333	0.3767	0.583421	0.409484	10.3664	2.31531	11	0.670779	0.529684	0.0929595	0.491145	7.82868	3.43475
ADA	Adenosine deaminase	10	26.7218	1	0.765287	0.760732	0.626058	0.725591	0.536582	0.699832	0.550949	0.689858	0.39557	0.539298	0.000149088	19.6465	1.38538	11	0.75147	0.644957	0.0636983	1.29604	85.8668	2.66711
ADAL	Adenosine deaminase-like protein	10	21.4085	1	0.746724	0.757218	0.618673	0.706205	0.581689	0.669683	0.615899	0.648011	0.416707	0.484112	5.24756e-06	19.1528	1.43762	11	0.851465	0.787808	0.0348815	2.11437	55.0639	1.91317
ADAM10	Disintegrin and metalloproteinase domain-containing protein 10	17	29.0107	1	0.836128	0.758317	0.678073	0.682253	0.569074	0.643955	0.556359	0.606006	0.377863	0.465339	0.176434	14.1741	2.3382	11	0.919055	0.884364	0.023968	0.460629	7.26939	1.30554
ADAM15	Isoform 8 of Disintegrin and metalloproteinase domain-containing protein 15	9	12.9235	1	0.766818	0.681309	0.639063	0.658007	0.615044	0.63011	0.616215	0.475697	0.407561	0.245964	1.16136e-08	15.4273	2.24318	11	0.906325	0.866178	0.0353039	0.0599236	10.633	1.39369
ADAM17	Disintegrin and metalloproteinase domain-containing protein 17	19	26.5777	1	0.741907	0.739495	0.602933	0.588298	0.489571	0.493148	0.397179	0.433345	0.288206	0.293477	1.73605e-06	13.4474	2.46889	11	0.972522	0.960746	0.0125755	0.114192	3.19497	0.742586
ADAM9	Disintegrin and metalloproteinase domain-containing protein 9	10	14.652	1	0.878302	0.721525	0.667445	0.650517	0.57667	0.613527	0.523461	0.568236	0.358439	0.436009	0.281111	12.1726	3.06467	11	0.942947	0.918496	0.019286	0.178404	2.24716	1.15172
ADAMTS12	Isoform 3 of A disintegrin and metalloproteinase with thrombospondin motifs 12	2	1.78926	1	0.593965	0.710201	0.449941	0.625134	0.440882	0.555508	0.418353	0.400117	0.319144	0.161543	2.27683e-07	12.4669	1.9856	11	0.844184	0.777406	0.0761754	0.821226	10.7875	1.89429
ADAMTS14	Isoform B of A disintegrin and metalloproteinase with thrombospondin motifs 14	2	2.16263	1	0.890216	0.64767	0.717656	0.556558	0.451049	0.442879	0.350347	0.276799	0.286078	0.135521	0.035983	12.5777	3.94681	11	0.972781	0.961116	0.01974	0.128017	1.02477	0.862922
ADAMTS3	A disintegrin and metalloproteinase with thrombospondin motifs 3
ADAMTSL4	ADAMTS-like protein 4	8	8.93855	1	0.802333	0.620148	0.606134	0.514078	0.462128	0.423557	0.362938	0.353578	0.273435	0.252559	0.146829	11.1348	3.40621	11	0.99576	0.993943	0.00222482	0.0405205	0.36344	0.318315
ADAR	Double-stranded RNA-specific adenosine deaminase	23	19.739	1	0.508391	0.422829	0.429764	0.299948	0.304854	0.219471	0.195443	0.181645	0.137893	0.119356	5.14714e-07	8.64732	2.35953	11	0.986892	0.981274	0.00827334	0.720141	0.714798	0.567295
ADAT1	tRNA-specific adenosine deaminase 1	9	18.7251	1	0.780334	0.719664	0.599395	0.55446	0.531311	0.319056	0.317717	0.211527	0.196911	0.166829	6.32296e-08	12.3396	3.80569	11	0.972871	0.961244	0.0201234	0.00908188	1.01294	0.830638
ADAT2	tRNA-specific adenosine deaminase 2	6	28.2723	1	0.817643	0.726303	0.552457	0.716418	0.565958	0.619952	0.527027	0.60008	0.408498	0.462143	0.258417	12.261	2.20479	11	0.871206	0.816009	0.0370158	0.461567	7.45545	1.76598
ADAT3	Probable inactive tRNA-specific adenosine deaminase-like protein 3	5	17.6638	1	0.845742	0.771917	0.666542	0.706983	0.547773	0.633638	0.517918	0.529451	0.386152	0.379912	0.0321727	15.4608	2.47974	11	0.956912	0.938446	0.0155985	0.429102	5.82802	0.929293
ADCK5	Uncharacterized aarF domain-containing protein kinase 5
ADD1	Isoform 2 of Alpha-adducin	17	35.4992	1	0.772549	0.669281	0.567983	0.555631	0.501293	0.407476	0.406605	0.301099	0.25319	0.167782	7.54952e-15	12.538	2.99841	11	0.990377	0.986253	0.00565677	8.37229e-06	1.02435	0.454207
ADD2	Beta-adducin	23	36.0882	1	0.784656	0.626246	0.574044	0.478518	0.474577	0.34357	0.343973	0.257254	0.216798	0.160131	1.18334e-07	11.9283	3.2113	11	0.993433	0.990618	0.00428033	0.00763101	0.629938	0.383911
ADD3	Isoform 1 of Gamma-adducin	16	29.0801	1	0.797403	0.635037	0.604808	0.534568	0.47597	0.458138	0.405792	0.364861	0.269785	0.222478	1.41331e-08	12.7796	2.70764	11	0.995999	0.994284	0.00208765	0.00692553	0.866916	0.287066
ADGRE2	Isoform 4 of Adhesion G protein-coupled receptor E2	2	4.38356	1	0.739084	0.674892	0.587404	0.624045	0.488084	0.554692	0.467364	0.499735	0.324721	0.357398	4.46969e-09	14.2521	1.89417	11	0.954889	0.935556	0.0160273
ADGRE5	Isoform 2 of Adhesion G protein-coupled receptor E5	8	13.7466	1	0.807118	0.750814	0.643451	0.670388	0.569258	0.656631	0.55061	0.61682	0.377633	0.436399	1.43329e-07	16.949	1.89893	11	0.906388	0.866269	0.0275878	0.147785	18.5843	1.39538
ADH5	Alcohol dehydrogenase class-3	13	34.7594	1	0.755339	0.842919	0.597291	0.776041	0.577404	0.804171	0.630654	0.785814	0.428406	0.325627	1.67859e-07	18.4947	2.09786	11	0.614754	0.449648	0.145995	0.426796	45.644	3.31881
ADI1	1,2-dihydroxy-3-keto-5-methylthiopentene dioxygenase	12	64.8045	1	0.822331	0.786121	0.63931	0.755225	0.540791	0.71837	0.585716	0.596181	0.404744	0.490278	1.69701e-05	18.0325	1.89103	11	0.837176	0.767394	0.046886	0.979674	29.4579	1.89255
ADIPOR2	Adiponectin receptor protein 2	3	7.25389	1	0.845472	0.763176	0.745319	0.772639	0.669598	0.62913	0.532442	0.707198	0.347222	0.442901	1.33722e-07	17.4136	2.44209	11	0.850419	0.786313	0.0511054	0.150975	16.1824	1.81707
ADK	Adenosine kinase	17	52.2099	1	0.791197	0.746848	0.594843	0.709485	0.597742	0.704237	0.599168	0.771779	0.439848	0.471965	4.18713e-05	20.5307	1.39034	11	0.724202	0.606003	0.0690495	3.49991	99.5475	2.83274
ADNP	Activity-dependent neuroprotector homeobox protein	21	22.2323	1	0.726781	0.407784	0.464879	0.213875	0.299093	0.124021	0.122578	0.109273	0.0852749	0.0847001	0.0411542	9.58266	4.83748	11	0.968931	0.955616	0.0279388	0.0584145	0.387171	1.07501
ADO	2-aminoethanethiol dioxygenase	10	42.2222	1	0.840847	0.759467	0.662205	0.705803	0.563395	0.708353	0.549856	0.726576	0.421613	0.573984	0.468887	10.3135	2.92362	11	0.755643	0.650918	0.0603529	0.243133	3.55718	2.78992
ADPGK	Isoform 2 of ADP-dependent glucokinase	6	12.2984	1	0.83412	0.765537	0.653932	0.7131	0.642309	0.695766	0.631439	0.679029	0.426395	0.449473	1.46338e-07	18.7465	1.89335	11	0.877513	0.825018	0.0314449	0.151568	27.158	1.59366
ADPRH	[Protein ADP-ribosylarginine] hydrolase	3	7.84314	1	0.813594	0.811922	0.697398	0.827823	0.614567	0.763532	0.620667	0.676572	0.451658	0.254896	4.78976e-10	17.1811	2.96095	11	0.80661	0.723729	0.0787479
ADPRS	ADP-ribose glycohydrolase ARH3	12	38.292	1	0.872368	0.754922	0.630903	0.714459	0.564554	0.709739	0.571291	0.591998	0.429699	0.206275	1.5168e-07	15.8796	2.76849	11	0.861497	0.802139	0.0626517	0.181184	9.79408	1.81804
ADRM1	Proteasomal ubiquitin receptor ADRM1	15	33.1695	1	0.703079	0.757416	0.540957	0.661442	0.547862	0.553439	0.464645	0.54495	0.334129	0.322754	3.11191e-06	14.6166	1.96802	11	0.897878	0.854111	0.0381784	1.23293	13.0257	1.50867
ADSL	Adenylosuccinate lyase	19	41.9421	1	0.790742	0.743328	0.604138	0.702114	0.552822	0.692368	0.551906	0.704837	0.407594	0.537368	0.215235	14.2151	1.60553	11	0.760939	0.658485	0.0596314	1.37791	32.1936	2.66187
ADSS1	Adenylosuccinate synthetase isozyme 1	7	19.9125	1	0.783702	0.819522	0.632078	0.871637	0.563901	0.788437	0.541727	0.696636	0.429154	0.32585	8.84684e-10	17.4564	2.49414	11	0.706487	0.580695	0.118742	0.0158442	23.8659	2.77412
ADSS2	Adenylosuccinate synthetase isozyme 2	15	39.9123	1	0.827754	0.779771	0.639914	0.730617	0.602336	0.732321	0.623648	0.687271	0.44523	0.342684	5.54763e-08	17.7655	2.18421	11	0.826722	0.75246	0.0552455	0.401242	23.589	2.04628
AEBP2	Isoform 2 of Zinc finger protein AEBP2	4	11.332	1	0.704868	0.519533	0.496077	0.494934	0.372734	0.459675	0.384078	0.399232	0.265866	0.311997	0.237383	8.96259	2.91428	11	0.963648	0.948069	0.0153849	0.0975319	0.812303	1.057
AFDN	Afadin	65	40.5154	1	0.796612	0.627381	0.581177	0.490534	0.482827	0.304861	0.336488	0.202372	0.196458	0.138725	2.95495e-09	11.8713	3.56751	11	0.984042	0.977203	0.0115945	0.00260117	0.782423	0.621939
AFF1	AF4/FMR2 family member 1	5	4.21488	1	0.62478	0.378376	0.450939	0.247781	0.256646	0.192249	0.174487	0.178345	0.118517	0.155554	0.0955132	8.71798	4.01465	11	0.976624	0.966606	0.0164622	0.0528162	0.365759	0.929197
AFF4	AF4/FMR2 family member 4	6	6.01892	1	0.642525	0.286397	0.356673	0.189081	0.221342	0.160027	0.149183	0.12013	0.0850046	0.109561	0.0962277	8.50871	5.284	11	0.979578	0.970826	0.016059	0.0333284	0.268886	1.03608
AFG1L	AFG1-like ATPase	2	3.1185	1	0.530799	0.791734	0.399274	0.6775	0.382493	0.709885	0.40511	0.662862	0.317928	0.422955	4.63026e-05	15.2141	0.898376	11	0.517955	0.311365	0.217847	8.08008	275.879	6.42515
AFG3L2	AFG3-like protein 2	41	41.0289	1	0.750403	0.60093	0.529223	0.438133	0.437794	0.209903	0.239742	0.139467	0.129871	0.128584	2.52471e-06	11.1156	3.90056	11	0.975937	0.965624	0.0196182	0.0654087	0.660458	0.799606
AFTPH	Isoform 4 of Aftiphilin	3	3.52423	1	0.680843	0.308151	0.426352	0.114296	0.176155	0.0905839	0.0759015	0.0682962	0.0574596	0.0513911	0.0277631	9.05887	5.41734	11	0.961584	0.94512	0.0370169	0.0525757	0.370748	1.33737
AGA	N(4)-(beta-N-acetylglucosaminyl)-L-asparaginase	6	19.0751	1	0.825501	0.761552	0.609948	0.723149	0.566657	0.686391	0.56178	0.770148	0.41863	0.586996	0.500355	9.53268	2.86919	11	0.680851	0.544073	0.079423	0.254573	3.58977	3.53156
AGAP1	Isoform 2 of Arf-GAP with GTPase, ANK repeat and PH domain-containing protein 1	5	7.08955	1	0.778761	0.498267	0.545692	0.34021	0.363115	0.239928	0.217126	0.207174	0.157774	0.154565	0.104803	10.0711	4.54049	11	0.979254	0.970362	0.0156319	0.05272	0.370396	0.825698
AGAP3	Arf-GAP with GTPase, ANK repeat and PH domain-containing protein 3	10	13.0286	1	0.791475	0.355341	0.456504	0.159511	0.261452	0.106056	0.11103	0.0967826	0.0702059	0.0683518	0.0591391	9.51284	6.12335	11	0.958426	0.940608	0.041515	0.0512991	0.367049	1.4856
AGFG1	Isoform 2 of Arf-GAP domain and FG repeat-containing protein 1	11	18.9655	1	0.769267	0.715042	0.537047	0.637752	0.516127	0.591113	0.47318	0.635218	0.38926	0.404353	0.0734346	14.3701	1.68642	11	0.857781	0.79683	0.0446533	1.09397	21.1381	1.89421
AGFG2	Arf-GAP domain and FG repeat-containing protein 2	7	14.7609	1	0.760052	0.739446	0.563168	0.644337	0.507233	0.563808	0.473193	0.597374	0.32931	0.544572	0.423176	9.25979	3.43533	11	0.820539	0.743627	0.0555195	0.140877	1.53124	2.51282
AGGF1	Angiogenic factor with G patch and FHA domains 1	5	8.12325	1	0.754195	0.606755	0.605647	0.487254	0.470176	0.412338	0.392187	0.29245	0.251509	0.196157	2.83318e-08	12.1825	2.73916	11	0.991609	0.988013	0.00465333	0.0342201	1.07259	0.42438
AGK	Acylglycerol kinase, mitochondrial	11	29.3839	1	0.692951	0.538754	0.501381	0.411013	0.398982	0.291922	0.303327	0.212492	0.17998	0.11133	9.8471e-08	10.7428	2.95996	11	0.992748	0.98964	0.00477244	0.0741844	0.576245	0.424813
AGL	Glycogen debranching enzyme	53	34.5953	1	0.811483	0.791967	0.636508	0.74701	0.58369	0.756639	0.605901	0.796294	0.436062	0.460231	1.53533e-08	20.1701	1.69676	11	0.686892	0.552702	0.0872452	0.0601136	70.4526	2.89697
AGO1	Protein argonaute-1	8	12.9522	1	0.66842	0.43146	0.426617	0.325765	0.311432	0.290486	0.244976	0.372517	0.178888	0.269285	0.243954	8.34362	5.16329	11	0.962242	0.946059	0.0207125	0.0382308	0.376292	1.44948
AGO2	Protein argonaute-2	26	35.6228	1	0.656209	0.504379	0.44442	0.410981	0.346966	0.384316	0.308334	0.460678	0.238765	0.308584	0.288236	8.09256	3.96616	11	0.942788	0.918268	0.0256363	0.0617398	0.579653	1.64533
AGO3	Protein argonaute-3	5	6.51163	1	0.743035	0.46229	0.567156	0.329984	0.307756	0.323496	0.218921	0.256347	0.202238	0.186636	0.153892	9.54435	4.35721	11	0.961825	0.945464	0.0253202	0.0650907	0.483784	1.13681
AGPAT1	1-acyl-sn-glycerol-3-phosphate acyltransferase alpha	7	21.9081	1	0.787568	0.722675	0.63911	0.610922	0.529764	0.479484	0.439821	0.377714	0.30506	0.157694	1.67575e-08	13.459	3.09857	11	0.984704	0.978148	0.00858892	0.130064	1.24389	0.313181
AGPAT3	1-acyl-sn-glycerol-3-phosphate acyltransferase gamma	12	26.0638	1	0.721975	0.622955	0.536475	0.490782	0.435345	0.332198	0.315682	0.175957	0.193913	0.101662	1.71525e-08	11.47	3.36266	11	0.983492	0.976417	0.0117149	0.108104	0.726614	0.609331
AGPAT4	1-acyl-sn-glycerol-3-phosphate acyltransferase delta	3	7.14286	1	0.67454	0.558777	0.458511	0.398125	0.369875	0.267303	0.222789	0.128433	0.149118	0.0596733	4.27331e-09	10.4688	3.46183	11	0.987138	0.981626	0.00984293	0.0268584	0.376229	0.423236
AGPAT5	1-acyl-sn-glycerol-3-phosphate acyltransferase epsilon	8	17.8571	1	0.804367	0.500719	0.554927	0.381309	0.390175	0.246986	0.255975	0.17959	0.165672	0.124085	0.0673555	10.5126	4.20044	11	0.977584	0.967977	0.0174421	0.0690147	0.481299	0.816287
AGPS	Alkyldihydroxyacetonephosphate synthase, peroxisomal	23	46.0486	1	0.805289	0.749389	0.624861	0.705153	0.572157	0.673779	0.582846	0.602149	0.413725	0.324703	8.40203e-10	16.4897	2.1633	11	0.898061	0.854373	0.0340882	0.0115889	14.0047	1.44075
AGRN	Isoform 6 of Agrin	18	10.8068	1	0.823989	0.646249	0.615236	0.559758	0.508316	0.479622	0.403075	0.365639	0.302896	0.243229	0.046478	12.6652	2.87966	11	0.995247	0.99321	0.00241283	0.0779535	0.807742	0.316324
AGTPBP1	Isoform 2 of Cytosolic carboxypeptidase 1	2	1.68634	1	0.706503	0.585077	0.565846	0.522972	0.509574	0.372972	0.361631	0.269712	0.223606	0.213139	7.12546e-09	11.8734	2.61121	11	0.980208	0.971726	0.0108704	0.145482	1.6279	0.757177
AGTRAP	Isoform 2 of Type-1 angiotensin II receptor-associated protein	4	32.2368	1	0.791239	0.757371	0.603517	0.715677	0.548537	0.631444	0.532824	0.652934	0.387518	0.43703	7.13389e-07	17.099	1.78406	11	0.855701	0.793858	0.0430465	0.62378	27.6627	1.81164
AHCTF1	Protein ELYS	16	7.85525	1	0.309239	0.152219	0.182453	0.100618	0.110947	0.0766578	0.0655376	0.0595846	0.0497719	0.0453698	0.0249478	6.09912	3.34552	11	0.996265	0.994664	0.00288227	0.0227753	0.350233	0.679706
AHCY	Adenosylhomocysteinase	23	49.537	1	0.78446	0.78892	0.598843	0.744072	0.577968	0.753818	0.605269	0.817551	0.454579	0.621956	0.04523	26.1234	0.988652	11	0.563998	0.37714	0.0976269	7.89499	436.266	4.72076
AHCYL1	S-adenosylhomocysteine hydrolase-like protein 1	17	35.283	1	0.741276	0.756385	0.572976	0.676622	0.538439	0.67808	0.54154	0.668492	0.395278	0.378363	6.10871e-06	16.9469	1.65717	11	0.805983	0.722833	0.0599648	1.83027	37.6351	2.20133
AHCYL2	Isoform 2 of Adenosylhomocysteinase 3	4	6.72131	1	0.873773	0.777008	0.698166	0.756469	0.569399	0.67129	0.56696	0.646344	0.461042	0.424489	1.063e-05	17.7626	2.19338	11	0.912128	0.874469	0.0259109	0.947083	15.3125	1.33554
AHNAK	Neuroblast differentiation-associated protein AHNAK	193	38.0645	1	0.702033	0.464937	0.46233	0.321934	0.344283	0.252281	0.227896	0.250148	0.158875	0.212448	0.158365	9.1276	4.36283	11	0.98547	0.979244	0.00923695	0.0365127	0.275241	0.718293
AHNAK2	Isoform 3 of Protein AHNAK2	3	0.4741	1	0.750861	0.774038	0.684351	0.614199	0.482876	0.514568	0.344487	0.31624	0.290231	0.208691	1.31216e-07	13.3105	3.29963	11	0.961862	0.945518	0.0229353	0.215233	1.93003	0.868658
AHSA1	Activator of 90 kDa heat shock protein ATPase homolog 1	16	59.4675	1	0.806351	0.720845	0.604901	0.591853	0.551022	0.323185	0.381647	0.194206	0.212435	0.144757	3.51941e-13	12.5884	3.91715	11	0.964083	0.94869	0.0273777	0.000107352	1.18692	0.976095
AIDA	Axin interactor, dorsalization-associated protein	7	24.8366	1	0.798416	0.690749	0.588974	0.517799	0.515052	0.325654	0.329288	0.219058	0.19359	0.160394	3.01342e-06	12.2055	3.69903	11	0.983582	0.976546	0.0119726	0.035511	0.803652	0.637638
AIF1	Allograft inflammatory factor 1	2	12.2449	1	1.1171	0.876507	0.923749	0.72663	0.467283	0.608402	0.436953	0.457006	0.328149	0.402568	0.392264	12.1679	11.4831	11	0.922896	0.889852	0.0579766	0.0566804	0.453877	4.30965
AIFM1	Isoform 3 of Apoptosis-inducing factor 1, mitochondrial	27	46.9622	1	0.794077	0.6971	0.578454	0.63318	0.522182	0.621752	0.516676	0.660954	0.372879	0.478722	0.366071	10.0642	2.47747	11	0.832577	0.760824	0.0477515	0.284879	3.81335	2.23872
AIFM2	Ferroptosis suppressor protein 1	10	33.5121	1	0.760351	0.785674	0.621676	0.667135	0.514268	0.512339	0.443832	0.339324	0.295358	0.144491	1.84594e-09	13.5652	3.34984	11	0.956651	0.938073	0.0263852	0.0329309	2.34417	1.04903
AIMP1	Aminoacyl tRNA synthase complex-interacting multifunctional protein 1	18	56.0897	1	0.760471	0.585427	0.554658	0.331082	0.420669	0.211739	0.209236	0.168509	0.130388	0.12792	0.0398868	10.6889	4.28125	11	0.972447	0.960639	0.0227215	0.0784029	0.535385	0.905791
AIMP2	Aminoacyl tRNA synthase complex-interacting multifunctional protein 2	11	33.75	1	0.694548	0.584271	0.51735	0.336905	0.352796	0.232026	0.195207	0.163878	0.134361	0.106121	5.77332e-06	10.5734	3.67318	11	0.985539	0.979341	0.0113219	0.0343411	0.493608	0.610487
AIP	AH receptor-interacting protein	14	45.4545	1	0.746874	0.726556	0.561605	0.603007	0.504223	0.534703	0.442399	0.531794	0.313163	0.40403	0.20094	11.4677	2.40594	11	0.922784	0.889692	0.0276278	0.296767	3.84159	1.34417
AK1	Adenylate kinase isoenzyme 1	13	63.4021	1	0.769046	0.789588	0.556462	0.677734	0.538868	0.578103	0.478669	0.464361	0.329093	0.339333	8.24099e-06	14.651	2.34491	11	0.92798	0.897114	0.0295692	0.555868	7.38543	1.21465
AK2	Isoform 5 of Adenylate kinase 2, mitochondrial	16	66.9643	1	0.940882	0.823294	0.765646	0.763905	0.563798	0.702768	0.560885	0.570207	0.425012	0.463047	0.360033	12.7611	4.26536	11	0.929734	0.89962	0.0250724	0.133755	1.54437	1.48927
AK3	GTP:AMP phosphotransferase AK3, mitochondrial	18	68.7225	1	0.833585	0.760119	0.643794	0.717704	0.550495	0.647399	0.53252	0.500193	0.373063	0.382845	1.39673e-05	15.8233	2.37283	11	0.945081	0.921544	0.0199481	0.549952	7.64726	1.04819
AK4	Adenylate kinase 4, mitochondrial	10	49.3274	1	0.78018	0.733975	0.643637	0.662514	0.493307	0.518381	0.424231	0.334335	0.283909	0.189073	5.25732e-09	13.4871	3.20935	11	0.974446	0.963495	0.0147792	0.0817178	1.2155	0.468283
AK6	Isoform 2 of Adenylate kinase isoenzyme 6	5	30.7692	1	0.993045	0.67849	0.808566	0.48738	0.479056	0.231873	0.248966	0.166171	0.159281	0.126482	0.0981416	11.9184	7.4088	11	0.956198	0.937426	0.0491191	0.0728842	0.440711	1.84698
AKAP1	A-kinase anchor protein 1, mitochondrial	23	24.6955	1	0.71771	0.450811	0.477851	0.280379	0.328067	0.18962	0.17888	0.164784	0.118869	0.122635	0.0682326	9.64252	4.29037	11	0.980927	0.972753	0.0148969	0.0520978	0.351523	0.784483
AKAP11	A-kinase anchor protein 11	7	3.57706	1	0.60046	0.237978	0.34088	0.161887	0.172928	0.132898	0.114763	0.100627	0.0866171	0.0640947	0.0709894	8.30076	5.17184	11	0.976907	0.96701	0.01886	0.0362656	0.292991	1.13901
AKAP12	Isoform 3 of A-kinase anchor protein 12	34	23.0173	1	0.809684	0.821407	0.646069	0.722545	0.600171	0.654377	0.564046	0.6231	0.39961	0.466232	6.24186e-06	17.6258	2.01128	11	0.894646	0.849494	0.0302883	0.376546	19.3307	1.468
AKAP5	A-kinase anchor protein 5	2	6.08899	1	0.896303	0.734002	0.493082	0.561234	0.451612	0.45844	0.367784	0.445169	0.311518	0.183474	0.185651	11.3309	4.10656	11	0.937425	0.910607	0.0382425	0.125854	1.06918	1.37833
AKAP8	A-kinase anchor protein 8	10	14.0173	1	0.621513	0.377534	0.448573	0.223418	0.274341	0.135691	0.144208	0.111052	0.0931925	0.0830037	0.0112425	9.14757	3.64881	11	0.973313	0.961876	0.0213681	0.0761664	0.476461	0.915656
AKAP8L	A-kinase anchor protein 8-like	12	20.5882	1	0.464274	0.120229	0.201871	0.0892873	0.0938644	0.0789742	0.067028	0.0674575	0.0474833	0.0468726	0.0607636	7.64607	7.10105	11	0.987697	0.982424	0.0102826	0.018361	0.198954	1.49396
AKAP9	Isoform 5 of A-kinase anchor protein 9	38	10.656	1	0.610191	0.274679	0.33586	0.173517	0.177005	0.155616	0.126763	0.1266	0.0961399	0.0891643	0.0911141	8.33685	5.35316	11	0.984917	0.978453	0.0118338	0.0275611	0.22935	0.929995
AKIRIN2	Akirin-2	3	15.7635
AKR1A1	Aldo-keto reductase family 1 member A1	19	62.4615	1	0.762312	0.783841	0.602763	0.717352	0.557873	0.695513	0.555413	0.572313	0.394865	0.205631	1.83628e-08	15.5589	2.55027	11	0.840036	0.771479	0.0703197	0.282528	11.2835	1.90366
AKR1B1	Aldo-keto reductase family 1 member B1	6	20.5696	1	0.858661	0.804316	0.709393	0.760586	0.608863	0.727744	0.618473	0.715714	0.446965	0.528872	2.67794e-05	20.1266	1.88644	11	0.835587	0.765125	0.0392156	1.87197	38.1697	1.88489
AKR1C1	Aldo-keto reductase family 1 member C1	14	41.4861	1	0.782316	0.748928	0.635084	0.656432	0.52495	0.409679	0.405741	0.188042	0.230462	0.112035	3.96497e-10	12.9328	4.0585	11	0.957064	0.938663	0.0330231	0.00474967	1.32799	1.09747
AKR1C2	Aldo-keto reductase family 1 member C2
AKR1C3	Aldo-keto reductase family 1 member C3	4	18.5759	1	0.805045	0.665503	0.611938	0.625537	0.562747	0.584557	0.476687	0.550767	0.372406	0.324985	1.22736e-08	14.9924	2.05514	11	0.955686	0.936695	0.0156774	0.0574893	7.91237	0.933249
AKR7A2	Aflatoxin B1 aldehyde reductase member 2	16	36.2117	1	0.801581	0.726349	0.569411	0.696526	0.555324	0.680332	0.563974	0.684184	0.420069	0.359541	4.17557e-06	17.1522	1.77421	11	0.807233	0.724618	0.0606968	1.70186	33.0716	2.12989
AKT1	RAC-alpha serine/threonine-protein kinase	7	18.125	1	0.698543	0.367371	0.433826	0.182472	0.268932	0.115623	0.106708	0.101975	0.0888172	0.0744518	0.0452276	9.26114	4.92181	11	0.969246	0.956066	0.0273815	0.0533404	0.363945	1.10495
AKT1S1	Proline-rich AKT1 substrate 1	8	30.4688	1	0.755089	0.756662	0.728602	0.703191	0.553826	0.656171	0.581196	0.561498	0.343292	0.44445	5.50805e-09	16.7619	2.04091	11	0.891637	0.845195	0.0337776	0.0223784	16.893	1.4915
AKT2	RAC-beta serine/threonine-protein kinase	14	29.3139	1	0.766742	0.572347	0.54972	0.375427	0.431422	0.210134	0.222852	0.156321	0.132312	0.115501	0.0122983	10.9222	4.03149	11	0.976763	0.966805	0.0191939	0.084579	0.580832	0.802179
ALAD	Delta-aminolevulinic acid dehydratase	9	29.3939	1	0.804245	0.776526	0.685525	0.713012	0.534215	0.700469	0.550128	0.634931	0.392093	0.521049	0.224846	13.9362	2.13635	11	0.830847	0.758353	0.0464224	0.720151	12.8828	1.99376
ALAS1	5-aminolevulinate synthase, nonspecific, mitochondrial	7	11.4062	1	0.858953	0.608885	0.630289	0.402785	0.455758	0.274768	0.271934	0.200588	0.175268	0.121682	0.0638102	11.2983	4.65194	11	0.976874	0.966963	0.0193659	0.0728626	0.503423	0.872945
ALDH16A1	Aldehyde dehydrogenase family 16 member A1	14	20.0748	1	0.688026	0.530113	0.49178	0.490156	0.431143	0.478123	0.434266	0.485208	0.309742	0.345946	0.282493	8.32619	2.47238	11	0.95196	0.931372	0.016959	0.132013	1.12669	1.30972
ALDH18A1	Isoform Short of Delta-1-pyrroline-5-carboxylate synthase	24	29.7604	1	0.650956	0.40745	0.42148	0.276399	0.33265	0.162106	0.175107	0.113381	0.10454	0.0817293	2.83563e-06	9.4829	3.43303	11	0.980922	0.972746	0.0148787	0.0755168	0.485224	0.737966
ALDH1A1	Retinal dehydrogenase 1	16	37.7246	1	0.801184	0.779261	0.610601	0.735622	0.582188	0.749818	0.614568	0.811024	0.443891	0.597515	0.00354778	25.5727	1.10924	11	0.601003	0.430004	0.0908928	5.6241	309.997	4.05768
ALDH1A2	Retinal dehydrogenase 2	24	45.3668	1	0.778882	0.793586	0.58987	0.746217	0.55134	0.772702	0.581301	0.832577	0.446992	0.628078	0.29113	15.1248	1.16032	11	0.508838	0.29834	0.121533	3.52538	130.434	5.45782
ALDH1B1	Aldehyde dehydrogenase X, mitochondrial	21	35.2031	1	0.777999	0.725233	0.585746	0.68409	0.58154	0.666727	0.568312	0.668565	0.42059	0.372652	2.35647e-07	17.2951	1.70418	11	0.845256	0.778937	0.0449511	1.4402	29.7121	1.74321
ALDH2	Aldehyde dehydrogenase, mitochondrial	14	38.1044	1	0.794979	0.783566	0.629327	0.741554	0.598549	0.74927	0.623398	0.78276	0.459902	0.569237	1.9575e-05	24.3141	1.22186	11	0.675929	0.537041	0.0689664	2.4761	198.554	3.27971
ALDH3A2	Aldehyde dehydrogenase family 3 member A2
ALDH4A1	Delta-1-pyrroline-5-carboxylate dehydrogenase, mitochondrial	18	30.1954	1	0.742948	0.753815	0.585959	0.703142	0.544771	0.690947	0.549571	0.601339	0.402681	0.294186	8.14221e-09	16.0763	2.01686	11	0.838827	0.769753	0.057161	0.146109	18.8024	1.78269
ALDH5A1	Succinate-semialdehyde dehydrogenase, mitochondrial	10	16.2617	1	0.765639	0.744768	0.583752	0.700586	0.553396	0.693878	0.577186	0.745483	0.41451	0.583986	0.35782	11.0401	1.51782	11	0.680677	0.543824	0.0744532	1.16604	27.1242	3.70473
ALDH6A1	Isoform 2 of Methylmalonate-semialdehyde dehydrogenase [acylating], mitochondrial	12	30.6513	1	0.851204	0.660311	0.665969	0.546092	0.524339	0.467045	0.434779	0.336412	0.301212	0.166314	5.0932e-08	13.2133	3.1711	11	0.985305	0.979008	0.00872214	0.167577	1.05375	0.489898
ALDH9A1	4-trimethylaminobutyraldehyde dehydrogenase	21	41.498	1	0.81874	0.750552	0.615238	0.689824	0.56267	0.699948	0.576068	0.589132	0.407464	0.193027	1.63649e-07	15.6448	2.60611	11	0.848456	0.783509	0.067476	0.966043	12.3381	2.16867
ALDOA	Fructose-bisphosphate aldolase A	33	75.5495	1	0.822383	0.761763	0.624365	0.719794	0.596685	0.735867	0.650412	0.806982	0.464334	0.634806	0.566253	8.53953	2.53695	11	0.620805	0.458294	0.0755754	0.278268	4.07349	4.43797
ALDOC	Fructose-bisphosphate aldolase C	18	51.6484	1	0.774455	0.812947	0.607187	0.790766	0.624456	0.796025	0.665087	0.910092	0.490879	0.734342	0.299476	26.5511	0.59368	11	0.375603	0.108004	0.129283	19.0294	2338.78	10.8623
ALG1	Chitobiosyldiphosphodolichol beta-mannosyltransferase	7	17.2414	1	0.812654	0.755164	0.691171	0.60844	0.521299	0.478053	0.424676	0.279478	0.279939	0.134974	6.1367e-09	13.3525	3.74726	11	0.982265	0.974664	0.012	0.0614856	0.672468	0.381886
ALG11	GDP-Man:Man(3)GlcNAc(2)-PP-Dol alpha-1,2-mannosyltransferase	3	5.4878	1	0.823901	0.723671	0.633976	0.460013	0.479374	0.19933	0.207444	0.133636	0.137676	0.087363	0.0156088	11.7682	5.42398	11	0.971459	0.959228	0.0286104	0.0797713	0.489895	1.07434
ALG13	Isoform 2 of Putative bifunctional UDP-N-acetylglucosamine transferase and deubiquitinase ALG13	6	39.3939	1	0.795735	0.796499	0.677598	0.678616	0.584071	0.623104	0.571911	0.672353	0.366526	0.500691	0.0629586	16.7212	1.88429	11	0.849388	0.78484	0.0421491	1.22904	23.7616	1.82667
ALG2	Alpha-1,3/1,6-mannosyltransferase ALG2	4	11.2981	1	0.747468	0.613565	0.564238	0.451693	0.467921	0.290358	0.271232	0.196649	0.179564	0.134596	6.63906e-10	11.4643	3.48683	11	0.984393	0.977705	0.0113189
ALG5	Dolichyl-phosphate beta-glucosyltransferase	10	30.5556	1	0.822342	0.729999	0.606567	0.671005	0.549045	0.591809	0.518133	0.454935	0.352809	0.145781	2.35891e-09	14.3302	2.96706	11	0.933289	0.904698	0.0351562	0.0225165	4.2642	1.23281
ALG6	Dolichyl pyrophosphate Man9GlcNAc2 alpha-1,3-glucosyltransferase	4	6.1144	1	0.843471	0.704841	0.694157	0.544765	0.439781	0.414773	0.341756	0.244276	0.223372	0.14638	0.0251286	12.4687	4.1264	11	0.990228	0.98604	0.0073453	0.0712451	0.540911	0.520296
ALG8	Isoform 2 of Probable dolichyl pyrophosphate Glc1Man9GlcNAc2 alpha-1,3-glucosyltransferase	3	6.63812	1	0.721683	0.503709	0.621917	0.389966	0.370833	0.328083	0.305177	0.195718	0.180407	0.124134	1.88472e-06	11.0008	3.11433	11	0.964808	0.949725	0.0244249	0.155156	1.24579	0.920675
ALG9	Alpha-1,2-mannosyltransferase ALG9	5	10.6383	1	0.904193	0.70673	0.668999	0.612722	0.581121	0.52044	0.520419	0.402499	0.335783	0.248528	2.25392e-06	14.3216	3.02858	11	0.983042	0.975775	0.00870488	0.190828	2.00212	0.60706
ALKBH1	Nucleic acid dioxygenase ALKBH1	8	29.8201	1	0.794585	0.646446	0.576211	0.494788	0.431559	0.367395	0.327311	0.3035	0.222513	0.217272	0.119479	11.0851	3.8002	11	0.998652	0.998075	0.000822595	0.0199876	0.161443	0.185986
ALKBH2	DNA oxidative demethylase ALKBH2	4	19.1571	1	0.832109	0.612748	0.593073	0.499633	0.476467	0.418479	0.389001	0.416568	0.284825	0.270265	0.219235	10.6121	3.769	11	0.984025	0.977178	0.00797831	0.0574396	0.50542	0.655178
ALKBH3	Alpha-ketoglutarate-dependent dioxygenase alkB homolog 3	6	23.4266	1	0.816132	0.691566	0.599392	0.613016	0.516574	0.599861	0.503075	0.618424	0.372224	0.446503	0.365167	10.1828	2.95685	11	0.892709	0.846727	0.0326769	0.168253	2.00427	1.72084
ALKBH4	Alpha-ketoglutarate-dependent dioxygenase alkB homolog 4	10	48.0132	1	0.928886	0.631574	0.617062	0.61017	0.623682	0.582478	0.599399	0.669046	0.490456	0.463835	0.575045	8.93333	13.2732	11	0.879922	0.82846	0.0325619	0.0253571	0.488795	5.98934
ALKBH5	Isoform 3 of RNA demethylase ALKBH5	13	31.0705	1	0.744083	0.539832	0.561535	0.41654	0.387031	0.383784	0.32793	0.326283	0.242094	0.218013	0.14617	10.0817	3.30897	11	0.98644	0.980629	0.00735851	0.0636135	0.519723	0.591987
ALKBH6	Alpha-ketoglutarate-dependent dioxygenase alkB homolog 6	6	28.1513	1	0.84827	0.736414	0.667452	0.670517	0.497379	0.56168	0.431803	0.504089	0.320845	0.433553	0.319774	11.2025	4.03782	11	0.937839	0.911199	0.025139	0.102047	1.03886	1.3345
ALKBH7	Alpha-ketoglutarate-dependent dioxygenase alkB homolog 7, mitochondrial	5	29.4118	1	0.85905	0.600815	0.626027	0.470308	0.40637	0.346718	0.303373	0.251655	0.201406	0.199487	0.137108	10.9798	4.69907	11	0.988566	0.983666	0.00815117	0.0434612	0.32013	0.614839
ALKBH8	Alkylated DNA repair protein alkB homolog 8	7	12.1988	1	0.798422	0.574142	0.57335	0.349335	0.416972	0.226825	0.219368	0.172607	0.144437	0.127068	0.0581576	10.7414	4.55042	11	0.976747	0.966781	0.0193555	0.066699	0.452686	0.861629
ALMS1	Isoform 3 of Alstrom syndrome protein 1	3	0.880829	1	0.767062	0.449046	0.523112	0.388321	0.386598	0.321081	0.281914	0.242649	0.1763	0.200895	0.138225	9.75131	3.87841	11	0.972695	0.960992	0.017391	0.0684602	0.506063	0.903483
ALYREF	THO complex subunit 4	11	45.5253	1	0.884327	0.752868	0.673583	0.636735	0.5962	0.586826	0.547557	0.548995	0.370763	0.302882	2.11788e-08	15.464	2.66601	11	0.97117	0.958814	0.0117951	0.0179682	4.16286	0.769382
AMBRA1	Isoform 4 of Activating molecule in BECN1-regulated autophagy protein 1	3	2.40066	1	0.514062	0.211079	0.260832	0.145552	0.144832	0.111735	0.105346	0.101764	0.0786398	0.090517	0.0836753	7.77136	5.57172	11	0.990643	0.986633	0.00722949	0.0194868	0.193093	0.903273
AMD1	S-adenosylmethionine decarboxylase proenzyme	4	14.3713	1	0.80691	1.00102	0.852473	0.838492	0.520686	0.622694	0.413486	0.39305	0.335134	0.26812	0.267047	13.1342	8.46568	11	0.905575	0.865108	0.0689667	0.095584	0.671828	2.97629
AMDHD2	N-acetylglucosamine-6-phosphate deacetylase	5	16.1369	1	0.71704	0.599566	0.56668	0.487485	0.473843	0.406836	0.37447	0.361101	0.269809	0.243891	1.67077e-07	12.0651	2.28327	11	0.997012	0.995731	0.00141834	0.082566	0.926241	0.248101
AMFR	E3 ubiquitin-protein ligase AMFR	11	19.5956	1	0.791605	0.485191	0.561582	0.286931	0.346353	0.2202	0.215677	0.164099	0.145903	0.136456	0.0969081	10.0594	4.91176	11	0.967211	0.953158	0.026827	0.0610219	0.422534	1.09598
AMIGO2	Amphoterin-induced protein 2	2	5.17241
AMMECR1	AMME syndrome candidate gene 1 protein	4	12.9129	1	0.717605	0.424188	0.453832	0.20558	0.281678	0.125735	0.123472	0.104684	0.0783612	0.0776782	0.0342383	9.59067	4.8234	11	0.975374	0.96482	0.0222412	0.0524123	0.344641	0.950992
AMOTL1	Isoform 2 of Angiomotin-like protein 1	4	4.96689	1	0.754576	0.365797	0.457826	0.240858	0.291931	0.1826	0.170994	0.213628	0.124929	0.166061	0.148138	9.09469	5.92484	11	0.963814	0.948306	0.0280516	0.0411249	0.339455	1.37718
AMPD2	Isoform Ex1A-2-3 of AMP deaminase 2	23	28.4461	1	0.757659	0.707654	0.589983	0.653667	0.506321	0.653903	0.527821	0.582185	0.36978	0.406216	9.47539e-07	16.0628	1.67194	11	0.885747	0.836782	0.0348469	1.21687	23.7608	1.58759
AMPD3	AMP deaminase 3	12	16.0365	1	0.78764	0.681637	0.589473	0.609242	0.525973	0.546227	0.483303	0.513255	0.3511	0.324625	5.80141e-06	14.4583	2.06442	11	0.97179	0.9597	0.0103296	2.0346	4.89979	0.655503
AMZ2	Archaemetzincin-2	3	9.72222	1	0.885893	0.702257	0.699912	0.577567	0.514892	0.460362	0.397493	0.354633	0.278567	0.271391	0.177002	11.9525	4.33939	11	0.993779	0.991113	0.00362664	0.0407142	0.344524	0.428649
ANAPC1	Anaphase-promoting complex subunit 1	31	16.821	1	0.663797	0.44879	0.44498	0.295706	0.314474	0.17217	0.179838	0.120209	0.111834	0.0809079	2.41152e-06	9.73521	3.55096	11	0.987898	0.982711	0.00951797	0.0592479	0.386053	0.579264
ANAPC10	Anaphase-promoting complex subunit 10	5	33.5135	1	0.734776	0.523485	0.504568	0.362458	0.368745	0.2616	0.247773	0.224689	0.172117	0.175969	0.111161	9.89605	4.02178	11	0.991899	0.988427	0.00545185	0.036839	0.264382	0.48717
ANAPC16	Anaphase-promoting complex subunit 16	2	24.5455	1	0.769565	0.589087	0.569483	0.463272	0.44463	0.333428	0.299841	0.290416	0.218386	0.213981	0.109377	10.7701	3.57321	11	0.992785	0.989692	0.00435869	0.048232	0.388582	0.425061
ANAPC2	Anaphase-promoting complex subunit 2	11	17.0316	1	0.796351	0.549795	0.549779	0.350196	0.38952	0.197111	0.198541	0.142846	0.128826	0.0890445	0.0256712	10.7398	4.50713	11	0.980872	0.972675	0.0168832	0.0633383	0.41657	0.775958
ANAPC4	Anaphase-promoting complex subunit 4	12	18.6881	1	0.756563	0.611004	0.533711	0.456839	0.437115	0.30394	0.29497	0.18663	0.186552	0.120177	1.07944e-07	11.3999	3.46202	11	0.991259	0.987514	0.0063123	0.110997	0.484704	0.427298
ANAPC5	Anaphase-promoting complex subunit 5	15	21.9868	1	0.687096	0.445101	0.464606	0.299693	0.313252	0.186068	0.177802	0.126372	0.117712	0.0882263	0.0144386	9.78914	3.73162	11	0.98664	0.980915	0.0105667	0.0575004	0.376127	0.614815
ANAPC7	Anaphase-promoting complex subunit 7	17	30.0501	1	0.697428	0.510204	0.47373	0.335907	0.341984	0.199958	0.192949	0.123633	0.125609	0.0765772	3.29655e-08	10.2275	3.71697	11	0.990014	0.985734	0.00802119	0.0295371	0.361015	0.50742
ANGEL2	Isoform 2 of Protein angel homolog 2	2	5.33333	1	1.02485	0.606876	0.694312	0.510679	0.625284	0.33267	0.471866	0.223645	0.246789	0.117031	0.0157052	12.8877	4.23949	11	0.897949	0.854213	0.0913359	0.251807	1.9912	1.8621
ANK1	Isoform Er9 of Ankyrin-1	50	29.2359	1	0.656212	0.183395	0.30652	0.103991	0.137123	0.0803385	0.0730194	0.0651418	0.0545027	0.0455925	0.0604599	8.51253	7.21622	11	0.971169	0.958813	0.0271966	0.0310527	0.259494	1.57485
ANK3	Isoform 3 of Ankyrin-3	14	7.95271	1	0.726693	0.481988	0.504684	0.285618	0.357251	0.177014	0.180926	0.146755	0.125096	0.111082	0.0464097	9.96817	4.21069	11	0.974684	0.963835	0.0205531	0.0671238	0.446274	0.881748
ANKFY1	Rabankyrin-5	17	15.0556	1	0.747907	0.35218	0.490085	0.136959	0.226843	0.124576	0.103343	0.0966877	0.0759246	0.0606548	0.046139	9.44262	5.59972	11	0.950467	0.929239	0.048467	0.0611445	0.425629	1.51938
ANKHD1	Ankyrin repeat and KH domain-containing protein 1	34	16.4831	1	0.677504	0.303032	0.3815	0.179521	0.21653	0.126134	0.122715	0.102566	0.0840358	0.0751869	0.0678233	8.84482	5.32279	11	0.977044	0.967205	0.019705	0.0381058	0.285401	1.04383
ANKLE2	Ankyrin repeat and LEM domain-containing protein 2	12	15.1386	1	0.6044	0.17071	0.274107	0.121592	0.130433	0.0954877	0.0848282	0.0826589	0.0623726	0.0587135	0.0755142	8.24124	7.26609	11	0.978809	0.969726	0.0185706	0.0249935	0.219197	1.48606
ANKMY2	Ankyrin repeat and MYND domain-containing protein 2	14	26.7574	1	0.737579	0.694613	0.554774	0.506799	0.467945	0.383268	0.358024	0.22371	0.220621	0.107276	4.29158e-09	12.0306	3.35848	11	0.980198	0.971711	0.0135709	0.061069	0.943108	0.608116
ANKRD11	Ankyrin repeat domain-containing protein 11	2	0.751033	1	0.534617	0.255732	0.265189	0.272679	0.209781	0.132508	0.114833	0.135686	0.140969	0.108461	0.105747	7.74061	4.58546	11	0.984661	0.978087	0.0108432	0.0306493	0.283483	0.993337
ANKRD13A	Ankyrin repeat domain-containing protein 13A	7	13.8983	1	0.737861	0.756126	0.59008	0.570139	0.514847	0.41646	0.379565	0.300338	0.237799	0.198305	2.38367e-09	12.7693	3.15784	11	0.976502	0.966432	0.0141658	0.0143241	1.51443	0.717849
ANKRD17	Isoform 2 of Ankyrin repeat domain-containing protein 17	21	8.83935	1	0.726489	0.383523	0.423326	0.201718	0.264659	0.100585	0.114899	0.0725336	0.0671679	0.0512426	0.0212958	9.51662	4.9836	11	0.976612	0.966589	0.0221208	0.0491095	0.322029	0.950441
ANKRD26	Ankyrin repeat domain-containing protein 26	2	1.22807	1	0.4298	0.142816	0.206517	0.10255	0.108137	0.0893671	0.0729961	0.0624578	0.0586628	0.0482879	0.0566659	7.36258	5.61534	11	0.990562	0.986517	0.00757866	0.0192648	0.235083	1.10348
ANKRD27	Ankyrin repeat domain-containing protein 27	3	2.66667	1	0.696595	0.67005	0.475394	0.601194	0.514923	0.603887	0.483016	0.697481	0.406245	0.492123	0.460959	7.00741	2.463	11	0.753423	0.647747	0.0663868	0.219407	2.13922	4.11583
ANKRD28	Serine/threonine-protein phosphatase 6 regulatory ankyrin repeat subunit A	11	13.4853	1	0.693635	0.462348	0.491105	0.227337	0.349924	0.102459	0.121472	0.0738134	0.0637226	0.0496395	8.83797e-10	9.92374	4.41413	11	0.958843	0.941205	0.0389313	0.00308057	0.532768	1.16795
ANKRD40	Ankyrin repeat domain-containing protein 40	2	8.15217	1	0.774238	0.735223	0.520091	0.596168	0.500322	0.443836	0.372433	0.325806	0.277323	0.258177	0.0800314	12.0691	3.11323	11	0.969437	0.956339	0.0164929	0.157891	1.52104	0.827202
ANKRD46	Ankyrin repeat domain-containing protein 46	3	14.4737	1	0.746677	0.813269	0.601447	0.753619	0.518465	0.707007	0.480706	0.610932	0.367338	0.353254	1.26571e-06	16.1341	2.18516	11	0.799756	0.713937	0.0774449	1.25014	19.0176	2.09559
ANKRD49	Ankyrin repeat domain-containing protein 49	2	7.53138	1	0.814828	0.718978	0.594848	0.638015	0.575707	0.463633	0.464977	0.521082	0.336351	0.335411	0.106773	13.0948	2.59092	11	0.959495	0.942135	0.0163339	0.264933	3.29847	0.921167
ANKRD50	Isoform 2 of Ankyrin repeat domain-containing protein 50	5	3.84	1	0.782972	0.377372	0.49213	0.171095	0.243611	0.128683	0.128274	0.109171	0.0889794	0.0789695	0.0666811	9.56639	5.93317	11	0.958243	0.940347	0.0403522	0.0529763	0.376806	1.44619
ANKRD52	Serine/threonine-protein phosphatase 6 regulatory ankyrin repeat subunit C	6	6.41264	1	0.728076	0.329438	0.45531	0.153219	0.224476	0.118619	0.0972742	0.102514	0.0839537	0.0659084	0.0543577	9.24378	5.55829	11	0.958624	0.940891	0.0388791	0.0535519	0.383552	1.3934
ANKRD54	Ankyrin repeat domain-containing protein 54	2	6.66667	1	0.678939	0.497035	0.507203	0.393839	0.358666	0.359434	0.289662	0.284201	0.211056	0.22339	0.12797	9.46495	3.03447	11	0.990819	0.986885	0.00495555	0.0554751	0.428553	0.500206
ANKS1A	Ankyrin repeat and SAM domain-containing protein 1A	9	10.1411	1	0.803909	0.26625	0.406128	0.164819	0.189334	0.127655	0.108109	0.124922	0.0814521	0.0896153	0.102773	9.10546	7.87476	11	0.958811	0.941158	0.0401881	0.0372385	0.312366	1.87129
ANKS6	Ankyrin repeat and SAM domain-containing protein 6	4	5.51091	1	0.604461	0.385563	0.480125	0.229347	0.279032	0.20887	0.158599	0.165608	0.139507	0.110067	0.0428526	8.92736	3.32378	11	0.967452	0.953502	0.0233292	0.0918117	0.585452	1.01672
ANKZF1	Ankyrin repeat and zinc finger domain-containing protein 1	16	27.5482	1	0.73244	0.415116	0.470494	0.233921	0.311049	0.144776	0.153752	0.160779	0.101157	0.124428	0.083302	9.45188	4.97133	11	0.968802	0.955432	0.0259487	0.0528198	0.371073	1.1038
ANLN	Anillin	31	26.8683	1	0.609118	0.441607	0.411118	0.286462	0.313723	0.160044	0.184729	0.120213	0.113089	0.0765578	5.59988e-08	9.36447	3.26196	11	0.987576	0.982252	0.00935018	0.0848103	0.416617	0.591287
ANO10	Anoctamin-10	12	16.0606	1	0.790247	0.618805	0.55311	0.511917	0.462156	0.399578	0.3718	0.254172	0.227994	0.138791	1.58143e-08	12.0516	3.14665	11	0.991564	0.987949	0.00541141	0.0483585	0.775642	0.438736
ANO6	Isoform 3 of Anoctamin-6	8	9.08072	1	0.85398	0.742275	0.700779	0.67071	0.542902	0.595325	0.511587	0.471751	0.349556	0.271089	2.31337e-08	14.8861	2.89647	11	0.982251	0.974645	0.00811567	0.16253	1.63887	0.50528
ANP32A	Acidic leucine-rich nuclear phosphoprotein 32 family member A	12	35.3414	1	0.81789	0.77245	0.656997	0.680666	0.499591	0.642881	0.433783	0.404505	0.330099	0.332005	0.063742	13.8631	2.95431	11	0.937093	0.910133	0.029524	0.334683	3.72307	1.17523
ANP32B	Acidic leucine-rich nuclear phosphoprotein 32 family member B	7	24.3028	1	0.76876	0.722715	0.577937	0.642262	0.539797	0.56303	0.49272	0.385419	0.337805	0.285403	1.50929e-08	14.0935	2.41934	11	0.965635	0.950906	0.0147337	0.0679264	4.36739	0.861093
ANP32E	Isoform 3 of Acidic leucine-rich nuclear phosphoprotein 32 family member E	3	17.2727	1	1.0459	0.348377	0.690738	0.212696	0.191525	0.159632	0.128679	0.119346	0.101382	0.0959801	0.0951717	10.2739	8.36482	11	0.877783	0.825405	0.162083	0.0858604	0.577659	4.00472
ANPEP	Aminopeptidase N	7	8.37642	1	0.838152	0.803247	0.732791	0.744863	0.546379	0.710006	0.544419	0.630192	0.407294	0.524852	0.32016	12.9285	2.83464	11	0.846804	0.781149	0.0440672	0.364382	5.46577	1.9196
ANTXR2	Isoform 4 of Anthrax toxin receptor 2	12	25.4098	1	0.798126	0.7828	0.651495	0.730881	0.56038	0.685716	0.568787	0.677789	0.398484	0.506421	1.04777e-05	18.7326	1.69394	11	0.818079	0.740113	0.0482326	0.820405	42.354	2.05047
ANXA1	Annexin A1	25	63.8728	1	0.769078	0.548309	0.598352	0.474975	0.540468	0.214416	0.257582	0.0936406	0.129491	0.0596335	8.582e-11	11.4178	4.14769	11	0.931556	0.902223	0.0624947	0.000921357	1.11613	1.43713
ANXA11	Isoform 2 of Annexin A11	18	37.7119	1	0.853068	0.723683	0.660793	0.580884	0.518895	0.319881	0.309705	0.218784	0.189836	0.189711	0.0806064	12.0802	4.93474	11	0.982163	0.974518	0.0142211	0.0679276	0.481004	0.788342
ANXA2	Annexin A2	23	63.4218	1	0.770602	0.611374	0.545605	0.55576	0.445869	0.470469	0.354491	0.336316	0.272023	0.217513	2.47646e-06	12.3537	2.59294	11	0.987574	0.982249	0.00650838	0.145497	1.53258	0.509422
ANXA3	Annexin A3	12	40.8669	1	0.859655	0.752963	0.617816	0.702528	0.573669	0.587213	0.48934	0.418417	0.362788	0.234701	8.11855e-08	14.5973	3.00954	11	0.96743	0.953471	0.0162016	0.230848	3.21571	0.902137
ANXA4	Annexin A4	8	28.8401	1	0.813759	0.73147	0.620039	0.518085	0.495608	0.196401	0.212358	0.16148	0.127375	0.154359	0.0505799	11.7003	5.52363	11	0.961465	0.944949	0.0364005	0.085592	0.544667	1.26612
ANXA4	Isoform 2 of Annexin A4
ANXA5	Annexin A5	22	65.625	1	0.8531	0.631055	0.677169	0.308162	0.472163	0.104663	0.108446	0.0752861	0.0723702	0.0502828	1.19721e-08	11.3599	6.24348	11	0.936144	0.908778	0.0776648	0.00396145	0.5717	1.88088
ANXA6	Isoform 2 of Annexin A6	25	36.1934	1	0.772374	0.698584	0.58741	0.464282	0.484132	0.249376	0.260403	0.16481	0.154934	0.139865	0.0123604	11.6726	4.24528	11	0.971736	0.959622	0.0234364	0.102557	0.70916	0.89793
ANXA7	Isoform 2 of Annexin A7	19	40.7725	1	0.893002	0.718767	0.646254	0.683069	0.525596	0.482258	0.444659	0.285004	0.305725	0.15621	3.0437e-07	13.5659	3.7175	11	0.973733	0.962476	0.0177592	0.073424	1.44962	0.831517
AP1AR	AP-1 complex-associated regulatory protein	4	11.9205	1	0.815798	0.709372	0.618127	0.619412	0.551021	0.479439	0.431867	0.422235	0.307816	0.27352	6.53096e-09	13.7914	2.71446	11	0.993965	0.991378	0.00286946	0.00512435	1.30837	0.347844
AP1B1	Isoform B of AP-1 complex subunit beta-1	18	22.8238	1	0.747797	0.707628	0.567054	0.637465	0.532033	0.551682	0.47964	0.50235	0.327618	0.295093	5.01727e-08	14.2728	2.14201	11	0.953895	0.934136	0.0179024	0.205349	6.67664	0.972337
AP1G1	AP-1 complex subunit gamma-1	18	18.6131	1	0.745039	0.642328	0.564527	0.492819	0.444801	0.380628	0.333276	0.272655	0.218555	0.154215	1.13401e-10	11.8859	3.06932	11	0.997634	0.99662	0.00147704	0.00249498	0.460281	0.246235
AP1M1	AP-1 complex subunit mu-1	15	44.6809	1	0.698285	0.611764	0.534139	0.454797	0.435412	0.380399	0.350096	0.326482	0.227626	0.193637	9.01997e-09	11.5574	2.51027	11	0.995783	0.993976	0.00226263	0.0255462	0.728433	0.265408
AP1S1	AP-1 complex subunit sigma-1A	6	31.0127	1	1.10827	0.67394	0.895052	0.547667	0.412848	0.336832	0.293216	0.20467	0.193827	0.124812	0.136496	12.1157	8.2484	11	0.931708	0.902439	0.0819224	0.087071	0.533801	2.69008
AP1S2	AP-1 complex subunit sigma-2	2	11.465	1	0.865706	0.526951	0.726839	0.509911	0.399432	0.429387	0.323856	0.360798	0.287492	0.160845	0.0800147	11.7633	3.50371	11	0.922022	0.888603	0.05154	0.211179	1.81854	1.42566
AP2A1	Isoform B of AP-2 complex subunit alpha-1	32	33.822	1	0.760322	0.603966	0.538404	0.479389	0.455166	0.364611	0.353765	0.226507	0.220384	0.124289	6.11799e-09	11.6881	3.1232	11	0.989698	0.985282	0.00673447	0.0428947	0.523333	0.243549
AP2A2	AP-2 complex subunit alpha-2	14	15.5485	1	0.742741	0.648609	0.533757	0.575097	0.492971	0.478761	0.426554	0.354597	0.305193	0.176334	1.04321e-09	12.7164	2.51242	11	0.976145	0.965921	0.011988	0.00679811	2.46442	0.698432
AP2B1	AP-2 complex subunit beta	40	42.2625	1	0.771087	0.680331	0.571027	0.635708	0.511891	0.527958	0.474043	0.374163	0.304901	0.194782	9.64845e-09	13.4474	2.66777	11	0.964971	0.949959	0.0175504	0.125509	0.988295	0.40629
AP2M1	Isoform 2 of AP-2 complex subunit mu	17	42.2633	1	0.785728	0.667865	0.601987	0.559884	0.509727	0.446415	0.43962	0.311338	0.269597	0.17192	1.18021e-11	12.8547	2.97543	11	0.988785	0.983978	0.00639716	0.000716504	1.22307	0.499388
AP2S1	AP-2 complex subunit sigma	6	33.8028	1	0.879049	0.690823	0.64551	0.619327	0.468366	0.504447	0.423041	0.390764	0.292798	0.225373	0.0586517	12.9755	3.34401	11	0.985011	0.978587	0.00847729	0.120219	1.14713	0.590705
AP3B1	AP-3 complex subunit beta-1	34	32.4497	1	0.755617	0.441115	0.51699	0.152639	0.300351	0.123553	0.111275	0.109571	0.0834953	0.0749131	0.0410994	9.80084	5.33084	11	0.949383	0.927689	0.0493236	0.0702524	0.465719	1.45835
AP3D1	Isoform 5 of AP-3 complex subunit delta-1	32	24.9383	1	0.760797	0.440755	0.515077	0.141376	0.288268	0.114197	0.100506	0.100292	0.0772938	0.0730904	0.0383835	9.80755	5.53208	11	0.949195	0.927421	0.0508132	0.0677342	0.450103	1.50158
AP3M1	AP-3 complex subunit mu-1	5	11.244	1	0.722297	0.415149	0.478728	0.181292	0.305762	0.151419	0.139771	0.146189	0.0997071	0.0991155	0.0686541	9.44867	4.93587	11	0.960131	0.943044	0.0343669	0.0613654	0.42385	1.24799
AP3S1	AP-3 complex subunit sigma-1	5	33.6788	1	0.794334	0.461501	0.526	0.142144	0.251118	0.115728	0.0908616	0.103092	0.0717585	0.0750292	0.0444354	9.93728	6.18936	11	0.955589	0.936556	0.0465431	0.0579896	0.386729	1.53338
AP4B1	AP-4 complex subunit beta-1	6	8.93099
AP4E1	AP-4 complex subunit epsilon-1	5	4.92524	1	0.744338	0.359834	0.432534	0.189065	0.255571	0.116443	0.10727	0.086889	0.071577	0.0623861	0.042145	9.42971	5.36163	11	0.971495	0.959278	0.0269747	0.0481785	0.330891	1.10905
AP4M1	AP-4 complex subunit mu-1	3	6.84327	1	0.741931	0.359274	0.461494	0.172112	0.237543	0.132314	0.133536	0.112226	0.0977273	0.0689991	0.0654202	9.34126	5.52946	11	0.964039	0.948628	0.0329482	0.0503993	0.360792	1.28252
AP4S1	Isoform 3 of AP-4 complex subunit sigma-1	2	13.3333	1	0.925645	0.621178	0.718087	0.527933	0.494311	0.420586	0.398414	0.318316	0.320212	0.211901	0.179746	11.6049	4.49713	11	0.962337	0.946196	0.0241132	0.0916657	0.746851	1.10774
AP5B1	AP-5 complex subunit beta-1	5	7.1754	1	0.701178	0.366401	0.453655	0.168837	0.22125	0.133784	0.0875591	0.087396	0.0798332	0.0523657	0.0266804	9.36172	4.94263	11	0.969231	0.956045	0.0286111	0.0550855	0.366446	1.09836
AP5S1	AP-5 complex subunit sigma-1	2	11	1	0.793885	0.5514	0.660118	0.465172	0.44712	0.382693	0.234444	0.29051	0.254176	0.255692	0.163118	10.5972	4.04266	11	0.952001	0.931429	0.0294943	0.0970325	0.770423	1.17788
AP5Z1	AP-5 complex subunit zeta-1	2	2.10657	1	1.12975	1.09117	0.922735	1.73901	0.60447	1.30176	0.824007	0.726769	1.43212	0.787281	0.00123537	20.2112	124.646	11	0.014845	-0.407364	1.11712	5.08542e+07	2.4735e+07	1.30176e+09
APAF1	Isoform 5 of Apoptotic protease-activating factor 1	8	7.42955	1	0.746263	0.351129	0.441378	0.254407	0.240035	0.216736	0.181362	0.16203	0.133449	0.121249	0.125744	9.1005	5.58926	11	0.973993	0.962848	0.0205415	0.0378829	0.298563	1.11608
APBA2	Isoform 2 of Amyloid-beta A4 precursor protein-binding family A member 2	3	5.56309	1	0.86298	0.628721	0.556445	0.421174	0.462717	0.409121	0.317984	0.312885	0.23458	0.206941	0.17776	10.7004	4.50873	11	0.983299	0.976141	0.0107082	0.0500356	0.389095	0.732526
APBA3	Amyloid-beta A4 precursor protein-binding family A member 3	2	7.30435	1	0.622598	0.508657	0.437324	0.395745	0.421017	0.395156	0.343055	0.275123	0.164058	0.180804	9.067e-08	10.2803	2.14483	11	0.977175	0.967393	0.0122124	0.218552	2.05498	0.764584
APC	Isoform 2 of Adenomatous polyposis coli protein	15	5.98104	1	0.703752	0.383902	0.438579	0.24883	0.30511	0.163473	0.163047	0.125367	0.10305	0.0915378	0.0537777	9.35496	4.34331	11	0.976706	0.966723	0.0189959	0.0548371	0.364923	0.894102
APEH	Acylamino-acid-releasing enzyme	18	25.2732	1	0.749984	0.771064	0.598487	0.672615	0.515446	0.676215	0.517353	0.710521	0.378198	0.56015	0.372636	10.3547	1.99227	11	0.704058	0.577226	0.0805901	0.629696	10.7888	3.28211
APEX1	DNA-(apurinic or apyrimidinic site) endonuclease	16	49.6855	1	0.711906	0.611659	0.51111	0.561256	0.458564	0.567564	0.455409	0.607269	0.346303	0.364358	5.19743e-05	14.0722	1.34392	11	0.867329	0.81047	0.04366	0.97044	34.3313	2.03248
APEX2	DNA-(apurinic or apyrimidinic site) endonuclease 2
APH1A	Isoform 2 of Gamma-secretase subunit APH-1A	2	5.66802	1	0.733839	0.773507	0.645856	0.676918	0.473689	0.590362	0.47563	0.538259	0.302071	0.415508	2.23201e-06	15.1344	2.06061	11	0.878164	0.825949	0.0455793	0.336619	13.923	1.6167
API5	Apoptosis inhibitor 5	22	39.6947	1	0.663456	0.659809	0.514498	0.638304	0.483622	0.535107	0.472893	0.243881	0.31283	0.121547	8.21965e-07	12.6016	2.5226	11	0.878276	0.826108	0.0688656	0.257232	5.72689	1.68592
APIP	Methylthioribulose-1-phosphate dehydratase	11	54.5455	1	0.80818	0.786765	0.643927	0.733639	0.583338	0.761525	0.602127	0.802172	0.438489	0.630199	0.379139	12.6789	1.59642	11	0.600179	0.428827	0.0893353	1.41295	37.6446	4.05255
APLP2	Amyloid-like protein 2	13	19.5282	1	0.822933	0.640102	0.612833	0.574613	0.535031	0.542642	0.484032	0.539789	0.345013	0.395606	0.292284	10.6561	2.91472	11	0.952018	0.931454	0.0164313	0.134996	1.54829	1.08622
APMAP	Adipocyte plasma membrane-associated protein	12	27.8846	1	0.796914	0.804271	0.64245	0.75784	0.567728	0.762396	0.583593	0.781721	0.439566	0.626337	0.339035	13.6184	1.58796	11	0.605231	0.436044	0.0913631	1.62396	43.7604	3.90492
APOA1	Apolipoprotein A-I
APOB	Apolipoprotein B-100	9	1.79706	1	0.696146	0.691414	0.506019	0.619862	0.43863	0.53078	0.431413	0.525105	0.279879	0.365372	2.90748e-05	13.5407	1.73641	11	0.883996	0.83428	0.0446697	0.493401	15.6343	1.69596
APOBEC3B	Isoform 3 of DNA dC->dU-editing enzyme APOBEC-3B	3	8.12325	1	0.910048	0.679271	0.656682	0.466746	0.411547	0.395713	0.288886	0.360989	0.228916	0.222424	0.210896	10.9947	5.79124	11	0.980884	0.972692	0.0135287	0.041888	0.315259	0.95045
APOBEC3C	DNA dC->dU-editing enzyme APOBEC-3C	4	23.6842	1	1.00082	0.664866	0.594127	0.496728	0.491356	0.357588	0.347704	0.298746	0.23532	0.152012	0.162076	11.4127	5.45831	11	0.971145	0.958779	0.0233812	0.0649548	0.469383	1.14192
APOBEC3F	DNA dC->dU-editing enzyme APOBEC-3F	2	5.36193	1	0.979238	0.661672	0.722472	0.460772	0.500936	0.370278	0.319661	0.304561	0.230834	0.200304	0.183283	11.4744	5.89205	11	0.965214	0.950306	0.0278612	0.0651164	0.469373	1.33159
APOBEC3G	DNA dC->dU-editing enzyme APOBEC-3G	5	12.5	1	0.951994	0.709061	0.672214	0.549704	0.510006	0.475645	0.43025	0.51805	0.29479	0.365393	0.351585	10.7848	5.90527	11	0.95265	0.932357	0.0241228	0.052341	0.48006	1.5626
APOBR	Apolipoprotein B receptor	25	28.0766	1	0.792332	0.795168	0.639483	0.742252	0.601226	0.699942	0.574162	0.698311	0.421398	0.502342	1.87553e-07	19.4124	1.66374	11	0.811912	0.731303	0.0470897	2.38211	53.4157	2.32155
APOC1	Apolipoprotein C-I	3	30.1205	1	0.902478	1.19857	0.826379	0.901486	0.540186	0.739066	0.556732	0.723312	0.395317	0.589995	0.580433	12.1332	20.973	11	0.70026	0.5718	0.164249	0.0719134	0.702584	22.332
APOC3	Apolipoprotein C-III
APOD	Apolipoprotein D
APOE	Apolipoprotein E	12	38.8013	1	1.08223	0.744052	0.881401	0.706053	0.441446	0.472995	0.328104	0.317659	0.251938	0.243232	0.226844	12.3492	8.49119	11	0.944001	0.920002	0.0529481	0.0713842	0.48179	2.45334
APOL2	Apolipoprotein L2	11	28.7834	1	0.59706	0.338885	0.361025	0.228224	0.212197	0.179367	0.148221	0.156079	0.102138	0.117647	0.0868125	8.39158	4.2722	11	0.991691	0.98813	0.00602629	0.0274589	0.200592	0.596018
APOO	Isoform 2 of MICOS complex subunit MIC26	5	29.4444	1	0.784006	0.791922	0.607732	0.76922	0.527824	0.70285	0.530242	0.681735	0.400475	0.468826	2.08918e-06	18.1195	1.7469	11	0.759309	0.656156	0.0730633	0.41049	44.2622	2.44173
APOOL	MICOS complex subunit MIC27	7	35.8209	1	0.833496	0.563333	0.55002	0.467998	0.458829	0.364297	0.36923	0.298741	0.233203	0.15658	0.0546759	11.4249	3.28561	11	0.981576	0.97368	0.0116405	0.104483	0.893461	0.662224
APPBP2	Amyloid protein-binding protein 2	2	2.90598	1	0.887015	0.926213	0.938186	0.688893	0.561675	0.609265	0.408324	0.489486	0.367739	0.346191	0.355598	12.5384	8.85754	11	0.934212	0.906018	0.0397787	0.0618041	0.492029	2.62607
APPL1	DCC-interacting protein 13-alpha	12	18.1946	1	0.767895	0.721606	0.597013	0.641813	0.510893	0.560107	0.493736	0.497187	0.319584	0.414596	0.153811	12.5722	2.32106	11	0.941194	0.915992	0.0205006	0.330289	4.58538	1.12698
APPL2	Isoform 2 of DCC-interacting protein 13-beta	3	4.1868	1	0.810786	0.579717	0.59109	0.440119	0.439703	0.29638	0.284994	0.214876	0.184447	0.164905	0.0728621	11.049	4.05767	11	0.98615	0.980215	0.0100717	0.0620992	0.457629	0.619354
APRT	Isoform 2 of Adenine phosphoribosyltransferase	10	64.1791	1	0.858375	0.719682	0.601333	0.700905	0.51744	0.598914	0.490447	0.524111	0.369094	0.248287	1.16421e-08	14.798	2.63639	11	0.932621	0.903745	0.0305083	0.0441328	5.86708	1.20107
APTX	Isoform 8 of Aprataxin	6	22.5519	1	0.751832	0.620577	0.539706	0.462685	0.447566	0.349678	0.314153	0.237716	0.22371	0.124882	4.84934e-10	11.6021	3.17159	11	0.994251	0.991787	0.00379469	0.00392767	0.552342	0.354342
AQR	RNA helicase aquarius	29	17.8451	1	0.805158	0.525132	0.547175	0.410416	0.375701	0.291006	0.290487	0.18754	0.180151	0.129685	0.0682019	10.648	4.01134	11	0.98601	0.980014	0.0103797	0.0591219	0.424234	0.626481
ARAF	Serine/threonine-protein kinase A-Raf	12	22.7723	1	0.794201	0.350996	0.471	0.240717	0.263503	0.195968	0.161495	0.165232	0.123754	0.101126	0.114808	9.36335	5.89623	11	0.962005	0.945721	0.0326902	0.0465727	0.35699	1.38641
ARAP1	Isoform 3 of Arf-GAP with Rho-GAP domain, ANK repeat and PH domain-containing protein 1	24	17.4427	1	0.734388	0.497439	0.515791	0.258196	0.34853	0.171809	0.151967	0.133883	0.111258	0.101568	0.0378942	10.0622	4.46728	11	0.970798	0.958283	0.025158	0.0686368	0.449067	0.971629
ARCN1	Coatomer subunit delta	27	48.728	1	0.755135	0.600807	0.545957	0.351362	0.427404	0.145367	0.181834	0.103843	0.0981666	0.0729479	1.04056e-09	10.9027	4.58159	11	0.965444	0.950634	0.0327532	0.00158024	0.570441	1.05662
ARF1	ADP-ribosylation factor 1	10	51.9337	1	0.801318	0.847742	0.650335	0.779848	0.596672	0.755113	0.606492	0.757324	0.439969	0.500551	1.53817e-05	20.3485	1.79142	11	0.719373	0.599105	0.0740747	2.7738	60.1122	2.6527
ARF4	ADP-ribosylation factor 4	5	27.7778	1	0.804057	0.786996	0.613412	0.679274	0.537868	0.606368	0.482234	0.471684	0.358175	0.207297	2.16527e-07	14.5602	2.88595	11	0.944113	0.920162	0.0273705	0.416794	4.57848	1.22703
ARF5	ADP-ribosylation factor 5	5	30	1	0.720763	0.797613	0.575752	0.705419	0.508781	0.673611	0.501178	0.623256	0.370084	0.305041	5.25625e-07	15.7244	2.05382	11	0.804186	0.720265	0.0756331	2.01668	19.4205	2.00603
ARF6	ADP-ribosylation factor 6	3	26.2857	1	0.803825	0.801454	0.635194	0.646114	0.57435	0.568372	0.527547	0.524794	0.341698	0.296925	3.59961e-09	15.0685	2.60064	11	0.960994	0.944277	0.0161997	0.0229817	4.72158	0.886768
ARFGAP1	ADP-ribosylation factor GTPase-activating protein 1	15	39.1626	1	0.793737	0.626709	0.546637	0.409007	0.469334	0.166965	0.205942	0.119467	0.117374	0.0914997	9.70818e-07	11.2439	4.56763	11	0.966009	0.951442	0.0318347	0.0952236	0.618073	1.04281
ARFGAP2	ADP-ribosylation factor GTPase-activating protein 2	22	40.691	1	0.721939	0.32224	0.408091	0.137556	0.221366	0.087779	0.0846183	0.0693502	0.058964	0.0526505	0.0366736	9.20714	5.69428	11	0.967537	0.953624	0.0316523	0.046584	0.331437	1.25267
ARFGAP3	ADP-ribosylation factor GTPase-activating protein 3	13	23.2558	1	0.751525	0.445345	0.501956	0.236343	0.313815	0.142938	0.14277	0.12592	0.0949394	0.0942122	0.0481617	9.83818	4.88452	11	0.968848	0.955498	0.027932	0.0603113	0.398629	1.06901
ARFGEF1	Brefeldin A-inhibited guanine nucleotide-exchange protein 1	34	20.1731	1	0.737798	0.459678	0.514067	0.158367	0.296449	0.103949	0.0905197	0.082881	0.0656089	0.0605655	0.00942825	9.93427	5.0998	11	0.953296	0.93328	0.0470855	0.0749384	0.474372	1.34744
ARFGEF2	Brefeldin A-inhibited guanine nucleotide-exchange protein 2	16	10.2521	1	0.745839	0.432041	0.509279	0.187288	0.299684	0.137933	0.133167	0.114282	0.0937702	0.0740493	0.0415357	9.76638	4.98634	11	0.95882	0.941172	0.0382263	0.0674918	0.445494	1.25497
ARFIP1	Arfaptin-1	8	28.4182	1	0.865696	0.738329	0.672685	0.642568	0.522026	0.48758	0.420212	0.417867	0.364282	0.381606	0.313579	11.1589	4.73132	11	0.99026	0.986086	0.00432062	0.0324948	0.302069	0.564542
ARFIP2	Isoform 2 of Arfaptin-2	8	35.9375	1	0.835514	0.72825	0.643606	0.643268	0.532963	0.541739	0.453154	0.490896	0.328749	0.383496	0.239306	11.8395	3.30796	11	0.973379	0.96197	0.010581	0.1077	1.17733	0.78819
ARFRP1	ADP-ribosylation factor-related protein 1	7	43.7811	1	0.75898	0.750504	0.588265	0.668868	0.540292	0.628611	0.514639	0.524106	0.358658	0.28317	2.82624e-08	15.0167	2.25942	11	0.921264	0.88752	0.0306157	0.045789	8.91667	1.27123
ARG1	Arginase-1	7	20.1863	1	1.49831	0.846666	0.559138	0.662398	0.419847	0.549524	0.468657	0.566868	0.534782	0.634034	0.547308	10.1626	41.4167	11	0.70019	0.571701	0.291995	0.0728396	0.668431	129.142
ARG2	Arginase-2, mitochondrial	7	29.096	1	0.82047	0.825947	0.696491	0.775719	0.618511	0.760057	0.62618	0.72457	0.471698	0.481905	9.44257e-08	20.1287	1.93195	11	0.816533	0.737905	0.0442469	0.121036	38.8358	1.9971
ARGLU1	Arginine and glutamate-rich protein 1	8	21.978	1	0.41588	0.212741	0.258493	0.140283	0.192118	0.128107	0.138088	0.105092	0.0842137	0.0819031	0.0652829	6.81884	3.50375	11	0.988988	0.984269	0.00782937	0.0368134	0.389324	0.93162
ARHGAP1	Rho GTPase-activating protein 1	15	41.4579	1	0.770667	0.734167	0.60621	0.553915	0.518167	0.388083	0.363533	0.323133	0.236973	0.237123	0.0482952	12.3381	3.32731	11	0.984566	0.977951	0.00908225	0.108956	0.990148	0.590876
ARHGAP11A	Rho GTPase-activating protein 11A	3	3.71457
ARHGAP12	Isoform 3 of Rho GTPase-activating protein 12	6	8.94207	1	0.739329	0.459677	0.500067	0.20858	0.329394	0.120617	0.115537	0.112555	0.0828689	0.069001	0.0197301	9.94406	4.76173	11	0.961863	0.945518	0.0359326	0.0722962	0.463369	1.16308
ARHGAP17	Rho GTPase-activating protein 17	12	14.4154	1	0.69814	0.288897	0.425424	0.138297	0.1798	0.114014	0.0997687	0.0994764	0.0743276	0.0684298	0.0595434	8.96484	5.74638	11	0.960713	0.943875	0.0362717	0.0476153	0.358343	1.42421
ARHGAP18	Rho GTPase-activating protein 18	23	33.9367	1	0.771768	0.740868	0.596743	0.562445	0.524174	0.231888	0.293898	0.145237	0.149028	0.101708	5.21935e-09	12.1207	4.59064	11	0.953339	0.933341	0.0422039	0.0819512	0.860384	1.08828
ARHGAP21	Rho GTPase-activating protein 21	10	5.56691	1	0.610292	0.204743	0.321306	0.124074	0.139753	0.125351	0.0954189	0.0839057	0.0657555	0.0620134	0.0707585	8.31741	6.14137	11	0.973423	0.962033	0.0229398	0.032652	0.277976	1.38674
ARHGAP25	Isoform 5 of Rho GTPase-activating protein 25	12	18.9769	1	0.797016	0.500825	0.563155	0.272006	0.355114	0.18337	0.161595	0.14363	0.1184	0.102903	0.0570442	10.2962	5.00996	11	0.965452	0.950645	0.0313059	0.0670423	0.441607	1.13409
ARHGAP35	Rho GTPase-activating protein 35	16	12.7418	1	0.740871	0.280336	0.402798	0.188178	0.194433	0.150174	0.131785	0.141668	0.105136	0.0858794	0.107243	8.92149	6.64586	11	0.966243	0.951776	0.0296135	0.0364359	0.302854	1.47596
ARHGAP4	Rho GTPase-activating protein 4	18	21.2474	1	0.768319	0.458728	0.5372	0.238356	0.314477	0.211769	0.191797	0.172845	0.139542	0.111913	0.0929242	9.79248	4.94739	11	0.964056	0.948651	0.029714	0.060429	0.420649	1.16475
ARHGAP45	Rho GTPase-activating protein 45	11	11.9718	1	0.790769	0.594114	0.58121	0.399708	0.451013	0.215515	0.245006	0.190877	0.162123	0.152745	0.0666148	10.8807	4.38335	11	0.972269	0.960385	0.0219626	0.0775099	0.542441	0.918421
ARHGAP5	Isoform 2 of Rho GTPase-activating protein 5	11	9.72685	1	0.812527	0.610226	0.610058	0.288273	0.419788	0.201082	0.18859	0.179749	0.142533	0.123305	0.0773708	10.7279	5.30144	11	0.957306	0.939009	0.0386024	0.0751693	0.497019	1.31061
ARHGAP6	Isoform 4 of Rho GTPase-activating protein 6	14	20.6226	1	0.713378	0.26109	0.407208	0.113025	0.163309	0.0982341	0.0799809	0.0877853	0.0650779	0.0675305	0.0600355	8.93463	6.43124	11	0.957939	0.939913	0.0406111	0.0440902	0.345155	1.60821
ARHGDIA	Rho GDP-dissociation inhibitor 1	10	48.5294	1	0.86177	0.771675	0.629532	0.721681	0.59444	0.695086	0.63133	0.67989	0.439917	0.547145	0.387407	11.8986	2.42619	11	0.823992	0.74856	0.0409322	0.379933	6.62929	2.13232
ARHGDIB	Rho GDP-dissociation inhibitor 2	7	45.7711	1	0.683835	0.732435	0.519957	0.639463	0.507005	0.573757	0.467502	0.540224	0.330752	0.425743	8.93471e-10	14.8961	1.5133	11	0.871576	0.816537	0.0414724	0.0125687	27.8858	1.83656
ARHGEF1	Isoform 3 of Rho guanine nucleotide exchange factor 1	32	37.0011	1	0.764131	0.27222	0.455465	0.128459	0.175792	0.105748	0.08889	0.0821415	0.0715097	0.0631228	0.0598789	9.19307	6.53162	11	0.946041	0.922916	0.0546339	0.0521194	0.396219	1.81721
ARHGEF10	Isoform 3 of Rho guanine nucleotide exchange factor 10	2	2.14395	1	0.792733	0.464179	0.501206	0.280152	0.314128	0.176762	0.156757	0.159392	0.122955	0.107825	0.0822332	9.91205	5.26452	11	0.978896	0.969851	0.0183567	0.04444	0.305228	0.920546
ARHGEF10L	Isoform 4 of Rho guanine nucleotide exchange factor 10-like protein
ARHGEF11	Rho guanine nucleotide exchange factor 11	5	3.41656	1	0.730723	0.38913	0.473893	0.191636	0.261646	0.129113	0.131377	0.102816	0.0936215	0.0706144	0.0466463	9.50181	5.05691	11	0.966892	0.952703	0.0301878	0.0560412	0.378787	1.14655
ARHGEF12	Isoform 2 of Rho guanine nucleotide exchange factor 12	23	15.8033	1	0.731356	0.36155	0.47113	0.193378	0.239628	0.170995	0.13702	0.145914	0.11076	0.10443	0.0910025	9.22418	5.43843	11	0.964249	0.948927	0.030495	0.0486471	0.360795	1.27467
ARHGEF18	Isoform 4 of Rho guanine nucleotide exchange factor 18	7	7.58621	1	0.76876	0.622431	0.561893	0.512737	0.462272	0.412586	0.361571	0.360866	0.25628	0.26613	0.136374	10.9635	3.12398	11	0.996108	0.99444	0.00195461	0.0431607	0.399288	0.299957
ARHGEF2	Isoform 3 of Rho guanine nucleotide exchange factor 2	29	33.4029	1	0.716285	0.226946	0.394794	0.129861	0.154206	0.114237	0.0910691	0.0911525	0.0681854	0.0628524	0.0715079	8.83122	6.73866	11	0.955716	0.936738	0.0422409	0.0424324	0.34398	1.73967
ARHGEF6	Isoform 2 of Rho guanine nucleotide exchange factor 6	2	3.21543	1	0.873709	0.33828	0.533442	0.196146	0.321537	0.134113	0.123619	0.120105	0.10381	0.0691094	0.0806739	9.78616	6.33272	11	0.923719	0.891027	0.0797243	0.0719636	0.510277	2.12381
ARHGEF7	Isoform 1 of Rho guanine nucleotide exchange factor 7	11	13.7771	1	0.698377	0.518876	0.517528	0.337203	0.37557	0.172024	0.222892	0.116438	0.126795	0.0874274	1.35193e-07	10.3877	3.72493	11	0.973922	0.962746	0.0211993	0.0923156	0.625039	0.836525
ARID1A	AT-rich interactive domain-containing protein 1A	35	19.1685	1	0.728259	0.516724	0.512624	0.324449	0.395825	0.172576	0.195486	0.13798	0.115509	0.110854	0.014182	10.3752	3.94163	11	0.972645	0.960922	0.02252	0.0844474	0.569741	0.876285
ARID1B	AT-rich interactive domain-containing protein 1B	24	12.6118	1	0.733479	0.553161	0.511979	0.365376	0.413032	0.194285	0.215638	0.138748	0.127761	0.107375	2.987e-06	10.6976	3.80595	11	0.978102	0.968717	0.0177973	0.0857791	0.590542	0.763539
ARID2	AT-rich interactive domain-containing protein 2	16	9.53678	1	0.796103	0.41887	0.498243	0.220766	0.308902	0.123487	0.119323	0.108724	0.0843662	0.0801821	0.0491287	9.8737	5.47441	11	0.962758	0.946797	0.036198	0.0587635	0.391787	1.27147
ARID3A	AT-rich interactive domain-containing protein 3A	13	19.8988	1	0.561065	0.189857	0.309861	0.108388	0.146065	0.0811506	0.0828233	0.0716644	0.0542637	0.0480485	0.0485747	8.12111	5.47109	11	0.973263	0.961805	0.023096	0.0367639	0.309057	1.34119
ARID3B	Isoform 4 of AT-rich interactive domain-containing protein 3B	5	9.28571	1	0.633061	0.285484	0.353147	0.224567	0.233091	0.19456	0.18439	0.165107	0.136034	0.104414	0.130223	8.30904	5.2366	11	0.980524	0.972177	0.0139799	0.0307489	0.266342	1.05166
ARID4A	Isoform III of AT-rich interactive domain-containing protein 4A	4	3.45118	1	0.536099	0.23017	0.290832	0.180881	0.176967	0.15896	0.120578	0.122115	0.0923292	0.0904519	0.0921351	7.81323	4.92483	11	0.987349	0.981927	0.0093947	0.0260371	0.241295	0.928932
ARID4B	Isoform 2 of AT-rich interactive domain-containing protein 4B	19	14.9266	1	0.603935	0.332779	0.374035	0.16684	0.245305	0.091582	0.0903589	0.0750157	0.0628627	0.0561786	0.00698758	8.81632	4.10492	11	0.976884	0.966977	0.0198719	0.0558565	0.358666	0.920064
ARIH1	E3 ubiquitin-protein ligase ARIH1	13	24.237	1	0.813641	0.773517	0.636739	0.747722	0.59816	0.751567	0.649418	0.783462	0.457049	0.590823	1.23642e-05	25.179	1.2041	11	0.665459	0.522085	0.0693002	2.84043	222.888	3.36694
ARIH2	E3 ubiquitin-protein ligase ARIH2	13	33.0629	1	0.812993	0.745278	0.584947	0.677681	0.565137	0.639023	0.53359	0.615105	0.386291	0.350307	2.18e-09	16.1	2.05364	11	0.895751	0.851072	0.0353793	0.0324591	1.84521	0.403416
ARL1	Isoform 2 of ADP-ribosylation factor-like protein 1	5	28.6585	1	0.800441	0.7419	0.650243	0.595384	0.527558	0.491595	0.445299	0.33205	0.278724	0.182736	2.39964e-09	13.4351	3.26069	11	0.989751	0.985358	0.00599592
ARL13B	ADP-ribosylation factor-like protein 13B	4	9.81308	1	0.825378	0.677455	0.672236	0.546114	0.475555	0.431577	0.376798	0.302114	0.259955	0.202327	0.0479672	12.4376	3.52317	11	0.994199	0.991713	0.00358744	0.0637964	0.556816	0.370264
ARL15	ADP-ribosylation factor-like protein 15	6	33.3333	1	0.822899	0.690018	0.565751	0.583775	0.554961	0.422685	0.415616	0.340124	0.290898	0.200438	1.54216e-09	13.063	2.98042	11	0.985052	0.978645	0.00841921	0.00242475	1.46863	0.566748
ARL2	ADP-ribosylation factor-like protein 2	8	52.7174	1	0.823882	0.761465	0.665665	0.660102	0.553995	0.589912	0.496202	0.425038	0.353337	0.244928	1.17613e-08	14.5809	2.92554	11	0.981824	0.974035	0.00862581	0.0176975	2.30838	0.615192
ARL2BP	Isoform 2 of ADP-ribosylation factor-like protein 2-binding protein	4	26.3158	1	0.866381	0.597401	0.598315	0.494695	0.439207	0.275796	0.256186	0.199273	0.150291	0.190985	0.0974197	11.1435	4.91413	11	0.981065	0.97295	0.0153017	0.0574226	0.399833	0.818389
ARL3	ADP-ribosylation factor-like protein 3	10	62.0879	1	0.729603	0.750309	0.573094	0.666421	0.509715	0.618305	0.466703	0.554737	0.334427	0.412475	2.81677e-06	15.3489	1.79927	11	0.878024	0.825748	0.041289	0.704815	19.3403	1.65963
ARL5A	ADP-ribosylation factor-like protein 5A	3	16.7598	1	0.822902	0.781054	0.708839	0.642505	0.561806	0.623508	0.507456	0.506177	0.381361	0.239057	8.88061e-09	15.0872	2.87971	11	0.964779	0.949684	0.0158778	0.0817361	1.66444	0.439905
ARL6	ADP-ribosylation factor-like protein 6	2	11.2903	1	0.804926	0.7267	0.661184	0.610366	0.447802	0.416194	0.388366	0.227171	0.239233	0.168667	7.36036e-08	12.8065	3.74474	11	0.97981	0.971157	0.0142069	0.0294419	1.01525	0.711068
ARL6IP4	ADP-ribosylation factor-like protein 6-interacting protein 4	9	24.228	1	0.688219	0.686685	0.540202	0.582062	0.465731	0.5025	0.414362	0.55299	0.305007	0.299193	3.87773e-07	13.3997	1.83543	11	0.913345	0.876207	0.0339761	0.970883	11.4979	1.38683
ARL6IP5	PRA1 family protein 3	6	27.6596	1	0.777636	0.753974	0.6188	0.707313	0.534223	0.633045	0.524878	0.515832	0.377619	0.298154	6.20885e-08	15.314	2.34796	11	0.93016	0.900229	0.0268201	0.437919	5.48924	0.757527
ARL6IP6	ADP-ribosylation factor-like protein 6-interacting protein 6	2	9.73451	1	0.759216	0.584097	0.546004	0.431061	0.417035	0.317504	0.306436	0.297972	0.214391	0.207551	0.129336	10.3918	3.69567	11	0.994299	0.991856	0.00342502	0.037319	0.29182	0.387017
ARL8A	ADP-ribosylation factor-like protein 8A	3	18.2796	1	0.861786	0.761794	0.651057	0.618662	0.460871	0.552978	0.430999	0.56466	0.333765	0.450337	0.39453	10.4691	5.15813	11	0.912179	0.874542	0.035272	0.0705987	0.718558	1.89184
ARL8B	ADP-ribosylation factor-like protein 8B	8	44.6237	1	0.756974	0.70732	0.555711	0.562472	0.520747	0.468306	0.382754	0.450796	0.263022	0.384672	0.230761	10.7129	3.15977	11	0.947012	0.924302	0.0225364	0.135793	1.36221	1.14386
ARMC1	Armadillo repeat-containing protein 1	7	29.7872	1	0.763548	0.716727	0.606489	0.653128	0.498793	0.511943	0.449515	0.421192	0.295277	0.30376	8.07545e-08	13.8262	2.47877	11	0.973794	0.962563	0.0116187	0.0364282	3.33428	0.722124
ARMC10	Isoform 4 of Armadillo repeat-containing protein 10	4	20.0803	1	0.848758	0.567512	0.621879	0.310794	0.388799	0.229009	0.187634	0.21061	0.138874	0.154358	0.110493	10.5764	5.64229	11	0.962669	0.94667	0.0328297	0.0618179	0.420572	1.29593
ARMC6	Isoform 2 of Armadillo repeat-containing protein 6	15	31.5126	1	0.587459	0.171049	0.281182	0.101907	0.12727	0.0866695	0.0719615	0.0704427	0.053043	0.0504543	0.0602877	8.20926	6.68233	11	0.976837	0.96691	0.0205642	0.0281962	0.244845	1.4449
ARMC8	Isoform 7 of Armadillo repeat-containing protein 8	13	24.6106	1	0.867051	0.668389	0.650428	0.525663	0.460281	0.373457	0.315618	0.268856	0.224976	0.17632	0.0972173	11.7509	4.45068	11	0.995714	0.993877	0.00309307	0.0345189	0.259125	0.360723
ARMCX3	Armadillo repeat-containing X-linked protein 3	6	18.4697	1	0.657595	0.247127	0.367484	0.13591	0.167782	0.0926114	0.0874365	0.0818119	0.0623858	0.056354	0.0517854	8.68877	5.72548	11	0.969462	0.956375	0.0278055	0.0404358	0.312282	1.29842
ARMT1	Damage-control phosphatase ARMT1	10	25.1701	1	0.769075	0.77871	0.619836	0.730934	0.589474	0.469937	0.492123	0.219731	0.244777	0.0887265	2.2499e-08	13.5211	4.08573	11	0.913985	0.877122	0.0659343	0.189927	2.10136	1.4503
ARNT	Isoform 3 of Aryl hydrocarbon receptor nuclear translocator	15	20.9032	1	0.732366	0.536795	0.516539	0.39386	0.3986	0.26776	0.261954	0.233035	0.163704	0.210189	0.113239	10.0234	3.84686	11	0.986835	0.981193	0.00855812	0.0513018	0.375915	0.607261
ARPC1A	Actin-related protein 2/3 complex subunit 1A	5	12.973	1	0.774932	0.70149	0.578677	0.544564	0.453747	0.503136	0.405611	0.577491	0.322745	0.428098	0.374252	9.48422	4.09609	11	0.898912	0.855588	0.0375247	0.0866393	0.868447	1.8677
ARPC1B	Actin-related protein 2/3 complex subunit 1B	9	23.9247	1	0.765804	0.547983	0.508638	0.411794	0.400552	0.369902	0.32454	0.406464	0.226432	0.311878	0.277969	9.19691	4.80924	11	0.970521	0.957887	0.0148204	0.0402086	0.361814	1.07512
ARPC2	Actin-related protein 2/3 complex subunit 2	15	44.6667	1	0.819381	0.666273	0.614964	0.548492	0.496848	0.521201	0.47412	0.512651	0.322486	0.404789	0.337232	10.1146	3.69021	11	0.957947	0.939924	0.0154121	0.0749928	0.752514	1.08877
ARPC3	Actin-related protein 2/3 complex subunit 3	9	35.3933	1	1.17203	0.770251	0.790656	0.470868	0.362283	0.287716	0.252558	0.226546	0.187471	0.187985	0.19695	11.5526	11.3778	11	0.957423	0.939176	0.0532684	0.0493266	0.309334	3.21156
ARPC4	Actin-related protein 2/3 complex subunit 4	7	45.8333	1	0.993694	0.605544	0.791663	0.507874	0.422522	0.40465	0.37736	0.3434	0.254814	0.267455	0.247699	11.2007	6.24968	11	0.927699	0.896713	0.0534205	0.0791325	0.609415	2.07884
ARPC5	Actin-related protein 2/3 complex subunit 5	9	66.8874	1	0.795556	0.563008	0.571898	0.469988	0.39694	0.389531	0.334155	0.343296	0.221435	0.285858	0.216254	10.0278	4.16925	11	0.98243	0.9749	0.00956236	0.0470365	0.382312	0.729137
ARPC5L	Actin-related protein 2/3 complex subunit 5-like protein	6	40.5229	1	0.946017	0.572386	0.76411	0.458148	0.382306	0.358344	0.299724	0.290881	0.208563	0.233659	0.195712	11.0275	6.03859	11	0.934154	0.905934	0.0526301	0.0792314	0.578104	1.88459
ARPIN	Isoform C15orf38-AP3S2 of Arpin	2	4.56853
ARPP19	Isoform ARPP-16 of cAMP-regulated phosphoprotein 19	5	42.7083	1	1.13182	1.13477	1.17953	0.652146	0.456998	0.551729	0.425922	0.41205	0.360204	0.32315	0.421675	11.9718	175.168	11	0.916631	0.880901	0.0995267	0.0481978	499.296	3.02229e+06
ARRB1	Isoform 1B of Beta-arrestin-1	14	29.5122	1	0.712826	0.717542	0.544161	0.660216	0.505525	0.65097	0.516399	0.691802	0.373536	0.524034	0.0276472	17.8399	1.0789	11	0.731176	0.615966	0.0723854	4.06778	137.84	3.34968
ARRB2	Beta-arrestin-2	4	12.9584	1	0.765144	0.752096	0.687445	0.616002	0.509132	0.41622	0.432885	0.243752	0.236	0.167501	2.12757e-09	13.0856	3.68781	11	0.967929	0.954185	0.0218176	0.00782124	1.41542	0.893637
ARRDC1	Arrestin domain-containing protein 1	5	15.9353	1	0.773457	0.70711	0.591749	0.616952	0.512595	0.615617	0.51699	0.605656	0.38776	0.445846	0.243207	11.7091	2.01788	11	0.89833	0.854757	0.028751	0.44228	7.20602	1.59904
ARSA	Arylsulfatase A	5	13.8067	1	0.847374	0.726073	0.648907	0.732949	0.576403	0.695924	0.537014	0.693676	0.409619	0.554347	0.406632	11.0992	2.60199	11	0.786411	0.694873	0.0547892	0.336092	5.28726	2.45948
ARSB	Arylsulfatase B	3	8.06754	1	0.850311	0.736972	0.691705	0.68552	0.632982	0.581883	0.555107	0.55403	0.427353	0.373728	2.88545e-11	16.3662	2.29715	11	0.98919	0.984557	0.00347979	0.00109847	3.86106	0.453925
ARSK	Arylsulfatase K	2	3.54478
ARV1	Protein ARV1	3	12.9151	1	0.758829	0.87434	0.85747	0.546203	0.448796	0.379533	0.345186	0.295652	0.255136	0.203465	0.198601	12.0654	7.53068	11	0.917836	0.882623	0.065581	0.085186	0.576537	2.42099
ARVCF	Isoform Short of Armadillo repeat protein deleted in velo-cardio-facial syndrome	5	5.7842	1	0.556844	0.300627	0.315609	0.21812	0.215487	0.187732	0.1579	0.139482	0.121452	0.0730138	0.0734874	8.01859	3.82714	11	0.992182	0.988831	0.00556658	0.0303678	0.216103	0.593038
ASAH1	Acid ceramidase	10	30.1266	1	0.856866	0.754505	0.61198	0.72614	0.583726	0.686046	0.588558	0.758908	0.442514	0.572122	0.517709	9.62756	3.22502	11	0.726685	0.60955	0.0647714	0.184415	2.55892	3.18982
ASAP1	Arf-GAP with SH3 domain, ANK repeat and PH domain-containing protein 1	16	14.4376	1	0.919282	0.652783	0.696136	0.40831	0.499982	0.210396	0.225054	0.170121	0.143853	0.14137	0.0863986	11.4799	6.1587	11	0.957084	0.938692	0.0430331	0.0769432	0.487723	1.5173
ASAP3	Isoform 3 of Arf-GAP with SH3 domain, ANK repeat and PH domain-containing protein 3	4	5.7047	1	0.800785	0.389426	0.492745	0.288164	0.280725	0.215743	0.188634	0.175655	0.139772	0.127831	0.12472	9.51893	5.56959	11	0.968735	0.955336	0.0255938	0.0453512	0.340644	1.19317
ASB1	Ankyrin repeat and SOCS box protein 1	2	7.46269
ASB6	Ankyrin repeat and SOCS box protein 6	2	5.93824	1	0.748138	0.609955	0.630562	0.395888	0.327469	0.280069	0.202473	0.151252	0.159769	0.120318	0.0261655	11.0288	4.28327	11	0.974324	0.963321	0.0213182	0.0824864	0.561032	0.863131
ASCC1	Isoform 2 of Activating signal cointegrator 1 complex subunit 1	9	25.7703	1	0.714922	0.57782	0.532365	0.538694	0.401842	0.50768	0.405618	0.251472	0.286932	0.115615	1.94113e-09	11.8926	2.58265	11	0.940609	0.915156	0.0341955	0.0141247	3.14498	1.16052
ASCC2	Activating signal cointegrator 1 complex subunit 2	6	8.32232	1	0.707221	0.469756	0.515965	0.302627	0.350483	0.250972	0.208029	0.218048	0.148825	0.154155	0.0879916	9.66838	3.85014	11	0.977433	0.967761	0.0157932	0.0649875	0.452349	0.817751
ASCC3	Activating signal cointegrator 1 complex subunit 3	41	21.0718	1	0.724055	0.371788	0.463169	0.183871	0.256191	0.121752	0.10932	0.103785	0.0820902	0.0728061	0.0440384	9.41978	5.10486	11	0.965861	0.95123	0.0313906	0.0555762	0.378071	1.17767
ASDURF	ASNSD1 upstream open reading frame protein	3	29.1667	1	1.58034	1.87732	1.51843	0.535813	0.328618	0.495399	0.374656	0.344069	0.281669	0.269289	0.34895	11.9419	186.909	11	0.613655	0.448078	1.40867	0.174477	3593.43	1.02689e+07
ASF1A	Histone chaperone ASF1A	3	18.1373	1	0.807152	0.726147	0.598203	0.703675	0.515737	0.716728	0.556342	0.810139	0.407773	0.665301	0.606698	8.08565	5.89194	11	0.553512	0.36216	0.117321	0.0756988	1.59055	7.80806
ASF1B	Histone chaperone ASF1B	5	33.6634	1	0.84891	0.670208	0.605659	0.571033	0.512239	0.489261	0.447107	0.473168	0.313768	0.421998	0.354793	10.1312	4.50168	11	0.969967	0.957095	0.0118711	0.0471622	0.460648	0.994144
ASH2L	Isoform 3 of Set1/Ash2 histone methyltransferase complex subunit ASH2	21	33.1461	1	0.728067	0.592648	0.521453	0.495779	0.442823	0.349829	0.348373	0.211844	0.207418	0.121226	8.76459e-08	11.4834	3.05219	11	0.986359	0.980513	0.00888019	0.0607602	0.913432	0.5593
ASL	Argininosuccinate lyase	15	31.8966	1	0.812174	0.792937	0.676549	0.731788	0.607042	0.737018	0.618765	0.707581	0.446387	0.427169	9.77373e-08	18.909	1.95106	11	0.835379	0.764827	0.0438481	1.61431	33.5955	2.28794
ASMTL	Isoform 2 of Probable bifunctional dTTP/UTP pyrophosphatase/methyltransferase protein	11	19.0083	1	0.82092	0.71265	0.606472	0.55391	0.561947	0.263504	0.32519	0.153904	0.17072	0.107623	2.25194e-07	12.294	4.44885	11	0.958931	0.94133	0.0361581	0.251363	0.978118	1.16939
ASNS	Isoform 2 of Asparagine synthetase [glutamine-hydrolyzing]	22	45.9259	1	0.78057	0.712414	0.588722	0.611965	0.538808	0.485388	0.454785	0.269633	0.302792	0.144242	4.31517e-10	13.1552	3.15738	11	0.961082	0.944403	0.0234581
ASNSD1	Asparagine synthetase domain-containing protein 1	4	7.62053	1	0.688609	0.217838	0.376954	0.159406	0.161747	0.106946	0.0919382	0.087514	0.0753871	0.0705927	0.0732892	8.70011	6.38173	11	0.960829	0.944042	0.0358439	0.0407011	0.331484	1.59783
ASPH	Aspartyl/asparaginyl beta-hydroxylase	20	25.9894	1	0.745812	0.517106	0.504725	0.381811	0.3673	0.32124	0.27458	0.270363	0.202088	0.136202	0.0794056	10.2061	3.42695	11	0.991451	0.987787	0.0055039	0.0525502	0.396294	0.47005
ASPM	Isoform 2 of Abnormal spindle-like microcephaly-associated protein	6	3.64693	1	0.395368	0.133738	0.186017	0.112002	0.10542	0.0935919	0.0730044	0.0785596	0.0566632	0.0563073	0.0645943	7.14578	5.68764	11	0.992997	0.989996	0.00547703	0.015984	0.235946	1.08806
ASPSCR1	Tether containing UBX domain for GLUT4	20	41.5913	1	0.770763	0.722809	0.577105	0.626148	0.534034	0.527189	0.454052	0.413927	0.327773	0.262091	5.24055e-08	13.8235	2.49549	11	0.980001	0.97143	0.00891763	0.211182	2.47662	0.552005
ASRGL1	Isoaspartyl peptidase/L-asparaginase	5	21.1039	1	0.815915	0.656488	0.590754	0.553217	0.476266	0.488254	0.439812	0.477801	0.317527	0.341156	0.271657	10.5034	3.46914	11	0.976741	0.966773	0.00952322	0.0714274	0.697699	0.774168
ASXL1	Polycomb group protein ASXL1	9	6.03504	1	0.733559	0.628818	0.53646	0.504658	0.447656	0.419002	0.357602	0.430743	0.290117	0.309717	0.222122	9.95485	3.14123	11	0.982567	0.975096	0.00758059	0.0697014	0.633645	0.670228
ATAD1	Outer mitochondrial transmembrane helix translocase	8	26.8698	1	0.745599	0.663393	0.581754	0.536255	0.495558	0.338414	0.339975	0.228146	0.196093	0.149064	1.31519e-08	12.0601	3.38699	11	0.982604	0.975148	0.0118563	0.0901014	0.821196	0.49171
ATAD2	ATPase family AAA domain-containing protein 2	3	1.79856	1	0.852642	0.268083	0.447227	0.16935	0.198674	0.174614	0.126269	0.116345	0.108788	0.0935336	0.122087	9.22172	8.45672	11	0.943388	0.919125	0.056518	0.0424309	0.362851	2.38366
ATAD3A	Isoform 2 of ATPase family AAA domain-containing protein 3A	29	48.6348	1	0.60353	0.229796	0.315619	0.161818	0.167502	0.126703	0.110402	0.104138	0.0807342	0.0634369	0.0763651	8.28299	5.57661	11	0.980788	0.972554	0.0157934	0.030132	0.253058	1.09858
ATAD3B	ATPase family AAA domain-containing protein 3B	6	13.2716	1	0.495143	0.325077	0.320422	0.217116	0.211324	0.203173	0.155057	0.193339	0.115364	0.136004	0.0991659	7.44404	3.43791	11	0.993034	0.990049	0.00450082	0.0308467	0.239801	0.60884
ATE1	Isoform ATE1-2 of Arginyl-tRNA--protein transferase 1	10	28.9575	1	0.765424	0.776811	0.647029	0.701671	0.571396	0.698607	0.594511	0.659479	0.420372	0.513101	8.44026e-06	19.538	1.48252	11	0.837058	0.767225	0.0381586	2.20722	56.5788	1.99044
ATF1	Cyclic AMP-dependent transcription factor ATF-1	4	11.4391	1	0.911139	0.808978	0.721001	0.64956	0.648764	0.598817	0.561684	0.532045	0.36205	0.404171	0.225729	13.4472	3.51579	11	0.974711	0.963873	0.00982429	0.132936	1.52245	0.788884
ATF2	Isoform 5 of Cyclic AMP-dependent transcription factor ATF-2	10	20.3285	1	0.842547	0.895063	0.711317	0.792782	0.647569	0.788889	0.644083	0.757981	0.446035	0.522341	2.71665e-07	20.3927	2.19301	11	0.762605	0.660864	0.0615465	0.154363	38.3315	2.36207
ATF7	Isoform 4 of Cyclic AMP-dependent transcription factor ATF-7	4	14.0065	1	0.81355	0.774706	0.634556	0.61078	0.547284	0.494684	0.448267	0.39192	0.28138	0.256446	1.84387e-08	13.82	3.04564	11	0.990458	0.986368	0.00502187	0.00796505	1.31904	0.450936
ATF7IP	Isoform 2 of Activating transcription factor 7-interacting protein 1	9	9.59276	1	0.717156	0.65345	0.526781	0.532757	0.522603	0.379934	0.360469	0.217678	0.221573	0.148934	2.47408e-08	11.9733	3.03075	11	0.968046	0.954352	0.0202273	0.143533	1.16455	0.642097
ATG101	Autophagy-related protein 101	5	29.3578	1	0.711819	0.478271	0.481882	0.315469	0.349051	0.248068	0.242898	0.226452	0.161278	0.179766	0.129285	9.41359	4.1456	11	0.986528	0.980754	0.00893441	0.0410814	0.295459	0.658967
ATG13	Isoform 2 of Autophagy-related protein 13	3	8.33333	1	0.733274	0.411083	0.449685	0.248109	0.297994	0.127509	0.130719	0.0879111	0.0871093	0.0547435	0.0156294	9.74986	4.57294	11	0.977527	0.967896	0.0205455	0.0562067	0.359541	0.875856
ATG16L1	Isoform 2 of Autophagy-related protein 16-1	10	16.1565	1	0.740698	0.583354	0.577867	0.40348	0.414546	0.236795	0.233382	0.157037	0.154285	0.0903526	2.04809e-08	11.0939	3.84508	11	0.980544	0.972206	0.0157181	0.0122309	0.606202	0.715042
ATG2A	Autophagy-related protein 2 homolog A	14	7.94634	1	0.809766	0.538265	0.557509	0.334234	0.391218	0.193352	0.197218	0.135998	0.129402	0.0983392	0.0420614	10.6399	4.74483	11	0.975542	0.965059	0.0218649	0.0651729	0.427382	0.911121
ATG2B	Autophagy-related protein 2 homolog B	7	3.84986	1	0.785691	0.376398	0.507071	0.231448	0.29327	0.174198	0.152246	0.132369	0.109952	0.0950044	0.0791793	9.62081	5.30315	11	0.957012	0.938588	0.0384737	0.0603723	0.422793	1.35261
ATG3	Ubiquitin-like-conjugating enzyme ATG3	9	32.4841	1	0.872242	0.762263	0.649175	0.637852	0.571983	0.531627	0.487792	0.491367	0.3356	0.392028	0.281094	11.7707	3.80978	11	0.979688	0.970983	0.00824113	0.0731505	0.761507	0.727022
ATG4B	Isoform 6 of Cysteine protease ATG4B	4	13.1579	1	0.7324	0.354356	0.423	0.128501	0.230621	0.0886231	0.080647	0.0905727	0.0580657	0.0603141	0.0405813	9.31699	5.79945	11	0.965889	0.951271	0.033485	0.0476381	0.337752	1.29042
ATG4C	Cysteine protease ATG4C	4	12.8821	1	0.724001	0.611203	0.497988	0.320587	0.364754	0.230732	0.193293	0.220354	0.137464	0.212935	0.122529	9.97368	4.73767	11	0.972364	0.960519	0.0202613	0.0550497	0.393683	0.973191
ATG5	Autophagy protein 5	8	29.4545	1	0.64841	0.321401	0.350149	0.196852	0.245984	0.127364	0.128924	0.0899136	0.080056	0.0546699	0.0419888	8.82547	4.54662	11	0.983888	0.976982	0.0135247	0.0395928	0.270625	0.80118
ATG7	Ubiquitin-like modifier-activating enzyme ATG7	16	27.7383	1	0.834906	0.738225	0.658162	0.632717	0.585734	0.342213	0.40698	0.185539	0.212595	0.124461	6.12729e-08	12.9623	4.35074	11	0.958914	0.941305	0.0337112	0.054623	1.15703	1.12075
ATG9A	Autophagy-related protein 9A	16	22.646	1	0.824106	0.65427	0.617947	0.525659	0.451615	0.387562	0.341164	0.287335	0.218619	0.200445	0.0787144	11.7349	3.78803	11	0.997849	0.996928	0.00139316	0.0301051	0.244822	0.233101
ATIC	Bifunctional purine biosynthesis protein ATIC	32	65.3716	1	0.858202	0.776441	0.645972	0.738312	0.630602	0.732321	0.649636	0.687927	0.47445	0.235474	2.37359e-08	17.1844	2.63085	11	0.7992	0.713143	0.0790746	0.541088	6.22706	0.990396
ATL2	Atlastin-2	15	25.5575	1	0.80369	0.736796	0.594777	0.527058	0.544774	0.223756	0.292877	0.178939	0.152295	0.151743	0.0250687	11.9836	4.59809	11	0.953998	0.934283	0.0398686	0.124762	0.858962	1.21536
ATL3	Atlastin-3	15	33.0869	1	0.740252	0.728911	0.589914	0.507185	0.528922	0.242308	0.251386	0.192549	0.141328	0.167564	2.78136e-05	11.9286	4.05643	11	0.948208	0.926011	0.0422489	0.150743	1.11997	1.19239
ATM	Serine-protein kinase ATM	13	4.67932	1	0.68071	0.411861	0.475481	0.213611	0.276114	0.17131	0.14588	0.145461	0.114132	0.10501	0.0626959	9.30376	4.41062	11	0.971451	0.959215	0.0229958	0.0583054	0.393307	1.00054
ATN1	Atrophin-1	7	6.80672	1	0.745334	0.5944	0.55102	0.483896	0.42855	0.429694	0.370633	0.415917	0.277801	0.270581	0.170393	10.3351	2.90208	11	0.986086	0.980122	0.00636447	0.0800246	0.755061	0.581295
ATOX1	Copper transport protein ATOX1	4	64.7059	1	0.881419	0.793477	0.601217	0.695834	0.597064	0.63985	0.529084	0.617877	0.433739	0.443874	0.331907	12.0449	3.05904	11	0.903802	0.862574	0.0296582	0.216191	2.90372	1.53299
ATP11A	Phospholipid-transporting ATPase IH	5	4.58554	1	0.754733	0.711554	0.601291	0.640387	0.530862	0.579081	0.4767	0.549197	0.345953	0.358575	7.99863e-10	14.9761	1.95288	11	0.944576	0.920822	0.019044	0.00618596	9.92756	1.06489
ATP11B	Phospholipid-transporting ATPase IF	21	16.9924	1	0.839834	0.793734	0.656286	0.775041	0.601687	0.725679	0.606907	0.73473	0.434053	0.537914	2.50443e-05	20.5788	1.69364	11	0.767796	0.668281	0.056443	2.59907	60.2205	2.36239
ATP11C	Isoform 2 of Phospholipid-transporting ATPase IG	16	14.8014	1	0.78919	0.770527	0.625005	0.716699	0.548147	0.672247	0.542363	0.667417	0.386129	0.423283	1.73877e-06	17.2813	1.86954	11	0.839022	0.770032	0.049139	0.775397	27.1277	1.88862
ATP13A1	Endoplasmic reticulum transmembrane helix translocase	24	24.1694	1	0.785808	0.620602	0.579096	0.476039	0.47476	0.335435	0.328393	0.208294	0.195982	0.136496	7.11735e-08	11.8211	3.467	11	0.988977	0.984253	0.00780615	0.108688	0.669519	0.517474
ATP13A2	Isoform B of Polyamine-transporting ATPase 13A2	2	2.33161	1	0.747076	0.697194	0.599389	0.667674	0.530766	0.53363	0.463327	0.487514	0.326753	0.33441	8.09206e-07	14.3803	2.12856	11	0.962718	0.94674	0.0140662	0.417341	5.97776	0.850098
ATP13A3	Polyamine-transporting ATPase 13A3	9	8.56444	1	0.742889	0.556342	0.541876	0.4883	0.437437	0.401708	0.371389	0.327331	0.257177	0.191891	5.78796e-09	11.7424	2.46841	11	0.994074	0.991534	0.00311	0.00511486	1.03002	0.355981
ATP1A1	Isoform 4 of Sodium/potassium-transporting ATPase subunit alpha-1	44	42.7175	1	0.761474	0.769222	0.598163	0.713278	0.561391	0.716634	0.585844	0.754799	0.412405	0.557015	4.95803e-07	22.1853	1.16924	11	0.675897	0.536996	0.0781674	0.820576	187.545	3.44342
ATP1B1	Isoform 2 of Sodium/potassium-transporting ATPase subunit beta-1	6	19.9336	1	0.805824	0.711757	0.591423	0.685674	0.548846	0.651556	0.53771	0.740533	0.406117	0.537691	0.451934	9.40417	2.57892	11	0.73787	0.625529	0.0676352	0.288812	3.91911	3.11051
ATP1B2	Sodium/potassium-transporting ATPase subunit beta-2	3	10	1	0.829977	0.841668	0.722122	0.693882	0.608678	0.576209	0.611403	0.68353	0.398101	0.512068	0.320395	12.9014	2.79409	11	0.859229	0.798898	0.0395907	0.348899	5.28658	1.82701
ATP1B3	Sodium/potassium-transporting ATPase subunit beta-3	14	48.3871	1	0.838128	0.727705	0.597519	0.711464	0.581124	0.676616	0.592477	0.755871	0.423698	0.558601	0.464386	9.89165	2.50117	11	0.719449	0.599213	0.0676354	0.331033	5.09745	3.14955
ATP23	Mitochondrial inner membrane protease ATP23 homolog	2	9.7561	1	0.960889	0.749401	0.853082	0.42623	0.351253	0.311098	0.415323	0.263849	0.470067	0.128365	0.294575	11.2293	12.5585	11	0.867157	0.810225	0.119254	0.0663081	0.472408	6.24997
ATP2A2	Sarcoplasmic/endoplasmic reticulum calcium ATPase 2	40	38.4837	1	0.755288	0.645671	0.556837	0.558599	0.477669	0.487109	0.442139	0.413296	0.274943	0.163872	2.74385e-07	12.8237	2.55811	11	0.970353	0.957647	0.0151592	0.423955	2.83902	0.806257
ATP2A3	Sarcoplasmic/endoplasmic reticulum calcium ATPase 3	19	20.4204	1	0.761158	0.676403	0.579688	0.554757	0.475515	0.478499	0.401433	0.451947	0.275117	0.348367	0.197313	10.9464	2.94473	11	0.970865	0.958379	0.0123044	0.120396	1.24947	0.823802
ATP2B1	Isoform K of Plasma membrane calcium-transporting ATPase 1	33	28.2095	1	0.762868	0.758069	0.602887	0.668591	0.538613	0.639278	0.525348	0.649558	0.382685	0.440581	1.01841e-05	17.0162	1.64928	11	0.854769	0.792527	0.042097	1.55417	32.2135	1.84952
ATP2B4	Isoform ZB of Plasma membrane calcium-transporting ATPase 4	12	11.3998	1	0.798286	0.766331	0.632838	0.687299	0.57095	0.68255	0.55823	0.706293	0.399586	0.528278	0.127942	16.2643	1.63188	11	0.789704	0.699578	0.0532391	1.61272	37.4739	2.34279
ATP2C1	Isoform 3 of Calcium-transporting ATPase type 2C member 1	17	22.2102	1	0.721655	0.627582	0.540539	0.556705	0.476481	0.443452	0.399384	0.319166	0.261831	0.174754	3.27244e-08	12.2778	2.59066	11	0.985589	0.979413	0.00762792	0.204828	1.87687	0.752852
ATP5F1A	ATP synthase subunit alpha, mitochondrial	32	55.3345	1	0.838819	0.770528	0.650241	0.720088	0.586945	0.704579	0.596871	0.695456	0.428067	0.491244	3.47607e-05	19.1625	1.74379	11	0.836893	0.76699	0.0414002	1.83426	39.3833	1.90564
ATP5F1B	ATP synthase subunit beta, mitochondrial	21	56.3327	1	0.83131	0.726601	0.619423	0.677214	0.552665	0.679231	0.55392	0.721535	0.424168	0.539117	0.472021	9.63396	2.94458	11	0.776205	0.680293	0.0555233	0.204343	2.72237	2.75839
ATP5F1C	Isoform Heart of ATP synthase subunit gamma, mitochondrial	9	28.6195	1	0.698165	0.627914	0.519649	0.587082	0.461335	0.566619	0.477847	0.545422	0.316739	0.393876	1.17036e-08	14.047	1.40064	11	0.90071	0.858157	0.0320774	0.429202	6.02794	0.330829
ATP5F1D	ATP synthase subunit delta, mitochondrial	3	22.619	1	0.82143	0.752408	0.659654	0.717404	0.562771	0.63711	0.520216	0.589348	0.375263	0.432682	3.77694e-08	16.5653	2.09491	11	0.921989	0.888555	0.0247616	0.062668	13.0847	1.24909
ATP5F1E	ATP synthase subunit epsilon, mitochondrial	3	43.1373	1	0.817798	0.71074	0.576316	0.598002	0.430144	0.505887	0.388256	0.425278	0.270201	0.277209	0.142234	11.8003	3.3137	11	0.966181	0.951687	0.0173678	0.136377	1.3161	0.894633
ATP5IF1	ATPase inhibitor, mitochondrial	8	43.3962	1	0.878574	0.848285	0.670085	0.624718	0.488514	0.621154	0.416925	0.474052	0.343665	0.408501	0.34788	11.3736	5.33362	11	0.930074	0.900105	0.0326304	0.078595	0.736087	1.71375
ATP5ME	ATP synthase subunit e, mitochondrial	3	46.3768	1	1.14631	1.14738	0.794946	0.803194	0.44978	0.470545	0.377306	0.380769	0.273514	0.230399	0.29838	12.448	14.1442	11	0.92396	0.891372	0.0910279	0.065841	0.425201	5.88603
ATP5MF	Isoform 3 of ATP synthase subunit f, mitochondrial	4	70.9091	1	0.813645	0.608893	0.595626	0.533103	0.461088	0.414717	0.359872	0.308909	0.260934	0.162422	3.02564e-09	12.3548	3.04822	11	0.993309	0.990441	0.00405822	0.0093958	0.811829	0.392106
ATP5MG	ATP synthase subunit g, mitochondrial	6	47.5728	1	0.889524	0.69315	0.645453	0.653419	0.478859	0.445534	0.392026	0.385591	0.276574	0.233945	0.122819	12.3341	3.92699	11	0.98403	0.977185	0.00959041	0.0848352	0.738088	0.654687
ATP5MK	ATP synthase membrane subunit K, mitochondrial	4	44.8276	1	0.977147	0.673036	0.711427	0.632503	0.482414	0.455897	0.431933	0.394191	0.314333	0.267088	0.239303	11.7305	5.06789	11	0.968751	0.955358	0.0191412	0.0700387	0.58121	1.10673
ATP5PB	ATP synthase F(0) complex subunit B1, mitochondrial	10	34.375	1	0.970769	1.03194	0.911105	0.782497	0.482491	0.599647	0.495468	0.497946	0.347927	0.386407	0.432737	12.2174	15.9315	11	0.938978	0.912826	0.0417263	0.0405379	0.318061	5.73416
ATP5PD	ATP synthase subunit d, mitochondrial	13	82.6087	1	1.34946	1.17899	1.20983	0.856635	0.521774	0.600729	0.508509	0.498284	0.369428	0.340054	0.463628	12.3326	42.7345	11	0.815876	0.736965	0.245726	0.079928	0.544958	54.4174
ATP5PF	ATP synthase-coupling factor 6, mitochondrial	4	44.4444	1	1.43878	1.18144	1.39282	0.528984	0.407865	0.42374	0.388465	0.297435	0.290312	0.263176	0.345165	11.9318	164.325	11	0.812695	0.732421	0.403751	0.0928483	439.286	929428
ATP5PO	ATP synthase subunit O, mitochondrial	9	48.8263	1	0.781059	0.665508	0.58482	0.614478	0.455313	0.47202	0.411383	0.425513	0.282821	0.287906	0.0653391	12.4726	2.64456	11	0.977753	0.968218	0.0103227	0.181009	2.02259	0.682831
ATP6AP1	V-type proton ATPase subunit S1	12	26.383	1	0.8076	0.682199	0.632213	0.590281	0.513518	0.486489	0.423745	0.42719	0.303677	0.268597	1.73725e-05	13.584	2.62359	11	0.995514	0.993591	0.00210996	0.0615553	1.16049	0.299463
ATP6AP2	Isoform 2 of Renin receptor	7	24.5283	1	0.916354	0.722516	0.73566	0.615076	0.510932	0.44694	0.417939	0.356149	0.285405	0.179411	0.0651359	13.0588	4.13889	11	0.989642	0.985203	0.00702251	0.0794268	0.651927	0.545799
ATP6V0A1	Isoform 2 of V-type proton ATPase 116 kDa subunit a1	22	24.4284	1	0.757518	0.709439	0.601533	0.590518	0.467855	0.511119	0.40642	0.438127	0.283984	0.264282	2.86281e-09	13.3659	2.51147	11	0.976203	0.966005	0.0111616	0.0048172	2.82011	0.692617
ATP6V0A2	V-type proton ATPase 116 kDa subunit a2	13	18.9252	1	0.799253	0.658144	0.594331	0.570275	0.496323	0.475986	0.426107	0.417124	0.286752	0.251382	8.17723e-10	13.2199	2.55549	11	0.992894	0.989849	0.00339692
ATP6V0C	V-type proton ATPase 16 kDa proteolipid subunit	2	11.6129	1	0.757922	0.622474	0.518743	0.54175	0.459885	0.435255	0.418782	0.435238	0.302069	0.300768	0.196775	10.3995	2.82995	11	0.981391	0.973415	0.00783971	0.0944406	0.945441	0.671121
ATP6V0D1	V-type proton ATPase subunit d 1	9	28.2051	1	0.970855	0.616582	0.652746	0.628461	0.397216	0.413509	0.340476	0.274565	0.234427	0.145774	0.0962865	11.9973	4.73358	11	0.95867	0.940958	0.0335877	0.109176	0.800996	1.21397
ATP6V1A	Isoform 2 of V-type proton ATPase catalytic subunit A	24	46.2329	1	0.893178	0.721694	0.65329	0.663475	0.580536	0.612718	0.573957	0.548478	0.384659	0.363853	2.36314e-06	15.9663	2.36753	11	0.956508	0.937869	0.0156308	0.503431	7.05441	0.942285
ATP6V1B2	V-type proton ATPase subunit B, brain isoform	18	40.3131	1	0.825464	0.695793	0.632578	0.66542	0.566263	0.615225	0.557643	0.558993	0.390397	0.370985	3.15717e-06	16.0031	2.02997	11	0.953851	0.934072	0.0147453	0.472698	9.75049	0.955451
ATP6V1C1	V-type proton ATPase subunit C 1	21	48.4293	1	0.861169	0.698278	0.662385	0.555433	0.512048	0.276634	0.299896	0.13322	0.163088	0.0907436	1.07403e-12	12.3157	4.93815	11	0.975521	0.965029	0.0232372	5.73169e-05	0.604207	0.933005
ATP6V1D	V-type proton ATPase subunit D	15	48.1781	1	0.907135	0.780942	0.699622	0.747321	0.539422	0.660311	0.486093	0.441499	0.346294	0.294764	5.63703e-05	15.1316	3.28313	11	0.954024	0.93432	0.0235983	0.337762	3.42922	1.05356
ATP6V1E1	V-type proton ATPase subunit E 1	12	44.6903	1	1.13491	0.817654	0.836723	0.768169	0.532858	0.58	0.498316	0.456468	0.371365	0.310637	0.315153	12.7066	7.07493	11	0.934048	0.905784	0.0464444	0.0880217	0.712663	2.29177
ATP6V1F	V-type proton ATPase subunit F	4	31.9328	1	1.06461	0.730099	0.845705	0.653658	0.479665	0.456729	0.405973	0.373757	0.265281	0.221132	0.211333	12.3975	6.63479	11	0.952158	0.931655	0.0399229	0.0821359	0.591131	1.77363
ATP6V1G1	V-type proton ATPase subunit G 1	6	48.3051	1	1.50722	1.47324	1.25819	0.881889	0.458271	0.528009	0.398266	0.441594	0.314371	0.300282	0.396204	12.4011	46.8546	11	0.731011	0.61573	0.583983	0.122629	0.773194	75.9025
ATP6V1H	V-type proton ATPase subunit H	18	41.6149	1	0.763524	0.636293	0.56387	0.525892	0.498697	0.441986	0.413142	0.323955	0.252996	0.149239	1.2333e-08	12.447	2.83187	11	0.986666	0.980951	0.00757756	0.112473	1.46338	0.434765
ATP7A	Isoform 5 of Copper-transporting ATPase 1	16	11.2518	1	0.780267	0.719622	0.64617	0.509428	0.499495	0.342738	0.325706	0.230084	0.20289	0.153514	3.88055e-06	12.357	3.79985	11	0.983515	0.97645	0.0120967	0.101304	0.791973	0.644328
ATP7B	Isoform 4 of Copper-transporting ATPase 2	10	7.04907	1	0.75619	0.665017	0.582434	0.505018	0.482226	0.406865	0.377414	0.32862	0.256866	0.223162	0.011385	12.2884	2.77574	11	0.997271	0.996101	0.00146885	0.0603758	0.604042	0.238374
ATP9B	Isoform 2 of Probable phospholipid-transporting ATPase IIB	6	5.89789	1	0.832303	0.607269	0.665024	0.52343	0.443988	0.42174	0.352301	0.296241	0.256829	0.188153	0.0557588	12.0106	3.46391	11	0.983928	0.97704	0.0100934	0.100469	0.867076	0.618882
ATPAF1	ATP synthase mitochondrial F1 complex assembly factor 1	12	37.8049	1	0.743158	0.697848	0.559861	0.63281	0.486448	0.562995	0.45778	0.523649	0.328689	0.380673	0.0010162	14.4483	1.82593	11	0.928337	0.897624	0.0250924	0.559807	12.198	1.25524
ATPAF2	ATP synthase mitochondrial F1 complex assembly factor 2	7	27.6817	1	0.836381	0.754787	0.676767	0.68091	0.567364	0.642057	0.512818	0.573562	0.423615	0.377456	8.5143e-07	16.3188	2.21826	11	0.958861	0.94123	0.0134107	0.530845	8.06882	0.896132
ATPSCKMT	Isoform 2 of ATP synthase subunit C lysine N-methyltransferase	4	18.5185	1	0.809421	0.780707	0.63998	0.66334	0.559556	0.62676	0.512218	0.621668	0.38848	0.387835	2.13063e-06	16.3034	2.09243	11	0.915403	0.879148	0.0277967	0.201645	13.2545	1.31433
ATR	Isoform 2 of Serine/threonine-protein kinase ATR	18	8.44961	1	0.749159	0.351408	0.479291	0.158937	0.223816	0.129145	0.115167	0.11976	0.0882266	0.088873	0.0711524	9.33729	5.82326	11	0.956162	0.937374	0.040933	0.0525707	0.384572	1.4739
ATRAID	All-trans retinoic acid-induced differentiation factor	2	6.55022	1	1.05889	0.859762	0.962806	0.715433	0.531273	0.739852	0.464386	0.577709	0.454906	0.494698	0.495814	11.998	10.6774	11	0.857241	0.796059	0.0733869	0.0651567	0.645108	5.46642
ATRIP	Isoform 4 of ATR-interacting protein	6	9.33735	1	0.728149	0.518776	0.496345	0.322572	0.35773	0.260372	0.220351	0.237875	0.166454	0.131011	0.084802	9.92693	3.90833	11	0.988061	0.982944	0.00840137	0.0483793	0.34001	0.585845
ATRN	Isoform 3 of Attractin	7	6.26043	1	0.789816	0.748407	0.608159	0.685273	0.547296	0.643639	0.545219	0.623801	0.37316	0.491313	0.169395	14.0307	1.89435	11	0.859597	0.799425	0.0390321	0.820774	15.364	1.8247
ATRX	Isoform 1 of Transcriptional regulator ATRX	8	4.41434	1	0.823822	0.410769	0.541458	0.187197	0.269524	0.150682	0.120803	0.112781	0.0912157	0.0792174	0.0630283	9.89468	5.99881	11	0.951355	0.930506	0.0490739	0.0611577	0.41731	1.5769
ATXN10	Isoform 2 of Ataxin-10	16	40.146	1	0.754677	0.72251	0.584434	0.49894	0.458896	0.146244	0.197496	0.0854917	0.0954833	0.0575707	1.85001e-07	11.608	5.37357	11	0.952707	0.932438	0.0495484	0.131023	0.621812	1.40192
ATXN2	Isoform 4 of Ataxin-2	28	22.687	1	0.721054	0.4835	0.484602	0.379096	0.356981	0.343757	0.311107	0.344935	0.203578	0.224086	0.19726	9.11985	3.83184	11	0.980028	0.971468	0.0108746	0.0495328	0.381448	0.80686
ATXN2L	Ataxin-2-like protein	39	36.2791	1	0.764499	0.606644	0.514439	0.507369	0.444011	0.499867	0.420046	0.597303	0.315058	0.431703	0.422915	8.53071	5.30043	11	0.881015	0.830022	0.0424334	0.0541059	0.682224	2.62716
ATXN3	Isoform 4 of Ataxin-3	7	22.2543	1	0.785108	0.720261	0.582328	0.58786	0.466316	0.36734	0.316012	0.244188	0.20933	0.233484	0.0882585	11.7337	4.02165	11	0.977915	0.968451	0.0147487	0.0889549	0.701319	0.767831
AUH	Isoform 2 of Methylglutaconyl-CoA hydratase, mitochondrial	6	20	1	0.82177	0.622485	0.641205	0.531307	0.46271	0.462904	0.400654	0.41753	0.301182	0.284229	0.191995	11.1084	3.3889	11	0.983904	0.977006	0.00767622	0.0752843	0.714142	0.625076
AUP1	Lipid droplet-regulating VLDL assembly factor AUP1	8	23.4146	1	0.694598	0.493143	0.468005	0.276423	0.346739	0.114233	0.133603	0.0836011	0.0717108	0.0596181	1.29188e-10	10.0307	4.31577	11	0.973003	0.961433	0.0247064	0.000570016	0.451959	0.922294
AURKA	Aurora kinase A	11	28.536	1	0.73098	0.619834	0.542242	0.514335	0.430115	0.466137	0.398338	0.384676	0.278069	0.188055	3.59187e-09	12.2464	2.38539	11	0.983984	0.97712	0.00793882	0.0225281	1.95766	0.552088
AURKB	Isoform 3 of Aurora kinase B	3	27.4648	1	0.611179	0.282965	0.351067	0.182007	0.216612	0.120292	0.119869	0.0969405	0.0837765	0.0718134	0.0567235	8.49211	4.64383	11	0.981218	0.973168	0.0152696	0.0388719	0.283566	0.922798
AVL9	Late secretory pathway protein AVL9 homolog	10	16.821	1	0.711528	0.357955	0.441651	0.144515	0.254399	0.073627	0.082949	0.0592646	0.0490456	0.040783	0.00572667	9.44544	5.0604	11	0.961371	0.944816	0.0384303	0.0621848	0.407081	1.24657
AXIN1	Isoform 2 of Axin-1	3	3.99516	1	0.531823	0.315313	0.316964	0.153965	0.212131	0.091987	0.0929436	0.0859757	0.0600721	0.055284	0.00886209	8.26089	3.75458	11	0.987349	0.981927	0.0102389	0.0437275	0.277758	0.71457
AZGP1	Zinc-alpha-2-glycoprotein	8	32.2148	1	1.66362	0.667146	0.479854	0.566753	0.37946	0.485705	0.382431	0.480224	0.526235	0.613706	0.489282	9.92088	78.5802	11	0.652835	0.50405	0.486903	0.0932875	12.9245	11327
AZI2	5-azacytidine-induced protein 2	4	10.4592	1	0.800098	0.432587	0.534676	0.328421	0.30506	0.192175	0.185151	0.145714	0.11443	0.101075	0.0607069	10.0886	4.78728	11	0.971443	0.959205	0.0249058	0.0615457	0.409815	1.00596
B3GALNT2	Isoform 2 of UDP-GalNAc:beta-1,3-N-acetylgalactosaminyltransferase 2
B3GALT6	Beta-1,3-galactosyltransferase 6	3	9.11854	1	0.812652	0.357515	0.455211	0.242098	0.274644	0.17314	0.146472	0.0987926	0.095812	0.0548405	0.0630997	9.64889	5.53591	11	0.965061	0.950087	0.0332196	0.0533992	0.36864	1.25532
B3GAT3	Galactosylgalactosylxylosylprotein 3-beta-glucuronosyltransferase 3
B3GLCT	Beta-1,3-glucosyltransferase	4	7.83133	1	0.820658	0.791237	0.641568	0.786512	0.548099	0.791788	0.590381	0.778753	0.460164	0.523735	3.69302e-08	21.6539	1.53377	11	0.64403	0.491472	0.0932608	0.309071	106.685	3.18191
B3GNT2	Isoform 2 of N-acetyllactosaminide beta-1,3-N-acetylglucosaminyltransferase 2	6	20.8651	1	0.760613	0.612808	0.579086	0.496759	0.425132	0.400821	0.339521	0.317765	0.240346	0.204701	0.0419665	11.6008	2.95794	11	0.998051	0.997215	0.00110051	0.0406384	0.376161	0.206325
B3GNTL1	UDP-GlcNAc:betaGal beta-1,3-N-acetylglucosaminyltransferase-like protein 1	3	8.03324	1	0.892451	0.745982	0.76015	0.568372	0.492694	0.556473	0.39967	0.555071	0.393162	0.418686	0.40043	10.7501	5.81965	11	0.925518	0.893596	0.0314069	0.0604017	0.601894	1.91054
B4GALNT1	Isoform 2 of Beta-1,4 N-acetylgalactosaminyltransferase 1	2	4.1841	1	0.852128	0.66125	0.659927	0.533248	0.460686	0.447293	0.401345	0.424183	0.281104	0.2802	0.210562	11.2051	3.96061	11	0.982851	0.975502	0.00891503	0.0629459	0.558336	0.6837
B4GALT1	Beta-1,4-galactosyltransferase 1	5	17.5879	1	0.82218	0.72018	0.629001	0.675001	0.514264	0.649262	0.509016	0.746523	0.391982	0.484216	0.33821	11.3187	2.30665	11	0.746953	0.638505	0.0758651	0.510702	8.12862	2.75123
B4GALT3	Beta-1,4-galactosyltransferase 3	6	14.5038	1	0.840794	0.739826	0.70944	0.652195	0.576949	0.571938	0.512458	0.497997	0.3807	0.335042	5.29929e-10	15.3192	2.54968	11	0.994665	0.992379	0.00205715	0.00525796	1.79976	0.313216
B4GALT7	Beta-1,4-galactosyltransferase 7	2	5.8104	1	0.590599	0.264466	0.360481	0.361738	0.269393	0.145627	0.182515	0.123175	0.122774	0.0831176	0.0136113	8.51269	2.93725	11	0.957504	0.939291	0.0309238	0.127197	0.762575	1.20883
B4GAT1	Beta-1,4-glucuronyltransferase 1	5	12.7711	1	0.764619	0.61883	0.613105	0.503359	0.436993	0.435188	0.370936	0.40523	0.274469	0.291625	0.180062	10.6919	3.18033	11	0.984815	0.978307	0.00715024	0.0756309	0.707106	0.603443
BABAM1	BRISC and BRCA1-A complex member 1	9	39.5137	1	0.735377	0.485413	0.484921	0.412202	0.41883	0.385379	0.337253	0.44412	0.238487	0.30342	0.296974	8.64422	4.47406	11	0.950333	0.929048	0.0230466	0.0517308	0.486735	1.46107
BABAM2	Isoform 4 of BRISC and BRCA1-A complex member 2	3	8.7766	1	0.858978	0.625826	0.65471	0.602852	0.56859	0.555308	0.547329	0.486529	0.344053	0.318425	6.01084e-07	14.7701	2.28862	11	0.955747	0.936782	0.0174372	0.461029	6.24861	0.966143
BACH1	Transcription regulator protein BACH1	15	23.6413	1	0.707311	0.526045	0.476518	0.384966	0.380598	0.291701	0.258644	0.250617	0.180313	0.173654	0.0880365	9.9252	3.39208	11	0.996366	0.994808	0.00227308	0.0326972	0.242627	0.308816
BAG1	Isoform 4 of BAG family molecular chaperone regulator 1	9	47.8261	1	0.792755	0.694855	0.592923	0.64024	0.512156	0.605935	0.491346	0.542245	0.336128	0.409011	0.110027	13.4698	2.09626	11	0.923558	0.890797	0.025745	0.514593	7.91725	1.28994
BAG2	BAG family molecular chaperone regulator 2	13	58.7678	1	0.661629	0.483905	0.454927	0.428072	0.302259	0.402151	0.280501	0.473872	0.220054	0.43255	0.341998	7.95929	5.656	11	0.882454	0.832077	0.0531612	0.0528177	0.681021	3.19186
BAG3	BAG family molecular chaperone regulator 3	25	50.9565	1	0.799898	0.712623	0.608004	0.636612	0.510982	0.682116	0.552551	0.742526	0.402831	0.610374	0.566063	8.26953	5.18925	11	0.691006	0.55858	0.0775083	0.0730573	1.2735	4.99042
BAG4	Isoform 2 of BAG family molecular chaperone regulator 4	8	28.9786	1	0.860235	0.657224	0.609495	0.596365	0.467298	0.586713	0.440868	0.690551	0.359458	0.503986	0.490874	9.15031	6.43167	11	0.800057	0.714366	0.0693389	0.0594268	0.834865	3.7589
BAG5	BAG family molecular chaperone regulator 5	7	17.4497	1	0.656594	0.559337	0.455844	0.417605	0.371069	0.316761	0.264182	0.192739	0.176643	0.171323	1.19216e-07	10.4742	2.75479	11	0.992739	0.989626	0.00452384	0.00672151	0.636642	0.412712
BAG6	Isoform 2 of Large proline-rich protein BAG6	32	30.1066	1	0.695187	0.504426	0.474145	0.350502	0.351082	0.273103	0.231029	0.241835	0.16636	0.178052	0.107742	9.57211	3.69574	11	0.993648	0.990926	0.00407475	0.0349702	0.248977	0.427616
BAHD1	Isoform 3 of Bromo adjacent homology domain-containing 1 protein	2	2.7027
BAIAP2	Isoform 5 of Brain-specific angiogenesis inhibitor 1-associated protein 2	27	56.3462	1	0.780209	0.566065	0.522653	0.481635	0.420937	0.407207	0.374922	0.360865	0.266446	0.218002	0.140536	10.5206	3.11257	11	0.988216	0.983165	0.00608941	0.070598	0.626353	0.535411
BAIAP2L1	Brain-specific angiogenesis inhibitor 1-associated protein 2-like protein 1	14	26.6145	1	0.746528	0.671753	0.565987	0.53922	0.463556	0.473973	0.398554	0.488703	0.288404	0.324481	0.162758	11.1327	2.60925	11	0.961649	0.945213	0.0159093	0.180865	2.0181	0.937938
BANF1	Barrier-to-autointegration factor	6	56.1798	1	1.40132	1.68133	1.44691	1.39944	0.793468	0.980894	0.685668	0.543745	0.410083	0.567867	0.493833	14.8377	35.113	11	0.443392	0.204846	1.04006	0.239889	1.26329	92.0543
BANP	Isoform 7 of Protein BANP	2	4.52756	1	0.647265	0.571517	0.441974	0.403203	0.338924	0.257156	0.236872	0.163373	0.153081	0.134139	1.42096e-08	10.2996	3.08978	11	0.989913	0.98559	0.00696461	0.0366216	0.535156	0.494246
BAP1	Ubiquitin carboxyl-terminal hydrolase BAP1	6	9.0535	1	0.732748	0.492025	0.528682	0.336492	0.380313	0.252538	0.242505	0.204515	0.171024	0.138545	0.0707529	10.0667	3.72905	11	0.980854	0.972648	0.0135009	0.068492	0.486139	0.727325
BAX	Isoform Epsilon of Apoptosis regulator BAX	6	42.6829	1	0.841847	0.835208	0.725295	0.876082	0.564416	0.729026	0.543752	0.73332	0.40405	0.572231	0.279132	14.7351	2.5838	11	0.684313	0.549019	0.0970046	0.872522	14.8499	2.97423
BAZ1A	Isoform 2 of Bromodomain adjacent to zinc finger domain protein 1A	15	8.5958	1	0.66252	0.194453	0.297743	0.114388	0.142187	0.0935464	0.0794977	0.084794	0.0641842	0.056055	0.0742878	8.50655	7.54675	11	0.975756	0.965366	0.0223258	0.0270843	0.230436	1.50597
BAZ1B	Isoform 2 of Tyrosine-protein kinase BAZ1B	27	18.9993	1	0.750051	0.27444	0.345873	0.129123	0.20688	0.092498	0.0828691	0.0739871	0.0604142	0.055746	0.0649969	9.01869	7.03708	11	0.972002	0.960003	0.0276282	0.0336634	0.267753	1.39038
BAZ2A	Isoform 1 of Bromodomain adjacent to zinc finger domain protein 2A	16	10.3301	1	0.776829	0.305096	0.430808	0.203538	0.226339	0.149222	0.12446	0.12555	0.0923346	0.0873153	0.0935384	9.19732	6.32866	11	0.962906	0.947009	0.034019	0.042677	0.332894	1.45779
BBC3	Bcl-2-binding component 3, isoforms 1/2	2	10.8808	1	0.736988	0.673624	0.572614	0.428806	0.383059	0.24429	0.227245	0.189183	0.154564	0.155703	0.050319	11.0165	4.31307	11	0.979968	0.971383	0.0157373	0.070115	0.486185	0.760958
BCAP29	B-cell receptor-associated protein 29	13	39.0041	1	0.731946	0.7066	0.623715	0.711514	0.52303	0.765969	0.587397	0.67946	0.370086	0.560729	1.09826e-06	21.2456	1.11823	11	0.669461	0.527801	0.0847711	4.86757	178.945	3.26208
BCAP31	B-cell receptor-associated protein 31	20	44.7154	1	0.898051	0.784559	0.673815	0.731648	0.53524	0.689171	0.500557	0.582162	0.382588	0.491642	0.384404	11.6111	3.93744	11	0.877375	0.824821	0.0424649	0.15165	1.78354	1.92274
BCAR1	Isoform 4 of Breast cancer anti-estrogen resistance protein 1	11	18.2825	1	0.763474	0.545471	0.533436	0.366328	0.402007	0.211966	0.225861	0.165608	0.140558	0.159579	0.0713369	10.3888	4.31806	11	0.978945	0.969921	0.0163549	0.061989	0.428617	0.799312
BCAS2	Pre-mRNA-splicing factor SPF27	14	47.1111	1	0.774582	0.436167	0.519186	0.349683	0.279027	0.227532	0.206984	0.158915	0.139889	0.104328	0.0705825	9.95455	4.4844	11	0.978313	0.969019	0.0175538	0.0557034	0.377181	0.844845
BCAT1	Branched-chain-amino-acid aminotransferase, cytosolic	9	24.6114	1	0.757905	0.726586	0.595229	0.692105	0.558753	0.678742	0.564824	0.707954	0.388858	0.552636	1.96544e-06	20.5126	1.17007	11	0.743304	0.633291	0.0620511	0.559629	138.784	2.96694
BCAT2	Branched-chain-amino-acid aminotransferase, mitochondrial	9	30.102	1	0.783488	0.761721	0.610917	0.70868	0.563349	0.679277	0.564124	0.711996	0.412754	0.559106	0.297422	12.6642	1.71978	11	0.756054	0.651506	0.0580753	0.991069	21.7843	2.73723
BCCIP	BRCA2 and CDKN1A-interacting protein	11	31.5287	1	0.690935	0.706043	0.539261	0.554675	0.481829	0.358595	0.347585	0.221945	0.203246	0.153266	3.78758e-07	11.9917	3.18255	11	0.963553	0.947932	0.023955	0.343865	1.5876	0.907302
BCDIN3D	RNA 5'-monophosphate methyltransferase	2	7.19178	1	0.774128	0.71327	0.611399	0.617961	0.52662	0.630971	0.515846	0.484018	0.336007	0.195377	2.24461e-08	14.3473	2.54329	11	0.923254	0.890363	0.0353381	0.204466	2.4848	0.580939
BCKDHA	2-oxoisovalerate dehydrogenase subunit alpha, mitochondrial	10	25.1685	1	0.793275	0.521449	0.542066	0.439	0.399266	0.387364	0.350279	0.338944	0.249285	0.197422	0.15901	10.1673	3.52503	11	0.979355	0.970507	0.0115685	0.0717201	0.58141	0.744248
BCKDHB	2-oxoisovalerate dehydrogenase subunit beta, mitochondrial	2	5.10204	1	0.662846	0.544491	0.452607	0.41625	0.356101	0.368487	0.310821	0.331779	0.212666	0.152888	9.87158e-08	10.5808	2.33112	11	0.988093	0.98299	0.00654275	0.0310068	1.27583	0.532999
BCKDK	Isoform 2 of [3-methyl-2-oxobutanoate dehydrogenase [lipoamide]] kinase, mitochondrial	3	11.6418	1	0.484591	0.310633	0.429337	0.236321	0.248391	0.195358	0.146896	0.155295	0.090166	0.0939764	1.40892e-09	7.99421	2.48719	11	0.971326	0.959037	0.0197475
BCL10	B-cell lymphoma/leukemia 10	5	21.4592	1	0.74166	0.534588	0.522002	0.348541	0.402136	0.240233	0.233954	0.220701	0.163809	0.153592	0.0815029	10.1835	3.93638	11	0.982745	0.97535	0.0122818	0.0606436	0.430902	0.698382
BCL2L1	Isoform Bcl-X(beta) of Bcl-2-like protein 1	5	21.1454	1	0.846477	0.680866	0.640611	0.649933	0.526895	0.592333	0.489283	0.558137	0.33935	0.46972	0.360274	10.6032	3.43004	11	0.91555	0.879357	0.028067	0.127847	1.44571	1.51234
BCL2L13	Bcl-2-like protein 13	15	40.2062	1	0.816398	0.788554	0.627393	0.762425	0.59767	0.699248	0.574405	0.686537	0.435765	0.441941	2.11749e-06	18.458	1.89755	11	0.835378	0.764826	0.0455656	1.60034	30.6009	1.8694
BCL2L2	Isoform 3 of Bcl-2-like protein 2	10	29.1291	1	0.843059	0.70912	0.605045	0.607809	0.52329	0.531109	0.457322	0.476243	0.312303	0.344176	0.198895	11.9165	3.15292	11	0.975914	0.965591	0.0101715	0.116959	1.2667	0.74156
BCL7A	B-cell CLL/lymphoma 7 protein family member A	2	8.09524	1	0.644527	0.47605	0.411074	0.324318	0.308168	0.301439	0.222445	0.406589	0.167632	0.416561	0.288946	8.10693	5.99036	11	0.899993	0.857132	0.0528386	0.0498145	0.578281	2.91921
BCL7B	Isoform 4 of B-cell CLL/lymphoma 7 protein family member B	3	26.8966	1	0.748295	0.500791	0.515215	0.355759	0.396667	0.310371	0.282364	0.394358	0.196835	0.362314	0.287607	8.89223	5.62235	11	0.939294	0.913278	0.0322561	0.0456953	0.454571	1.77547
BCL7C	B-cell CLL/lymphoma 7 protein family member C	3	17.0507	1	0.684947	0.432059	0.459277	0.281673	0.287781	0.226487	0.187165	0.236937	0.128545	0.226344	0.157083	8.92219	4.84137	11	0.974666	0.963809	0.017038	0.0408571	0.323347	1.02554
BCL9	B-cell CLL/lymphoma 9 protein
BCL9L	Isoform 4 of B-cell CLL/lymphoma 9-like protein	11	8.53407	1	0.739289	0.759363	0.574575	0.651342	0.512451	0.613145	0.473471	0.632586	0.363679	0.469443	0.186453	12.7382	1.8402	11	0.827472	0.753532	0.0522109	0.836966	15.0237	2.1432
BCLAF1	Isoform 2 of Bcl-2-associated transcription factor 1	25	23.0937	1	0.541503	0.340146	0.330541	0.226757	0.274126	0.113001	0.127794	0.0858553	0.0707962	0.0638306	3.5445e-10	8.45497	3.27124	11	0.98571	0.979585	0.0110644	0.00113706	0.357701	0.709629
BCOR	Isoform 4 of BCL-6 corepressor	9	5.81327	1	0.311058	0.149902	0.180341	0.109889	0.102996	0.0913046	0.0771455	0.0869784	0.0590034	0.0584365	0.0506197	6.15994	3.81466	11	0.996628	0.995184	0.0025364	0.0172435	0.333554	0.730184
BCORL1	Isoform 3 of BCL-6 corepressor-like protein 1	4	2.63305	1	0.411437	0.191355	0.231755	0.154434	0.153571	0.120022	0.102508	0.122246	0.0740557	0.125063	0.0964063	6.99132	4.84541	11	0.991802	0.988289	0.0058362	0.0196783	0.292597	1.02736
BCR	Breakpoint cluster region protein	18	16.8371	1	0.580007	0.20628	0.300645	0.133268	0.14606	0.109708	0.0895241	0.0913582	0.0660557	0.0680978	0.0698079	8.17024	5.86356	11	0.980109	0.971584	0.0166624	0.0289144	0.250934	1.20166
BCS1L	Mitochondrial chaperone BCS1	13	31.0263	1	0.732514	0.760649	0.578248	0.704018	0.50463	0.733261	0.498119	0.705496	0.38794	0.508751	1.57272e-06	19.045	1.28722	11	0.677327	0.539038	0.0943293	1.72321	115.242	3.35109
BDH2	3-hydroxybutyrate dehydrogenase type 2	3	14.6939	1	0.925615	0.754078	0.679759	0.731299	0.689646	0.705123	0.649576	0.540614	0.447793	0.150231	3.22127e-07	16.0722	3.45844	11	0.872263	0.817518	0.0667595	0.873715	6.22558	1.80583
BECN1	Beclin-1	9	20.8889	1	0.723222	0.483989	0.484242	0.334632	0.345205	0.16583	0.179603	0.111463	0.104897	0.0720877	3.09086e-09	10.2454	3.98974	11	0.98389	0.976986	0.0137416	0.00257152	0.413519	0.677598
BET1L	BET1-like protein	2	20.7207	1	0.811066	0.620241	0.615595	0.610987	0.496516	0.440855	0.354161	0.401345	0.278181	0.270184	0.093282	12.0742	3.02073	11	0.97813	0.968757	0.0111306	0.136512	1.36814	0.694566
BICD1	Isoform 4 of Protein bicaudal D homolog 1	6	7.66467	1	0.777071	0.682158	0.626512	0.59869	0.531141	0.513294	0.428133	0.403233	0.322135	0.236836	1.14497e-10	13.5856	2.60358	11	0.993384	0.990549	0.0030923	0.00408234	1.39565	0.335709
BICD2	Protein bicaudal D homolog 2	37	44.5388	1	0.728615	0.696194	0.56149	0.652146	0.491057	0.63578	0.479337	0.53982	0.35584	0.434314	3.72564e-05	15.4869	1.54752	11	0.882499	0.832142	0.0362294	0.811087	27.1546	1.71036
BICRA	Isoform 2 of BRD4-interacting chromatin-remodeling complex-associated protein	3	2.57967	1	0.838529	0.505407	0.609446	0.280191	0.382747	0.120781	0.128573	0.0955989	0.104131	0.0609056	0.0155282	10.7094	5.38066	11	0.947845	0.925494	0.0553854	0.0876789	0.542564	1.48238
BICRAL	BRD4-interacting chromatin-remodeling complex-associated protein-like	2	1.39018
BID	BH3-interacting domain death agonist	3	17.4359	1	1.12921	0.891212	1.01775	0.840534	0.492542	0.671509	0.487728	0.549667	0.401425	0.496014	0.516481	12.0493	172.02	11	0.896459	0.852085	0.0690366	0.0415126	150.047	448945
BIRC2	Baculoviral IAP repeat-containing protein 2	13	20.712	1	0.786452	0.632669	0.584375	0.529253	0.494188	0.396061	0.380435	0.323014	0.246601	0.2049	1.93813e-08	12.4265	2.87228	11	0.996916	0.995594	0.00174197	0.058388	0.669124	0.283145
BIRC5	Baculoviral IAP repeat-containing protein 5	3	16.9014	1	0.834922	0.478681	0.515374	0.3318	0.316162	0.257349	0.261557	0.218571	0.197685	0.258416	0.215943	9.53826	6.69787	11	0.978404	0.969148	0.0152707	0.0282864	0.246973	1.14326
BIRC6	Baculoviral IAP repeat-containing protein 6	56	13.6504	1	0.761879	0.672365	0.574115	0.477991	0.511315	0.227527	0.276703	0.143123	0.145689	0.0876262	3.07235e-09	11.6792	4.20915	11	0.961723	0.945318	0.0331603	0.00457159	0.84898	1.05359
BLM	Bloom syndrome protein	4	3.24629	1	0.506151	0.143457	0.245316	0.0851762	0.113666	0.0661494	0.0533757	0.0489387	0.0409393	0.0377813	0.0410592	7.84555	6.00142	11	0.980908	0.972726	0.0166417	0.0273952	0.25705	1.3577
BLMH	Bleomycin hydrolase	22	49.6703	1	0.808517	0.786138	0.610217	0.754465	0.563858	0.762111	0.614304	0.835618	0.437378	0.666308	0.577564	8.34716	2.59949	11	0.506525	0.295036	0.116807	0.316806	4.4954	5.7329
BLOC1S2	Biogenesis of lysosome-related organelles complex 1 subunit 2	3	19.0141	1	1.66206	1.6152	1.8583	0.950525	0.463013	0.617402	0.473101	0.435445	0.312382	0.336294	0.435258	12.4368	68.7842	11	0.518785	0.31255	1.61315	0.201401	1.91319	269.033
BLOC1S3	Biogenesis of lysosome-related organelles complex 1 subunit 3	8	48.5149	1	0.774819	0.685156	0.603108	0.568329	0.52209	0.44091	0.415748	0.375406	0.307209	0.294695	0.11179	12.0004	2.8817	11	0.995973	0.994247	0.00185025	0.0597649	0.630873	0.292524
BLOC1S4	Biogenesis of lysosome-related organelles complex 1 subunit 4	2	10.5991	1	0.923868	0.643627	0.61713	0.529384	0.481968	0.339508	0.28089	0.264748	0.237947	0.114669	0.0772055	11.8045	4.65782	11	0.982808	0.97544	0.0139437	0.0690586	0.495718	0.758583
BLOC1S5	Biogenesis of lysosome-related organelles complex 1 subunit 5	4	19.2513	1	0.904998	0.737261	0.678864	0.535525	0.388355	0.423758	0.305365	0.303492	0.260957	0.241826	0.220005	11.2645	6.31594	11	0.98895	0.984215	0.00790034	0.030484	0.225452	0.775804
BLVRA	Biliverdin reductase A	15	46.2838	1	0.808614	0.785389	0.616252	0.739251	0.611188	0.762935	0.63503	0.789737	0.461519	0.575801	0.000146825	24.8853	1.21551	11	0.65438	0.506257	0.0737538	2.95724	219.129	3.44064
BLVRB	Flavin reductase (NADPH)	10	57.767	1	0.850958	0.777967	0.664007	0.740432	0.632982	0.7097	0.643863	0.718044	0.451553	0.427249	2.8178e-08	18.9917	2.00685	11	0.84784	0.782629	0.0403753	0.159204	28.4134	1.78785
BMI1	Polycomb complex protein BMI-1	8	21.1656	1	0.625938	0.413825	0.41203	0.251275	0.297079	0.17671	0.164486	0.139775	0.10748	0.0903078	0.0209578	9.18051	3.47514	11	0.988248	0.983211	0.00883018	0.0539979	0.343003	0.594225
BMP2K	BMP-2-inducible protein kinase	22	20.8441	1	0.690551	0.542103	0.481351	0.400575	0.368334	0.316534	0.27788	0.241069	0.194919	0.130537	8.86211e-10	10.6304	2.81797	11	0.999057	0.998653	0.000592857	0.00382546	0.219046	0.193824
BMPR1A	Bone morphogenetic protein receptor type-1A	2	5.45113	1	0.823821	0.517744	0.513859	0.475427	0.451912	0.406069	0.439551	0.514139	0.322887	0.399021	0.41752	8.72437	8.40985	11	0.945132	0.921618	0.0219719	0.0252608	0.339	2.41283
BMPR2	Isoform 2 of Bone morphogenetic protein receptor type-2	2	5.66038
BMS1	Ribosome biogenesis protein BMS1 homolog	14	13.1045	1	0.451036	0.260274	0.287399	0.149495	0.180093	0.0905632	0.0936318	0.0719786	0.0617115	0.0466978	9.94312e-09	7.53963	3.22245	11	0.990499	0.986428	0.00738639	0.0080462	0.284738	0.677477
BNIP1	Vesicle transport protein SEC20	10	47.807	1	1.13431	0.682701	0.92115	0.498256	0.410273	0.242897	0.260504	0.174369	0.161999	0.118595	0.131244	11.9913	9.89208	11	0.925444	0.893492	0.101348	0.0807341	0.47234	3.48221
BNIP2	BCL2/adenovirus E1B 19 kDa protein-interacting protein 2	4	8.9172	1	0.794194	0.752411	0.577486	0.405017	0.555841	0.246136	0.267535	0.274188	0.191708	0.215946	0.13593	11.1125	4.92947	11	0.933651	0.905216	0.0503743	0.103509	0.749902	1.55088
BNIP3	BCL2/adenovirus E1B 19 kDa protein-interacting protein 3	5	15.8301	1	0.744807	0.742188	0.64746	0.614153	0.456684	0.57642	0.375056	0.510396	0.323929	0.396952	0.210876	11.5781	2.77568	11	0.900535	0.857906	0.0394602	0.272329	3.21039	1.53176
BOD1L1	Biorientation of chromosomes in cell division protein 1-like 1	68	23.7299	1	0.685494	0.563316	0.500067	0.513596	0.422865	0.415334	0.390125	0.288427	0.255332	0.151709	1.78715e-08	11.4572	2.3861	11	0.981525	0.973608	0.00980591	0.0810564	1.83534	0.609258
BOLA2	BolA-like protein 2	5	69.7674	1	0.962836	0.789011	0.726962	0.680096	0.521953	0.502798	0.432882	0.4477	0.306054	0.331689	0.2831	12.0194	5.70967	11	0.984918	0.978454	0.00865734	0.0427301	0.358547	0.834933
BOLA3	BolA-like protein 3	5	44.8598	1	0.901902	0.777468	0.667847	0.677353	0.460753	0.571868	0.414995	0.49227	0.324092	0.341789	0.275887	11.7969	4.55544	11	0.946145	0.923064	0.0270327	0.0995526	0.921632	1.3376
BOP1	Ribosome biogenesis protein BOP1	19	28.5523	1	0.681705	0.584229	0.517808	0.456252	0.432048	0.259128	0.290101	0.170729	0.163052	0.110023	1.22362e-11	10.9741	3.2434	11	0.978268	0.968954	0.0154231
BORCS5	BLOC-1-related complex subunit 5	5	26.5306	1	0.978128	0.879429	0.840334	0.759315	0.489082	0.576713	0.470091	0.475503	0.312736	0.313288	0.288939	12.7387	6.85221	11	0.958102	0.940145	0.0273138	0.0703821	0.556527	1.66705
BORCS6	BLOC-1-related complex subunit 6	10	45.098	1	0.788697	0.716533	0.628302	0.581725	0.496972	0.464733	0.411615	0.318522	0.292378	0.213371	1.27658e-08	13.1301	3.01903	11	0.993797	0.991139	0.0034435	0.0979037	1.02901	0.486441
BPGM	Bisphosphoglycerate mutase	8	37.8378	1	0.755866	0.773979	0.588568	0.68148	0.496463	0.675152	0.468998	0.671847	0.372957	0.48969	0.182822	13.4952	1.80278	11	0.751837	0.645482	0.077168	1.17483	22.598	2.65972
BPHL	Isoform 2 of Valacyclovir hydrolase	5	14.2336	1	0.709858	0.715472	0.567003	0.618893	0.50238	0.606392	0.46918	0.567616	0.336709	0.371004	6.33857e-07	14.9015	1.7011	11	0.895724	0.851034	0.0348986	1.09389	19.7686	1.65326
BPIFA1	Isoform 2 of BPI fold-containing family A member 1
BPIFB1	BPI fold-containing family B member 1
BPNT1	3'(2'),5'-bisphosphate nucleotidase 1	15	49.3506	1	0.785154	0.760373	0.578256	0.705308	0.56409	0.706865	0.559044	0.733875	0.417747	0.47125	1.78904e-05	19.2494	1.45998	11	0.738491	0.626416	0.0709702	11.3041	73.7891	2.5848
BPNT2	Golgi-resident adenosine 3',5'-bisphosphate 3'-phosphatase	8	25.3482	1	0.767965	0.804599	0.60261	0.718906	0.531841	0.657453	0.506316	0.613734	0.386637	0.284771	1.65312e-07	15.7328	2.34188	11	0.854103	0.791576	0.0582357	0.921499	12.8525	1.73754
BPTF	Isoform 4 of Nucleosome-remodeling factor subunit BPTF	27	9.36962	1	0.483831	0.204395	0.272945	0.131457	0.14484	0.104623	0.0851618	0.0826159	0.0643206	0.064037	0.0518147	7.62192	4.58217	11	0.987412	0.982017	0.0099337	0.0290658	0.266146	0.932285
BRAF	Serine/threonine-protein kinase B-raf	4	5.48303	1	0.862442	0.657797	0.647253	0.466828	0.475693	0.321199	0.268884	0.266997	0.204986	0.180907	0.118316	11.3636	4.86802	11	0.986214	0.980306	0.0104248	0.0505338	0.364003	0.690383
BRAP	BRCA1-associated protein	19	35.3041	1	0.746245	0.582615	0.500934	0.507108	0.436819	0.395215	0.371296	0.286713	0.242558	0.163715	1.39637e-11	11.6791	2.66985	11	0.991109	0.987299	0.00504492	0.000283613	1.04104	0.440163
BRAT1	BRCA1-associated ATM activator 1	16	24.8477	1	0.580602	0.347676	0.380031	0.274736	0.255767	0.202694	0.183647	0.128474	0.121314	0.0864103	0.0162324	8.65002	3.00649	11	0.991496	0.987852	0.00598471	0.0544901	0.3321	0.523079
BRAWNIN	Protein BRAWNIN	2	26.7606
BRCA1	Isoform 8 of Breast cancer type 1 susceptibility protein	5	2.58811	1	0.652439	0.319063	0.402716	0.218979	0.229566	0.183876	0.179139	0.170066	0.144198	0.123476	0.127947	8.52824	5.17051	11	0.978059	0.968656	0.0159632	0.0342388	0.28297	1.05573
BRCA2	Breast cancer type 2 susceptibility protein	2	0.643651
BRCC3	Isoform 1 of Lys-63-specific deubiquitinase BRCC36	8	25.0859	1	0.791793	0.645413	0.606281	0.584704	0.525642	0.540794	0.510007	0.47339	0.324979	0.305248	3.84687e-10	14.1286	2.14092	11	0.975217	0.964595	0.00959261
BRD2	Bromodomain-containing protein 2	17	24.0949	1	0.825804	0.753044	0.647046	0.641546	0.548059	0.619007	0.530878	0.518652	0.387401	0.257428	1.67515e-07	15.1186	2.56342	11	0.956094	0.937277	0.0181705	0.395295	5.07909	0.922337
BRD3	Bromodomain-containing protein 3	12	22.0386	1	0.703591	0.667878	0.500344	0.58266	0.49589	0.535599	0.483875	0.474959	0.365657	0.223357	2.12786e-07	13.4102	1.90052	11	0.92848	0.897829	0.0284156	0.465454	10.0392	1.3599
BRD4	Bromodomain-containing protein 4	27	17.6211	1	0.677185	0.626207	0.530731	0.528319	0.448532	0.454399	0.441455	0.365731	0.269656	0.239384	1.0428e-08	12.2047	2.09528	11	0.982861	0.975515	0.00763781	0.119713	2.2332	0.473498
BRD7	Bromodomain-containing protein 7	8	13.6713	1	0.772958	0.3851	0.480887	0.177162	0.271209	0.114847	0.112071	0.113173	0.0875421	0.0830276	0.0619779	9.56977	5.74929	11	0.959377	0.941968	0.0389253	0.0541379	0.380333	1.38972
BRD8	Isoform 4 of Bromodomain-containing protein 8	20	25.5196	1	0.647894	0.45193	0.429267	0.355705	0.342897	0.264763	0.262223	0.210771	0.177673	0.138363	0.0463496	9.43066	2.87172	11	0.99589	0.994129	0.00254755	0.0442862	0.321056	0.333612
BRD9	Bromodomain-containing protein 9	4	7.20268	1	0.905133	0.649006	0.654294	0.556869	0.585706	0.546608	0.515282	0.460293	0.430339	0.255382	1.54379e-08	14.6333	2.47724	11	0.941676	0.916681	0.0255141	0.0384234	5.98113	1.10719
BRF1	Isoform 9 of Transcription factor IIIB 90 kDa subunit	3	7.0615	1	0.493217	0.525622	0.320507	0.45231	0.265953	0.428654	0.259381	0.375646	0.180083	0.192669	7.27778e-08	8.69792	1.5238	11	0.89513	0.850185	0.0548711	0.137852	8.16579	2.13638
BRI3BP	BRI3-binding protein	3	17.1315	1	0.738555	0.366215	0.443386	0.272409	0.259947	0.211283	0.200156	0.17353	0.119437	0.0955817	0.0991359	9.2416	4.83539	11	0.975975	0.965679	0.0189131	0.0455046	0.327103	0.969537
BRIX1	Ribosome biogenesis protein BRX1 homolog	8	27.1955	1	0.553365	0.370644	0.32498	0.30291	0.333925	0.196755	0.211779	0.122671	0.173071	0.0607485	1.84084e-09	8.55501	2.55041	11	0.978795	0.969707	0.0142712
BRK1	Protein BRICK1	2	25.3333	1	1.16707	1.0515	1.06503	0.786013	0.497894	0.590816	0.415435	0.407864	0.401934	0.29285	0.408371	12.351	25.2779	11	0.92321	0.8903	0.0803223	0.0492437	0.318547	13.8571
BRMS1	Breast cancer metastasis-suppressor 1	4	18.6992	1	0.667732	0.367127	0.438617	0.244152	0.287626	0.139692	0.136197	0.0985464	0.0875047	0.0886955	0.026487	9.28003	4.06884	11	0.974427	0.963467	0.0212049	0.0638637	0.409591	0.917444
BROX	BRO1 domain-containing protein BROX	10	26.0341	1	0.683469	0.701824	0.523366	0.407604	0.41602	0.182944	0.172059	0.136651	0.109004	0.0964033	1.45586e-07	11.0546	4.2992	11	0.95477	0.935386	0.0403531	0.115815	0.753399	1.14945
BRPF3	Bromodomain and PHD finger-containing protein 3	6	5.22822	1	0.821857	0.472038	0.548424	0.309552	0.358047	0.224074	0.207948	0.158601	0.159233	0.128311	0.103246	10.0955	5.10995	11	0.968872	0.955531	0.0259301	0.0570349	0.396962	1.09918
BSDC1	BSD domain-containing protein 1	9	19.0698	1	0.669292	0.369634	0.418195	0.214279	0.242661	0.160619	0.152459	0.155114	0.111536	0.126677	0.0970283	8.88499	4.93307	11	0.981252	0.973217	0.0145158	0.036546	0.272869	0.893538
BSG	Isoform 2 of Basigin	11	42.7509	1	0.774885	0.785462	0.612513	0.692818	0.530169	0.688254	0.544529	0.717036	0.388925	0.555131	0.326368	11.8464	1.91693	11	0.715768	0.593955	0.0757509	0.818803	15.8877	3.0123
BST2	Bone marrow stromal antigen 2	6	28.3333	1	0.799997	0.851239	0.663673	0.761279	0.549039	0.764823	0.555671	0.798784	0.43123	0.627387	0.422709	11.886	2.10461	11	0.569672	0.385246	0.112776	0.849304	17.8236	4.04836
BTAF1	TATA-binding protein-associated factor 172	15	9.46458	1	0.704122	0.221883	0.381038	0.119716	0.151261	0.104408	0.0958662	0.0875663	0.066159	0.0647615	0.0719966	8.7623	6.85283	11	0.958354	0.940506	0.0394521	0.0400481	0.328451	1.7257
BTBD1	BTB/POZ domain-containing protein 1	5	11.6183	1	0.70736	0.330021	0.419869	0.227245	0.250292	0.139078	0.124855	0.0926094	0.0989336	0.0736946	0.0549186	9.16702	4.90098	11	0.973544	0.962206	0.0229571	0.048397	0.335607	1.03158
BTBD10	BTB/POZ domain-containing protein 10
BTD	Isoform 4 of Biotinidase	3	6.69216	1	0.76764	0.720488	0.584378	0.681259	0.532428	0.588023	0.488055	0.502482	0.354967	0.337028	3.37102e-07	14.8901	2.11937	11	0.947493	0.92499	0.0191778	0.536229	7.84401	1.00946
BTF3	Transcription factor BTF3	13	66.0194	1	0.741567	0.615485	0.530221	0.501473	0.445095	0.504194	0.425734	0.656022	0.310022	0.560095	0.475002	8.12406	6.5507	11	0.782558	0.689368	0.0735992	0.053773	0.851477	5.00537
BTF3L4	Transcription factor BTF3 homolog 4	7	44.3038	1	0.831566	0.6287	0.578306	0.545378	0.500585	0.549878	0.477876	0.659765	0.349456	0.559394	0.508994	8.68014	7.82071	11	0.830187	0.75741	0.0530851	0.041206	0.654687	4.24907
BTK	Tyrosine-protein kinase BTK	25	37.9363	1	0.648719	0.191249	0.325204	0.101176	0.134097	0.084542	0.0778028	0.0715333	0.0526813	0.0542651	0.0603974	8.50362	6.87115	11	0.96824	0.954629	0.029609	0.0338001	0.281447	1.58761
BTN2A1	Butyrophilin subfamily 2 member A1	6	11.9545	1	0.841475	0.742701	0.655352	0.700344	0.538844	0.633859	0.529168	0.653663	0.386546	0.453976	0.211599	13.5092	2.34472	11	0.874892	0.821274	0.0382034	0.511678	8.09094	1.68298
BUB1	Isoform 2 of Mitotic checkpoint serine/threonine-protein kinase BUB1	7	7.10117	1	0.569694	0.195539	0.291622	0.107406	0.141564	0.0921754	0.0840088	0.109261	0.0581912	0.0743278	0.0741893	8.11019	6.3201	11	0.977827	0.968324	0.0186553	0.02809	0.252142	1.38802
BUB1B	Mitotic checkpoint serine/threonine-protein kinase BUB1 beta	24	22.8571	1	0.71465	0.26518	0.401156	0.128746	0.177283	0.101702	0.0890042	0.0809492	0.0641174	0.0591987	0.0566988	8.96084	6.20101	11	0.961818	0.945454	0.0366127	0.0437519	0.336429	1.48388
BUB3	Isoform 2 of Mitotic checkpoint protein BUB3	13	42.638	1	0.70904	0.566143	0.479651	0.504205	0.420937	0.469171	0.402517	0.510245	0.28463	0.325939	0.252398	9.00058	2.59125	11	0.931679	0.902399	0.0265967	0.164495	1.50566	1.4646
BUD13	BUD13 homolog	3	8.5622	1	0.640996	0.282378	0.345732	0.247235	0.222906	0.162036	0.143991	0.212471	0.100491	0.0925018	0.113224	8.41033	5.10655	11	0.974521	0.963601	0.0190901	0.0375883	0.309694	1.16005
BUD23	Probable 18S rRNA (guanine-N(7))-methyltransferase	6	29.1815	1	0.850808	0.632665	0.631727	0.512015	0.454976	0.446182	0.392048	0.428039	0.286589	0.272579	0.223805	10.8518	3.95307	11	0.979676	0.970966	0.0104074	0.0633447	0.557451	0.751048
BUD31	Protein BUD31 homolog	10	56.25	1	0.694936	0.592591	0.531292	0.472309	0.428049	0.458118	0.362549	0.436372	0.269122	0.287517	0.0983141	10.728	2.19763	11	0.973639	0.962341	0.0112444	0.20153	2.3041	0.80017
BYSL	Bystin	18	40.0458	1	0.730762	0.555292	0.502509	0.450416	0.409448	0.384886	0.322798	0.39656	0.251403	0.255657	0.199267	9.57655	3.32622	11	0.98362	0.9766	0.00800289	0.0599562	0.490829	0.674648
BZW1	Isoform 2 of Basic leucine zipper and W2 domain-containing protein 1	14	32.8612	1	0.660775	0.16248	0.302251	0.0954287	0.115999	0.0747879	0.0648802	0.0632992	0.0497081	0.0455378	0.0599189	8.50085	7.79223	11	0.968752	0.95536	0.030124	0.0307495	0.25748	1.77195
BZW2	Basic leucine zipper and W2 domain-containing protein 2	22	43.1981	1	0.748186	0.490437	0.559529	0.110557	0.2906	0.080963	0.0768752	0.0676491	0.0559912	0.0495642	5.19002e-08	10.1131	5.51985	11	0.932323	0.903318	0.0744216	0.0107658	0.542981	1.72743
C11orf54	Isoform 2 of Ester hydrolase C11orf54	5	17.5676	1	0.850303	0.757478	0.648617	0.660608	0.573051	0.652053	0.53303	0.729243	0.437955	0.521012	0.475618	10.0173	3.42947	11	0.813187	0.733125	0.0481298	0.149502	1.93889	2.45918
C11orf68	UPF0696 protein C11orf68	10	34.589	1	0.817979	0.784763	0.707672	0.686043	0.476237	0.704056	0.478866	0.660125	0.384265	0.525515	0.401385	10.9772	3.25381	11	0.766393	0.666275	0.0751284	0.248518	3.22835	2.65811
C11orf98	Uncharacterized protein C11orf98	6	39.0244	1	0.982946	0.570999	0.611462	0.464241	0.421193	0.454703	0.39742	0.469745	0.324536	0.283828	0.369567	9.86928	8.32099	11	0.931251	0.901787	0.0397479	0.039749	0.417957	2.79116
C12orf29	Uncharacterized protein C12orf29	9	27.0769	1	0.812228	0.625645	0.586935	0.557456	0.502426	0.47741	0.446966	0.434302	0.30676	0.243945	2.95309e-06	13.2546	2.42912	11	0.984074	0.977249	0.00736561	0.204761	2.43289	0.569479
C12orf60	Uncharacterized protein C12orf60	3	11.8367	1	0.719872	0.433504	0.576991	0.340477	0.313578	0.229565	0.180062	0.216999	0.124854	0.138747	0.0521072	9.98324	3.79348	11	0.957937	0.93991	0.0319347	0.100774	0.691599	1.09974
C14orf119	Uncharacterized protein C14orf119	4	27.8571	1	0.930047	0.709827	0.776657	0.658708	0.436607	0.407946	0.364943	0.390298	0.280657	0.344214	0.283998	11.4843	6.64212	11	0.954019	0.934312	0.0293212	0.058137	0.459817	1.67882
C15orf40	UPF0235 protein C15orf40	4	29.4118	1	0.771617	0.723192	0.545627	0.581206	0.483446	0.583511	0.435888	0.577698	0.369073	0.429313	0.368266	9.61119	3.26352	11	0.889318	0.841883	0.0366121	0.133394	1.40094	1.83175
C17orf75	Protein Njmu-R1	4	9.59596	1	0.706046	0.425031	0.472594	0.242002	0.266262	0.114699	0.130363	0.0999209	0.0758368	0.0822766	0.0215868	9.67253	4.57596	11	0.976517	0.966453	0.0210539	0.0562613	0.361448	0.896228
C17orf80	Isoform 2 of Uncharacterized protein C17orf80	3	5.93368	1	0.810016	0.487421	0.523031	0.304112	0.37249	0.188055	0.184843	0.122239	0.118798	0.0752685	0.0349767	10.399	4.6958	11	0.973346	0.961923	0.0242442	0.0663934	0.43173	0.952865
C18orf21	UPF0711 protein C18orf21	3	14.0909	1	0.4757	0.190518	0.220808	0.15991	0.172205	0.0970986	0.115986	0.0367134	0.0660883	0.0149735	0.0231135	7.5203	3.94339	11	0.985535	0.979336	0.0116336	0.039422	0.319067	0.930318
C18orf25	Isoform 2 of Uncharacterized protein C18orf25	7	24.1983	1	0.715979	0.550386	0.497469	0.412981	0.407225	0.285777	0.276117	0.233744	0.172099	0.174991	0.0520707	10.4427	3.24754	11	0.993981	0.991402	0.00385849	0.0509083	0.39514	0.383354
C18orf25	Uncharacterized protein C18orf25
C19orf12	Isoform 3 of Protein C19orf12	2	17.757
C19orf25	UPF0449 protein C19orf25	2	24.5763	1	0.850857	0.629706	0.669109	0.289065	0.427606	0.198642	0.157719	0.155804	0.118813	0.100176	0.0553595	11.0906	5.85891	11	0.949892	0.928417	0.0514015	0.0821096	0.513898	1.55792
C19orf47	Isoform 3 of Uncharacterized protein C19orf47	2	6.04982	1	0.65375	0.262222	0.39189	0.14652	0.187058	0.116248	0.102444	0.0980771	0.0813515	0.0669775	0.062869	8.67725	5.41365	11	0.965807	0.951153	0.0298705	0.0448817	0.344147	1.32879
C19orf53	Leydig cell tumor 10 kDa protein homolog	7	41.4141	1	1.01429	0.789208	0.729288	0.496173	0.487369	0.589338	0.441226	0.451838	0.313332	0.308635	0.331686	11.3595	6.54203	11	0.931473	0.902105	0.0426181	0.0694732	0.592659	2.14958
C19orf54	UPF0692 protein C19orf54	4	16.2393	1	0.724124	0.634489	0.565347	0.520003	0.455701	0.38757	0.3548	0.303843	0.224767	0.237674	0.00206498	12.0023	2.6656	11	0.9935	0.990714	0.00351615	0.0949046	0.954478	0.36876
C1GALT1	Glycoprotein-N-acetylgalactosamine 3-beta-galactosyltransferase 1	5	16.2534	1	0.77895	0.677224	0.577549	0.623592	0.507813	0.558632	0.46992	0.578312	0.350362	0.398041	0.180055	12.0796	2.14454	11	0.921588	0.887983	0.0258116	0.394473	5.81945	1.35182
C1GALT1C1	C1GALT1-specific chaperone 1	2	6.28931	1	0.737452	0.698333	0.615264	0.650005	0.56554	0.564873	0.494524	0.511757	0.345482	0.319132	3.55779e-07	14.7813	2.06775	11	0.963879	0.948398	0.0128385	0.795458	4.34284	0.552632
C1orf109	Uncharacterized protein C1orf109	3	16.2562	1	1.40354	0.801586	1.15472	0.403168	0.399842	0.287559	0.199794	0.200957	0.171975	0.138135	0.23304	11.8937	140.882	11	0.866023	0.808605	0.271824	0.0754779	86.7525	107465
C1orf112	Isoform 3 of Uncharacterized protein C1orf112	4	11.3208	1	0.714874	0.370376	0.455342	0.214105	0.259083	0.173599	0.144014	0.1392	0.105465	0.108546	0.0831143	9.21103	5.02479	11	0.972157	0.960224	0.0230395	0.0470766	0.337962	1.06825
C1orf131	Isoform 3 of Uncharacterized protein C1orf131	3	9.24658
C1orf174	UPF0688 protein C1orf174	2	9.0535	1	0.90551	0.713914	0.646838	0.685966	0.592211	0.693019	0.641277	0.681101	0.459721	0.470507	0.0769203	17.5141	1.84236	11	0.843658	0.776655	0.0402296	1.34885	28.2844	1.88209
C1orf198	Uncharacterized protein C1orf198	6	20.4893	1	0.73477	0.476462	0.494384	0.309302	0.346595	0.229951	0.19994	0.197329	0.156187	0.146251	0.101284	9.68967	4.34345	11	0.984095	0.977278	0.0116216	0.0454673	0.318209	0.717402
C1orf50	Uncharacterized protein C1orf50	5	37.6884	1	0.902394	0.741869	0.735502	0.667143	0.543268	0.528006	0.440913	0.466101	0.339314	0.338823	0.243634	12.268	4.2743	11	0.985337	0.979053	0.00705705	0.0625249	0.592569	0.65577
C1orf52	UPF0690 protein C1orf52	10	39.5604	1	0.862781	0.769117	0.672666	0.727424	0.614209	0.733182	0.644278	0.768337	0.45616	0.590624	0.359922	13.4305	1.93629	11	0.734119	0.62017	0.0554842	0.841923	19.2498	2.75315
C1QBP	Complement component 1 Q subcomponent-binding protein, mitochondrial	4	19.1489	1	0.759647	0.687032	0.571655	0.617234	0.533146	0.539027	0.491854	0.323943	0.310862	0.109167	3.82207e-07	13.2893	2.9203	11	0.932242	0.903203	0.0390013	1.42683	3.25882	1.27482
C20orf27	UPF0687 protein C20orf27	6	47.7011	1	0.821792	0.898218	0.835009	0.795113	0.600836	0.815605	0.632806	0.732862	0.415772	0.550399	2.5985e-07	19.9519	2.41011	11	0.729849	0.61407	0.0780535	0.302156	34.1559	2.61239
C2CD2	Isoform 2 of C2 domain-containing protein 2
C2CD2L	Phospholipid transfer protein C2CD2L	7	12.3229	1	0.842806	0.547821	0.592957	0.336318	0.406766	0.22196	0.225764	0.176232	0.148609	0.140875	0.0947663	10.588	5.1572	11	0.969324	0.956178	0.0262734	0.0626077	0.425179	1.08956
C2CD5	Isoform 3 of C2 domain-containing protein 5	7	6.37488	1	0.774713	0.598233	0.590662	0.356023	0.446042	0.203752	0.207196	0.157063	0.131497	0.102676	0.00549516	11.117	4.24151	11	0.967173	0.953104	0.0286501	0.098609	0.665302	0.978939
C2orf49	Ashwin	7	33.6207	1	0.79012	0.68142	0.615516	0.503386	0.509095	0.346831	0.38956	0.273628	0.233805	0.201672	0.0409898	12.0814	3.40335	11	0.984569	0.977955	0.00967705	0.102936	0.891459	0.598919
C2orf69	UPF0565 protein C2orf69	5	15.5844	1	0.86173	0.801009	0.684884	0.654644	0.59207	0.644873	0.627724	0.630611	0.403091	0.439005	6.11683e-05	17.4809	2.1307	11	0.915421	0.879173	0.0251909	0.579389	15.1899	1.30839
C3orf33	Isoform 2 of Protein C3orf33	2	7.96813	1	0.767279	0.575316	0.562497	0.402805	0.349008	0.305672	0.25275	0.204385	0.16815	0.113546	0.0268483	10.9357	3.78221	11	0.994083	0.991547	0.0044439	0.0454846	0.329174	0.391125
C3orf38	Isoform 2 of Uncharacterized protein C3orf38	3	11.0092	1	0.71384	0.57637	0.554277	0.436534	0.386158	0.351634	0.294084	0.279257	0.209726	0.24654	0.130676	10.1636	3.40314	11	0.990504	0.986434	0.00536169	0.0519361	0.414817	0.492767
C4orf3	Uncharacterized protein C4orf3
C4orf33	UPF0462 protein C4orf33	6	31.1558	1	0.839261	0.772959	0.66498	0.730842	0.570818	0.69913	0.563017	0.659675	0.425862	0.514117	0.244863	14.0366	2.18786	11	0.853883	0.791261	0.0376344	0.627474	11.3589	1.82781
C5orf22	UPF0489 protein C5orf22	8	25.7919	1	0.790365	0.726889	0.630288	0.734511	0.580537	0.7261	0.579089	0.719208	0.42578	0.526448	5.25217e-06	20.8062	1.35664	11	0.758859	0.655513	0.0564305	1.13471	98.3268	2.61198
C5orf24	Isoform 2 of UPF0461 protein C5orf24
C5orf34	Uncharacterized protein C5orf34
C5orf51	UPF0600 protein C5orf51	4	21.0884	1	0.717513	0.586259	0.516263	0.244754	0.358187	0.0640024	0.0754621	0.0485804	0.0453004	0.0246196	6.53699e-09	10.421	5.45521	11	0.951781	0.931116	0.0528629	0.0765332	0.49139	1.23645
C6orf47	Uncharacterized protein C6orf47	6	24.1497	1	0.841794	0.670628	0.709139	0.595848	0.560549	0.530973	0.531421	0.438763	0.308038	0.330571	4.35002e-05	14.5237	2.55208	11	0.972183	0.960261	0.0119508	0.303209	3.71467	0.747045
C6orf89	Bombesin receptor-activated protein C6orf89	5	20.1729	1	0.853769	0.728746	0.703341	0.66778	0.558659	0.649953	0.525132	0.556817	0.388153	0.358489	9.68446e-09	15.9584	2.38677	11	0.957562	0.939374	0.0151606	0.0140721	6.75134	0.915516
C7orf25	UPF0415 protein C7orf25	5	13.5392	1	0.75622	0.699027	0.612233	0.611903	0.553378	0.515926	0.467358	0.426844	0.305412	0.271777	1.0901e-08	13.8558	2.44365	11	0.986706	0.981009	0.00575246	0.110284	0.945437	0.214089
C7orf26	Isoform 2 of Uncharacterized protein C7orf26	2	5.96591	1	0.597297	0.389068	0.362291	0.212969	0.258071	0.0752205	0.0896618	0.0716705	0.0569255	0.0513587	1.09093e-09	9.00093	4.03459	11	0.982527	0.975038	0.0151263
C7orf50	Uncharacterized protein C7orf50	4	32.9897	1	0.982058	0.717613	0.675411	0.419945	0.480259	0.303406	0.28395	0.239589	0.195252	0.193775	0.179276	11.2971	7.16076	11	0.977939	0.968484	0.0200111	0.0424994	0.289131	1.28758
C8orf33	UPF0488 protein C8orf33	6	25.3275	1	1.07916	0.727083	0.783586	0.499422	0.513082	0.35862	0.350484	0.261668	0.237686	0.155872	0.171956	11.9671	7.06452	11	0.956799	0.938284	0.0425172	0.0718166	0.480688	1.8131
C8orf37	Protein C8orf37	2	7.72947	1	0.942996	0.728891	0.686573	0.492789	0.432463	0.352109	0.314733	0.28096	0.203252	0.238205	0.203154	11.3198	6.81259	11	0.992692	0.98956	0.00581819	0.02427	0.172003	0.687706
C8orf76	Uncharacterized protein C8orf76	5	13.6842	1	0.691632	0.672895	0.55611	0.527839	0.436162	0.399814	0.322947	0.267937	0.229213	0.182174	3.86782e-09	11.8991	2.86774	11	0.983783	0.976833	0.0095691	0.0373543	1.21809	0.588692
C8orf82	Isoform 2 of UPF0598 protein C8orf82	4	25.9615	1	0.976531	0.759356	0.869109	0.712995	0.624069	0.618133	0.543132	0.542484	0.374439	0.403827	0.288504	13.2615	4.58925	11	0.948778	0.926825	0.0229186	0.128963	1.30757	1.33507
C9orf40	Uncharacterized protein C9orf40	5	38.1443	1	0.874205	0.648501	0.656398	0.482881	0.426851	0.412024	0.341322	0.32498	0.245208	0.268578	0.218959	10.8568	5.0795	11	0.986518	0.980739	0.00837574	0.038203	0.301748	0.707546
C9orf64	Queuosine salvage protein	12	31.6716	1	0.840993	0.722439	0.652727	0.537144	0.552733	0.25402	0.291799	0.185272	0.171593	0.126658	0.0180332	12.2535	4.77855	11	0.967324	0.95332	0.0291115	0.107668	0.726	1.05044
C9orf72	Guanine nucleotide exchange C9orf72	2	3.9501	1	0.755248	0.620469	0.560682	0.466196	0.700104	0.234918	0.363401	0.332569	0.153728	0.326385	0.10551	11.2205	3.14419	11	0.820453	0.743504	0.115183	0.339235	3.10846	2.22082
C9orf78	Telomere length and silencing protein 1 homolog	20	68.5121	1	0.77765	0.654869	0.563842	0.521087	0.464823	0.407967	0.386614	0.334031	0.244802	0.19933	3.23722e-09	12.3716	2.83813	11	0.998059	0.997227	0.00108872
CA1	Carbonic anhydrase 1	6	30.2682	1	0.792818	0.784732	0.661843	0.74938	0.576401	0.78089	0.648887	0.791817	0.48727	0.62015	5.04186e-05	29.126	1.03016	11	0.627819	0.468313	0.070995	5.25195	428.797	3.92792
CA13	Carbonic anhydrase 13	5	22.1374	1	0.840157	0.834359	0.679958	0.829725	0.562999	0.808664	0.622695	0.802402	0.425107	0.618379	0.00263742	23.2619	1.58207	11	0.563722	0.376746	0.11545	4.32284	140.328	3.78064
CA2	Carbonic anhydrase 2
CA8	Carbonic anhydrase-related protein	9	38.6207	1	0.872007	0.762653	0.694773	0.671879	0.608597	0.601189	0.561525	0.466136	0.360043	0.340791	1.42743e-08	15.4989	2.76792	11	0.987402	0.982002	0.00514459	0.0129119	2.54965	0.506625
CAAP1	Caspase activity and apoptosis inhibitor 1	3	9.69529	1	0.546223	0.289848	0.28256	0.21799	0.21363	0.203852	0.169016	0.206204	0.137732	0.161645	0.162727	7.72582	5.72907	11	0.994098	0.991569	0.0038031	0.0136662	0.152714	0.750439
CAB39	Calcium-binding protein 39	16	40.7625	1	0.93045	0.813594	0.729808	0.78229	0.496288	0.636588	0.416064	0.486052	0.341967	0.3659	0.279178	12.5634	5.03717	11	0.921906	0.888437	0.0414462	0.126724	1.15384	1.75567
CAB39L	Calcium-binding protein 39-like	2	5.04451	1	0.817906	0.824486	0.67051	0.822388	0.581078	0.614045	0.442026	0.225222	0.325711	0.180015	4.7315e-11	14.2733	4.25307	11	0.897122	0.853032	0.0750026	0.00117543	2.70995	1.81493
CABIN1	Isoform 2 of Calcineurin-binding protein cabin-1	8	4.01681	1	0.570537	0.376215	0.356645	0.308052	0.253465	0.278578	0.223553	0.450399	0.204136	0.3508	0.29262	7.56796	7.52405	11	0.912846	0.875494	0.0444999	0.0364308	0.560899	4.81755
CACNA1A	Isoform 5 of Voltage-dependent P/Q-type calcium channel subunit alpha-1A
CACTIN	Cactin	7	13.7203	1	0.701888	0.449857	0.470489	0.304849	0.324814	0.240252	0.214196	0.168935	0.151196	0.107657	0.0560873	9.66277	3.72413	11	0.987944	0.982777	0.008773	0.0514137	0.34786	0.589393
CACYBP	Calcyclin-binding protein	20	64.4737	1	0.826477	0.701565	0.583139	0.615768	0.531551	0.502699	0.457638	0.402619	0.309067	0.315549	0.131383	12.3475	2.97993	11	0.985584	0.979405	0.00648283	0.112861	1.21948	0.558903
CAD	CAD protein	62	34.4719	1	0.752644	0.688276	0.575364	0.606283	0.513342	0.521116	0.458198	0.355936	0.310824	0.178583	6.23539e-07	13.2638	2.67963	11	0.968494	0.954992	0.0160424	0.25847	2.83717	0.818378
CALB1	Calbindin	15	45.5939	1	0.966684	0.811802	0.74486	0.734083	0.48102	0.558222	0.416436	0.45393	0.302516	0.385612	0.323824	11.9583	6.51689	11	0.953581	0.933687	0.0268189	0.0625956	0.526917	1.67477
CALCOCO1	Isoform 2 of Calcium-binding and coiled-coil domain-containing protein 1	15	29.2259	1	0.701017	0.521281	0.496581	0.328119	0.369986	0.215838	0.201988	0.153109	0.133208	0.111211	0.0104834	10.285	3.60417	11	0.985338	0.979055	0.0112427	0.0694009	0.478389	0.61985
CALCOCO2	Isoform 4 of Calcium-binding and coiled-coil domain-containing protein 2	17	30.8511	1	0.850215	0.79817	0.687854	0.645244	0.586281	0.457801	0.426744	0.36441	0.277587	0.34105	0.212593	12.1914	4.60029	11	0.978243	0.968919	0.0118817	0.0710473	0.614503	0.827322
CALM3	Calmodulin-3	12	65.7718	1	1.01837	0.792734	0.779819	0.777981	0.538572	0.588889	0.451712	0.537881	0.383022	0.39121	0.362163	12.2029	6.1812	11	0.939572	0.913674	0.0312404	0.0760676	0.695282	1.86224
CALML3	Calmodulin-like protein 3	2	13.4228	1	0.811339	0.394425	0.384803	0.522281	0.297088	0.457215	0.299263	0.285986	0.674496	0.531647	0.427467	8.10722	53.0898	11	0.739458	0.627797	0.138116	0.0465305	78.7676	33646.7
CALML5	Calmodulin-like protein 5	4	28.0822	1	0.664387	0.260279	0.271369	0.196434	0.181209	0.15671	0.135993	0.200446	0.323435	0.277026	0.21361	8.18457	12.9308	11	0.958213	0.940304	0.0290907	0.0236849	0.203341	5.58053
CALR	Calreticulin	32	54.4365	1	0.776323	0.694105	0.566946	0.600201	0.53154	0.495321	0.467059	0.423117	0.288012	0.299311	2.76186e-09	13.6341	2.36896	11	0.981087	0.972982	0.00821411	0.00872988	3.00145	0.613531
CALU	Isoform 2 of Calumenin	2	5.39683	1	0.685412	0.726773	0.810391	0.777971	0.539547	0.743531	0.697975	0.43569	0.306896	0.378171	9.18996e-07	16.4318	2.45477	11	0.714862	0.59266	0.123275	2.52845	20.2002	2.61506
CALU	Calumenin	22	63.1746	1	0.821754	0.673002	0.581086	0.525218	0.531712	0.39675	0.403211	0.307096	0.264128	0.20859	0.045466	12.2842	3.22391	11	0.989797	0.985424	0.00597271	0.0929368	0.855202	0.479141
CAMK1	Calcium/calmodulin-dependent protein kinase type 1	2	7.56757	1	0.883586	0.702866	0.614522	0.589128	0.520069	0.367804	0.332821	0.205032	0.251057	0.157134	0.0662187	12.1936	4.4836	11	0.981858	0.974083	0.013975	0.0803799	0.595354	0.751964
CAMK2G	Isoform 10 of Calcium/calmodulin-dependent protein kinase type II subunit gamma	9	18.5859	1	0.641116	0.310995	0.370783	0.133849	0.213034	0.065127	0.0676979	0.0496264	0.0420369	0.0311819	1.15356e-06	8.96259	4.76139	11	0.974317	0.96331	0.0242583	0.143292	0.332565	1.02063
CAMKK1	Calcium/calmodulin-dependent protein kinase kinase 1	6	14.2574	1	0.731086	0.53947	0.541621	0.376255	0.419265	0.263808	0.235728	0.1578	0.15367	0.115637	3.99183e-09	10.8337	3.49209	11	0.981813	0.974018	0.013716	0.00325103	0.662125	0.673797
CAMKK2	Isoform 2 of Calcium/calmodulin-dependent protein kinase kinase 2	3	12.3827	1	0.724864	0.459186	0.503223	0.287029	0.338313	0.187597	0.207304	0.133962	0.121477	0.0888004	0.0267277	10.0005	3.96698	11	0.97674	0.966772	0.0189028	0.0716095	0.473907	0.823829
CAMLG	Guided entry of tail-anchored proteins factor CAMLG	5	15.5405	1	0.712035	0.696835	0.563501	0.650112	0.492479	0.570072	0.471181	0.644706	0.328348	0.394086	1.7734e-07	15.2749	1.55905	11	0.83584	0.765486	0.0545803	0.248132	31.6066	2.0808
CAMSAP1	Calmodulin-regulated spectrin-associated protein 1	18	13.2959	1	0.721756	0.433501	0.481004	0.228367	0.295344	0.155962	0.140222	0.131967	0.0995704	0.103522	0.0562291	9.60237	4.73467	11	0.973362	0.961945	0.0227749	0.0545869	0.36655	0.97923
CAND1	Cullin-associated NEDD8-dissociated protein 1	35	29.1057	1	0.805463	0.744483	0.620822	0.688865	0.562893	0.661024	0.561659	0.612195	0.39331	0.345211	2.80205e-08	16.3618	2.09583	11	0.901465	0.859236	0.0326671	0.141804	14.4501	1.42076
CAND2	Cullin-associated NEDD8-dissociated protein 2	9	8.81877	1	0.66788	0.579998	0.536211	0.433619	0.404831	0.389566	0.328651	0.378438	0.228132	0.215359	6.34011e-07	11.2525	2.21057	11	0.984592	0.977989	0.00770816	0.181162	1.96856	0.601351
CANT1	Isoform 3 of Soluble calcium-activated nucleotidase 1	13	35.7143	1	0.778583	0.714128	0.608574	0.658457	0.550815	0.568521	0.507243	0.50167	0.334217	0.306505	2.51816e-09	14.7208	2.28816	11	0.965527	0.950752	0.0133208
CANX	Calnexin	42	48.3108	1	0.756052	0.705662	0.572667	0.638608	0.517794	0.553742	0.48915	0.460612	0.303566	0.317425	7.40516e-08	14.1482	2.20491	11	0.95946	0.942086	0.0161641	0.302497	4.12034	0.635338
CAP1	Isoform 2 of Adenylyl cyclase-associated protein 1	25	53.3755	1	0.785935	0.793466	0.616605	0.755177	0.577406	0.759456	0.654626	0.522369	0.419202	0.183028	5.52829e-09	15.9995	2.8481	11	0.792399	0.703427	0.0992349	0.165698	2.93512	0.981433
CAPG	Macrophage-capping protein	7	22.7011	1	0.780994	0.761189	0.594532	0.664536	0.5512	0.622094	0.539967	0.595527	0.367249	0.494352	0.269762	11.989	2.21091	11	0.875762	0.822516	0.0350611	0.427935	6.84015	1.73743
CAPN1	Calpain-1 catalytic subunit	30	40.7563	1	0.813732	0.749872	0.604744	0.696886	0.566219	0.641398	0.541139	0.630849	0.388276	0.377808	7.51138e-09	16.5016	2.01877	11	0.892477	0.846395	0.034802	0.0228631	16.6507	1.49694
CAPN15	Calpain-15	4	5.06446	1	0.744119	0.58206	0.540274	0.398777	0.44144	0.192476	0.232778	0.16216	0.128883	0.13496	0.00987688	10.9254	3.86196	11	0.971095	0.958707	0.0231828	0.100389	0.702364	0.877923
CAPN2	Calpain-2 catalytic subunit	18	25.8571	1	0.801341	0.770093	0.615282	0.71678	0.557679	0.702509	0.569738	0.749712	0.41713	0.550333	0.166511	16.2572	1.51884	11	0.711202	0.587432	0.0719406	2.05719	53.7605	2.9778
CAPN7	Calpain-7	20	24.3542	1	0.709333	0.363542	0.442669	0.184345	0.229711	0.148302	0.127034	0.128955	0.0942252	0.0904008	0.0718922	9.1783	5.26588	11	0.972491	0.960701	0.0237784	0.0445448	0.321773	1.09407
CAPNS1	Calpain small subunit 1	7	37.6866	1	0.758281	0.760774	0.586484	0.731128	0.5242	0.702883	0.527251	0.632751	0.381198	0.420857	3.9544e-06	17.0682	1.75098	11	0.802303	0.717576	0.0621673	1.7632	34.5629	2.19838
CAPNS2	Calpain small subunit 2
CAPRIN1	Isoform 2 of Caprin-1	14	19.8847	1	0.593805	0.363581	0.356137	0.295305	0.249854	0.307074	0.24804	0.407885	0.188273	0.215267	0.255243	7.72129	6.01238	11	0.94229	0.917556	0.0312954	0.037296	0.476061	2.5443
CAPZA1	F-actin-capping protein subunit alpha-1	9	46.1538	1	0.748624	0.698999	0.555497	0.609615	0.492183	0.618261	0.478971	0.71591	0.334479	0.554195	0.480727	8.19528	3.49417	11	0.702749	0.575355	0.0899834	0.148127	1.72035	4.05083
CAPZA2	F-actin-capping protein subunit alpha-2	10	53.4965	1	0.819745	0.706347	0.636152	0.60909	0.530889	0.578084	0.521301	0.624738	0.357437	0.477274	0.391666	10.1269	3.2512	11	0.892547	0.846496	0.0323168	0.13861	1.6139	1.74509
CAPZB	Isoform 2 of F-actin-capping protein subunit beta	20	64.3382	1	0.841441	0.682989	0.639906	0.603013	0.510382	0.578897	0.483604	0.595872	0.354859	0.477121	0.419767	9.82493	4.10142	11	0.906229	0.866042	0.0301425	0.0828023	0.903981	1.76282
CARD11	Caspase recruitment domain-containing protein 11	21	18.8042	1	0.808395	0.586446	0.573259	0.38434	0.437438	0.221376	0.24065	0.142771	0.149665	0.0948053	0.015978	11.1369	4.32269	11	0.976892	0.966988	0.0200416	0.0791974	0.542251	0.830472
CARD6	Caspase recruitment domain-containing protein 6	3	3.27869	1	0.625799	0.183848	0.275548	0.0823708	0.122006	0.0630163	0.0730777	0.0522837	0.0475972	0.0466342	0.0525647	8.40698	7.23966	11	0.978561	0.969372	0.020111	0.026389	0.221149	1.40068
CARD8	Isoform 4 of Caspase recruitment domain-containing protein 8	2	4.10678	1	0.639831	0.560825	0.481669	0.44399	0.371527	0.395737	0.32106	0.380754	0.225457	0.29767	0.168839	9.09159	2.58307	11	0.974467	0.963524	0.0115774	0.111624	0.938456	0.864118
CARD9	Caspase recruitment domain-containing protein 9	6	13.6194	1	0.803169	0.596397	0.626867	0.3847	0.411385	0.25459	0.219504	0.176836	0.152041	0.133584	0.0520565	11.0507	4.57564	11	0.97668	0.966685	0.0195241	0.0711683	0.483713	0.860208
CARHSP1	Calcium-regulated heat-stable protein 1	6	49.6599	1	0.883865	0.846531	0.679623	0.773778	0.663956	0.787826	0.701891	0.748115	0.475213	0.518492	1.80287e-07	21.1272	2.03373	11	0.785019	0.692885	0.0500611	0.241168	44.4196	2.21482
CARM1	Isoform 1 of Histone-arginine methyltransferase CARM1	12	19.6581	1	0.748306	0.751189	0.606684	0.652037	0.524583	0.554339	0.490013	0.282649	0.305575	0.181557	4.40106e-09	13.5897	3.04399	11	0.935555	0.907935	0.0365379	0.106585	1.85171	0.883999
CARNMT1	Carnosine N-methyltransferase	8	19.0709	1	0.745529	0.742904	0.580038	0.652359	0.510954	0.500668	0.447038	0.295468	0.291617	0.138497	8.92853e-09	13.2155	3.15189	11	0.947856	0.925508	0.0314354	0.178257	1.10654	1.07939
CARS1	Isoform 3 of Cysteine--tRNA ligase, cytoplasmic	38	44.4043	1	0.795157	0.754246	0.611142	0.700494	0.560724	0.692692	0.585548	0.688113	0.401127	0.397787	6.76497e-06	17.6256	1.81257	11	0.818665	0.740949	0.0542776	1.67227	32.4265	2.03874
CARS2	Probable cysteine--tRNA ligase, mitochondrial	9	14.8936	1	0.804798	0.765828	0.658204	0.650776	0.550652	0.582524	0.499069	0.541076	0.371054	0.365212	1.3699e-05	15.4542	2.26984	11	0.968851	0.955502	0.0110918	0.289316	5.82144	0.777588
CASC3	Protein CASC3	15	22.3329	1	0.843714	0.53711	0.58943	0.457959	0.407772	0.447447	0.356997	0.575107	0.296981	0.505873	0.428977	8.89554	8.54986	11	0.860059	0.800084	0.0606592	0.0420995	0.572608	3.9735
CASKIN2	Caskin-2	5	4.49251	1	0.709516	0.730711	0.525235	0.716717	0.500476	0.689663	0.526397	0.60027	0.364467	0.534885	0.000561323	18.2006	1.1693	11	0.725849	0.608356	0.0776611	3.0329	118.437	3.19506
CASP10	Isoform 6 of Caspase-10	7	18.4615	1	0.844339	0.529892	0.606395	0.247994	0.392633	0.158565	0.153385	0.130067	0.107777	0.0912148	0.0519196	10.5905	5.58585	11	0.947749	0.925355	0.0528292	0.0795893	0.50881	1.53412
CASP14	Caspase-14	10	35.5372	1	1.62761	0.551012	0.36129	0.45951	0.283892	0.403334	0.323632	0.429112	0.820391	0.787813	0.48363	9.7788	84.4741	11	0.569886	0.385552	0.690294	0.111057	231.559	78272.4
CASP2	Caspase-2	6	17.4779	1	0.712807	0.507448	0.533275	0.323765	0.339726	0.271586	0.243128	0.220531	0.168178	0.14221	0.0752688	9.96367	3.6846	11	0.983991	0.977131	0.0110419	0.0621251	0.441104	0.664307
CASP3	Caspase-3	7	31.0469	1	0.754456	0.697297	0.588473	0.595926	0.509108	0.549185	0.455295	0.549723	0.319386	0.357744	1.23438e-07	14.4177	1.92838	11	0.940015	0.914307	0.0216354	0.0864198	9.82145	1.12905
CASP6	Caspase-6	9	31.3993	1	0.748954	0.61465	0.565957	0.314667	0.424431	0.157514	0.166719	0.129408	0.104209	0.0902657	6.18215e-06	10.9062	4.51427	11	0.9598	0.942572	0.0374864	0.0605511	0.628736	1.12632
CASP8	Isoform 8 of Caspase-8	5	20.3065	1	0.637574	0.241024	0.354507	0.113773	0.15111	0.0932303	0.0771815	0.0663994	0.0551747	0.0424545	0.0395896	8.62044	5.61793	11	0.971175	0.958822	0.0265365	0.0402417	0.307022	1.25799
CASP9	Caspase-9	7	22.8365	1	0.780924	0.44963	0.552698	0.173753	0.303626	0.108085	0.0977542	0.0871331	0.075497	0.0594874	0.0190312	10.0864	5.40371	11	0.946689	0.923842	0.0554995	0.076852	0.489886	1.50654
CASS4	Isoform 2 of Cas scaffolding protein family member 4	5	6.99405	1	0.671236	0.226609	0.344967	0.152862	0.165578	0.124311	0.0958983	0.0921246	0.07949	0.0766842	0.0826814	8.58931	6.54179	11	0.971519	0.959313	0.0251356	0.0328646	0.275548	1.41182
CAST	Isoform 9 of Calpastatin	35	41.6	1	0.786258	0.817138	0.618022	0.762174	0.597484	0.781011	0.630746	0.823341	0.459702	0.634317	2.15067e-05	29.4888	1.02368	11	0.544951	0.34993	0.0986864	5.46551	524.93	4.66107
CAT	Catalase	25	50.6641	1	0.80365	0.791908	0.63381	0.738173	0.55488	0.754004	0.597122	0.795082	0.422526	0.635997	0.473685	10.2128	2.03559	11	0.580215	0.400307	0.100602	0.660499	13.0057	4.3341
CAV2	Isoform Beta of Caveolin-2	3	20.1342	1	0.818152	0.71745	0.681864	0.546842	0.48872	0.512123	0.392543	0.467209	0.316737	0.321072	0.217172	11.523	3.56898	11	0.971713	0.95959	0.0129945	0.097496	0.955484	0.83655
CAVIN1	Caveolae-associated protein 1	10	27.4359	1	0.730651	0.301918	0.453702	0.123575	0.189407	0.0774455	0.0718736	0.054727	0.0462667	0.0380811	0.0177662	9.31297	5.66718	11	0.953542	0.933632	0.0479937	0.0586008	0.403871	1.49304
CAVIN2	Caveolae-associated protein 2	13	40.7059	1	0.798508	0.405482	0.465551	0.227539	0.259447	0.160539	0.142269	0.137235	0.1002	0.0951168	0.0865625	9.61269	5.93189	11	0.975926	0.965608	0.0220197	0.0394502	0.285094	1.08872
CBARP	Voltage-dependent calcium channel beta subunit-associated regulatory protein
CBFA2T2	Isoform 2 of Protein CBFA2T2	2	2.78261	1	0.422095	0.296953	0.28324	0.244684	0.215289	0.225396	0.200675	0.199586	0.132918	0.170429	0.124902	6.25274	2.78732	11	0.995951	0.994216	0.00236819	0.029536	0.313078	0.579356
CBFA2T3	Protein CBFA2T3	16	20.9801	1	0.365246	0.192703	0.202093	0.145653	0.135623	0.120738	0.107996	0.110463	0.0814395	0.0699936	0.0672872	6.48096	3.74394	11	0.997644	0.996634	0.00169206	0.014841	0.220796	0.516534
CBFB	Core-binding factor subunit beta	2	10.4396	1	0.787522	0.685702	0.596257	0.552351	0.531645	0.4112	0.380405	0.309966	0.252597	0.259413	0.0744158	12.0924	3.22086	11	0.989232	0.984617	0.00593383	0.0890541	0.83361	0.490113
CBFB	Isoform 2 of Core-binding factor subunit beta	8	40.6417	1	0.784112	0.759519	0.650159	0.706262	0.561742	0.613046	0.522139	0.489354	0.33352	0.459008	0.127454	13.9828	2.36832	11	0.919736	0.885336	0.027042	0.462005	6.74263	1.29351
CBL	E3 ubiquitin-protein ligase CBL	25	33.4437	1	0.84768	0.813298	0.686299	0.755826	0.599364	0.68991	0.551975	0.659123	0.419163	0.482066	0.0597017	17.1696	2.19342	11	0.880179	0.828827	0.0341082	0.980425	16.5883	1.58422
CBLB	Isoform Truncated 2 of E3 ubiquitin-protein ligase CBL-B	2	2.85714	1	0.873775	0.658083	0.624211	0.509656	0.528286	0.345642	0.334686	0.259963	0.22309	0.197883	0.108021	11.6624	4.3755	11	0.984503	0.977861	0.0109638	0.0655078	0.499983	0.683582
CBLL1	Isoform 2 of E3 ubiquitin-protein ligase Hakai	4	8.97959	1	0.531058	0.357116	0.350337	0.241091	0.256844	0.212991	0.186502	0.208887	0.146991	0.146974	0.113366	7.70724	3.3938	11	0.993997	0.991424	0.00371993	0.0296523	0.213012	0.528185
CBR1	Carbonyl reductase [NADPH] 1	15	68.231	1	0.807494	0.785032	0.629672	0.729568	0.585669	0.696493	0.568351	0.695843	0.425064	0.406721	4.49e-06	17.9284	1.93818	11	0.833358	0.761941	0.0490241	3.08498	29.525	2.0117
CBR4	3-oxoacyl-[acyl-carrier-protein] reductase	5	23.2068	1	0.694506	0.620715	0.470524	0.538943	0.411164	0.51032	0.380271	0.65751	0.324997	0.409036	0.401623	7.90113	3.67234	11	0.790218	0.700311	0.0768728	0.120015	1.30911	3.46418
CBSL	Cystathionine beta-synthase-like protein	26	45.735	1	0.800083	0.729743	0.597779	0.661873	0.556918	0.598877	0.513408	0.475942	0.391633	0.263509	7.181e-07	14.8345	2.40297	11	0.958067	0.940095	0.0168605	1.0001	5.47238	0.912542
CBWD2	COBW domain-containing protein 2	5	18.9873	1	0.616886	0.318901	0.338188	0.22796	0.286834	0.212473	0.135076		0.126869		0.11809	8.30024	4.60946	9	0.979544	0.96727	0.0128298	0.0570891	0.3572	1.25389
CBX1	Chromobox protein homolog 1	7	32.4324	1	0.614046	0.985698	0.516528	0.885765	0.526308	0.988997	0.534665	1.5004	0.492951	1.29008	0.764482	15.3522	-50.9481	11	0.142976	-0.22432	1.00852
CBX2	Chromobox protein homolog 2	2	4.32331	1	0.533237	0.275859	0.359684	0.243967	0.214907	0.184816	0.151807	0.167678	0.117062	0.146862	0.107925	7.70038	3.87164	11	0.982614	0.975163	0.0116093	0.0412844	0.33641	0.962119
CBX3	Chromobox protein homolog 3	10	40.9836	1	0.813991	0.889405	0.663353	0.831353	0.65946	0.858114	0.704737	0.960261	0.502608	0.88218	0.757951	6.42625	4.09696	11	0.222318	-0.110974	0.171727	0.136448	9.19954	22.0433
CBX4	E3 SUMO-protein ligase CBX4	3	5.35714	1	0.413397	0.111417	0.166026	0.0668943	0.0801174	0.0559102	0.0503948	0.0453756	0.0369688	0.0443944	0.0451544	7.44864	6.86989	11	0.992713	0.989589	0.00614304	0.0144516	0.179143	1.23711
CBX5	Chromobox protein homolog 5	14	65.445	1	0.820161	0.965304	0.744701	0.889277	0.688692	0.833611	0.726179	1.01801	0.480187	0.882314	0.633048	12.0442	1.37357	11	0.180098	-0.171288	0.20391	2.34859	110.474	11.6448
CBX8	Chromobox protein homolog 8	3	7.96915	1	0.575111	0.423458	0.434283	0.303188	0.298695	0.242234	0.221259	0.233663	0.167377	0.168343	0.084507	8.48643	2.86087	11	0.99107	0.987242	0.00530707	0.055612	0.359354	0.543756
CC2D1A	Isoform 2 of Coiled-coil and C2 domain-containing protein 1A	23	28.8421	1	0.768937	0.567467	0.567585	0.431254	0.406428	0.323086	0.297521	0.219842	0.203082	0.13212	0.0138662	11.2421	3.35047	11	0.992391	0.989129	0.00523787	0.0653045	0.518947	0.423813
CC2D1B	Isoform 2 of Coiled-coil and C2 domain-containing protein 1B	27	35.7981	1	0.735077	0.645658	0.550619	0.488404	0.448092	0.360776	0.33683	0.247781	0.218903	0.137293	3.09155e-08	11.7706	3.12069	11	0.993594	0.990849	0.00411324	0.0635959	0.649517	0.402018
CCAR1	Isoform 2 of Cell division cycle and apoptosis regulator protein 1	39	31.3656	1	0.575178	0.538539	0.428243	0.438599	0.403987	0.295275	0.299408	0.237753	0.18618	0.116397	1.25344e-07	10.0575	2.35412	11	0.978435	0.969192	0.0126038	0.168105	1.47882	0.776949
CCAR2	Cell cycle and apoptosis regulator protein 2	29	33.2611	1	0.412225	0.176407	0.229788	0.10874	0.135018	0.0662058	0.0674848	0.0575829	0.0453357	0.0418936	0.0238453	7.15828	4.02857	11	0.99028	0.986115	0.00779422	0.0299976	0.299743	0.866168
CCDC102A	Coiled-coil domain-containing protein 102A	2	2.36364
CCDC115	Coiled-coil domain-containing protein 115	3	20.5556	1	0.983408	0.66068	0.779181	0.538429	0.449018	0.29166	0.287545	0.219183	0.201604	0.127562	0.111079	11.9217	6.44094	11	0.965567	0.95081	0.0339693	0.070996	0.456261	1.42291
CCDC117	Coiled-coil domain-containing protein 117	13	37.276	1	0.835013	0.801584	0.68354	0.709247	0.547498	0.664395	0.516878	0.558289	0.376844	0.399728	2.2752e-05	16.2251	2.4231	11	0.931674	0.902391	0.0244708	0.426337	8.81321	1.17729
CCDC12	Coiled-coil domain-containing protein 12	13	60.241	1	0.882344	0.760059	0.652845	0.623199	0.499405	0.67405	0.466156	0.546824	0.35037	0.525845	0.442765	10.3181	5.09753	11	0.864679	0.806685	0.0486646	0.0821557	0.913275	2.40515
CCDC124	Coiled-coil domain-containing protein 124	18	63.2287	1	0.787895	0.61836	0.568952	0.470424	0.408664	0.487465	0.372144	0.469046	0.296641	0.326548	0.303442	9.60655	4.14976	11	0.955441	0.936344	0.0196616	0.0628552	0.567244	1.20421
CCDC134	Coiled-coil domain-containing protein 134	8	31.8777	1	0.740685	0.687134	0.550841	0.608846	0.475893	0.476046	0.405354	0.374155	0.284892	0.246103	1.1787e-08	12.9528	2.5004	11	0.98019	0.971701	0.00956666	0.10566	1.40542	0.442237
CCDC137	Coiled-coil domain-containing protein 137	9	31.8339	1	0.753862	0.540081	0.562074	0.365749	0.410438	0.309385	0.291224	0.288817	0.201138	0.171393	0.102586	10.3161	3.57234	11	0.980282	0.971832	0.0125091	0.0749212	0.573792	0.720828
CCDC174	Coiled-coil domain-containing protein 174	10	17.3448	1	0.789391	0.538025	0.517343	0.368287	0.40578	0.227059	0.222507	0.16292	0.152299	0.0973642	0.0345481	10.6523	4.14998	11	0.98438	0.977686	0.0127373	0.0618683	0.422268	0.671589
CCDC186	Coiled-coil domain-containing protein 186	7	9.35412	1	0.822784	0.493742	0.539944	0.301047	0.37587	0.203302	0.233662	0.17782	0.149515	0.144079	0.116943	10.0676	5.25964	11	0.968661	0.95523	0.0257388	0.0542109	0.383749	1.12659
CCDC22	Coiled-coil domain-containing protein 22	15	30.622	1	0.744942	0.594484	0.559286	0.493689	0.421348	0.366632	0.319454	0.216726	0.218095	0.136723	1.28731e-08	11.5935	3.13669	11	0.992602	0.989431	0.00483871	0.056726	0.549634	0.348598
CCDC25	Coiled-coil domain-containing protein 25	13	46.1538	1	0.886516	0.745855	0.671058	0.727633	0.657925	0.737704	0.720073	0.775051	0.497721	0.612399	0.391971	13.6266	1.74591	11	0.721447	0.602068	0.0491072	0.974568	26.0749	2.91968
CCDC32	Coiled-coil domain-containing protein 32	3	22.7027	1	0.783377	0.776581	0.691696	0.795086	0.518687	0.805595	0.606158	0.592237	0.346897	0.498082	8.80618e-07	18.1437	2.00208	11	0.717507	0.596438	0.0944679	2.11375	37.8286	2.65951
CCDC43	Coiled-coil domain-containing protein 43	8	30.3571	1	0.735598	0.707733	0.556449	0.552387	0.457745	0.378047	0.317419	0.259058	0.21644	0.199354	8.93241e-07	12.1532	3.17657	11	0.981858	0.974083	0.0114682	0.127556	1.12371	0.626913
CCDC47	PAT complex subunit CCDC47	19	38.0952	1	0.71781	0.571977	0.491672	0.467503	0.421301	0.400778	0.345535	0.357421	0.23906	0.168805	9.31998e-09	11.4374	2.42147	11	0.989253	0.984647	0.00572327	0.0467587	1.35889	0.497725
CCDC50	Coiled-coil domain-containing protein 50	14	41.5033	1	0.674109	0.522933	0.47731	0.503895	0.368398	0.489307	0.393972	0.466522	0.283528	0.307998	0.179544	9.12119	2.04722	11	0.933702	0.905289	0.0261794	0.279682	2.93234	1.46366
CCDC51	Mitochondrial potassium channel	13	28.4672	1	0.834158	0.73945	0.666848	0.711909	0.514306	0.622252	0.445497	0.451966	0.349019	0.349963	0.0840141	13.9152	2.85186	11	0.947779	0.925399	0.0224414	0.30978	3.65165	1.05736
CCDC59	Thyroid transcription factor 1-associated protein 26	2	9.12863	1	0.756256	0.487939	0.601092	0.353315	0.406013	0.307331	0.29081	0.223448	0.183592	0.158659	0.0611451	10.5101	3.43544	11	0.961575	0.945107	0.0261951	0.121015	0.922488	0.997026
CCDC6	Coiled-coil domain-containing protein 6	29	51.0549	1	0.775521	0.745029	0.621055	0.675	0.534923	0.675762	0.548432	0.669908	0.379969	0.491991	3.7234e-07	18.1102	1.51395	11	0.81254	0.7322	0.0508308	0.393757	50.8903	2.1806
CCDC71L	Coiled-coil domain-containing protein 71L	5	22.5532	1	0.679042	0.26852	0.382004	0.169985	0.200135	0.124184	0.115096	0.0957967	0.0833666	0.0707815	0.0709663	8.76652	5.61014	11	0.970311	0.957587	0.0259308	0.0404447	0.313097	1.24705
CCDC8	Coiled-coil domain-containing protein 8	6	15.7993	1	0.776341	0.265107	0.414124	0.154108	0.178771	0.1197	0.111012	0.109021	0.08398	0.0832344	0.0916518	9.06348	7.31207	11	0.957983	0.939976	0.0405658	0.0396097	0.325241	1.76846
CCDC82	Coiled-coil domain-containing protein 82	5	7.72059	1	0.694243	0.772864	0.589349	0.631418	0.503038	0.443095	0.400882	0.27641	0.260558	0.171412	1.89163e-08	12.8992	3.1426	11	0.944582	0.920832	0.0338284	0.394669	2.89914	1.38716
CCDC85C	Coiled-coil domain-containing protein 85C	4	12.6492	1	0.859278	0.571951	0.647802	0.363898	0.392467	0.297257	0.262318	0.241068	0.175678	0.174397	0.135917	10.6867	5.20278	11	0.968325	0.954749	0.0249611	0.0614822	0.436199	1.11617
CCDC86	Coiled-coil domain-containing protein 86	20	46.6667	1	0.95195	0.674978	0.680001	0.605423	0.502775	0.663429	0.59324	0.740488	0.37839	0.474068	0.548019	9.50208	8.42384	11	0.740988	0.629983	0.0916843	0.0563633	0.893988	5.87316
CCDC88A	Isoform 2 of Girdin	41	21.4324	1	0.709362	0.379432	0.471486	0.198832	0.251807	0.133625	0.122527	0.097377	0.0826248	0.0683382	0.0321063	9.46399	4.73952	11	0.968776	0.955394	0.0281888	0.059217	0.389979	1.07382
CCDC88C	Protein Daple	11	5.47337	1	0.794383	0.685805	0.638614	0.598107	0.491842	0.54222	0.437841	0.479091	0.331299	0.315876	0.0336202	13.6458	2.37841	11	0.97811	0.968728	0.00893429	0.250825	3.21715	0.662385
CCDC9	Coiled-coil domain-containing protein 9	12	20.1507	1	0.773396	0.537406	0.532659	0.416215	0.385915	0.385605	0.327954	0.426507	0.254574	0.315969	0.298663	9.12498	5.06917	11	0.966459	0.952084	0.0163532	0.0386643	0.366631	1.19173
CCDC90B	Isoform 2 of Coiled-coil domain-containing protein 90B, mitochondrial	8	36.3265	1	0.951492	1.00836	0.899308	0.716836	0.47992	0.613477	0.469481	0.460123	0.342323	0.359996	0.392439	12.2517	11.8165	11	0.941044	0.915778	0.0403272	0.0470699	0.372669	3.69596
CCDC91	Isoform 2 of Coiled-coil domain-containing protein 91	16	30.6569	1	0.778798	0.700432	0.615699	0.630764	0.523512	0.602853	0.498306	0.577357	0.354897	0.452141	0.233071	11.875	2.2004	11	0.914797	0.878281	0.0255821	0.36214	5.48003	1.41536
CCDC93	Coiled-coil domain-containing protein 93	23	34.3899	1	0.803629	0.689015	0.588709	0.598994	0.524038	0.422035	0.429084	0.2625	0.263909	0.141517	4.49818e-07	12.839	3.33407	11	0.977565	0.96795	0.0144346	0.156085	1.37904	0.732099
CCDC97	Coiled-coil domain-containing protein 97	5	20.4082	1	0.68457	0.62111	0.55519	0.458979	0.456485	0.36252	0.332593	0.274656	0.226531	0.23827	0.0187859	11.3692	2.59528	11	0.987072	0.981532	0.00696476	0.12525	1.23392	0.53069
CCM2	Isoform 3 of Cerebral cavernous malformations 2 protein	3	8.78187	1	0.80688	0.589834	0.661244	0.35791	0.386036	0.312348	0.215576	0.239497	0.210553	0.174503	0.128129	10.6513	4.8762	11	0.960956	0.944222	0.029598	0.0731305	0.522456	1.17416
CCNA2	Cyclin-A2	14	37.5	1	0.715199	0.527719	0.504445	0.463823	0.399015	0.404078	0.349869	0.276039	0.23134	0.120493	6.22712e-08	11.1796	2.60364	11	0.984415	0.977736	0.00908989	0.0937717	1.29826	0.587623
CCNB1	G2/mitotic-specific cyclin-B1	13	23.5566	1	0.717155	0.541403	0.505808	0.462451	0.374752	0.415542	0.342336	0.286621	0.232348	0.128193	5.59461e-10	11.2027	2.60693	11	0.984965	0.978522	0.00873916	0.00375414	1.27608	0.579742
CCNB2	G2/mitotic-specific cyclin-B2	6	17.5879	1	0.669605	0.348644	0.413575	0.223018	0.224263	0.145102	0.141697	0.121891	0.0941127	0.078886	0.0562379	9.01792	4.59634	11	0.982261	0.974659	0.0146034	0.041563	0.285616	0.824831
CCNC	Isoform 2 of Cyclin-C	3	12.6263	1	0.768445	0.526049	0.545685	0.507955	0.353834	0.36891	0.309349	0.299521	0.215036	0.18284	0.0734889	10.7829	3.18899	11	0.981449	0.973499	0.0112335	0.0962714	0.802514	0.667992
CCND3	Isoform 2 of G1/S-specific cyclin-D3	3	14.218	1	1.11987	0.4824	0.661384	0.329433	0.394616	0.246972	0.231854	0.161567	0.153125	0.116849	0.142828	10.7557	7.61268	11	0.903921	0.862744	0.113896	0.0855667	0.571631	3.17141
CCNDBP1	Isoform 2 of Cyclin-D1-binding protein 1	7	22.0065	1	0.850069	0.566825	0.603609	0.36105	0.401863	0.181366	0.200215	0.140991	0.122487	0.12258	0.0617231	10.8496	5.36077	11	0.970659	0.958084	0.027583	0.0640797	0.415291	1.09529
CCNE1	Isoform E1S of G1/S-specific cyclin-E1	2	5.99455	1	0.713142	0.734872	0.56147	0.532177	0.430474	0.404566	0.327135	0.307428	0.224391	0.196004	1.71144e-07	12.2076	3.0117	11	0.975938	0.965626	0.0145398	0.066384	1.47633	0.719066
CCNH	Cyclin-H	10	30.031	1	0.663015	0.601969	0.461911	0.550409	0.398657	0.480963	0.388395	0.362029	0.276034	0.220199	1.34174e-07	11.6984	2.00102	11	0.959122	0.941604	0.0188319	0.338482	4.18179	0.901697
CCNK	Cyclin-K	11	21.2069	1	0.728429	0.567964	0.570749	0.558873	0.441316	0.621424	0.49479	0.656902	0.379933	0.477785	0.492147	7.57207	4.65381	11	0.796378	0.709111	0.0575105	0.0684313	1.20881	4.29706
CCNL1	Isoform 4 of Cyclin-L1	2	5.14019	1	0.758476	0.441029	0.4965	0.278577	0.303151	0.230579	0.151638	0.144376	0.120542	0.103327	0.064449	9.82187	4.62397	11	0.978654	0.969505	0.0177793	0.0520911	0.350154	0.855902
CCNL2	Cyclin-L2	4	9.61538	1	0.773164	0.446417	0.547088	0.159315	0.292268	0.114989	0.103389	0.0853826	0.0714264	0.0689504	0.025234	9.99691	5.4432	11	0.946219	0.923169	0.0553337	0.0750415	0.482587	1.52239
CCNT1	Cyclin-T1	11	20.3857	1	0.751592	0.3765	0.454983	0.19501	0.289614	0.115895	0.117886	0.097674	0.0766717	0.0736978	0.0458428	9.53117	5.23758	11	0.964525	0.949322	0.0332883	0.0562563	0.381965	1.21569
CCNT2	Cyclin-T2	2	2.46575	1	0.760818	0.226651	0.387727	0.121926	0.176367	0.0926263	0.081381	0.064807	0.0612822	0.0455899	0.0619489	9.0052	7.21178	11	0.954258	0.934654	0.0467979	0.0428121	0.341477	1.83613
CCNY	Isoform 2 of Cyclin-Y	5	24.3671	1	0.726181	0.727695	0.486486	0.49363	0.433107	0.282592	0.266852	0.216852	0.160378	0.170991	0.0271967	11.3566	3.7374	11	0.96588	0.951257	0.0251478	0.121656	0.912538	0.932147
CCPG1	Isoform 2 of Cell cycle progression protein 1	9	14.3556	1	0.73588	0.502488	0.510681	0.409117	0.377134	0.275847	0.243616	0.211969	0.172303	0.129888	0.0293468	10.4913	3.36188	11	0.99201	0.988586	0.00554187	0.0577013	0.430182	0.445249
CCS	Copper chaperone for superoxide dismutase	9	29.927	1	0.833368	0.76727	0.651083	0.691958	0.577024	0.689134	0.580093	0.641072	0.409517	0.496389	0.142782	15.5304	1.96995	11	0.876036	0.822909	0.032443	0.8694	16.5412	1.64844
CCT2	T-complex protein 1 subunit beta	35	69.3458	1	0.80442	0.756783	0.614891	0.682425	0.56135	0.546504	0.483391	0.26419	0.325196	0.104672	2.17374e-07	13.6921	3.58478	11	0.93139	0.901986	0.0456979	0.36841	2.51014	1.26754
CCT3	T-complex protein 1 subunit gamma	41	67.7064	1	0.753463	0.736913	0.598474	0.67401	0.539907	0.550082	0.501522	0.284915	0.314334	0.115806	4.94788e-08	13.5765	3.21177	11	0.917817	0.882595	0.0504041	0.338649	3.30806	1.30705
CCT4	T-complex protein 1 subunit delta	31	57.885	1	0.818999	0.764408	0.62464	0.683966	0.576077	0.552922	0.521692	0.298012	0.335513	0.118545	3.66482e-07	13.9688	3.52397	11	0.934774	0.90682	0.0414871	0.295547	2.75077	1.25938
CCT5	T-complex protein 1 subunit epsilon	38	67.8373	1	0.801884	0.770957	0.629009	0.697975	0.577748	0.586294	0.538298	0.330673	0.34626	0.195028	5.97092e-07	14.3541	3.17208	11	0.937845	0.911208	0.0338368	0.674682	3.61406	1.22841
CCT6A	T-complex protein 1 subunit zeta	27	49.5292	1	0.788726	0.786289	0.604366	0.689839	0.573644	0.57145	0.516596	0.301748	0.34494	0.124905	2.85697e-07	14.0091	3.39973	11	0.918045	0.882921	0.0506939	0.25034	3.39688	1.4221
CCT7	T-complex protein 1 subunit eta	31	64.2726	1	0.763276	0.788696	0.613068	0.696982	0.557977	0.575399	0.5224	0.28832	0.325074	0.110238	1.95032e-07	13.9191	3.46766	11	0.905601	0.865144	0.0605232	0.576901	3.51742	1.64765
CCT8	T-complex protein 1 subunit theta	40	72.9927	1	0.774964	0.710051	0.576794	0.587903	0.504055	0.470642	0.436488	0.276087	0.283406	0.128862	8.26985e-09	12.8852	3.17523	11	0.969413	0.956304	0.018885	0.106832	1.08024	0.411712
CCZ1	Vacuolar fusion protein CCZ1 homolog	12	25.9336	1	0.733815	0.636594	0.55203	0.555079	0.457888	0.510627	0.414315	0.457616	0.299864	0.310493	6.75356e-07	13.0579	1.97208	11	0.972165	0.960236	0.0111168	0.113178	4.99102	0.775637
CD151	CD151 antigen	3	10.6719	1	0.740197	0.780477	0.632677	0.717497	0.539522	0.800541	0.535482	0.820072	0.373231	0.567895	5.50846e-09	22.7924	1.17767	11	0.520281	0.314687	0.144463
CD276	CD276 antigen	4	8.8015	1	0.922228	0.766207	0.754488	0.725641	0.609784	0.6572	0.540455	0.651736	0.427767	0.484831	0.369486	12.4352	3.57374	11	0.920015	0.885735	0.0242548	0.161843	2.10877	1.45247
CD2AP	CD2-associated protein	34	46.3224	1	0.746151	0.706466	0.550367	0.596672	0.499522	0.482815	0.44383	0.371737	0.283724	0.220618	6.13958e-10	13.0981	2.59276	11	0.977663	0.968089	0.0110603	0.012147	2.50103	0.702398
CD2BP2	CD2 antigen cytoplasmic tail-binding protein 2	11	34.6041	1	0.504609	0.357676	0.29783	0.370775	0.299925	0.168662	0.221226	0.159807	0.106521	0.181133	0.042025	7.73988	2.38672	11	0.969357	0.956224	0.0190771	0.139817	0.79819	1.11978
CD320	CD320 antigen	6	18.7943	1	0.878116	0.795635	0.674283	0.706595	0.594571	0.591154	0.52504	0.54104	0.385711	0.374294	0.140325	14.1706	2.99016	11	0.976098	0.965854	0.00905377	0.193297	2.36225	0.718728
CD44	Isoform 18 of CD44 antigen	3	9.70588	1	0.877804	0.836047	0.722935	0.827234	0.644236	0.811733	0.687633	0.814257	0.49497	0.638832	1.3646e-05	25.7145	1.60695	11	0.650136	0.500194	0.0672908	0.702879	140.273	3.11411
CD46	Isoform C of Membrane cofactor protein	8	18.0371	1	0.756918	0.785292	0.626662	0.685293	0.510191	0.695244	0.507459	0.678925	0.36884	0.532568	0.212986	13.5962	1.78619	11	0.736344	0.623349	0.0763584	1.19927	24.3139	2.76788
CD47	Isoform OA3-305 of Leukocyte surface antigen CD47	3	9.18033	1	0.744405	0.791798	0.599042	0.753149	0.552821	0.739436	0.574967	0.745028	0.436839	0.590231	3.19319e-05	24.1844	1.07033	11	0.636155	0.480222	0.0847389	5.08303	287.109	3.89672
CD53	Leukocyte surface antigen CD53	2	7.30594
CD55	Isoform 4 of Complement decay-accelerating factor	8	17.033	1	0.834416	0.817546	0.695748	0.773181	0.633675	0.799155	0.662401	0.834462	0.458825	0.648682	3.86262e-05	27.5948	1.29398	11	0.581962	0.402802	0.0847384	5.32945	272.415	3.82417
CD58	Isoform 2 of Lymphocyte function-associated antigen 3	3	13.9241	1	0.83404	0.734638	0.646073	0.713532	0.595077	0.749214	0.618369	0.770221	0.440937	0.607301	0.432193	11.0659	1.88576	11	0.675305	0.53615	0.0691542	0.705371	15.1706	3.46063
CD59	CD59 glycoprotein	3	23.4375	1	0.820902	0.803307	0.569997	0.732982	0.605995	0.752353	0.584935	0.884214	0.41366	0.622158	0.367725	12.9728	1.50767	11	0.471958	0.245654	0.147501	2.00263	56.0721	5.35493
CD63	Isoform 2 of CD63 antigen	3	11.6279	1	0.825596	0.840993	0.708301	0.782786	0.563226	0.847627	0.652072	0.801162	0.425216	0.640583	0.000176652	24.9263	1.45864	11	0.5351	0.335857	0.116685	5.29775	197.499	4.05982
CD69	Early activation antigen CD69	2	9.54774	1	0.783676	0.797422	0.683242	0.717089	0.589894	0.723854	0.608893	0.737766	0.396457	0.622079	0.20672	16.5122	1.50813	11	0.685354	0.550505	0.0715984	2.13832	59.6819	3.15144
CD81	CD81 antigen	3	18.6441	1	0.792316	1.10549	0.806229	0.898345	0.58646	0.856145	0.711074	0.663412	0.364955	0.606427	0.427803	14.1776	5.42813	11	0.582695	0.403851	0.179409	0.358951	4.19924	5.22076
CD82	CD82 antigen	2	8.2397
CD9	CD9 antigen	3	9.21053	1	0.7028	0.713408	0.50697	0.598772	0.481468	0.479875	0.407593	0.434659	0.257525	0.380165	0.137332	11.3559	2.36464	11	0.920731	0.886758	0.032792	0.326198	3.92936	1.36846
CD99	CD99 antigen	3	28.6486	1	0.666542	0.738721	0.657581	0.674903	0.475618	0.640424	0.500548	0.612215	0.329771	0.537701	0.000107656	17.4188	1.27032	11	0.750938	0.644197	0.0726435	1.33824	84.1024	2.87338
CDAN1	Isoform 1 of Codanin-1	15	13.4584	1	0.767566	0.533606	0.564464	0.264054	0.378006	0.149401	0.140832	0.123283	0.101762	0.0891788	0.0215521	10.4767	4.78353	11	0.959058	0.941511	0.0386303	0.0831411	0.529719	1.19057
CDC123	Cell division cycle protein 123 homolog	7	23.5119	1	0.752038	0.634059	0.549453	0.458424	0.443597	0.30609	0.280387	0.235704	0.182942	0.129039	5.36859e-10	11.5274	3.43084	11	0.993858	0.991226	0.00434409	0.00114328	0.477599	0.381077
CDC16	Isoform 3 of Cell division cycle protein 16 homolog	14	23.7676	1	0.703481	0.531287	0.505985	0.405949	0.407051	0.227975	0.238307	0.134498	0.136636	0.0821256	1.76032e-09	10.6396	3.5466	11	0.981451	0.973502	0.0144164	0.00333503	0.616956	0.688761
CDC20	Cell division cycle protein 20 homolog	6	11.022	1	0.612682	0.325754	0.379519	0.215917	0.215159	0.162154	0.14234	0.117593	0.0917668	0.0795911	0.0504219	8.63765	4.09858	11	0.986778	0.981112	0.0102857	0.0397345	0.266087	0.710597
CDC23	Cell division cycle protein 23 homolog	12	20.7705	1	0.733397	0.497358	0.482386	0.368367	0.316389	0.208269	0.19625	0.106322	0.130915	0.0672206	3.98123e-08	10.3646	3.92754	11	0.990916	0.987023	0.00758742	0.0523217	0.334983	0.486368
CDC25C	Isoform 4 of M-phase inducer phosphatase 3	4	8.83721	1	0.619492	0.284804	0.362161	0.193488	0.192133	0.163551	0.135195	0.135446	0.0994789	0.114587	0.100038	8.38309	5.20031	11	0.981671	0.973815	0.0140513	0.0313466	0.257997	0.996212
CDC26	Anaphase-promoting complex subunit CDC26	2	41.1765	1	1.60062	1.04603	1.36037	0.609703	0.508048	0.474589	0.350462	0.348834	0.305339	0.307186	0.382409	11.9582	154.854	11	0.747766	0.639666	0.530765	0.109414	409.545	1.52103e+06
CDC27	Cell division cycle protein 27 homolog	18	22.2087	1	0.655882	0.473343	0.445617	0.29069	0.33237	0.153624	0.170838	0.100774	0.0977559	0.0644174	6.48792e-11	9.79634	3.72829	11	0.982768	0.975384	0.0141614	0.00129798	0.429907	0.694281
CDC34	Ubiquitin-conjugating enzyme E2 R1	8	27.9661	1	0.818846	0.552693	0.546116	0.312846	0.427971	0.174996	0.182912	0.151686	0.112886	0.201608	0.108574	10.3141	5.5301	11	0.954568	0.935097	0.0394831	0.0661694	0.455627	1.4055
CDC37	Hsp90 co-chaperone Cdc37	19	43.1217	1	0.829592	0.776381	0.612234	0.70878	0.561787	0.722389	0.566653	0.768413	0.465232	0.600001	0.564429	8.86883	3.74351	11	0.683814	0.548306	0.0717354	0.128648	1.80436	3.91958
CDC37L1	Hsp90 co-chaperone Cdc37-like 1	5	12.7596	1	0.844942	0.788053	0.695905	0.725818	0.548508	0.562393	0.469737	0.354446	0.308328	0.233209	2.49139e-08	14.3358	3.5609	11	0.976928	0.96704	0.0134027	0.0287129	1.73812	0.756656
CDC40	Pre-mRNA-processing factor 17	11	21.2435	1	1.20751	0.726866	0.840801	0.371283	0.534138	0.221543	0.238426	0.151326	0.147331	0.0960292	0.112289	11.9083	9.16457	11	0.905659	0.865228	0.140652	0.100371	0.585317	3.74928
CDC42	Cell division control protein 42 homolog	7	36.6492	1	0.775039	0.784295	0.586922	0.750607	0.581009	0.804879	0.644559	0.862071	0.456021	0.689355	0.347295	15.3749	0.82562	11	0.430383	0.186261	0.129424	7.12688	405.263	8.2004
CDC42BPA	Isoform 4 of Serine/threonine-protein kinase MRCK alpha	40	23.8912	1	0.754001	0.611812	0.551731	0.499741	0.478199	0.348112	0.346949	0.258141	0.218725	0.180587	8.4181e-09	11.8325	2.96892	11	0.992215	0.988878	0.00475322	0.00396074	0.791638	0.411248
CDC42BPB	Serine/threonine-protein kinase MRCK beta	16	10.4617	1	0.790642	0.634493	0.612274	0.495045	0.433517	0.389768	0.340147	0.279335	0.239138	0.167639	0.0184676	11.9738	3.26661	11	0.996476	0.994966	0.00223157	0.0520027	0.449637	0.281922
CDC42BPG	Serine/threonine-protein kinase MRCK gamma	5	3.22373	1	0.661319	0.22878	0.378168	0.126736	0.157605	0.113789	0.0959655	0.0818365	0.0717696	0.0721747	0.0683381	8.61907	6.10873	11	0.961971	0.945672	0.0342677	0.0413307	0.334596	1.54403
CDC42EP1	Isoform 2 of Cdc42 effector protein 1	5	14.0625	1	0.736375	0.350092	0.455985	0.214945	0.249835	0.187832	0.161137	0.160662	0.118018	0.116352	0.111295	9.12023	5.53049	11	0.967462	0.953518	0.0265712	0.0437525	0.337465	1.24041
CDC42EP4	Cdc42 effector protein 4	6	26.6854	1	0.634827	0.403552	0.435021	0.250536	0.29335	0.164753	0.157774	0.121124	0.101171	0.100144	0.0241468	9.22848	3.64251	11	0.982376	0.974823	0.0135989	0.0619187	0.393747	0.734505
CDC42SE1	CDC42 small effector protein 1	2	25.3165	1	0.749124	0.683686	0.640376	0.464845	0.491586	0.431888	0.367393	0.315635	0.245383	0.211321	2.68983e-08	12.4941	2.90227	11	0.983258	0.976083	0.00954728	0.0116803	1.43446	0.595706
CDC45	Isoform 2 of Cell division control protein 45 homolog	13	24.0385	1	0.724344	0.393927	0.473779	0.149275	0.264185	0.0989761	0.0911315	0.0801451	0.0630009	0.0556382	0.0183532	9.58349	5.11341	11	0.959069	0.941527	0.0401342	0.064405	0.421692	1.28133
CDC5L	Cell division cycle 5-like protein	25	34.0399	1	0.64957	0.458551	0.446434	0.353896	0.344101	0.207416	0.2412	0.110775	0.121869	0.0742095	7.77553e-10	9.86511	3.25649	11	0.983981	0.977116	0.0119919
CDC6	Cell division control protein 6 homolog	2	3.75	1	0.714751	0.362245	0.431464	0.241478	0.227294	0.221744	0.180848	0.235149	0.156274	0.183634	0.174287	8.76855	6.25659	11	0.974896	0.964137	0.0178648	0.029549	0.266586	1.23288
CDC7	Cell division cycle 7-related protein kinase	3	5.22648	1	0.374884	0.136223	0.210359	0.103158	0.121485	0.0886364	0.0800987	0.0774866	0.0581475	0.0649079	0.061709	6.88429	4.88092	11	0.989722	0.985317	0.00790659	0.0224566	0.35421	1.23028
CDC73	Parafibromin	24	40.678	1	0.556863	0.23216	0.330928	0.125187	0.156248	0.101427	0.0887457	0.0846134	0.0631061	0.0637584	0.0486359	8.14552	4.88874	11	0.97716	0.967372	0.0190186	0.0386209	0.307251	1.13306
CDCA2	Cell division cycle-associated protein 2	10	10.8504	1	0.597848	0.326149	0.396808	0.143661	0.240204	0.0922076	0.0831785	0.0731436	0.0589533	0.0519072	1.00536e-06	8.81952	4.05251	11	0.968691	0.955273	0.0273336	0.0487946	0.425238	1.0699
CDCA3	Cell division cycle-associated protein 3	8	38.4328	1	1.17549	1.03983	0.97021	0.881737	0.634642	0.852935	0.582423	0.679216	0.491731	0.545706	0.531818	13.3175	9.89048	11	0.814693	0.735275	0.0974102	0.101555	1.04763	6.32069
CDCA5	Sororin	6	32.9365	1	0.678149	0.327082	0.384569	0.194949	0.239659	0.144538	0.119929	0.134336	0.101232	0.082823	0.0793086	8.85961	5.16683	11	0.979548	0.970783	0.0168775	0.0367885	0.27523	0.964328
CDCA8	Borealin	2	7.85714	1	1.0373	0.323789	0.489792	0.156762	0.21411	0.126096	0.122749	0.105372	0.0858337	0.0758783	0.112229	9.75428	10.6198	11	0.929489	0.89927	0.0899943	0.0502372	0.389507	4.07501
CDCP1	CUB domain-containing protein 1	8	8.85167	1	0.839547	0.714786	0.668049	0.622027	0.558344	0.567566	0.480709	0.519368	0.365929	0.332987	0.00375525	14.953	2.39794	11	0.982963	0.975661	0.0065566	0.256955	3.53885	0.577072
CDH7	Cadherin-7
CDIN1	Isoform 2 of CDAN1-interacting nuclease 1	2	12.5683	1	0.835789	0.623382	0.658077	0.373807	0.456895	0.324134	0.264386	0.25222	0.213563	0.198468	0.145691	10.8559	4.91831	11	0.965788	0.951125	0.0250916	0.0692811	0.505467	1.10597
CDIPT	CDP-diacylglycerol--inositol 3-phosphatidyltransferase	3	13.1455	1	0.779	0.561854	0.576835	0.474995	0.423305	0.411255	0.356705	0.365585	0.250096	0.238697	0.14203	10.6249	3.18336	11	0.986214	0.980306	0.00718161	0.0748378	0.663218	0.578294
CDK1	Cyclin-dependent kinase 1	14	58.2492	1	0.670263	0.372586	0.43786	0.218927	0.243451	0.188564	0.169394	0.139425	0.113706	0.0693221	0.0542839	9.11577	4.20889	11	0.97893	0.969901	0.0167461	0.0521746	0.346594	0.856753
CDK11B	Isoform SV1 of Cyclin-dependent kinase 11B	25	28.9003	1	0.492814	0.201082	0.272558	0.138719	0.154169	0.114584	0.0983394	0.100128	0.0656912	0.0567183	0.0586646	7.63096	4.61299	11	0.986307	0.980439	0.0106909	0.0298864	0.275966	0.975451
CDK12	Isoform 2 of Cyclin-dependent kinase 12	27	18.1634	1	0.520004	0.3237	0.328723	0.253221	0.253843	0.172473	0.176928	0.105207	0.106637	0.0667143	2.91342e-08	8.15014	2.74596	11	0.992737	0.989624	0.00512259	0.0537857	0.317134	0.500651
CDK13	Isoform 2 of Cyclin-dependent kinase 13	8	6.12948	1	0.67293	0.39562	0.404806	0.301398	0.307879	0.19198	0.205695	0.133846	0.127882	0.0844145	0.0376799	9.31538	3.62562	11	0.987376	0.981966	0.00944716	0.0527835	0.34278	0.616235
CDK16	Cyclin-dependent kinase 16
CDK17	Isoform 2 of Cyclin-dependent kinase 17	3	6.11855	1	0.831977	0.486706	0.593388	0.330235	0.345508	0.226507	0.183813	0.158732	0.150569	0.108706	0.0751039	10.4236	5.02703	11	0.966119	0.951599	0.0298642	0.0668708	0.447802	1.12794
CDK2	Cyclin-dependent kinase 2	10	39.9329	1	0.849852	0.656116	0.630305	0.549919	0.535399	0.406524	0.42109	0.275202	0.265098	0.140774	3.38239e-08	12.8278	3.42363	11	0.982325	0.97475	0.0117076	0.103207	0.978921	0.547371
CDK4	Cyclin-dependent kinase 4	6	27.0627	1	0.789763	0.464244	0.499309	0.325911	0.34279	0.219688	0.213251	0.171434	0.141986	0.120042	0.0903919	9.95104	4.69903	11	0.982043	0.974347	0.0143319	0.0466631	0.322388	0.788714
CDK5	Cyclin-dependent-like kinase 5	10	36.3014	1	0.776716	0.590653	0.562845	0.339275	0.429143	0.148096	0.170039	0.11004	0.0955013	0.0801237	1.11736e-07	10.9434	4.69243	11	0.964541	0.949344	0.0341794	0.0870959	0.555674	1.06769
CDK5RAP1	Isoform 3 of Mitochondrial tRNA methylthiotransferase CDK5RAP1	17	31.3458	1	0.693904	0.35499	0.416339	0.235802	0.244196	0.177386	0.153372	0.148642	0.10975	0.0870304	0.0793438	9.04837	4.76028	11	0.981903	0.974147	0.0144877	0.0394524	0.280554	0.846289
CDK5RAP2	Isoform 4 of CDK5 regulatory subunit-associated protein 2	10	6.44983	1	0.519682	0.209469	0.271538	0.141797	0.141942	0.130674	0.109203	0.113352	0.0760296	0.0909937	0.0886928	7.78448	5.63222	11	0.987921	0.982744	0.00928571	0.0218774	0.217359	1.03235
CDK5RAP3	CDK5 regulatory subunit-associated protein 3	14	28.4585	1	0.806945	0.554415	0.57408	0.293971	0.413649	0.123763	0.142516	0.088428	0.0831366	0.0554382	3.57692e-07	10.8249	5.10554	11	0.957799	0.939713	0.0440436	0.374794	0.474825	0.966461
CDK6	Cyclin-dependent kinase 6	10	35.2761	1	0.640164	0.344075	0.380725	0.280636	0.26483	0.244745	0.222	0.221066	0.148328	0.160207	0.158461	8.32612	4.6201	11	0.98591	0.979872	0.00902062	0.0295059	0.247261	0.82226
CDK7	Cyclin-dependent kinase 7	9	26.8786	1	0.679893	0.638134	0.523428	0.632675	0.479333	0.561113	0.506096	0.422292	0.316875	0.239129	6.14349e-10	13.3301	1.93652	11	0.918391	0.883416	0.0333606
CDK8	Isoform 2 of Cyclin-dependent kinase 8	8	15.5508	1	0.667193	0.559363	0.489868	0.439888	0.363354	0.391913	0.289859	0.340444	0.225889	0.202882	0.0256174	10.6071	2.36152	11	0.988245	0.983207	0.00614919	0.125851	1.23294	0.527669
CDK9	Cyclin-dependent kinase 9	10	29.3011	1	0.606328	0.374692	0.39465	0.207466	0.239936	0.131387	0.11503	0.088832	0.0787642	0.0627279	0.00167351	9.00571	3.77688	11	0.986039	0.980055	0.0114905	0.0503109	0.316188	0.67491
CDKAL1	Threonylcarbamoyladenosine tRNA methylthiotransferase	17	28.4974	1	0.680589	0.453498	0.453698	0.356889	0.316607	0.313289	0.260977	0.263099	0.182377	0.163601	0.114605	9.21261	3.35842	11	0.991588	0.987983	0.00506359	0.0439682	0.311353	0.497905
CDKN1B	Cyclin-dependent kinase inhibitor 1B	4	26.2626	1	0.725339	0.682571	0.694266	0.619715	0.555161	0.685594	0.426661	0.583869	0.347025	0.470368	4.805e-06	16.3439	1.59872	11	0.830689	0.758127	0.052308	0.421497	34.5809	2.05304
CDKN1C	Isoform Short of Cyclin-dependent kinase inhibitor 1C	3	13.1148	1	0.863141	0.599605	0.572861	0.474438	0.356783	0.272513	0.230202	0.241448	0.225394	0.174882	0.155173	10.6128	5.58172	11	0.989712	0.985302	0.00791238	0.0310375	0.222342	0.665415
CDKN2AIP	CDKN2A-interacting protein	20	39.8276	1	0.633257	0.488253	0.430888	0.328591	0.342597	0.172735	0.188596	0.114328	0.103894	0.0728414	5.48881e-11	9.78598	3.45381	11	0.985314	0.97902	0.0114437
CDKN2C	Cyclin-dependent kinase 4 inhibitor C	2	11.3095	1	1.1058	0.85393	0.95967	0.760247	0.449904	0.559223	0.378818	0.399135	0.343446	0.341499	0.360441	12.2926	13.9434	11	0.934442	0.906346	0.0559727	0.0506966	0.36437	4.98588
CDR2	Cerebellar degeneration-related protein 2	2	5.28634	1	0.677362	0.28993	0.36004	0.191025	0.177149	0.13189	0.0986249	0.136029	0.0933837	0.106707	0.0945678	8.70198	6.09595	11	0.980872	0.972674	0.016043	0.0285749	0.235475	1.0654
CDR2L	Cerebellar degeneration-related protein 2-like	2	5.5914	1	0.694162	0.527811	0.504883	0.414009	0.394531	0.34383	0.303947	0.336239	0.216584	0.301753	0.218664	9.06639	3.66812	11	0.983638	0.976626	0.00812949	0.0460148	0.362042	0.720397
CDS2	Phosphatidate cytidylyltransferase 2	6	13.0337	1	0.751814	0.658091	0.560715	0.57606	0.485598	0.563727	0.460127	0.579086	0.321581	0.383285	0.0749682	13.1389	1.79002	11	0.904813	0.864018	0.0324859	0.721737	12.1353	1.52305
CDV3	Isoform 3 of Protein CDV3 homolog	2	12.7273	1	0.900555	0.990577	1.0254	0.995431	0.504496	1.28793	0.585057	0.704329	0.651479	0.660748	0.612521	14.3644	8.4637	11	0.287575	-0.0177496	0.409183	0.311021	4.11023	15.145
CDV3	Protein CDV3 homolog	21	80.2326	1	0.812255	0.790175	0.582065	0.705314	0.56488	0.781176	0.566504	0.812452	0.454467	0.645258	0.608805	8.16192	4.23102	11	0.539549	0.342213	0.112003	0.118251	2.07235	6.2566
CDYL	Isoform 2 of Chromodomain Y-like protein	7	14.1544	1	0.599127	0.33898	0.342609	0.263937	0.267151	0.200351	0.203276	0.170115	0.140296	0.0955953	0.0887976	8.30375	3.68503	11	0.99076	0.986799	0.00627649	0.0358467	0.242666	0.602159
CEBPZ	CCAAT/enhancer-binding protein zeta	22	23.6243	1	0.252456	0.0813543	0.127311	0.0641981	0.0648444	0.052754	0.0473679	0.0423446	0.0335412	0.028034	0.0323909	6.16843	4.82113	11	0.996226	0.994609	0.00306026	0.013707	0.398883	1.11523
CEFIP	Cardiac-enriched FHL2-interacting protein	3	2.22997	1	0.636739	0.48857	0.471751	0.326693	0.302711	0.278327	0.225964	0.238765	0.160918	0.160981	0.0712843	9.35931	3.14883	11	0.991362	0.98766	0.00542621	0.0529542	0.371739	0.490881
CELF1	Isoform 5 of CUGBP Elav-like family member 1	10	19.8718	1	0.605726	0.430363	0.403094	0.270407	0.295601	0.164957	0.160462	0.1291	0.100002	0.109588	0.0150237	9.15971	3.3636	11	0.989176	0.984536	0.00803998	0.054852	0.346775	0.566434
CELF2	Isoform 5 of CUGBP Elav-like family member 2	7	13.5246	1	0.603894	0.489434	0.42162	0.396303	0.372659	0.344255	0.279115	0.369757	0.222019	0.278477	0.20301	8.03898	2.84098	11	0.978734	0.96962	0.00984462	0.0719122	0.504238	0.900146
CELSR2	Cadherin EGF LAG seven-pass G-type receptor 2	7	3.66062	1	0.796005	0.687255	0.6166	0.603383	0.517011	0.549046	0.480511	0.415786	0.335009	0.254236	3.6146e-08	13.9135	2.50224	11	0.98577	0.979672	0.0063031	0.145044	1.77931	0.444068
CEMIP2	Isoform 2 of Cell surface hyaluronidase	8	7.19697	1	0.783781	0.729245	0.62995	0.627098	0.534512	0.574563	0.470835	0.564303	0.350312	0.400919	0.113608	13.5579	2.20221	11	0.942141	0.917345	0.0194747	0.416383	6.19263	1.10092
CENPC	Isoform 2 of Centromere protein C	2	5.16605	1	0.433013	0.330295	0.309871	0.209496	0.200256	0.185604	0.15846	0.159384	0.116745	0.128071	0.0571848	6.95748	2.63186	11	0.995435	0.993479	0.00293249	0.039947	0.244744	0.49915
CENPE	Centromere-associated protein E	33	12.1807	1	0.619101	0.250975	0.325764	0.185251	0.191629	0.159603	0.138284	0.144285	0.105496	0.104087	0.116316	8.2615	6.01107	11	0.982177	0.974538	0.0136458	0.0256206	0.230916	1.12937
CENPF	Centromere protein F	75	23.282	1	0.605516	0.354058	0.394699	0.262744	0.272311	0.19191	0.186603	0.151842	0.123789	0.0933869	0.0453725	8.6931	3.35057	11	0.988422	0.98346	0.00818927	0.0516176	0.323785	0.619574
CENPH	Centromere protein H	6	24.6964	1	0.878319	0.531037	0.708512	0.287781	0.270648	0.195467	0.189054	0.175839	0.13666	0.160457	0.118092	10.5559	6.82965	11	0.932409	0.903442	0.0670598	0.0703174	0.472788	2.14269
CENPJ	Centromere protein J	2	1.49477	1	0.594683	0.67064	0.445055	0.54949	0.339276	0.597744	0.339098	0.63952	0.266842	0.523171	0.406316	6.55882	2.68658	11	0.635466	0.479237	0.149273	0.269677	3.14378	6.16089
CENPK	Centromere protein K	2	6.69145	1	1.00399	0.482839	0.743487	0.258105	0.191327	0.12392	0.110684	0.0956066	0.0774486	0.0917133	0.0588926	10.8091	8.4613	11	0.916179	0.880255	0.114043	0.0796211	0.472115	3.18654
CENPO	Centromere protein O	3	14	1	0.730833	0.538603	0.663964	0.414686	0.389316	0.428171	0.326359	0.296702	0.242457	0.16872	2.13692e-08	11.6289	2.70358	11	0.952458	0.932083	0.0283213	0.00982579	2.34754	1.03395
CENPQ	Centromere protein Q	2	9.70149	1	0.794614	0.651678	0.611671	0.677317	0.606532	0.609177	0.531985	0.803738	0.655557	0.596782	0.637038	7.8662	15.6059	11	0.744817	0.635453	0.0448748	0.0281981	0.562772	46.6069
CENPS	Centromere protein S
CENPT	Isoform 2 of Centromere protein T	2	6.68896
CENPU	Centromere protein U	4	12.9187	1	0.526286	0.257949	0.27964	0.161593	0.165706	0.116254	0.113615	0.127871	0.0778765	0.0959849	0.0812796	7.85684	4.93255	11	0.992388	0.989126	0.00575997	0.0203964	0.184151	0.70929
CENPV	Isoform 3 of Centromere protein V	4	18.3824	1	1.51776	0.70534	0.746877	0.500884	0.478785	0.501154	0.463024	0.453673	0.333105	0.159633	0.35059	11.2097	10.3468	11	0.726151	0.608787	0.374741	0.132072	1.06202	9.92758
CEP104	Centrosomal protein of 104 kDa	4	3.56757
CEP120	Isoform 2 of Centrosomal protein of 120 kDa	2	2.1875	1	0.79299	0.592575	0.636518	0.414444	0.380384	0.372056	0.303816	0.348913	0.252786	0.162045	0.116011	10.8628	3.71355	11	0.967849	0.95407	0.020329	0.099008	0.792403	0.921768
CEP131	Isoform 3 of Centrosomal protein of 131 kDa	12	12.3563	1	0.604683	0.371354	0.381778	0.294998	0.258573	0.227231	0.199047	0.155521	0.151586	0.119303	0.0784169	8.54568	3.45696	11	0.994345	0.991921	0.00377659	0.0323186	0.209487	0.443656
CEP135	Centrosomal protein of 135 kDa	13	11.0526	1	0.739102	0.508244	0.526469	0.376897	0.35078	0.307591	0.283165	0.230904	0.206734	0.159515	0.106486	9.97741	3.69784	11	0.990378	0.986255	0.00619648	0.0463479	0.340636	0.514645
CEP152	Isoform 1 of Centrosomal protein of 152 kDa	3	2.03922	1	0.675237	0.573758	0.479252	0.561105	0.533933	0.578299	0.500948	0.591602	0.404588	0.38882	2.05823e-06	14.9749	0.959721	11	0.888896	0.84128	0.0301166	0.815336	82.7295	2.24785
CEP170	Centrosomal protein of 170 kDa	32	22.4116	1	0.582792	0.259711	0.341294	0.141706	0.186849	0.0994197	0.0917893	0.086296	0.0624561	0.0677526	0.0451804	8.34598	4.76538	11	0.97839	0.969129	0.0181017	0.0399777	0.299419	1.03458
CEP192	Centrosomal protein of 192 kDa	4	1.73433	1	0.582184	0.276117	0.334987	0.207673	0.209923	0.154447	0.135016	0.133699	0.140861	0.0978469	0.10449	8.11439	4.87187	11	0.985818	0.97974	0.0103566	0.0285517	0.242718	0.894406
CEP250	Isoform 2 of Centrosome-associated protein CEP250	21	10.6454	1	0.707867	0.451326	0.481963	0.327424	0.322573	0.267465	0.223647	0.224394	0.167467	0.182318	0.135051	9.28202	4.17348	11	0.987416	0.982023	0.00825746	0.0381912	0.276483	0.645841
CEP290	Centrosomal protein of 290 kDa	9	3.38846	1	0.671778	0.582343	0.547055	0.482771	0.390323	0.454432	0.390258	0.380388	0.228787	0.30774	0.0667781	10.8843	2.11547	11	0.968563	0.95509	0.0138136	0.248841	2.89103	0.874611
CEP350	Centrosome-associated protein 350	3	0.866218	1	0.704897	0.546475	0.516752	0.208516	0.36453	0.0898456	0.106311	0.0542289	0.0632889	0.0337856	2.43292e-08	10.2344	4.94056	11	0.948019	0.925742	0.0535123	0.0561903	0.548081	1.38806
CEP41	Centrosomal protein of 41 kDa	5	17.4263	1	0.799676	0.692477	0.604447	0.643231	0.559576	0.498904	0.436799	0.350817	0.307307	0.279365	1.37346e-08	13.6792	2.71062	11	0.983233	0.976047	0.00809467	0.0361195	2.15018	0.587009
CEP43	Isoform 2 of Centrosomal protein 43	9	26.1214	1	0.688589	0.536387	0.485363	0.374947	0.379315	0.237477	0.227937	0.192962	0.154927	0.135427	0.0181877	10.3229	3.2954	11	0.991293	0.987561	0.00608779	0.0609576	0.445838	0.464922
CEP44	Centrosomal protein of 44 kDa	5	19.7436	1	0.632857	0.259463	0.348433	0.118808	0.164577	0.0803757	0.0718986	0.067153	0.0535992	0.0472535	0.0350663	8.64797	5.45442	11	0.975382	0.964831	0.022554	0.038476	0.288606	1.13222
CEP55	Centrosomal protein of 55 kDa	6	14.8707	1	0.758611	0.552368	0.5878	0.406103	0.394111	0.369364	0.268082	0.313639	0.234419	0.239022	0.174551	10.0191	3.93781	11	0.978668	0.969526	0.0123446	0.0588428	0.460288	0.784216
CEP76	Centrosomal protein of 76 kDa	10	16.3885	1	0.736222	0.664643	0.564975	0.560149	0.455495	0.514615	0.405795	0.529739	0.308178	0.376784	0.237055	10.3592	2.57237	11	0.93179	0.902557	0.0252455	0.204936	2.31286	1.31736
CEP83	Isoform 2 of Centrosomal protein of 83 kDa	3	5.03472	1	1.17278	0.729391	0.912189	0.595535	0.486845	0.538837	0.468845	0.41721	0.280899	0.329377	0.320351	12.0246	7.95813	11	0.880431	0.829187	0.0997814	0.0983904	0.773916	3.66762
CEP85	Isoform 2 of Centrosomal protein of 85 kDa	9	13.1406	1	0.641742	0.314415	0.360464	0.206893	0.229593	0.148687	0.136482	0.131587	0.0951394	0.100491	0.0853333	8.60845	4.9323	11	0.98526	0.978943	0.0115509	0.0314073	0.239379	0.825989
CEP85L	Isoform 3 of Centrosomal protein of 85 kDa-like
CEP95	Centrosomal protein of 95 kDa	2	2.07065	1	0.817383	0.792138	0.622989	0.506227	0.49433	0.557769	0.497075	0.692239	0.324324	0.590798	0.500164	9.33305	6.43681	11	0.732692	0.618131	0.0945473	0.0708394	0.992171	4.41134
CEP97	Centrosomal protein of 97 kDa	8	10.9827	1	0.764893	0.43527	0.527573	0.251697	0.351836	0.115642	0.165849	0.0851984	0.0936754	0.0625293	0.0095465	10.1411	4.56197	11	0.953947	0.93421	0.0437691	0.0882496	0.563673	1.24708
CERCAM	Isoform 2 of Inactive glycosyltransferase 25 family member 3	2	3.2882	1	0.790045	0.582748	0.593676	0.479068	0.440642	0.367945	0.321698	0.288489	0.236323	0.147658	2.43296e-07	11.8639	3.09124	11	0.992381	0.989116	0.00484223	0.0823922	0.728047	0.416184
CERS2	Ceramide synthase 2	3	8.94737	1	0.684394	0.463196	0.459683	0.253608	0.309145	0.141068	0.136578	0.0958695	0.0790027	0.0489034	7.83722e-09	9.83951	4.15472	11	0.981461	0.973515	0.0164093	0.0258321	0.382927	0.760723
CERT1	Isoform 2 of Ceramide transfer protein	23	30.7692	1	0.816337	0.803502	0.622481	0.701073	0.591955	0.690228	0.581556	0.699895	0.423305	0.533781	0.223842	14.664	1.87197	11	0.800544	0.715062	0.0489039	1.02132	21.4818	2.23575
CES1	Isoform 3 of Liver carboxylesterase 1
CES2	Cocaine esterase	4	8.22898	1	0.913972	0.845207	0.710168	0.738186	0.603067	0.707912	0.626294	0.8278	0.628573	0.601282	0.657678	9.60399	7.65103	11	0.749807	0.642582	0.0454226	0.0435017	0.881692	5.00372
CETN2	Centrin-2	9	54.6512	1	0.852334	0.570381	0.550088	0.433148	0.442136	0.388228	0.337784	0.353315	0.263918	0.285912	0.274612	9.83136	5.35823	11	0.984396	0.977709	0.00860165	0.0292648	0.256042	0.805867
CETN3	Centrin-3	7	40.1198	1	0.729919	0.445311	0.478001	0.374625	0.30497	0.326388	0.253914	0.243562	0.182933	0.20223	0.165059	9.23516	4.25122	11	0.984186	0.977408	0.00984098	0.0401021	0.30179	0.735481
CFAP20	Cilia- and flagella-associated protein 20	6	30.5699	1	0.758651	0.573695	0.528077	0.4817	0.442448	0.374462	0.343373	0.352947	0.240173	0.271852	0.184282	10.0796	3.43802	11	0.991653	0.988076	0.0042289	0.0447666	0.375265	0.466873
CFAP298	Cilia- and flagella-associated protein 298	14	55.5172	1	0.795292	0.714933	0.601996	0.563773	0.52563	0.355928	0.37599	0.159278	0.199576	0.126579	5.56888e-13	12.4363	3.96627	11	0.967672	0.953817	0.025211	7.56863e-05	1.05714	0.933879
CFAP36	Cilia- and flagella-associated protein 36	9	26.9006	1	0.83475	0.778466	0.65892	0.636722	0.54053	0.556326	0.45363	0.490587	0.310272	0.456011	0.32795	11.2104	4.09126	11	0.942848	0.918354	0.0225217	0.0946378	0.968517	1.28001
CFAP410	Isoform Short of Cilia- and flagella-associated protein 410	2	14.4186	1	0.753198	0.234657	0.416322	0.136677	0.146533	0.118128	0.0963467	0.0848449	0.0659885	0.0623343	0.0708751	8.99547	6.98306	11	0.950881	0.929831	0.048745	0.0449143	0.359868	1.85541
CFAP97	Cilia- and flagella-associated protein 97
CFDP1	Craniofacial development protein 1	12	32.107	1	0.748656	0.756088	0.573799	0.682081	0.530551	0.593739	0.500541	0.455063	0.333701	0.248726	1.29094e-06	14.394	2.48505	11	0.930127	0.900181	0.0308215	0.965184	6.31465	1.22001
CFH	Complement factor H	10	8.77335	1	0.661631	0.533564	0.501035	0.456052	0.430342	0.398476	0.32533	0.308707	0.218208	0.188681	5.43643e-09	10.9922	2.25764	11	0.99353	0.990757	0.00334517	0.0412976	0.964754	0.293899
CFL1	Cofilin-1	16	69.2771	1	0.82	0.713304	0.569153	0.515791	0.516311	0.217052	0.27185	0.135136	0.137813	0.111146	5.19991e-06	11.9227	4.67992	11	0.963954	0.948506	0.0334783	0.0741902	0.725814	1.08923
CFL2	Isoform 3 of Cofilin-2	2	11.4094	1	0.808414	0.697207	0.61111	0.521885	0.537699	0.245693	0.295363	0.217564	0.176149	0.157483	0.0308024	11.9475	4.27026	11	0.964783	0.94969	0.0282406	0.11726	0.846759	1.01239
CFLAR	Isoform 13 of CASP8 and FADD-like apoptosis regulator	2	10.396
CGGBP1	CGG triplet repeat-binding protein 1	5	35.9281	1	0.672035	0.528627	0.464871	0.395769	0.377788	0.353836	0.29567	0.315675	0.224199	0.219136	0.136335	9.37421	2.9637	11	0.995402	0.993431	0.00239463	0.0398242	0.310337	0.355308
CGN	Cingulin	2	1.5873	1	0.69281	0.620986	0.454183	0.404371	0.438884	0.153329	0.191128	0.0792194	0.109567	0.0561015	9.13922e-09	10.6939	4.17305	11	0.95406	0.934371	0.0415948	0.00866042	0.737478	1.17091
CHAC2	Glutathione-specific gamma-glutamylcyclotransferase 2	6	40.2174	1	0.836313	0.741895	0.630699	0.655734	0.588674	0.598527	0.545929	0.618132	0.409703	0.437734	0.2114	13.2803	2.29068	11	0.935645	0.908065	0.0184335	0.359732	5.70853	1.17304
CHAF1A	Chromatin assembly factor 1 subunit A	14	15.1674	1	0.866579	0.479601	0.62715	0.235773	0.334466	0.176262	0.162574	0.174758	0.112003	0.151422	0.109244	10.2316	6.32123	11	0.935893	0.908418	0.06207	0.0690737	0.478083	1.92099
CHAF1B	Chromatin assembly factor 1 subunit B	15	28.6225	1	0.80524	0.924478	0.721181	0.747561	0.673902	0.38196	0.452368	0.20439	0.222061	0.136521	0.0222067	13.704	5.76041	11	0.9261	0.894428	0.068203	0.182726	1.16257	1.8516
CHAMP1	Chromosome alignment-maintaining phosphoprotein 1	16	21.3054	1	0.715992	0.463204	0.485209	0.253366	0.356188	0.167171	0.154043	0.141787	0.111263	0.122328	0.0558663	9.73431	4.37075	11	0.968762	0.955374	0.0256029	0.0672612	0.448524	1.01187
CHCHD1	Coiled-coil-helix-coiled-coil-helix domain-containing protein 1	2	23.7288
CHCHD2	Coiled-coil-helix-coiled-coil-helix domain-containing protein 2	4	35.7616	1	1.12443	0.677421	0.791416	0.738517	0.486569	0.552497	0.481578	0.508969	0.334645	0.374302	0.355085	11.8358	6.39014	11	0.870884	0.815548	0.082056	0.109822	0.975535	3.02678
CHCHD3	MICOS complex subunit MIC19	18	53.304	1	0.689354	0.469471	0.424616	0.361474	0.279253	0.225743	0.173336	0.121881	0.112744	0.0589427	7.60188e-10	9.95852	3.67931	11	0.996549	0.995071	0.00276712	0.00158801	0.205351	0.310882
CHCHD4	Mitochondrial intermembrane space import and assembly protein 40	6	41.5493	1	0.784365	0.734703	0.576574	0.648547	0.54088	0.654491	0.495031	0.698664	0.379657	0.52882	0.424443	9.52336	2.64753	11	0.761059	0.658656	0.0664583	0.273188	3.5253	2.88999
CHCHD5	Coiled-coil-helix-coiled-coil-helix domain-containing protein 5	3	39.0909	1	0.918293	0.862881	0.745101	0.80695	0.546908	0.625131	0.472754	0.595815	0.360254	0.415043	0.321578	12.7914	4.86973	11	0.906779	0.866827	0.0423809	0.142494	1.42315	1.88545
CHD1	Isoform 2 of Chromodomain-helicase-DNA-binding protein 1	23	13.1071	1	2.30204	1.24266	1.60532	0.294135	0.75952	0.255832	0.222143	0.208084	0.175577	0.158115	0.184218	12.7382	18.7082	11	0.513648	0.305212	2.50483	0.321009	1.60409	37.3666
CHD1L	Isoform 4 of Chromodomain-helicase-DNA-binding protein 1-like	13	16.7092	1	0.632886	0.311873	0.392201	0.18432	0.219797	0.118083	0.100221	0.104136	0.0786971	0.0700046	0.041186	8.78184	4.53462	11	0.977007	0.967152	0.0193561	0.0471723	0.323637	0.963784
CHD2	Isoform 2 of Chromodomain-helicase-DNA-binding protein 2	3	1.61012	1	0.976642	0.466533	0.614182	0.340651	0.34808	0.292335	0.269356	0.219892	0.215077	0.150507	0.193184	10.2004	6.99672	11	0.935681	0.908116	0.0568875	0.0589625	0.452784	2.20425
CHD3	Chromodomain-helicase-DNA-binding protein 3	6	3.1	1	0.754517	0.266967	0.414561	0.114557	0.186612	0.0750831	0.077925	0.0740119	0.0537537	0.0538824	0.0501967	9.13451	6.64898	11	0.954767	0.935382	0.0463862	0.0467903	0.356292	1.68587
CHD4	Chromodomain-helicase-DNA-binding protein 4	59	31.3285	1	0.69611	0.496785	0.504715	0.30835	0.362704	0.131935	0.152589	0.103455	0.0815835	0.0720981	1.0099e-08	10.1932	4.11628	11	0.970284	0.957548	0.0263265	0.0117904	0.531978	0.941857
CHD7	Chromodomain-helicase-DNA-binding protein 7	11	3.77044	1	0.655404	0.30762	0.400865	0.220466	0.206451	0.205175	0.173299	0.186845	0.130341	0.142086	0.140242	8.47583	5.52523	11	0.975272	0.964674	0.017888	0.033091	0.287226	1.1846
CHD8	Chromodomain-helicase-DNA-binding protein 8	19	6.97404	1	0.476461	0.181756	0.253791	0.126314	0.127066	0.101119	0.0897531	0.0946265	0.0821637	0.0726697	0.0749999	7.56816	5.4883	11	0.988044	0.98292	0.00930876	0.0221764	0.239261	1.09669
CHEK1	Serine/threonine-protein kinase Chk1	17	38.6555	1	0.778463	0.579102	0.551389	0.405426	0.455518	0.207882	0.243904	0.133284	0.1393	0.0898941	2.63747e-11	11.1462	4.06018	11	0.972584	0.960834	0.0234354	0.000553661	0.663899	0.876211
CHEK2	Serine/threonine-protein kinase Chk2	13	20.8103	1	0.769588	0.622624	0.581232	0.393759	0.450149	0.216391	0.224041	0.128096	0.127082	0.0840141	5.80291e-09	11.2687	4.32645	11	0.973468	0.962097	0.023639	0.0174098	0.606255	0.886494
CHERP	Calcium homeostasis endoplasmic reticulum protein	13	16.4847	1	0.608391	0.500627	0.42468	0.38795	0.375255	0.256296	0.264222	0.165432	0.165486	0.0893632	7.99394e-09	9.87756	2.74804	11	0.986514	0.980735	0.00887515	0.011444	0.746701	0.589009
CHFR	Isoform 5 of E3 ubiquitin-protein ligase CHFR	6	11.8881	1	0.849769	0.662257	0.601272	0.505817	0.49018	0.291805	0.302365	0.218568	0.186497	0.147438	0.0522851	11.733	4.3736	11	0.98738	0.981972	0.00994219	0.0633938	0.457388	0.613642
CHIC2	Cysteine-rich hydrophobic domain-containing protein 2	2	12.1212	1	0.65827	0.613632	0.497986	0.591849	0.414484	0.558569	0.374596	0.608587	0.302976	0.473925	0.362543	7.63184	2.36838	11	0.782943	0.689919	0.0742313	0.27652	2.32461	3.37045
CHID1	Isoform 3 of Chitinase domain-containing protein 1	9	26.7956	1	0.68555	0.609665	0.507826	0.529132	0.461185	0.488953	0.455409	0.506654	0.318886	0.292445	8.80637e-07	12.7839	1.61266	11	0.951832	0.931188	0.0176009	0.605966	10.0022	1.06966
CHKA	Choline kinase alpha	6	11.3786	1	0.707411	0.753187	0.608014	0.653097	0.519117	0.57136	0.467075	0.424837	0.358385	0.27358	6.83944e-09	14.2104	2.30692	11	0.947485	0.924979	0.0216463
CHKB	Choline/ethanolamine kinase	4	9.11392	1	0.858794	0.637736	0.637726	0.523295	0.471024	0.426266	0.337003	0.382766	0.274877	0.295106	0.23675	10.7806	4.53801	11	0.985712	0.979589	0.00779627	0.0430199	0.360603	0.673808
CHM	Rab proteins geranylgeranyltransferase component A 1	4	4.90046	1	0.835248	0.895131	0.715962	0.815363	0.6042	0.766807	0.571465	0.605453	0.445441	0.412302	9.7815e-07	17.6588	2.75757	11	0.869999	0.814285	0.045046	0.995055	12.8578	1.76337
CHML	Rab proteins geranylgeranyltransferase component A 2	17	29.2683	1	0.819574	0.804093	0.655501	0.733585	0.610293	0.688522	0.612428	0.536802	0.391518	0.288062	1.25167e-08	16.1658	2.74999	11	0.918204	0.883149	0.0324816	0.183487	2.64397	0.521329
CHMP1A	Charged multivesicular body protein 1a	9	36.2245	1	0.861307	0.672045	0.667496	0.323617	0.412074	0.276414	0.227089	0.287161	0.170464	0.285737	0.210149	10.5951	7.18892	11	0.944707	0.921011	0.0438029	0.0544796	0.404798	2.02098
CHMP1B	Charged multivesicular body protein 1b	9	33.6683	1	0.882073	0.697707	0.673227	0.442339	0.477466	0.407171	0.331839	0.39841	0.253305	0.34116	0.289948	10.6216	6.11897	11	0.96448	0.949257	0.0208618	0.0449431	0.377795	1.36202
CHMP2A	Charged multivesicular body protein 2a	10	34.2342	1	1.13313	0.816816	0.877676	0.524225	0.400134	0.383761	0.247245	0.284784	0.212711	0.252235	0.243268	11.7955	12.5528	11	0.956722	0.938174	0.0491494	0.0463608	0.298134	3.56783
CHMP2B	Charged multivesicular body protein 2b	6	24.8826	1	0.740485	0.372785	0.480985	0.171936	0.246164	0.124816	0.1148	0.0949212	0.0774485	0.0617546	0.0388643	9.52026	5.2354	11	0.96144	0.944914	0.0366925	0.058984	0.398042	1.26782
CHMP3	Isoform 4 of Charged multivesicular body protein 3	4	18.1319	1	1.14092	0.80209	0.888441	0.449742	0.429067	0.332596	0.241991	0.252101	0.202008	0.24175	0.2293	11.7108	12.8046	11	0.946337	0.923339	0.0644496	0.0517937	0.327135	4.11925
CHMP4A	Charged multivesicular body protein 4a	12	44.1441	1	1.66565	1.41693	1.42777	0.811024	0.428456	0.50786	0.38118	0.457836	0.324224	0.428891	0.421409	12.0542	158.617	11	0.664521	0.520745	0.819877	0.143035	135.43	317319
CHMP4B	Charged multivesicular body protein 4b	12	44.1964	1	1.70107	1.39593	1.47588	0.592529	0.405719	0.462108	0.319062	0.40476	0.256888	0.391188	0.373287	11.9552	164.061	11	0.679421	0.54203	0.901463	0.14142	355.747	1.06518e+06
CHMP4C	Charged multivesicular body protein 4c	6	30.4721	1	1.10877	0.773507	0.847088	0.551443	0.501043	0.398935	0.34843	0.305769	0.258844	0.23286	0.241318	11.9617	8.75588	11	0.958455	0.940651	0.0397509	0.0558713	0.384917	2.24527
CHMP5	Charged multivesicular body protein 5	6	25.1142	1	1.16536	0.726001	0.88306	0.380664	0.355172	0.290135	0.200795	0.180871	0.159247	0.169614	0.168938	11.5913	12.0307	11	0.927685	0.896693	0.100258	0.0657189	0.392891	4.49775
CHMP6	Charged multivesicular body protein 6	4	14.9254	1	1.38727	0.965083	1.20856	0.847772	0.493208	0.512344	0.443489	0.368914	0.325231	0.248404	0.372986	12.5001	32.7636	11	0.842755	0.775364	0.237432	0.0812438	0.470152	28.764
CHMP7	Charged multivesicular body protein 7	9	20.3091	1	0.855923	0.53277	0.646668	0.243344	0.346097	0.127429	0.119734	0.105809	0.0851238	0.0868862	0.0382227	10.6998	6.15679	11	0.944408	0.920583	0.0614108	0.078151	0.480706	1.72974
CHORDC1	Cysteine and histidine-rich domain-containing protein 1	20	54.2169	1	0.775491	0.811258	0.639477	0.78837	0.613417	0.800457	0.667933	0.775276	0.440363	0.601832	4.22644e-06	25.9527	1.23412	11	0.598855	0.426936	0.0869373	6.52626	252.131	3.74197
CHP1	Calcineurin B homologous protein 1	13	60.5128	1	0.810485	0.646537	0.620922	0.568626	0.394217	0.368096	0.299653	0.229658	0.209896	0.215297	0.101826	11.4037	4.24873	11	0.98275	0.975357	0.0119463	0.0675003	0.512779	0.702192
CHPF	Chondroitin sulfate synthase 2	3	5.54839	1	0.864118	0.527505	0.509694	0.429262	0.377896	0.237862	0.257391	0.239732	0.170558	0.130185	0.120073	10.4096	4.98979	11	0.98234	0.974771	0.0139873	0.0460887	0.325145	0.809508
CHPF2	Isoform 2 of Chondroitin sulfate glucuronyltransferase	7	11.5616	1	0.718936	0.535509	0.507432	0.377904	0.385446	0.284313	0.265176	0.221754	0.192401	0.138296	0.0474466	10.3633	3.32081	11	0.993965	0.991378	0.00399867	0.0489733	0.369589	0.387403
CHPT1	Isoform 2 of Cholinephosphotransferase 1	2	10.5505	1	0.689901	0.415355	0.468188	0.287087	0.295469	0.185766	0.172765	0.138016	0.11683	0.10596	0.045892	9.51292	3.98865	11	0.982734	0.975334	0.0134746	0.0549065	0.360941	0.730513
CHRAC1	Chromatin accessibility complex protein 1	3	25.1908	1	0.879339	0.758289	0.639494	0.603241	0.480757	0.262041	0.274666	0.11245	0.156917	0.0748431	0.00468876	12.3431	5.64666	11	0.978449	0.969213	0.022437	0.0747826	0.46084	0.970241
CHST10	Carbohydrate sulfotransferase 10	2	7.02247	1	1.24566	0.75099	1.06048	0.644749	0.569745	0.596745	0.59464	0.413704	0.560098	0.275837	0.403645	12.4494	8.73212	11	0.754815	0.649736	0.206817	0.140083	1.21232	6.41612
CHST11	Isoform 2 of Carbohydrate sulfotransferase 11	2	2.59366	1	0.967366	0.675903	0.749201	0.582414	0.581248	0.497417	0.395684	0.426937	0.333879	0.298393	0.248633	11.8932	4.79324	11	0.961584	0.94512	0.0217776	0.084253	0.733973	1.1768
CHST12	Carbohydrate sulfotransferase 12	2	6.28019	1	0.774232	0.646785	0.586336	0.513577	0.566628	0.354558	0.335833	0.30274	0.205548	0.219558	2.01356e-06	12.3406	3.04763	11	0.972268	0.960382	0.0169498	0.174959	1.61201	0.778692
CHST14	Carbohydrate sulfotransferase 14	4	14.6277	1	0.774707	0.61164	0.593127	0.4524	0.392236	0.346404	0.271508	0.281102	0.207099	0.184354	0.0936663	10.9246	3.82627	11	0.992994	0.989992	0.00459654	0.0451324	0.348452	0.427189
CHTF8	Chromosome transmission fidelity protein 8 homolog	2	17.3554	1	0.717847	0.618808	0.608865	0.426906	0.427534	0.289509	0.263178	0.225645	0.34585	0.176556	0.130777	10.4457	3.73755	11	0.945965	0.922807	0.0336941	0.115914	0.90742	1.21379
CHTOP	Isoform 3 of Chromatin target of PRMT1 protein	5	25.7426	1	1.22138	1.27671	0.979574	0.867991	0.563754	0.538997	0.474435	0.437308	0.355706	0.253023	0.366281	12.8459	17.2902	11	0.872729	0.818185	0.162516	0.0853599	0.557932	11.2412
CHUK	Inhibitor of nuclear factor kappa-B kinase subunit alpha	9	14.3624	1	0.791898	0.514618	0.510533	0.299544	0.402031	0.144706	0.158046	0.116529	0.101439	0.0772784	0.018147	10.4746	4.6885	11	0.967663	0.953804	0.0303675	0.0755218	0.484082	1.04629
CHURC1	Protein Churchill	3	28.0576	1	0.786146	0.659989	0.591719	0.47197	0.456493	0.416165	0.334208	0.366373	0.241807	0.351229	0.253848	10.1996	4.38275	11	0.974964	0.964235	0.012691	0.0513704	0.436978	0.883325
CIAO1	Probable cytosolic iron-sulfur protein assembly protein CIAO1	8	28.6136	1	0.770421	0.591199	0.536454	0.383372	0.422797	0.314305	0.276596	0.287309	0.184911	0.213592	0.144137	10.2401	4.14038	11	0.986862	0.981231	0.00839245	0.0464325	0.349648	0.620263
CIAO2A	Cytosolic iron-sulfur assembly component 2A	5	32.5	1	0.858809	0.606649	0.625828	0.505231	0.452863	0.396255	0.336452	0.374448	0.245134	0.273485	0.216507	10.6984	4.48055	11	0.981498	0.973569	0.0106376	0.0504164	0.412338	0.764961
CIAO2B	Cytosolic iron-sulfur assembly component 2B	4	43.5583	1	1.00832	0.575907	0.756159	0.342172	0.367136	0.234598	0.197071	0.196624	0.151267	0.158748	0.138409	11.0437	7.74652	11	0.933951	0.905644	0.0720472	0.0708209	0.458185	2.51997
CIAO3	Cytosolic iron-sulfur assembly component 3	8	21.8487	1	0.827479	0.697783	0.64185	0.610581	0.510224	0.545363	0.463517	0.444322	0.321248	0.217245	1.81711e-07	13.9254	2.79099	11	0.981979	0.974256	0.00886544	0.272945	1.98581	0.538086
CIAPIN1	Anamorsin	15	48.0769	1	0.728912	0.702868	0.54358	0.531351	0.461389	0.327858	0.311819	0.208533	0.189678	0.173582	1.36938e-07	11.8836	3.41111	11	0.975795	0.965421	0.0167366	0.123896	1.05269	0.733337
CIB1	Calcium and integrin-binding protein 1	7	41.3613	1	0.784623	0.551323	0.567375	0.544314	0.421871	0.483009	0.476862	0.465742	0.341425	0.42654	0.402062	8.73274	4.89974	11	0.94993	0.928471	0.017523	0.0398338	0.454865	1.51485
CIC	Protein capicua homolog	5	2.73632	1	0.762885	0.541387	0.566636	0.41255	0.40417	0.350593	0.301393	0.319754	0.227131	0.297417	0.227755	9.60773	4.37541	11	0.97952	0.970743	0.0111158	0.0433221	0.352745	0.821882
CINP	Isoform 2 of Cyclin-dependent kinase 2-interacting protein	2	16.9492
CIP2A	Protein CIP2A	20	18.674	1	0.570814	0.140858	0.237053	0.101457	0.110004	0.0824616	0.072557	0.0717224	0.0547378	0.0530995	0.070051	8.1028	8.00198	11	0.982514	0.97502	0.0154134	0.0210838	0.185178	1.61216
CIR1	Corepressor interacting with RBPJ 1	3	5.55556	1	0.649439	0.208033	0.333413	0.122203	0.153509	0.083506	0.0687427	0.0585495	0.0480302	0.0353824	0.0415837	8.59576	6.01645	11	0.969729	0.956755	0.0284697	0.0382474	0.300494	1.36366
CIRBP	Cold-inducible RNA-binding protein	4	26.1628	1	0.995326	0.657397	0.696071	0.510314	0.592934	0.416295	0.466716	0.363782	0.280179	0.222731	0.169465	12.0958	4.4752	11	0.940312	0.914731	0.0402544	0.133846	1.11041	1.42929
CISD1	CDGSH iron-sulfur domain-containing protein 1	6	52.7778	1	0.840065	0.815063	0.663261	0.703367	0.567096	0.65298	0.546316	0.594287	0.392342	0.43985	0.14723	14.6564	2.50723	11	0.920706	0.886722	0.0253585	0.465155	6.83243	1.2906
CISD2	CDGSH iron-sulfur domain-containing protein 2	8	55.5556	1	0.816941	0.771409	0.675999	0.685003	0.501537	0.550946	0.458164	0.47043	0.326554	0.314271	0.0409365	14.1181	2.87933	11	0.969156	0.955937	0.0140276	0.251562	2.84167	0.80475
CISD3	CDGSH iron-sulfur domain-containing protein 3, mitochondrial	3	21.2598	1	0.768169	0.516123	0.577584	0.388864	0.412251	0.291114	0.309594	0.203085	0.19629	0.164231	0.0763935	10.5394	3.6368	11	0.974559	0.963656	0.0173032	0.0889784	0.669877	0.818144
CIT	Isoform 4 of Citron Rho-interacting kinase	40	19.5263	1	0.655736	0.53123	0.47349	0.417199	0.389228	0.262872	0.27654	0.176155	0.1652	0.104077	2.21614e-07	10.4301	2.97352	11	0.988679	0.983828	0.00764197	0.200919	0.540133	0.448545
CIZ1	Isoform 5 of Cip1-interacting zinc finger protein	18	26.5997	1	0.928726	0.81126	0.742865	0.644883	0.651321	0.411721	0.417553	0.332159	0.269051	0.199129	0.104235	13.1651	5.09893	11	0.982603	0.975147	0.012963	0.0808757	0.603871	0.816337
CKAP2	Isoform 3 of Cytoskeleton-associated protein 2	8	12.7566	1	0.601788	0.150173	0.268954	0.0924289	0.110624	0.0708928	0.0676327	0.0657681	0.0462315	0.04879	0.0599489	8.25682	7.55641	11	0.975913	0.965589	0.022099	0.0265079	0.227224	1.64341
CKAP2L	Isoform 3 of Cytoskeleton-associated protein 2-like	3	5.51724	1	0.731055	0.215835	0.302419	0.148623	0.176199	0.114021	0.106629	0.101623	0.071575	0.0861754	0.103894	8.6893	8.78697	11	0.976111	0.965873	0.0220946	0.0245774	0.214781	1.65152
CKAP5	Cytoskeleton-associated protein 5	73	35.876	1	0.618657	0.306042	0.390233	0.104976	0.19963	0.0778276	0.070366	0.0659303	0.0534986	0.0458295	0.0140252	8.79573	4.75687	11	0.966133	0.951618	0.0310844	0.05568	0.378685	1.20082
CKB	Creatine kinase B-type	16	50.3937	1	0.814408	0.815856	0.657746	0.781194	0.623248	0.794745	0.649132	0.800532	0.472085	0.547289	1.261e-06	23.4652	1.50702	11	0.661177	0.515967	0.0751335	3.71468	123.415	3.00357
CKMT1A	Creatine kinase U-type, mitochondrial	12	38.6091	1	0.749948	0.654825	0.576037	0.583395	0.491808	0.570381	0.481344	0.660468	0.357905	0.473772	0.409955	8.67027	2.84431	11	0.835287	0.764696	0.0479647	0.175788	1.82158	2.49136
CKS1B	Cyclin-dependent kinases regulatory subunit 1	4	32.9114	1	1.37627	0.766615	0.800472	0.492503	0.384247	0.334606	0.288936	0.26319	0.217913	0.188797	0.228254	11.5829	11.7401	11	0.881286	0.830409	0.173661	0.0874904	0.566363	6.24054
CKS2	Cyclin-dependent kinases regulatory subunit 2	2	24.0506	1	1.1902	0.735763	0.967408	0.518538	0.447998	0.326774	0.298564	0.271307	0.184622	0.165579	0.192622	12.0962	10.7217	11	0.91159	0.8737	0.115304	0.0825835	0.508054	4.29199
CLASP1	Isoform 4 of CLIP-associating protein 1	36	26.0664	1	0.654206	0.163079	0.315285	0.0901692	0.110865	0.0699345	0.0609248	0.0578112	0.0419294	0.0411801	0.0507417	8.51041	7.33625	11	0.965323	0.950461	0.0337311	0.0340812	0.28231	1.76097
CLASP2	CLIP-associating protein 2	2	1.93199	1	0.63822	0.642281	0.610033	0.605194	0.439108	0.564	0.305834	0.339077	0.311246	0.297745	2.91609e-06	12.6402	2.0524	11	0.902605	0.860864	0.0442807	0.613222	8.07846	1.48994
CLASP2	Isoform 3 of CLIP-associating protein 2	45	34.4554	1	0.713289	0.335806	0.443854	0.12644	0.2182	0.0959316	0.0813282	0.0789275	0.0609207	0.0557554	0.0322489	9.26452	5.47019	11	0.959653	0.942361	0.0392988	0.0551471	0.383345	1.35647
CLASRP	CLK4-associating serine/arginine rich protein	5	9.79228	1	0.749008	0.597417	0.595472	0.492033	0.44429	0.409308	0.408937	0.29113	0.285117	0.190147	2.13653e-10	12.1185	2.60826	11	0.988291	0.983272	0.00627602
CLCC1	Chloride channel CLIC-like protein 1	25	46.824	1	0.886774	0.750903	0.66335	0.727683	0.614975	0.703466	0.636797	0.652748	0.434928	0.456157	9.93039e-07	18.5032	2.02154	11	0.888492	0.840702	0.0301162	1.26519	22.7224	1.55444
CLCN2	Isoform 4 of Chloride channel protein 2	2	3.27869
CLCN3	Isoform 2 of H(+)/Cl(-) exchange transporter 3	2	2.77136	1	0.83267	0.784997	0.703795	0.677701	0.604766	0.588172	0.463777	0.55876	0.342947	0.279729	1.15768e-10	15.2031	2.92158	11	0.964062	0.94866	0.0161406	0.00356786	3.72907	0.880548
CLCN3	Isoform 3 of H(+)/Cl(-) exchange transporter 3	13	14.5386	1	0.850004	0.772084	0.680871	0.718612	0.610224	0.661406	0.583747	0.558488	0.406289	0.306418	1.48315e-08	16.2178	2.66237	11	0.954292	0.934704	0.0171397	0.117071	1.5203	0.334642
CLCN5	H(+)/Cl(-) exchange transporter 5	5	6.12745	1	0.666905	0.792976	0.66246	0.700541	0.498689	0.542207	0.469839	0.471957	0.342504	0.373063	8.23851e-08	14.8248	2.09476	11	0.890717	0.843881	0.0415173	0.776031	11.4627	1.38876
CLCN6	Isoform 6 of Chloride transport protein 6	3	4.72255	1	0.792668	0.693432	0.704069	0.625835	0.549578	0.597773	0.463057	0.431893	0.314229	0.26165	1.78874e-09	14.3273	2.73254	11	0.972753	0.961076	0.0125487
CLCN7	Isoform 2 of H(+)/Cl(-) exchange transporter 7	7	7.93854	1	0.859341	0.658753	0.652969	0.495097	0.507712	0.333558	0.32897	0.204672	0.213367	0.128167	0.0194364	12.1744	4.14313	11	0.982153	0.974505	0.0141193	0.0913341	0.676512	0.709776
CLDND1	Isoform 2 of Claudin domain-containing protein 1	2	11.9565	1	0.870099	0.790157	0.672154	0.784406	0.616975	0.772561	0.656061	0.790041	0.450499	0.599876	9.82244e-05	23.5677	1.52824	11	0.669115	0.527307	0.0731575	3.01482	123.281	3.05498
CLEC16A	Isoform 2 of Protein CLEC16A	15	15.3422	1	0.759885	0.696559	0.587791	0.642212	0.508815	0.581165	0.495293	0.521881	0.355093	0.331531	4.22079e-09	14.7361	1.9825	11	0.950759	0.929656	0.0173969	0.0152065	8.76728	1.00859
CLIC1	Chloride intracellular channel protein 1	17	88.3817	1	0.796684	0.821461	0.637336	0.794797	0.626399	0.777162	0.651325	0.807045	0.459229	0.607687	2.86223e-05	26.3123	1.25481	11	0.60104	0.430057	0.0844289	6.65346	254.853	3.76173
CLIC2	Chloride intracellular channel protein 2	14	63.9676	1	0.767923	0.718522	0.622197	0.546337	0.475845	0.269923	0.295962	0.165175	0.16032	0.118401	7.01291e-10	12.0799	4.31963	11	0.971849	0.959785	0.0237346	0.00530563	0.765297	0.905856
CLIC4	Chloride intracellular channel protein 4	10	47.8261	1	0.814162	0.870886	0.643961	0.820427	0.638436	0.768078	0.613827	0.690101	0.452416	0.506698	3.44321e-07	19.9183	2.01237	11	0.769594	0.670849	0.0606435	0.162613	40.696	2.29839
CLIC5	Isoform 3 of Chloride intracellular channel protein 5	2	8.78049	1	0.79342	0.840157	0.627864	0.807001	0.746957	0.684665	0.642538	0.578063	0.426936	0.465705	2.25229e-06	18.5052	2.20542	11	0.841276	0.773252	0.0451425	1.39557	23.0644	1.83863
CLINT1	Clathrin interactor 1	20	32.48	1	0.678365	0.415017	0.42719	0.248797	0.317734	0.138071	0.147741	0.101509	0.0894879	0.0652615	0.00355557	9.58018	3.91386	11	0.979461	0.970658	0.0173326	0.0649222	0.41176	0.788921
CLIP1	Isoform 2 of CAP-Gly domain-containing linker protein 1	72	46.6013	1	0.774037	0.737225	0.601008	0.721924	0.570621	0.739701	0.611734	0.776931	0.437827	0.588506	0.000139635	25.9423	0.975956	11	0.640413	0.486305	0.0785851	48.4508	401.202	4.15846
CLIP2	Isoform 2 of CAP-Gly domain-containing linker protein 2	8	9.00099	1	0.844936	0.659311	0.655412	0.558102	0.482417	0.548923	0.443223	0.534023	0.354083	0.400985	0.361628	10.1459	4.10479	11	0.947023	0.924318	0.0197345	0.0709335	0.714433	1.2784
CLN3	Isoform 4 of Battenin	2	9.65732	1	0.822481	0.772824	0.612396	0.715248	0.541224	0.610707	0.533821	0.645828	0.377961	0.445073	0.137475	14.5158	2.16536	11	0.864045	0.805779	0.042883	0.739858	12.165	1.74276
CLN5	Ceroid-lipofuscinosis neuronal protein 5	3	7.5419	1	0.983746	0.79021	0.792604	0.700743	0.613189	0.773801	0.626642	0.782837	0.448949	0.550826	0.445739	12.6976	3.46963	11	0.746637	0.638053	0.0723899	0.3065	4.72152	2.89362
CLNS1A	Methylosome subunit pICln	5	39.2405	1	0.80187	0.626148	0.576945	0.563402	0.489988	0.411198	0.376143	0.325662	0.26902	0.23857	0.0784672	11.8257	3.097	11	0.99412	0.9916	0.00317234	0.0661336	0.627068	0.360915
CLP1	Polyribonucleotide 5'-hydroxyl-kinase Clp1	10	20	1	0.610608	0.239584	0.319528	0.136418	0.173454	0.0787702	0.0841907	0.0584828	0.0543776	0.0349592	0.0324926	8.49265	5.1895	11	0.979166	0.970237	0.0186274	0.0366631	0.274993	1.03797
CLPB	Isoform 2 of Caseinolytic peptidase B protein homolog	20	33.678	1	0.761412	0.530604	0.53614	0.439587	0.401561	0.435605	0.368586	0.384431	0.267785	0.157457	1.71723e-06	11.6254	2.39488	11	0.964719	0.949599	0.0188991	0.253672	2.68177	0.890202
CLPB	Isoform 5 of Caseinolytic peptidase B protein homolog
CLPP	ATP-dependent Clp protease proteolytic subunit, mitochondrial	8	36.1011	1	0.838511	0.67987	0.622377	0.671534	0.469314	0.579729	0.461021	0.55872	0.356072	0.422797	0.335363	10.6592	3.39552	11	0.907828	0.868325	0.0329948	0.142777	1.57258	1.57936
CLPTM1	Cleft lip and palate transmembrane protein 1	10	14.7982	1	0.831211	0.687584	0.59919	0.567252	0.540989	0.400443	0.412265	0.319279	0.247833	0.213473	0.0127287	12.8212	3.22111	11	0.990476	0.986394	0.00569161	0.101522	0.942239	0.460636
CLPTM1L	Isoform 2 of Cleft lip and palate transmembrane protein 1-like protein	8	14.741	1	0.714512	0.616027	0.531245	0.517604	0.428887	0.373145	0.342617	0.216238	0.198168	0.100898	2.38509e-07	11.5884	3.14744	11	0.982915	0.975592	0.011418	0.117263	0.991831	0.629032
CLPX	ATP-dependent Clp protease ATP-binding subunit clpX-like, mitochondrial	23	37.7567	1	0.674609	0.368941	0.408611	0.180304	0.250843	0.117104	0.113799	0.0906632	0.0765611	0.0654118	0.0330209	9.17682	4.69674	11	0.97791	0.968443	0.0194464	0.0475723	0.31783	0.916
CLSPN	Claspin	11	8.5885	1	0.46784	0.235686	0.266356	0.175335	0.179441	0.139333	0.128375	0.134864	0.0890031	0.0856687	0.079163	7.30885	4.02808	11	0.993136	0.990195	0.00488768	0.0241032	0.234705	0.690614
CLSTN3	Calsyntenin-3	4	4.91632	1	0.709607	0.620523	0.532799	0.525443	0.438917	0.402568	0.363112	0.356023	0.261237	0.221997	1.41502e-09	11.9611	2.38139	11	0.995288	0.993269	0.00234057	0.00619497	1.04286	0.309275
CLTA	Isoform Non-brain of Clathrin light chain A	8	34.8624	1	0.984716	0.709067	0.760042	0.587273	0.434629	0.466172	0.361429	0.403015	0.284017	0.299256	0.281621	11.4245	6.6242	11	0.964929	0.949899	0.0234337	0.0513902	0.40596	1.49622
CLTB	Isoform Non-brain of Clathrin light chain B	11	37.4408	1	0.753205	0.668036	0.569634	0.557959	0.520528	0.545006	0.437859	0.543722	0.339061	0.421028	0.299305	9.97962	2.63549	11	0.937361	0.910516	0.0203136	0.163748	1.87043	1.28776
CLTC	Isoform 2 of Clathrin heavy chain 1	77	53.8133	1	0.673532	0.634919	0.546531	0.567696	0.484073	0.549691	0.450542	0.605304	0.321267	0.346323	2.6862e-06	13.9878	1.43205	11	0.882359	0.831942	0.0393935	1.33579	26.9095	1.82925
CLU	Isoform 4 of Clusterin	2	6.97115	1	1.43084	1.07827	0.727862	0.920728	0.583877	0.584721	0.486794	0.55093	0.535297	0.655573	0.551129	11.9917	15.9564	11	0.688485	0.554978	0.27221	0.0997181	1.00416	18.6791
CLUH	Clustered mitochondria protein homolog	42	34.9885	1	0.777919	0.624512	0.569213	0.51635	0.46676	0.428708	0.397754	0.411409	0.268229	0.245944	0.0645286	11.8744	2.65926	11	0.990032	0.985759	0.00485128	0.109673	1.16149	0.461723
CMAS	N-acylneuraminate cytidylyltransferase	17	37.0968	1	0.647036	0.423048	0.431334	0.344177	0.321022	0.316094	0.296002	0.194348	0.202321	0.089214	4.99059e-09	9.67412	2.5219	11	0.980911	0.972729	0.0119508	0.121994	1.04614	1.27576
CMBL	Carboxymethylenebutenolidase homolog	15	47.7551	1	0.787263	0.811916	0.615852	0.777364	0.603475	0.83777	0.658656	0.843033	0.44062	0.665512	0.00130535	33.848	0.936586	11	0.450721	0.215316	0.12718	11.155	951.635	5.87143
CMC1	COX assembly mitochondrial protein homolog	3	27.3585	1	1.03184	1.01879	0.905846	0.718214	0.544011	0.587699	0.500859	0.551686	0.36557	0.406381	0.452492	12.0926	14.2542	11	0.950464	0.929234	0.0317362	0.0365076	0.308699	4.5265
CMC2	COX assembly mitochondrial protein 2 homolog	2	21.519	1	1.64867	1.49655	1.49448	0.64443	0.42239	0.514894	0.41379	0.358798	0.32108	0.309969	0.390153	11.9769	173.145	11	0.662213	0.517447	0.941187	0.148735	420.797	2.76163e+06
CMC4	Cx9C motif-containing protein 4	3	35.2941	1	1.08318	1.05889	0.947742	0.637898	0.478405	0.501923	0.380258	0.407008	0.292167	0.303077	0.364604	12.0224	19.6756	11	0.960775	0.943964	0.0391226	0.035153	0.233333	6.62639
CMIP	C-Maf-inducing protein	6	7.11514	1	0.683256	0.205638	0.324035	0.152203	0.169064	0.126557	0.11141	0.119376	0.0841593	0.09189	0.108898	8.51136	7.90102	11	0.971584	0.959405	0.0246829	0.0275505	0.243353	1.70623
CMPK1	UMP-CMP kinase	13	60.2041	1	0.783641	0.786168	0.652445	0.807338	0.570037	0.825385	0.681688	0.686686	0.435269	0.482481	3.9445e-06	20.548	1.7286	11	0.681207	0.544582	0.085664	0.814845	71.0326	2.89452
CMPK2	UMP-CMP kinase 2, mitochondrial	7	16.7038	1	0.871419	0.642727	0.587083	0.450748	0.498331	0.273495	0.295795	0.168622	0.191638	0.0913452	0.0213039	11.7327	4.41187	11	0.976056	0.965794	0.0207481	0.0902036	0.627508	0.859932
CMSS1	Isoform 2 of Protein CMSS1	5	19.9234	1	0.79288	0.494218	0.491752	0.201199	0.307055	0.127341	0.120978	0.100321	0.0861426	0.0773058	0.0459479	10.0394	5.71305	11	0.971566	0.95938	0.0281964	0.0506416	0.33287	1.13673
CMTM3	CKLF-like MARVEL transmembrane domain-containing protein 3	2	10.4396	1	0.736318	0.816407	0.606077	0.735706	0.521453	0.700126	0.544353	0.686825	0.348254	0.583679	0.129559	16.2386	1.49889	11	0.652754	0.503934	0.101536	2.37191	61.1156	3.41795
CMTM6	CKLF-like MARVEL transmembrane domain-containing protein 6	2	7.65027	1	0.764085	0.696052	0.599713	0.688141	0.42051	0.65017	0.418324	0.627806	0.338134	0.509812	0.385077	9.6187	2.93525	11	0.739077	0.627252	0.090797	0.26104	2.98302	3.03589
CMTR1	Cap-specific mRNA (nucleoside-2'-O-)-methyltransferase 1	26	29.2216	1	0.797985	0.678642	0.596296	0.587897	0.511576	0.51564	0.478131	0.365306	0.305739	0.139459	8.15659e-11	13.3069	2.9093	11	0.966907	0.952725	0.0183259	0.0015057	2.46905	0.851442
CMTR2	Cap-specific mRNA (nucleoside-2'-O-)-methyltransferase 2	4	4.54545	1	0.652433	0.735592	0.586923	0.525747	0.439522	0.344548	0.27473	0.143577	0.170477	0.0957279	2.14457e-07	11.7619	3.7758	11	0.941758	0.916798	0.0459514	0.172767	1.31387	1.22981
CNBP	Isoform 2 of Cellular nucleic acid-binding protein	8	50.5882	1	0.934063	1.0058	0.748294	0.841381	0.718511	0.89766	0.779991	0.883503	0.529245	0.972376	0.796369	10.4497	188.657	11	0.34846	0.0692286	0.135236	0.0491419	221.031	84682.9
CNDP2	Cytosolic non-specific dipeptidase	19	42.7368	1	0.810608	0.76325	0.61207	0.711069	0.588641	0.723746	0.621073	0.742754	0.427448	0.51982	3.70687e-05	20.9737	1.41619	11	0.739559	0.627941	0.0622273	2.88657	96.0126	2.6952
CNN1	Calponin-1	4	15.4882	1	0.807881	0.51991	0.528997	0.330514	0.40193	0.241233	0.198399	0.245431	0.162107	0.174812	0.138192	10.0261	5.04972	11	0.973264	0.961806	0.0201912	0.0505411	0.366838	1.00701
CNN2	Calponin-2	11	41.7476	1	0.777634	0.687192	0.566041	0.540151	0.54479	0.30126	0.34865	0.194808	0.190618	0.154916	3.13451e-08	12.1662	3.64971	11	0.963801	0.948288	0.0266794	0.0693515	1.23962	0.963211
CNNM2	Isoform 2 of Metal transporter CNNM2	2	3.28253
CNNM3	Metal transporter CNNM3	13	17.9632	1	0.743421	0.623615	0.525325	0.501407	0.44935	0.34942	0.325436	0.215005	0.22369	0.0932047	7.40681e-08	11.6287	3.26154	11	0.985782	0.979689	0.00974672	0.0480464	0.838291	0.576608
CNNM4	Metal transporter CNNM4	9	10.7097	1	0.823414	0.663099	0.621506	0.545494	0.552386	0.398628	0.50585	0.22438	0.298012	0.185929	1.32107e-07	12.9492	3.10789	11	0.94347	0.919242	0.0348938	0.279761	2.68109	1.17257
CNOT1	CCR4-NOT transcription complex subunit 1	54	24.537	1	0.72508	0.454478	0.477935	0.231282	0.31388	0.129594	0.126462	0.107551	0.0884275	0.078979	0.0250531	9.83203	4.63288	11	0.972751	0.961073	0.0246285	0.0613388	0.395145	0.966423
CNOT10	Isoform 4 of CCR4-NOT transcription complex subunit 10	14	21.7266	1	0.715254	0.443157	0.46928	0.207087	0.305348	0.082714	0.0957585	0.0682823	0.0552529	0.0471914	1.85166e-10	9.84005	4.79885	11	0.966932	0.952761	0.0325194	0.000499002	0.419984	1.09209
CNOT11	CCR4-NOT transcription complex subunit 11	7	19.2157	1	0.654982	0.438853	0.434389	0.231452	0.284887	0.108113	0.110208	0.0981814	0.0699578	0.0750299	4.1883e-07	9.54224	4.10373	11	0.978595	0.969421	0.0186549	0.0078008	0.387539	0.819873
CNOT2	Isoform 5 of CCR4-NOT transcription complex subunit 2	12	23.2653	1	0.788717	0.44824	0.536974	0.223443	0.36016	0.109004	0.130503	0.0939785	0.0762235	0.0686751	0.0174656	10.1851	5.00753	11	0.948795	0.92685	0.051286	0.0842391	0.532992	1.39617
CNOT3	CCR4-NOT transcription complex subunit 3	14	15.2722	1	0.733209	0.485006	0.489762	0.270678	0.340958	0.178328	0.162167	0.174041	0.120585	0.153818	0.0915672	9.69613	4.77395	11	0.974781	0.963973	0.02003	0.0515706	0.358238	0.949573
CNOT4	Isoform 8 of CCR4-NOT transcription complex subunit 4	11	19.0923	1	0.767281	0.661078	0.566132	0.51609	0.457631	0.41299	0.368352	0.416364	0.250353	0.251206	0.0973727	11.5159	2.9324	11	0.985334	0.979048	0.00744143	0.105531	1.036	0.570552
CNOT6	CCR4-NOT transcription complex subunit 6	2	5.386	1	0.726054	0.480885	0.533017	0.325793	0.322913	0.24244	0.204928	0.157242	0.176264	0.10929	0.0565273	10.02	3.95444	11	0.980238	0.971769	0.0149603	0.0643397	0.439834	0.755301
CNOT6L	CCR4-NOT transcription complex subunit 6-like	6	12.973	1	0.763629	0.508908	0.531318	0.324962	0.401044	0.17905	0.189672	0.154103	0.128413	0.0968611	0.026073	10.4506	4.1832	11	0.971102	0.958717	0.0244124	0.0811825	0.541249	0.925492
CNOT7	CCR4-NOT transcription complex subunit 7	4	18.5965	1	0.709396	0.49544	0.496419	0.291735	0.3779	0.167531	0.177037	0.215865	0.120007	0.141395	0.0700909	9.80393	4.11443	11	0.966541	0.952201	0.0256086	0.0757354	0.51482	1.01534
CNOT8	Isoform 3 of CCR4-NOT transcription complex subunit 8	4	20.1681	1	0.678535	0.313704	0.406413	0.157124	0.21466	0.0926995	0.0892201	0.0813773	0.0649122	0.0627289	0.036751	9.02627	5.16211	11	0.97015	0.957357	0.027388	0.0479553	0.337262	1.14499
CNOT9	CCR4-NOT transcription complex subunit 9	7	25.7525	1	0.975003	0.567615	0.795565	0.342984	0.27575	0.207075	0.151664	0.268616	0.126888	0.297076	0.182944	10.8236	9.26081	11	0.890294	0.843277	0.116463	0.074591	0.502856	4.10449
CNP	Isoform CNPI of 2',3'-cyclic-nucleotide 3'-phosphodiesterase	13	33.4165	1	0.760573	0.510528	0.548602	0.230978	0.342921	0.158498	0.143654	0.129269	0.0998328	0.0897682	0.0358041	10.2163	4.87181	11	0.96135	0.944786	0.035802	0.0734616	0.475831	1.17707
CNPY2	Protein canopy homolog 2	8	43.4066	1	0.802239	0.729717	0.56542	0.663827	0.520049	0.663817	0.505543	0.639859	0.439362	0.46878	0.381384	10.1949	2.54175	11	0.839284	0.770405	0.0438033	0.265255	3.6338	2.16309
CNPY3	Protein canopy homolog 3	8	26.9784	1	0.742314	0.794742	0.589862	0.711474	0.553506	0.729996	0.572117	0.721308	0.397052	0.603843	0.0398937	21.3316	1.11099	11	0.64192	0.488457	0.0880517	5.44365	211.168	3.85677
CNPY4	Protein canopy homolog 4	3	13.3065	1	0.801177	0.797389	0.643818	0.675018	0.530659	0.67467	0.432059	0.469378	0.376685	0.364162	0.0402457	14.7205	2.54247	11	0.91598	0.879971	0.0340825	0.532194	6.90355	1.32814
CNST	Consortin	9	14.8966	1	0.80357	0.689754	0.634098	0.546555	0.510134	0.408971	0.373129	0.276712	0.240309	0.195362	3.0156e-06	12.7138	3.32863	11	0.99439	0.991985	0.00353444	0.0697818	0.655968	0.355319
CNTRL	Isoform 5 of Centriolin	5	2.06986	1	0.9004	0.69956	0.690053	0.552865	0.52609	0.459798	0.455931	0.348794	0.283233	0.274694	0.184195	11.9272	4.22874	11	0.987034	0.981477	0.00739638	0.0604526	0.523505	0.6142
COA1	Cytochrome c oxidase assembly factor 1 homolog	5	28.0822	1	0.748155	0.653756	0.567789	0.505503	0.465323	0.384759	0.348837	0.294294	0.237381	0.153718	3.42921e-08	12.0738	3.01013	11	0.996317	0.994738	0.00223427	0.0617977	0.535959	0.270604
COA3	Cytochrome c oxidase assembly factor 3 homolog, mitochondrial	2	18.8679	1	1.13567	0.940838	1.10492	0.779997	0.510865	0.388966	0.379175	0.327663	0.257646	0.293274	0.317762	12.511	24.4067	11	0.959699	0.942427	0.0488721	0.039386	0.222251	8.76858
COA4	Cytochrome c oxidase assembly factor 4 homolog, mitochondrial	6	49.4253	1	1.4029	1.1316	1.36907	0.819357	0.497477	0.604831	0.422861	0.386874	0.3423	0.286412	0.407769	12.3768	37.8542	11	0.780572	0.686532	0.379017	0.100341	0.610395	47.9969
COA5	Cytochrome c oxidase assembly factor 5	2	29.7297	1	0.883261	0.63722	0.636892	0.545352	0.472056	0.442415	0.368361	0.424829	0.263461	0.293051	0.236426	10.9567	4.39941	11	0.976486	0.966409	0.0127574	0.0599382	0.512621	0.85571
COA6	Isoform 3 of Cytochrome c oxidase assembly factor 6 homolog	5	62.0253	1	1.15638	1.05147	1.05948	0.771721	0.421871	0.551397	0.377935	0.432439	0.288279	0.328953	0.39795	12.1121	55.0618	11	0.935496	0.907852	0.0730166	0.0427502	0.261876	102.034
COA7	Cytochrome c oxidase assembly factor 7	13	63.2035	1	0.838443	0.71718	0.624797	0.650568	0.599359	0.663103	0.612032	0.701796	0.425651	0.550679	0.480024	9.56581	2.85561	11	0.815496	0.736422	0.0415608	0.188102	2.5729	2.45219
COASY	Bifunctional coenzyme A synthase	12	21.2766	1	0.829226	0.78073	0.691625	0.682444	0.586737	0.444882	0.528948	0.326283	0.301148	0.322914	0.13476	12.9836	3.7468	11	0.953237	0.933196	0.0247699	0.171565	1.63006	1.09437
COCH	Cochlin	3	5.27273	1	0.852087	0.693134	0.698636	0.553307	0.470414	0.4648	0.402549	0.386464	0.314981	0.255648	0.175844	11.7745	3.91663	11	0.98841	0.983443	0.00626037	0.0609205	0.543219	0.553185
COG1	Conserved oligomeric Golgi complex subunit 1	16	17.0408	1	0.732097	0.254426	0.415756	0.142145	0.165105	0.115782	0.0954342	0.0906752	0.0712618	0.0646955	0.0676092	8.97964	6.45478	11	0.956465	0.937807	0.0418142	0.0448826	0.352294	1.63602
COG2	Isoform 2 of Conserved oligomeric Golgi complex subunit 2	11	16.2822	1	0.738767	0.287036	0.42421	0.163754	0.197162	0.11457	0.100941	0.0947845	0.0740938	0.0696688	0.0648101	9.10594	6.06458	11	0.961671	0.945245	0.0363107	0.0455859	0.344808	1.44268
COG3	Conserved oligomeric Golgi complex subunit 3	11	13.5266	1	0.76755	0.331959	0.465695	0.191931	0.228134	0.140412	0.121626	0.113124	0.0900069	0.0795258	0.0728358	9.3529	5.83318	11	0.960383	0.943404	0.0370036	0.0500179	0.365905	1.40309
COG4	Conserved oligomeric Golgi complex subunit 4	15	20.7643	1	0.679015	0.261502	0.388014	0.141081	0.173907	0.103346	0.0954686	0.0844368	0.0649562	0.0591012	0.0542017	8.81529	5.7432	11	0.966859	0.952656	0.0304448	0.042819	0.326346	1.33025
COG5	Conserved oligomeric Golgi complex subunit 5	14	16.4482	1	0.735475	0.249005	0.411326	0.153231	0.16348	0.132883	0.100654	0.111357	0.0861054	0.0806113	0.0879072	8.90556	6.81956	11	0.95642	0.937744	0.040591	0.0414509	0.340204	1.72473
COG6	Isoform 2 of Conserved oligomeric Golgi complex subunit 6	8	15.4472	1	0.720745	0.221846	0.387074	0.108357	0.151936	0.0902694	0.0805121	0.0786747	0.0603448	0.0592829	0.0633411	8.85284	6.99692	11	0.955423	0.936319	0.0439225	0.0418266	0.338095	1.7942
COG7	Conserved oligomeric Golgi complex subunit 7	9	13.2468	1	0.721335	0.219717	0.394852	0.110336	0.146972	0.087101	0.0839465	0.0685589	0.0552233	0.0513194	0.0558015	8.88429	6.80111	11	0.95314	0.933057	0.0467598	0.0444947	0.353397	1.79229
COG8	Conserved oligomeric Golgi complex subunit 8	9	19.6078	1	0.80117	0.277216	0.468472	0.155858	0.179947	0.121244	0.106134	0.106003	0.0797873	0.0847245	0.082787	9.26156	7.0168	11	0.943743	0.919633	0.0566327	0.0498351	0.391671	1.97357
COIL	Coilin	4	7.98611	1	0.357496	0.116767	0.144469	0.0636261	0.0638828	0.0369183	0.0385737	0.0351866	0.0214526	0.0245347	0.021927	7.07977	5.47993	11	0.996242	0.994631	0.00318115	0.0125975	0.182473	0.783376
COL15A1	Collagen alpha-1(XV) chain	2	1.8732	1	0.672805	0.65619	0.475937	0.592273	0.427926	0.463233	0.399719	0.406128	0.252014	0.243892	1.61247e-09	12.2377	2.11628	11	0.945788	0.922555	0.0252146	0.00871484	5.14566	1.11144
COL18A1	Isoform 3 of Collagen alpha-1(XVIII) chain	2	1.34429
COL1A1	Collagen alpha-1(I) chain	2	1.43443	1	0.895926	0.789608	0.663876	0.724589	0.753942	0.661656	0.606794	0.760924	0.469969	0.615247	0.513333	10.8971	3.07251	11	0.761141	0.658773	0.0501258	0.22151	3.65085	2.71081
COL1A2	Collagen alpha-2(I) chain	3	1.97657	1	1.00368	0.810774	0.786006	0.743832	0.691855	0.680719	0.625611	0.585268	0.479247	0.306264	2.14914e-07	16.958	3.42525	11	0.962541	0.946486	0.0159835	0.516924	2.04691	0.575404
COLGALT1	Procollagen galactosyltransferase 1	22	33.2797	1	0.802504	0.680683	0.61705	0.585685	0.53123	0.505703	0.46104	0.383082	0.311145	0.216221	7.52344e-09	13.5195	2.73537	11	0.991704	0.988148	0.00411057	0.0483668	0.533575	0.235944
COLGALT2	Procollagen galactosyltransferase 2	5	7.34824	1	0.789137	0.698311	0.607727	0.517425	0.450535	0.39799	0.33715	0.303954	0.246696	0.181256	0.0408306	12.0674	3.44812	11	0.996971	0.995673	0.00190295	0.0445132	0.381123	0.265055
COMMD10	COMM domain-containing protein 10	4	23.7624	1	1.078	0.814386	0.916952	0.726845	0.456537	0.543664	0.415969	0.47271	0.291464	0.414661	0.377116	12.0535	10.9454	11	0.918323	0.883319	0.059519	0.0581706	0.462397	4.07628
COMMD2	Isoform 2 of COMM domain-containing protein 2	6	36.0947	1	0.806306	0.571838	0.602049	0.456598	0.398591	0.331397	0.296246	0.227255	0.211957	0.147072	0.0621883	11.1438	3.82467	11	0.988878	0.984111	0.00784063	0.0618572	0.469312	0.539117
COMMD3	COMM domain-containing protein 3	5	31.7949	1	0.788192	0.580142	0.603397	0.470284	0.426415	0.321266	0.289349	0.207785	0.192823	0.123033	3.31643e-09	11.6125	3.55138	11	0.988939	0.984198	0.00809857	0.00331514	0.615323	0.519689
COMMD4	COMM domain-containing protein 4	3	13.5678	1	0.8253	0.517095	0.556354	0.505972	0.41765	0.304364	0.290781	0.188704	0.191362	0.0964457	1.37459e-09	11.4458	3.60374	11	0.974613	0.963733	0.0195424	0.0109756	0.49073	0.494612
COMMD5	COMM domain-containing protein 5	3	14.2857	1	0.877086	0.720893	0.789033	0.700926	0.458982	0.511345	0.383003	0.454098	0.274883	0.318171	0.206109	12.3405	4.57131	11	0.936077	0.908682	0.0369109	0.131626	1.142	1.45035
COMMD6	COMM domain-containing protein 6	3	38.8235	1	0.825746	0.585314	0.618686	0.485246	0.433152	0.322615	0.304391	0.234895	0.180902	0.166256	0.0546467	11.4331	3.92909	11	0.987191	0.981701	0.00928288	0.0679245	0.516075	0.584087
COMMD7	Isoform 2 of COMM domain-containing protein 7	4	21.1055	1	0.784223	0.716188	0.632532	0.726021	0.453119	0.557903	0.424985	0.561302	0.288098	0.445928	0.251535	11.5513	2.91727	11	0.841634	0.773762	0.0634834	0.315909	3.76424	2.01231
COMMD9	COMM domain-containing protein 9	7	43.4343	1	0.865852	0.689904	0.691082	0.570129	0.476996	0.398431	0.362146	0.370644	0.268433	0.283363	0.212542	11.3795	4.75772	11	0.987789	0.982555	0.00717781	0.0436428	0.35576	0.636547
COMT	Isoform Soluble of Catechol O-methyltransferase	14	74.6606	1	0.775958	0.686667	0.605295	0.696627	0.585145	0.675189	0.558371	0.580336	0.406046	0.231448	3.66873e-07	15.6633	2.21094	11	0.858508	0.797869	0.0545599	1.5898	11.7948	1.45934
COMTD1	Catechol O-methyltransferase domain-containing protein 1	5	19.084	1	0.991947	0.691926	0.786683	0.692153	0.487703	0.464831	0.403323	0.278003	0.283892	0.142397	0.0702204	13.1037	5.00206	11	0.959295	0.94185	0.0339909	0.133065	0.965508	1.26129
COP1	Isoform 3 of E3 ubiquitin-protein ligase COP1	2	3.95257	1	0.541447	0.46222	0.444851	0.362003	0.371731	0.186015	0.190419	0.109909	0.114951	0.0904823	4.6654e-07	9.35279	2.85413	11	0.963907	0.948438	0.0257672	0.263807	0.954771	1.01437
COPA	Coatomer subunit alpha	47	38.5621	1	0.722694	0.494647	0.518192	0.248852	0.349711	0.129376	0.132437	0.112287	0.0885021	0.0767407	0.00205821	10.1822	4.36651	11	0.964279	0.948969	0.0327337	0.0804403	0.527438	1.05993
COPB1	Coatomer subunit beta	34	38.51	1	0.719352	0.524943	0.522772	0.258964	0.346693	0.12543	0.129357	0.0972261	0.0832015	0.0654227	1.60561e-10	10.2905	4.52931	11	0.966769	0.952528	0.0313298	0.000858891	0.493394	1.03829
COPB2	Coatomer subunit beta'	32	34.8786	1	0.760764	0.554027	0.534652	0.321014	0.389628	0.156099	0.178329	0.115395	0.103547	0.0782066	3.97689e-06	10.68	4.40603	11	0.973682	0.962403	0.0240934	0.0421893	0.499643	0.899471
COPE	Coatomer subunit epsilon	8	31.4935	1	0.958392	0.536951	0.711255	0.372798	0.316257	0.118913	0.152551	0.0779173	0.0766908	0.0579164	0.0212141	11.2261	6.84317	11	0.949012	0.92716	0.0642799	0.0795277	0.45635	1.86767
COPG1	Coatomer subunit gamma-1	20	25.4005	1	0.76069	0.509085	0.550492	0.250169	0.35485	0.120197	0.121002	0.0997696	0.078681	0.0671727	7.68467e-07	10.4155	4.79614	11	0.959885	0.942693	0.039625	0.0826339	0.51511	1.18336
COPG2	Coatomer subunit gamma-2	23	30.4248	1	0.742051	0.508345	0.517207	0.239654	0.347233	0.131791	0.129988	0.116385	0.0893845	0.0823667	0.0188165	10.179	4.70368	11	0.965362	0.950517	0.0322582	0.0733948	0.467587	1.08722
COPRS	Coordinator of PRMT5 and differentiation stimulator	4	32.0652	1	0.812957	0.860654	0.634825	0.730617	0.563724	0.706987	0.521164	0.694077	0.394196	0.568043	0.404169	11.5239	2.87678	11	0.727589	0.610842	0.0793274	0.35903	5.42005	2.83884
COPS2	COP9 signalosome complex subunit 2	16	33.86	1	0.791099	0.741223	0.582484	0.643975	0.558674	0.581289	0.524042	0.557496	0.361734	0.344992	5.66296e-09	15.3207	2.07616	11	0.94191	0.917014	0.0202996	0.0230202	9.55691	1.09256
COPS3	COP9 signalosome complex subunit 3	12	35.9338	1	0.818278	0.748998	0.639292	0.722057	0.510575	0.639416	0.515643	0.531996	0.373198	0.347334	1.82138e-06	15.5769	2.34937	11	0.926966	0.895665	0.0275574	0.636758	8.82206	1.23575
COPS4	COP9 signalosome complex subunit 4	21	58.1281	1	1.0661	0.842572	0.856813	0.807791	0.439409	0.526869	0.417115	0.423471	0.300687	0.273107	0.287075	12.544	8.69317	11	0.939425	0.913465	0.050036	0.0703116	0.509068	2.63262
COPS5	COP9 signalosome complex subunit 5	13	44.012	1	0.76126	0.762756	0.584861	0.717306	0.549456	0.661769	0.538958	0.631636	0.367492	0.416303	5.54188e-06	16.8257	1.7979	11	0.838263	0.768947	0.0503698	4.86735	28.0992	1.91839
COPS6	COP9 signalosome complex subunit 6	9	34.5566	1	0.811921	0.798632	0.671119	0.693646	0.571867	0.671696	0.562914	0.622525	0.363889	0.387338	1.37164e-07	16.6357	2.28737	11	0.902115	0.860164	0.0331756	0.725395	10.422	1.14823
COPS7A	COP9 signalosome complex subunit 7a	6	22.1818	1	0.924882	0.828966	0.73677	0.779431	0.520631	0.647641	0.515271	0.468482	0.361897	0.312286	0.130248	14.1858	3.94114	11	0.94981	0.928299	0.026049	0.218166	2.11332	1.20628
COPS7B	COP9 signalosome complex subunit 7b	5	22.3485	1	0.938753	0.853385	0.769877	0.830078	0.456313	0.637011	0.458581	0.449211	0.347937	0.300777	0.231498	13.141	5.38291	11	0.914681	0.878116	0.0529675	0.150259	1.26305	1.95525
COPS8	COP9 signalosome complex subunit 8	5	34.9282	1	0.843521	0.721501	0.642478	0.713219	0.58978	0.603173	0.542579	0.505574	0.384165	0.3348	2.37973e-08	15.6056	2.43596	11	0.969373	0.956248	0.0113553	0.0256564	5.18282	0.778405
COPZ1	Coatomer subunit zeta-1	4	30.5085	1	0.991566	0.688928	0.68594	0.468735	0.42778	0.142035	0.198272	0.0732218	0.0870333	0.0627305	0.0268831	11.7738	7.38534	11	0.97464	0.963771	0.0327118	0.0573266	0.32479	1.40266
COQ3	Ubiquinone biosynthesis O-methyltransferase, mitochondrial	6	20.3252	1	0.779788	0.711883	0.643988	0.618989	0.538071	0.58538	0.508609	0.504745	0.338964	0.337143	2.70315e-09	14.8715	2.19079	11	0.972403	0.960575	0.0100938	0.00881798	5.34612	0.734855
COQ5	2-methoxy-6-polyprenyl-1,4-benzoquinol methylase, mitochondrial	9	30.8869	1	0.811911	0.742928	0.630771	0.670626	0.555456	0.594629	0.491061	0.467982	0.350009	0.23951	1.15449e-07	14.6093	2.74681	11	0.968104	0.954434	0.0145077	0.226156	3.42964	0.7712
COQ6	Isoform 3 of Ubiquinone biosynthesis monooxygenase COQ6, mitochondrial
COQ7	Isoform 2 of 5-demethoxyubiquinone hydroxylase, mitochondrial	5	40.7821	1	0.956036	0.721519	0.769782	0.726049	0.480301	0.54271	0.459775	0.473151	0.33307	0.365522	0.30094	11.9846	5.14454	11	0.942502	0.91786	0.029963	0.0911978	0.825151	1.52197
COQ8A	Isoform 3 of Atypical kinase COQ8A, mitochondrial	5	9.2437	1	0.73917	0.559277	0.520573	0.321913	0.401072	0.128409	0.149684	0.105416	0.0838952	0.0775576	5.61535e-09	10.5922	4.5038	11	0.966377	0.951967	0.0315795	0.00625021	0.53629	1.03654
COQ9	Ubiquinone biosynthesis protein COQ9, mitochondrial	9	34.2767	1	0.86057	0.783115	0.672847	0.708519	0.527158	0.580226	0.477124	0.428294	0.337838	0.286516	0.0115548	14.5567	3.11735	11	0.976928	0.96704	0.0114308	0.221776	2.3212	0.714895
CORO1A	Coronin-1A	8	16.7028	1	0.817459	0.577868	0.577443	0.322929	0.447506	0.172829	0.182923	0.155945	0.12423	0.106583	0.0441036	10.8215	4.92622	11	0.959875	0.942679	0.0371298	0.0832592	0.543169	1.20356
CORO1B	Coronin-1B	13	19.4274	1	0.788713	0.642723	0.578782	0.557318	0.481438	0.493454	0.445597	0.379016	0.300638	0.21184	3.18708e-08	13.0179	2.55294	11	0.987665	0.982378	0.00605514	0.179542	1.83694	0.571189
CORO1C	Coronin-1C	22	36.7089	1	0.65339	0.545491	0.451574	0.487687	0.411179	0.432036	0.394422	0.326741	0.261721	0.142015	2.02651e-08	11.0717	2.10361	11	0.968541	0.955059	0.0158114	0.185639	1.93977	0.446704
CORO2A	Coronin-2A	9	15.0476	1	0.701806	0.475435	0.473373	0.329365	0.371318	0.137555	0.147806	0.113744	0.0894332	0.0755884	3.90591e-09	10.1209	3.97596	11	0.973782	0.962546	0.0226194	0.00556973	0.518883	0.872502
CORO7	Isoform 3 of Coronin-7	26	26.7176	1	0.7029	0.312434	0.393738	0.208333	0.18753	0.141901	0.124214	0.121855	0.0925979	0.0765513	0.0770827	8.95695	5.57274	11	0.979168	0.97024	0.0179683	0.0348029	0.264215	1.00821
COTL1	Coactosin-like protein	10	64.0845	1	0.73281	0.808825	0.571141	0.6907	0.500616	0.445522	0.406618	0.238558	0.243949	0.21394	1.67592e-07	13.1014	3.42088	11	0.923279	0.890398	0.0504156	0.27835	2.53379	1.33178
COX15	Isoform 2 of Cytochrome c oxidase assembly protein COX15 homolog	7	21.9072	1	0.717526	0.600172	0.524219	0.506387	0.404474	0.411127	0.338145	0.336862	0.222055	0.197722	3.27255e-08	11.6712	2.54969	11	0.993093	0.990133	0.00373762	0.0845955	0.808007	0.289099
COX17	Cytochrome c oxidase copper chaperone	2	46.0317	1	1.15897	1.34256	0.834451	0.928254	0.465627	0.568506	0.521915	0.588142	0.396256	0.460508	0.500159	12.1316	163.052	11	0.807518	0.725026	0.196475	0.0700846	138.521	149580
COX18	Cytochrome c oxidase assembly protein COX18, mitochondrial	5	12.6126	1	0.839016	0.655521	0.601763	0.550082	0.495263	0.432657	0.430472	0.352876	0.284895	0.193726	1.95615e-08	12.9422	2.95196	11	0.992394	0.989134	0.00428103	0.00538093	1.03725	0.402471
COX20	Cytochrome c oxidase assembly protein COX20, mitochondrial	4	33.0508	1	0.770845	0.619122	0.589148	0.585806	0.4948	0.56356	0.441751	0.551757	0.339273	0.373675	0.127081	12.2964	1.98779	11	0.931002	0.901431	0.0236112	0.453106	6.83731	1.27279
COX4I1	Cytochrome c oxidase subunit 4 isoform 1, mitochondrial	11	51.4793	1	0.836726	0.743655	0.634175	0.691996	0.524239	0.664494	0.509235	0.647233	0.41195	0.46861	0.324979	11.7113	2.62382	11	0.857118	0.795883	0.0419418	0.321207	4.68796	1.88827
COX5A	Cytochrome c oxidase subunit 5A, mitochondrial	9	52.6667	1	1.13135	0.799107	0.872319	0.817106	0.511199	0.598448	0.468128	0.54815	0.353018	0.401929	0.385697	12.4112	8.13115	11	0.888723	0.841032	0.0731884	0.0884777	0.760431	3.51895
COX5B	Cytochrome c oxidase subunit 5B, mitochondrial	5	44.9612	1	1.11769	0.890932	0.953645	0.7812	0.504999	0.591206	0.465028	0.501445	0.326209	0.381856	0.389368	12.4751	11.3362	11	0.926654	0.89522	0.055313	0.0589557	0.463798	4.10063
COX6B1	Cytochrome c oxidase subunit 6B1	6	74.4186	1	0.967115	0.743113	0.771547	0.705708	0.559871	0.625579	0.528786	0.505151	0.369318	0.397815	0.296255	12.6097	4.32754	11	0.955865	0.936949	0.0192576	0.109862	1.1321	1.1828
COX6C	Cytochrome c oxidase subunit 6C	3	38.6667	1	2.09614	1.29036	1.89514	1.14769	0.439981	0.644202	0.442872	0.454716	0.42995	0.314683	0.454315	12.5756	196.327	11	0.442855	0.204079	2.16544	0.232672	251.522	117966
COX7A2	Cytochrome c oxidase subunit 7A2, mitochondrial	2	27.7108	1	0.959433	0.891762	0.852327	0.694726	0.467399	0.461331	0.405301	0.385289	0.303005	0.25473	0.285449	12.2592	9.29264	11	0.982137	0.974481	0.0138383	0.033057	0.236152	1.46184
COX7A2L	Cytochrome c oxidase subunit 7A-related protein, mitochondrial	2	19.2982	1	0.85601	0.644098	0.554539	0.573186	0.449319	0.419076	0.377122	0.256447	0.237316	0.105432	2.9776e-09	12.3931	3.539	11	0.981371	0.973387	0.013301	0.0044477	0.998671	0.679209
COX7B	Cytochrome c oxidase subunit 7B, mitochondrial	2	10	1	0.712898	0.748297	0.603288	0.553306	0.379012	0.450797	0.348715	0.378385	0.212715	0.227115	2.76378e-06	12.5241	2.8808	11	0.949249	0.927499	0.0294877	0.265434	2.59675	1.05182
COX7C	Cytochrome c oxidase subunit 7C, mitochondrial	2	28.5714	1	0.981087	0.967773	0.942543	0.994091	0.51008	0.617961	0.50114	0.703639	0.336453	0.450613	0.519982	12.2428	215.798	11	0.867065	0.810093	0.0869754	0.0466302	269.77	188243
CPD	Carboxypeptidase D	27	20.7971	1	0.83427	0.75821	0.64186	0.671365	0.559989	0.589039	0.504418	0.496246	0.35585	0.279348	4.80196e-09	14.9334	2.69627	11	0.975842	0.965489	0.0103893	0.0388579	0.751252	0.252174
CPEB4	Isoform 2 of Cytoplasmic polyadenylation element-binding protein 4	5	9.55056	1	0.717696	0.473695	0.464987	0.340207	0.316074	0.35086	0.287675	0.280827	0.243437	0.305956	0.26588	8.68372	5.63539	11	0.985725	0.979608	0.00757367	0.0214917	0.213424	0.869441
CPED1	Cadherin-like and PC-esterase domain-containing protein 1	3	2.53411	1	0.74885	0.627101	0.614857	0.473725	0.37984	0.389048	0.286858	0.269104	0.227446	0.169603	0.0292017	11.5291	3.28426	11	0.987288	0.98184	0.00816074	0.0898069	0.753267	0.540424
CPNE1	Copine-1	7	13.2216	1	0.80186	0.775268	0.63036	0.711494	0.574336	0.65947	0.588053	0.507793	0.409031	0.194866	2.7508e-09	15.4061	2.7786	11	0.895776	0.851109	0.0471577
CPNE3	Copine-3	18	31.8436	1	0.647936	0.572915	0.481012	0.417808	0.409579	0.200508	0.243063	0.141535	0.131168	0.112918	5.78107e-10	10.5031	3.32268	11	0.970402	0.957717	0.0220242	0.00271942	0.860403	0.863701
CPNE8	Copine-8	3	5.67376	1	0.884326	0.692548	0.698673	0.553442	0.52531	0.51781	0.392889	0.430853	0.291619	0.337608	0.249452	11.457	4.2878	11	0.974673	0.963818	0.01272	0.0696545	0.631557	0.868542
CPOX	Oxygen-dependent coproporphyrinogen-III oxidase, mitochondrial	19	44.7137	1	0.772939	0.781188	0.616945	0.739926	0.592755	0.769801	0.637016	0.806418	0.442478	0.550146	5.6386e-07	24.6118	1.18103	11	0.61386	0.448372	0.0891345	1.07161	246.301	3.77834
CPPED1	Serine/threonine-protein phosphatase CPPED1	9	26.7516	1	0.751467	0.809525	0.61964	0.796985	0.5881	0.873231	0.687131	0.870936	0.458147	0.735159	7.13585e-06	85.1098	0.507467	11	0.341848	0.0597825	0.15157	10.8236	17060.7	11.4799
CPQ	Carboxypeptidase Q	7	16.3136	1	0.814771	0.786748	0.643022	0.711852	0.524182	0.672219	0.523578	0.715454	0.407536	0.564461	0.463804	10.1005	3.1413	11	0.744657	0.635224	0.0691377	0.215616	2.89703	2.92105
CPS1	Isoform 2 of Carbamoyl-phosphate synthase [ammonia], mitochondrial	4	4.2898	1	0.785146	0.738955	0.659799	0.630038	0.531599	0.558175	0.506143	0.413727	0.317249	0.235126	7.26235e-08	14.1779	2.80205	11	0.978534	0.969335	0.0102289	0.154568	2.26587	0.589631
CPSF1	Cleavage and polyadenylation specificity factor subunit 1	28	19.6119	1	0.530468	0.328711	0.33733	0.221911	0.262082	0.145114	0.140018	0.133519	0.0975423	0.095132	0.0327569	8.10082	3.17853	11	0.989573	0.985105	0.00743545	0.0501024	0.299902	0.63392
CPSF2	Cleavage and polyadenylation specificity factor subunit 2	13	17.9028	1	0.5295	0.308578	0.329298	0.173236	0.230773	0.115279	0.107081	0.101151	0.0789992	0.0650831	0.0190367	8.16106	3.5361	11	0.986583	0.980833	0.0103736	0.0486172	0.302854	0.734331
CPSF3	Cleavage and polyadenylation specificity factor subunit 3	18	30.117	1	0.680662	0.489484	0.494684	0.326355	0.373342	0.187623	0.187236	0.144134	0.12332	0.108939	3.71436e-07	10.1503	3.48035	11	0.97839	0.969128	0.0166756	0.0175522	0.602087	0.752975
CPSF4	Cleavage and polyadenylation specificity factor subunit 4	4	15.6134	1	0.713231	0.414019	0.487984	0.320367	0.304566	0.300002	0.240917	0.23906	0.204511	0.184795	0.173612	8.98062	4.47992	11	0.977737	0.968195	0.0139642	0.0421201	0.328147	0.920062
CPSF6	Isoform 2 of Cleavage and polyadenylation specificity factor subunit 6	18	28.9116	1	0.666916	0.52487	0.448382	0.450699	0.426558	0.449026	0.416698	0.525383	0.303253	0.290859	0.190607	8.69337	1.88199	11	0.918801	0.884001	0.0309855	0.341676	3.61386	1.72979
CPSF7	Isoform 2 of Cleavage and polyadenylation specificity factor subunit 7	14	29.2208	1	0.580689	0.422125	0.413622	0.368429	0.326886	0.358101	0.320993	0.379099	0.232501	0.260818	0.237057	7.28967	2.99419	11	0.975343	0.964776	0.0110766	0.0616756	0.504077	1.13562
CPT1A	Isoform 2 of Carnitine O-palmitoyltransferase 1, liver isoform	15	19.9735	1	0.749652	0.584006	0.543285	0.462143	0.414755	0.35482	0.324928	0.262898	0.215476	0.139408	2.06815e-09	11.4803	2.99616	11	0.997955	0.997079	0.00128942
CPT2	Carnitine O-palmitoyltransferase 2, mitochondrial	22	36.9301	1	0.817574	0.747464	0.62827	0.674523	0.557922	0.654538	0.550952	0.624573	0.40572	0.32524	1.61137e-08	16.2456	2.15603	11	0.901307	0.85901	0.0338348	0.031485	13.5027	1.43253
CRABP2	Cellular retinoic acid-binding protein 2	3	22.4638	1	0.750234	0.684945	0.536757	0.681648	0.486378	0.642999	0.494782	0.687304	0.572861	0.684995	0.600603	7.59805	8.77696	11	0.726078	0.608683	0.0565898	0.0376414	1.01937	12.547
CRACR2A	EF-hand calcium-binding domain-containing protein 4B	8	11.6279	1	0.809371	0.623775	0.589511	0.429344	0.429991	0.358943	0.297477	0.277754	0.240102	0.228301	0.173419	10.5468	4.48936	11	0.992609	0.989442	0.00462958	0.0321113	0.247442	0.47949
CRADD	Death domain-containing protein CRADD	3	19.598	1	0.928529	0.612331	0.677007	0.398307	0.347459	0.314624	0.271571	0.238211	0.192183	0.169821	0.164071	10.8734	6.42633	11	0.972689	0.960984	0.023458	0.0474585	0.330944	1.26812
CRAT	Isoform 3 of Carnitine O-acetyltransferase	7	14.3382	1	0.717145	0.578061	0.549468	0.518353	0.422319	0.495709	0.412666	0.382959	0.285943	0.194076	1.0531e-10	12.1905	2.20571	11	0.973025	0.961464	0.0127464	0.00147227	3.20487	0.768549
CRB2	Isoform 3 of Protein crumbs homolog 2	2	3.88248	1	0.836846	0.72213	0.692826	0.662622	0.53294	0.604226	0.538425	0.499817	0.402554	0.394415	0.169166	13.3857	2.60472	11	0.975004	0.964291	0.00839045	0.198863	2.69891	0.715193
CRBN	Isoform 2 of Protein cereblon	8	21.3152	1	0.727942	0.612745	0.517223	0.416547	0.43318	0.201144	0.22513	0.11467	0.116808	0.075493	5.51568e-08	10.9937	4.09996	11	0.97398	0.962829	0.0225023	0.0345736	0.610875	0.86396
CREBBP	Isoform 2 of CREB-binding protein	29	12.9784	1	0.76766	0.726879	0.587898	0.65551	0.5369	0.622043	0.517754	0.629792	0.363076	0.410514	4.55765e-07	16.2473	1.71225	11	0.876429	0.82347	0.0379699	0.707251	23.828	1.6217
CREG1	Protein CREG1	4	21.8182	1	0.827835	0.756084	0.668145	0.669676	0.50697	0.644246	0.493577	0.608434	0.380008	0.46029	0.319476	11.6202	2.94931	11	0.886249	0.837499	0.0364023	0.235931	3.08524	1.67227
CRELD1	Protein disulfide isomerase CRELD1	4	10.9524	1	0.806546	0.686744	0.658825	0.635991	0.549453	0.568252	0.538665	0.506952	0.351611	0.377328	1.54868e-08	15.2621	2.09923	11	0.975037	0.964338	0.00852794	0.0344063	5.91455	0.696687
CRELD2	Isoform 4 of Protein disulfide isomerase CRELD2	6	18.7692	1	0.809746	0.866404	0.68149	0.823135	0.624728	0.812172	0.680252	0.931122	0.453406	0.754363	0.117239	34.8901	0.936143	11	0.340605	0.0580078	0.152785	15.7624	1224.76	7.39238
CREM	Isoform 12 of cAMP-responsive element modulator	2	5.15464
CRK	Adapter molecule crk	13	43.0921	1	0.861556	0.771273	0.641416	0.707433	0.592353	0.663662	0.584243	0.598719	0.40821	0.502184	0.328645	12.296	2.7481	11	0.906901	0.867001	0.0254282	0.258517	3.84562	1.46534
CRKL	Crk-like protein	15	59.736	1	0.781951	0.69711	0.589379	0.656108	0.541509	0.635758	0.536802	0.665937	0.38219	0.531424	0.413731	9.46999	2.44004	11	0.81505	0.735786	0.0471782	0.27143	3.63254	2.47941
CRLF3	Cytokine receptor-like factor 3	11	28.5068	1	0.708816	0.713259	0.537611	0.497266	0.448316	0.242863	0.251264	0.154592	0.141387	0.117055	1.50204e-07	11.5206	4.00516	11	0.962397	0.946281	0.0309378	0.125476	0.884099	1.02009
CRNKL1	Isoform 2 of Crooked neck-like protein 1	25	34.2067	1	0.950675	0.607886	0.633752	0.343436	0.414978	0.179147	0.203771	0.132514	0.118687	0.102866	0.0788819	11.0745	6.62825	11	0.966778	0.95254	0.0359879	0.0591413	0.368301	1.45593
CROCC	Rootletin	4	1.78483	1	0.811498	0.795507	0.652599	0.707102	0.528774	0.725964	0.525724	0.699809	0.41167	0.572488	0.440114	10.5701	2.78087	11	0.7292	0.613143	0.0723135	0.30687	4.56175	2.93145
CROT	Peroxisomal carnitine O-octanoyltransferase	6	8.66013	1	0.759136	0.731665	0.695624	0.706338	0.552882	0.642257	0.565344	0.522295	0.412771	0.313192	3.44654e-10	15.9154	2.24039	11	0.937903	0.91129	0.0213245	0.00683248	9.13642	1.09924
CRPPA	D-ribitol-5-phosphate cytidylyltransferase	10	29.0466	1	0.818153	0.762725	0.653443	0.715469	0.506622	0.665852	0.492086	0.591815	0.371288	0.427154	0.086634	14.9744	2.25503	11	0.87736	0.8248	0.0419833	0.741671	11.3667	1.62827
CRTAP	Cartilage-associated protein	8	23.192	1	0.812051	0.758526	0.624439	0.637274	0.494405	0.423081	0.351851	0.229627	0.225703	0.132156	6.72026e-09	12.8701	4.05712	11	0.981213	0.973161	0.0142187	0.0825889	0.710353	0.663053
CRTC1	Isoform 3 of CREB-regulated transcription coactivator 1	4	8.09444	1	0.897797	0.745297	0.724532	0.60589	0.597858	0.534378	0.402678	0.566124	0.320534	0.475926	0.384144	11.0168	5.11446	11	0.911259	0.873227	0.0369651	0.0820434	0.821457	1.89231
CRTC2	CREB-regulated transcription coactivator 2	3	4.329	1	0.796012	0.46402	0.569144	0.227883	0.363733	0.217137	0.183324	0.218414	0.126156	0.202426	0.145975	9.71437	5.62504	11	0.936643	0.90949	0.0511776	0.0653905	0.494827	1.7184
CRTC3	Isoform 3 of CREB-regulated transcription coactivator 3	4	7.28155	1	0.790969	0.49165	0.557662	0.334719	0.366655	0.244363	0.228496	0.261724	0.154683	0.27838	0.194531	9.62199	5.50888	11	0.956034	0.937192	0.0303593	0.0509672	0.410893	1.39607
CRY1	Cryptochrome-1	5	9.89761	1	0.717957	0.616976	0.553638	0.525896	0.409574	0.45309	0.346657	0.381677	0.304068	0.23411	0.0122805	12.0064	2.28745	11	0.985413	0.979161	0.00687853	0.178811	2.05596	0.558722
CRYM	Ketimine reductase mu-crystallin	4	14.0127	1	0.929115	0.796243	0.749519	0.643333	0.508159	0.612414	0.498147	0.541917	0.394626	0.330766	0.263886	12.5943	4.07702	11	0.95111	0.930157	0.0221575	0.128678	1.32013	1.20247
CRYZ	Quinone oxidoreductase	13	46.8085	1	0.799826	0.748069	0.587814	0.723521	0.58061	0.721893	0.589995	0.758831	0.452357	0.46271	2.90546e-05	20.2615	1.43481	11	0.723841	0.605487	0.070835	3.34036	91.015	2.80358
CRYZL1	Quinone oxidoreductase-like protein 1	14	38.9685	1	0.706823	0.734569	0.534119	0.663456	0.512676	0.670914	0.512891	0.732336	0.365856	0.581758	0.403278	8.40735	1.59785	11	0.635484	0.479262	0.100283	0.879635	14.2607	4.72875
CS	Citrate synthase, mitochondrial	16	33.2618	1	0.806122	0.730125	0.595469	0.65412	0.560837	0.585716	0.511349	0.556267	0.357415	0.367641	4.47824e-06	15.4226	2.08481	11	0.947347	0.924781	0.0181809	0.592203	9.1033	1.03331
CSDE1	Isoform 2 of Cold shock domain-containing protein E1	34	42.3729	1	0.728668	0.373283	0.446781	0.140891	0.249484	0.0850642	0.0830385	0.0779584	0.058738	0.0574553	0.0264038	9.45666	5.42725	11	0.962577	0.946538	0.0369797	0.0557446	0.376774	1.2812
CSE1L	Isoform 3 of Exportin-2	41	40.5291	1	0.798757	0.75883	0.634449	0.699051	0.542389	0.644473	0.538218	0.581416	0.364451	0.357969	1.7491e-07	15.9595	2.20888	11	0.917411	0.882016	0.0289011	0.804803	12.3205	1.447
CSK	Tyrosine-protein kinase CSK	17	42	1	0.788547	0.686212	0.569798	0.544133	0.505702	0.34636	0.350135	0.192869	0.203927	0.126156	4.16281e-07	12.1987	3.70555	11	0.979716	0.971023	0.0149988	0.0827385	0.895396	0.714432
CSNK1A1	Casein kinase I isoform alpha	12	39.1691	1	0.717033	0.535224	0.52068	0.400269	0.383765	0.339279	0.305776	0.308251	0.220244	0.1984	0.119939	9.95065	3.21639	11	0.993487	0.990696	0.00366089	0.0462583	0.366608	0.409591
CSNK1D	Isoform 2 of Casein kinase I isoform delta	6	15.8924	1	0.716134	0.495017	0.508973	0.344955	0.389805	0.2737	0.276567	0.287578	0.181303	0.180648	0.122168	9.64822	3.58028	11	0.980352	0.971931	0.0121398	0.0649034	0.476343	0.747912
CSNK1E	Casein kinase I isoform epsilon	2	6.49038	1	0.705826	0.519141	0.548606	0.370786	0.413032	0.293149	0.292013	0.268238	0.201141	0.181968	0.0734843	10.2099	3.09554	11	0.981538	0.973626	0.0111556	0.0911512	0.725238	0.67864
CSNK1G1	Isoform 1S of Casein kinase I isoform gamma-1	5	12.2137	1	0.832142	0.616622	0.639389	0.575468	0.532011	0.502442	0.439272	0.473157	0.326482	0.279386	3.80844e-06	13.7995	2.3823	11	0.974463	0.963519	0.0111494	0.99293	3.59748	0.718691
CSNK1G2	Casein kinase I isoform gamma-2	9	15.9036	1	0.767997	0.591767	0.562071	0.516456	0.45982	0.443968	0.388159	0.373147	0.268757	0.19582	1.1622e-08	12.3126	2.5188	11	0.990923	0.987032	0.00465947	0.0607978	0.470569	0.188815
CSNK2A1	Casein kinase II subunit alpha	16	48.8491	1	0.661544	0.487029	0.451893	0.413834	0.359159	0.351706	0.326876	0.342736	0.214974	0.22701	0.144446	9.0317	2.75236	11	0.988204	0.983149	0.00587786	0.0687496	0.532549	0.588174
CSNK2A2	Casein kinase II subunit alpha'	18	58.5714	1	0.624525	0.479555	0.43461	0.341463	0.349006	0.280211	0.271032	0.176786	0.1662	0.0932807	9.76728e-09	9.79364	2.72028	11	0.992212	0.988875	0.00506544	0.0703184	0.441389	0.32378
CSNK2B	Casein kinase II subunit beta	8	49.3023	1	0.664596	0.485523	0.431489	0.401665	0.371993	0.31929	0.296055	0.289416	0.204202	0.196157	0.109388	9.28096	2.85079	11	0.995423	0.993461	0.00248268	0.043296	0.329391	0.356838
CSPP1	Isoform 1 of Centrosome and spindle pole-associated protein 1	7	6.47011	1	0.44814	0.209608	0.282176	0.155437	0.157225	0.115752	0.0968381	0.0921946	0.0797358	0.0666189	0.0460505	7.26668	3.73183	11	0.988158	0.983083	0.00889092	0.0367461	0.322588	0.87448
CSRP1	Cysteine and glycine-rich protein 1	8	45.5959	1	0.864944	0.732901	0.554079	0.695203	0.584887	0.680411	0.636412	0.879167	0.460835	0.67109	0.648415	8.36194	12.0965	11	0.555612	0.36516	0.109805	0.0468326	0.978286	17.5997
CSRP2	Cysteine and glycine-rich protein 2
CST3	Cystatin-C	3	30.137	1	0.876394	0.753851	0.64809	0.718724	0.567715	0.735834	0.588753	0.796832	0.456266	0.621121	0.605327	8.98947	5.35511	11	0.659057	0.512939	0.0793907	0.078051	1.35568	4.83064
CST4	Cystatin-S
CSTA	Cystatin-A	8	84.6939	1	1.78195	0.789361	0.335916	0.472217	0.290871	0.361404	0.313785	0.516623	0.800205	0.715123	0.475769	10.032	123.085	11	0.547219	0.35317	0.868738	0.124553	72.1384	222613
CSTB	Cystatin-B	4	33.6735	1	0.962766	0.745673	0.735866	0.690714	0.4673	0.594508	0.444326	0.523029	0.348562	0.380723	0.34233	11.6221	5.28746	11	0.930298	0.900426	0.0342083	0.0863786	0.809723	1.73519
CSTF1	Cleavage stimulation factor subunit 1	11	32.0186	1	0.718502	0.713608	0.547649	0.680501	0.508946	0.656957	0.519379	0.690816	0.38036	0.54151	0.212544	12.6905	1.25964	11	0.722808	0.604011	0.0727489	2.02689	53.2615	3.47022
CSTF2	Isoform 2 of Cleavage stimulation factor subunit 2	17	38.9286	1	0.7319	0.620072	0.519695	0.60084	0.475688	0.588199	0.475156	0.64805	0.352389	0.528492	0.488086	7.73966	4.44505	11	0.797065	0.710093	0.057601	0.0744678	1.17183	3.92072
CSTF2T	Cleavage stimulation factor subunit 2 tau variant	8	12.3377	1	0.716586	0.603924	0.533285	0.420124	0.432552	0.299894	0.284594	0.276611	0.180213	0.276061	0.151479	10.0577	3.76459	11	0.975225	0.964607	0.0145651	0.0697323	0.539861	0.827482
CSTF3	Cleavage stimulation factor subunit 3	23	34.1702	1	0.727822	0.671789	0.538757	0.676154	0.523311	0.602316	0.536971	0.424748	0.377784	0.169615	1.77251e-08	14.0299	2.27251	11	0.877103	0.824433	0.0559231	0.439102	4.92588	1.0438
CT45A10	Cancer/testis antigen family 45 member A10	8	59.7884	1	0.706519	0.528145	0.492406	0.431465	0.416291	0.362703	0.337328	0.34665	0.2286	0.21206	0.0841729	10.225	2.60702	11	0.991103	0.987291	0.0045655	0.0825959	0.755163	0.465676
CT47A1	Cancer/testis antigen 47A	2	8.33333	1	0.907716	0.44252	0.555269	0.382158	0.338389	0.272409	0.296917	0.210399	0.159285	0.160464	0.162899	10.0714	5.7391	11	0.951186	0.930266	0.039849	0.0603354	0.450521	1.54143
CT55	Cancer/testis antigen 55	5	20.4545	1	0.726507	0.519357	0.489206	0.372018	0.358552	0.313804	0.256939	0.307348	0.185279	0.235123	0.182281	9.38339	4.20589	11	0.987543	0.982204	0.00733775	0.0361119	0.276951	0.638679
CTBP1	Isoform 2 of C-terminal-binding protein 1	11	27.5058	1	0.714689	0.700237	0.568172	0.698446	0.555972	0.579941	0.543947	0.334848	0.350665	0.170392	1.38761e-08	13.9245	2.5785	11	0.881728	0.83104	0.0595039	0.0340191	6.9818	1.61655
CTBS	Di-N-acetylchitobiase	3	9.87013	1	0.855111	0.757788	0.722751	0.633684	0.543783	0.614032	0.476807	0.538763	0.361653	0.418836	0.284194	12.0782	3.46051	11	0.953087	0.932981	0.0172922	0.133125	1.52522	1.07117
CTCF	Transcriptional repressor CTCF	10	15.2682	1	0.648106	0.492322	0.416278	0.402991	0.32238	0.378767	0.304983	0.359472	0.212197	0.177032	0.0607026	9.49954	2.29197	11	0.973088	0.961555	0.0140881	0.168256	1.49652	0.868981
CTDP1	RNA polymerase II subunit A C-terminal domain phosphatase	12	12.9032	1	0.71353	0.385081	0.457564	0.205584	0.253376	0.15788	0.146431	0.123415	0.0995375	0.0929417	0.0667433	9.31447	4.95434	11	0.973836	0.962623	0.0222906	0.0480505	0.334792	1.01661
CTDSP1	Isoform 3 of Carboxy-terminal domain RNA polymerase II polypeptide A small phosphatase 1	4	14.6154	1	0.839395	0.576689	0.582205	0.514802	0.466377	0.399619	0.343806	0.305375	0.23943	0.179446	0.0513816	11.7479	3.31091	11	0.986951	0.981358	0.00811558	0.0919433	0.801393	0.552641
CTDSP2	Carboxy-terminal domain RNA polymerase II polypeptide A small phosphatase 2	3	10.7011	1	0.816941	0.659444	0.696151	0.590223	0.462133	0.521155	0.315917	0.389945	0.320713	0.270951	0.139747	11.9675	3.44319	11	0.958025	0.940036	0.0221674	0.148411	1.40952	1.00674
CTDSPL2	Isoform 2 of CTD small phosphatase-like protein 2	4	12.1827	1	0.490317	0.381889	0.346398	0.293519	0.273386	0.218645	0.209452	0.203786	0.141042	0.154153	0.034481	7.6771	2.21303	11	0.997648	0.99664	0.00138996	0.0443636	0.258268	0.308605
CTH	Cystathionine gamma-lyase	9	24.9383	1	0.743241	0.791817	0.591172	0.743208	0.554158	0.74159	0.558237	0.810833	0.422803	0.64708	0.340623	12.5658	1.15603	11	0.520613	0.315162	0.118981	3.01187	101.355	5.69528
CTIF	CBP80/20-dependent translation initiation factor	4	5.85284	1	0.767533	0.619132	0.621563	0.434704	0.446986	0.325006	0.296893	0.241128	0.185719	0.1605	0.0145556	11.6023	3.48395	11	0.985906	0.979866	0.00980833	0.0895383	0.716133	0.579397
CTNNA1	Catenin alpha-1	35	43.2671	1	0.778102	0.723664	0.617844	0.647602	0.542444	0.605147	0.523552	0.567219	0.357827	0.400962	3.1666e-06	15.7769	1.88823	11	0.937438	0.910625	0.0197486	0.228686	12.8408	1.13408
CTNNAL1	Isoform 2 of Alpha-catulin	3	4.31755	1	0.895458	0.73805	0.677622	0.571875	0.583479	0.260724	0.316514	0.15233	0.167804	0.11232	0.0189731	12.5061	5.34461	11	0.963559	0.947942	0.0356803	0.10582	0.685265	1.22001
CTNNBIP1	Beta-catenin-interacting protein 1	2	29.6296	1	0.918133	0.777222	0.805313	0.671177	0.560514	0.52543	0.435394	0.39662	0.334766	0.300472	0.224967	12.6327	5.12846	11	0.987939	0.98277	0.00692356	0.0513308	0.431319	0.673149
CTNNBL1	Beta-catenin-like protein 1	15	26.1101	1	0.510422	0.408667	0.372804	0.277764	0.320049	0.131306	0.157791	0.079866	0.0833989	0.0615587	2.29337e-07	8.65312	2.99657	11	0.972864	0.961235	0.020412	0.129627	0.605768	0.937019
CTNND1	Isoform 1A of Catenin delta-1	27	31.6184	1	0.560231	0.1619	0.240632	0.102132	0.12164	0.0870896	0.0786288	0.0725232	0.0560242	0.0512135	0.0672146	8.06765	7.1573	11	0.984712	0.97816	0.0132265	0.0211206	0.190264	1.33486
CTPS1	CTP synthase 1	24	44.5008	1	0.761398	0.694297	0.565795	0.592373	0.487933	0.548149	0.476814	0.45625	0.324907	0.155965	4.66256e-09	13.4996	2.53956	11	0.939063	0.912947	0.030101	0.0749715	1.40296	0.412295
CTPS2	CTP synthase 2	16	30.7167	1	0.809025	0.743943	0.604545	0.702214	0.561033	0.664705	0.558409	0.648672	0.416196	0.294966	3.42634e-08	16.3336	2.15356	11	0.856424	0.794891	0.0512132	0.305841	16.6159	1.74593
CTR9	RNA polymerase-associated protein CTR9 homolog	26	23.6999	1	0.597808	0.204398	0.332117	0.100065	0.142043	0.0784165	0.0680956	0.0595943	0.0526933	0.0424703	0.0391167	8.3689	5.62737	11	0.969495	0.956421	0.0276602	0.0398006	0.316903	1.37026
CTSA	Isoform 2 of Lysosomal protective protein	5	11.2311	1	0.876153	0.786554	0.652816	0.752865	0.519679	0.609602	0.521117	0.60775	0.353169	0.476781	0.356744	11.6814	3.703	11	0.868974	0.812819	0.0469077	0.179544	2.11501	1.93567
CTSB	Cathepsin B	9	30.6785	1	0.84773	0.754596	0.642967	0.684999	0.584736	0.674079	0.574106	0.673213	0.417866	0.496753	0.251737	13.5882	2.15203	11	0.863514	0.80502	0.0353015	0.584106	10.5274	1.77784
CTSC	Dipeptidyl peptidase 1	14	32.8294	1	0.79939	0.78254	0.611643	0.72316	0.583928	0.721248	0.603495	0.779959	0.426721	0.556344	3.21785e-06	22.3382	1.29607	11	0.674685	0.535265	0.0777022	8.65036	145.844	3.14039
CTSD	Cathepsin D	15	48.0583	1	0.835181	0.801156	0.617654	0.762149	0.590742	0.789006	0.630089	0.845594	0.49267	0.651599	0.586774	8.77108	2.54863	11	0.526554	0.323648	0.100065	0.332844	5.37982	5.24296
CTSH	Pro-cathepsin H	6	19.7015	1	0.757394	0.716008	0.515162	0.728073	0.558185	0.675221	0.567545	0.810382	0.406242	0.677606	0.615621	7.41644	6.61769	11	0.521616	0.316594	0.12352	0.0668228	2.08904	13.2471
CTSL	Procathepsin L	6	20.1201	1	0.894211	0.71154	0.647369	0.608946	0.601699	0.491134	0.518435	0.546758	0.313948	0.536503	0.439109	10.1651	5.30181	11	0.896164	0.851662	0.0375754	0.0660512	0.731552	2.14463
CTSS	Isoform 2 of Cathepsin S	3	13.1673	1	0.800482	0.710148	0.600077	0.684454	0.557336	0.651277	0.581371	0.698404	0.402894	0.543623	0.401396	10.1662	2.15446	11	0.787529	0.69647	0.0509671	0.404048	6.55714	2.62366
CTSZ	Cathepsin Z	7	21.4521	1	0.680932	0.748663	0.518336	0.637359	0.460855	0.60036	0.438561	0.616632	0.286648	0.516297	0.2859	9.93018	1.94474	11	0.725447	0.607781	0.0952108	0.670014	9.69898	3.21338
CTTN	Src substrate cortactin	24	40.5455	1	0.768908	0.544251	0.504212	0.41056	0.383851	0.332999	0.308599	0.321828	0.207755	0.211818	0.175107	9.82045	4.04629	11	0.991506	0.987865	0.00498868	0.034429	0.264889	0.504251
CTTNBP2NL	CTTNBP2 N-terminal-like protein	2	2.66041
CTU1	Cytoplasmic tRNA 2-thiolation protein 1	11	40.8046	1	0.827902	0.719704	0.687396	0.579183	0.555902	0.414822	0.3657	0.331668	0.249955	0.190616	4.56998e-08	13.1813	3.55845	11	0.99188	0.988401	0.00524454	0.0748156	0.763221	0.400533
CTU2	Cytoplasmic tRNA 2-thiolation protein 2	15	35.1456	1	0.8293	0.64443	0.614504	0.524707	0.516777	0.397959	0.361099	0.337331	0.262729	0.205129	0.062141	12.1023	3.33452	11	0.993345	0.990492	0.00392194	0.0682735	0.614663	0.391126
CUEDC2	CUE domain-containing protein 2	5	16.0279	1	0.81581	0.77936	0.616027	0.665473	0.565084	0.567584	0.471153	0.507109	0.332749	0.405923	0.206538	12.5218	2.96342	11	0.94967	0.9281	0.0190461	0.204068	2.45622	1.05504
CUL1	Cullin-1	38	47.5515	1	0.761478	0.711477	0.576383	0.701811	0.535804	0.710925	0.558465	0.733338	0.411641	0.534279	4.13809e-05	21.152	1.10142	11	0.697636	0.568051	0.0751155	2.90102	187.855	3.42914
CUL2	Cullin-2	25	34.3624	1	0.794904	0.664405	0.602867	0.454536	0.47508	0.241057	0.263955	0.135342	0.149085	0.0845432	6.9525e-07	11.6863	4.43359	11	0.975783	0.965404	0.0216061	0.185339	0.611143	0.851202
CUL3	Cullin-3	35	42.7083	1	0.810121	0.783383	0.638977	0.730118	0.58647	0.657387	0.589951	0.484315	0.388158	0.223423	1.63833e-07	15.4394	2.88101	11	0.91649	0.880699	0.0377559	0.473544	6.44201	1.42403
CUL4A	Cullin-4A	17	19.4993	1	0.749902	0.733794	0.609095	0.575901	0.481841	0.344676	0.338929	0.206411	0.194891	0.123123	2.38034e-08	12.3402	3.87006	11	0.97449	0.963557	0.0192517	0.128624	0.942645	0.816692
CUL4B	Isoform 2 of Cullin-4B	48	44.2458	1	0.788883	0.732171	0.58561	0.632243	0.540525	0.37469	0.393896	0.166513	0.213021	0.087578	1.00068e-10	12.6558	4.07688	11	0.951678	0.930969	0.0388707	0.00128303	1.31625	1.17395
CUL5	Cullin-5	29	33.3333	1	0.761763	0.72459	0.611783	0.673831	0.530514	0.678081	0.566557	0.612168	0.378576	0.358894	6.16649e-08	16.3786	1.84733	11	0.866515	0.809307	0.0425318	0.0979889	22.206	1.71738
CUL7	Cullin-7	10	6.06596	1	0.63885	0.41259	0.434444	0.250407	0.247237	0.227244	0.172039	0.183516	0.120106	0.124152	0.0783911	8.94852	3.9113	11	0.98679	0.981128	0.0094538	0.0433477	0.290972	0.668619
CUSTOS	Protein CUSTOS	7	37.0229	1	0.649153	0.511171	0.435769	0.558677	0.427948	0.620844	0.525534	0.582694	0.369442	0.352796	2.11165e-05	13.483	0.838657	11	0.795708	0.708154	0.0653762	4.49882	146.308	3.70743
CUTA	Isoform C of Protein CutA	4	26.9231	1	0.876536	0.794029	0.708668	0.791508	0.545094	0.612423	0.494766	0.615113	0.391423	0.43288	0.273635	13.0334	3.40177	11	0.895042	0.85006	0.0386892	0.254378	3.10782	1.63664
CUTC	Copper homeostasis protein cutC homolog	4	16.8498	1	0.723615	0.668022	0.544892	0.632735	0.517208	0.686642	0.544638	0.810657	0.396612	0.632799	0.595958	7.26155	7.62769	11	0.571692	0.388132	0.111349	0.0565581	2.17909	17.7939
CUX1	Protein CASP	4	5.75221	1	0.693659	0.465806	0.491944	0.335996	0.307826	0.207788	0.17837	0.113922	0.119488	0.0736831	5.14588e-09	10.0904	3.71652	11	0.987579	0.982256	0.0100522	0.0226713	0.398964	0.579838
CUX1	Isoform 3 of Homeobox protein cut-like 1	28	17.942	1	0.654509	0.438111	0.435815	0.344599	0.327933	0.231723	0.214021	0.166674	0.138406	0.113035	0.00977708	9.66556	3.06619	11	0.993675	0.990964	0.00438771	0.0529116	0.368405	0.408568
CUX1	Isoform 8 of Protein CASP
CWC15	Spliceosome-associated protein CWC15 homolog	9	29.6943	1	0.555373	0.517588	0.385158	0.470003	0.381991	0.576084	0.407563	0.752195	0.383811	0.535446	0.495717	3.62476e-05	0.536096	11	0.650215	0.500307	0.123966	3.56793	2.75218	3220.34
CWC22	Pre-mRNA-splicing factor CWC22 homolog	17	16.8502	1	0.585649	0.192677	0.291137	0.104897	0.121708	0.0919581	0.0795103	0.0780868	0.0606847	0.0569512	0.0621265	8.21961	6.3942	11	0.979071	0.970102	0.0182848	0.0277654	0.240137	1.30967
CWC27	Spliceosome-associated protein CWC27 homolog	14	36.8644	1	0.591149	0.538604	0.43592	0.360201	0.353729	0.162251	0.174783	0.104893	0.0995545	0.0855142	3.16009e-11	9.83195	3.39825	11	0.969105	0.955864	0.0241641	0.00143797	0.70538	0.931605
CWF19L1	CWF19-like protein 1	15	33.4572	1	0.767262	0.615058	0.563739	0.509059	0.489935	0.339796	0.363347	0.232002	0.224869	0.146669	4.47723e-09	11.9237	3.16195	11	0.984955	0.978507	0.00977937	0.0558575	0.836791	0.531132
CWF19L2	CWF19-like protein 2	5	6.37584	1	0.426351	0.234562	0.266654	0.161037	0.159457	0.163293	0.134393	0.116132	0.0816519	0.0785981	0.0553018	6.91471	3.27166	11	0.993093	0.990132	0.00487858	0.0332794	0.294555	0.682736
CXorf38	Uncharacterized protein CXorf38	5	14.1066	1	0.798178	0.784937	0.655633	0.689307	0.550743	0.526964	0.446942	0.27621	0.288167	0.194681	4.17518e-09	13.765	3.5986	11	0.962363	0.946232	0.0236511	0.0498028	0.794763	0.497992
CXXC1	CXXC-type zinc finger protein 1	10	13.5671	1	0.586472	0.259173	0.347042	0.177074	0.183222	0.153042	0.117523	0.133089	0.0982149	0.101634	0.0927998	8.17989	5.07829	11	0.980222	0.971745	0.015143	0.0328364	0.27691	1.07088
CYB561	Transmembrane ascorbate-dependent reductase CYB561
CYB561A3	Lysosomal membrane ascorbate-dependent ferrireductase CYB561A3	3	11.157	1	0.81667	0.790091	0.730255	0.670734	0.528807	0.618795	0.527109	0.54669	0.373213	0.417528	0.168091	13.7681	2.73948	11	0.943309	0.919013	0.0196902	0.301864	4.01181	1.09364
CYB5A	Isoform 2 of Cytochrome b5	5	67.3469	1	0.889395	0.767828	0.68905	0.765972	0.598688	0.705852	0.629045	0.705208	0.421372	0.465966	1.40496e-06	18.7322	2.11524	11	0.845353	0.779075	0.0436668	1.46697	25.3208	1.81283
CYB5B	Cytochrome b5 type B	6	47.3333	1	0.7917	0.787153	0.624057	0.737939	0.524394	0.690855	0.537046	0.692	0.387209	0.544583	0.292373	12.7125	2.05545	11	0.736973	0.624247	0.0734905	0.806236	15.0532	2.72946
CYB5R1	NADH-cytochrome b5 reductase 1	14	43.9344	1	0.755374	0.737493	0.56399	0.686421	0.548538	0.62404	0.539878	0.422088	0.387799	0.154124	1.84105e-08	14.3928	2.62601	11	0.881625	0.830892	0.0581443	0.227744	7.11213	1.558
CYB5R2	NADH-cytochrome b5 reductase 2	7	22.8261	1	0.907508	0.786383	0.699784	0.683532	0.555084	0.678817	0.486274	0.663199	0.432629	0.523848	0.482922	10.6356	4.88854	11	0.863868	0.805526	0.041454	0.0862174	1.03796	2.34229
CYB5R3	Isoform 2 of NADH-cytochrome b5 reductase 3	15	56.8345	1	0.795064	0.736832	0.575182	0.72988	0.572178	0.704807	0.57748	0.729692	0.432265	0.45755	2.01434e-05	19.3793	1.47019	11	0.747817	0.639739	0.067036	2.911	74.7697	2.63608
CYB5R4	Cytochrome b5 reductase 4	7	15.3551	1	0.771481	0.699422	0.616876	0.614006	0.513764	0.445329	0.408913	0.229373	0.260533	0.146658	1.57452e-11	12.8431	3.40258	11	0.970018	0.957168	0.0195833	0.000529864	1.51138	0.834093
CYBA	Cytochrome b-245 light chain	4	21.5385	1	0.729342	0.767677	0.606138	0.600843	0.499233	0.433282	0.416215	0.356942	0.234035	0.232079	2.63764e-08	13.0861	2.97096	11	0.968777	0.955396	0.0174007	0.154483	1.75594	0.665204
CYBC1	Isoform 2 of Cytochrome b-245 chaperone 1	5	25.4335	1	0.945184	0.611859	0.693203	0.555281	0.582026	0.448457	0.486007	0.305876	0.327609	0.152451	2.83544e-07	13.4743	3.39461	11	0.935119	0.907313	0.0431626	0.0344919	2.71235	1.28398
CYBRD1	Isoform 3 of Plasma membrane ascorbate-dependent reductase CYBRD1	2	9.64912	1	0.784769	0.76393	0.659715	0.651879	0.565121	0.705232	0.669469	0.744868	0.462831	0.598765	0.440981	10.135	1.6995	11	0.725149	0.607356	0.0527936	0.677751	14.5626	3.3311
CYC1	Cytochrome c1, heme protein, mitochondrial	6	21.2308	1	0.767278	0.597361	0.553467	0.511511	0.409212	0.433116	0.300446	0.339923	0.277775	0.205968	0.0933864	11.0848	3.06477	11	0.986952	0.98136	0.00713631	0.0875985	0.792606	0.548408
CYCS	Cytochrome c	6	45.7143	1	0.822367	0.774425	0.577237	0.605279	0.459843	0.571484	0.422675	0.502263	0.340171	0.3786	0.310735	10.7921	3.89532	11	0.927003	0.895719	0.0304011	0.10962	1.08986	1.4457
CYFIP1	Cytoplasmic FMR1-interacting protein 1	30	25.5387	1	0.770237	0.681158	0.579539	0.565025	0.486668	0.408377	0.389506	0.225239	0.235968	0.11819	1.6498e-09	12.3998	3.40712	11	0.97893	0.9699	0.0142859
CYHR1	Isoform 2 of Cysteine and histidine-rich protein 1	5	21.8978	1	0.914884	0.821971	0.702787	0.72681	0.614141	0.720427	0.56397	0.685565	0.442916	0.472117	0.229877	14.7981	2.75182	11	0.880941	0.829916	0.0352646	0.49043	7.41763	1.66045
CYP20A1	Cytochrome P450 20A1	10	25.5411	1	0.767723	0.753693	0.627104	0.711991	0.542305	0.639293	0.525234	0.423539	0.36473	0.173781	4.31218e-07	14.5838	2.89278	11	0.909706	0.871008	0.0454353	1.37925	4.30424	1.14449
CYP2S1	Cytochrome P450 2S1	5	11.7063	1	0.832824	0.870367	0.724301	0.723238	0.549238	0.669942	0.531735	0.589848	0.422639	0.427619	0.194409	14.2798	2.94035	11	0.910639	0.872341	0.0305016	0.372653	4.95556	1.41945
CYP4V2	Isoform 2 of Cytochrome P450 4V2	2	4.77137	1	0.759854	0.653878	0.616073	0.6495	0.501434	0.561288	0.416279	0.464137	0.291822	0.231342	2.4548e-07	13.6863	2.49958	11	0.952278	0.931826	0.022272	0.823752	3.16506	0.76914
CYP51A1	Lanosterol 14-alpha demethylase	15	31.6103	1	0.78224	0.642019	0.558919	0.573524	0.490585	0.482738	0.423347	0.354828	0.290313	0.176527	3.83736e-08	12.8278	2.69896	11	0.983651	0.976644	0.00862869	0.173167	1.73966	0.60503
CYREN	Isoform 3 of Cell cycle regulator of non-homologous end joining
CYRIB	CYFIP-related Rac1 interactor B	12	49.0741	1	0.836436	0.78501	0.670841	0.752785	0.556985	0.719092	0.545599	0.638048	0.393762	0.484518	3.75851e-06	17.9074	2.01681	11	0.840976	0.772823	0.0475572	2.72175	23.9694	1.74534
CYTH1	Isoform 3 of Cytohesin-1	2	5.89971	1	0.874672	0.656643	0.717201	0.487492	0.446645	0.519947	0.379499	0.3529	0.299833	0.272887	0.21602	11.2718	4.35366	11	0.956966	0.938523	0.0245234	0.0907139	0.772327	1.15452
CYTH2	Isoform 2 of Cytohesin-2	3	9.52381	1	0.850427	0.611782	0.646516	0.479211	0.490429	0.301459	0.279101	0.280784	0.227932	0.199635	0.132404	11.1639	4.55992	11	0.974736	0.963909	0.0178412	0.0699069	0.52308	0.898663
CZIB	CXXC motif containing zinc binding protein	8	61.25	1	0.72827	0.745395	0.539842	0.652053	0.518813	0.523696	0.45932	0.35884	0.286961	0.297655	3.04313e-06	13.5813	2.43752	11	0.940294	0.914706	0.0275803	0.416262	5.0365	1.1078
D2HGDH	D-2-hydroxyglutarate dehydrogenase, mitochondrial	5	10.9405	1	0.800965	0.724233	0.684028	0.600254	0.513582	0.524402	0.46797	0.415093	0.344511	0.233634	4.19757e-09	13.9912	2.78736	11	0.989541	0.985058	0.00501495	0.0108314	1.69757	0.459931
DAAM1	Isoform 2 of Disheveled-associated activator of morphogenesis 1	12	10.8614	1	0.751166	0.734923	0.692199	0.57835	0.528048	0.494745	0.456211	0.381003	0.332796	0.228718	2.74781e-07	13.7243	2.76602	11	0.981441	0.973486	0.00905675	0.326971	1.89329	0.543629
DAB2	Isoform 3 of Disabled homolog 2	17	25.1001	1	0.769662	0.752866	0.5961	0.633843	0.5331	0.530916	0.454117	0.486049	0.315364	0.429424	0.250215	11.3537	2.92338	11	0.939333	0.913332	0.0222078	0.179297	2.08921	1.18576
DAD1	Dolichyl-diphosphooligosaccharide--protein glycosyltransferase subunit DAD1	3	26.5487	1	0.789668	0.866642	0.694398	0.884922	0.522528	0.617299	0.529786	0.558028	0.349134	0.358053	3.53929e-07	16.0257	2.97632	11	0.836941	0.767059	0.0753404	0.847512	9.78281	2.02764
DAG1	Dystroglycan	7	9.8324	1	0.789426	0.636803	0.578835	0.568297	0.464602	0.549501	0.453565	0.522135	0.321541	0.406297	0.32821	9.77652	3.23924	11	0.935772	0.908246	0.022702	0.109896	1.11201	1.34551
DAGLB	Diacylglycerol lipase-beta	9	13.3929	1	0.815259	0.690437	0.67186	0.579248	0.51835	0.520494	0.472058	0.476763	0.351899	0.343537	0.18496	12.0836	2.87519	11	0.987843	0.982633	0.00473708	0.097526	1.13178	0.511287
DAP	Death-associated protein 1	5	50.9804	1	0.915422	0.752386	0.647155	0.608866	0.54321	0.549725	0.465501	0.582774	0.36308	0.428379	0.408084	10.6227	5.24115	11	0.942235	0.917479	0.0224565	0.0570769	0.590452	1.54988
DAP3	28S ribosomal protein S29, mitochondrial	10	22.8643	1	0.919937	0.746415	0.655273	0.580323	0.540368	0.406059	0.390436	0.302141	0.248704	0.136339	0.0221775	12.9929	4.20246	11	0.992961	0.989945	0.00533624	0.066423	0.514261	0.454292
DAPK1	Isoform 4 of Death-associated protein kinase 1	6	3.88563	1	0.691695	0.284472	0.450455	0.143842	0.22993	0.126653	0.0994273	0.104773	0.0864631	0.074567	0.0616086	8.95586	5.29212	11	0.947879	0.925542	0.0469298	0.0601613	0.440898	1.56861
DAPK3	Death-associated protein kinase 3	4	12.3348	1	0.669629	0.210732	0.328544	0.134288	0.156795	0.097735	0.0895213	0.0640158	0.0590334	0.0553521	0.0632204	8.60927	6.59094	11	0.971337	0.959053	0.0265143	0.0335911	0.275394	1.41889
DARS1	Aspartate--tRNA ligase, cytoplasmic	33	70.6587	1	0.792273	0.612543	0.558466	0.425669	0.455603	0.369952	0.329395	0.343129	0.231375	0.110658	3.33251e-09	11.8262	3.06833	11	0.980775	0.972536	0.0124327	0.00733484	1.17064	0.658711
DARS2	Aspartate--tRNA ligase, mitochondrial	20	37.2093	1	0.749413	0.58892	0.557996	0.543781	0.475002	0.471765	0.449922	0.304213	0.284796	0.137035	2.78069e-08	12.3802	2.60976	11	0.963863	0.948375	0.0197075	0.0654149	2.6784	0.900354
DAXX	Isoform beta of Death domain-associated protein 6	11	16.1337	1	0.867548	0.556028	0.566999	0.423574	0.446371	0.309668	0.32061	0.247955	0.210834	0.212678	0.176245	10.425	4.92697	11	0.978253	0.968933	0.0149872	0.0488734	0.368648	0.890212
DAZAP1	DAZ-associated protein 1	10	29.2383	1	0.664475	0.683537	0.534325	0.593545	0.509543	0.554171	0.480608	0.728605	0.339078	0.519992	0.295741	8.874	1.29514	11	0.710226	0.586037	0.0843367	1.3813	25.9936	4.20332
DBF4	Protein DBF4 homolog A	2	2.67062	1	0.299541	0.0906483	0.145855	0.079167	0.0795484	0.0678079	0.0581696	0.0616645	0.0514373	0.0483531	0.0555324	6.70087	6.09908	11	0.994915	0.992735	0.00402455	0.0126073	0.31783	1.41869
DBI	Acyl-CoA-binding protein	4	50.5747	1	1.16697	1.03053	1.04703	0.769106	0.494364	0.586246	0.431367	0.426086	0.334199	0.328905	0.403699	12.3367	22.6633	11	0.927345	0.896207	0.073803	0.0484517	0.321658	11.4918
DBN1	Drebrin	21	28.3513	1	0.709743	0.590382	0.521106	0.565225	0.462309	0.580818	0.502757	0.631078	0.349282	0.539659	0.502125	7.50928	5.63839	11	0.815097	0.735853	0.0506333	0.0500967	1.05242	5.02236
DBNDD1	Isoform 3 of Dysbindin domain-containing protein 1	2	8.63309	1	0.919962	0.585821	0.633311	0.458629	0.480567	0.377956	0.329292	0.450088	0.252242	0.312559	0.300993	10.2104	5.9789	11	0.941275	0.916107	0.0345558	0.0547865	0.484313	1.75852
DBNL	Isoform 2 of Drebrin-like protein	18	47.0998	1	0.769207	0.687838	0.550489	0.516697	0.477648	0.314345	0.319997	0.18979	0.18232	0.195322	0.0404425	11.6237	3.78084	11	0.976298	0.966141	0.0168269	0.10275	0.795059	0.775981
DBR1	Lariat debranching enzyme	9	19.1176	1	0.739999	0.643947	0.532677	0.571812	0.469438	0.502538	0.443302	0.501384	0.300062	0.258486	1.10478e-06	13.1846	2.04766	11	0.951452	0.930645	0.0202672	0.267208	6.21798	1.02004
DBT	Lipoamide acyltransferase component of branched-chain alpha-keto acid dehydrogenase complex, mitochondrial	9	19.0871	1	0.623036	0.556896	0.490103	0.434646	0.411499	0.291327	0.296182	0.155754	0.178397	0.0945946	3.10389e-07	10.5426	2.8789	11	0.973307	0.961867	0.0178001	0.115316	1.14131	0.80619
DCAF1	Isoform 2 of DDB1- and CUL4-associated factor 1	23	15.6042	1	0.735393	0.5472	0.527049	0.330855	0.391887	0.181656	0.181081	0.168046	0.116819	0.121643	0.029752	10.4371	4.13574	11	0.974989	0.96427	0.0205429	0.0750661	0.507294	0.851925
DCAF10	DDB1- and CUL4-associated factor 10	8	15.3846	1	0.893937	0.706782	0.671022	0.64512	0.547166	0.554572	0.531298	0.458014	0.362645	0.181818	1.5321e-06	14.4721	3.07141	11	0.96291	0.947014	0.0194953	0.983366	3.05755	0.905923
DCAF11	DDB1- and CUL4-associated factor 11	7	15.9341	1	0.774011	0.641162	0.587412	0.506971	0.494203	0.38336	0.358818	0.258159	0.233751	0.165269	9.94303e-09	12.1853	3.13913	11	0.992799	0.989713	0.00451365	0.0449468	0.563218	0.358819
DCAF12	DDB1- and CUL4-associated factor 12	6	13.245	1	0.652977	0.512356	0.460832	0.347382	0.339235	0.184685	0.184388	0.160148	0.111155	0.09849	1.98285e-09	10.0333	3.43052	11	0.988475	0.983536	0.00876436	0.0129596	0.36867	0.405078
DCAF13	DDB1- and CUL4-associated factor 13	5	12.3596	1	0.747865	0.491436	0.538671	0.349586	0.334216	0.249132	0.215946	0.176978	0.152471	0.122299	0.0566772	10.2013	4.00812	11	0.984855	0.978364	0.0115134	0.0570485	0.392937	0.658474
DCAF15	DDB1- and CUL4-associated factor 15	5	9.83333	1	0.82353	0.773265	0.645444	0.544779	0.543111	0.227919	0.303872	0.115064	0.138134	0.0706579	3.64459e-07	12.3256	5.3701	11	0.958888	0.941268	0.0419898	0.646937	0.692736	1.40828
DCAF16	DDB1- and CUL4-associated factor 16	3	16.6667	1	0.777019	0.302913	0.401097	0.151733	0.217735	0.121286	0.113327	0.121809	0.0786532	0.0797235	0.0904258	9.13941	7.01562	11	0.965853	0.951218	0.0325148	0.0371884	0.299364	1.52396
DCAF17	DDB1- and CUL4-associated factor 17	2	5
DCAF4	Isoform 4 of DDB1- and CUL4-associated factor 4	3	9.36709	1	0.819631	0.57432	0.517654	0.442019	0.400753	0.324805	0.31161	0.328308	0.234992	0.193109	0.184557	10.1559	4.48807	11	0.990844	0.986919	0.00567669	0.0329195	0.254573	0.543167
DCAF4L2	DDB1- and CUL4-associated factor 4-like protein 2	2	3.79747	1	0.711503	0.544691	0.534849	0.40207	0.373073	0.327084	0.27077	0.184167	0.170286	0.0956142	1.37036e-10	10.8606	3.24044	11	0.991371	0.987673	0.00609834
DCAF5	Isoform 2 of DDB1- and CUL4-associated factor 5	2	2.55814	1	0.599512	0.363209	0.368097	0.202447	0.251477	0.163843	0.121418	0.134164	0.0850429	0.114827	0.0613052	8.59347	4.09623	11	0.986615	0.980879	0.0101412	0.0392901	0.266772	0.718704
DCAF6	DDB1- and CUL4-associated factor 6	12	13.7209	1	0.726581	0.660132	0.578299	0.599508	0.486149	0.525094	0.433711	0.528863	0.309682	0.352921	5.44235e-06	13.8989	1.83062	11	0.944432	0.920617	0.0201297	0.614167	9.78092	1.10949
DCAF7	DDB1- and CUL4-associated factor 7	10	31.5789	1	0.730572	0.615915	0.542001	0.540853	0.439395	0.499647	0.417652	0.606227	0.311136	0.45657	0.408048	8.37153	3.96656	11	0.861484	0.80212	0.0470583	0.0867667	0.938163	2.53595
DCAF8	DDB1- and CUL4-associated factor 8	8	15.7454	1	0.686962	0.574808	0.482582	0.451209	0.413931	0.387345	0.317988	0.40451	0.225309	0.315101	0.220471	9.15197	3.18737	11	0.969176	0.955966	0.0141781	0.0807218	0.653692	0.958505
DCAKD	Dephospho-CoA kinase domain-containing protein	6	28.5714	1	0.759729	0.5596	0.584502	0.311303	0.392727	0.190714	0.170075	0.152556	0.117448	0.101927	0.0185209	10.7102	4.39786	11	0.966273	0.951819	0.0297841	0.087055	0.572918	1.01808
DCD	Dermcidin	5	41.8182	1	1.22753	0.852122	0.561934	0.660032	0.442694	0.686073	1.36018	0.661444	1.0338	0.782118	0.777262	9.37303	15.0694	11	0.172479	-0.182173	0.670691
DCK	Deoxycytidine kinase	7	25	1	0.741954	0.744966	0.594414	0.719116	0.557024	0.621127	0.546107	0.44722	0.345603	0.17528	2.70655e-11	14.5665	2.7238	11	0.890272	0.843246	0.0535458	0.00579392	6.91384	1.56113
DCLRE1C	Protein artemis	6	7.80347	1	0.625753	0.495589	0.455266	0.415713	0.352019	0.340617	0.314447	0.279491	0.220906	0.151644	1.40036e-09	10.1279	2.20256	11	0.996364	0.994806	0.00195996	0.0079385	0.720185	0.312707
DCP1A	Isoform 2 of mRNA-decapping enzyme 1A	10	22.2426	1	0.784786	0.553928	0.547837	0.390162	0.416944	0.251228	0.258893	0.220854	0.166314	0.192338	0.11634	10.3371	4.38857	11	0.982361	0.974801	0.0125681	0.0527141	0.379599	0.738567
DCP1B	mRNA-decapping enzyme 1B	5	10.5348	1	0.859976	0.556149	0.562135	0.397765	0.435393	0.289482	0.348176	0.224311	0.228623	0.216473	0.194232	10.2221	5.21766	11	0.97248	0.960686	0.0188619	0.0484128	0.372689	1.04868
DCP2	m7GpppN-mRNA hydrolase	7	11.6667	1	0.681326	0.27876	0.375007	0.14811	0.183081	0.118734	0.111805	0.106254	0.073303	0.0803531	0.0752312	8.76882	5.98015	11	0.97329	0.961843	0.0235533	0.0357149	0.283744	1.23234
DCPS	m7GpppX diphosphatase	11	38.2789	1	0.786983	0.809393	0.623977	0.727451	0.583365	0.736454	0.591053	0.667067	0.417174	0.428181	1.04923e-05	18.2314	1.89403	11	0.81442	0.734886	0.0534459	1.70989	32.4981	2.04003
DCTD	Deoxycytidylate deaminase	7	42.1348	1	0.79776	0.813449	0.649893	0.743699	0.585504	0.745335	0.60333	0.732489	0.440852	0.480294	1.23417e-08	19.8779	1.7194	11	0.765435	0.664908	0.0602346	0.0459385	54.5712	2.37078
DCTN1	Isoform 3 of Dynactin subunit 1	45	39.9676	1	0.738747	0.521449	0.500278	0.324172	0.38419	0.143164	0.171849	0.102296	0.0943756	0.0715176	5.30671e-08	10.4438	4.27058	11	0.974117	0.963024	0.0233594	0.0446816	0.491202	0.885205
DCTN2	Dynactin subunit 2	18	51.1222	1	0.748374	0.706093	0.567181	0.691822	0.521816	0.659657	0.523661	0.658041	0.380855	0.520168	0.153243	14.2642	1.40594	11	0.780453	0.686362	0.0577579	1.72675	42.5011	2.67294
DCTN3	Dynactin subunit 3	6	32.7957	1	1.16223	1.0595	0.895393	0.872263	0.459005	0.618661	0.442906	0.567839	0.414958	0.462079	0.494241	12.0808	161.093	11	0.906659	0.866655	0.0728955	0.0426816	89.3761	156266
DCTN4	Dynactin subunit 4	12	33.6957	1	0.787866	0.630779	0.57123	0.626609	0.543542	0.604921	0.543501	0.563276	0.394746	0.228794	1.55903e-07	14.8052	2.00718	11	0.884957	0.835653	0.0442289	0.73153	14.3328	1.68371
DCTN5	Isoform 2 of Dynactin subunit 5	4	25.6579	1	0.832295	0.648428	0.548444	0.621363	0.48276	0.576873	0.519087	0.488538	0.34921	0.199107	9.66861e-09	13.9672	2.39484	11	0.912872	0.875531	0.0406146	0.0492931	6.9531	1.35959
DCTN6	Dynactin subunit 6	5	30	1	0.813591	0.726944	0.662319	0.712375	0.632996	0.730029	0.711353	0.72211	0.439179	0.512192	2.02824e-05	21.8524	1.43721	11	0.770969	0.672812	0.0491013	3.20375	92.1685	2.43228
DCTPP1	dCTP pyrophosphatase 1	8	58.2353	1	1.0445	0.889604	0.913997	0.833975	0.538582	0.66687	0.522841	0.666532	0.412238	0.495219	0.493912	12.2753	9.86532	11	0.870862	0.815518	0.0626866	0.0672347	0.667584	4.61887
DCUN1D1	DCN1-like protein 1	11	38.2239	1	0.810905	0.67145	0.596026	0.704758	0.532924	0.642701	0.55537	0.505378	0.366437	0.387671	1.9468e-09	15.7234	1.96155	11	0.912075	0.874392	0.029432	0.0195924	14.1831	1.35765
DCUN1D3	DCN1-like protein 3	2	5.59211
DCUN1D4	Isoform 2 of DCN1-like protein 4	6	19.4553	1	0.823315	0.703431	0.672814	0.607242	0.527911	0.454688	0.434468	0.287539	0.289616	0.193499	1.82211e-10	13.3117	3.33989	11	0.987673	0.98239	0.00746439	0.0011899	1.12095	0.530149
DCUN1D5	DCN1-like protein 5	8	30.3797	1	0.722882	0.354887	0.482279	0.203723	0.226294	0.16463	0.138537	0.134196	0.100328	0.0916179	0.0726136	9.27674	5.12275	11	0.962776	0.946822	0.0322243	0.054727	0.388552	1.2484
DCXR	L-xylulose reductase	12	63.5246	1	0.804178	0.78504	0.641027	0.718537	0.578579	0.73033	0.594503	0.676834	0.428821	0.323998	1.88876e-07	17.2596	2.20379	11	0.823915	0.74845	0.0595617	0.993339	21.2954	2.0669
DDA1	DET1- and DDB1-associated protein 1	3	27.451	1	1.20288	0.600129	0.817914	0.342909	0.269608	0.181161	0.194473	0.152461	0.122974	0.13654	0.127563	11.2574	10.8193	11	0.905652	0.865217	0.141719	0.0795205	0.470757	4.7149
DDAH2	N(G),N(G)-dimethylarginine dimethylaminohydrolase 2	11	48.0702	1	0.840285	0.739799	0.645798	0.684387	0.621307	0.637541	0.611978	0.51631	0.395894	0.268254	2.92029e-08	15.7643	2.59894	11	0.939085	0.912979	0.024082	0.404888	5.09515	0.938494
DDB1	DNA damage-binding protein 1	49	40.5263	1	0.78728	0.709363	0.57785	0.660546	0.537077	0.683201	0.565768	0.733553	0.40712	0.54792	0.459465	8.89922	2.32601	11	0.718619	0.598026	0.0695587	0.336953	4.5676	3.43833
DDB2	DNA damage-binding protein 2	3	5.8548	1	0.731089	0.570735	0.5161	0.498778	0.455827	0.416247	0.422834	0.435439	0.31839	0.217833	5.92133e-06	12.1365	2.00805	11	0.973851	0.962644	0.0114985	0.304072	3.91305	0.770343
DDHD1	Phospholipase DDHD1	8	8.77778	1	0.768572	0.573812	0.554756	0.383063	0.413822	0.258797	0.245154	0.18423	0.152679	0.122909	0.0245857	10.9248	3.86542	11	0.986898	0.981282	0.0101263	0.0656392	0.469641	0.589159
DDHD2	Phospholipase DDHD2	11	17.1589	1	0.805635	0.564756	0.582928	0.35842	0.414163	0.232389	0.246541	0.178699	0.162351	0.127107	0.0678632	10.7293	4.5018	11	0.97611	0.965871	0.0193955	0.067906	0.466613	0.869142
DDI2	Protein DDI1 homolog 2	16	50.1253	1	0.785143	0.796603	0.634097	0.719102	0.573751	0.701492	0.567184	0.748647	0.403375	0.59165	0.312784	13.0626	1.74361	11	0.687399	0.553427	0.0762911	1.16446	26.6245	3.19225
DDOST	Dolichyl-diphosphooligosaccharide--protein glycosyltransferase 48 kDa subunit	14	36.6228	1	0.719553	0.627105	0.508693	0.548226	0.463835	0.430702	0.3797	0.290556	0.251755	0.13135	2.57255e-07	11.9933	2.7386	11	0.977046	0.967208	0.0132386	0.215947	1.69658	0.700441
DDR1	Isoform 2 of Epithelial discoidin domain-containing receptor 1	9	9.93151	1	0.827241	0.699813	0.627433	0.599339	0.513584	0.537193	0.454758	0.480045	0.339295	0.312247	0.101786	12.9826	2.68414	11	0.983881	0.976973	0.00670624	0.155984	1.86191	0.577795
DDRGK1	DDRGK domain-containing protein 1	7	26.7516	1	0.87452	0.589548	0.618543	0.348795	0.363422	0.300513	0.206734	0.244677	0.187089	0.158938	0.147723	10.5732	5.88457	11	0.975481	0.964973	0.0202419	0.0459635	0.324569	1.08941
DDT	D-dopachrome decarboxylase	7	53.3898	1	0.844638	0.76785	0.628154	0.728162	0.558428	0.72152	0.577516	0.787168	0.421321	0.619186	0.555379	9.18016	3.60082	11	0.636104	0.480148	0.090459	0.163154	2.2701	4.17221
DDX1	ATP-dependent RNA helicase DDX1	32	45.4054	1	0.725435	0.629976	0.529111	0.509729	0.47087	0.39422	0.38278	0.258312	0.24495	0.132636	1.11949e-07	11.8867	2.85896	11	0.983947	0.977067	0.00960561	0.188152	1.25835	0.593633
DDX10	Probable ATP-dependent RNA helicase DDX10	6	8.8	1	0.473426	0.341967	0.339562	0.173728	0.235267	0.120213	0.11601	0.0923214	0.076176	0.0660285	1.21636e-08	7.95298	3.00169	11	0.984531	0.977902	0.0116216	0.0386228	0.38976	0.79771
DDX11	Isoform 4 of ATP-dependent DNA helicase DDX11	10	12.8505	1	0.652743	0.4498	0.459074	0.224584	0.306497	0.113425	0.115409	0.0931598	0.0765388	0.073296	8.16644e-08	9.62072	4.05952	11	0.970646	0.958066	0.0256708	0.0831723	0.470214	0.953298
DDX17	Probable ATP-dependent RNA helicase DDX17	38	50.0686	1	0.929401	0.750678	0.711408	0.512424	0.55232	0.431293	0.404927	0.359869	0.273556	0.155305	0.0690191	12.8378	4.24198	11	0.979445	0.970636	0.0147501	0.104893	0.839224	0.788181
DDX18	ATP-dependent RNA helicase DDX18	21	28.3582	1	0.727242	0.531461	0.466337	0.411678	0.404295	0.295742	0.310068	0.201636	0.186523	0.121029	8.89419e-10	10.7636	2.99781	11	0.990619	0.986598	0.00623557	0.00109093	0.647235	0.468546
DDX19A	ATP-dependent RNA helicase DDX19A	22	44.5607	1	0.767953	0.542294	0.537578	0.243813	0.372932	0.108516	0.12673	0.0951915	0.0844251	0.0718885	0.00818157	10.4566	5.01595	11	0.958197	0.940282	0.0418522	0.0799462	0.50005	1.24306
DDX19B	Isoform 3 of ATP-dependent RNA helicase DDX19B
DDX20	Probable ATP-dependent RNA helicase DDX20	14	18.4466	1	0.559596	0.191058	0.277617	0.114658	0.13404	0.0898863	0.0890012	0.0730764	0.0584657	0.0558272	0.0604638	8.08504	5.9759	11	0.982216	0.974594	0.0151265	0.0267447	0.235977	1.18777
DDX21	Nucleolar RNA helicase 2	32	39.9745	1	0.631497	0.598817	0.461021	0.419285	0.432989	0.220401	0.29245	0.128504	0.128926	0.0920461	1.25138e-07	10.5604	3.2356	11	0.956148	0.937355	0.0326322	0.449069	1.14135	1.07928
DDX23	Probable ATP-dependent RNA helicase DDX23	39	41.9512	1	0.496678	0.348807	0.329413	0.305516	0.28222	0.167837	0.195874	0.134101	0.10404	0.0939382	3.59959e-11	8.06921	2.45083	11	0.99051	0.986443	0.00632672	0.000710821	0.460343	0.592556
DDX24	ATP-dependent RNA helicase DDX24	9	11.4086	1	0.491144	0.278291	0.300428	0.163265	0.198019	0.109203	0.110082	0.0840934	0.0711457	0.0646865	0.0207114	7.79486	3.49007	11	0.990607	0.986581	0.00719655	0.0395638	0.258948	0.656399
DDX27	Probable ATP-dependent RNA helicase DDX27	14	18.0905	1	0.466298	0.355362	0.302724	0.279054	0.251983	0.221949	0.207214	0.186639	0.13742	0.10603	2.41515e-09	7.47105	2.02049	11	0.998949	0.998498	0.000642117	0.0149598	0.202459	0.230907
DDX28	Probable ATP-dependent RNA helicase DDX28	8	15.5556	1	0.97075	0.530515	0.689005	0.360998	0.381467	0.266099	0.222954	0.204557	0.164154	0.153512	0.138433	10.819	6.48519	11	0.943529	0.919327	0.0545016	0.0706809	0.479217	1.89142
DDX31	Isoform 2 of Probable ATP-dependent RNA helicase DDX31	7	8.35476	1	0.601636	0.277793	0.345408	0.146258	0.201347	0.103925	0.0967651	0.0797886	0.0723649	0.0547705	0.0403702	8.49736	4.72286	11	0.979498	0.970711	0.017382	0.0404519	0.29245	0.972423
DDX39A	ATP-dependent RNA helicase DDX39A	9	19.2037	1	0.708536	0.690131	0.608221	0.201039	0.433061	0.143143	0.131339	0.118848	0.10295	0.0903794	0.00622416	10.8683	4.94277	11	0.904607	0.863724	0.0974924	0.142349	0.854403	1.8751
DDX39B	Spliceosome RNA helicase DDX39B	23	51.8692	1	0.740666	0.861574	0.626207	0.761962	0.641534	0.728958	0.631186	0.711969	0.457569	0.494909	5.04541e-06	20.8696	1.59664	11	0.744776	0.635395	0.0604482	2.94222	73.3226	2.52902
DDX3X	ATP-dependent RNA helicase DDX3X	35	49.5468	1	0.727137	0.392908	0.472682	0.162413	0.261391	0.125868	0.102194	0.0953561	0.0796019	0.0703892	0.0384548	9.51002	5.1641	11	0.96266	0.946657	0.0351248	0.0587212	0.395131	1.23463
DDX41	Probable ATP-dependent RNA helicase DDX41	13	19.2926	1	0.522745	0.210183	0.276356	0.144064	0.159161	0.115704	0.104918	0.0939178	0.0744855	0.0749897	0.0732093	7.82055	5.17732	11	0.986944	0.981348	0.0102289	0.0254447	0.236669	0.981035
DDX42	ATP-dependent RNA helicase DDX42	28	36.6738	1	0.622689	0.555828	0.480666	0.34304	0.396473	0.143253	0.159295	0.124862	0.101585	0.0904746	5.42824e-08	10.1332	3.61007	11	0.957847	0.939781	0.0343465	0.123303	0.79269	1.09074
DDX42	Isoform 2 of ATP-dependent RNA helicase DDX42
DDX46	Probable ATP-dependent RNA helicase DDX46	51	48.2056	1	0.624903	0.350172	0.421048	0.12692	0.235666	0.088416	0.0800221	0.0755349	0.0594783	0.055774	0.00680578	9.01119	4.40294	11	0.962932	0.947046	0.0335412	0.0673148	0.433652	1.1778
DDX47	Isoform 2 of Probable ATP-dependent RNA helicase DDX47	10	25.3695	1	0.758838	0.613105	0.582389	0.471859	0.419971	0.432738	0.35851	0.32926	0.260905	0.184904	2.00486e-07	12.0378	2.69564	11	0.992769	0.989671	0.00400012	0.101607	1.01345	0.394835
DDX49	Probable ATP-dependent RNA helicase DDX49	10	25.8799	1	0.896271	0.677793	0.686642	0.503887	0.516789	0.3736	0.370314	0.275168	0.273718	0.125031	0.0462708	12.4122	4.1077	11	0.9781	0.968714	0.0163225	0.105032	0.817581	0.790714
DDX5	Probable ATP-dependent RNA helicase DDX5	25	34.3648	1	1.00367	0.843322	0.846684	0.579136	0.621124	0.439374	0.423287	0.29926	0.272935	0.162598	0.141963	12.9894	6.41942	11	0.97313	0.961615	0.0238757	0.0759269	0.515233	1.25788
DDX50	ATP-dependent RNA helicase DDX50	4	5.97015	1	0.645466	0.312176	0.388637	0.168917	0.217114	0.11968	0.102793	0.0923207	0.0743031	0.0596003	0.0385425	8.84481	4.70291	11	0.976834	0.966906	0.0200011	0.0457644	0.315997	0.97689
DDX51	ATP-dependent RNA helicase DDX51	5	10.0601	1	0.449351	0.194234	0.253685	0.139026	0.150503	0.109847	0.0968284	0.0890614	0.0750975	0.0662238	0.0603124	7.30938	4.3704	11	0.990123	0.985889	0.00750188	0.0263028	0.273579	0.885269
DDX52	Probable ATP-dependent RNA helicase DDX52	6	8.34725	1	0.482849	0.303422	0.31494	0.166534	0.210045	0.105744	0.101645	0.0911195	0.0704204	0.0517903	5.63334e-07	7.89322	3.19683	11	0.989265	0.984664	0.00826571	0.0506135	0.29822	0.670348
DDX54	ATP-dependent RNA helicase DDX54	18	22.9285	1	0.319665	0.178337	0.184495	0.137513	0.133634	0.0903185	0.0893508	0.0728633	0.0577039	0.0518153	0.0183386	5.91491	2.78038	11	0.998163	0.997375	0.00136847	0.0218355	0.258115	0.434207
DDX55	ATP-dependent RNA helicase DDX55	15	25.6667	1	0.960758	0.655091	0.708394	0.357415	0.493566	0.177986	0.197325	0.129909	0.123529	0.0859015	0.0577129	11.5406	6.70182	11	0.948675	0.926679	0.0596284	0.0831633	0.497472	1.82896
DDX56	Isoform 2 of Probable ATP-dependent RNA helicase DDX56	14	24.2604	1	0.48436	0.354633	0.341386	0.251889	0.242471	0.190878	0.179937	0.124722	0.11991	0.0769018	2.84896e-09	7.95402	2.49699	11	0.99614	0.994485	0.00259852
DDX59	Probable ATP-dependent RNA helicase DDX59	10	18.2553	1	0.698744	0.733912	0.568087	0.651502	0.523963	0.403829	0.378885	0.187388	0.242509	0.110904	4.44109e-07	12.5605	3.49302	11	0.925126	0.893037	0.0532891	0.628159	2.29743	1.40529
DDX6	Probable ATP-dependent RNA helicase DDX6	17	46.5839	1	0.736089	0.588219	0.507945	0.500859	0.439059	0.42053	0.389809	0.23621	0.260991	0.0992888	1.04346e-07	11.6791	2.81876	11	0.969926	0.957038	0.0184552	0.0979112	1.73731	0.831663
DECR1	Isoform 2 of 2,4-dienoyl-CoA reductase [(3E)-enoyl-CoA-producing], mitochondrial	15	52.1472	1	0.753539	0.496473	0.49007	0.430497	0.407661	0.453053	0.390717	0.54014	0.297187	0.509506	0.431827	8.21894	9.79892	11	0.894538	0.849341	0.0398814	0.0304661	0.405552	5.17995
DECR2	Peroxisomal 2,4-dienoyl-CoA reductase [(3E)-enoyl-CoA-producing]	7	26.0274	1	0.709418	0.601054	0.577465	0.533187	0.445921	0.504836	0.383982	0.381528	0.282374	0.249615	1.25349e-08	12.4454	2.17308	11	0.982791	0.975415	0.00772795	0.116916	1.78849	0.384322
DEF6	Differentially expressed in FDCP 6 homolog	14	21.7116	1	0.625271	0.453893	0.459211	0.246413	0.303603	0.136864	0.132383	0.124721	0.0900332	0.0945413	1.52861e-07	9.52255	3.62343	11	0.974541	0.96363	0.0205506	0.0242057	0.512975	0.860504
DEGS1	Sphingolipid delta(4)-desaturase DES1	3	14.8607	1	0.852947	0.650362	0.57761	0.592641	0.50398	0.525006	0.407831	0.496693	0.324943	0.358658	0.29844	10.5294	3.74204	11	0.956436	0.937765	0.0180671	0.0862848	0.842507	1.09915
DEK	Protein DEK	13	31.7333	1	0.489	0.227854	0.254305	0.126542	0.175232	0.0820323	0.0791632	0.0664498	0.0540712	0.0464998	0.0296377	7.73255	4.2641	11	0.989669	0.985241	0.00836682	0.0300417	0.242602	0.775154
DENND10P1	Putative DENN domain-containing protein 10 B	2	9.2437	1	0.776247	0.862226	0.608974	0.750764	0.595102	0.680837	0.510122	0.479232	0.383447	0.214604	5.63219e-09	15.2807	3.08804	11	0.881858	0.831226	0.0591965	0.0461289	6.58999	1.72052
DENND1A	DENN domain-containing protein 1A	5	5.25273
DENND4A	C-myc promoter-binding protein	6	3.54267	1	0.686445	0.498227	0.480885	0.26484	0.245397	0.230976	0.191683	0.189325	0.168939	0.14479	0.112261	9.35736	4.59775	11	0.982846	0.975495	0.0124738	0.0405401	0.290704	0.780562
DENND4B	DENN domain-containing protein 4B	9	7.15241	1	0.745705	0.564437	0.581965	0.42645	0.393842	0.351936	0.299798	0.26198	0.212378	0.172031	0.049327	10.9561	3.20934	11	0.99128	0.987543	0.00545091	0.0683741	0.563376	0.452212
DENND4C	Isoform 3 of DENN domain-containing protein 4C	11	6.50407	1	0.79304	0.371273	0.473505	0.26801	0.272248	0.226646	0.192594	0.174486	0.151726	0.132492	0.14228	9.31573	5.9207	11	0.967791	0.953988	0.0257933	0.0408344	0.325441	1.27913
DENND6A	Protein DENND6A	5	7.23684	1	0.80606	0.552541	0.535051	0.406972	0.417541	0.278648	0.270061	0.218084	0.169957	0.136872	0.0684954	10.7329	4.03163	11	0.989315	0.984736	0.007903	0.0520499	0.374926	0.546463
DENR	Density-regulated protein	7	36.3636	1	0.714261	0.685809	0.53264	0.5866	0.476747	0.600611	0.50693	0.820447	0.344277	0.667218	0.566625	7.37204	6.79767	11	0.537913	0.339875	0.146603	0.0709154	2.07338	13.8428
DEPDC7	Isoform 2 of DEP domain-containing protein 7	3	4.78088	1	0.443615	0.148146	0.271725	0.139078	0.137062	0.139321	0.0960333	0.084342	0.0659647	0.0513494	0.0562918	7.18636	4.22384	11	0.976961	0.967087	0.0177378	0.0420547	0.452169	1.38425
DERA	Deoxyribose-phosphate aldolase	11	42.4528	1	0.837328	0.722904	0.6507	0.674526	0.545154	0.624227	0.483128	0.567995	0.37628	0.367774	9.23197e-06	15.6653	2.23427	11	0.943565	0.919379	0.0200981	4.11086	2.08385	0.440363
DERL1	Isoform 2 of Derlin-1	6	25.974	1	0.746561	0.59444	0.574412	0.51331	0.441997	0.357332	0.306895	0.279055	0.218902	0.164435	2.69118e-07	11.7597	3.00371	11	0.994992	0.992846	0.0030976	0.213546	0.382189	0.177299
DERL2	Derlin-2	4	15.8996	1	0.775297	0.718094	0.641915	0.589667	0.445367	0.512933	0.389874	0.39795	0.285059	0.271793	0.0417848	12.8977	2.84785	11	0.976616	0.966594	0.0116959	0.182901	1.93733	0.700391
DERPC	Decreased expression in renal and prostate cancer protein	9	23.855	1	0.992945	0.688406	0.742978	0.519392	0.396218	0.429238	0.344211	0.386325	0.272927	0.285177	0.286428	11.0703	7.42729	11	0.961565	0.945093	0.0273002	0.0457566	0.359236	1.79738
DESI2	Deubiquitinase DESI2	3	17.0103	1	0.777138	0.857059	0.586703	0.77789	0.622275	0.49944	0.41039	0.341901	0.281945	0.21295	1.43068e-07	14.0677	3.69116	11	0.910526	0.872181	0.058025	0.568247	2.91009	1.43538
DET1	DET1 homolog	3	5.27273	1	0.703632	0.654589	0.580959	0.67502	0.607837	0.618408	0.561767	0.492663	0.38035	0.273215	5.30543e-09	15.1238	1.87669	11	0.894034	0.84862	0.0368641	0.0613167	15.6872	1.51834
DFFA	DNA fragmentation factor subunit alpha	11	38.0665	1	0.746642	0.823013	0.593103	0.601194	0.482963	0.480028	0.39729	0.411397	0.267572	0.34061	0.16741	11.8498	3.38615	11	0.932742	0.903917	0.033287	0.183114	1.80032	1.27357
DFFB	DNA fragmentation factor subunit beta	2	9.46746	1	0.875116	0.805279	0.648994	0.763493	0.537637	0.699021	0.574984	0.704673	0.453743	0.626367	0.561971	9.76866	4.87407	11	0.744335	0.634765	0.0630086	0.0896191	1.29142	3.49998
DGCR2	Isoform 3 of Integral membrane protein DGCR2/IDD	3	10.0917	1	0.749481	0.650691	0.573327	0.546126	0.482037	0.474782	0.392804	0.420737	0.252507	0.260745	8.17739e-09	12.8169	2.40261	11	0.985103	0.978719	0.00702107	0.010276	2.19662	0.552671
DGCR8	Isoform 3 of Microprocessor complex subunit DGCR8	6	9.45946	1	0.668884	0.310344	0.360183	0.171076	0.238101	0.0879208	0.0850986	0.0640961	0.0582996	0.0409288	0.0212887	8.99596	4.89567	11	0.97722	0.967457	0.0209213	0.0450632	0.30626	0.97146
DGKA	Diacylglycerol kinase alpha	4	5.98639	1	0.804626	0.556145	0.562294	0.441682	0.441759	0.195558	0.239328	0.138126	0.135822	0.119512	0.0142438	11.1181	4.22094	11	0.970253	0.957504	0.0255102	0.0925784	0.639124	0.931726
DGKQ	Diacylglycerol kinase theta	4	4.67091	1	0.728161	0.404511	0.509177	0.217517	0.277512	0.128815	0.132647	0.0828366	0.104292	0.0911813	0.0415605	9.64971	4.8662	11	0.959968	0.942812	0.0363806	0.066701	0.441945	1.22408
DGKZ	Isoform 2 of Diacylglycerol kinase zeta	11	10.8326	1	0.795836	0.651652	0.582203	0.482322	0.466548	0.27949	0.310082	0.127786	0.172939	0.0908516	1.25753e-09	11.7436	4.12155	11	0.976954	0.967077	0.0193536
DGUOK	Deoxyguanosine kinase, mitochondrial	5	25.9928	1	0.832655	0.746771	0.636057	0.693026	0.645197	0.602382	0.556588	0.568017	0.374034	0.36352	6.93244e-08	16.1468	2.31613	11	0.955024	0.935749	0.0153665	0.464685	7.21682	0.896255
DHCR24	Isoform 2 of Delta(24)-sterol reductase	12	25.6842	1	0.649068	0.463998	0.421707	0.334463	0.326132	0.233177	0.211838	0.183425	0.128493	0.120851	0.0198809	9.60655	3.12962	11	0.996825	0.995464	0.00218574	0.0354167	0.244854	0.29092
DHCR7	7-dehydrocholesterol reductase	7	13.4737	1	0.667862	0.473276	0.448979	0.291187	0.328797	0.184094	0.169371	0.166846	0.113639	0.127326	0.0462043	9.56467	3.8006	11	0.985918	0.979882	0.0105652	0.0532761	0.353634	0.644189
DHDDS	Isoform 3 of Dehydrodolichyl diphosphate synthase complex subunit DHDDS	7	24.8299	1	0.831249	0.694097	0.651402	0.634269	0.49139	0.517134	0.407713	0.276716	0.270681	0.11848	1.72477e-08	13.1913	3.62517	11	0.973062	0.961517	0.0183499	0.10271	1.36931	0.882527
DHFR	Dihydrofolate reductase	10	55.0802	1	0.718151	0.492589	0.431283	0.343818	0.35647	0.228	0.218682	0.140357	0.136273	0.0689778	3.00425e-10	10.209	3.54439	11	0.99162	0.988028	0.00652331
DHODH	Dihydroorotate dehydrogenase (quinone), mitochondrial	16	42.2785	1	0.809274	0.716734	0.639939	0.694125	0.559997	0.695104	0.607457	0.700162	0.405253	0.557099	0.267076	13.4818	1.66229	11	0.773431	0.67633	0.0526402	1.10207	25.4402	2.58544
DHPS	Deoxyhypusine synthase	9	30.3523	1	0.865638	0.750552	0.60684	0.707231	0.637958	0.641134	0.609053	0.732386	0.444779	0.537701	0.430861	10.9385	2.55811	11	0.796971	0.709959	0.0475714	0.310379	5.055	2.4111
DHRS1	Dehydrogenase/reductase SDR family member 1	3	10.2236	1	0.793913	0.73142	0.626909	0.677024	0.590063	0.636289	0.551793	0.414573	0.39309	0.185927	1.45103e-06	14.7681	2.78212	11	0.920981	0.887116	0.0374486	1.09654	5.69652	1.29764
DHRS11	Dehydrogenase/reductase SDR family member 11	12	53.0769	1	0.820542	0.711956	0.601849	0.654825	0.539318	0.647261	0.537311	0.571224	0.38377	0.1996	8.57165e-10	15.0437	2.47847	11	0.883999	0.834284	0.0512163
DHRS13	Dehydrogenase/reductase SDR family member 13	4	13.5279	1	0.794503	0.56206	0.584407	0.441906	0.427255	0.288373	0.279766	0.136713	0.164749	0.0857316	1.11982e-11	11.368	3.88792	11	0.979938	0.97134	0.0163826	0.000461321	0.654123	0.732911
DHRS3	Short-chain dehydrogenase/reductase 3	6	21.5232	1	0.797463	0.678663	0.631055	0.615152	0.496164	0.524274	0.450437	0.345322	0.294387	0.102162	2.12796e-08	13.2683	3.19944	11	0.961248	0.94464	0.0236839	0.213654	1.93331	0.842988
DHRS4	Dehydrogenase/reductase SDR family member 4	8	27.3381	1	0.696791	0.625356	0.531733	0.550148	0.466778	0.522154	0.463121	0.471964	0.321925	0.243323	1.26507e-08	12.9806	1.8672	11	0.955598	0.936569	0.0175491	0.0393096	7.17704	1.01071
DHRS7	Isoform 2 of Dehydrogenase/reductase SDR family member 7	3	13.4948	1	0.814345	0.761694	0.605066	0.700296	0.527305	0.657343	0.531978	0.582191	0.390975	0.250878	1.98826e-09	15.4637	2.46783	11	0.886176	0.837395	0.0474401	0.010644	9.94418	1.57001
DHRS7B	Dehydrogenase/reductase SDR family member 7B	3	10.1538	1	0.807747	0.476433	0.510005	0.360673	0.385652	0.306673	0.296744	0.25448	0.198918	0.159626	0.156067	9.82151	4.45913	11	0.975644	0.965205	0.016395	0.053171	0.395893	0.903604
DHTKD1	Probable 2-oxoglutarate dehydrogenase E1 component DHKTD1, mitochondrial	8	7.61697	1	0.745536	0.723546	0.611782	0.671219	0.497608	0.650095	0.467311	0.616817	0.377519	0.365028	1.33691e-06	15.7529	1.81734	11	0.861619	0.802313	0.0464674	0.789194	21.6207	1.78276
DHX15	Pre-mRNA-splicing factor ATP-dependent RNA helicase DHX15	37	47.9245	1	0.738811	0.738735	0.585644	0.671648	0.546251	0.644677	0.546721	0.682835	0.397656	0.531801	0.0717404	17.1901	1.24421	11	0.790451	0.700645	0.0508513	2.59623	77.5836	2.61968
DHX16	Pre-mRNA-splicing factor ATP-dependent RNA helicase DHX16	31	32.853	1	0.698544	0.494798	0.47569	0.332745	0.364853	0.189933	0.206373	0.120717	0.123621	0.0726649	9.49675e-08	10.21	3.66663	11	0.984013	0.977162	0.0128444	0.203719	0.485469	0.669606
DHX29	ATP-dependent RNA helicase DHX29	27	20.5259	1	0.673204	0.441917	0.428641	0.32005	0.310771	0.230711	0.225623	0.159394	0.143521	0.104925	0.0420112	9.50483	3.45164	11	0.994142	0.991632	0.004156	0.0396854	0.266004	0.406263
DHX30	Isoform 2 of ATP-dependent RNA helicase DHX30	33	26.3502	1	0.939091	0.568486	0.609845	0.458304	0.427209	0.319362	0.327045	0.239183	0.206617	0.153029	0.138944	11.0078	5.13224	11	0.971438	0.959197	0.0227884	0.0639906	0.457995	1.06384
DHX32	Isoform 2 of Putative pre-mRNA-splicing factor ATP-dependent RNA helicase DHX32	3	4.83384	1	0.648811	0.1905	0.363405	0.111405	0.180651	0.0957185	0.0738536	0.0658616	0.0547655	0.0458244	0.0518321	8.54527	5.95417	11	0.953701	0.933859	0.0430541	0.0473262	0.3775	1.70656
DHX34	Probable ATP-dependent RNA helicase DHX34	9	7.26159	1	0.619879	0.240966	0.361804	0.146537	0.161007	0.113041	0.0849619	0.0834882	0.0641985	0.0545633	0.0468688	8.51567	5.16993	11	0.971931	0.959901	0.0245322	0.0423891	0.321114	1.20082
DHX35	Isoform 2 of Probable ATP-dependent RNA helicase DHX35	5	7.44048	1	0.676393	0.361801	0.403371	0.25079	0.249876	0.18627	0.19697	0.162439	0.136234	0.107568	0.107327	8.8369	4.72375	11	0.98582	0.979742	0.0105004	0.0329426	0.245418	0.764036
DHX36	ATP-dependent DNA/RNA helicase DHX36	25	28.869	1	0.749282	0.491273	0.515146	0.336193	0.348466	0.241423	0.227064	0.204694	0.150448	0.135435	0.0826666	9.98906	4.12522	11	0.986382	0.980545	0.0100202	0.0486584	0.338085	0.638179
DHX37	Probable ATP-dependent RNA helicase DHX37	17	14.0017	1	0.744409	0.468153	0.487018	0.267004	0.327408	0.172273	0.158978	0.153371	0.111254	0.1148	0.0662491	9.80501	4.71381	11	0.978391	0.969129	0.0180455	0.050775	0.342217	0.868845
DHX38	Pre-mRNA-splicing factor ATP-dependent RNA helicase PRP16	45	37.4083	1	0.705819	0.578798	0.513839	0.479809	0.427201	0.405144	0.366686	0.284623	0.250008	0.126424	1.26048e-07	11.483	2.60406	11	0.987305	0.981865	0.00720802	0.106886	1.28627	0.545332
DHX40	Isoform 3 of Probable ATP-dependent RNA helicase DHX40	6	8.58726	1	0.770409	0.649491	0.564263	0.528952	0.419508	0.336809	0.363832	0.205933	0.22313	0.169213	0.0198332	11.7443	3.3971	11	0.984916	0.978452	0.0100772	0.0981001	0.810544	0.59361
DHX57	Putative ATP-dependent RNA helicase DHX57	17	13.7807	1	0.853903	0.594253	0.621619	0.422703	0.4453	0.346649	0.340073	0.289	0.231534	0.180669	0.14111	10.914	4.32175	11	0.979946	0.971352	0.0134919	0.0630148	0.481839	0.779563
DHX8	ATP-dependent RNA helicase DHX8	19	17.7869	1	0.864943	0.545395	0.564865	0.328934	0.371361	0.249273	0.224781	0.198108	0.153716	0.113485	0.104146	10.4963	5.3763	11	0.97908	0.970115	0.0180557	0.0480469	0.32806	0.931173
DHX9	ATP-dependent RNA helicase A	43	37.874	1	0.941102	0.84732	0.784338	0.569758	0.633653	0.378993	0.398555	0.312272	0.245873	0.203957	0.162697	12.6116	6.30858	11	0.974205	0.96315	0.0211694	0.0669671	0.465835	1.18843
DIABLO	Isoform 2 of Diablo homolog, mitochondrial	7	30.1075	1	1.12959	0.93514	0.87879	0.849346	0.525383	0.609958	0.497289	0.600852	0.391094	0.4833	0.481876	12.2021	13.5315	11	0.900728	0.858183	0.0607892	0.0528769	0.475715	6.2021
DIAPH1	Protein diaphanous homolog 1	56	41.5881	1	0.788105	0.589486	0.573568	0.186567	0.415632	0.109586	0.101874	0.0989591	0.0759888	0.0718711	0.0130695	10.6321	5.52413	11	0.931262	0.901803	0.0745968	0.0953391	0.594181	1.74128
DIAPH3	Protein diaphanous homolog 3	15	13.1601	1	0.549337	0.201194	0.269685	0.129865	0.138895	0.117348	0.103338	0.0952935	0.0727798	0.0702532	0.0795412	7.98203	6.05071	11	0.986232	0.980332	0.0111298	0.0224701	0.209086	1.09578
DICER1	Endoribonuclease Dicer	14	7.44017	1	0.841783	0.40791	0.553246	0.183734	0.276443	0.139765	0.121318	0.103552	0.091733	0.0743071	0.0608755	9.96196	6.16418	11	0.945719	0.922455	0.0565461	0.064404	0.436096	1.71503
DIDO1	Death-inducer obliterator 1	33	16.5625	1	0.547224	0.298483	0.344128	0.206429	0.218381	0.15832	0.141939	0.153564	0.100079	0.129099	0.0931506	7.94559	4.14435	11	0.987561	0.98223	0.00875907	0.0329499	0.259927	0.791713
DIMT1	Probable dimethyladenosine transferase	10	37.6997	1	0.816288	0.540416	0.562918	0.408036	0.417738	0.294838	0.260124	0.286065	0.187628	0.208583	0.157026	10.2483	4.57094	11	0.980551	0.972215	0.0131169	0.049488	0.369579	0.799609
DIP2A	Isoform 6 of Disco-interacting protein 2 homolog A	11	8.42374	1	0.833359	0.638295	0.658597	0.474238	0.491928	0.340218	0.340342	0.232969	0.215197	0.163832	0.0475326	11.8817	3.92921	11	0.981405	0.973436	0.0134155	0.0907339	0.703736	0.702792
DIP2B	Disco-interacting protein 2 homolog B	32	23.9213	1	0.79465	0.716107	0.617939	0.633413	0.543465	0.526562	0.483676	0.363301	0.308737	0.183915	4.78592e-08	13.7164	2.97435	11	0.975633	0.96519	0.0129693	0.193526	2.18023	0.724844
DIPK2A	Divergent protein kinase domain 2A	2	5.81395
DIS3	Exosome complex exonuclease RRP44	25	28.9144	1	0.659401	0.320843	0.422574	0.155912	0.216705	0.115629	0.111255	0.102598	0.0776182	0.0684866	0.0458036	8.93335	4.86185	11	0.967636	0.953765	0.0282782	0.0524574	0.366771	1.16629
DIS3L	Isoform 2 of DIS3-like exonuclease 1	11	11.8478	1	0.759877	0.473963	0.524536	0.287825	0.36372	0.163398	0.187697	0.119622	0.113185	0.0904214	0.0292292	10.2039	4.38066	11	0.968452	0.954932	0.0275442	0.0761169	0.497126	0.999083
DIS3L2	DIS3-like exonuclease 2	15	17.2881	1	0.747132	0.692665	0.585123	0.594685	0.507721	0.409519	0.403992	0.239791	0.247932	0.15176	1.49189e-08	12.5813	3.22477	11	0.971934	0.959905	0.0177885	0.145775	1.33925	0.648093
DKC1	H/ACA ribonucleoprotein complex subunit DKC1	19	35.0195	1	0.500899	0.409345	0.352612	0.370977	0.305898	0.347589	0.284406	0.356393	0.20815	0.246748	0.134561	6.49925	1.73013	11	0.975576	0.965109	0.0112468	0.191098	1.06046	1.21551
DLAT	Dihydrolipoyllysine-residue acetyltransferase component of pyruvate dehydrogenase complex, mitochondrial	18	32.3029	1	0.772432	0.733557	0.600786	0.69688	0.559091	0.68962	0.565838	0.639124	0.405461	0.456416	4.51501e-07	18.0017	1.55545	11	0.84936	0.784799	0.0396659	2.10564	48.2006	2.22571
DLD	Dihydrolipoyl dehydrogenase, mitochondrial	14	33.7917	1	0.790914	0.768615	0.609152	0.688366	0.58978	0.666236	0.581788	0.707795	0.39576	0.558644	0.279126	13.0878	1.74726	11	0.768843	0.669775	0.0556018	0.994879	21.6878	2.59529
DLG1	Isoform 5 of Disks large homolog 1	17	20.2814	1	0.812355	0.567769	0.581475	0.402557	0.413653	0.327719	0.293279	0.289345	0.206126	0.228206	0.176905	10.2527	4.58489	11	0.984708	0.978155	0.00978388	0.0425441	0.325257	0.707768
DLG3	Isoform 3 of Disks large homolog 3	7	19.6721	1	0.809501	0.741566	0.566358	0.690237	0.563491	0.689166	0.6048	0.758187	0.436305	0.621469	0.596402	8.15302	5.31352	11	0.670631	0.529473	0.073851	0.068475	1.33068	5.48554
DLG5	Isoform 2 of Disks large homolog 5	2	1.32996	1	0.600074	0.228652	0.324411	0.157138	0.163761	0.142462	0.170148	0.109008	0.155245	0.0996941	0.127696	8.13289	6.80852	11	0.975627	0.965181	0.0185701	0.026215	0.249312	1.55543
DLGAP4	Isoform 3 of Disks large-associated protein 4	11	20.9713	1	0.794834	0.790844	0.585021	0.704551	0.542298	0.66804	0.52231	0.679098	0.401358	0.532456	0.382643	10.8269	2.46593	11	0.770041	0.671487	0.0631862	0.382292	5.85305	2.60612
DLGAP5	Isoform 3 of Disks large-associated protein 5	28	34.2043	1	0.703356	0.496102	0.507273	0.274854	0.352861	0.148657	0.148894	0.117464	0.0949964	0.0878601	4.74e-06	10.1588	4.05071	11	0.970794	0.958277	0.02533	0.082389	0.532549	0.923734
DLGAP5	Disks large-associated protein 5
DLST	Dihydrolipoyllysine-residue succinyltransferase component of 2-oxoglutarate dehydrogenase complex, mitochondrial	13	31.1258	1	0.843835	0.778221	0.670194	0.760035	0.577442	0.761736	0.684444	0.744892	0.426466	0.607926	0.0210359	22.81	1.4227	11	0.67053	0.529329	0.0736358	3.84262	129.531	3.13237
DMAC2	Distal membrane-arm assembly complex protein 2	4	14.0078	1	0.662167	0.348402	0.400724	0.205986	0.237954	0.134938	0.129936	0.0974646	0.0871841	0.0782617	0.0471379	9.00448	4.58355	11	0.981981	0.974259	0.0150884	0.0423128	0.288249	0.831383
DMAC2L	ATP synthase subunit s, mitochondrial	4	18.6047	1	0.979102	0.81065	0.819648	0.745497	0.520656	0.55326	0.452495	0.408753	0.317716	0.259033	0.204702	13.0655	5.7291	11	0.977359	0.967655	0.0152556	0.0722846	0.564082	1.03455
DMAP1	DNA methyltransferase 1-associated protein 1	9	22.2698	1	0.551907	0.24186	0.303865	0.125179	0.178102	0.0657556	0.0645075	0.0512226	0.0421394	0.0342596	0.0104025	8.25787	4.48379	11	0.981722	0.973889	0.015979	0.0405126	0.289085	0.935441
DMD	Isoform 6 of Dystrophin	25	22.9388	1	0.710001	0.58315	0.543942	0.446991	0.419419	0.29831	0.286938	0.226509	0.193823	0.154376	8.81914e-09	11.1696	3.04351	11	0.992716	0.989594	0.00473095	0.00847757	0.613903	0.406499
DMTN	Isoform 2 of Dematin	11	32.1149	1	0.846508	0.717705	0.617396	0.615453	0.550888	0.572039	0.49285	0.561072	0.360487	0.388285	0.244722	11.9347	2.8556	11	0.952035	0.931479	0.0168919	0.18135	2.25404	1.04117
DMXL1	DmX-like protein 1	22	7.7965	1	0.726923	0.322817	0.424713	0.188011	0.226192	0.136089	0.130089	0.108709	0.0917758	0.075201	0.072235	9.12856	5.56741	11	0.969798	0.956854	0.02691	0.043706	0.323335	1.19803
DMXL2	Isoform 2 of DmX-like protein 2	6	2.75	1	0.68436	0.317405	0.418163	0.204683	0.220979	0.184881	0.13666	0.151587	0.120815	0.096938	0.100036	8.81401	5.23721	11	0.97217	0.960243	0.0221955	0.0411637	0.318498	1.14598
DNA2	DNA replication ATP-dependent helicase/nuclease DNA2	15	14.717	1	0.586349	0.288115	0.352041	0.145072	0.174952	0.105129	0.0855947	0.0740385	0.0614735	0.0550253	0.0264231	8.50476	4.51841	11	0.981993	0.974276	0.0153741	0.0406744	0.283345	0.887298
DNAAF10	Dynein axonemal assembly factor 10	7	19.6078	1	0.723382	0.479302	0.484977	0.33559	0.350959	0.270216	0.258119	0.222541	0.176662	0.133321	0.0892537	9.74945	3.70012	11	0.989457	0.984938	0.00710605	0.0475594	0.336366	0.547053
DNAAF2	Protein kintoun	8	10.8722	1	0.694943	0.441036	0.498794	0.278794	0.328193	0.161888	0.161867	0.115349	0.0892713	0.0981914	0.00621969	9.90526	3.88082	11	0.972882	0.96126	0.0226343	0.0799817	0.518518	0.886415
DNAAF5	Dynein axonemal assembly factor 5	18	24.3275	1	0.518623	0.159391	0.245169	0.106335	0.122656	0.0906448	0.0775951	0.0736157	0.0575516	0.0532076	0.0639261	7.86015	6.32315	11	0.984345	0.977636	0.0130919	0.0231384	0.222619	1.28955
DNAH10	Dynein axonemal heavy chain 10	2	0.424961	1	0.722281	0.575585	0.525611	0.601529	0.447853	0.604685	0.328787	0.328865	0.348286	0.26767	9.68238e-07	12.603	2.03559	11	0.899924	0.857034	0.0459976	0.636208	8.40985	1.53499
DNAH17	Dynein axonemal heavy chain 17	2	0.649933	1	0.728982	0.74215	0.739852	0.598809	0.560695	0.52187	0.440051	0.461038	0.28727	0.320119	1.72846e-08	14.2856	2.56866	11	0.950547	0.929353	0.0218321	0.352408	5.65169	0.977
DNAJA1	DnaJ homolog subfamily A member 1	17	54.4081	1	0.696353	0.477917	0.457955	0.351559	0.34703	0.278236	0.250245	0.277728	0.166856	0.170579	0.119392	9.37382	3.60523	11	0.990749	0.986784	0.00574579	0.0419924	0.299663	0.522882
DNAJA2	DnaJ homolog subfamily A member 2	15	32.0388	1	0.759156	0.520893	0.516612	0.353962	0.403768	0.270995	0.276305	0.244886	0.170943	0.152261	0.0925077	10.1683	3.81055	11	0.984082	0.977261	0.0108648	0.0602475	0.437864	0.665086
DNAJA3	DnaJ homolog subfamily A member 3, mitochondrial	11	20.4167	1	0.710681	0.352275	0.454981	0.223838	0.251611	0.175302	0.161806	0.139537	0.117454	0.106546	0.0907921	9.11446	4.99805	11	0.970541	0.957916	0.023879	0.0475782	0.346735	1.10725
DNAJB1	DnaJ homolog subfamily B member 1	25	58.2353	1	0.606896	0.424365	0.4095	0.236807	0.308742	0.113036	0.127162	0.0821387	0.0734565	0.0628725	2.5432e-08	9.26653	3.72896	11	0.976406	0.966295	0.0196687	0.0617743	0.449666	0.841494
DNAJB11	DnaJ homolog subfamily B member 11	14	35.7542	1	0.800814	0.681101	0.601027	0.622953	0.511216	0.579605	0.496157	0.585833	0.321847	0.419696	0.202774	12.0764	2.30046	11	0.903554	0.86222	0.0324595	0.388247	5.53737	1.5006
DNAJB12	DnaJ homolog subfamily B member 12	10	25.0667	1	0.623716	0.286845	0.332736	0.178373	0.218285	0.113591	0.112535	0.0877197	0.0724722	0.0557845	0.0466936	8.59068	4.74841	11	0.98378	0.976829	0.0136174	0.0359893	0.258915	0.851824
DNAJB14	DnaJ homolog subfamily B member 14	2	5.5409	1	0.660944	0.48551	0.405794	0.297046	0.241674	0.228958	0.159339	0.185774	0.123242	0.123531	0.0736528	9.29719	4.10723	11	0.995563	0.993662	0.00326326	0.0247466	0.166892	0.377891
DNAJB2	Isoform 2 of DnaJ homolog subfamily B member 2	2	7.94224
DNAJB4	DnaJ homolog subfamily B member 4	9	29.6736	1	0.698688	0.407821	0.437106	0.27039	0.337997	0.153275	0.164952	0.109158	0.101851	0.0674339	0.00911055	9.67522	3.8695	11	0.976165	0.965949	0.0198534	0.0717507	0.463095	0.843621
DNAJB6	Isoform C of DnaJ homolog subfamily B member 6	7	23.6923	1	0.581807	0.29026	0.335399	0.140985	0.18854	0.0936045	0.0912291	0.0903739	0.0635955	0.0677949	0.0410101	8.41232	4.69047	11	0.983229	0.976041	0.0140353	0.0363262	0.265481	0.888152
DNAJC1	DnaJ homolog subfamily C member 1	14	29.4224	1	0.788547	0.568668	0.550049	0.423897	0.451688	0.306595	0.3088	0.219244	0.194724	0.159785	0.0579397	10.9762	3.61359	11	0.98649	0.9807	0.00925421	0.0718714	0.553818	0.584189
DNAJC10	Isoform 2 of DnaJ homolog subfamily C member 10	14	19.411	1	0.737143	0.577523	0.532681	0.471411	0.4286	0.378868	0.34635	0.310769	0.22504	0.18714	5.35148e-09	11.5747	2.63531	11	0.998328	0.997611	0.000933777
DNAJC11	DnaJ homolog subfamily C member 11	20	33.0948	1	0.75215	0.588913	0.540831	0.519166	0.458815	0.436886	0.380201	0.358578	0.258264	0.187467	2.38355e-09	12.1308	2.51294	11	0.991551	0.987929	0.00439056
DNAJC12	DnaJ homolog subfamily C member 12	6	31.8182	1	0.778897	0.666059	0.64652	0.548319	0.435533	0.464907	0.370631	0.400394	0.243055	0.266643	0.0748455	12.1274	3.00682	11	0.978898	0.969855	0.0110218	0.138484	1.37123	0.678999
DNAJC13	DnaJ homolog subfamily C member 13	20	9.67454	1	0.730667	0.474804	0.508252	0.292548	0.322528	0.213293	0.193107	0.164941	0.1338	0.115808	0.0636956	9.86887	4.24949	11	0.982319	0.974742	0.0138451	0.0531732	0.358779	0.741573
DNAJC14	DnaJ homolog subfamily C member 14	3	6.26781	1	0.713813	0.609729	0.674805	0.466235	0.386184	0.385398	0.23755	0.259348	0.158516	0.243562	0.0508154	11.2776	3.4153	11	0.945509	0.922156	0.0361058	0.165892	1.35873	1.1533
DNAJC16	DnaJ homolog subfamily C member 16	6	8.95141	1	0.795554	0.432122	0.48873	0.276774	0.309524	0.1694	0.153444	0.133529	0.103653	0.105251	0.0724266	9.85284	5.25044	11	0.97578	0.965399	0.0215911	0.0478745	0.326348	0.989085
DNAJC17	DnaJ homolog subfamily C member 17	5	18.75	1	0.789012	0.611473	0.565982	0.568837	0.487835	0.437261	0.380807	0.295424	0.270348	0.205612	1.08e-08	12.4823	2.79425	11	0.98933	0.984758	0.005905	0.0665777	0.896242	0.341262
DNAJC19	Mitochondrial import inner membrane translocase subunit TIM14	6	46.5517	1	1.10586	0.872804	0.829865	0.614982	0.424918	0.425627	0.349556	0.343212	0.277344	0.237019	0.280018	11.9121	11.1382	11	0.974513	0.96359	0.0246635	0.0361008	0.249011	2.3278
DNAJC2	DnaJ homolog subfamily C member 2	28	40.9018	1	0.642111	0.437961	0.427708	0.227973	0.293405	0.0877224	0.100279	0.0709593	0.0582224	0.058035	1.28457e-07	9.49088	4.2317	11	0.974004	0.962863	0.0234231	0.0422585	0.408372	0.927305
DNAJC21	DnaJ homolog subfamily C member 21	18	33.3333	1	0.88568	0.66263	0.636151	0.496706	0.525702	0.375481	0.390973	0.282633	0.246325	0.144913	0.0286031	12.4273	3.75287	11	0.981919	0.97417	0.0127926	0.107944	0.881545	0.683877
DNAJC24	Isoform 2 of DnaJ homolog subfamily C member 24	4	43.5294	1	0.823786	0.725848	0.64484	0.611535	0.500772	0.487796	0.429337	0.423478	0.315329	0.352279	0.241004	11.4009	3.76327	11	0.988671	0.983816	0.00505031	0.0539846	0.521625	0.535683
DNAJC25	DnaJ homolog subfamily C member 25	2	5.27778	1	0.657975	0.382242	0.433721	0.268348	0.284156	0.211631	0.171105	0.179363	0.13069	0.115461	0.0787503	8.98551	3.91646	11	0.98428	0.977543	0.0113143	0.0475107	0.319366	0.728711
DNAJC3	DnaJ homolog subfamily C member 3	14	24.6032	1	0.769353	0.664873	0.556947	0.516252	0.485577	0.377645	0.362573	0.267119	0.231522	0.160698	8.02673e-11	12.1658	3.13873	11	0.993218	0.990312	0.0042569	0.00122998	0.711448	0.387068
DNAJC30	DnaJ homolog subfamily C member 30, mitochondrial	2	8.84956	1	0.785464	0.388373	0.497887	0.284538	0.281216	0.158773	0.168057	0.163372	0.0795941	0.116635	0.0789443	9.68166	5.16497	11	0.965275	0.950393	0.0304215	0.0563413	0.390624	1.1855
DNAJC5	Isoform 2 of DnaJ homolog subfamily C member 5	5	23.3533	1	0.808802	0.849428	0.632757	0.786251	0.600765	0.784492	0.67482	0.927408	0.44404	0.716406	0.42137	14.2124	1.19327	11	0.365643	0.093776	0.156162	3.6244	150.522	7.32753
DNAJC6	Isoform 4 of Putative tyrosine-protein phosphatase auxilin	13	16.6667	1	0.776972	0.565147	0.516458	0.423402	0.452437	0.250718	0.287127	0.172134	0.17499	0.114327	0.00174051	11.1449	3.54847	11	0.980011	0.971444	0.0150979	0.0959781	0.732702	0.70533
DNAJC7	DnaJ homolog subfamily C member 7	29	48.9879	1	0.718442	0.596745	0.489559	0.476924	0.412464	0.367799	0.348099	0.308714	0.222482	0.16374	2.8049e-09	11.4031	2.63523	11	0.995212	0.99316	0.00272145	0.0209908	0.780199	0.347725
DNAJC8	DnaJ homolog subfamily C member 8	16	42.2925	1	0.739646	0.664752	0.567122	0.57032	0.498406	0.572594	0.526106	0.539317	0.344454	0.396233	1.0501e-05	14.8257	1.56302	11	0.933932	0.905618	0.0204622	0.913402	17.824	1.26476
DNAJC9	DnaJ homolog subfamily C member 9	14	47.3077	1	0.631775	0.533015	0.48135	0.43231	0.357471	0.414331	0.349479	0.384067	0.238912	0.34148	0.248536	8.21935	2.93614	11	0.96804	0.954343	0.0134289	0.0803987	0.61001	1.08396
DNASE2	Isoform 2 of Deoxyribonuclease-2-alpha	6	20	1	0.825924	0.70901	0.640195	0.657326	0.569143	0.601245	0.509439	0.631739	0.392177	0.471219	0.332532	11.223	2.64874	11	0.907982	0.868545	0.0260113	0.227294	3.17294	1.49525
DNLZ	DNL-type zinc finger protein	2	13.4831	1	0.94387	0.740672	0.710717	0.774249	0.556552	0.693874	0.56953	0.639956	0.400291	0.514584	0.402382	11.9607	3.69739	11	0.845096	0.778709	0.0495688	0.195447	2.53226	2.15745
DNM1	Isoform 3 of Dynamin-1	3	3.9953	1	0.835184	0.661692	0.682514	0.488913	0.44233	0.308821	0.268652	0.166425	0.156126	0.152833	0.0464854	11.7655	4.82027	11	0.981142	0.973059	0.0161254	0.0703908	0.476905	0.795995
DNM1L	Isoform 2 of Dynamin-1-like protein	37	46.338	1	0.774956	0.74223	0.617181	0.677916	0.550846	0.526697	0.488203	0.288738	0.30167	0.123989	1.28e-06	13.6062	3.38405	11	0.940233	0.914618	0.0374468	0.713355	2.71917	1.2408
DNM2	Isoform 5 of Dynamin-2	38	44.0736	1	0.794482	0.693955	0.604932	0.593043	0.525174	0.377385	0.418605	0.160466	0.224666	0.102385	8.92281e-09	12.5611	3.83679	11	0.955685	0.936693	0.0339224	0.0904127	0.616413	0.664463
DNMBP	Dynamin-binding protein	6	4.31198	1	0.758657	0.567378	0.633139	0.436761	0.390685	0.496377	0.307691	0.308971	0.185622	0.341324	0.195239	10.1829	3.66624	11	0.919056	0.884366	0.0446915	0.131977	1.09944	1.52183
DNMT1	Isoform 2 of DNA (cytosine-5)-methyltransferase 1	69	40.3799	1	0.66899	0.538671	0.488744	0.447215	0.406678	0.403283	0.364913	0.36684	0.252872	0.171044	1.33975e-08	11.0577	2.10564	11	0.985449	0.979212	0.00716531	0.0557483	1.99108	0.566193
DNMT3A	Isoform 2 of DNA (cytosine-5)-methyltransferase 3A	2	3.3195	1	0.874404	0.422215	0.522101	0.188177	0.291105	0.154986	0.141919	0.102692	0.0838872	0.106663	0.0865227	9.92874	6.78581	11	0.953749	0.933927	0.0478411	0.0529446	0.373859	1.74046
DNMT3B	Isoform 4 of DNA (cytosine-5)-methyltransferase 3B
DNPEP	Isoform 2 of Aspartyl aminopeptidase	12	25.8947	1	0.787903	0.734872	0.645449	0.677181	0.539597	0.687187	0.553488	0.67081	0.395459	0.502255	4.51529e-05	18.5333	1.50791	11	0.822689	0.746699	0.0459663	1.36334	52.0396	2.10595
DNPH1	2'-deoxynucleoside 5'-phosphate N-hydrolase 1	5	40.2299	1	0.858253	0.752497	0.748689	0.674569	0.495294	0.552208	0.448215	0.494734	0.329112	0.339631	0.19641	12.6974	3.69021	11	0.961185	0.94455	0.0180634	0.140569	1.42838	0.992901
DNTTIP1	Deoxynucleotidyltransferase terminal-interacting protein 1	2	5.77508	1	0.52257	0.118254	0.217819	0.0772856	0.0897632	0.0491232	0.0360421	0.0325014	0.0396011	0.0299292	0.0379243	7.95931	7.13468	11	0.982594	0.975135	0.0158496	0.0230912	0.208022	1.49619
DNTTIP2	Deoxynucleotidyltransferase terminal-interacting protein 2	3	3.57143	1	0.368771	0.18845	0.22231	0.201026	0.137388	0.226916	0.167952	0.139662	0.0903091	0.127537	0.119047	6.1033	3.71949	11	0.982457	0.974939	0.0114881	0.0382032	0.792921	1.66814
DOCK11	Dedicator of cytokinesis protein 11	36	18.6686	1	0.720847	0.489394	0.485782	0.266928	0.340861	0.164316	0.162638	0.137382	0.105738	0.0912837	0.0290534	9.98209	4.26264	11	0.978271	0.968958	0.0183627	0.0621118	0.405871	0.81945
DOCK6	Dedicator of cytokinesis protein 6	2	1.17245	1	0.756403	0.391022	0.487002	0.178733	0.236999	0.143635	0.119769	0.100402	0.0987425	0.0607592	0.0509242	9.57978	5.45556	11	0.964682	0.949546	0.0334798	0.0538258	0.369029	1.24212
DOCK7	Isoform 4 of Dedicator of cytokinesis protein 7	17	8.5796	1	0.75528	0.386387	0.479016	0.252191	0.273141	0.218055	0.182908	0.162083	0.135039	0.110295	0.106157	9.37557	5.10333	11	0.97129	0.958986	0.0230685	0.0473484	0.345275	1.08377
DOCK8	Isoform 4 of Dedicator of cytokinesis protein 8	24	11.5558	1	0.69345	0.266508	0.388219	0.15391	0.195246	0.12539	0.115673	0.100712	0.0853034	0.0681629	0.0763074	8.80321	5.95318	11	0.966764	0.95252	0.029547	0.0403795	0.3193	1.36927
DOCK9	Isoform 3 of Dedicator of cytokinesis protein 9	9	4.94905	1	0.715725	0.502518	0.507362	0.317401	0.356558	0.176597	0.180273	0.136148	0.103124	0.0857574	1.12739e-06	10.3145	3.89579	11	0.981168	0.973097	0.0157418	0.0461293	0.474364	0.723279
DOHH	Deoxyhypusine hydroxylase	11	46.3576	1	0.922683	0.643878	0.755105	0.552425	0.418021	0.45737	0.348333	0.378389	0.267732	0.309927	0.258692	11.1497	5.59581	11	0.950304	0.929005	0.0310953	0.0686633	0.554605	1.50384
DOK1	Docking protein 1	9	26.8191	1	0.714589	0.509659	0.492714	0.345414	0.37042	0.24103	0.22009	0.212355	0.146277	0.187264	0.103284	9.75495	4.00262	11	0.985801	0.979716	0.00973745	0.0485374	0.342758	0.649943
DOK3	Docking protein 3	6	14.1129	1	0.753069	0.629996	0.55566	0.517488	0.4483	0.367084	0.353193	0.322275	0.245323	0.233783	0.0896823	11.2075	3.0928	11	0.996721	0.995316	0.00178055	0.0440333	0.399136	0.272167
DOK3	Isoform 3 of Docking protein 3
DOK3	Isoform 4 of Docking protein 3
DOLPP1	Isoform 2 of Dolichyldiphosphatase 1	2	9.74359	1	0.903646	0.876898	0.804114	0.814834	0.55899	0.69637	0.615284	0.75059	0.40107	0.594692	0.481854	12.2054	4.45963	11	0.741896	0.631281	0.0794357	0.191892	2.57192	3.23636
DONSON	Protein downstream neighbor of Son	2	4.0636	1	0.797675	0.455404	0.531265	0.139751	0.302644	0.131129	0.119686	0.0961449	0.0831773	0.0808042	0.0525616	9.92919	5.91631	11	0.945898	0.922712	0.0552505	0.0664235	0.445984	1.63929
DPAGT1	Isoform 2 of UDP-N-acetylglucosamine--dolichyl-phosphate N-acetylglucosaminephosphotransferase	3	5.75	1	0.703946	0.72371	0.549589	0.655255	0.523704	0.636545	0.516307	0.598688	0.354569	0.35875	1.28875e-12	15.5987	1.63986	11	0.854513	0.792162	0.0471761
DPCD	Protein DPCD	8	32.5123	1	0.742823	0.691715	0.573888	0.530827	0.44899	0.290219	0.310078	0.169468	0.180359	0.125384	2.80793e-07	11.8339	3.81329	11	0.975483	0.964976	0.0188601	0.0601603	0.842419	0.793809
DPF2	Zinc finger protein ubi-d4	13	34.2711	1	0.713944	0.52296	0.480664	0.32885	0.38001	0.200787	0.209454	0.169537	0.126215	0.142717	0.0535791	10.0404	3.93332	11	0.982763	0.975376	0.013005	0.0605716	0.414826	0.701551
DPH1	2-(3-amino-3-carboxypropyl)histidine synthase subunit 1	10	22.5734	1	0.797888	0.706845	0.615072	0.559368	0.500693	0.433414	0.412164	0.366829	0.267213	0.266053	0.0960433	12.158	3.21419	11	0.995749	0.993927	0.00221325	0.0553773	0.534178	0.307101
DPH2	2-(3-amino-3-carboxypropyl)histidine synthase subunit 2	11	26.7894	1	0.747484	0.689628	0.566482	0.588919	0.504975	0.443842	0.421914	0.388327	0.278056	0.281838	3.18838e-06	13.0719	2.43353	11	0.986546	0.980781	0.00622554	0.181828	2.12793	0.519923
DPH3	DPH3 homolog	2	25.6098	1	0.919022	0.681368	0.666987	0.832923	0.667956	0.7876	0.695221	0.707005	0.46098	0.538441	1.55234e-05	21.6444	1.7767	11	0.708096	0.582994	0.0709481	8.60158	73.2411	2.77116
DPH5	Isoform 3 of Diphthine methyl ester synthase	10	41.0256	1	0.762756	0.765672	0.59094	0.705846	0.532291	0.701412	0.533262	0.713482	0.391222	0.536129	0.0165825	19.1881	1.32647	11	0.711389	0.587698	0.0775394	3.17193	99.352	3.03752
DPH6	Diphthine--ammonia ligase	5	22.8464	1	0.747549	0.713162	0.617558	0.593529	0.492203	0.463186	0.425928	0.289337	0.263654	0.208347	1.89772e-07	12.9658	2.98511	11	0.980507	0.972153	0.0109649	0.162566	1.62577	0.646399
DPH7	Diphthine methyltransferase	3	6.19469	1	0.741828	0.650289	0.618707	0.588893	0.402163	0.50702	0.371508	0.515752	0.297606	0.387516	0.264911	10.1754	3.0202	11	0.906936	0.867051	0.0374435	0.173664	1.76174	1.57997
DPM1	Dolichol-phosphate mannosyltransferase subunit 1	6	26.1538	1	0.686607	0.479867	0.462516	0.369882	0.337523	0.314299	0.282153	0.307586	0.205686	0.152394	0.102001	9.45818	3.07944	11	0.988459	0.983513	0.00672235	0.0626574	0.466128	0.564046
DPM3	Isoform 2 of Dolichol-phosphate mannosyltransferase subunit 3	2	18.0328	1	0.884477	0.721597	0.685676	0.734704	0.500065	0.598181	0.435948	0.468989	0.376781	0.346123	0.211874	12.6132	3.55212	11	0.943413	0.919161	0.0253188	0.173537	1.84013	1.19582
DPP3	Dipeptidyl peptidase 3	25	40.9769	1	0.830923	0.708626	0.607677	0.611845	0.557777	0.503179	0.475023	0.406966	0.314641	0.160046	2.47362e-07	13.7051	3.02784	11	0.976427	0.966324	0.0129195	0.217883	2.19407	0.763878
DPP7	Dipeptidyl peptidase 2	11	22.9675	1	0.801908	0.784878	0.655781	0.740135	0.558466	0.723799	0.583851	0.741691	0.428236	0.594087	0.34529	12.7412	1.83573	11	0.700815	0.572593	0.069221	0.966088	21.6039	3.07141
DPP8	Isoform 5 of Dipeptidyl peptidase 8	9	10.7185	1	0.770583	0.683339	0.576295	0.639983	0.511102	0.601843	0.481614	0.610751	0.373251	0.399292	1.0962e-06	15.6463	1.64587	11	0.892586	0.846551	0.0334842	0.160683	22.908	1.58752
DPP9	Isoform 3 of Dipeptidyl peptidase 9	17	21.1722	1	0.793501	0.762184	0.589035	0.685515	0.520171	0.693726	0.544536	0.65461	0.384006	0.455357	7.10211e-06	17.468	1.67166	11	0.806016	0.722881	0.057961	0.541166	39.2259	2.1744
DPY19L3	Probable C-mannosyltransferase DPY19L3	2	3.49162
DPYSL2	Isoform 2 of Dihydropyrimidinase-related protein 2	5	12.5	1	0.780684	0.614503	0.586217	0.527149	0.537747	0.450895	0.448374	0.4029	0.312584	0.220508	1.51691e-10	13.0027	2.39169	11	0.984329	0.977613	0.0073027	0.00195591	2.36577	0.564491
DR1	Protein Dr1	2	11.9318	1	0.821742	0.815207	0.683722	0.647466	0.420655	0.489714	0.340011	0.442799	0.281602	0.364335	0.282703	11.3586	5.44061	11	0.929556	0.899366	0.0387795	0.0833328	0.703528	1.71213
DRAM2	DNA damage-regulated autophagy modulator protein 2	2	8.27068	1	0.868156	0.78501	0.796433	0.670726	0.54573	0.542791	0.492225	0.426675	0.264483	0.256322	7.33742e-06	14.5147	3.68218	11	0.980644	0.972348	0.011383	0.172551	1.55541	0.703991
DRAP1	Dr1-associated corepressor	6	29.2683	1	0.872053	0.723539	0.647967	0.663862	0.60921	0.652621	0.635507	0.647969	0.442079	0.414074	1.55517e-06	17.8655	1.90597	11	0.902016	0.860023	0.0270332	1.13066	21.0454	1.39717
DRG1	Developmentally-regulated GTP-binding protein 1	16	46.049	1	0.642699	0.355922	0.381076	0.2557	0.261459	0.254413	0.218091	0.33506	0.153847	0.194044	0.212037	8.18408	5.86297	11	0.963574	0.947963	0.0222831	0.033421	0.341554	1.63323
DRG2	Developmentally-regulated GTP-binding protein 2	16	41.4835	1	0.811411	0.726086	0.639476	0.661356	0.558336	0.614874	0.518895	0.572917	0.365934	0.441659	0.15427	13.7016	2.21169	11	0.935528	0.907898	0.0197446	0.423619	6.64968	1.16435
DROSHA	Isoform 3 of Ribonuclease 3	3	2.93624	1	0.633342	0.203985	0.285704	0.119343	0.173914	0.112127	0.100392	0.0787381	0.0626122	0.0560068	0.0775242	8.38507	6.87367	11	0.977494	0.967848	0.0197752	0.0273193	0.235258	1.37809
DSC1	Isoform 1B of Desmocollin-1	9	11.3095	1	0.94848	0.6637	0.52805	0.465271	0.387002	0.503219	0.380964	0.435961	0.361146	0.448272	0.415257	9.74708	11.9409	11	0.970924	0.958463	0.0144726	0.0191117	0.225703	2.98208
DSC2	Isoform 2B of Desmocollin-2	4	5.78512	1	0.698696	0.573973	0.533106	0.60599	0.476778	0.472737	0.430869	0.453526	0.314739	0.289936	4.50923e-10	12.8187	1.7828	11	0.965331	0.950474	0.0132709
DSC3	Isoform 3B of Desmocollin-3	2	2.62217	1	1.42071	0.879042	0.593223	0.533441	0.393201	0.518629	0.461578	0.597469	0.570411	0.581162	0.521927	10.3701	30.8629	11	0.768644	0.669491	0.209109	0.0626905	0.549809	35.9126
DSCC1	Sister chromatid cohesion protein DCC1	4	11.7048	1	0.818921	0.544312	0.581314	0.305026	0.517711	0.132851	0.173788	0.0986194	0.0862447	0.0714326	3.49085e-08	10.9974	4.75275	11	0.925732	0.893903	0.0765997	0.0305046	0.832161	1.63377
DSG1	Desmoglein-1	13	12.5834	1	1.38971	0.823523	0.516495	0.568004	0.399775	0.525762	0.46098	0.558278	0.506625	0.615163	0.518887	10.0511	105.678	11	0.788393	0.697704	0.182852	0.0571465	9.72231	15873
DSG2	Desmoglein-2	19	20.483	1	0.814286	0.677534	0.604462	0.620899	0.517287	0.543948	0.456312	0.504194	0.337282	0.281683	1.90229e-09	14.1925	2.35058	11	0.970105	0.957293	0.0124726	0.00623655	4.30028	0.775683
DSN1	Isoform 4 of Kinetochore-associated protein DSN1 homolog	9	30.8824	1	0.593533	0.426174	0.386237	0.442024	0.325694	0.513856	0.42758	0.426871	0.322164	0.179825	1.3714e-08	9.53644	1.20088	11	0.873237	0.81891	0.0553827	0.0809928	22.3066	2.48919
DSP	Desmoplakin	69	21.8739	1	0.920691	0.711583	0.433089	0.539793	0.36633	0.499019	0.441496	0.521286	0.533353	0.702844	0.504651	9.97991	163.305	11	0.817521	0.739316	0.0761804	0.0368831	548.408	3.61136e+06
DST	Isoform 9 of Dystonin	5	0.986047	1	0.839691	0.613638	0.596127	0.499514	0.458647	0.4615	0.396027	0.388274	0.282652	0.243655	0.166782	11.1108	3.45402	11	0.983929	0.977042	0.00835468	0.0761728	0.69144	0.630341
DSTN	Isoform 2 of Destrin	8	45.2703	1	0.813012	0.636175	0.595331	0.470576	0.475396	0.258203	0.28733	0.175487	0.173945	0.121601	0.0103854	11.6787	4.09593	11	0.980627	0.972324	0.0157601	0.0877301	0.62844	0.731995
DSTYK	Isoform 2 of Dual serine/threonine and tyrosine protein kinase	5	5.54299	1	0.725957	0.589903	0.593014	0.361048	0.406947	0.249117	0.220243	0.178844	0.1515	0.132955	0.01209	10.9405	3.74718	11	0.973281	0.96183	0.0206856	0.0998173	0.716201	0.831426
DTD1	D-aminoacyl-tRNA deacylase 1	6	25.8373	1	0.864107	0.804923	0.665478	0.747898	0.592936	0.770364	0.623425	0.763044	0.452115	0.596771	0.386925	13.0271	2.15727	11	0.696021	0.565744	0.0689427	0.741078	15.6448	2.98878
DTL	Denticleless protein homolog	7	9.72603	1	0.572446	0.267268	0.353677	0.123727	0.207629	0.0906129	0.0819495	0.0785336	0.0626919	0.0594817	0.0309212	8.36244	4.46508	11	0.971761	0.959659	0.0239379	0.0507599	0.360587	1.14086
DTNBP1	Dysbindin	6	19.0883	1	0.779615	0.695114	0.592232	0.587592	0.528058	0.520816	0.454718	0.463567	0.329743	0.326345	0.0232146	13.6991	2.23926	11	0.986807	0.981152	0.00516093	0.213031	2.86015	0.51227
DTWD1	tRNA-uridine aminocarboxypropyltransferase 1	6	23.6842	1	0.760958	0.472165	0.551999	0.145659	0.291993	0.0748705	0.07165	0.0666216	0.047712	0.0495025	7.21269e-08	10.1279	5.53852	11	0.942813	0.918304	0.0628068	0.00709832	0.497894	1.58859
DTX2	Probable E3 ubiquitin-protein ligase DTX2	2	3.05466	1	0.584256	0.398513	0.387104	0.250786	0.249131	0.150561	0.13841	0.103503	0.100384	0.101392	0.0210069	8.85623	3.52121	11	0.99051	0.986442	0.00718416	0.0450865	0.279556	0.553689
DTX3L	E3 ubiquitin-protein ligase DTX3L
DTYMK	Thymidylate kinase	15	62.2642	1	0.800965	0.759269	0.596065	0.72525	0.574249	0.663317	0.545845	0.494433	0.410991	0.17578	2.22565e-09	15.1426	2.76976	11	0.881516	0.830737	0.0561557	0.0340223	7.75435	1.63921
DUS1L	tRNA-dihydrouridine(16/17) synthase [NAD(P)(+)]-like	9	20.7188	1	0.778938	0.692889	0.608815	0.587924	0.50329	0.533897	0.441932	0.505468	0.321668	0.448556	0.33214	10.1164	3.34604	11	0.945247	0.921782	0.018949	0.100516	1.04818	1.21048
DUS2	tRNA-dihydrouridine(20) synthase [NAD(P)+]-like	10	22.9209	1	0.85193	0.699165	0.635085	0.604777	0.572849	0.506115	0.477936	0.44328	0.323778	0.364762	0.226723	11.7809	3.3472	11	0.986663	0.980947	0.00552014	0.0751464	0.797244	0.558444
DUS3L	tRNA-dihydrouridine(47) synthase [NAD(P)(+)]-like	19	33.2308	1	0.789676	0.587974	0.573045	0.353685	0.435948	0.22572	0.207739	0.224252	0.15198	0.165628	0.0937703	10.578	4.65011	11	0.969926	0.957038	0.0236431	0.0692559	0.481746	0.995919
DUS4L	tRNA-dihydrouridine(20a/20b) synthase [NAD(P)+]-like	3	11.3565	1	0.806675	0.728194	0.67785	0.641406	0.522885	0.531024	0.466968	0.44717	0.311236	0.282643	1.68546e-08	14.2403	2.74514	11	0.989102	0.984431	0.00501003	0.102977	1.00003	0.348841
DUSP11	RNA/RNP complex-1-interacting phosphatase	2	9.01857	1	0.866409	0.398739	0.46571	0.281932	0.281674	0.212469	0.194332	0.151076	0.151775	0.124739	0.144481	9.60277	6.85136	11	0.970692	0.958132	0.0257888	0.0363181	0.288891	1.38074
DUSP12	Dual specificity protein phosphatase 12	5	15	1	0.664844	0.555152	0.467435	0.406791	0.37314	0.289938	0.24806	0.249935	0.177957	0.120474	1.56408e-10	10.5081	2.85685	11	0.996209	0.994585	0.00243566
DUSP14	Dual specificity protein phosphatase 14
DUSP23	Dual specificity protein phosphatase 23	4	34.6667	1	0.87959	0.707869	0.716728	0.64508	0.539419	0.488362	0.427138	0.361397	0.319282	0.21822	0.0242356	13.6388	3.48634	11	0.991386	0.987695	0.00503854	0.10109	0.934335	0.453055
DUSP3	Dual specificity protein phosphatase 3	5	30.2703	1	0.788459	0.76745	0.625383	0.674615	0.459077	0.496668	0.404427	0.311312	0.279428	0.221112	5.64412e-08	13.3769	3.2799	11	0.964868	0.949812	0.0210252	0.0105196	1.99904	0.89354
DUT	Deoxyuridine 5'-triphosphate nucleotidohydrolase, mitochondrial	11	53.5714	1	0.796446	0.756224	0.620069	0.677101	0.567569	0.540858	0.507386	0.355511	0.320996	0.299956	1.97414e-07	14.3058	2.76559	11	0.965539	0.950769	0.0161227	0.445875	3.48853	0.861761
DVL2	Segment polarity protein dishevelled homolog DVL-2	10	15.625	1	0.514005	0.223079	0.2741	0.154432	0.154371	0.12134	0.0996136	0.0963742	0.0755822	0.0735224	0.0673146	7.78025	4.83395	11	0.99021	0.986014	0.00759717	0.0239196	0.216233	0.812738
DXO	Decapping and exoribonuclease protein	6	15.9091	1	0.827188	0.748689	0.63924	0.666733	0.520434	0.619742	0.491745	0.704847	0.388447	0.520774	0.454954	9.88144	3.64224	11	0.79766	0.710943	0.0596602	0.146269	1.7568	2.63017
DYNC1H1	Cytoplasmic dynein 1 heavy chain 1	191	41.5842	1	0.732885	0.448148	0.519477	0.158261	0.302404	0.112021	0.103286	0.0966089	0.0761292	0.0679799	0.0203053	9.85085	5.00066	11	0.949261	0.927515	0.0496132	0.0775593	0.499695	1.39447
DYNC1I2	Isoform 2F of Cytoplasmic dynein 1 intermediate chain 2	15	25.5319	1	0.69782	0.512407	0.492487	0.233949	0.321016	0.149654	0.152547	0.117516	0.0948666	0.0706204	0.00349417	10.052	4.19831	11	0.973417	0.962024	0.0234142	0.0730936	0.466921	0.897106
DYNC1LI1	Cytoplasmic dynein 1 light intermediate chain 1	20	43.4034	1	0.750479	0.564439	0.567979	0.278984	0.385936	0.204593	0.184376	0.156148	0.133045	0.0880973	0.022201	10.594	4.29344	11	0.96594	0.951343	0.0294601	0.0878992	0.582385	1.01359
DYNC1LI2	Cytoplasmic dynein 1 light intermediate chain 2	10	24.187	1	0.781942	0.610476	0.616999	0.195163	0.402369	0.100992	0.0937188	0.0810164	0.0668783	0.0595007	3.3114e-08	10.8182	5.72364	11	0.928805	0.898293	0.080964	0.0866388	0.591326	1.77235
DYNC2I1	Cytoplasmic dynein 2 intermediate chain 1	6	7.69231	1	0.819157	0.385144	0.552954	0.270641	0.268864	0.194838	0.172134	0.163755	0.1275	0.106196	0.0984823	9.77026	5.53403	11	0.950307	0.92901	0.0443858	0.0628948	0.44718	1.4995
DYNC2I2	Cytoplasmic dynein 2 intermediate chain 2	2	4.66418	1	0.661145	0.323073	0.408502	0.179694	0.190842	0.108092	0.0940305	0.0774141	0.0649642	0.0375773	0.014395	9.07838	4.66357	11	0.977284	0.967549	0.0206682	0.0486456	0.321443	0.93578
DYNC2LI1	Isoform 3 of Cytoplasmic dynein 2 light intermediate chain 1	5	20.6587	1	0.804962	0.628146	0.556164	0.496078	0.417743	0.449334	0.356572	0.342621	0.254581	0.193811	0.0721429	11.5613	3.14486	11	0.989875	0.985535	0.00578415	0.0826685	0.750102	0.480356
DYNLL1	Dynein light chain 1, cytoplasmic	2	20.2247	1	1.02805	0.714594	0.755791	0.459805	0.369116	0.306318	0.282567	0.268711	0.22315	0.239729	0.228688	11.2299	9.5093	11	0.973569	0.962241	0.0248387	0.0363451	0.249651	1.97245
DYNLRB1	Dynein light chain roadblock-type 1	2	21.875	1	0.825194	0.726595	0.682314	0.679494	0.462276	0.61255	0.457853	0.559569	0.344268	0.446229	0.316654	11.2749	3.34741	11	0.887703	0.839576	0.0411388	0.184504	2.11859	1.71508
DYRK1A	Isoform 3 of Dual specificity tyrosine-phosphorylation-regulated kinase 1A	10	19.4286	1	0.661461	0.429352	0.438664	0.326829	0.327292	0.289979	0.265612	0.294167	0.186065	0.148741	0.12104	8.89278	3.25204	11	0.983454	0.976363	0.00978744	0.061895	0.428809	0.721286
DYSF	Isoform 15 of Dysferlin	12	6.9089	1	0.831014	0.701128	0.661303	0.631822	0.542779	0.569627	0.508158	0.526243	0.365881	0.381272	0.151666	13.1615	2.52152	11	0.975537	0.965054	0.00850802	0.20299	2.73421	0.708576
E2F3	Transcription factor E2F3	3	6.88172	1	0.708702	0.506244	0.481921	0.359278	0.387035	0.276899	0.267951	0.254242	0.190063	0.157301	0.0902354	9.82117	3.38945	11	0.991263	0.987519	0.00549254	0.0499496	0.367536	0.483759
E2F4	Transcription factor E2F4	3	8.47458	1	0.693464	0.669921	0.580803	0.383419	0.428732	0.285461	0.247373	0.275967	0.158083	0.181233	0.0287038	11.1019	3.39305	11	0.962619	0.946598	0.0257116	0.138991	1.08768	0.950821
EAF1	ELL-associated factor 1	4	27.6119	1	0.6853	0.494186	0.469387	0.311835	0.370073	0.160864	0.203891	0.0987943	0.101613	0.0694659	4.59084e-11	10.1035	3.77615	11	0.976276	0.966108	0.0197204	0.00158479	0.540783	0.813628
EAPP	E2F-associated phosphoprotein	2	7.7193	1	0.647338	0.592159	0.582292	0.43735	0.42352	0.171425	0.199854	0.11249	0.113604	0.0742631	4.65463e-07	10.845	3.88681	11	0.943666	0.919522	0.0482325	0.269146	0.958206	1.25325
EARS2	Probable glutamate--tRNA ligase, mitochondrial	10	16.826	1	0.742394	0.546211	0.532102	0.261546	0.37874	0.0995232	0.108323	0.083077	0.0729437	0.0660034	4.51678e-08	10.4538	4.90792	11	0.956853	0.938362	0.0434244	0.0727194	0.518071	1.2511
EBAG9	Receptor-binding cancer antigen expressed on SiSo cells	2	11.2676	1	0.820171	0.767431	0.645114	0.699677	0.561167	0.615891	0.484522	0.550282	0.350369	0.374418	1.32158e-06	15.6019	2.38198	11	0.943973	0.919961	0.0208797	0.11183	7.38964	1.05958
EBNA1BP2	Probable rRNA-processing protein EBP2	10	31.0458	1	0.597594	0.346005	0.348543	0.300183	0.288373	0.189933	0.209928	0.12542	0.132059	0.0706978	0.00619755	8.77345	2.91099	11	0.986606	0.980866	0.00945616	0.073939	0.462894	0.646902
EBP	3-beta-hydroxysteroid-Delta(8),Delta(7)-isomerase	3	16.5217	1	0.842395	0.805318	0.730246	0.633034	0.524536	0.586128	0.502443	0.476316	0.349269	0.329865	0.119446	13.702	3.21526	11	0.973927	0.962753	0.0115392	0.176191	1.93139	0.765912
ECD	Protein ecdysoneless homolog	9	11.4907	1	0.677712	0.337626	0.395597	0.178093	0.237302	0.114121	0.107903	0.0943472	0.0699802	0.0620464	0.0390837	9.06468	4.88341	11	0.977548	0.967925	0.0198755	0.0445307	0.306122	0.954945
ECE1	Isoform C of Endothelin-converting enzyme 1	4	7.42706	1	0.780449	0.717738	0.649978	0.613172	0.573498	0.564664	0.456635	0.566594	0.392033	0.373174	4.84172e-06	15.4067	1.97062	11	0.96225	0.946072	0.0123334	0.229157	8.53313	0.867688
ECH1	Delta(3,5)-Delta(2,4)-dienoyl-CoA isomerase, mitochondrial	11	36.5854	1	0.753144	0.652899	0.547865	0.593979	0.455512	0.591775	0.452773	0.585236	0.335306	0.45016	0.365107	9.12303	2.86809	11	0.864104	0.805863	0.0436727	0.174762	1.80978	2.11967
ECHDC1	Isoform 6 of Ethylmalonyl-CoA decarboxylase	11	47.8873	1	0.771449	0.749772	0.601805	0.711173	0.554811	0.697278	0.571523	0.705659	0.406721	0.524316	5.80917e-06	20.0099	1.32736	11	0.758098	0.654426	0.0597266	3.31392	96.8492	2.68483
ECHDC3	Isoform 2 of Enoyl-CoA hydratase domain-containing protein 3, mitochondrial	2	14.5349	1	0.884136	0.71599	0.571911	0.511407	0.543847	0.281918	0.33403	0.176351	0.180865	0.137334	0.0482597	11.9541	4.71663	11	0.969495	0.956421	0.0263037	0.095835	0.669559	1.01804
ECHS1	Enoyl-CoA hydratase, mitochondrial	13	46.8966	1	0.815721	0.743938	0.608276	0.685373	0.545528	0.669028	0.528975	0.663864	0.388358	0.50674	0.328915	11.564	2.3327	11	0.820043	0.742918	0.0498253	0.425727	6.79664	2.186
ECI1	Isoform 2 of Enoyl-CoA delta isomerase 1, mitochondrial	8	29.8246	1	0.773663	0.815903	0.632293	0.772477	0.574548	0.782209	0.604402	0.770959	0.453653	0.611028	0.000152978	25.6691	1.16028	11	0.604514	0.43502	0.0882787	2.90293	282.346	3.90378
ECI2	Isoform 2 of Enoyl-CoA delta isomerase 2	17	49.5822	1	0.759039	0.701207	0.576208	0.621464	0.512048	0.621614	0.510423	0.644572	0.369246	0.470881	0.254213	11.4222	1.85535	11	0.842733	0.775332	0.0442749	0.622901	10.7937	2.12507
ECM1	Extracellular matrix protein 1	14	28.1481	1	0.734751	0.739113	0.575673	0.681549	0.545486	0.671681	0.521249	0.667381	0.390029	0.522198	2.18707e-06	18.8893	1.23484	11	0.779575	0.685107	0.0562985	0.293883	95.9899	2.64786
ECPAS	Proteasome adapter and scaffold protein ECM29	49	30.0271	1	0.755357	0.510726	0.528001	0.195311	0.346367	0.146521	0.134601	0.129148	0.101629	0.0940337	0.0478248	10.052	5.08493	11	0.954901	0.935573	0.0420005	0.072415	0.475613	1.31714
ECSIT	Evolutionarily conserved signaling intermediate in Toll pathway, mitochondrial	6	21.1137	1	0.865625	0.751281	0.679237	0.531858	0.474053	0.522337	0.438063	0.461456	0.321305	0.185309	2.1762e-06	13.7387	3.0973	11	0.96201	0.945728	0.0216129	0.46086	2.58675	0.931803
ECT2	Isoform 2 of Protein ECT2	3	3.51474
EDC3	Enhancer of mRNA-decapping protein 3	13	30.1181	1	0.725358	0.428501	0.435196	0.278548	0.301958	0.184116	0.182034	0.147193	0.120659	0.0990557	0.0713021	9.49931	4.51442	11	0.987866	0.982666	0.00966321	0.0376276	0.25599	0.646201
EDC4	Enhancer of mRNA-decapping protein 4	33	29.4076	1	0.796232	0.243344	0.402523	0.109864	0.166834	0.0828604	0.0774851	0.066091	0.0571512	0.0466431	0.0596985	9.1568	7.65812	11	0.953156	0.93308	0.0502479	0.0428404	0.339084	1.9467
EDEM2	Isoform 2 of ER degradation-enhancing alpha-mannosidase-like protein 2	3	5.73013
EDEM3	Isoform 2 of ER degradation-enhancing alpha-mannosidase-like protein 3	17	22.7624	1	0.718901	0.619764	0.530892	0.494193	0.426076	0.388296	0.323113	0.283106	0.233268	0.173298	3.0454e-08	11.6467	2.76909	11	0.997599	0.996571	0.00138925	0.0291863	0.452572	0.204108
EDF1	Endothelial differentiation-related factor 1	16	66.2162	1	0.676158	0.493961	0.441879	0.355239	0.292563	0.326407	0.247677	0.326939	0.17875	0.265253	0.214458	8.71492	4.45432	11	0.976868	0.966954	0.0128994	0.0392321	0.32783	0.966545
EDRF1	Isoform 4 of Erythroid differentiation-related factor 1	7	7.14286	1	1.00086	0.615353	0.798418	0.463495	0.435894	0.374426	0.269047	0.264185	0.221276	0.216804	0.187837	11.4088	6.70427	11	0.936918	0.909882	0.056077	0.0782619	0.54502	2.06416
EEA1	Early endosome antigen 1	82	52.7286	1	0.760068	0.782612	0.609152	0.736089	0.570859	0.752457	0.604021	0.821289	0.445672	0.650652	0.164524	21.8608	0.896268	11	0.537741	0.339629	0.101864	7.9786	453.543	5.59474
EED	Isoform 3 of Polycomb protein EED	9	25.5	1	0.656273	0.436382	0.42745	0.339004	0.337724	0.267405	0.25107	0.295371	0.185641	0.182673	0.154263	8.69866	3.60987	11	0.987792	0.982561	0.00707067	0.0417406	0.298766	0.648021
EEF1A1	Elongation factor 1-alpha 1	29	54.5455	1	0.826246	0.552577	0.542735	0.431769	0.457619	0.340521	0.338179	0.30235	0.219667	0.14544	0.0691659	11.0848	3.44198	11	0.979064	0.970091	0.0136457	0.0973857	0.79118	0.721477
EEF1A2	Elongation factor 1-alpha 2	11	22.8942	1	0.739464	0.635061	0.527955	0.523969	0.457564	0.476488	0.417522	0.482387	0.289179	0.356417	0.254659	9.80155	2.86968	11	0.958909	0.941299	0.0158809	0.117676	1.15652	1.0454
EEF1AKMT2	EEF1A lysine methyltransferase 2	3	14.0893	1	0.714601	0.535369	0.523887	0.252127	0.390386	0.0958316	0.120143	0.0793243	0.0715794	0.0596741	1.58269e-08	10.3263	4.66268	11	0.950151	0.928786	0.0490392	0.103454	0.63041	1.29293
EEF1AKMT4	EEF1A lysine methyltransferase 4	3	14.902	1	0.81284	0.717884	0.638373	0.486426	0.571433	0.228686	0.253247	0.16427	0.172501	0.156625	0.0463335	11.8539	4.8977	11	0.945868	0.922669	0.0478578	0.121714	0.817099	1.37976
EEF1AKNMT	eEF1A lysine and N-terminal methyltransferase	18	33.4764	1	0.718361	0.375808	0.435846	0.163352	0.245091	0.0990488	0.0781601	0.0829137	0.0773468	0.062883	0.0335218	9.39521	5.32109	11	0.969599	0.95657	0.0289813	0.0502584	0.342218	1.13874
EEF1B2	Elongation factor 1-beta	9	52.8889	1	0.750546	0.679383	0.555815	0.606322	0.497573	0.406686	0.436817	0.13956	0.224319	0.0833877	8.38717e-09	12.354	3.56423	11	0.929458	0.899226	0.0529247	0.0311247	1.92647	1.35061
EEF1D	Isoform 2 of Elongation factor 1-delta	22	35.3941	1	0.770194	0.695186	0.593904	0.584594	0.495902	0.392847	0.372946	0.187807	0.223181	0.121228	4.67049e-12	12.4225	3.6526	11	0.971862	0.959804	0.0203132
EEF1E1	Eukaryotic translation elongation factor 1 epsilon-1	8	40.8046	1	0.890184	0.463102	0.623183	0.240479	0.268751	0.10129	0.1024	0.0721513	0.071432	0.0540672	0.0235768	10.5361	6.49445	11	0.947665	0.925236	0.062055	0.0715558	0.435518	1.78381
EEF1G	Elongation factor 1-gamma	26	47.8261	1	0.74396	0.666293	0.540601	0.548201	0.479862	0.360532	0.3766	0.154506	0.222757	0.0863413	1.11755e-07	11.9657	3.50015	11	0.958293	0.940419	0.0306228	0.117886	1.35749	1.00987
EEF2	Elongation factor 2	54	57.1096	1	0.785271	0.733166	0.583574	0.68904	0.578466	0.649477	0.572375	0.578566	0.402445	0.227895	1.4033e-07	15.5627	2.30945	11	0.869187	0.813125	0.0520942	0.870131	12.1476	1.6519
EEF2K	Eukaryotic elongation factor 2 kinase	19	27.4483	1	0.78367	0.418295	0.495014	0.184861	0.30596	0.128809	0.125401	0.114651	0.090706	0.0846523	0.06051	9.7402	5.5858	11	0.958144	0.940206	0.04004	0.0586948	0.402229	1.37461
EEF2KMT	Isoform 2 of Protein-lysine N-methyltransferase EEF2KMT	2	6.41892	1	0.796715	0.744597	0.640744	0.622711	0.498885	0.392605	0.383715	0.214286	0.238721	0.147166	2.68305e-07	12.8323	3.88655	11	0.976038	0.965769	0.0174735	0.427719	0.900295	0.730526
EEFSEC	Selenocysteine-specific elongation factor	10	17.953	1	0.801204	0.687065	0.591685	0.580469	0.510743	0.510902	0.450098	0.424739	0.323479	0.264179	2.84366e-10	13.6216	2.47124	11	0.991864	0.988377	0.00364485
EFCAB14	EF-hand calcium-binding domain-containing protein 14	8	17.3737	1	0.822723	0.73518	0.626695	0.674325	0.536093	0.606391	0.518976	0.583152	0.360401	0.399687	3.05613e-06	15.8819	2.07084	11	0.927871	0.896959	0.0242572	0.732447	11.6059	1.20586
EFHD2	EF-hand domain-containing protein D2	12	50	1	0.85509	0.730044	0.626202	0.607141	0.471332	0.532165	0.396029	0.406377	0.300079	0.334984	0.243587	11.3706	4.1511	11	0.977282	0.967546	0.0111912	0.0674288	0.614663	0.804149
EFL1	Elongation factor-like GTPase 1	16	13.8393	1	0.80844	0.665074	0.602695	0.369786	0.471491	0.188178	0.19546	0.123514	0.12219	0.0897905	0.00895137	11.3847	4.96905	11	0.963902	0.948431	0.0352198	0.0913888	0.57644	1.13663
EFNB1	Ephrin-B1	4	22.2543	1	0.719538	0.790773	0.629589	0.744942	0.540007	0.703208	0.583899	0.674812	0.396984	0.489238	3.96846e-07	19.1421	1.48055	11	0.755712	0.651017	0.0647324	0.249821	69.8872	2.55937
EFR3A	Isoform 2 of Protein EFR3 homolog A	6	9.42675	1	0.714245	0.451017	0.498989	0.324721	0.347218	0.216576	0.194817	0.169766	0.139026	0.104735	0.0326653	9.96144	3.6859	11	0.981896	0.974137	0.0137311	0.0691364	0.469548	0.708273
EFTUD2	Isoform 2 of 116 kDa U5 small nuclear ribonucleoprotein component	37	40.8751	1	0.660578	0.552594	0.496617	0.490826	0.423135	0.466121	0.378579	0.643299	0.287904	0.499549	0.439031	7.41154	5.21012	11	0.790859	0.701227	0.0735086	0.0654944	1.24132	5.1901
EGFL7	Epidermal growth factor-like protein 7	2	7.69231	1	0.887272	0.589544	0.643827	0.430973	0.449866	0.30994	0.295171	0.226258	0.192542	0.150882	0.100546	11.2214	4.75454	11	0.976038	0.965769	0.0190703	0.068721	0.487582	0.906782
EGLN1	Egl nine homolog 1	15	35.6808	1	0.777957	0.603355	0.544486	0.495707	0.468293	0.453311	0.404442	0.483992	0.287888	0.347926	0.30186	9.50872	3.67907	11	0.961978	0.945683	0.0155267	0.0679429	0.616073	1.07241
EGLN2	Isoform p40 of Prolyl hydroxylase EGLN2	2	5.61497	1	0.806868	0.595435	0.544617	0.495148	0.454405	0.431453	0.385581	0.573713	0.286867	0.412165	0.39241	9.03494	5.70214	11	0.90038	0.857686	0.0410673	0.0517847	0.595813	2.31015
EGR1	Early growth response protein 1	2	4.60405	1	0.730831	0.583857	0.521483	0.534419	0.464087	0.473345	0.413867	0.457463	0.295506	0.28022	1.72679e-08	12.5573	1.90574	11	0.973218	0.96174	0.0109107	0.163564	1.8204	0.437904
EHBP1	Isoform 3 of EH domain-binding protein 1	15	12.931	1	0.798645	0.484938	0.579437	0.233581	0.3241	0.189484	0.154535	0.164702	0.13041	0.115387	0.0851143	10.0776	5.41129	11	0.954142	0.934489	0.041309	0.0663781	0.452532	1.39371
EHBP1L1	EH domain-binding protein 1-like protein 1	37	30.2035	1	0.777805	0.43689	0.54615	0.222485	0.289685	0.174382	0.149884	0.135252	0.105232	0.101546	0.0668339	9.87131	5.22042	11	0.958569	0.940813	0.0376755	0.0636858	0.432133	1.29586
EHD1	EH domain-containing protein 1	25	49.2509	1	0.807865	0.726809	0.621466	0.590933	0.549272	0.34273	0.388205	0.17652	0.209327	0.119053	5.57521e-08	12.6395	4.09402	11	0.964892	0.949846	0.0278429	0.177372	1.12065	0.979431
EHD2	EH domain-containing protein 2	22	50.0921	1	0.782303	0.640364	0.569733	0.441877	0.472551	0.231157	0.253727	0.164386	0.150629	0.113582	6.05084e-07	11.4978	4.07414	11	0.976837	0.966909	0.019303	0.0943779	0.662641	0.79847
EHD4	EH domain-containing protein 4	14	28.281	1	0.789031	0.676218	0.582921	0.504477	0.509213	0.264154	0.311762	0.16029	0.166441	0.110921	1.49507e-07	11.9114	4.07702	11	0.971181	0.95883	0.0237551	0.113225	0.814252	0.887809
EHHADH	Peroxisomal bifunctional enzyme	13	20.6086	1	0.740917	0.625818	0.573202	0.503687	0.431304	0.468987	0.414259	0.429696	0.275275	0.300308	0.138367	10.9885	2.57008	11	0.978744	0.969634	0.0091675	0.138301	1.49426	0.696932
EHMT1	Histone-lysine N-methyltransferase EHMT1	8	7.31895	1	0.555419	0.238163	0.310658	0.147055	0.170861	0.109772	0.0940683	0.100666	0.0779512	0.0878335	0.0712328	8.06038	5.13366	11	0.983442	0.976346	0.0131931	0.0298463	0.254976	1.01838
EHMT2	Isoform 2 of Histone-lysine N-methyltransferase EHMT2	12	11.1395	1	0.574559	0.33242	0.359003	0.261111	0.243623	0.229591	0.202854	0.213039	0.145538	0.15795	0.143589	7.90817	4.10935	11	0.990966	0.987095	0.0056424	0.0266778	0.223718	0.677123
EI24	Etoposide-induced protein 2.4 homolog	6	16.7647	1	0.648432	0.476387	0.446306	0.379788	0.351803	0.286253	0.265384	0.156443	0.14767	0.0602412	3.22529e-08	10.044	2.98812	11	0.987809	0.982584	0.00852079	0.0274598	0.613841	0.556556
EIF1	Eukaryotic translation initiation factor 1	5	43.3628	1	0.998701	0.703749	0.712936	0.626117	0.451137	0.513392	0.386654	0.472372	0.302895	0.346768	0.328128	11.2115	6.30795	11	0.947657	0.925225	0.0306921	0.0594447	0.511153	1.77584
EIF1AD	Probable RNA-binding protein EIF1AD	7	47.8788	1	0.805941	0.720549	0.654411	0.648103	0.626321	0.553268	0.564951	0.54396	0.411211	0.433865	0.0861201	15.023	2.00191	11	0.979518	0.970739	0.00575054	0.332013	5.6824	0.635175
EIF1AX	Eukaryotic translation initiation factor 1A, X-chromosomal	11	45.8333	1	0.78973	0.68831	0.541439	0.538668	0.470664	0.476781	0.398509	0.567274	0.316789	0.414071	0.376955	9.41045	4.49656	11	0.910939	0.87277	0.0342851	0.0703858	0.714355	1.82592
EIF2A	Eukaryotic translation initiation factor 2A	20	38.1197	1	0.692256	0.483829	0.463182	0.294013	0.33174	0.169968	0.194323	0.118655	0.107719	0.0745543	2.09559e-09	10.0148	3.76817	11	0.985473	0.979248	0.0118824	0.00135134	0.408765	0.635579
EIF2AK1	Isoform 2 of Eukaryotic translation initiation factor 2-alpha kinase 1	6	9.53895	1	0.790341	0.727208	0.653598	0.634248	0.504793	0.581745	0.470924	0.490204	0.338516	0.274062	5.22565e-09	14.4471	2.51257	11	0.968299	0.954713	0.0135533
EIF2AK2	Interferon-induced, double-stranded RNA-activated protein kinase	8	14.882	1	0.810668	0.266054	0.404786	0.140591	0.185367	0.114351	0.104236	0.102638	0.0740812	0.0740278	0.0897654	9.15691	7.94904	11	0.958009	0.940012	0.0426322	0.03826	0.315138	1.90656
EIF2AK3	Eukaryotic translation initiation factor 2-alpha kinase 3	3	3.31541	1	0.736715	0.547567	0.54037	0.349958	0.371501	0.202441	0.189756	0.11883	0.117738	0.0894793	5.69532e-08	10.6726	4.07147	11	0.981791	0.973987	0.0155668	0.139706	0.450591	0.670625
EIF2AK4	eIF-2-alpha kinase GCN2	14	9.58156	1	0.754239	0.398695	0.503134	0.230353	0.28251	0.18859	0.150691	0.139487	0.114894	0.103319	0.077624	9.56513	5.02452	11	0.965211	0.950301	0.0298071	0.0567866	0.394708	1.16964
EIF2B1	Translation initiation factor eIF-2B subunit alpha	18	53.1148	1	0.791088	0.780784	0.581487	0.762454	0.563583	0.765602	0.590535	0.832889	0.449087	0.62644	0.268753	16.113	1.14743	11	0.514787	0.306838	0.118158	3.94122	151.881	5.31103
EIF2B2	Translation initiation factor eIF-2B subunit beta	12	36.7521	1	0.844409	0.712531	0.625772	0.672347	0.55962	0.448562	0.456147	0.209494	0.274179	0.0904715	4.90597e-07	13.2351	3.95278	11	0.948882	0.926974	0.0386687	0.395584	1.66986	1.21489
EIF2B3	Translation initiation factor eIF-2B subunit gamma	21	43.1416	1	0.728325	0.409867	0.456258	0.168254	0.297216	0.107105	0.102554	0.0921568	0.0698378	0.0656052	0.0277374	9.59737	5.03037	11	0.96306	0.947229	0.0351329	0.0618907	0.407273	1.20237
EIF2B4	Translation initiation factor eIF-2B subunit delta	18	34.2256	1	0.743302	0.522968	0.542357	0.183127	0.354844	0.128305	0.113341	0.107949	0.0847135	0.079321	0.0189356	10.2018	4.95063	11	0.945939	0.92277	0.0529448	0.0875311	0.553819	1.41409
EIF2B5	Translation initiation factor eIF-2B subunit epsilon	12	20.3883	1	0.861451	0.545131	0.548099	0.154897	0.415137	0.0895699	0.0874501	0.0782547	0.0646693	0.0550075	0.0236279	10.5262	6.32321	11	0.930532	0.90076	0.0821475	0.0840928	0.516756	2.01309
EIF2D	Eukaryotic translation initiation factor 2D	13	28.2534	1	0.633924	0.299406	0.381771	0.0999839	0.189856	0.0677306	0.0643024	0.0600804	0.0474916	0.0461132	0.0164622	8.83402	5.08093	11	0.96749	0.953557	0.0305719	0.0504573	0.352271	1.21269
EIF2S1	Eukaryotic translation initiation factor 2 subunit 1	22	65.3968	1	0.764508	0.587468	0.549202	0.469455	0.422659	0.42731	0.369823	0.413935	0.251022	0.281796	0.206946	10.0424	3.33699	11	0.979503	0.970719	0.00975785	0.0713589	0.622158	0.734125
EIF2S2	Eukaryotic translation initiation factor 2 subunit 2	29	66.6667	1	0.707032	0.599279	0.549706	0.495426	0.440091	0.49303	0.457243	0.480848	0.259575	0.341243	0.0654632	11.7154	1.85122	11	0.943519	0.919313	0.021719	0.461096	6.57693	1.18917
EIF2S3	Eukaryotic translation initiation factor 2 subunit 3	22	48.0932	1	0.67533	0.557549	0.491215	0.434891	0.399405	0.416469	0.366634	0.441496	0.241769	0.300264	0.208026	9.02813	2.68104	11	0.962525	0.946464	0.016132	0.120165	1.02093	1.06177
EIF3A	Eukaryotic translation initiation factor 3 subunit A	85	46.3097	1	0.692099	0.595475	0.520447	0.437841	0.447249	0.208408	0.256371	0.144544	0.132936	0.106777	7.17252e-10	10.9412	3.58998	11	0.967388	0.953412	0.0254294
EIF3B	Eukaryotic translation initiation factor 3 subunit B	30	39.0663	1	0.719781	0.461859	0.500722	0.315943	0.35127	0.146209	0.190342	0.10011	0.0925815	0.0741773	7.05937e-07	10.1773	4.00233	11	0.973304	0.961863	0.0231316	0.0806586	0.524254	0.882841
EIF3C	Isoform 2 of Eukaryotic translation initiation factor 3 subunit C	41	39.7564	1	0.693582	0.607783	0.543053	0.457274	0.452214	0.172754	0.248682	0.0993197	0.107223	0.0731998	2.47711e-11	11.0364	4.02813	11	0.950803	0.929719	0.0429497
EIF3D	Isoform 2 of Eukaryotic translation initiation factor 3 subunit D	15	35.0701	1	0.641142	0.496043	0.4354	0.377214	0.374517	0.162065	0.206508	0.107	0.104071	0.078227	1.48382e-08	9.96776	3.44809	11	0.974687	0.963838	0.0198694	0.0582408	0.630015	0.850054
EIF3E	Eukaryotic translation initiation factor 3 subunit E	16	36.6292	1	0.754882	0.590502	0.554516	0.448383	0.399926	0.219908	0.235021	0.151548	0.132745	0.0977611	5.54698e-08	11.1393	4.00426	11	0.985292	0.978989	0.0121998	0.0741243	0.491451	0.612807
EIF3F	Eukaryotic translation initiation factor 3 subunit F	11	38.6555	1	0.741846	0.566868	0.524135	0.453134	0.435909	0.253043	0.290644	0.187115	0.165594	0.133226	1.00614e-09	11.1276	3.35989	11	0.984168	0.977383	0.0113672	0.00260769	0.722981	0.613891
EIF3G	Eukaryotic translation initiation factor 3 subunit G	26	59.0625	1	0.663567	0.436953	0.442705	0.308813	0.335077	0.149574	0.180065	0.125769	0.0947324	0.113533	0.0135183	9.6367	3.60095	11	0.979815	0.971164	0.0157306	0.0728119	0.474942	0.757852
EIF3H	Eukaryotic translation initiation factor 3 subunit H	14	39.4886	1	0.670845	0.589962	0.485991	0.46714	0.434967	0.262202	0.304271	0.152819	0.160494	0.129412	2.02824e-08	10.8995	3.13497	11	0.97097	0.958529	0.0202146	0.036405	1.06906	0.820237
EIF3I	Eukaryotic translation initiation factor 3 subunit I	15	57.8462	1	0.687985	0.448909	0.444988	0.296402	0.324446	0.150073	0.172168	0.12059	0.0951652	0.0890709	0.0100694	9.7826	3.84607	11	0.98422	0.977457	0.0128811	0.0599333	0.387846	0.675701
EIF3J	Eukaryotic translation initiation factor 3 subunit J	21	69.3798	1	0.695579	0.630305	0.526675	0.542592	0.476105	0.351083	0.421091	0.22454	0.187311	0.160239	4.62087e-07	11.7958	2.87941	11	0.960413	0.943447	0.0244832	0.206703	1.90465	0.928685
EIF3K	Eukaryotic translation initiation factor 3 subunit K	8	51.8349	1	0.821652	0.527466	0.555628	0.395948	0.405133	0.188351	0.260495	0.123918	0.125705	0.0797562	0.00306017	11.0073	4.26833	11	0.971656	0.959509	0.0253941	0.0888845	0.598217	0.919964
EIF3L	Eukaryotic translation initiation factor 3 subunit L	23	39.3617	1	0.771907	0.584756	0.555325	0.445982	0.436635	0.179874	0.228992	0.113253	0.109006	0.0823736	5.10839e-08	11.1577	4.34231	11	0.971041	0.95863	0.026192	0.0824265	0.590858	0.940627
EIF3M	Eukaryotic translation initiation factor 3 subunit M	9	31.8182	1	0.799369	0.518672	0.54252	0.443096	0.342524	0.208202	0.214855	0.147279	0.126196	0.105584	0.0240947	10.7758	4.32336	11	0.983547	0.976496	0.0140742	0.0622839	0.416476	0.701456
EIF4A1	Eukaryotic initiation factor 4A-I	28	55.9113	1	0.800544	0.489207	0.504369	0.304795	0.362302	0.156992	0.183012	0.106845	0.106697	0.0751315	0.0301451	10.3381	4.77491	11	0.975414	0.964878	0.0227336	0.0618899	0.399062	0.923739
EIF4A2	Eukaryotic initiation factor 4A-II	7	14.2506	1	0.745946	0.703706	0.626086	0.641711	0.503198	0.620812	0.510669	0.449636	0.311456	0.339806	5.19903e-08	14.5702	2.16105	11	0.939202	0.913145	0.0233383	0.104122	7.89026	1.11029
EIF4A3	Eukaryotic initiation factor 4A-III	15	30.9002	1	0.682393	0.555905	0.482852	0.492503	0.384044	0.401126	0.345827	0.211375	0.231382	0.121368	7.92514e-10	11.0633	2.65541	11	0.976713	0.966732	0.0139906	0.00538665	1.47257	0.730246
EIF4B	Eukaryotic translation initiation factor 4B	37	44.5172	1	0.749805	0.62441	0.519381	0.540677	0.483341	0.501675	0.42982	0.638772	0.358422	0.434348	0.436214	8.33467	4.45049	11	0.863019	0.804313	0.0442896	0.0694273	0.847946	2.67786
EIF4E	Eukaryotic translation initiation factor 4E	7	31.3364	1	0.774983	0.714111	0.564184	0.646198	0.52513	0.591094	0.520581	0.536022	0.381719	0.314111	9.98547e-08	15.0136	1.99496	11	0.936085	0.908693	0.0225256	0.485892	7.37313	0.85841
EIF4E2	Eukaryotic translation initiation factor 4E type 2	12	44.4898	1	0.582342	0.366121	0.375834	0.223453	0.238452	0.158327	0.139811	0.14162	0.0919511	0.114527	0.0560665	8.5282	3.80296	11	0.989826	0.985465	0.00749237	0.0381424	0.249647	0.614354
EIF4EBP1	Eukaryotic translation initiation factor 4E-binding protein 1	4	48.3051
EIF4EBP2	Eukaryotic translation initiation factor 4E-binding protein 2	5	73.3333	1	0.962742	0.803928	0.813663	0.673294	0.562571	0.586601	0.502343	0.545657	0.386686	0.402872	0.366335	12.0759	5.53533	11	0.966751	0.952501	0.0148074	0.0589592	0.568998	1.21968
EIF4ENIF1	Eukaryotic translation initiation factor 4E transporter	6	5.38071	1	0.595762	0.227518	0.31984	0.148942	0.165204	0.123425	0.11131	0.0997743	0.0863041	0.0681647	0.0785239	8.24068	5.64298	11	0.97944	0.970629	0.0168387	0.030524	0.260435	1.16088
EIF4G1	Isoform 8 of Eukaryotic translation initiation factor 4 gamma 1	70	37.0625	1	0.685028	0.421011	0.444817	0.206163	0.297687	0.100826	0.101358	0.0909003	0.0687479	0.0642116	0.00324646	9.59828	4.38992	11	0.97108	0.958686	0.0263642	0.0655246	0.417775	0.982049
[truncated: 5,291 more rows]

## Sheet: MTX Treatment
Gene	Protein	Unique Peptides (MTX)	Unique Sequence Coverage (MTX)	Unique Peptides (vehicle)	Unique Sequence Coverage (vehicle)	MTX	MTX	MTX	MTX	MTX	MTX	MTX	MTX	MTX	MTX	MTX	vehicle	vehicle	vehicle	vehicle	vehicle	vehicle	vehicle	vehicle	vehicle	vehicle	vehicle	Parameters (MTX)	Parameters (MTX)	Parameters (MTX)	Statistics (MTX)	Statistics (MTX)	Statistics (MTX)	Statistics (MTX)	Standard error (MTX)	Standard error (MTX)	Standard error (MTX)	Parameters (vehicle)	Parameters (vehicle)	Parameters (vehicle)	Statistics (vehicle)	Statistics (vehicle)	Statistics (vehicle)	Statistics (vehicle)	Standard error (vehicle)	Standard error (vehicle)	Standard error (vehicle)
[truncated: 6,676 more rows]
