# Supplementary material for: Proteome-Wide Monitoring of Drug Action in Living Cells Using a Novel Label-Free Solvent-Based Shift Assay
Source: Mol Cell Proteomics. 2025 Nov 5;24(12):101444. doi: 10.1016/j.mcpro.2025.101444 (PMC12802111; doi:10.1016/j.mcpro.2025.101444)
Supplement: Supplementary Dataset S2 [file mmc3.csv]

Gene name	Protein description	Unique Peptides	unique Sequence coverage [%]												Parameters	Parameters	Parameters	Statistics	Statistics	Statistics	Statistics	Standard error	Standard error	Standard error
				37	40	42	45	50	55	57	60	65	70	76	Bottom	C1/2	Slope	Number of datapoints used in fit	R2	R2 adjusted	RSS	Bottom	C1/2	Slope
A2M	Alpha-2-macroglobulin	2	1.4246947082767978	0.9993194445795627	1.1739226257656534	0.9210501034144724	1.0770053927926018	1.1278350241431156	1.0990076545998066	0.7771783461922808	0.6893342920768387	0.23539763528667437		0.008888404	0.010673080042920668	61.78361903316952	25.44915270078336	10	0.9338793323834313	0.900818999	0.09415763	0.11919330948537647	1.307075139385513	9.347022698019039
AAAS	Aladin	13	32.234432234432234	0.9993194445795627	0.9584751464910981	0.9664597629943944	0.8668520215733345	0.6725707367092508	0.2941899898286784	0.13783439204076625	0.068909316	0.058074185	0.07933413	0.086744427	0.053656823	51.39875244935003	18.151327768560115	11	0.9939148071567271	0.991306867	0.010558164	0.021473287616713486	0.38978906627519305	1.9680990462950636
AACS	Acetoacetyl-CoA synthetase	9	13.839285714285715	0.9993194445795627	1.063130740673626	1.0208881841250546	0.9081649268492364	0.32672730257943017	0.11963849175523457	0.077539829	0.061918572	0.045309508	0.026801339707299785	0.021267708140011388	0.051755875275699914	48.57180776823055	29.31264798492743	11	0.9955693786596382	0.9936705409423403	0.009511524	0.014915397234886479	0.2876738507678373	4.048208710202202
AAGAB	Alpha- and gamma-adaptin-binding protein p34	6	21.58730158730159	0.9993194445795627	0.9695463111839666	0.8873176361290761	0.9316579828212318	0.39019935146427853	0.15877942121270178	0.096651748	0.050645618	0.052978758	0.039560240942720364	0.054102605657119406	0.053823515127007004	48.955215934702196	21.900460836029094	11	0.9927777641330089	0.9896825201900127	0.013297596812026625	0.019653846	0.378094074	3.031547966
AAK1	AP2-associated protein kinase 1	13	18.210197710718003	0.9993194445795627	0.8945531665369806	0.9725487564053653	0.9178599789794041	0.838117166	0.21611529301084603	0.096215625	0.028153717479381626	0.016868218221696898	0.013138265942450504		0.011772286	52.65126780039802	30.068680934699884	10	0.9906616306495354	0.985992446	0.017312790387747787	0.030623497207735904	0.4341207030144803	4.649055472795813
AAMDC	Mth938 domain-containing protein	2	17.21311475409836	0.9993194445795627	1.4963709242186258	1.0153376894601134	1.5037165976772253	1.2374710330981864	0.8140812575214817	0.4204803261147993	0.35505585880334994	0.2540609874433191	0.5695812088289013	0.6755955544089404	0.45495547228534994	55.08990914570651	396.7665964518334	11	0.6545633677830237	0.506519097	0.6700925179863992	0.1447076804224686	658.7757776	2257821.596198296
AAMP	Angio-associated migratory cell protein	5	12.442396313364055	0.9993194445795627	1.0497346648467256	1.101459238767037	1.0744035910029435	0.9433484384914209	0.6464529696505098	0.4931069360932303	0.3700009002435671	0.073727464	0.10972793812315738	0.04120643	0.054620099331006644	56.882239809357216	18.991674583937254	11	0.9833349359713127	0.9761927656733039	0.030728225009953355	0.046541475	0.6198578934094332	4.14000453
AAR2	Protein AAR2 homolog	7	23.4375	0.9993194445795627	0.9790158131563845	0.9783306881804305	0.8881013329916031	0.6126976365319307	0.2110083702076357	0.14606729680534358	0.10119954027091836	0.069209295	0.050516793	0.07326436	0.058665687	50.73667719326462	19.020316625877136	11	0.9990760723907389	0.9986801034153413	0.001658014	0.0081255	0.15006812312167608	0.862014985
AARS1	Alanine--tRNA ligase, cytoplasmic	49	47.107438016528924	0.9993194445795627	1.028683054424915	1.0569716099861743	1.0460843433253901	0.9964647505445066	0.48568084844385195	0.2747278096825826	0.056297114798140584	0.032946887	0.031051456433071868	0.025789986625422482	0.027827595	54.964687945392484	34.36835503763874	11	0.9959818597523695	0.9942597996462422	0.009115371	0.018797843	0.21178568373217743	5.207843551397126
AARS2	Alanine--tRNA ligase, mitochondrial	28	34.619289340101524	0.9993194445795627	0.9644875962185676	0.9663621748896212	0.883174926	0.3864400586342727	0.10995208894700109	0.073399431	0.053439042	0.053838831	0.049236637	0.039902738	0.048016362	48.78154229831793	23.243621494701735	11	0.9994938160599309	0.9992768800856157	0.000968198	0.005132183	0.098125811	0.8863216578900315
AARSD1	Alanyl-tRNA editing protein Aarsd1	15	43.44660194174757	0.9993194445795627	1.0219379726135636	0.9755885542165562	0.9557773906481927	0.5078248283832416	0.10155687495030939	0.068522255	0.047085921	0.021452887605758354	0.013567641720259772	0.015465177780232304	0.024758899067831797	50.006464249842715	26.01703124	11	0.9992358356331662	0.9989083366188088	0.00164449	0.007062187	0.11311641543419795	1.626620987964454
AASDH	Beta-alanine-activating enzyme	3	3.825136612021858	0.9993194445795627	0.9817504349275012	0.8376551848167759	0.8323195305690355	0.280434678	0.14581116409672584	0.086323953	0.046188407				0.058669162	47.61780576	20.070243135924507	8	0.9876052800674441	0.9783092401180271	0.015506786555101877	0.043447458	0.6230418114735421	3.7377118806423644
AASDHPPT	L-aminoadipate-semialdehyde dehydrogenase-phosphopantetheinyl transferase	11	38.83495145631068	0.9993194445795627	0.9404388815297451	1.0119805731164344	0.9088771449109669	0.7498847093808115	0.12624078564195235	0.074222011	0.046065567	0.038599572	0.03726779	0.024303687	0.033062085	51.56554518410839	32.28914505122148	11	0.9949835088994663	0.9928335841420947	0.010477475	0.018339004856417672	0.30789191308314334	4.487364888544472
AATF	Protein AATF	10	23.57142857142857	0.9993194445795627	0.9041772033667865	0.9534680138628936	0.6225169837160797	0.24065062106294358	0.14666558836677554	0.092796389	0.088942076	0.030334773	0.029903162994971682	0.01175062	0.051555643	46.48180030980292	18.258554943275218	11	0.9899892524588938	0.985698932	0.016689736032794875	0.021373882	0.44692003953844894	2.418040803583456
ABCA2	ATP-binding cassette sub-family A member 2	2	0.8213552361396305	0.9993194445795627	0.9692134360779008	1.0395837067048785	1.0219306623869298	1.1239728584452586	0.7278333478276029	0.4235301198272635	0.066612275	0.005052575			5.382860966740566e-06	56.483307471691745	41.2220325	9	0.986278974	0.978046358	0.020875993454542573	0.055553833	0.330957892	10.009336767872545
ABCA3	Phospholipid-transporting ATPase ABCA3	10	7.805164319248827	0.9993194445795627	0.9942436989193169	1.0464353991912732	0.979010522	0.721357246	0.2871499996105418	0.16970526401583694	0.10607505088506074	0.20205904585921247	0.18023275439667988	0.10794441167504545	0.14568069903716685	51.403621140508776	27.518771132814962	11	0.9929736576173568	0.9899623680247954	0.012065000802005758	0.020285617161126535	0.37740736560896715	4.390613287
ABCA8	ABC-type organic anion transporter ABCA8	3	2.344231955582974	0.9993194445795627	0.9786769608587322	0.9741904997788521	1.039699275282011	0.819824773	0.7345620191459951	0.4271491182222853	0.2773614589094348				1.287112911585453e-06	56.83314426	17.548021459806414	8	0.9587538581813047	0.9278192518172832	0.023655180058796098	1.0413322041253301	3.4724494423065444	8.497580123503681
ABCB1	ATP-dependent translocase ABCB1	3	2.5	0.9993194445795627	0.99974921	1.1817312896901826	0.9847025650635854	1.0913312852816157	0.3866080355200701	0.3079680402384539	0.15905596595748656	0.10059657613486275	0.2144172088002631	0.096451967	0.1548486414909096	54.14689323362531	47.88123487690914	11	0.9682520233251469	0.9546457476073528	0.064238986	0.045716415	0.8518671162853348	34.48541954617166
ABCB10	ATP-binding cassette sub-family B member 10, mitochondrial	20	26.693766937669377	0.9993194445795627	0.9787250201724532	1.002035306324132	1.0198842157007357	0.9234898304965959	0.6857707513922794	0.5185464076707147	0.3359024167550385	0.20178350983019055	0.15935153356310025	0.071672507	0.11121025205685409	56.69100568649394	18.400808552185097	11	0.9963975276614097	0.9948536109448709	0.005234733	0.01938207	0.278748857	1.744508830966355
ABCB6	ATP-binding cassette sub-family B member 6	10	16.033254156769598	0.9993194445795627	1.0158671364301044	0.9695933293874561	0.9766569312133624	0.9201861560297969	0.36727517583155206	0.24042155940150173	0.18164052520278057	0.098278599	0.13997985750404562	0.1601462931267644	0.14036670771115145	53.40527924000182	32.80498278948263	11	0.9972756874028089	0.9961081248611556	0.004639747	0.012571769100925332	0.22745915120279517	3.130982596901309
ABCB7	Iron-sulfur clusters transporter ABCB7, mitochondrial	18	23.670212765957448	0.9993194445795627	0.9907486661254102	1.0157396704713166	0.9546567559530174	0.8824294307161088	0.24579442981334912	0.1379366647899181	0.082984696	0.067434714	0.08279764	0.034457175	0.064538273	52.830833925621086	34.25827489	11	0.9982927360328046	0.9975610514754351	0.003511187	0.010668178915222268	0.1871123062663055	2.411811548
ABCB8	Mitochondrial potassium channel ATP-binding subunit	8	14.829931972789115	0.9993194445795627	1.0107914730078178	0.9829717752591949	0.9141252612523356	0.7709165775417354	0.24112138406361644	0.17488491798481023	0.1133547388948186	0.056750822	0.016986166870980965		0.042123113	52.28822811780772	22.473023253319308	10	0.9960254083211463	0.9940381124817195	0.006885826	0.021383627	0.3116273844601887	2.228749542589313
ABCC1	Multidrug resistance-associated protein 1	23	19.660352710646638	0.9993194445795627	0.969265617	0.9391855704764881	0.9375672967527724	0.882125677	0.6430789999749097	0.46850477231948995	0.25062392077410406	0.099622394	0.042059889	0.0500897	0.027765216	56.37077821	17.47907552018041	11	0.9953696545613191	0.9933852208018844	0.007410719	0.023320002	0.3155661644738434	1.7715322364219657
ABCC10	ATP-binding cassette sub-family C member 10	2	2.3458445040214477	0.9993194445795627	1.2591119166795377	0.8772885281721456	0.8290787759875062	0.9378272645427911	0.6593014097098991	0.2409773543838492		0.36370365283972855			0.3023412050413221	55.00603881379736	418.56242907765414	8	0.8449737481882544	0.7287040593294453	0.12280798240002953	0.1567208101027236	83.23937581888526	4526909.316125299
ABCC4	ATP-binding cassette sub-family C member 4	37	29.58490566037736	0.9993194445795627	0.9855927439446722	0.9783856694623216	0.9654658864983656	0.8944687348735765	0.7209336234981982	0.5804162521684261	0.4872573167779981	0.059150023	0.022103141335487554	0.025167433839074636	1.3721912495157085e-11	58.45298844490713	16.589267403472306	11	0.9878158227570121	0.9825940325100172	0.02016426
ABCC5	ATP-binding cassette sub-family C member 5	5	3.7578288100208765	0.9993194445795627	1.096720868201842	1.0509149089126733	0.9880506606268086	0.8570416649136275	0.6271785573080056	0.3841449379955171	0.2966232218372338	0.2471239787509016	0.23305526315250774	0.053711647	0.15469824259364984	55.01489769573163	18.416862576661067	11	0.9751024518951736	0.9644320741359623	0.03779854	0.046932301	0.7665406358688518	4.643729437737669
ABCD1	ATP-binding cassette sub-family D member 1	3	6.577181208053691	0.9993194445795627	0.8992389885595539	0.8249730155572058	0.8282228960918508	0.4273323443154108	0.058893141	0.047402760997279476	0.13731653730221438		0.1259769906518751		0.064488879	48.136823919002445	17.39771268311384	9	0.9720067206289356	0.9552107530062969	0.036269148085266364	0.054293891	0.9112048545731012	4.171010085676516
ABCD3	ATP-binding cassette sub-family D member 3	14	19.423368740515933	0.9993194445795627	0.9967532339866185	0.9857114983614186	0.939426773	0.7397410965582482	0.4839906959528967	0.29266933039307785	0.092023108	0.091168703	0.068034629	0.067382541	0.046096624	53.58018875599358	16.81860429106013	11	0.993041294	0.9900589918033629	0.012018974524092566	0.025814314	0.42319256285838036	1.9303312750754158
ABCD4	Lysosomal cobalamin transporter ABCD4	5	9.900990099009901	0.9993194445795627	1.1329527063623506	0.9065755733305534	1.0573156303509952	0.9248139990825068	0.659681376	0.5606651010895609	0.428367168	0.16802380452784957	0.3072691003201047		0.23262394691656518	56.00066349729466	20.12063285525708	10	0.9534586443067584	0.9301879664601376	0.047839293426659615	0.076517943	1.0384636169427974	7.745406750403124
ABCE1	ATP-binding cassette sub-family E member 1	29	47.74624373956594	0.9993194445795627	1.013026559636603	0.9777725818567576	0.9611459842580891	1.0023732395041265	0.8215799526641729	0.6482286206223346	0.6326062176523896	0.2833740938156568	0.017240387	0.024506156556288176	1.0601730382475694e-08	60.82569590246302	15.832256424090406	11	0.9838670955280553	0.9769529936115076	0.024734240908257286	0.072850541	0.7840491280581998	2.6755987568839092
ABCF1	ATP-binding cassette sub-family F member 1	39	40	0.9993194445795627	1.0078505945763236	1.0399272404803352	1.0639369221511799	0.9426385927753992	0.27637980018557196	0.12756382153104462	0.053574122473152304	0.039427915	0.056354316	0.083192467	0.057560501	53.44517813572203	41.22966814	11	0.9969036354364985	0.9955766220521407	0.007060043	0.014814329031301846	0.27462517499849537	5.646226034851826
ABCF2	ATP-binding cassette sub-family F member 2	29	38.84430176565008	0.9993194445795627	0.9420884999858073	0.9979577977049512	0.9525870099979659	0.8016248837674625	0.23862065296236865	0.13292741383061787	0.075196741	0.072116904	0.041944833078687925	0.033530111932920915	0.048678370356940226	52.37950023274573	27.63130143163695	11	0.9973507680668245	0.9962153829526065	0.005241398	0.013616842973094564	0.2286624368607619	2.207499784726236
ABCF3	ATP-binding cassette sub-family F member 3	19	32.29901269393512	0.9993194445795627	1.0076352498091414	0.965751649	0.7911534361922326	0.26248402524177905	0.076565945	0.064946492	0.041997652	0.032278326	0.017897009807750386	0.007812668	0.031059459	47.63159875993368	23.460368765108534	11	0.9989304639357118	0.9984720913367312	0.002137866	0.007291291	0.1450616264371544	1.1612926144869091
ABHD10	Palmitoyl-protein thioesterase ABHD10, mitochondrial	7	29.73856209150327	0.9993194445795627	0.9885378554617822	1.0018031081640255	1.0024347630175952	0.94899002	0.7960543414323614	0.6340494897718975	0.6480017474176317	0.3776016488331596	0.011453906225557108		1.0097952563015156e-07	61.208095621173996	13.754264384189929	10	0.9630661925691036	0.9445992888536554	0.036750756	0.2054991583077736	2.6221316711188276	4.641789483203382
ABHD11	sn-1-specific diacylglycerol lipase ABHD11	7	30.392156862745097	0.9993194445795627	0.9554218934609031	0.8996979892848974	0.8980924273558268	0.39631198207965856	0.12329757860133331	0.088885978	0.088552821	0.043533097709093055	0.021858540984560654	0.035211295500842996	0.042967983	48.88705693522013	20.445110162033775	11	0.9954380829034941	0.9934829755764202	0.008379879	0.015963875925433992	0.30978878656821235	2.098307597687696
ABHD12	Lysophosphatidylserine lipase ABHD12	8	21.35678391959799	0.9993194445795627	1.0067101176057758	0.9744002220732566	0.9031553537567705	0.8062610312917907	0.37117239345153796	0.2363664027194785	0.16212419975901676	0.09518654	0.1261347671388127	0.087335788	0.096308917	52.84988623514707	20.767019094899144	11	0.9960246855974234	0.9943209794248906	0.006579636	0.016903024692162726	0.29616236046870564	1.8735239768428722
ABHD14B	Putative protein-lysine deacylase ABHD14B	7	42.857142857142854	0.9993194445795627	0.9392123093027126	1.033638265730288	0.9531970283513865	0.9014284393844044	0.3373000756150823	0.14920743696494454	0.054594055	0.046607574179334185	0.028563299	0.021466239	0.029226747322371738	53.62435736763927	31.066652761490058	11	0.996651708	0.9952167256523415	0.007025186	0.015791213867341877	0.24370298816112726	3.2559975431180943
ABHD16A	Phosphatidylserine lipase ABHD16A	15	27.060931899641577	0.9993194445795627	1.0485213768479626	1.004036270093621	0.9977022825461955	0.44942206190220585	0.1256062440844082	0.093682693	0.060219077	0.021786960091084173	0.015302948449381513	0.007679315	0.04277735	49.62949004415777	30.424640369194353	11	0.9951856646372562	0.9931223780532231	0.010676039885958005	0.016773324677923702	0.2594272400039615	6.278586637327039
ABHD5	1-acylglycerol-3-phosphate O-acyltransferase ABHD5	3	14.899713467048711	0.9993194445795627	1.490226140530123	1.2235687036786618	0.9854547048967975	0.6000056103459698	0.5121667188045538	0.22736921492179393	0.2447374434435893	0.098944753	0.1611495751958166	0.23804469112050408	0.17889555866263507	51.754381998300836	19.719692773604923	11	0.8482876136117391	0.7832680194453416	0.35407115934786015	0.12189480428123464	2.479720431719222	14.62708095346114
ABHD6	Monoacylglycerol lipase ABHD6	2	8.308605341	0.9993194445795627	0.9975424983762325	0.9259091114996875	0.9733438501095338	0.3257953995744049	0.089936863						0.082583643	48.75712776447188	40.369846534433336	6	0.9935682583716623	0.9839206459291557	0.005235416	0.045109929	0.43627815709255247	12.293183064038782
ABI1	Abl interactor 1	13	30.511811023622048	0.9993194445795627	1.007516412378569	1.0148072936941217	0.9940365933938369	0.8491405685680414	0.1706682662187837	0.13073333974631593	0.13149459877434042	0.079117586	0.11734647091039145	0.06771775	0.099940297	51.95228892143126	41.59233763290235	11	0.9984630029534183	0.9978042899334547	0.003117936	0.009581266	0.1984428947746134	3.557846259469562
ABL1	Tyrosine-protein kinase ABL1	26	29.38053097345133	0.9993194445795627	0.8760244054578523	0.7490259067167416	0.712674138	0.2768478998350962	0.059423345	0.039015611	0.023811472849323962	0.017882328279718418	0.022481724	0.016619213	0.000266206	46.82876269554001	14.28480052600844	11	0.990483067	0.9864043819386085	0.015325944050882893	0.021860912535654396	0.4774657047031044	1.5753924193325513
ABL2	Tyrosine-protein kinase ABL2	8	8.375634517766498	0.9993194445795627	0.9339149968515955	0.9305612238132214	0.8955246073182371	0.3504676661691671	0.1591608170383273	0.088343742	0.058692892	0.049776661	0.038538532		0.056880518	48.54413108469686	22.093960264970132	10	0.9944286829399815	0.9916430244099723	0.009322178	0.019414465	0.3458856195454329	2.698392605473139
ABRACL	Costars family protein ABRACL	2	30.864197530864196	0.9993194445795627	0.9992286030873485	0.9315205001676972	1.0495564615848096	0.9945267584702085	0.5700236517879673	0.42901557181274247	0.33388854224747455	0.2213757180286099	0.19326871618834116	0.14038283785600525	0.19114440869921445	55.11602298	25.029301076888444	11	0.9867811046216466	0.9811158637452094	0.018522797968247864	0.029102033253689544	0.43995413576630205	5.283932896531314
ABRAXAS1	BRCA1-A complex subunit Abraxas 1	8	19.80440097799511	0.9993194445795627	0.9470992114707003	0.8968472094131408	0.7911543458498959	0.8294632516950298	0.7042794826025806	0.5580907321558445	0.4913636878239817	0.059308884216673116	0.031577419340261724		1.0521052917766838e-09	57.91388090489363	12.538990126477596	10	0.9345470875411488	0.9018206313117232	0.071187348
ABRAXAS2	BRISC complex subunit Abraxas 2	9	25.542168674698797	0.9993194445795627	1.0515722612478453	1.108869671856612	1.0143393258092244	0.9640138628686667	0.6741313617026707	0.5305097938886615	0.48899227319600375	0.4199752925242907	0.031471447	0.046406689375965836	5.067579584849824e-06	59.60112790870899	11.872310994070702	11	0.9530911185734205	0.9329873122477437	0.073311953	0.16522268557930161	2.1542054784176723	3.868868679640604
ABT1	Activator of basal transcription 1	5	15.808823529411764	0.9993194445795627	0.7106675531694393	0.8059958902902524	0.5387244281243492	0.26515660915097927	0.064763196	0.050605312	0.039070862447995104	0.013419539801635738	0.017864736	0.041127141	0.009555043	45.550195365726836	12.534952309439786	11	0.9797536362860305	0.9710766232657578	0.027955353288250585	0.032089516	0.6716831203817357	1.8985730288660911
ACAA1	3-ketoacyl-CoA thiolase, peroxisomal	9	25	0.9993194445795627	0.9496721272685779	0.955756408	0.9920756125947838	1.0292188560375355	0.7671445668581122	0.5343566364965737	0.44473139270231427	0.006604338	0.054977429		1.2859524090025332e-07	58.233868131581836	20.840017507987024	10	0.9768241939463136	0.9652362909194704	0.032397678978758566	0.078036552	0.7845794938794515	5.293428624791139
ACAA2	3-ketoacyl-CoA thiolase, mitochondrial	20	47.858942065491185	0.9993194445795627	1.0172915186533233	0.9699894728093694	1.0275615486515217	1.0334191656769118	0.8165792717726982	0.6365020723632479	0.647786715	0.7471816529311899	0.044979443008833615	0.030408407123702432	2.1321657572848096e-07	63.73390170246358	12.316197422833968	11	0.8720862567831069	0.8172660811187242	0.17587215707015258	0.4271813279758123	4.926103180797414	6.968493459706999
ACACA	Acetyl-CoA carboxylase 1	82	40.57971014492754	0.9993194445795627	1.009550722475278	1.0309117765178486	0.9549442245044635	0.3076464877983222	0.08452911	0.057737983	0.042576559	0.028128993882363795	0.023500450335326113	0.021054554	0.039994486	48.74797211812081	36.73653836781721	11	0.998441066	0.9977729514959143	0.003446818	0.008702334	0.1796494215910837	4.304622984792923
ACAD10	Acyl-CoA dehydrogenase family member 10	12	15.675165250236073	0.9993194445795627	1.1176121245273156	1.0502585183657367	0.879335714	0.5635033702309818	0.18398796493411937	0.13284107072320775	0.065348634	0.10687795440230874	0.18565998224057675	0.16698171141892512	0.12518588132217845	49.85940003094244	25.97996179253039	11	0.9822984331862382	0.9747120474089117	0.033086217	0.031333574	0.5655250389378127	8.055395338578728
ACAD8	Isobutyryl-CoA dehydrogenase, mitochondrial	3	7.228915662650602	0.9993194445795627	0.9791155774482437	1.0423790077245796	0.9425252832162984	0.9367925913251329	0.5433149829751251	0.3337770227316307	0.1640526239439936	0.096857564	0.062524863	0.048797084753937625	0.063824342	55.09034420571724	25.388525818522023	11	0.9968135152620378	0.9954478789457682	0.005803154	0.016200963432915775	0.21129949456462652	2.6051264494277544
ACAD9	Complex I assembly factor ACAD9, mitochondrial	21	27.697262479871178	0.9993194445795627	0.9658095185189101	0.9696369218734242	0.9038917997160818	0.7260387358018463	0.35755302839121617	0.2930530557928308	0.22086509421287032	0.041739543	0.018935298	0.017500365239765468	0.002082057	53.32818590972649	13.49280773492296	11	0.9967019126520347	0.9952884466457638	0.005660596	0.020002527	0.33528587738829424	0.9664130417730457
ACADM	Medium-chain specific acyl-CoA dehydrogenase, mitochondrial	26	49.16864608076009	0.9993194445795627	0.978971074	0.9913431474730562	0.9662838477346515	0.9953837271631631	0.7134515741105698	0.4968710541581762	0.15385337729148882	0.038937248	0.023430782	0.030132128483062733	0.023573291484572767	56.733449713782534	31.14266988105179	11	0.99855034	0.9979290576341158	0.002808218	0.011406577994855737	0.11653423728613974	2.1065304404534295
ACADS	Short-chain specific acyl-CoA dehydrogenase, mitochondrial	11	30.339805825242717	0.9993194445795627	0.9537800946960902	0.9894278604688576	1.0235202865643136	0.9420663756570345	0.5099402699264657	0.3247947373107732	0.18485372337796496	0.038159563	0.022533823		0.031311297723490616	55.12684050794666	23.839810252857948	10	0.9961865034700966	0.994279755	0.006246365	0.023131673	0.2489469043966689	2.664070773082567
ACADSB	Short/branched chain specific acyl-CoA dehydrogenase, mitochondrial	14	37.5	0.9993194445795627	0.9897317810251554	1.080567082448366	1.070611874775492	1.0007123354876353	0.3758925996106457	0.20201820415581304	0.10886402462844233	0.039729454688069536	0.017698231816341458	0.00850936	0.039328294	54.26734205	36.764329517586894	11	0.991898093	0.9884258467356928	0.018890800523364736	0.025812108085358686	0.3622861740092888	8.579294970265636
ACADVL	Very long-chain specific acyl-CoA dehydrogenase, mitochondrial	28	47.17557251908397	0.9993194445795627	1.063508534	1.030537740524612	1.0389471473909504	0.9660528460355873	0.6383644919840095	0.4115411690561095	0.18143907497448053	0.040224237	0.009986041	0.013230622	0.014275820623266267	56.20456414198438	25.753269356122505	11	0.9965523503567889	0.9950747862239842	0.007241388	0.019004884	0.21216078963127954	2.8039994177956893
ACAP1	Arf-GAP with coiled-coil, ANK repeat and PH domain-containing protein 1	2	4.1891891891891895	0.9993194445795627	0.7167635864188866	0.8380620406750298	0.8028268275380913	0.8882614910223344	0.505124069	0.5452051878804098	0.23928967485077066	0.28363872481829655	0.19822253430521553	0.2211749009786619	0.080851688	54.780862687350165	7.133066414809191	11	0.8670059393657961	0.810008485	0.11825967030324767	0.2009950627098368	4.684981261367479	2.734810803727558
ACAP2	Arf-GAP with coiled-coil, ANK repeat and PH domain-containing protein 2	23	35.347043701799485	0.9993194445795627	1.0115011316190508	1.0022992279391674	0.9795077670062665	0.44430155162057444	0.063943333	0.042612601648202936	0.031575913491757306	0.018810876895209584	0.020874596170525186	0.031841382	0.029406377	49.60549983946631	35.645713898114636	11	0.9997325370041054	0.9996179100058648	0.000596208	0.003835166	0.055427329	2.391548612442458
ACAT1	Acetyl-CoA acetyltransferase, mitochondrial	25	48.94613583138173	0.9993194445795627	1.0242132977932241	0.9879057054571106	0.9871597977582063	0.9356986806072319	0.6891111496195969	0.46152917709104674	0.078791619	0.024359342483802393	0.019027788692081764	0.011225327177354126	0.006568381	56.456715341754034	33.019192640611536	11	0.9966447624736962	0.9952068035338516	0.00689014	0.017410814	0.16895451683185378	3.564106815175885
ACAT2	Acetyl-CoA acetyltransferase, cytosolic	13	34.005037783375315	0.9993194445795627	0.8447201949917019	0.8897286881856875	0.8341112646533545	1.0950286742289412	1.0099542059275215	0.8927374676896713	0.9490240476145485	0.6400633230912601	0.016332240453527002	0.074008283	0.045170384	65.17360501837987	187.37500139042754	11	0.9343854464778536	0.9062649235397908	0.088688138	0.10426691308849083	539.8396399483448	502695.7153630642
ACBD3	Golgi resident protein GCP60	18	35.22727272727273	0.9993194445795627	0.98472272	1.015258315105774	0.9383201676021363	0.6193736366132421	0.0840414	0.058480532	0.040391148	0.037000753	0.029163145676565524	0.028543779139724706	0.029999553	50.65711598077841	30.922327464943844	11	0.9988998786366368	0.9984283980523382	0.002369024	0.00857654	0.1304325086968792	2.729325415622628
ACBD5	Acyl-CoA-binding domain-containing protein 5	4	9.550561797752808	0.9993194445795627	1.002111122	1.0347750007884127	0.8593685081869861	0.26779050183294084	0.098325612	0.049767008	0.028519272	0.033462761080273434			0.045172345805606584	47.99773050471234	28.843690522368792	9	0.9972538738474287	0.9956061981558859	0.004868086	0.015326250809099625	0.24974181943664975	2.838264380206713
ACBD6	Acyl-CoA-binding domain-containing protein 6	9	32.62411347517731	0.9993194445795627	1.0165413456711556	0.9602157260605657	0.939586174	0.38419248715399157	0.1325455636125568	0.09145191	0.084905869	0.097069703	0.13156073669950524	0.14275793222161412	0.10919834004839846	48.752620157186136	32.02116304634362	11	0.9975732667102105	0.9965332381574435	0.00439232	0.010020702241252264	0.20486962399215505	3.747644601273212
ACCS	1-aminocyclopropane-1-carboxylate synthase-like protein 1	3	8.78243513	0.9993194445795627	0.8958259320932705	1.0529792441788188	0.9357052247390867	0.7473970719426803	0.3345314939779146	0.33445990751220506	0.15607430464897865	0.064298126		0.078687563	0.062171579	52.92071236191729	16.781404981356253	10	0.9850890817919841	0.977633623	0.021879141447934927	0.0441616	0.6710504371511445	2.849584556828517
ACIN1	Apoptotic chromatin condensation inducer in the nucleus	35	24.01193139448173	0.9993194445795627	1.0593776838545652	1.1045117010773897	1.1901848645160482	0.8654487458578746	0.36007125738908724	0.27667452432010914	0.25254319738365383	0.21748364670781997	0.4815654537379255	0.6938173204845727	0.3803594833696049	50.447582160599424	142.8662392829043	11	0.8501054769902794	0.7858649671289706	0.21314641305915988	0.073180303	854.7808963828502	229177.47476303962
ACLY	ATP-citrate synthase	56	48.228882833787466	0.9993194445795627	1.010707709116045	1.0163667280029407	0.9907336757285764	1.006650379955716	0.3272241776513786	0.11943831911891854	0.047216024	0.032424450194137665	0.024913011	0.026915646	0.03415544	54.12997081001865	49.826798566784575	11	0.999302013	0.9990028763040129	0.001620154	0.007227171	0.12332634626862264	5.3789242931743875
ACO1	Cytoplasmic aconitate hydratase	34	44.65691788526434	0.9993194445795627	0.9960157188726969	1.0373950499160611	1.0077104068444638	1.0169711713256044	0.5514482527487786	0.3212162576060123	0.073968681	0.033813142	0.026398742	0.041574578	0.031444704315082284	55.391619922498556	34.55577265495197	11	0.9976213112297735	0.9966018731853907	0.005099202	0.014297190072858157	0.14696400598234693	3.7815406870632726
ACO2	Aconitate hydratase, mitochondrial	42	50.51282051282051	0.9993194445795627	0.9600155085838868	1.032925646556002	0.9422176978501096	0.45914956885650826	0.072431371	0.043855703230048455	0.029421447292041228	0.022434857215030465	0.15054737843471588	0.017364913920291096	0.049195904	49.54690888330484	32.434805423200494	11	0.992308423	0.9890120331957644	0.016026737053584712	0.020107905	0.31125717126753805	9.205409595528778
ACOT13	Acyl-coenzyme A thioesterase 13	5	62.142857142857146	0.9993194445795627	0.9403375784208187	0.9620494763119494	0.8774557547789462	1.0383044930284002	0.7764630070463177	0.6373718047362851	0.6240291299779661	0.6832524510963555	0.10074167479460429	0.006257831	1.007552707932291e-09	63.137795783960556	11.13351062519401	11	0.8831695044721529	0.8330992921030755	0.14228846255705205
ACOT7	Cytosolic acyl coenzyme A thioester hydrolase	21	50.78947368421053	0.9993194445795627	1.0235011895926756	1.0723807981987692	1.0358493441669492	1.0629526903034525	0.8649706906114162	0.6937329994318978	0.7277609638655644	0.41743395658684085	0.028199417	0.056367091	2.6032918043483733e-09	62.526792570979715	16.173742615901574	11	0.9655574192860121	0.9507963132657317	0.053166833
ACOT8	Acyl-coenzyme A thioesterase 8	4	17.86833855799373	0.9993194445795627	0.9928824040941099	1.0560860265238992	0.9696796573046794	0.9416906491946466	0.6375296239933543	0.4853736366398182	0.34954669260343124	0.038316977	0.04698687		4.9117746758753356e-08	57.08730884440258	17.740842607084375	10	0.9916204692677436	0.9874307039016155	0.012125658380203233	0.053047625	0.5186664612371849	2.747886765530806
ACOT9	Acyl-coenzyme A thioesterase 9, mitochondrial	16	36.21867881548975	0.9993194445795627	1.043687439800728	0.9802853848889578	0.9740870054666977	0.871510223	0.1774066648534174	0.053562342887729264	0.041819555205162465	0.013947568978784807	0.025297421	0.014252596607411972	0.019818087884067248	52.587160757727226	37.42723903937131	11	0.9985878894059467	0.9979826991513524	0.003305417	0.010113792083889241	0.1770575480500769	2.4957028807068835
ACOX1	Peroxisomal acyl-coenzyme A oxidase 1	17	35.45454545454545	0.9993194445795627	0.9937317396753482	1.0846896305786313	0.9588302346825729	0.9948060980467828	0.7307553946670347	0.5815575305031729	0.5438028527809934	0.6383364518115797	0.083787683	0.028032436	1.1669199162511745e-08	61.88422171157984	10.549946597711322	11	0.904005056	0.8628643652450314	0.12976974473769284	0.16540403328328776	4.092195972727018	5.589284795786613
ACOX3	Peroxisomal acyl-coenzyme A oxidase 3	7	14.000000000000002	0.9993194445795627	0.9318993180393803	0.9655725554780887	1.0009552344876993	0.8055556869387827	0.4487213488959325	0.3049077281259521	0.17670455946239277	0.021646909112965622	0.063594119	0.045079134	0.032978485528313506	54.12671059083291	18.122862082733945	11	0.9950315384324132	0.9929021977605903	0.00875461	0.021739746217412193	0.333306486	1.8220198431810826
ACP1	Low molecular weight phosphotyrosine protein phosphatase	6	39.24050632911392	0.9993194445795627	1.1014524724787549	1.0469713226110535	1.0392275517844192	0.3631095357378678	0.10847664133512475	0.072336034	0.057910431	0.033970415382780804	0.03450454	0.037847284	0.057507117	49.71811567528942	129.60865531308534	11	0.9922531147630529	0.9889330210900755	0.018325813	0.020146202279957386	211.7694316052469	89096.38043160089
ACP2	Lysosomal acid phosphatase	5	14.893617021276595	0.9993194445795627	0.9275096384206355	1.0723223363990495	1.073974381256665	0.9431889885683772	0.7798361180774052	0.7032386855058892	0.6259034782175654	0.6205636637601788	0.5056517542388459	0.291422411	0.24660343060557288	62.18328036997101	9.019726450440306	11	0.9253789948916562	0.8933985641309374	0.047553889	0.20325050341499684	4.935194092548337	3.5883900362963717
ACSF2	Medium-chain acyl-CoA ligase ACSF2, mitochondrial	6	17.073170731707318	0.9993194445795627	1.089118597	1.1439346998174942	1.0961627841090176	0.5288701284346552	0.12562004376824995	0.081906483					0.1037632528444048	49.97203463484846	183.67804217537494	7	0.9708322595754179	0.9416645191508357	0.038862504	0.096582187	14616.498005685802	99502559.99459368
ACSF3	Malonate--CoA ligase ACSF3, mitochondrial	10	19.791666666666664	0.9993194445795627	1.0193149901110374	1.0772912778576202	0.9101916642573935	0.354638067	0.10950489476290585	0.060144002	0.037392701	0.0438091	0.046500204337303175	0.006502888	0.042998656218611986	48.828855014025315	29.404033481892576	11	0.9948021685001447	0.9925745264287781	0.011411807	0.016479824838768867	0.3044428823183777	4.812759296079608
ACSL1	Long-chain-fatty-acid--CoA ligase 1	22	34.097421203438394	0.9993194445795627	0.991006198	0.9601509296554804	0.9581342709330798	0.9205021654269925	0.1760685155874204	0.081888862	0.044717892	0.020675234234199667	0.006242084	0.012090782	0.021984234231146482	52.908342344227066	41.51776163788514	11	0.9980721333638036	0.9972459048054337	0.004390981	0.011496888	0.2124475399009787	3.5755666666224983
ACSL3	Fatty acid CoA ligase Acsl3	27	45	0.9993194445795627	0.9823358000742516	0.9830842227090762	0.9561314779486051	0.7393947846714914	0.12621774291705085	0.088813758	0.066369726	0.029448680311437422	0.020848438	0.013381718829161579	0.030605469073684333	51.56600831006299	31.21921632557958	11	0.9984605945982722	0.9978008494261031	0.003299076	0.010357880510222371	0.1722505687786245	2.373629046497143
ACSL4	Long-chain-fatty-acid--CoA ligase 4	13	18.565400843881857	0.9993194445795627	0.9984936378330121	1.0038534967562582	0.8946924994865467	0.41213673166795506	0.1448779073826785	0.10135881348942814	0.049585332	0.032439852917834494	0.056975151	0.053918216	0.054772445487969446	49.077194438227494	23.25735717510679	11	0.9984937323766064	0.9978481891094377	0.002960571	0.009129315	0.1715730760121072	1.627662372204016
ACSM3	Acyl-coenzyme A synthetase ACSM3, mitochondrial	23	45.39249146757679	0.9993194445795627	0.97908341	0.986771137	0.7889225926892965	0.20726661297165802	0.089069989	0.060842486575199035	0.038887943	0.043157723	0.026202933145906764	0.015615978768938605	0.040967028	47.228723810487445	26.848450463638883	11	0.9985146811461014	0.997878116	0.002943422	0.008234214	0.16616650272566474	1.6330632662456346
ACSS2	Acetyl-coenzyme A synthetase, cytoplasmic	19	25.249643366619118	0.9993194445795627	1.0222361590782838	1.0255691334283963	1.0024735667045535	0.940505787	0.09346218	0.045663465	0.029839020112634406	0.022813601	0.0162806	0.021927960927099848	0.024612375	52.525624454784115	55.21126202744621	11	0.9994553366765416	0.9992219095379166	0.001372914	0.006139034	0.1524939051660302	3.3235715777183223
ACTA1	Actin, alpha skeletal muscle	2	7.161803713527852	0.9993194445795627	0.9581333361499937	0.9711578434309669	1.0282709682401592	1.0883358313466978	0.7820254236657913	0.6406283656294441	0.4768792663733787	0.6200546163033468	0.044598689	0.017123592801021742	1.0641341918748992e-07	61.81898211790238	12.151266972794959	11	0.9006270577718257	0.8580386539597511	0.14410325516366737	0.24218170793125826	3.6711759989667354	5.787730913513362
ACTB	Actin, cytoplasmic 1	33	74.66666666666667	0.9993194445795627	1.011679431780107	1.0153742806906636	1.0360748043487535	1.1194608137703563	0.8527722787108897	0.6127603717287262	0.5173847871624287	0.5267130275573078	0.059018056822790856	0.029873603	2.2505712538034572e-07	61.71560707779287	13.36085488	11	0.9309729745921562	0.9013899637030803	0.10552552979370834	0.18037026827348246	2.654495146092724	5.273543916329498
ACTL6A	Actin-like protein 6A	12	38.92773892773892	0.9993194445795627	1.0402038333346857	0.995792258	0.9219941802316316	0.5482925300516803	0.16064148382916546	0.10953461135588495	0.082450047	0.039143319	0.017238539937249043	0.019243774255012558	0.033340977	50.381313210981475	21.19055403	11	0.998133763	0.997333947	0.003838425	0.011714289105623506	0.20591725901092997	1.5744647856728093
ACTL8	Actin-like protein 8	2	7.650273224043716	0.9993194445795627	0.8968974621124489	0.9279465757263528	0.9954165313348317	0.8690693677104953	0.5259157424343514	0.24011805791053062	0.1371804285339079	0.1511638493192776			0.1083838724567443	54.22693713809691	27.062693684092945	9	0.9775492379369983	0.9640787806991973	0.025178322374111425	0.060125859	0.620588625	7.466770331744555
ACTMAP	Actin maturation protease	5	16.23931623931624	0.9993194445795627	1.0038931216696987	1.0339299143222747	0.915416297	0.4699166568217494	0.083895266	0.054261966	0.033790311	0.034457698	0.042461033267133755		0.033118239860909116	49.608614242896174	26.951340539990973	10	0.9986849464773137	0.9980274197159704	0.0025857	0.010279112928283934	0.15044197204547555	2.416489466277128
ACTN1	Alpha-actinin-1	31	34.64125560538117	0.9993194445795627	0.9588648599279397	1.0147597123104417	1.0106209036407647	1.0607789101306129	0.8716115603373368	0.6920897067687958	0.2565354162543945	0.036829670274317494	0.018492903188169013	0.028051395	0.021719624	58.16095239465257	36.602607035656334	11	0.9967175141571906	0.9953107345102722	0.006607131	0.017526365696748508	0.17651149196156435	3.3736194488040128
ACTN4	Alpha-actinin-4	69	69.15477497255763	0.9993194445795627	0.9079490443988194	1.0208190716684706	1.0346329762863833	1.1544844018809568	0.9751602270504369	0.7683719431602628	0.45241492549857676	0.061583608	0.046511667456991077	0.043795721	0.037967523	59.378909036697465	34.437342638202836	11	0.9801421291748178	0.9716316131068826	0.038845754	0.045090551	0.4871285428749552	8.595029899259549
ACTR10	Actin-related protein 10	11	35.25179856115108	0.9993194445795627	1.1190012934608091	1.105199587449085	1.087557548376424	1.0230941131116822	0.6145551719239104	0.5037263723821904	0.4571370984394415	0.43612107673507877	0.032986001895031355	0.010704572	0.00141522	59.16014194483003	12.425582969403408	11	0.9262171194304817	0.8945958849006881	0.13056884048762393	0.16574796940746073	2.5670653035672037	5.3191339909565345
ACTR1A	Alpha-centractin	12	37.765957446808514	0.9993194445795627	0.9553509378611413	1.0242005978562465	1.0232016577779885	0.9187895214199844	0.49422504256849464	0.37564737443220086	0.2538566303726184	0.058672908	0.010511683342624882	0.025762219	0.021976228	55.380560384457105	19.081335250425262	11	0.9934369234780019	0.9906241763971456	0.012330353993338395	0.026878378518733287	0.36497783832862096	2.4458154586767606
ACTR1B	Beta-centractin	5	21.01063829787234	0.9993194445795627	1.0219971524091906	1.0373907882383053	1.052830570795215	0.9430652688399613	0.5446090271519684	0.4653172883055804	0.2753633028226155	0.049241933697665836	0.028556272862109766	0.081793752	0.043639162178765956	55.99103433908581	20.062674460092975	11	0.9907980223234495	0.9868543176049278	0.017260111001761724	0.032061709331849306	0.42093314644002666	3.2388254511310564
ACTR2	Actin-related protein 2	16	43.65482233502538	0.9993194445795627	0.9479311798776473	0.9889759328834158	0.9471749623449863	0.858755913	0.5776038602092519	0.42656100870130376	0.31439430921209893	0.076003694	0.054493573989123974	0.055279304252800046	0.024325374036518355	55.96462120309847	15.061756706798603	11	0.995989693	0.9942709901125056	0.006372226	0.023302505353572606	0.3391942793033964	1.349694228308222
ACTR3	Actin-related protein 3	20	40.909090909090914	0.9993194445795627	0.9602652422609936	1.0182212571079932	0.9539350588710425	1.0212792701756188	0.7256750513838662	0.5423234436308554	0.3618422365218357	0.1089088143642952	0.08855276	0.075439043	0.073184547	57.36389453618349	22.019464904233715	11	0.9935383763881074	0.9907691091258677	0.010433638948566405	0.025715609487577843	0.3286531038411422	2.880971830114075
ACTR3B	Actin-related protein 3B	2	7.894736842105263	0.9993194445795627	0.8952310987733912	1.0711729505772098	1.1250085271222008	1.0035666362532234	0.8248989700798007	0.516159463	0.4250509088024574				0.42185646448170777	55.66737990568872	69.15042969499582	8	0.9318127292076704	0.8806722761134232	0.031685069	0.086735411	0.5826963590583939	40.71266571639787
ACTR5	Actin-related protein 5	3	11.037891268533773	0.9993194445795627	1.4121048484987335	1.3579278980210892	0.9283656958713101	0.5011364036410212	0.16045049890754282						0.14715245480031558	49.54999019430028	39.05618589444266	6	0.7460355970911845	0.36508899272796125	0.30180314842346934	0.41503596344813776	2.4857447911131616	162.25336381649726
ACTR6	Actin-related protein 6	6	19.94949494949495	0.9993194445795627	1.0176945081582471	1.0129247456493014	0.9899346967279674	0.39196028181147247	0.12705302035693852	0.062543542	0.048273839	0.0385537	0.029804255683179546	0.028531928117823648	0.050977113	49.25881232084942	36.04959627556903	11	0.9972898213334142	0.9961283161905916	0.005884717	0.011662870718241897	0.20619535778158346	7.043907528938277
ACTR8	Actin-related protein 8	7	13.62179487179487	0.9993194445795627	1.0766618461728383	1.066056948802157	0.8498630650382758	0.44743946498796877	0.3021899804800246	0.14906914510305866	0.13919327024653683	0.13664883906775596	0.20880447358683646	0.12524868783101448	0.16001209287061569	48.76812775181617	22.59873262025453	11	0.9809686725867824	0.9728123894096892	0.0319187	0.029731132	0.6483330097693978	5.496502358299487
ACVR1	Activin receptor type-1	3	6.4833005893909625	0.9993194445795627	1.0174884780844629	0.9675888574087155	0.9727544639583775	0.794254002	0.029149874912089677	0.055243673				0.053999548	0.046131025386605407	50.32665264786087	198.2367434234456	8	0.998382139	0.9971687433936085	0.002532426	0.015923058382884766	22134.34274774531	13389085.785739213
ACY1	Aminoacylase-1	17	51.96078431	0.9993194445795627	1.058402824740239	1.041751448060992	0.9295489201052988	0.936098721	0.5505595924854035	0.4398146786517909	0.36628911709350825	0.4680417280834276	0.3347582036287115	0.2750306901561858	0.35506581866062903	53.53730298941125	30.08953642355234	11	0.9710834858585579	0.958690694	0.029039935101629076	0.032266513	0.7531366679841707	9.283421931
ACYP1	Acylphosphatase-1	8	67.67676767676768	0.9993194445795627	0.8715267859058577	0.8935553624569282	0.8273858161277514	0.9182405827122178	0.3828411379845044	0.23217340628277094	0.082033626	0.070725119	0.034578833367911524	0.082814298	0.056170636	53.83736325891734	27.43119113788096	11	0.9651601105523867	0.9502287293605525	0.057779756	0.047177176982631755	0.7210026112775525	8.129780549872475
ADA	Adenosine deaminase	5	17.355371900826448	0.9993194445795627	1.207243452857842	1.0503511950771431	1.1610547951660732	1.058264538565224	0.7640762052097361	0.6561195129205972	0.407361316	0.37311843850223614	0.077075816	0.050137476	0.073172608	59.08920140058539	16.906159063313616	11	0.9352173197978587	0.9074533139969411	0.11780403114919583	0.11630884139887601	1.702166681247408	7.268947695672467
ADAM10	Disintegrin and metalloproteinase domain-containing protein 10	17	26.47058823529412	0.9993194445795627	0.9855772169727323	1.026661575141414	0.9708884635641462	0.8417086567773329	0.48482832106584484	0.3366078021467748	0.2304930583221755	0.22168279132481641	0.2585884295041905	0.1762293732705639	0.20841557575438974	53.27317373002211	22.992973152040303	11	0.9955782063276959	0.9936831518967084	0.005943672	0.015674589374225938	0.30294732447933703	2.317032505392894
ADAM17	Disintegrin and metalloproteinase domain-containing protein 17	8	11.529126213592233	0.9993194445795627	0.9451665875639377	0.9579793707039128	1.0169932829266646	0.6339308752453713	0.48298721810548384	0.27612993212655784	0.1538606826137205	0.10340884885653512	0.21559883747566094	0.12640759701106105	0.1315965408872748	52.15314706494219	16.39563044154671	11	0.9748521746179268	0.9640745351684669	0.037093102	0.043289343847647814	0.8460107434362795	3.491261747829094
ADAM9	Disintegrin and metalloproteinase domain-containing protein 9	3	3.296703296703297	0.9993194445795627	0.9254398035113334	1.0354027575555795	0.8968877902300109	1.0138327303013512	0.7708897957995898	0.6894675203678452	0.5901278700478707	0.48339946219898605	0.5007635936350839	0.3553841643055108	0.41441576171167704	56.95126016863148	16.264054715701505	11	0.948405494	0.9262935635517672	0.030138564048284938	0.051619821196703955	1.186443291395713	5.517137446450472
ADAMTSL4	ADAMTS-like protein 4	2	1.7690875232774672	0.9993194445795627	1.003198061317364	1.0589652107521892	1.079184451022316	0.9789009621535188	0.42913397044566026	0.4080675462185092	0.18659899386014236	0.31730920762657555	0.4210026210687925	0.44603433712374285	0.35156294101431174	53.10347892455957	54.11034507532861	11	0.9560454647550485	0.9372078067929264	0.054077618	0.038892417810357675	1.474613142074671	38.275921066881274
ADAR	Double-stranded RNA-specific adenosine deaminase	28	24.87765089722675	0.9993194445795627	0.8956621243582652	0.8697660411801086	0.7947328064401449	0.2629381061598052	0.11034900433885717	0.073726261	0.054983368680581034	0.035249785	0.019285674389282408	0.022845318	0.030684487317065745	47.47253912786743	18.22110101282835	11	0.9934344695341564	0.9906206707630806	0.011316123507082703	0.018261928246911013	0.3734128041100723	1.9112500314036924
ADAT2	tRNA-specific adenosine deaminase 2	3	13.612565445026178	0.9993194445795627	0.9809986657123589	0.8711457639631505	0.8200098011994522	0.7512139312820763	0.4418047236621924	0.30722932262293906	0.2449361430115692	0.10518110150001155	0.099453891	0.1017496320150817	0.056245372	53.00921667527195	11.378432822260109	11	0.9877944151265781	0.9825634501808258	0.016598964094894864	0.038582628	0.7263784115151772	1.4161802362969091
ADAT3	Probable inactive tRNA-specific adenosine deaminase-like protein 3	6	24.501424501424502	0.9993194445795627	0.8759859411954811	0.8561088874630389	0.8731801530076784	0.6030718342983422	0.3795125836474972	0.24233738311641156	0.13204090138351746				5.732764685184577e-08	51.84665283771138	10.935571068513683	8	0.9825208521844809	0.9694114913228417	0.013425964703575318	0.06839617	2.2008139639963167	2.3832233927312383
ADCY3	Adenylate cyclase type 3	2	2.272727272727273	0.9993194445795627	1.189151491711486	1.450727353506564	1.4305722229689994	0.7821024773402797	0.5288205253230582	0.14723975985202026	0.1312243301651744				0.037227617	54.331604303813364	27.289918058277337	8	0.7619288248430358	0.5833754434753127	0.4644898768675892	0.5244930699254531	3.5009606543152967	40.458120943174386
ADCY7	Adenylate cyclase type 7	5	5.9259259259259265	0.9993194445795627	0.9082214361896284	0.9677809424160155	0.8556901542458589	0.6042385418896833	0.26735668640062743	0.1961380863247357	0.14796453390468692	0.15570966062590255	0.039979798	0.1683604184332425	0.10654986841883685	50.32421738554791	16.025660446140865	11	0.9887634705569877	0.9839478150814109	0.016623685403755153	0.027040416026428583	0.5571191829679344	2.184933434603458
ADD1	Alpha-adducin	24	32.971506105834465	0.9993194445795627	0.9464981817792066	0.9268181507539521	0.9298606132192128	0.9483809425704128	0.598564985	0.48630601111384697	0.41672849639111226	0.31231485769635875	0.06492515	0.018616389984409384	1.5410499543122569e-09	57.983317774747945	11.061670573313933	11	0.9758220314044015	0.9654600448634307	0.033121003	0.002889992	1.368605276825179	2.301049962
ADD2	Beta-adducin	21	35.12396694214876	0.9993194445795627	0.9711732447470381	0.9485468381100229	0.9998457563627523	0.9445988118658274	0.6422106221763978	0.47308727750365115	0.4298230804725652	0.24280444475768215	0.036673698	0.039749224	0.011031624437523924	57.80909708776194	13.174752954637091	11	0.9851843977762748	0.9788348539661068	0.022245697653904977	0.056550872809305104	0.8525289542984529	2.278215933276413
ADD3	Gamma-adducin	20	31.444759206798867	0.9993194445795627	0.9848940668178681	1.0579688884859981	1.0223335878154973	0.9365131893440902	0.6732655373184658	0.5140829347856904	0.4632814954260902	0.3986724314630322	0.097902035	0.064673844	0.037946139	58.84465977348966	11.656925908944183	11	0.9687417548920603	0.9553453641315147	0.043306486	0.09963944	1.6322459587374842	2.977116187803877
ADGRE5	Adhesion G protein-coupled receptor E5	9	14.97005988023952	0.9993194445795627	0.8192742682430818	0.9815847116430725	0.9289298989102033	0.950837105	0.6743913409289605	0.5236490024844056	0.45275678067611536	0.5479875310816692	0.3841019155609211	0.25370966538075085	0.29877768047456876	55.75732936177505	10.596484303484582	11	0.8936308179207652	0.848044026	0.075557859	0.10765901212723519	2.5948967345564826	4.288566448809549
ADH5	Alcohol dehydrogenase class-3	16	29.144385026737968	0.9993194445795627	1.0817295329056218	1.0402422108576548	1.0524138217195178	1.0292603742959416	0.8778046087900474	0.6624932052808485	0.6392773153376206	0.1869682636104072	0.014584408020106623	0.020182894	2.66347055521976e-09	60.63571483	19.401622778802164	11	0.9803439937451344	0.9719199910644777	0.035669855
ADI1	Acireductone dioxygenase	8	63.687150837988824	0.9993194445795627	1.0379584951960923	1.0026672221036108	0.9749887499054783	0.7182997346377543	0.3357429636708209	0.19132330845252993	0.13884436956514934	0.18630769975788608	0.23479329964086626	0.3056225793097895	0.2115496798363563	51.069014828198874	29.202183145745625	11	0.984919903	0.9784570045132001	0.022443221	0.027103131218096006	0.5344437954681681	7.912715648972051
ADIPOR1	Adiponectin receptor protein 1	2	8.533333333333333	0.9993194445795627	0.9986921175297012	1.0382296730149991	1.1939521602139267	1.0138719816901471	0.3970832081624646	0.40343206112026514	0.17271101731080574	0.1561661925546258	0.314881354	0.25189354886994364	0.24019238940252774	53.71879528985524	43.335538792595514	11	0.9564061453943515	0.9377230648490736	0.07349277	0.048022248	1.102403032279672	28.29314488715477
ADISSP	Adipose-secreted signaling protein	4	27.586206896551722	0.9993194445795627	1.0506410607249996	1.1471516053979975	1.1139403931712761	0.8083974708658626	0.3514419217308647	0.19066474497081737	0.062804885	0.022650951918097288		0.029371043	0.022303571645091225	53.42889947300943	25.070690737409983	10	0.9800402722553108	0.9700604083829661	0.042740492662851674	0.052437484914386025	0.6998175549332725	6.225812263121768
ADK	Adenosine kinase	21	42.26519337016575	0.9993194445795627	1.035144937719383	0.9745270097366211	0.963032382	1.0390659198521417	0.7985706286461383	0.6108136220735216	0.5025955892066206	0.040683143236681665	0.016900138568414207	0.018303915415756135	1.3542537091737472e-08	58.993260122319874	21.16345518336572	11	0.9859149564760417	0.9798785092514881	0.025908385510201512	0.042426747	0.5946816302310788	4.029696095402264
ADNP	Activity-dependent neuroprotector homeobox protein	19	20.961887477313976	0.9993194445795627	0.939682394	0.9451093062193139	0.7295977614120707	0.26226377523398586	0.13348875198857305	0.078858302	0.059627127	0.030728980296193798	0.044198794620023255	0.038150411	0.049405153	47.18588235050116	19.83464670354078	11	0.997595065	0.9965643784237913	0.004226288	0.010679891552056724	0.22118790397312832	1.3359986502825343
ADO	2-aminoethanethiol dioxygenase	8	31.48148148148148	0.9993194445795627	1.0227749428768742	0.936809269	0.8571424088124399	0.9141887213493539	0.5620244437726513	0.45205245513276765	0.3596466619327472	0.1663752964994743	0.043409725	0.014137346964400402	4.496403249731884e-13	56.66141952	12.483327086351473	11	0.9855488847886733	0.9793555496981047	0.022137645
ADPGK	ADP-dependent glucokinase	8	24.346076458752517	0.9993194445795627	0.9604892010839993	1.008431203385281	0.9782045219149536	0.972002797	0.7232666747091494	0.5365844761446645	0.3914723066868561	0.12679070386779462	0.085822	0.15865417023257303	0.1081118990110157	57.15140387779532	21.007431573355692	11	0.9929025148462107	0.9898607354945868	0.010453659777071014	0.026066968272026893	0.3521182487242193	2.8647007084172156
ADPRH	ADP-ribosylhydrolase ARH1	2	10.644257703081232	0.9993194445795627	1.0887774588275427	0.8819802275725442	1.004294595669039	0.9955491058611885	0.7214202574899544	0.20233509686156703	0.095194609				0.092948584	55.57372018368069	78.39169414486204	8	0.9791700282472925	0.9635475494327619	0.021846839	0.069466047	0.29380053601972556	26.71426484979316
ADPRS	ADP-ribosylhydrolase ARH3	13	38.01652892561984	0.9993194445795627	0.9805040524167702	1.0074197530664954	0.9289578365515336	1.060728390081875	0.5838882395659485	0.4265612184075417	0.1334047225811241	0.057324405500296424	0.031775576719421855	0.03432906	0.0378729	55.91150432498885	29.74536368761577	11	0.9904993023897501	0.9864275748425002	0.018665237603643702	0.028876275837976223	0.3090829695317915	5.664496743357414
ADRM1	Proteasomal ubiquitin receptor ADRM1	8	18.91891891891892	0.9993194445795627	0.9946267795305234	0.9454721425471991	0.9302928262643853	0.5365095717890721	0.10095418650344398	0.042722921	0.027392268083474516	0.020192001161337552	0.019974156054379685	0.018496136920832358	0.013785405546167029	50.17880700735803	24.42395166005292	11	0.9989686509928846	0.9985266442755494	0.002160903	0.008333731	0.1357908991867809	1.5768412234083304
ADSL	Adenylosuccinate lyase	19	41.942148760330575	0.9993194445795627	1.041309955972453	1.0114025052365938	1.039202931500411	1.137953460212274	0.9874476126792822	0.7677542024419305	0.835383169	0.014548061	0.012665666	0.012553244143763114	1.0164138419810342e-09	61.60740428873364	51.80475415820851	11	0.9660305762168571	0.9514722517383672	0.072287115
ADSS1	Adenylosuccinate synthetase isozyme 1	4	10.284463894967178	0.9993194445795627	0.863578478	0.9851168474262609	0.9403912968374748	0.7550219594624891	0.46691572890932204	0.3533299242144318	0.15391975348958287	0.044978939	0.086413187	0.097725707	0.051472898712445536	53.76298078312232	15.425241023198984	11	0.9841179087871481	0.9773112982673544	0.024658471	0.039300866340056036	0.651917962	2.5291477890744964
ADSS2	Adenylosuccinate synthetase isozyme 2	20	42.98245614035088	0.9993194445795627	0.9403600079571715	1.0440370318827474	0.9426075813967374	1.025884299	0.7322100132298067	0.5697957131574996	0.3298216396017795	0.045891706	0.03088997	0.034042417	0.018102245	57.693438016719334	23.063586610320094	11	0.9918633801177655	0.9883762573110936	0.014751915937144068	0.030332803783434316	0.3622537247049647	3.358529859645599
AFDN	Afadin	66	41.99561403508772	0.9993194445795627	1.0184977085375846	1.0362885378527376	0.9960287660540483	0.6157781765368782	0.13320613985184004	0.090389448	0.067786884	0.030392598822940865	0.034848468	0.036696038	0.044087451	50.75007990446915	28.894828215681986	11	0.9984009685061527	0.9977156692945038	0.003499044	0.010595118382785733	0.16788726021502734	2.781839953069428
AFF4	AF4/FMR2 family member 4	9	8.082545141874462	0.9993194445795627	1.0225703479660846	0.9672118613529476	0.8312244240750343	0.47550615796908496	0.1420105590382977	0.10156544789979993	0.054824566583077536	0.037876287	0.079630936	0.030281753274911262	0.04282085	49.344901906228124	19.003190085258204	11	0.997697519	0.9967107417062799	0.004362643	0.012193863	0.23509602180225397	1.368715693621563
AFG1L	AFG1-like ATPase	8	16.424116424116423	0.9993194445795627	0.8222873451062551	1.0236527160040745	0.843643298	0.595423326	0.36748264053222035	0.45596659070155116	0.27069369645349445	0.44309188037728064	0.41044019915941937	0.34946216633291727	0.36938738714042607	48.046913296520735	17.86292232544103	11	0.9262598347621458	0.8946569068030654	0.055620433	0.041813302	1.3028678149842676	6.388924912206765
AFG2A	ATPase family gene 2 protein homolog A	36	41.433370660694294	0.9993194445795627	1.0416232246246355	1.0718156671151655	1.1265044463975262	1.1731016439975142	0.9020946727815768	0.6697809457887138	0.256889033	0.041304752	0.02909905	0.020745683747229956	0.027561378025157124	58.09707040183355	38.454122489430596	11	0.9765808175878206	0.9665440251254579	0.054366712	0.049797212	0.49392566192569554	10.220966216978645
AFG2B	ATPase family gene 2 protein homolog B	16	23.240371845949532	0.9993194445795627	1.0450163287146275	1.0554953879209592	1.1888405137557283	1.3193683253089312	1.0147566880571295	0.8384991210771637	0.3030932545421891	0.063248451	0.014800108613080327	0.03772965	0.037123743787817576	58.89063663012156	52.47556964514776	11	0.9427342295166997	0.9181917564524281	0.14568290572281342	0.078893171	0.7133429811495978	24.306971188973165
AFG3L2	Mitochondrial inner membrane m-AAA protease component AFG3L2	50	51.44291091593476	0.9993194445795627	0.9875101201526181	0.9833607501632609	0.9350693481847722	0.6601871227148063	0.30494486957537625	0.21102068156461562	0.091748074	0.035712402	0.023584312141625177	0.023497146319912076	0.016753496617157415	52.12989003745734	16.697571832228967	11	0.9995858616134975	0.9994083737335678	0.000781881	0.006233557	0.10729064214723402	0.45719836325323937
AFTPH	Aftiphilin	9	12.92735042735043	0.9993194445795627	0.9238109586729036	0.9771003764463579	0.9992063958844145	0.7372710179082791	0.26147577023008245	0.12733536643806204	0.068591258	0.073276049	0.077611913	0.078322782	0.067648713	51.93519266650826	25.719824898792293	11	0.995772953	0.9939613617113258	0.007944439	0.016943436886146215	0.2917374716751567	2.6658087407408595
AGAP1	Arf-GAP with GTPase, ANK repeat and PH domain-containing protein 1	4	6.534422403733956	0.9993194445795627	0.837171381	0.871900607	1.0073095738046562	0.7550611886269512	0.29772452873413796	0.20463865042239632	0.11474753131458722				0.057873287227599546	52.43694274806603	20.824622782192698	8	0.9559607394712923	0.9229312940747616	0.041941822	0.15958772229307455	1.5146378047159972	8.495632790659975
AGAP3	Arf-GAP with GTPase, ANK repeat and PH domain-containing protein 3	9	13.82857142857143	0.9993194445795627	0.9394835411424042	1.0596003937138294	0.8765499908897881	0.36002923489972805	0.1267013452074964	0.07091058	0.034792783646120456	0.025742062052569625			0.04602126	48.69755485813923	25.15628893423689	9	0.992858745	0.988573992	0.012010182463789546	0.026332007363425433	0.3962813400212884	4.232295567049814
AGFG1	Arf-GAP domain and FG repeat-containing protein 1	10	22.24199288256228	0.9993194445795627	1.0884748519960934	1.0499548563912793	1.0670298580400004	0.9868518452675351	0.3310509271741996	0.16378328549746382	0.067432329	0.039819406	0.059390676	0.043390175	0.053783729390686874	53.96812482359821	42.78658965010164	11	0.9930383823386538	0.9900548319123627	0.016606411069876263	0.023237619010727222	0.3914317538987265	11.258352917609255
AGFG2	Arf-GAP domain and FG repeat-containing protein 2	2	7.484407484407485	0.9993194445795627	1.0058880796060756	0.7854271807842164	0.7184983747661209	0.2568068969138227	0.034153186						4.539932696445703e-08	47.02390328256398	17.490277723629255	6	0.9818913386295519	0.9547283465738798	0.014557869786569939	0.058145413	1.1617801919861483	4.587619151709424
AGK	Acylglycerol kinase, mitochondrial	16	39.09952606635071	0.9993194445795627	0.9945553524239464	1.008390201374522	0.9696646079664236	0.800683743	0.5480854571720005	0.35028862623677254	0.12037435004638204	0.06204807	0.027251549	0.011667323747400166	0.003608618	54.97094118429638	17.858944524375854	11	0.9957210939291359	0.9938872770416227	0.008009989	0.021867431	0.3075151504089384	1.7419265409709497
AGL	Glycogen debranching enzyme	43	30.09138381201044	0.9993194445795627	1.011482963370841	1.0386035211021387	1.0217382305781584	0.6951561514881722	0.15642365734297856	0.10961330100269619	0.071549224	0.047238658465914754	0.044364066750011165	0.028887835730818035	0.049104954	51.34573061700848	29.61081531205467	11	0.9979414465857381	0.9970592094081974	0.004514365	0.012200092	0.20328636256325944	2.7753322124714566
AGO1	Protein argonaute-1	17	28.588098016336055	0.9993194445795627	1.083216007188555	1.1166954584430882	1.0625894564470497	0.7909955703424215	0.45869024926199553	0.3368128797526542	0.30124206547474197	0.2614564134906522	0.11636536279954937	0.090683557	0.15528605393172956	53.57173828242256	18.937881442593845	11	0.9705808237578044	0.957972605	0.049917759	0.049587725	0.8985448558254177	5.103246635822016
AGO2	Protein argonaute-2	20	26.542491268917345	0.9993194445795627	0.9792278676702734	1.019340348445677	0.9986826127341069	0.8404264159000339	0.4755444886719011	0.37586940256305473	0.3624039770513478	0.3157803315945895	0.049214071	0.088133031	0.111931142	54.66705867655816	14.137932184247378	11	0.9706994871933231	0.9581421245618902	0.042877178	0.057940759	1.0020840732936924	3.357681436871356
AGO3	Protein argonaute-3	6	10.930232558139535	0.9993194445795627	1.030265933	1.1041907619401772	1.0898171880158365	0.6062038771892877	0.34615003932002514	0.23478811531667404	0.2399904829201591	0.073843674			0.16699227232793756	50.97160926146232	23.39628164623159	9	0.963573122	0.9417169957356448	0.052138311	0.075485024	1.0921051018091443	10.213930029903562
AGO4	Protein argonaute-4	3	3.948896631823461	0.9993194445795627	1.0327700697431508	0.8516878726550546	0.9652832354735003	0.7415129831527614	0.3673616897243392	0.3312947490344937	0.23009623980114682	0.083397806	0.030872091		0.018139848690989835	53.56708544	13.441110580387805	10	0.983454322	0.9751814834250805	0.023231151040767038	0.059973507	0.863402144	2.3393650561823525
AGPAT1	1-acyl-sn-glycerol-3-phosphate acyltransferase alpha	6	23.674911660777383	0.9993194445795627	0.9585652813175718	0.918986311	0.9693142908022216	1.0175487733390383	0.5174422425747696	0.3937312404855713	0.2617701160756044	0.31033165614717556	0.051884146		0.1915968722950503	54.663146547717126	30.472614623549006	10	0.9599555932672774	0.9399333899009161	0.049363002292276054	0.057075767595531186	0.7360376983526069	12.88725724
AGPAT2	1-acyl-sn-glycerol-3-phosphate acyltransferase beta	2	10.071942446043165	0.9993194445795627	0.9881249827947743	1.0276258668926002	0.9970184132705409	0.6612165190565152	0.2009152671855445	0.08431404	0.033360549	0.011483287769703959	0.017567318		0.013055103996977957	51.51469422412958	24.12909453	10	0.9984166510326958	0.9976249765490437	0.003151399	0.013640134	0.19608480863838368	1.7344344399942795
AGPAT3	1-acyl-sn-glycerol-3-phosphate acyltransferase gamma	7	21.01063829787234	0.9993194445795627	0.9981576394939338	1.016608735416602	0.9386736217210963	0.7497726130905858	0.11902612878668974	0.07383254	0.041413227164786334	0.019560641		0.009081365	0.021095375	51.62465997781817	32.18136107295898	10	0.9982387784752601	0.9973581677128902	0.003571672	0.013285657769819409	0.19721427461177768	2.8021528279893313
AGPAT5	1-acyl-sn-glycerol-3-phosphate acyltransferase epsilon	9	22.802197802197803	0.9993194445795627	1.0596539075846931	1.028264496	0.9585880492862354	0.7528113788664345	0.42133258	0.18275519435552434	0.068138983	0.098711122	0.12820462715322123	0.033472893	0.064997587	52.91773914311782	21.08492457917015	11	0.9888254757606991	0.9840363939438559	0.021468491806191602	0.030430021267219297	0.512461629	3.330047555623659
AGPS	Alkyldihydroxyacetonephosphate synthase, peroxisomal	23	40.27355623100304	0.9993194445795627	1.0168965910447267	1.0082119749296832	0.9928830721064252	0.7002117997630228	0.12909369168581253	0.072301375	0.045281607855494496	0.028300977	0.026068658611487286	0.013639664447948084	0.027116219419314636	51.34444843769256	30.694628123450332	11	0.9996228401106072	0.9994612001580103	0.000848168	0.005248733	0.085744249	1.255545078463026
AGRN	Agrin	5	3.1914893617021276	0.9993194445795627	0.8828462866587413	0.874719043	0.8416999434252421	0.6382617053336704	0.3290832500141387	0.21400996528527308	0.12059498066450126	0.096891677		0.04929865	0.021782346	51.38428025594634	11.826806738677327	10	0.9904662594083108	0.9856993891124661	0.012322754	0.037632581	0.6519044841101902	1.280005598879534
AGTPBP1	Cytosolic carboxypeptidase 1	2	1.7128874388254487	0.9993194445795627	1.1506339363877667	1.3891840236212818	1.2533802637337192	0.6169563220121751	0.11660972364069885	0.092095728					0.10435270905754401	50.083565818381054	173.7131324017964	7	0.8610010515066064	0.7220021030132129	0.2386573552856991	0.2433876049017103	22381.37514079664	46486426.35704214
AGTRAP	Type-1 angiotensin II receptor-associated protein	5	36.477987421383645	0.9993194445795627	1.1112707506782837	1.0741422212178284	1.0949049587391133	1.0330783855514656	0.757635188	0.6080329607105958	0.5480350356246824	0.8713554108545384	1.2009704184246013	0.9449436117830907	0.8228590211828979	51.80793810560007	41.28704722778225	11	0.2902744825526695	-0.013893596	0.3212218538271162	0.097270881	10.232566436213213	193.71908380518227
AHCTF1	Protein ELYS	38	20.741394527802296	0.9993194445795627	0.9436869376967167	0.9745353822949219	0.9080198676605176	0.6306298841775639	0.16341835025612247	0.10655766314985045	0.042804049688421546	0.021777528	0.007155005	0.014818736019530635	0.008672475	51.066823155760595	20.571375738753275	11	0.9979402937999962	0.9970575625714231	0.00411132	0.012662429991497108	0.2150168985437356	1.4427637370392772
AHCY	Adenosylhomocysteinase	20	41.43518518518518	0.9993194445795627	0.9534483208220531	0.920620762	0.8019839384220491	0.8252520133181689	0.5782102234557079	0.4773223479186549	0.2506217140592153	0.3193393284277086	0.05746861	0.074210583	2.2174160063670456e-08	56.309753241782545	9.152006452931326	11	0.9667804833679922	0.9525435476685602	0.041697958	0.091849538	1.6586813292186733	1.8608863938865632
AHCYL1	S-adenosylhomocysteine hydrolase-like protein 1	16	31.69811320754717	0.9993194445795627	1.0704340680352529	0.988904904	1.0430921142522191	0.8615750939965234	0.5652679165444038	0.3731485019115473	0.3115997297177202	0.15905501322057583	0.052937335	0.054700669	0.064604662	55.451628166273416	16.876248349679884	11	0.989514841	0.9850212017560515	0.018059208749152976	0.035019106	0.5187920878935435	2.6577464759564084
AHCYL2	Adenosylhomocysteinase 3	3	5.8919803600654665	0.9993194445795627	0.9699823165151314	1.0431939075682453	1.0260445453277804	0.8824593809343689	0.6628853402438191	0.47692188251878864	0.41154147063873503	0.4109862723003778			0.38344511357232625	53.939481357251765	24.12764674647299	9	0.9853903694161578	0.9766245910658524	0.008764769	0.037269338	0.5896418644815635	5.245101533122101
AHNAK	Neuroblast differentiation-associated protein AHNAK	249	47.911714770797964	0.9993194445795627	0.969077647	0.9905467676946195	0.95541874	0.7743871147809347	0.5064966133176608	0.4386493346134176	0.45847459839664123	0.6425854251593636	0.830243083	0.9426381532481454	0.6365158656623449	49.800226943207086	122.51479913322595	11	0.5568171494873045	0.36688164212472074	0.222066699	0.071659527	1202.154036988268	738763.3817792721
AHSA1	Activator of 90 kDa heat shock protein ATPase homolog 1	19	60.05917159763313	0.9993194445795627	0.9844111641444223	1.0328490240048027	1.0062311232285719	0.7139071922009458	0.096840875	0.067898108	0.044962897	0.030742621	0.024647565	0.018713041294043276	0.031645381	51.230139642506714	35.96742158744595	11	0.9990385785092586	0.9986265407275122	0.002195056	0.008186586	0.13989821860474022	2.9475477784756228
AIDA	Axin interactor, dorsalization-associated protein	10	32.35294117647059	0.9993194445795627	1.0054382271432059	1.0246345992407864	0.9312821497888397	0.5866834400561155	0.1725918588390729	0.12194963625881991	0.035200143	0.036571457	0.015084637566642148		0.023906310856336876	50.79444097350401	21.450067666098626	10	0.998554251	0.997831377	0.002731173	0.012792963684910303	0.1921658340984616	1.4721976361345515
AIF1	Allograft inflammatory factor 1	2	23.809523809523807	0.9993194445795627	0.8544811637253185	0.76437754	0.8449572993274779	0.670166291	0.43145736366791626	0.36446665861503996	0.37867064139515494	0.4969022800656475	0.4622072455260265	0.4621702413968285	0.41842084531351587	46.35748024084969	11.55406121274761	11	0.8914195339164332	0.8448850484520475	0.053869959	0.049094832	1.7672493606123802	3.990397574263203
AIFM1	Apoptosis-inducing factor 1, mitochondrial	31	47.96084828711256	0.9993194445795627	1.0169484591693052	1.0176131673731657	0.9860269581114466	0.8669165110805476	0.72736789	0.5861413355056048	0.49583668168943196	0.099342529	0.032418785	0.028158905	2.3574804330905863e-09	58.63440089	15.536767429886112	11	0.989596762	0.9851382309177658	0.017155722	0.012185666222175737	0.5602515828657477	2.070506884050472
AIFM2	Ferroptosis suppressor protein 1	15	49.32975871313673	0.9993194445795627	1.044465695498881	1.0367892700853005	1.0039913521429018	0.8623650895805478	0.5987965376778323	0.4437717897251287	0.1735430306157938	0.030378683582879523	0.057096715	0.045748348217568284	0.025613681302139035	55.858171423147176	20.79720603736968	11	0.9945202390789868	0.9921717701128383	0.010434176589818957	0.024363608830161525	0.31072414497723944	2.578547976019181
AIMP1	Aminoacyl tRNA synthase complex-interacting multifunctional protein 1	17	55.12820512820513	0.9993194445795627	0.9813863253121462	0.9649648491316581	0.9370261819149276	0.32575827190000956	0.031817217	0.031310967	0.020094605	0.017944305544184812	0.027002999001490856	0.030442014218312545	0.022030165832027437	48.77831793	32.38852925062218	11	0.9994010551277476	0.9991443644682109	0.001286338	0.005416539	0.10085759362053182	1.9196275538011593
AIMP2	Aminoacyl tRNA synthase complex-interacting multifunctional protein 2	7	28.4375	0.9993194445795627	1.0207680475285903	0.9909778167889645	0.9235964253762754	0.34994732193708067	0.047242562	0.034871964073084814	0.03350859	0.011012258237682203	0.003274817	0.012999118	0.016721957090558348	48.89657675561382	29.698032280394827	11	0.999525704	0.9993224347311586	0.001053375	0.005009632	0.089189548	1.4853647007608852
AIP	AH receptor-interacting protein	12	41.515151515151516	0.9993194445795627	0.9890119820806893	0.988121299	0.8965948117417476	0.4011870171510016	0.077057789	0.054806796580464945	0.037263059	0.014093891800743013	0.018220997467968292	0.012957491150540453	0.020308374826145448	49.09940558	24.40766433697704	11	0.9998054924818426	0.999722132	0.000407962	0.003337493	0.059594935	0.6433927086488075
AIRIM	AFG2-interacting ribosome maturation factor	2	12.807881773399016	0.9993194445795627	0.9973738132250838	1.0670851617492028	1.119407452593424	1.3806049087627712	1.1195436270249979	0.6903368055486714	0.20797536100605232	0.065183123			0.13657924171411628	57.06539993188564	502.8290439117075	9	0.8803007298959367	0.8084811678334987	0.18811235879988575	0.12520427991874736	21198.328414332245	136130716.10645327
AK1	Adenylate kinase isoenzyme 1	11	46.391752577319586	0.9993194445795627	0.9912345666745053	0.9563271834392664	0.9459118289986044	0.6373903554976131	0.13772505350736733	0.080018572	0.06508302	0.065394068	0.071960659	0.093621085	0.06791178	50.70301749940825	29.88597097918398	11	0.9981432451624519	0.997347493	0.003586691	0.010637476115931327	0.17063944774347106	3.168574639209805
AK2	Adenylate kinase 2, mitochondrial	15	63.59832635983263	0.9993194445795627	0.7154036918527108	0.6797887731078474	0.6047585468707284	0.7741599337040541	0.7437711978539194	0.7693175401768279	0.659614659	0.33702147436163404	0.024972289522240947	0.038070995356663535	2.865296622189817e-08	59.001608336861096	5.685395596	11	0.6737656762363651	0.5339509660519501	0.3171356333081499	0.4924956854290459	13.041332811641558	3.463276090236984
AK3	GTP:AMP phosphotransferase AK3, mitochondrial	15	59.03083700440529	0.9993194445795627	0.8423040863593763	0.7841833670571816	0.7801588830708688	0.8594730778393771	0.6997735721275571	0.5788306702838009	0.16583109986701705	0.034302179908261156	0.019954487732372312	0.011248575	1.0749509041119154e-05	57.017545211787585	21.87140459456507	11	0.9078689906436928	0.8683842723481325	0.1374646996167968	0.26662413586459943	1.0898567229698723	9.676973697713448
AK4	Adenylate kinase 4, mitochondrial	8	43.946188340807176	0.9993194445795627	0.7542310302106033	0.8858902868105264	0.7129051432983115	0.8292500389280996	0.36474204494956547	0.25253772851951767	0.038501194809792846	0.012136418	0.003035703	0.016309414	4.604229442151109e-09	52.224978778965394	11.923548887039175	11	0.9215830875147069	0.8879758393067241	0.12482722003792338	0.057593685	1.891370431629012	3.5137012231866485
AK6	Adenylate kinase isoenzyme 6	4	33.72093023255814	0.9993194445795627	1.0700714042129589	1.028235954153891	0.9595825735197269	0.23122384126099738	0.097760017	0.069259718	0.061770838	0.053525568	0.046876489	0.02345156	0.057894677	48.332496542300085	43.64028853982218	11	0.9961384466264165	0.994483495	0.008653205	0.013546304636790867	0.3554845893572714	8.458440235
AKAP1	A-kinase anchor protein 1, mitochondrial	17	21.59468438538206	0.9993194445795627	1.0211922517580831	0.9933353848445677	0.8884441897058444	0.47899615150554753	0.17075584437118493	0.13627874363607234	0.084267279	0.050481702	0.064474858	0.041037145	0.059904602210855806	49.613169554895926	20.34972040291316	11	0.9983935039510017	0.9977050056442881	0.003055414	0.010093893975076393	0.19170747584957148	1.3370093888784016
AKAP10	A-kinase anchor protein 10, mitochondrial	3	5.8912386706948645	0.9993194445795627	1.0031449663170608	1.0351737541189878	0.9534613555740342	0.5035361178554832	0.090758455	0.07082851	0.05369233	0.050148821	0.1445364011208022	0.089312207	0.078248232	49.76505440624721	36.24940294381289	11	0.9959226127468639	0.9941751610669484	0.008234217	0.014465113344652681	0.20256645640545642	10.253212301851343
AKAP11	A-kinase anchor protein 11	5	2.8406102051551816	0.9993194445795627	0.941061693	1.0228061026923614	1.0275906126482188	0.481552734	0.091904909	0.076963164	0.041726705	0.036402999	0.024684434		0.051758459	49.81080694345382	46.436494958452755	10	0.9960347925357692	0.9940521888036538	0.007873649	0.016514670420357622	0.18680686	28.654261554310875
AKAP12	A-kinase anchor protein 12	5	4.938271604938271	0.9993194445795627	0.9420126257876933	0.8859719351734662	0.9813582347396028	0.898353256	0.5704562538917964	0.356752535	0.4909649695489336	0.49902990971522776	0.819573482	0.576174951	0.5519484449956644	50.82242264538707	75.07105158440466	11	0.7522057106132504	0.6460081580189292	0.1338739751849175	0.058989222	14.12573863585611	1271.657729384463
AKAP17A	A-kinase anchor protein 17A	5	6.762589928057554	0.9993194445795627	0.9140640674329065	0.9221821005303479	0.7325140184274321	0.15428946738078758	0.056667413902854735	0.050607545232731005	0.04785925	0.021162116280088163	0.013237223052811439	0.053025021	0.03453082	46.565884941526214	25.062304909391436	11	0.9965077018429935	0.9950110026328479	0.006381482	0.012143612	0.24068501728623934	2.3281087776402316
AKAP7	A-kinase anchor protein 7 isoform gamma	2	8.908045977011495	0.9993194445795627	0.8335318717931102	1.0670270188021185	1.0182443340336216	0.8770491979962483	0.4883465775631662	0.31105113732865447	0.21000203857776525				0.14650997394431364	53.984293861684336	24.62228880152205	8	0.9584616492405349	0.9273078861709361	0.033467565	0.1468395178227666	1.2351005096494188	10.197700924451684
AKAP8	A-kinase anchor protein 8	11	18.786127167630056	0.9993194445795627	0.9227789950881069	0.9883720493909579	0.7695776053753237	0.36771776026596564	0.085151742	0.087102698	0.065873707	0.063875948	0.14542271749772998	0.27821483323574886	0.11673838271003456	47.49917272229889	22.35854839895128	11	0.9711920731915646	0.9588458188450923	0.046234201	0.034225553	0.752009752	5.5705643293779135
AKAP8L	A-kinase anchor protein 8-like	12	23.52941176470588	0.9993194445795627	1.0425140321646973	0.9592917657639152	0.7058686590707791	0.23108010249520927	0.11157981295145866	0.067061773	0.067964802	0.051200476993195965	0.051369347915843626	0.064912271	0.065377931	46.72981699842836	24.166307131472003	11	0.9963454869981165	0.9947792671401665	0.006821026	0.012682374	0.2614955991947321	2.3126748397849672
AKAP9	A-kinase anchor protein 9	82	25.441515229076018	0.9993194445795627	1.0264324920806625	0.9702366904962314	0.9106725642552009	0.38196029865764786	0.16420440849515683	0.084056119	0.068040856	0.048346106243244244	0.035456559	0.028301777334639268	0.054025828121154085	48.924905684512346	23.786670174687227	11	0.9966688762941306	0.995241252	0.006625856	0.013430725262343483	0.25406600535392143	2.483553033979029
AKIRIN2	Akirin-2	2	12.807881773399016	0.9993194445795627	0.95278594	1.183788598298124	0.8700896889715805	0.5284797392657532	0.30638382478718207	0.20173098519587232	0.2772708645401876	0.3376382473208455	0.19138035604131776	0.12466563232686474	0.22813546740459878	49.11015181906327	24.99334336	11	0.9504868815917232	0.9292669737024618	0.073172351	0.04440434	0.9992464327778233	11.454449366033817
AKNA	Microtubule organization protein AKNA	6	5.767894371091035	0.9993194445795627	0.9319415669149599	0.9661087400784419	0.8322048122457167	0.2156000939972234	0.047280405258140965	0.046634542	0.033519414522272466	0.017049540561504994		0.047265204153731546	0.033127144	47.49525788093901	27.829917435382363	10	0.9977001873166764	0.9965502809750146	0.004222947	0.011629812218770887	0.21283370867676926	2.175575055
AKR1A1	Aldo-keto reductase family 1 member A1	18	52	0.9993194445795627	0.9775471732400238	0.9205508321566285	0.9366210640577182	0.8935424611155254	0.16403479529104165	0.069742431	0.047850951	0.021974627863717226	0.018657262	0.028350249450521454	0.02815957	52.61820124551059	40.26821105345242	11	0.9949313905849504	0.992759129	0.010992083331394712	0.018207073	0.3340006017120309	5.142741435158252
AKR1B1	Aldo-keto reductase family 1 member B1	9	32.278481012658226	0.9993194445795627	1.105766892256825	0.9045963512152275	0.9979825556115399	0.9694286015130245	0.6570999581763547	0.34559016793776803	0.042050390064975296	0.041413904	0.021431361145314486	0.017843085834901393	0.018557451	55.909866986052755	39.72668764843052	11	0.9895442701805746	0.9850632431151065	0.022431341	0.029633287429672913	0.263458415	8.488226452401994
AKR1C1	Aldo-keto reductase family 1 member C1	7	29.411764705882355	0.9993194445795627	0.9930386534261689	1.1080806753040904	0.8756646915999434	0.21999072942865938	0.059498552289360344	0.034595635	0.031061731798003107	0.017458767	0.012927891	0.029532976849676082	0.028967369	47.93097290255486	33.75508488783688	11	0.9932124910363744	0.990303559	0.015542515	0.018440325	0.3783160862220208	5.281693013376116
AKR1C2	Aldo-keto reductase family 1 member C2	2	6.811145510835913	0.9993194445795627	0.8421886813819782	0.797157431	0.6826398906950375	0.2887510651451894	0.09415219	0.09346948	0.039946692997578845	0.034461228267965015		0.025627764390548424	0.016090267818503312	46.81637369600824	13.57612463493726	10	0.9943967270415435	0.9915950905623152	0.007814209	0.021277400799365836	0.4036647460909484	1.1898686778748775
AKR1C3	Aldo-keto reductase family 1 member C3	19	57.89473684210527	0.9993194445795627	0.9271499524429923	0.943464167	0.8268401574646776	0.4119191992151632	0.10380130559225492	0.069836126	0.046273488941478584	0.040921352	0.018461849937204695	0.026423444	0.022224231211928513	48.80848288735686	18.40867607785103	11	0.9983841496765188	0.9976916423950268	0.00299041	0.009928746	0.1933944514066736	1.027361788960781
AKR1D1	Aldo-keto reductase family 1 member D1	2	3.067484662576687	0.9993194445795627	1.008194072865511	1.012623288281855	0.8579274548940166	0.2922419211902853	0.1013003612809093	0.067987565	0.045117487	0.03776515	0.014317580302711368	0.028662625	0.041330824	48.15428465487488	26.571295362342177	11	0.9980956814264619	0.9972795448949455	0.003939202	0.009698669	0.190410761	1.9793178796208217
AKR7A2	Aflatoxin B1 aldehyde reductase member 2	13	37.60445682451253	0.9993194445795627	1.0686805486307511	0.9886960765989206	1.0601217274058943	1.0923565632475456	0.3220616555714158	0.085159017	0.04012486	0.031866928	0.030116261708579135	0.028908898	0.036542776	54.36428213616844	72.79353332840066	11	0.9929758718905856	0.989965531	0.017895410188024635	0.023909026587515134	0.4664504108321167	49.72933325764664
AKT1	RAC-alpha serine/threonine-protein kinase	14	35.41666666666667	0.9993194445795627	1.0516839944901153	1.0018518927222608	0.9264481360208072	0.386102573	0.1240204324087953	0.075025532	0.050831068	0.015081697	0.038592593913612236	0.017902642264278252	0.041206471818439505	49.05947736012201	26.830398581629318	11	0.9967647749568604	0.9953782499383721	0.006937712	0.013329719617636942	0.23877878530829977	3.276167008720237
AKT1S1	Proline-rich AKT1 substrate 1	5	23.828125	0.9993194445795627	0.9536159745561114	1.0627803371790923	0.9939756948606755	0.9368380476963326	0.5677194091238815	0.3853713250963995	0.3662295954964105	0.24477536446355422	0.063496476	0.072878734	0.099550401	55.65240104223589	16.832372727514535	11	0.9786531220806383	0.9695044601151975	0.03331768	0.048252460817044984	0.7357032841643483	3.774877246165387
AKT2	RAC-beta serine/threonine-protein kinase	11	24.116424116424117	0.9993194445795627	1.0140957505800494	0.9855929471116617	0.982376289	0.4836867754765937	0.13521447718036514	0.11068922857561578	0.10916643793049163	0.071183254	0.035854393	0.00947471	0.064163885	49.74250883699742	27.965828693597988	11	0.9959325441075387	0.9941893487250554	0.008260309	0.015195351108478517	0.24792668289760053	4.542568580445624
ALAD	Delta-aminolevulinic acid dehydratase	5	16.060606060606062	0.9993194445795627	0.9412964642215867	0.9052545954732685	0.8700692511819985	0.8674413695398762	0.5578613460653249	0.4955082648519516	0.3449976996180174	0.6896116204510755	0.7248994725599285	0.5502932506656795	0.5602161103709529	50.63529070028617	66.14929192094347	11	0.7265159784816259	0.609308541	0.12376968761837973	0.057103701676101425	7.7145013734872245	786.1624845198071
ALAS1	5-aminolevulinate synthase, non-specific, mitochondrial	3	5.3125	0.9993194445795627	0.9417155898895126	0.8846285949005921	0.9591525855497115	0.5054663283274702	0.2817965726620008	0.1811381174308261	0.12853443463654787	0.13078091172986686	0.045188967449222905		0.082582133	50.164979318859196	16.263053529314465	10	0.9855582885514501	0.9783374328271752	0.020699848584212487	0.038719066	0.6816774082742977	2.7472367871568015
ALDH16A1	Aldehyde dehydrogenase family 16 member A1	9	14.83790523690773	0.9993194445795627	1.0488905591963786	1.0226170599408204	1.0445139746912258	0.8576064585566935	0.612557934	0.4509008472391994	0.4728659112967877	0.078010525	0.055228691	0.049411031	0.010555969757538364	57.17488081146485	14.194922155034602	11	0.9779689294074592	0.968527042	0.037754598866440385	0.066635046	0.9490946815922541	3.1507936041287654
ALDH18A1	Delta-1-pyrroline-5-carboxylate synthase	33	45.03144654	0.9993194445795627	1.0206967676504657	0.9805445268215844	0.9866999061092365	0.8720057243190052	0.46328041029997097	0.26928788470627263	0.032408633876326996	0.032679057139329226	0.018471828	0.023639406	0.008488526	54.51017799684895	25.08187136848585	11	0.9972123652132725	0.9960176645903893	0.005779959	0.015773034786502504	0.2114087350375263	2.309417304788584
ALDH1A1	Aldehyde dehydrogenase 1A1	21	42.71457085828344	0.9993194445795627	0.9675233812814279	0.9664164551551173	0.9375566452253712	1.0859482487123944	0.8051964341129791	0.6479241917474851	0.5614534246492028	0.5780099322152328	0.095871231	0.002641343	1.1891598816760052e-11	62.32951428975798	12.248123044668665	11	0.927912884	0.8970184059646585	0.096338394	0.000423194	3.1455128832908104	4.800839539716929
ALDH1A2	Retinal dehydrogenase 2	27	58.301158301158296	0.9993194445795627	1.037801694202037	1.0656566299710368	1.0576683864072207	1.1250145776874856	0.8755900080755863	0.647879701	0.5129117304495058	0.19655797779454093	0.011937980010197543	0.015159042	0.003820164	59.864251595328824	20.333686647189843	11	0.977731527	0.9681878954544871	0.042493627	0.065349031	0.8386323608864087	4.761246411991225
ALDH1B1	Aldehyde dehydrogenase X, mitochondrial	19	35.20309477756286	0.9993194445795627	0.9949528267368695	1.0007683492907444	0.9530888775752965	0.7976838759450385	0.1475444991449049	0.068131471	0.038792949	0.025815316	0.033546207	0.027338883489299862	0.028859493705009287	51.95885868141044	34.13917924063848	11	0.9992414324218282	0.9989163320311831	0.001678521	0.007287508	0.12517378279768365	1.7244506074492432
ALDH1L2	Mitochondrial 10-formyltetrahydrofolate dehydrogenase	31	36.83640303358614	0.9993194445795627	1.0121036985454475	0.9828616489731599	0.9480191130157839	0.3853786417134903	0.088901825	0.048359854	0.029330156352606256	0.013093628	0.012022662569983132	0.008956186	0.023540223031874863	49.16720400919296	28.961258674835896	11	0.9990347214213925	0.9986210306019893	0.002107773	0.007248883	0.12355726277889004	2.168061359111241
ALDH2	Aldehyde dehydrogenase, mitochondrial	24	48.35589941972921	0.9993194445795627	0.996909888	0.9821509438058404	0.9873364797430686	0.966672458	0.30676548252843017	0.11456657653527921	0.06314946	0.029164518	0.009994036	0.008471593	0.024982322953412073	53.84872074893382	41.30924533639006	11	0.9991721390509407	0.9988173415013438	0.00187428	0.007790478	0.12921727978995803	3.2605141951786134
ALDH4A1	Delta-1-pyrroline-5-carboxylate dehydrogenase, mitochondrial	17	38.01065719360569	0.9993194445795627	1.0307000548841416	1.0027186732421465	0.9693000162908042	0.6797307411214232	0.1518038040528685	0.072401844	0.041200566	0.013121305279900715	0.012628863887965618	0.006492327	0.013248376731489042	51.39828845709938	26.520252986723037	11	0.999429543	0.9991850611759514	0.001280281	0.006666869	0.10766857060327255	1.165353470733826
ALDH5A1	Succinate-semialdehyde dehydrogenase, mitochondrial	16	27.476635514018692	0.9993194445795627	0.997126681	0.9866865007794572	0.981734552	0.9574385973466385	0.7190398646004903	0.5815591189410011	0.3725674323319377	0.050328053	0.044965436763739215	0.018386104779500204	0.00284952	57.97195740483591	19.52714213948954	11	0.9973951651135045	0.9962788073050064	0.004568375	0.018639393	0.23940634519399434	1.549240102048709
ALDH6A1	Methylmalonate-semialdehyde/malonate-semialdehyde dehydrogenase [acylating], mitochondrial	11	23.925233644859816	0.9993194445795627	1.082779483830898	1.014765243133833	0.9003813809105722	0.5084593296538984	0.11490781951617429	0.080902016	0.064867487	0.037863886	0.026309253	0.015367226	0.032637535	49.908342615877324	23.51387363904021	11	0.995347923	0.9933541761384443	0.010055559	0.017807750604755736	0.30530775384302816	3.197617499034898
ALDH9A1	4-trimethylaminobutyraldehyde dehydrogenase	16	30.364372469635626	0.9993194445795627	1.0537120753764735	0.9864294115050396	1.0166264647260677	1.057104298499745	0.8396165373343274	0.6074140604609009	0.3448884101559545	0.11780670153160623	0.014882602971479874	0.024770794652546148	0.031309045476411335	58.20432803148869	25.930753681835576	11	0.993281125	0.9904016065730429	0.012806328966178865	0.027368317	0.3213607289925853	3.4919815890015045
ALDOA	Fructose-bisphosphate aldolase A	42	85.16483516483517	0.9993194445795627	0.9656483108896143	0.9821438901275901	0.9520599697507821	0.9924456118815127	0.7998509410878838	0.6593965575947204	0.6860552787631028	0.46881814979045827	0.035718604449998595	0.034025029	1.4932937109080058e-09	62.15984501498682	13.408887952414057	11	0.960587429	0.9436963273877914	0.052712984
ALDOC	Fructose-bisphosphate aldolase C	27	62.637362637362635	0.9993194445795627	1.0090009214795033	1.0287423838585812	0.9977513591023552	1.0442665357119572	0.770821329	0.6257091244297944	0.5321988818682528	0.15860852250219626	0.028884496328883246	0.028125454	1.509686375911201e-08	59.5244114	17.647853921234713	11	0.9891066589816326	0.9844380842594752	0.018663359	0.003532412	0.6248622542241846	2.765904798
ALG1	Chitobiosyldiphosphodolichol beta-mannosyltransferase	6	13.577586206896552	0.9993194445795627	0.9392407792810802	0.9878532365574132	0.9863436250992904	0.769763032	0.296105459	0.15280635762165842	0.063985943	0.071344532	0.034781246491217964	0.024206082457436197	0.035945466	52.585375957980595	23.453551663782708	11	0.9974265327169051	0.9963236181670072	0.005058339	0.014093908695565913	0.2321320852782996	1.7642230421204381
ALG10B	Dol-P-Glc:Glc(2)Man(9)GlcNAc(2)-PP-Dol alpha-1,2-glucosyltransferase	2	3.8054968287526427	0.9993194445795627	0.9157998745639103	0.9549128947297358	1.0716529108241892	0.5762468681610536	0.6155378918837333	0.2221830775086862	0.0826536				5.958918714021877e-08	53.67417918276155	14.585241267390511	8	0.8914665023333951	0.8100663790834414	0.10504679010089747	0.058935132	4.828696936408439	10.097295617148795
ALG11	GDP-Man:Man(3)GlcNAc(2)-PP-Dol alpha-1,2-mannosyltransferase	4	10.365853658536585	0.9993194445795627	1.0662271598969033	0.8617161758094175	0.9634245288627117	0.7082012419387191	0.1662772345815754	0.069630181	0.041949368570793816			0.036802131	0.025586664306335605	51.51907319716303	27.19159801336553	9	0.9860495882136181	0.977679341	0.023169277	0.047369397	0.5912149150001097	6.5062765487469285
ALG13	UDP-N-acetylglucosamine transferase subunit ALG13	3	2.638522427440633	0.9993194445795627	1.0969079267435384	1.0666063318511274	1.0421742539174146	0.7427081482432741	0.2976565447334972	0.21230225199096656	0.09207936	0.059106454574274055	0.13123056557767926	0.085070962	0.089737331	52.23887179297346	24.514698244923085	11	0.9883820447348082	0.9834029210497259	0.023962802515373468	0.030025299608172396	0.5283321263676839	4.335748837229589
ALG2	Alpha-1,3/1,6-mannosyltransferase ALG2	3	9.375	0.9993194445795627	1.1711430757195607	1.2340809545421534	1.1376860531141508	0.9472492970846884	0.25833309965948537	0.1881028104009346	0.22349435768627554	0.11545933214072339	0.17291037381018448	0.071289469	0.14741351768822208	52.90791196172436	47.02240149262424	11	0.951935939	0.931337055	0.11639597306278655	0.058004506076424704	1.3685506928971904	27.035182083126745
ALG3	Dol-P-Man:Man(5)GlcNAc(2)-PP-Dol alpha-1,3-mannosyltransferase	2	5.479452055	0.9993194445795627	1.0096013000079507	1.215881272286864	1.142248572997342	0.8512480540207363	0.6998232006013233	0.3692165983216675	0.1978277444047597	0.19106760885561475	0.071019949		0.11508635989942428	55.70268052110396	28.722492497385332	10	0.9449641027627097	0.9174461541440646	0.09245332	0.085826512	0.8709447096305567	14.754607714870705
ALG5	Dolichyl-phosphate beta-glucosyltransferase	9	30.555555555555557	0.9993194445795627	1.0351112246143144	1.0008014475787546	1.0432620045601246	0.883156872	0.2028042984105956	0.089446503	0.033422536	0.043944423	0.03493135	0.020676933133385613	0.032097874	52.77320447567673	37.14853805	11	0.9984358455768977	0.9977654936812824	0.003684906	0.010729439417934325	0.18842775672820145	2.6748948433076523
ALG6	Dolichyl pyrophosphate Man9GlcNAc2 alpha-1,3-glucosyltransferase	3	5.522682445759369	0.9993194445795627	1.0600437355848384	0.9161927353581879	0.8334742663802303	0.7843147810419617	0.43486726318293345	0.21785746594459576	0.11418273397906238	0.017375640359480957	0.036057575		2.5730062525042285e-10	53.45731197264271	16.03600776	10	0.9825912149763846	0.9738868224645769	0.027714475501296472
ALG9	Alpha-1,2-mannosyltransferase ALG9	6	11.292962356792144	0.9993194445795627	0.9444540465362437	1.012267565852993	0.8978425447465572	0.9033755543614516	0.44558033657738677	0.23352941920578812	0.095114686	0.033230227	0.032887967948130946	0.037784868	0.02911129	54.307373507319475	25.849728609222627	11	0.9934382631159207	0.9906260901656009	0.012573680652746354	0.022833174234468987	0.3197750134686311	3.5721929869330027
ALKBH1	Nucleic acid dioxygenase ALKBH1	5	15.681233933161954	0.9993194445795627	0.888041269	1.004178475114348	0.7938604397725009	0.30098625055449146	0.19680774391982422	0.084029203	0.077390736	0.081479735	0.028955521817945633		0.073265454	47.74434937385647	20.682835477056486	10	0.9867386358616049	0.9801079537924073	0.021098208	0.028924591164660892	0.5497093457312734	3.548470031085196
ALKBH3	Alpha-ketoglutarate-dependent dioxygenase alkB homolog 3	6	26.923076923076923	0.9993194445795627	0.8604887356879487	0.8662776753809922	0.7732129935558707	0.5788300148149091	0.28222687980062194	0.20131629806960497	0.1832862530454173	0.18031768447133692	0.261258562	0.1067051553888383	0.14848335534905632	48.78903377932632	12.260328060954581	11	0.9754065997501159	0.9648665710715941	0.028066586	0.037983850012167336	0.9007064523630508	2.035642410617611
ALKBH4	Alpha-ketoglutarate-dependent dioxygenase alkB homolog 4	5	16.225165562913908	0.9993194445795627	0.8967743649522089	0.8246842433460967	0.9596015129677437	0.46780214675997606	0.15481890664922146	0.11196652424852498	0.089008594	0.070547859	0.035314785		0.048241944442619866	49.529984009984894	18.49119235033218	10	0.9771400468342293	0.9657100702513439	0.035392069748310766	0.044798441	0.7659012128032753	4.188467826737803
ALKBH5	RNA demethylase ALKBH5	4	9.137055837563452	0.9993194445795627	0.9133618033088173	0.8882052527126627	0.8257548253910628	0.5794734575695206	0.2747048589772758	0.18185144782905152	0.1851817367677381	0.17463216604896084	0.13660597121967022	0.06507909	0.1020562208695861	49.84265559540695	13.244720158946876	11	0.9914185627023546	0.9877408038605066	0.011624152969123046	0.024480745	0.5281493040719838	1.3757050182823558
ALKBH6	Alpha-ketoglutarate-dependent dioxygenase alkB homolog 6	2	6.722689075630252	0.9993194445795627	0.709239221	0.8171985539453035	0.8307077603966803	0.40127548163859367	0.10696278653393981	0.10089271315372456	0.17592168705718686	0.24600745507611393	0.18725157849364182	0.08926542	0.12780457367963738	47.00059478964214	13.841263758044432	11	0.916718889	0.8810269845759114	0.099863941	0.061153131288830515	1.4385129127459964	4.405532234
ALKBH7	Alpha-ketoglutarate-dependent dioxygenase alkB homolog 7, mitochondrial	3	22.171945701357465	0.9993194445795627	0.6895529276209458	0.8192941032413533	0.5029061034265059	0.3262456010794378							0.2152264782825999	43.745312907064196	13.793558087384458	5	0.8754899523723897	0.5019598094895588	0.0345114	0.38373817595577026	4.282645530803706	11.334009576788043
ALKBH8	tRNA (carboxymethyluridine(34)-5-O)-methyltransferase ALKBH8	6	12.198795180722891	0.9993194445795627	1.0728898079843352	0.9622320768515623	0.9744762972557374	0.40706583362104226	0.15259028169705857	0.057726913	0.061142277	0.021411422466951973		0.029902130780565098	0.052151711	49.272707833778355	29.572823792430317	10	0.9930131895271815	0.9895197842907724	0.013813308	0.022251269212990983	0.3424577420271693	6.699010471991514
ALMS1	Centrosome-associated protein ALMS1	10	3.7667946257197693	0.9993194445795627	0.850724127	0.8398763984701609	0.8918053621031871	1.1076411978678349	0.5712039859996433	0.5745825243408313	0.3253117884888925	0.074725544	0.025527098453568885	0.022825238	0.012909954353413466	57.26039901	19.42284075941878	11	0.9359518122898038	0.908502589	0.10437273996131269	0.086862715	1.099146369116241	7.471076679434053
ALYREF	THO complex subunit 4	11	45.525291828793776	0.9993194445795627	0.946783692	0.9048473763836246	1.053116684991963	0.7994565204304016	0.43480037479307454	0.2734045863259241	0.14814556723106773	0.13803185088146563	0.18860913941109847	0.2592452444232096	0.17815478530482354	52.763697056385254	24.684919859784728	11	0.9783144094653125	0.9690205849504464	0.031138028	0.034534213	0.6611120887139994	5.442761051465044
AMBRA1	Activating molecule in BECN1-regulated autophagy protein 1	2	1.3097072419106317	0.9993194445795627	1.0213779367288944	0.9508219094607769	0.8198714509756873	0.27633845789603095	0.072114176	0.058650407785023735	0.043452835479122494	0.029227676113765474	0.029799009	0.063502549	0.041967567	47.762488069599904	24.64771493388786	11	0.9989700679550444	0.9985286685072062	0.002038312	0.007042085	0.14094373783749103	1.2295622997921514
AMDHD2	N-acetylglucosamine-6-phosphate deacetylase	11	32.02933985330073	0.9993194445795627	1.0179539798671162	1.023232122637372	0.997113673	0.904207612	0.4505037928294489	0.2800788007962665	0.11644877543325115	0.036576582893442906	0.024723004006693652		0.026291701	54.53012313419807	24.600012847020153	10	0.9992657020395643	0.9988985530593465	0.001298366	0.009937707	0.11451813623198866	1.2043577747044023
AMFR	E3 ubiquitin-protein ligase AMFR	7	20.99533437013997	0.9993194445795627	0.9966004468454261	1.0032913148718157	0.8895344280477808	0.5861487578283396	0.11504471350251914	0.065379577	0.047466866138815435	0.007767743	0.015905210025406024	0.029139489399566273	0.014270226166329003	50.51876529074841	22.87319554046988	11	0.998150964	0.9973585196621314	0.003879719	0.011617298617897757	0.1936128125087997	1.789197720346053
AMIGO2	Amphoterin-induced protein 2	2	5.172413793103448	0.9993194445795627	0.8847798673906457	1.0160217713014774	0.667218955	0.9018757213838892	0.6796943234994994	0.35454623917507844	0.35316585402959133	0.1816977	0.23029291132513835	0.46354981912355775	0.2677429901822854	53.175372422372696	13.911906764929904	11	0.8086073378924656	0.726581911	0.18478842235312093	0.11169386750442441	2.5408742593812197	7.722981049127951
AMMECR1	Nuclear protein AMMECR1	6	20.72072072072072	0.9993194445795627	1.0469432267684062	1.100806159214338	0.8850463267112352	0.34681719064304267	0.1000060997135715	0.081094596	0.032637822531345805	0.03149785	0.044098828919319356	0.029956031223917805	0.045740321123447725	48.690506528573316	28.636750306500105	11	0.9917970360543463	0.9882814800776376	0.018250822	0.020838767846223176	0.3930493214270966	5.548616700002791
AMOTL1	Angiomotin-like protein 1	6	8.891213389121338	0.9993194445795627	0.9333835775879531	0.9022023860191695	0.8968557117813666	0.3432681508180095	0.11285292085267938	0.073226179	0.070293281	0.049282356790636396	0.044149653	0.027220640881115137	0.047460564408855266	48.46354864385798	22.708911161203567	11	0.9944387541492802	0.9920553630704002	0.010189674596095178	0.016536408816410022	0.3241505322695937	2.6487343343671643
AMPD2	AMP deaminase 2	30	30.666666666666664	0.9993194445795627	0.9546364241520132	0.9809948575836416	0.9696082272477932	1.0777539731587664	0.7917781274370668	0.5872247593178277	0.36928031526278143	0.093848279	0.083756684	0.050565408559944645	0.060887933	57.90001961474696	24.954457292320797	11	0.990295246	0.9861360662888343	0.016481454	0.03116024	0.3792079190598648	3.9755010626187546
AMPD3	AMP deaminase 3	12	17.470664928292045	0.9993194445795627	0.9904058692526975	1.143841183040848	1.0676253342932698	0.9940389766511699	0.48613870339669674	0.3065417360381053	0.1492149700197947	0.136728642	0.15047966305116717	0.091606451	0.1276365056097135	54.59412703793299	36.04915471005911	11	0.9850065530664033	0.9785807900948619	0.029362806	0.032858785	0.4536946593280858	11.559293817445335
AMZ2	Archaemetzincin-2	5	16.666666666666664	0.9993194445795627	1.1131653567836275	1.1039847723577543	0.9885610293190382	0.5648579325363948	0.21628600647587595	0.13773915983374085	0.032055631	0.027461044			0.045647417	50.772318683742874	23.28793276871282	9	0.9809861014446187	0.9695777623113899	0.034892058973740384	0.060904195	0.7714950512970146	7.3447744264421235
ANAPC1	Anaphase-promoting complex subunit 1	38	24.33127572016461	0.9993194445795627	1.0134707331816186	1.018057599770595	0.9762051435070402	0.766724358	0.1729027932085612	0.079456472	0.040294806	0.015174422592178195	0.024746899	0.014135993806366489	0.019420352	51.988152321147005	29.657179084775148	11	0.9996301001556469	0.9994715716509242	0.000835359	0.005304463	0.087321201	0.9801674991426326
ANAPC10	Anaphase-promoting complex subunit 10	4	25.405405405405407	0.9993194445795627	0.8799988553326666	0.9206644857794758	0.8510770366160368	0.9305988216533171	0.3005008736041135	0.19831834104451412	0.090438397	0.034279263	0.019373819		0.040010392	53.54469606188433	30.386130530065937	10	0.9716587561418886	0.9574881342128329	0.045934204220731335	0.051223469142134395	0.6939351460066637	8.739092336828307
ANAPC2	Anaphase-promoting complex subunit 2	13	16.54501216545012	0.9993194445795627	1.0288247240120973	0.9706273859334412	0.9248183407396836	0.6784365064367431	0.17242677919251667	0.097324381	0.048367649	0.043757473414776954	0.035229967553307484	0.018371771633293347	0.027767475919995954	51.34623502030657	24.122073101406336	11	0.9983595761825163	0.9976565374035946	0.003397596	0.011108478	0.18451252664695555	1.6728758545278604
ANAPC4	Anaphase-promoting complex subunit 4	15	22.896039603960396	0.9993194445795627	1.0040367616523214	1.0356168932567351	1.0344483532089481	0.891032524	0.2756550668633105	0.12962695752676037	0.088512729	0.052212704350191014	0.014394090986867765		0.044394438411986314	53.17260247658112	33.236257614656715	10	0.9977586571689234	0.9966379857533851	0.004470151	0.015249441534392744	0.22219264175206893	2.9332782237772457
ANAPC5	Anaphase-promoting complex subunit 5	20	33.24503311258278	0.9993194445795627	1.0757398981866697	1.0100016580228732	1.0175700952340492	0.7737698474731022	0.17423583903236012	0.093020557	0.042167019	0.010672631429999156	0.023696078671402134	0.024009985	0.023317192430739597	52.05061296023583	30.313004811986602	11	0.9969591472805387	0.9956559246864839	0.007152138	0.015456153229909125	0.25628858248597775	2.9299820194836044
ANAPC7	Anaphase-promoting complex subunit 7	17	31.68141592920354	0.9993194445795627	1.0014613025018224	1.0150790402709142	0.9207713967844412	0.6928735656935234	0.22116221084126683	0.10523568919941681	0.038167507	0.033533580403667274	0.028626153	0.027558941757897894	0.021118567337109484	51.678720462117354	22.54742172830823	11	0.9987071354454332	0.9981530506363332	0.002681988	0.010156880701123755	0.16929781658538157	1.2801941881247023
ANGEL2	Protein angel homolog 2	2	3.6764705882352944	0.9993194445795627	0.9521841507628328	0.9598826047014929	0.840107451	0.5417497821121141	0.2143809308514021	0.16725587230848327	0.070889019	0.088243687	0.020925106		0.034873217	50.222700472345394	15.449910580834025	10	0.9978442940057689	0.9967664410086534	0.003354458	0.016164205	0.27241884747500583	0.9761320869739587
ANK1	Ankyrin-1	53	33.652312599681025	0.9993194445795627	1.0200167324575724	1.0104867091756837	0.8452354403239992	0.2958877402281134	0.096922571	0.070766947	0.060709298	0.042005166008531984	0.076729921	0.037648469904480855	0.057927711	48.00751072331419	26.740356965071225	11	0.998268731	0.9975267581146886	0.003466865	0.0090545	0.18237279103007722	1.8612778303761683
ANK3	Ankyrin-3	17	4.820653415581448	0.9993194445795627	1.1100261370238096	1.008294632643531	1.0896073620461002	0.7015345993743005	0.18010586935719447	0.082300652	0.046889911	0.076835632	0.21558328814936664	0.050485762	0.097408493	51.003634113798164	37.86262646477371	11	0.9805329005471375	0.9721898579244821	0.043058653	0.035791557	0.6590151901969286	18.20307771012317
ANKFY1	Rabankyrin-5	23	25.91958939264328	0.9993194445795627	0.9731698095213689	0.9721444198206716	0.9392581517081772	0.3858066491672352	0.14244597672131343	0.090543969	0.062308454	0.060670751052052316	0.030113053970989706	0.019342669552666853	0.054078693572821246	49.008901616848085	26.04825395418357	11	0.9968971301772198	0.9955673288245998	0.006119386	0.012590428383068838	0.23150426128864685	2.897266975963573
ANKHD1	Ankyrin repeat and KH domain-containing protein 1	33	17.269866247049567	0.9993194445795627	1.017228456161273	0.9953888291032466	0.9154298227254957	0.3154996332648252	0.10487141809688849	0.058834052	0.042512878	0.031465914	0.005823651	0.006750537	0.034083067	48.58457031436017	28.969956865780023	11	0.9978550385523194	0.9969357693604562	0.004598351	0.010401407	0.1964022192821555	2.712931459207465
ANKLE2	Ankyrin repeat and LEM domain-containing protein 2	15	17.16417910447761	0.9993194445795627	1.0883137433352281	0.9357987020270341	0.885855087	0.47320475577911203	0.1636953604631075	0.10230676220299768	0.069656479	0.042906574815532006	0.038535604	0.03925712	0.043902091172735025	49.593243426419136	20.096221460513895	11	0.9941611224880786	0.991658746	0.011595085292494535	0.019732419	0.37034282544723185	2.4986633924723964
ANKMY2	Ankyrin repeat and MYND domain-containing protein 2	14	31.292517006802722	0.9993194445795627	1.0097550395094101	1.034957513838816	0.9893211253907437	0.6741463823135656	0.080855178	0.041659764	0.032971161279496786	0.014167951885216435	0.008587918	0.012935207127374884	0.017014077909004888	51.01356085399288	35.03310771413995	11	0.9992835461667549	0.9989764945239356	0.001684286	0.007173304	0.1158299519732126	2.6706356965104128
ANKRD11	Ankyrin repeat domain-containing protein 11	6	3.0792339466766805	0.9993194445795627	0.8005123057290341	0.9710768579732643	0.746743656	0.44248160674723125	0.12954492958071348	0.1634527049742247	0.12341246108292518	0.10106497886468224	0.088720336	0.19966388708233648	0.11117256068671955	47.817698558160174	15.95670059640768	11	0.9691338802472681	0.955905543	0.042829029463821694	0.038404898	0.8645138945860271	3.3866045787286696
ANKRD12	Ankyrin repeat domain-containing protein 12	2	0.9699321047526674	0.9993194445795627	1.0934268425632452	0.8609509618742289	1.2605664568262556	0.620645535	0.3079750225387347	0.20149106754277052	0.1251256084220144				0.21152416441572042	50.03427543243079	108.56865288125584	8	0.9146140572243631	0.8505746001426353	0.11282560864852989	0.10518893625316383	67.90955889266033	275964.8612916645
ANKRD13A	Ankyrin repeat domain-containing protein 13A	12	27.11864406779661	0.9993194445795627	0.9229164468610401	1.017479298569624	0.881068983	0.6847679630011242	0.1471547654036477	0.11276137165220566	0.066503258	0.054360545	0.040002057	0.060269373	0.046193326	51.157850466604756	24.92253033554447	11	0.9920880667092306	0.9886972381560436	0.015169414943144832	0.023140407411432973	0.3883045762572018	3.926565062356045
ANKRD17	Ankyrin repeat domain-containing protein 17	20	8.989627353054168	0.9993194445795627	0.9917364055751141	0.9556343897557884	0.9428861744856214	0.42523806204264786	0.11069772752868857	0.07937172	0.050025743	0.025303055	0.018195478	0.021000750823772323	0.033781123	49.35943391282179	25.052030246729505	11	0.9984744572493514	0.9978206532133591	0.003124074	0.009331317	0.16289396591414212	1.9814028133988713
ANKRD18B	Ankyrin repeat domain-containing protein 18B	2	2.1760633036597428	0.9993194445795627	0.8716565737187598	0.6485702603858864	0.7366647360251488	0.9224135239670087	0.5154417623707567	0.49418028588830126	0.47369881401995506	0.4161949969614428	0.2734109078454784	0.081228691	1.9082604718612117e-07	58.07489282338572	5.431914946367505	11	0.8432951226931699	0.7761358895616712	0.12529594637715422	0.3943226725943546	10.407441345239693	2.599620346758829
ANKRD27	Ankyrin repeat domain-containing protein 27	9	12.95238095238095	0.9993194445795627	0.9597724396315296	1.0274182144539783	0.8725897126425857	0.43570986064123607	0.18429473297702276	0.097963063	0.063034785	0.030991854	0.021441821896810632	0.046889357	0.041394830868423105	49.385355300406424	19.81395793210343	11	0.9958829099140706	0.9941184427343865	0.007969807	0.016239305809999313	0.3085827997820196	1.9954451671124886
ANKRD28	Serine/threonine-protein phosphatase 6 regulatory ankyrin repeat subunit A	17	17.758784425451093	0.9993194445795627	1.041123858721948	1.0544400858796141	1.017298204375598	0.809210458	0.175075136	0.087206901	0.057778969951799125	0.037513164	0.027789490995116913	0.009419534	0.031019814	52.199909485818765	32.90752383867587	11	0.9973735219114556	0.9962478884449365	0.006195219	0.014149365	0.24064174768945926	2.986787220057636
ANKRD36C	Ankyrin repeat domain-containing protein 36C	2	1.4623172103487065	0.9993194445795627	0.6857782408006952	0.6860747052371987	0.6845898880346355	0.980015421	0.5240652874131883	0.43042919356978077	0.2903876588546501	0.2907140138246359	0.26247344149111873	0.27833822674135655	0.073806408	54.207603304623206	5.165193697566748	11	0.7324044767757787	0.6177206811082553	0.20005050332845886	0.4097263388366489	11.563096312075949	3.1320160656342035
ANKRD49	Ankyrin repeat domain-containing protein 49	3	13.807531380753138	0.9993194445795627	1.011297398426666	1.0933707195154905	0.990856963	0.7863027703033162	0.32959601143453776	0.17304223411228606					0.029021236257720684	52.99610889062077	23.177521552167587	7	0.9874099774850637	0.9748199549701273	0.010257503957225916	0.21350040232995762	1.5304684031963904	7.732547430898425
ANKRD50	Ankyrin repeat domain-containing protein 50	5	4.548635409377187	0.9993194445795627	1.329273848147299	1.4311400893758348	1.2197634044149495	0.4454365775061939	0.17753591501977845	0.088199714	0.11960572391488689				0.12844684916966553	49.805613877097095	142.55213199186366	8	0.8514341395254783	0.740009744	0.3467079944130013	0.16881711991211804	1911.7189875403667	1185255.9165329102
ANKRD52	Serine/threonine-protein phosphatase 6 regulatory ankyrin repeat subunit C	11	14.033457249070633	0.9993194445795627	1.013469361603427	0.9937800492689032	0.9330479602339438	0.5687563450390805	0.2274714738903514	0.1581913760630501	0.078017479	0.014448213543969095	0.022501556	0.023792871079758342	0.023138714	50.97278047	18.153687177647985	11	0.9982328143414697	0.9974754490592425	0.003514785	0.012165634	0.21729391685533087	1.1134625993554974
ANKRD54	Ankyrin repeat domain-containing protein 54	3	9	0.9993194445795627	0.9624590064266813	1.0171748541328507	0.9600672196172836	0.7171458310128972	0.32130360696842347	0.19479698290475078	0.15007727150905728	0.16643253844384945	0.1842704834125226	0.2654980916223759	0.18645147892031932	51.21085632248021	26.814262273018905	11	0.9911324392414327	0.9873320560591895	0.013172399110110092	0.021216392	0.4124930309709067	4.832629535571143
ANKS1A	Ankyrin repeat and SAM domain-containing protein 1A	16	16.313932980599645	0.9993194445795627	0.9790451447640076	0.9758932044093863	0.8479794488632156	0.4093524422005362	0.18396057589897774	0.1226643979727132	0.10211078793421415	0.067191744	0.097065655	0.069101672	0.084260218	48.70093472344861	20.132713601288305	11	0.9987549500443248	0.9982213572061783	0.002157101	0.008065039	0.1657237635534934	1.0702711702355965
ANKS6	Ankyrin repeat and SAM domain-containing protein 6	2	3.329506314580941	0.9993194445795627	1.0273265099532112	1.1524034284199023	0.815220185	0.46912721325146056	0.22196696461415155	0.1262947726368801	0.070173856				0.092173501	49.273164676824535	21.31954855617459	8	0.9682002691471808	0.9443504710075664	0.043179113	0.084499959	1.0655264131593596	8.374178946494391
ANKZF1	tRNA endonuclease ANKZF1	15	19.696969696969695	0.9993194445795627	0.9627469766018477	0.9477914160251882	0.9371157785362514	0.34654164146036476	0.10284372353251912	0.075403024	0.057660957	0.040692908	0.034034343	0.034031007	0.049505282	48.734478641783554	28.80141700802737	11	0.9975425033576745	0.9964892905109636	0.004849588	0.010753688577499391	0.20248498993812938	2.931886161514598
ANLN	Anillin	20	18.86120996441281	0.9993194445795627	0.9400202691818439	0.9421524110520908	0.6939530917771807	0.2850814143404895	0.12061071535542586	0.094986722	0.072739015	0.034367187	0.029346564275594116	0.034864852270538066	0.046478444334719926	47.160571505578986	18.188611710568328	11	0.9973898988420696	0.9962712840600995	0.004501955	0.011392516382947287	0.23756969144118623	1.224009387
ANO10	Anoctamin-10	12	22.727272727272727	0.9993194445795627	1.028224579245149	1.0556131225823335	0.9426043775540455	0.8340577252361935	0.1811130425465318	0.073065693	0.05424192	0.011432099151007019	0.007678693		0.018390706216421915	52.414411272824964	32.98007955657754	10	0.9964798030660265	0.9947197045990397	0.007409209	0.019281423928389822	0.2857966441203019	3.4626191727343305
ANO6	Anoctamin-6	7	10.87912087912088	0.9993194445795627	1.0403472990424907	1.0428460422507715	1.0204727196148766	0.9398573430417587	0.5944148207209209	0.29975296460539236	0.055576175566807225		0.027683600232944427	0.028853489801833217	0.019673631147793857	55.51046823272465	35.43766264685106	10	0.9968358223788789	0.9952537335683184	0.005954554	0.019438698233250583	0.16678613580315135	4.442851576715487
ANP32A	Acidic leucine-rich nuclear phosphoprotein 32 family member A	12	38.55421686746988	0.9993194445795627	0.9458929329502272	0.9302509794262699	0.968905592	0.836334349	0.3168077177172434	0.22445775165995763	0.1104193384143919	0.10232264082343658	0.054399943	0.054194673944470355	0.068506231	53.02064892657159	24.39764001742285	11	0.994504831	0.9921497591491315	0.0097967	0.019589831175866077	0.326215405	2.672374930454325
ANP32B	Acidic leucine-rich nuclear phosphoprotein 32 family member B	8	25.099601593625497	0.9993194445795627	1.0331496846126667	0.9745740918497005	1.0150603525032553	0.9401174003140338	0.33741889103838996	0.17612580900017197	0.091389936	0.07586775	0.060068932460641274	0.054785667415881305	0.067097158	53.70282981218687	35.88397414912948	11	0.9987732713603821	0.9982475305148315	0.00255364	0.009250336	0.1531110679871129	2.742003208277149
ANP32E	Acidic leucine-rich nuclear phosphoprotein 32 family member E	7	36.56716417910448	0.9993194445795627	1.0466642678516958	0.8868443337222431	0.6179187960958343	0.1564243393123935	0.075554414	0.048728167	0.023958049257773548	0.017699963140255175	0.005884821		0.032135503453822656	45.92259781604273	24.133347543630286	10	0.994925161	0.9923877415331516	0.009090427	0.016945848	0.2983495240225825	3.034434853325694
ANPEP	Aminopeptidase N	16	20.2688728	0.9993194445795627	1.0179294487471742	0.9475506423392936	1.0051466532723368	0.9187590908651624	0.6793901049289818	0.5846327082781051	0.46713080981481747	0.5892804889802963	0.4837125651814508	0.28361078571703763	0.4272174166972973	54.366783717914274	18.317685300467833	11	0.9287457004196074	0.898208143	0.048905799	0.051762612	1.3125365139984357	7.447052397153529
ANTXR2	Anthrax toxin receptor 2	11	20.654396728016362	0.9993194445795627	0.9447002186083966	0.9646107791158065	0.9071097393834606	0.8289957682408361	0.6811723516044434	0.5234639569949929	0.4503737735512522	0.5750919125374417	0.8033891726640786	0.5521985398306054	0.585522616	50.02878183697271	20.947503642386867	11	0.7817620276773249	0.6882314681104642	0.086294672	0.054459851972819114	2.274683962847042	17.251450274687773
ANXA1	Annexin A1	27	61.849710982658955	0.9993194445795627	0.9955862357428563	0.9690760072177524	0.9649750307968604	0.25105239420882264	0.051065719	0.04126148	0.029675884326895007	0.018141239853449762	0.013554578354182029	0.013425237949441877	0.026392134006281154	48.56223695278099	40.924120114284065	11	0.9991823694958297	0.9988319564226139	0.001807836	0.006223314	0.1455774616033825	3.670557756568439
ANXA11	Annexin A11	21	36.83168316831683	0.9993194445795627	0.9975201140773411	1.0244385344275848	0.9746949319129677	0.3578061064062649	0.070692101	0.049837574	0.038664082	0.027295377	0.025642093601128013	0.023019273	0.036296081133375235	49.12775053321416	38.64411747344902	11	0.9992148575289447	0.9988783678984924	0.001741238	0.006232841	0.12256395724001205	4.411919355434137
ANXA2	Annexin A2	30	56.63716814159292	0.9993194445795627	1.0306734082017783	1.050970133804806	1.0344694495252342	0.9674354842621427	0.22386321472260334	0.076867739	0.044027331	0.030086247801298194	0.019713099238088828	0.023675194434507975	0.029390139022424044	53.47404796833495	48.62912725437972	11	0.9979669990642474	0.9970957129489247	0.005042328	0.012209664851959729	0.26373121138432265	7.264721010500103
ANXA3	Annexin A3	23	63.15789474	0.9993194445795627	0.9697124608198952	1.0303058060236374	0.9665490844282607	0.8914254911775502	0.14839577620700217	0.069700011	0.047241606333030636	0.026081343740402663	0.0182367	0.009665901	0.025672249092923094	52.54432139755723	41.20262204109039	11	0.998433522	0.9977621738897171	0.003639628	0.010423682	0.19389358417302588	3.0559449801560863
ANXA4	Annexin A4	19	55.79937304075236	0.9993194445795627	1.0443936957916915	0.9724690103645312	0.9806909088625807	0.322510901	0.085346625	0.063745544	0.047841694	0.034120486383636045	0.033019513005220005	0.030902577185303728	0.047209955	48.930910498886256	41.03467748910149	11	0.9979163609261816	0.9970233727516881	0.004546587	0.009934813	0.2286224267865582	7.723291393124185
ANXA5	Annexin A5	24	70.9375	0.9993194445795627	1.0229545857960325	1.001449938965602	0.977963945	0.3678375411210257	0.059186254521957166	0.044720015	0.035624325	0.022772381762655253	0.01538718	0.020175579	0.029979211596085076	49.21033540258873	38.747254793618964	11	0.9993777847775518	0.9991111211107883	0.001400712	0.005614275	0.1061044998647168	4.153395167547838
ANXA6	Annexin A6	28	45.76523031203566	0.9993194445795627	1.0149950689228224	1.0087835396841929	0.9569310250185299	0.5750822615721695	0.12552126285525883	0.076079621	0.065141928	0.034398493	0.023853783077087878	0.020655049634101554	0.033239389	50.48662410449506	26.049022608227617	11	0.9993884212110824	0.999126316	0.001307247	0.006517761	0.10467600301877127	1.4046094632045025
ANXA7	Annexin A7	15	28.688524590163933	0.9993194445795627	0.9914944	1.0115940561136265	1.0000256073605405	0.7102416358798485	0.085880268	0.059040891124689805	0.049669804	0.041251196	0.033538912	0.042248949	0.042395749598264754	51.045671853250006	40.40478185765654	11	0.9998218158636057	0.9997454512337225	0.00039781	0.003413185	0.063130878	1.9046866304554757
AP1AR	AP-1 complex-associated regulatory protein	3	9.602649006622517	0.9993194445795627	1.0684721358050149	1.1246864853368785	1.0448891465046322	0.7471765096653483	0.5114009861982487	0.4385817996146838	0.4016571719064697	0.6305999240314489	0.7254218538889932	0.4758290199905244	0.5305817564217923	49.94732397710511	146.4326847701833	11	0.8694199345060615	0.8134570492943736	0.098668279	0.049164441407695325	776.2621456	1972606.287950263
AP1B1	AP-1 complex subunit beta-1	16	17.597471022128556	0.9993194445795627	0.9781311060375694	1.0467238591995858	0.9673159705607994	0.6056195277421496	0.2820175614174319	0.22621894953325514	0.10899267285174541	0.054554390735558574	0.05595971	0.044413774769124864	0.053541444	51.51020877149774	17.90345194554703	11	0.9941631986707313	0.991661712	0.010992644750723824	0.022140564	0.4011991620538427	1.9619345314855723
AP1G1	AP-1 complex subunit gamma-1	18	24.939172749391727	0.9993194445795627	0.9951564006721296	1.0162587410258872	1.0209887245873808	0.51370646	0.13263907665396768	0.089030793	0.054241201	0.026076348	0.012882407309581458	0.00445364	0.035760167	50.13250954208411	28.592482204458573	11	0.9960443869350404	0.9943491241929149	0.008725919	0.016112102797739145	0.2449902969678413	4.792446782257071
AP1G2	AP-1 complex subunit gamma-like 2	9	14.26751592356688	0.9993194445795627	1.022700127962119	0.946358864	0.9408803239648247	0.45042886269462673	0.20847032655059547	0.089381762	0.11013726124610966	0.085832436	0.091006361	0.079489765	0.092178385	49.309444289559984	23.93889850843093	11	0.9957784054817876	0.9939691506882681	0.007680078	0.014792152639623156	0.2809043641774876	2.977886830024756
AP1M1	AP-1 complex subunit mu-1	17	49.17257683	0.9993194445795627	0.9748548259606911	0.9957459750421546	0.9909786145089559	0.5917382816550568	0.23498081157273187	0.20017986100381746	0.091683923	0.044462672	0.028312671315582173	0.043555138995870955	0.044929536	51.205226505237725	19.113704861506275	11	0.9953770190676795	0.9933957415252564	0.008907696	0.019203743385523497	0.3435599988798248	1.948091276782842
AP1S1	AP-1 complex subunit sigma-1A	3	20.253164556962027	0.9993194445795627	1.1380005914859375	0.902185962	1.067604714134659	0.40979229251267735	0.12335660613075138	0.073030654	0.034243412	0.020328543085045156			0.062736868	49.77295053081312	116.33390833840556	9	0.9792984732652209	0.9668775572243534	0.039573773	0.043416304	90.59219597303388	41874.23342
AP2A1	AP-2 complex subunit alpha-1	37	38.17809621289662	0.9993194445795627	1.0377669244394552	1.0307739380823218	1.012901842850194	0.7905776997246342	0.24153118238937438	0.13531286582328886	0.086199155	0.037871539	0.041484398413425265	0.042304872	0.04574614	52.40201321	27.55811219641495	11	0.9982523004755108	0.9975032863935869	0.003795794	0.011599425965412802	0.19407056421751365	1.8649031966756302
AP2A2	AP-2 complex subunit alpha-2	17	20.12779552715655	0.9993194445795627	1.035988761666094	1.0344573674573667	1.0578668905021433	0.7281696294081274	0.17849395442852986	0.10832595303695117	0.059816586	0.038450041	0.021314694	0.024485883	0.035823059	51.76064469365419	28.91880849705397	11	0.9960345071345371	0.9943350101921958	0.009121453	0.01756972	0.2926232870309518	3.3388974642156684
AP2B1	AP-2 complex subunit beta	36	37.353255069370334	0.9993194445795627	1.0401418762761163	1.0147448313005067	1.0251510321208195	0.7708984918626947	0.21684743460237135	0.11069190920022334	0.061834214	0.025371289023617308	0.016962865	0.020154752	0.02541556	52.26330559419037	27.52487098356327	11	0.9982288297707514	0.9974697568153592	0.004010318	0.011895682464122911	0.195405773	1.8944041339908935
AP2M1	AP-2 complex subunit mu	20	41.14942528735632	0.9993194445795627	0.9984926777964246	1.0003257492009094	0.9973796048299116	0.8032224524671454	0.22738104261436712	0.13659326530229174	0.089879626	0.039228224	0.027663469752679217	0.029300249735643685	0.040369405	52.44174731760558	27.962624209663364	11	0.9992869854715243	0.9989814078164633	0.001509414	0.007292035	0.12132182524176414	1.1866655608862287
AP2S1	AP-2 complex subunit sigma	5	35.91549295774648	0.9993194445795627	1.046807401583091	1.1226541955683575	1.1173210270486769	0.9861013615829641	0.37964645099348737	0.24011605875137396	0.12346336544264613	0.032910292	0.025084258	0.011473350199056927	0.040367486	54.29935328028752	32.67034753	11	0.9834238002199823	0.9763197145999748	0.040254909	0.038575824	0.5352037877173479	9.790366726233707
AP3B1	AP-3 complex subunit beta-1	42	34.82632541133455	0.9993194445795627	0.9958226468637382	1.0190816592980554	1.0164158709873112	0.6131592015588025	0.10788991585421814	0.069219498	0.044157914	0.029717076209620455	0.014030021262098147	0.036052274	0.034494595	50.67865793294061	32.11090651745104	11	0.9988266960314679	0.9983238514735255	0.002623243	0.008978959	0.13687318255645206	3.1531609582360067
AP3D1	AP-3 complex subunit delta-1	32	29.228100607111884	0.9993194445795627	1.007781245050926	0.9918905840780807	0.9975824781576883	0.6283665637934387	0.10317043817859817	0.082158734	0.04621263	0.060421583	0.052811185	0.037617856	0.051726771	50.65208888273776	34.43934537075244	11	0.9996051583340744	0.9994359404772492	0.000843426	0.005031774	0.07764278	2.2202781368065216
AP3M1	AP-3 complex subunit mu-1	10	31.33971291866029	0.9993194445795627	0.9771568155446977	0.9970969688495367	0.9575509371986912	0.5826633085538083	0.14763448720131203	0.082103215	0.039858746	0.015515362630681968	0.013011421150540525	0.007463554	0.014556580633989347	50.72768172	23.22339048808414	11	0.9996027319525027	0.999432474	0.000843472	0.005456242	0.090192977	0.8416655459203474
AP3S1	AP-3 complex subunit sigma-1	8	33.160621761658035	0.9993194445795627	1.0429076910383506	0.996088079	1.026102539932127	0.6323433739652047	0.12871855851741074	0.0904169	0.089684758	0.037338785	0.019836039939955433	0.008284338	0.040711877	50.88222364026666	29.656068682597777	11	0.9963518272293055	0.9947883246132936	0.008128519	0.016162648427083582	0.25716931495583834	4.302183558335344
AP3S2	AP-3 complex subunit sigma-2	2	9.32642487	0.9993194445795627	1.0367889381767026	0.9908035563822264	1.0130655039954666	0.6945242792631008	0.1072459502749473	0.1289781199565097	0.044136297796445775	0.053044766			0.064930498	51.00347106187836	36.64975731767621	9	0.997052226	0.9952835620608672	0.005138219	0.019948556897494005	0.27445938531959085	7.068709974
AP4B1	AP-4 complex subunit beta-1	3	5.683355886332882	0.9993194445795627	1.3362651909883463	1.1653489477729653	1.0649773314195257	0.5311537691972866	0.085460324	0.086247494					0.085853909	49.99068948049926	276.7599068718042	7	0.9100299080356817	0.8200598160713635	0.1446373797814378
AP4E1	AP-4 complex subunit epsilon-1	11	14.072119613016712	0.9993194445795627	0.9687841181259649	0.8687552166463843	0.9633960488854341	0.43240183274619287	0.12947234633246738	0.10287466769120164	0.10477797227501232	0.034489169			0.070666067	49.219025025636796	25.12540991611637	9	0.9873625855335474	0.9797801368536758	0.018843096316830118	0.034779132	0.49948902762489555	6.062056199715589
AP4M1	AP-4 complex subunit mu-1	3	8.830022075055188	0.9993194445795627	0.9156726058631217	0.9410620432907975	0.9302609181263497	0.3851767410121674	0.077228739	0.025019177343157794	0.026711095				0.017142906065046537	49.064207023676595	25.77636572425746	8	0.9937250520326801	0.9890188410571903	0.008985782	0.031583467	0.3654683944869659	4.622778681520021
AP5B1	AP-5 complex subunit beta-1	7	9.79498861	0.9993194445795627	1.0842023744652431	1.1247274221228134	1.0937220012892053	0.424213439	0.090014461	0.096810959	0.074041978	0.015060052	0.099115113	0.066093314	0.07352263	49.84362302850078	157.63358857785659	11	0.9850023813337999	0.97857483	0.036374098	0.029286314509159223	1623.2077595895194	1440703.0743298377
AP5M1	AP-5 complex subunit mu-1	3	8.163265306	0.9993194445795627	1.0140096434336185	1.0435626215304137	0.9087309405901033	0.503214886	0.099139784	0.047841989586764236	0.024511834038901396				0.013514118	49.95366048	24.668046244612395	8	0.997322369	0.9953141452366113	0.004059367	0.026581129172141758	0.26804202168903823	3.4409808296983315
AP5S1	AP-5 complex subunit sigma-1	5	39	0.9993194445795627	1.1141643487913873	1.2214302347533819	1.1268467606295762	0.7017985172488547	0.25859184360454424	0.1739941101943938	0.12374465675032245	0.068020928	0.092503517	0.091101183	0.097587615	51.68278950146903	27.630472233095706	11	0.9628598400758276	0.9469426286797537	0.088631674	0.055205563995370334	0.980140009	10.641683411903344
AP5Z1	AP-5 complex subunit zeta-1	8	12.143742255266417	0.9993194445795627	0.893999545	0.9445845918522472	0.8402740848993273	0.5453463406650942	0.1280475562254525	0.078702935	0.055196493	0.039310923	0.070521864	0.014231421	0.023067738933545412	49.83710518959158	17.701200229878836	11	0.9916750817256927	0.9881072596081325	0.014937537665966776	0.023948881545402898	0.44976333469949187	2.217132246838376
APAF1	Apoptotic protease-activating factor 1	12	10.256410256410255	0.9993194445795627	1.009908008531618	0.9620433809375123	0.9578109631479023	0.36112727231182923	0.073864271	0.060743144	0.03599928	0.020560946	0.032123351824115805	0.035393668	0.037766309813141996	49.00226822292012	32.794611917903254	11	0.9989815351587688	0.9985450502268125	0.002163132	0.007077138	0.12837953931057075	2.8663894941331325
APBA2	Amyloid-beta A4 precursor protein-binding family A member 2	4	7.343124165554073	0.9993194445795627	0.8511489192388887	0.9081239197366532	0.8220276560625223	0.6596732692225474	0.4015585074921613	0.34115147325912304	0.19590764103459685	0.14794700966968916	0.1613374263120487	0.22332193475388457	0.14306452403640635	50.865046534320875	11.31535414768433	11	0.9791255811451732	0.9701794016359617	0.023105912659493296	0.040498889	0.9095111087403172	1.7091936691921454
APC	Adenomatous polyposis coli protein	2	0.8793527963418923	0.9993194445795627	0.9069289101272652	1.021318458	0.876453647	0.5528799849591256	0.18722683963553421	0.10734854599571474	0.09521007	0.080948329	0.066649534		0.063587043	50.08066935107697	19.784844468933503	10	0.9933870443859155	0.9900805665788732	0.010642455	0.024772837	0.4099546372618835	2.6727277852759395
APEH	Acylamino-acid-releasing enzyme	11	19.672131147540984	0.9993194445795627	0.9321623178680032	0.9177228254671635	0.8088403277891824	0.7811556378269716	0.4775536543148561	0.4280118258424744	0.21233808970962836	0.28291609473358736	0.075470247	0.098127991	0.05340965	54.14366842000399	9.843376674091958	11	0.9746543312458508	0.9637919017797868	0.031385865	0.065958914	1.2671330239071759	1.7463471252651082
APEX1	DNA repair nuclease/redox regulator APEX1	19	44.65408805031446	0.9993194445795627	0.9833543405234486	0.9461839314908672	0.9114139497695923	0.3786886678145945	0.049201804011375465	0.033882479276171065	0.024671927	0.019616889151206955	0.021571175	0.020108889	0.017334769	48.96156116660651	26.29856584762222	11	0.9991678908875101	0.998811273	0.00173909	0.006672945	0.11860738561349769	1.501177127933659
APH1A	Gamma-secretase subunit APH-1A	2	5.283018867924529	0.9993194445795627	1.0211357220159434	1.0678165554564367	0.9852884927617751	0.9358530167081813	0.800136937	0.4837745119750582	0.454307129	0.5756069145552698	0.6443431669039376	0.4285385451210657	0.5173139608452622	55.054210429239895	351.3070223128152	11	0.9335512433323622	0.9050732047605173	0.041888028	0.036180114	78.59414091596295	454976.71617587376
API5	Apoptosis inhibitor 5	26	35.49618320610687	0.9993194445795627	0.9924877233931788	1.051114628404531	1.0017928139181345	1.0520450490141073	0.3863175428216389	0.13625506188562855	0.05300732	0.032746728	0.020372201364757765	0.015727779192616195	0.032236327	54.47120350372547	52.16148776502857	11	0.9967060717770435	0.9952943882529193	0.007822347	0.016141668575943506	0.2030381806265572	11.986775924837504
APIP	Methylthioribulose-1-phosphate dehydratase	13	51.23966942	0.9993194445795627	1.0228816680464832	1.029129254606252	1.031836700336517	0.9751673499394843	0.7129796074564672	0.5765149928513967	0.532966618	0.7389247963035293	1.0357184425862855	0.9357647511576321	0.7554783816038673	50.611065043959925	176.54459951064266	11	0.47591550823405615	0.2513078689057945	0.1970439912528007	0.070257369	10344.146882351784	2301589.500125263
APLP2	Amyloid beta precursor like protein 2	9	15.334207077326342	0.9993194445795627	0.9742771363215043	1.0241077153348153	1.030177736119916	0.8555843796009818	0.48244807040809007	0.3251005287973151	0.201296546	0.23381207027759046	0.2553736728889301	0.2422152363436125	0.2274781424180896	53.23865532	26.907108514860408	11	0.9938967876393239	0.9912811251990341	0.008293993	0.017608490694419693	0.34876154617584837	3.3870972757753877
APMAP	Adipocyte plasma membrane-associated protein	14	37.5	0.9993194445795627	1.011300622815317	0.9768414195881537	0.985027048	1.0481386588052022	0.7253171758672461	0.5714297474855826	0.36764976526743504	0.17172873780053063	0.26555487390310256	0.2736315038991775	0.23985315836807874	56.38974652084964	29.71043265947494	11	0.9877104137206998	0.9824434481724282	0.015170371	0.026544536237996793	0.355199142	6.1684791570054145
APOB	Apolipoprotein B-100	7	1.1615165461319308	0.9993194445795627	0.9813106039057419	1.0646892862834854	1.0263478490841813	0.9749742105595893	0.7572479013411163	0.56845263	0.6101899329373723	0.8652834089217434	1.0325798564193018	0.9080991593073784	0.7903096132938343	50.67797776774229	146.50617774230219	11	0.4408476415167937	0.2012109164525624	0.16617609408440873	0.064619737	1680.400853399791	288183.5681514666
APOBEC3B	DNA dC->dU-editing enzyme APOBEC-3B	4	14.397905759162304	0.9993194445795627	1.0529124271031025	0.9284320562303556	0.849649216	0.5759992288840492	0.36847993296866843	0.28216535248448693	0.18138401204552534	0.20623188816357166	0.3294292375885169	0.4838153291404537	0.2956521358506079	48.58275620331921	20.21068298170552	11	0.9366393228846855	0.9094847469781222	0.069464221	0.045479378	1.2210935535879308	7.84456847
APOBEC3C	DNA dC->dU-editing enzyme APOBEC-3C	3	22.105263157894736	0.9993194445795627	1.0247597779459474	0.9336299805553006	1.0807574752806373	0.6552481884762653	0.1177416752154702	0.076904643	0.034257111490705254	0.033588551			0.046297897915996034	50.86451874239623	35.71533453865864	9	0.9920364094989484	0.9872582551983176	0.014418647269992625	0.033448009	0.431809373	11.705893501103366
APOBR	Apolipoprotein B receptor	34	39.56244302643574	0.9993194445795627	1.065219537557968	0.9923574236289394	1.052174647094397	0.9855546570709219	0.8097067991249263	0.6169172346731268	0.5853533633792312	0.8666772234175442	1.3754581892812798	1.338674631623997	0.8852044411817446	66.08839543122527	-61.9488441	11	0.1653508715392028	-0.192355898	0.5230751155870943	0.09070496	22.01734255942399	1124.6487951356683
APOC1	Apolipoprotein C-I	2	21.686746987951807	0.9993194445795627	0.8305786694005485	0.748693054	0.7201876765676991	0.6133253166164877	0.519425028	0.42493945733690164	0.7730729798904263	0.7231153655709657	0.6981345045761874	0.43096235280413353	0.5988505011416243	41.33938247220347	18.116930511614783	11	0.5757012045978739	0.39385886371124834	0.12691973010513483	0.050360820888114485	2.039275828	16.593896967994777
APOE	Apolipoprotein E	15	48.580441640378545	0.9993194445795627	1.0605865948947346	1.0022944004799612	1.0381299664470511	0.9692017749323639	0.5228936086179614	0.41300282590666876	0.3274241295396485	0.41383323635452757	0.5707894824385357	0.4840905212111176	0.4417011524679997	53.11248813361434	55.808588453514645	11	0.9559544931646393	0.9370778473780562	0.039403591	0.033074575	1.5357374166123776	41.566376863050934
APOL2	Apolipoprotein L2	10	27.002967359050444	0.9993194445795627	1.0383378855790177	0.949857127	1.000432304493381	0.5550230753259671	0.24209850227906313	0.131693469	0.09211703	0.089818091	0.064180038	0.033624338447003924	0.067720047	50.60116648749648	21.44951952	11	0.9934568903803673	0.990652701	0.012633509196179546	0.021427797330098777	0.38628203687549906	2.997934731914568
APOO	MICOS complex subunit MIC26	6	28.78787878787879	0.9993194445795627	1.043873796056094	1.0076242771422137	0.9823490205690343	0.9256844235431967	0.8598237842861283	0.728237841	0.6675302700878134	0.7101810463317537	0.7146865908909347	0.17369471480087717	2.3929414005863237e-09	70.06371109917319	7.5368845286760955	11	0.8315638465220787	0.7593769236029696	0.10531031348207563	0.082119242	5.362807346289476	2.270320846367469
APOOL	MICOS complex subunit MIC27	17	61.56716417910447	0.9993194445795627	0.999472665	0.9360219449385158	0.9100316693177263	0.7641768873111234	0.6798563111446069	0.527733287	0.5000800510941207	0.7065695697944872	0.898311277	0.7355780919604351	0.6763153232403845	46.82380568327325	22.50676154114884	11	0.6434919777054349	0.4907028252934784	0.1107367132689212	0.052059161	3.1216124724238075	24.124299416427252
APPL1	DCC-interacting protein 13-alpha	11	19.322990126939352	0.9993194445795627	0.9743886834815367	0.9208399639310486	1.0223523945535267	0.662902496	0.17669406079827057	0.11758853130045152	0.078872954	0.080014622	0.020352207830863618	0.020644213738152405	0.046706511	51.26264231159656	25.677609902863015	11	0.9940854131806571	0.9915505902580816	0.011821513	0.020351278547964004	0.34036278592972524	3.5754682419741446
APRT	Adenine phosphoribosyltransferase	10	48.888888888888886	0.9993194445795627	1.0170719950466607	0.9748941249556714	0.9598408940756259	0.9970267682724766	0.8967892283052903	0.7220886004086055	0.5799911778835745	0.2208634967925369	0.079563174	0.16053009850310324	0.10508828803435843	59.85603907254922	21.95039873692045	11	0.9909764088831579	0.9871091555473683	0.012450962068217723	0.032886753515652276	0.46773978448890574	3.1115020122639097
APTX	Aprataxin	6	17.97752808988764	0.9993194445795627	0.9515457752337908	0.927956116	1.024757338889643	0.3402436276054315	0.1361003658087801	0.10002081185674133	0.054256397082325755	0.017493688243800126	0.018961626490385273		0.065276759	49.42781461728408	75.94553110886919	10	0.9899042460985039	0.9848563691477559	0.01892068	0.023550425050565576	4.572641093930411	604.6294508224128
AQR	RNA helicase aquarius	36	24.781144781144782	0.9993194445795627	1.1056124095445727	1.0004577267162729	0.6348170255116371	0.35792199970585864	0.15056369078962564	0.090660175	0.033571816	0.014985753301107789	0.022390453		0.035859256	47.74889898845647	17.80440218873958	10	0.9746395107394219	0.9619592661091328	0.046681084	0.046599006794978144	0.8612519348702875	4.178726323531121
ARAF	Serine/threonine-protein kinase A-Raf	14	27.557755775577558	0.9993194445795627	0.9801745392989114	1.0122658597822283	0.9946487519296854	0.5448512531605785	0.13944373592634735	0.08882208	0.041839627271684915	0.034862216820806945	0.019712401	0.012510926603693712	0.031719394685068236	50.37639508861092	26.011589682500922	11	0.9980478287873078	0.9972111839818683	0.004190116	0.011592909	0.18573329850175826	2.5400346544867336
ARAP1	Arf-GAP with Rho-GAP domain, ANK repeat and PH domain-containing protein 1	21	16.206896551724135	0.9993194445795627	1.0060777984745635	1.013523069842601	0.9077467765832824	0.3266168229318388	0.1204508672783341	0.094870373	0.062302248017899624	0.036880847	0.021559095539419017	0.033063347160065655	0.053668338	48.54015430316885	28.44950790632358	11	0.9973177345070253	0.9961681921528933	0.005516419	0.011419201798735233	0.22085114312768156	2.896444706491727
ARAP3	Arf-GAP with Rho-GAP domain, ANK repeat and PH domain-containing protein 3	12	8.937823834196891	0.9993194445795627	0.9261080693523049	0.8962820769779429	0.791076933	0.30009535688424355	0.11524551800367655	0.071474225	0.019683086012154943	0.041185592251404196		0.015692621406383327	0.024691592966917808	47.80776070628279	18.22180377386857	10	0.997145355	0.9957180324639505	0.004716397	0.014575203362140536	0.2662128861802589	1.3512498805999766
ARCN1	Coatomer subunit delta	31	48.72798434	0.9993194445795627	0.9673123838976118	1.0121467323549067	0.9640998740550409	0.9095846468442579	0.325025651	0.14145541019454594	0.041935663272749085	0.028064151145728595	0.029793437403852516	0.034747799	0.027249426	53.61978298561374	32.71403312749028	11	0.9988546812287663	0.99836383	0.002453521	0.009214955	0.14365045211070473	2.103903164
ARF1	ADP-ribosylation factor 1	13	70.16574586	0.9993194445795627	0.979817575	1.0314122299352624	1.0050630148969442	0.9855540299323752	0.6864912286527438	0.5484320161141907	0.4349564755883913	0.22806338735724324	0.016944407	0.026392462	1.6217050049505133e-06	58.53384366799829	14.821992267515382	11	0.9896118895320181	0.9851598421885972	0.017001146777280426	0.047617771	0.6723119293536841	2.248316130146139
ARF4	ADP-ribosylation factor 4	6	27.77777777777778	0.9993194445795627	1.0314775550089992	0.9637830107945853	1.0312049794236449	0.9576833369045584	0.24515105102519386	0.12632170851586386	0.029921486406577713	0.020491997342330693			0.031583979	53.47793559736677	42.04885467853589	9	0.9972609352205339	0.9956174963528543	0.004938388	0.020093528728097425	0.2656757532582569	5.845881309868081
ARF5	ADP-ribosylation factor 5	3	17.77777777777778	0.9993194445795627	0.8699291249858294	1.091567057611707	0.960513408	1.0308520066880846	0.7835921424353518	0.7591672659617217	0.4303078763921373	0.3784076416786932	0.13498995995662533	0.034463588064141105	0.024660007	60.588095143268376	14.161532274659168	11	0.9572142311227301	0.9388774730324715	0.059611791	0.11259436194968152	1.6857496988869172	4.183802703763166
ARF6	ADP-ribosylation factor 6	5	34.285714285714285	0.9993194445795627	0.9558430493245662	0.9636044214590904	0.9259575076566963	1.009716865655867	0.431832477	0.282362565	0.15933791946613043	0.074797451	0.041115387	0.094352828	0.083684619	54.46861886287304	32.83702348	11	0.9899832220992121	0.9856903172845887	0.018228721744680935	0.026160911929679523	0.36343345371210145	7.135695127184901
ARFGAP1	ADP-ribosylation factor GTPase-activating protein 1	14	35.960591133004925	0.9993194445795627	1.005498352321784	1.0005426216300255	1.0416352578756884	0.3870016103444603	0.079608173	0.065415731	0.049618995	0.018226722083692772	0.018627186303223856	0.037582297	0.044846397	49.79774321608338	143.85169182239687	11	0.99783653	0.9969093290104871	0.004867558	0.010610369998804306	461.391269	325267.5285508555
ARFGAP2	ADP-ribosylation factor GTPase-activating protein 2	14	30.134357005758154	0.9993194445795627	1.011334005526832	1.0295207855626267	1.0017499362420117	0.5225378565929477	0.13749857792428577	0.085681518	0.060913457	0.041682649	0.030691193	0.032661241	0.049385	50.09811666941111	29.245344406446375	11	0.9975961562796604	0.996565938	0.00519439	0.012334669365227226	0.18751500301640514	3.998886622880817
ARFGAP3	ADP-ribosylation factor GTPase-activating protein 3	16	34.30232558139535	0.9993194445795627	0.9454202447605758	0.9680903161724861	0.9507433714223568	0.7227749199259621	0.20734651332239032	0.12368151507624987	0.095765022	0.044849245	0.046910744396401444	0.027342701773215097	0.043006799792023154	51.75585348	24.244102043314673	11	0.9973548248465717	0.9962211783522452	0.005115387	0.013761507376941845	0.23211661559844185	1.9771734905011322
ARFGEF1	Brefeldin A-inhibited guanine nucleotide-exchange protein 1	32	19.79448350459708	0.9993194445795627	1.011252197432978	1.0262528680173577	1.008641451256633	0.6645934607833486	0.11005021642697732	0.1032148577080949	0.071408678	0.081713704	0.058085326034401724	0.049639026	0.069421806	50.77590318	37.713391504131295	11	0.9988922028207545	0.9984174326010778	0.002360324	0.008348226	0.1404898701559165	4.617409745813179
ARFGEF2	Brefeldin A-inhibited guanine nucleotide-exchange protein 2	16	9.859943977591037	0.9993194445795627	1.0524036199281073	1.0510112358626091	1.0240834228360995	0.6536789035989643	0.21445030900524187	0.1335976138370413	0.1318367952071288	0.080030061	0.084445714	0.077249508	0.093026215	51.03559848019723	27.438007945078446	11	0.9948071731840451	0.9925816759772073	0.010569868425092041	0.018807763	0.32416336904449244	4.232511878129444
ARFIP1	Arfaptin-1	16	57.10455764075068	0.9993194445795627	1.0110180205136226	1.023846756315595	0.9818620803859253	0.5142256153930882	0.13956469299896662	0.080720051	0.055178012	0.037403734	0.039752317974012324	0.028053338	0.045525372	50.05071035958562	27.504437145361823	11	0.9983186640002255	0.9975980914288936	0.003594455	0.010345846394865051	0.1633332266279677	2.822181345998116
ARFIP2	Arfaptin-2	10	34.60410557184751	0.9993194445795627	0.9422984995538373	1.0116121103154654	0.9200472304250357	0.6329748451250315	0.19832158011718817	0.12142576679968012	0.072353329	0.07777701	0.086405527	0.10500568264645363	0.07833531	50.77270239903089	23.779627671625224	11	0.9967221759810136	0.9953173942585909	0.005943783	0.014418292641956102	0.25281964147138253	2.486886693325587
ARFRP1	ADP-ribosylation factor-related protein 1	2	11.940298507462686	0.9993194445795627	1.0914724804619005	1.0087007025530366	1.0538754567523625	0.7507399079360295	0.21138605291267287	0.11713220413742571	0.011468806186859628	0.021436959132638992			0.012959215372075672	52.21868303962845	26.982044165439994	9	0.9919454279049552	0.9871126846479283	0.014981827308367234	0.040266065	0.48380619064707975	4.5742551515690355
ARG2	Arginase-2, mitochondrial	12	40.67796610169492	0.9993194445795627	0.9666804961543547	1.0190308643785277	0.9604936956974487	0.8646602736373147	0.6749521506294903	0.526483494	0.4605280125692071	0.21253846199081358	0.021888808599369123	0.016819582	4.431442968133581e-08	58.210144848214135	12.836222704458605	11	0.9925430506093178	0.9893472151561683	0.011357137849880176	0.032701853450614105	0.6626698107875343	1.5947714967117295
ARGLU1	Arginine and glutamate-rich protein 1	14	35.16483516483517	0.9993194445795627	1.0392137097564687	1.0161031331469301	0.9342505435883012	0.7476406499353684	0.46431474359371966	0.32406019548973847	0.21208807798931412	0.2933480914814286	0.7712839219850663	1.0321283478403973	0.5162070726042183	49.961244325348495	110.55550168738095	11	0.5174443559046672	0.31063479414952455	0.5191278815248688	0.11252499162267855	32.22254507	73937.00569012121
ARHGAP1	Rho GTPase-activating protein 1	22	51.93621867881549	0.9993194445795627	1.0419596327600653	1.0292400579943657	1.059830566120411	0.8039532288066821	0.12605816975263487	0.078528023	0.081499917	0.034896558506004705	0.11683639371414602	0.031132185956650918	0.06624007	51.58990958228262	42.81017366532691	11	0.9950003699952761	0.992857671	0.011517488	0.018292526640740804	0.3805102804737208	8.541676176207705
ARHGAP12	Rho GTPase-activating protein 12	7	9.574468085106384	0.9993194445795627	1.025332351	1.1111467662988976	1.0139806730742449	0.6170813145893688	0.1206280583383018	0.071191617	0.07542287	0.019510001071629614			0.053373033	50.610474060739286	34.28747719	9	0.9914330115555029	0.9862928184888047	0.016119306534053544	0.035089898	0.4213839608853947	12.568838548532696
ARHGAP15	Rho GTPase-activating protein 15	2	6.947368421052631	0.9993194445795627	0.8832324332341124	1.1975265284340237	1.0132695414711899	0.1250706986397839							3.885457047236862e-05	49.432377028127114	170.3977275	5	0.924114722	0.6964588899563919	0.052827941
ARHGAP17	Rho GTPase-activating protein 17	12	19.182746878547103	0.9993194445795627	0.8710698277790742	0.9262985413592748	0.8415138492666704	0.45641210829733453	0.15077014657265536	0.12249710430963293	0.045665994	0.068525778	0.097470386	0.081120355	0.061949531763941135	48.901646402828376	17.268158818055774	11	0.9909190383307672	0.9870271976153817	0.014691	0.02279164	0.46616944126749565	2.150339999142062
ARHGAP18	Rho GTPase-activating protein 18	27	36.50075414781297	0.9993194445795627	0.9982289543706334	0.9891069770208133	0.9630486167464444	0.3476433623879322	0.11129776865011347	0.070711694	0.045356049	0.029274423111519433	0.037904595563274884	0.029277765380187202	0.049021601	48.91288255323456	33.76384739977531	11	0.9983121551755232	0.9975887931078903	0.003549478	0.008982697	0.17056355134464568	3.8506315125358523
ARHGAP19	Rho GTPase-activating protein 19	4	13.562753036437247	0.9993194445795627	0.9062436933233529	0.7775613504815483	0.3916574077384305	0.091989496		0.020514918901305343					0.030513893	44.09120404174021	23.93795403019585	6	0.9991311303284667	0.9978278258211667	0.000776478	0.013596967	0.1245891034128499	1.3361566818221209
ARHGAP21	Rho GTPase-activating protein 21	11	7.252298263534218	0.9993194445795627	1.0729351701062486	1.113337094431019	1.0330257688350581	0.6909553435047316	0.47857365729137996	0.30503455352698705	0.2921889584069864	0.37297954196113914	0.32462718689955555	0.1470132508882414	0.2795118407961099	51.36134179056588	22.24599590974753	11	0.9544700830485207	0.9349572614978866	0.062224656800664524	0.048584024	1.1075906332089112	8.537027671
ARHGAP22	Rho GTPase-activating protein 22	2	4.011461318051576	0.9993194445795627	1.1330280448587697	1.6198436002368752	0.7962032843528447		0.6063955674242919						0.6063955667957843	44.991425746089156	353.53302734994855	5	0.32290359896460297	-1.708385604	0.40190314798978743	0.4482762281113052	34669303.76198214	855373913971.2054
ARHGAP25	Rho GTPase-activating protein 25	14	24.34108527131783	0.9993194445795627	0.9563729326752294	0.9882595993955614	0.901369326	0.3273420679893747	0.078754108	0.068582244	0.039828189241945505	0.037528066003823954	0.033643724	0.040263658650974345	0.04228308	48.5183885	27.814173402127174	11	0.9989734062361716	0.9985334374802451	0.002062166	0.007014885	0.13416624607663483	1.6701590782075266
ARHGAP28	Rho GTPase-activating protein 28	2	2.4691358024691357	0.9993194445795627	1.1804991395564606	1.0874632823200852	0.9855316563040463	0.7711022158752329	0.6492727403015562	0.3570468681952367	0.10518693563558465				1.9284938277408514e-06	55.55718538187002	20.392679745414576	8	0.9285399037964182	0.8749448316437318	0.071127182	0.20305528055918956	2.9620812781146473	13.993234503352266
ARHGAP35	Rho GTPase-activating protein 35	30	24.549699799866577	0.9993194445795627	1.0062492305177981	0.9498543900988522	0.9084104927630137	0.3897661471473562	0.17171807290560073	0.10363788588213758	0.084846228	0.057498143564752184	0.033408042	0.037813406	0.060546501	48.93364232537538	22.24191749764788	11	0.9965477105390467	0.9950681579129238	0.006556324	0.013693093315126545	0.2647994360068949	2.2021118982722485
ARHGAP4	Rho GTPase-activating protein 4	24	24.63002114164905	0.9993194445795627	0.9800081733728682	0.9628177969486212	0.9130415438827666	0.34500114354376865	0.088905911	0.066670736	0.036454743	0.017171799773645992	0.008246196	0.026520109634768203	0.029713403717260167	48.72973882450767	26.322610149725175	11	0.9987402604965621	0.9982003721379458	0.002592525	0.008050813	0.1488390616837126	1.7629360086699553
ARHGAP45	Rho GTPase-activating protein 45	10	9.771126761	0.9993194445795627	0.9415787752478998	1.0699454579061851	0.9290732262031123	0.7407240013041025	0.15055024416477114	0.1166474190076152	0.095719939	0.048917128	0.088705354	0.047746013	0.068210302	51.4494942	31.780849638789675	11	0.9930239828974974	0.9900342612821391	0.014051169	0.021261125400596787	0.367008471	5.467883089533545
ARHGAP5	Rho GTPase-activating protein 5	13	10.719041278295606	0.9993194445795627	1.076870788303021	0.944580192	0.9806056520726186	0.33510770987843685	0.12049664166236256	0.080213288	0.037976955	0.013756477645841713	0.01569099		0.049034752	48.91195108206826	36.441204248638996	10	0.9921055251648992	0.9881582877473489	0.016001997	0.022241954691471114	0.40432239279496135	10.760254661795638
ARHGAP6	Rho GTPase-activating protein 6	23	31.82751540041068	0.9993194445795627	1.0300404578929858	1.0039225057210373	0.8957478542425659	0.32781741302116585	0.096641717	0.064133511	0.054269336	0.042234921	0.009081643	0.014528188385583968	0.038349818	48.56192602970206	27.54479037615419	11	0.9979676908660008	0.997096701	0.004316366	0.010190206	0.19315530063493097	2.393223827447626
ARHGDIA	Rho GDP-dissociation inhibitor 1	11	58.82352941176471	0.9993194445795627	1.0163727598222643	1.0709331111260554	1.041939225017812	0.9006139573282028	0.2348171031421187	0.096816938	0.063380032	0.043048252	0.057916988	0.029844900531164474	0.045425442239330316	52.98028025805899	37.74844405363317	11	0.9966777017931906	0.99525386	0.007789605	0.015612690477000446	0.2780296523878012	4.1985102368653235
ARHGDIB	Rho GDP-dissociation inhibitor 2	14	55.223880597014926	0.9993194445795627	0.9643013871012862	1.0287641835284729	0.9228533354571131	0.8158829999294092	0.19864835636664283	0.09521287	0.037784035631622366	0.030909970410586463	0.026119484420275504	0.051600911522171944	0.032457825752942204	52.311133568496366	30.99764330165821	11	0.9965530117715213	0.9950757311021733	0.00733256	0.015629310443952906	0.26213620604666205	2.9665382804306955
ARHGEF1	Rho guanine nucleotide exchange factor 1	35	37.390350877192986	0.9993194445795627	0.9780979220815891	0.9438933712024046	0.9260696450504459	0.4027846556982613	0.1315945999601507	0.096397115	0.059518337	0.057178797	0.059530361	0.079748032	0.067768374	48.96418422	25.390330274814428	11	0.9982533647552732	0.9975048067932474	0.003269631	0.00925013	0.1744228813751814	2.0225090031457276
ARHGEF11	Rho guanine nucleotide exchange factor 11	7	7.555847568988174	0.9993194445795627	1.1635136178478573	1.0169776102572792	1.0078097028435409	0.4689083930203397	0.1993315170346538	0.10416219142834718	0.1222133032058624	0.054626920934289495	0.038391227	0.03086508	0.077817771	49.693965012854946	29.155139792979934	11	0.9804081507145969	0.9720116438779955	0.043673392	0.034447945	0.5595660145288978	11.830993728904764
ARHGEF12	Rho guanine nucleotide exchange factor 12	25	17.55181347150259	0.9993194445795627	0.9911312955175544	1.0390355215404026	0.9570063387317341	0.4454338213226615	0.14543201957171592	0.10934333793589629	0.075439627	0.053887347769448174	0.053583311	0.06011369	0.071556407	49.41638526	28.649923863667254	11	0.9974608485302955	0.9963726407575649	0.0051132	0.011538640526120386	0.19751692092779943	3.6702473032826437
ARHGEF18	Rho guanine nucleotide exchange factor 18	10	8.155767817781042	0.9993194445795627	1.0573387646779706	0.9779423226306532	0.9479530912255616	0.4849726748111368	0.2056849497384925	0.12325733447936442	0.080167219	0.032188251	0.059191801511611936	0.016146312792760603	0.04956758	50.00054365275404	20.863407106365393	11	0.9942651158676303	0.991807308	0.011568197361072641	0.019969874	0.3644483310590068	2.722050143469414
ARHGEF2	Rho guanine nucleotide exchange factor 2	30	32.35294117647059	0.9993194445795627	1.0185143564417494	1.0152777763921903	0.9920583355334853	0.3207394198897589	0.070759552	0.050637118	0.03726871	0.023382351679372113	0.018110473	0.021485578215091308	0.035859603	49.09299592082504	47.08591285221114	11	0.9989174493099219	0.9984534990141741	0.002454743	0.007261134	0.21186977834668505	10.475691746571387
ARHGEF6	Rho guanine nucleotide exchange factor 6	6	8.891752577319588	0.9993194445795627	1.0530441011829401	1.0504738683257173	1.003092048603657	0.32071371121366826	0.098685871	0.066184856	0.12662529457028757	0.018841514843776476	0.14633641705785982		0.091328119	49.44223720055204	96.74698757490897	10	0.9921583321535379	0.9882374982303068	0.015583993961394873	0.021259853747090694	21.560778589228175	3636.108925357503
ARHGEF7	Rho guanine nucleotide exchange factor 7	15	18.43088418430884	0.9993194445795627	1.017028567447418	1.0483675768108283	0.9402522038323342	0.41358914572942906	0.16477081133322272	0.1154920067315948	0.055041662887107545	0.051639725	0.020522144	0.027705314	0.05632991	49.28138831	25.86246837026559	11	0.9940357733524696	0.9914796762178137	0.012482326	0.018359527	0.3274292111115318	4.303411430005177
ARID1A	AT-rich interactive domain-containing protein 1A	39	22.36323851203501	0.9993194445795627	1.0387795916338818	1.0557540413621076	0.8129949773066132	0.20187129905111348	0.085684439	0.051410379	0.037027588	0.029540294866066727	0.026999414064413595	0.024609545838577294	0.040628767	47.38596385969328	30.585391057831558	11	0.9951066475738443	0.9930094965340632	0.010649325927273964	0.015383160760042465	0.31447088486194014	3.6399171674266504
ARID1B	AT-rich interactive domain-containing protein 1B	17	8.624407072013799	0.9993194445795627	0.9619927141280895	0.9847849521766412	0.7513108623405522	0.34948806245674596	0.18959737408871408	0.12847847040772548	0.083725667	0.072088576	0.085729857	0.091094531	0.089036318	47.7613796	18.914300857250268	11	0.9959217878662928	0.9941739826661325	0.006748008	0.014036361877167459	0.3025455344816479	1.6577025240713155
ARID2	AT-rich interactive domain-containing protein 2	10	7.302452316076294	0.9993194445795627	0.9158641244810416	0.9316596938689864	0.6355357063968605	0.19606597654590463	0.084317214	0.048014329707905486	0.041746425	0.042278556673764484	0.017159858180724453		0.038209937048415465	46.23260971014575	20.97717740921258	10	0.9969988875001328	0.9954983312501992	0.004893851	0.013082187711332492	0.24051073089704433	1.7406649873674245
ARID3A	AT-rich interactive domain-containing protein 3A	19	35.413153456998316	0.9993194445795627	1.1693261580327228	1.0570446851435134	0.6301367218246564	0.17818809346854203	0.096554339	0.071512934	0.05239204	0.048833092258287365	0.042955025	0.043766706	0.076314598	45.087755461839386	206.34368587588756	11	0.9788237429552085	0.9697482042217264	0.046236757	0.028734254252606714	534.6143499400498	1102292.5440638987
ARID3B	AT-rich interactive domain-containing protein 3B	3	6.23885918	0.9993194445795627	1.1645044314167083	0.9586691883925745	0.5984270941053912	0.34914408040444267	0.1317422204516845	0.10972054940780075	0.065984671		0.039767819		0.076369324	46.93400974076754	19.489587180286666	9	0.9599615028496493	0.9359384045594389	0.064904942	0.062975163	1.0973875484893394	6.436844724751022
ARID4A	AT-rich interactive domain-containing protein 4A	5	6.443914081145586	0.9993194445795627	1.0338790111412195	0.8287761108741701	0.6187873444950758	0.34662376374139714	0.19330706830156622	0.049062022	0.053498642	0.033802066			0.034830532	47.203313006786885	14.618795549742126	9	0.9823743852370589	0.9717990163792942	0.024343034	0.049441804888666195	0.8294655535940872	2.7344715050492283
ARID4B	AT-rich interactive domain-containing protein 4B	8	8.155487805	0.9993194445795627	0.9581224600760785	0.9907031167335381	0.6732139592907881	0.19852179128723638	0.087685217	0.062229393833305204	0.073450037	0.020923193882498872	0.014235915633173436		0.048126665	46.47924769120063	24.396898530274964	10	0.9950317216564144	0.9925475824846216	0.008669729	0.016825595830971173	0.3098911832035114	2.8919148585686005
ARIH1	E3 ubiquitin-protein ligase ARIH1	12	19.92818671454219	0.9993194445795627	0.999947999	1.015690695980374	1.05028202	1.109038194985411	0.9148390169454317	0.6117248675443604	0.2652013800871951	0.034888935088923885	0.007610239	0.044528244667591886	0.028484227014516472	57.92306195811323	36.84954145634418	11	0.990297142	0.9861387747228043	0.020624413	0.030749344146602818	0.30873420816374875	6.117828471157365
ARIH2	E3 ubiquitin-protein ligase ARIH2	9	21.906693711967545	0.9993194445795627	1.0803957410758158	1.0927966356078564	1.0810934342195047	1.1166672446282917	0.4041683516581704	0.15023557272544444	0.07849906	0.034290118	0.030967693559071197	0.043420001557981786	0.050610784	54.55231894134107	57.18775291	11	0.9848472699775748	0.9783532428251068	0.039033828	0.03590406	0.41787300049881376	32.11121849488706
ARK2N	Protein ARK2N	8	27.22772277227723	0.9993194445795627	0.8738748625110255	1.0199596665725374	0.9343517688948884	0.8663851148266392	0.7101121387112873	0.6007254588634663	0.6144176045000056	0.850368758	1.2499398505143076	1.2718345712326327	0.8273921318390491	65.55484950671357	-216.0009373	11	0.3385996687627274	0.055142383946753415	0.32861784759555934	0.071657027	9233.093887352485	2699453.2853148165
ARL1	ADP-ribosylation factor-like protein 1	7	44.751381215469614	0.9993194445795627	1.0262074946852742	1.0363343113188817	0.9789235345453864	0.8036691544643154	0.1659007001755458	0.079772754	0.056230865608528934	0.040335998	0.008457232		0.031267235	52.09665727077762	33.07011572994873	10	0.9984915670992316	0.9977373506488474	0.003121992	0.012430392468773005	0.1885025978640691	2.4034972114352544
ARL14EP	ARL14 effector protein	2	10.76923076923077	0.9993194445795627	0.9075507357711167	0.8902775853755599	0.7549860684484762	0.36281302993593867	0.16222521499383033	0.089389941	0.071200922	0.047140773	0.025510915421055668	0.048957891	0.035969133	48.024752546414916	15.138387680713995	11	0.9982681887675062	0.9975259839535803	0.002828945	0.010238214436187734	0.21294337994621348	0.7482131662106178
ARL15	ADP-ribosylation factor-like protein 15	3	19.607843137254903	0.9993194445795627	0.9523181949837856	0.8839592270094185	0.8412586591627599	0.7764633865660713	0.3815806609236731	0.2525102987403513	0.1521240567945022	0.06817014	0.076936295	0.032664004	0.02369339	52.91252448554491	13.70468562264679	11	0.9871869886142124	0.9816956980203034	0.020164591434781127	0.036785407872949066	0.6366108772624011	1.8661287013192376
ARL2	ADP-ribosylation factor-like protein 2	10	59.23913043	0.9993194445795627	0.9543421012511004	0.9519701855180179	0.8970594999242797	0.83867647	0.29537129503726733	0.17416586381297086	0.082225364	0.091034839	0.098770661	0.00324901	0.058347095	52.83115281534679	25.909144428845824	11	0.9901839790441614	0.9859771129202306	0.017951338295994632	0.025910621147474628	0.431240046	3.806670668151356
ARL2BP	ADP-ribosylation factor-like protein 2-binding protein	4	23.92638036809816	0.9993194445795627	0.985695986	1.0802643219993722	1.0319414195160388	0.6564829117182167	0.3802891759954372	0.2093491824143202	0.076178309	0.020428555496546943		0.017352806	0.007102982	52.82593899	18.040175979975384	10	0.9864578	0.9796867	0.025050818218512724	0.045808238	0.6449985586363045	3.129446605109178
ARL3	ADP-ribosylation factor-like protein 3	8	52.74725274725275	0.9993194445795627	0.9970414604989117	0.9204342433006488	0.9120885865363826	1.0074838185708244	0.6851519282508387	0.4416200411267456	0.2558460631979091	0.092869515	0.042145003	0.049638385	0.054172927769175816	56.48623634519448	24.96394015	11	0.9892078274567624	0.9845826106525177	0.018365812325475607	0.031008754	0.3642505046686642	4.419327167159458
ARL5A	ADP-ribosylation factor-like protein 5A	4	20.670391061452513	0.9993194445795627	1.1038752472535425	0.9899739281645342	1.0511073376893896	0.8729631243401418	0.3490081666176185	0.1639054252151293	0.062922981	0.050024795809866775	0.041881677	0.050603264	0.042520245935956824	53.51783768712921	29.48921717566213	11	0.9934100014852286	0.9905857164074695	0.014715050797801612	0.023060690112955008	0.3624548448048706	4.308912112664631
ARL6	ADP-ribosylation factor-like protein 6	4	25.268817204301076	0.9993194445795627	1.0714464551204523	1.2124912051296253	0.9727867550484834	0.6365872016802551	0.1913249925991514	0.15096663793993442	0.062913974				0.090082119	50.824029160160926	28.38750194	8	0.9642531440432559	0.9374430020756979	0.054453160527381465	0.10844851306384634	1.1314474441717304	18.40601998425154
ARL6IP1	ADP-ribosylation factor-like protein 6-interacting protein 1	2	8.866995073891626	0.9993194445795627	0.8997553343865363	0.9930915282613976	0.9627424734208182	0.8677997723081037	0.6806832055347073	0.5059595869353957	0.5520793764206053	0.5589494586659818	0.8038596978615355	0.572234689	0.6057132493634716	51.01581524305205	34.24634913645895	11	0.8117312325093843	0.731044618	0.070676254	0.046663048655725146	1.8628868090541777	40.42501635224887
ARL6IP4	ADP-ribosylation factor-like protein 6-interacting protein 4	4	21.09704641350211	0.9993194445795627	0.9234659837814846	1.0006724328245664	0.9680701196242507	0.9655728431312158	0.8096787369044285	0.6716315437063083	0.5655547991045804	0.8854513652606961	1.5462081714595763	1.4709425778027538	0.8629950245180789	65.48421956757377	-217.9494183	11	0.18362286341455702	-0.166253052	0.7108228348703807	0.10538896089806606	134559.75782028612	60341685.71952181
ARL6IP5	PRA1 family protein 3	6	27.659574468085108	0.9993194445795627	0.9571776506848406	1.0138094221262253	0.9942554109481739	1.0346817780864208	0.8429938775907975	0.6312616169605748	0.5656306286787384	0.5688810339689689	0.5772428875003396	0.3509089581951767	0.5088320801559869	55.84032000357097	46.21622444569699	11	0.9344255416857966	0.9063222024082809	0.038465952	0.037499746	0.6167718761431628	25.53493003619266
ARL6IP6	ADP-ribosylation factor-like protein 6-interacting protein 6	4	17.25663716814159	0.9993194445795627	1.054084992	0.9398607702443682	1.0562018465493312	0.8283618817415829	0.5063496575122874	0.29309437773173364	0.2729507256428795	0.18808325288114394	0.14284985361715138	0.16089174748096588	0.16276925681011556	53.68582068767155	21.462818868298857	11	0.9880961850762257	0.9829945501088938	0.018100419004068138	0.028460134	0.5068254703200834	3.614844491406929
ARL8A	ADP-ribosylation factor-like protein 8A	4	23.655913978494624	0.9993194445795627	0.990624195	1.018865475824388	0.9006133989826275	0.9215882433891268	0.5902817860047808	0.4547084808661867	0.43545300006907545	0.5849510075726164	0.2751713028206015	0.062208789507101986	0.02101631	59.85303450832875	7.751716502	11	0.8954987176218012	0.8507124537454303	0.11369756419639909	0.27872932295289965	5.8757874603382705	3.3407002023452996
ARL8B	ADP-ribosylation factor-like protein 8B	10	53.76344086021505	0.9993194445795627	0.9970812057202706	1.0019037581531276	1.0166128715713483	0.9916580257593544	0.7647498981045388	0.59829547	0.6161027808522552	0.700046894	0.5492724988589925	0.094072093	9.674779866131189e-09	66.5317721	7.683701873811836	11	0.8505442081614943	0.786491726	0.12401324048941839	0.080970796	13.300608826943035	4.660848277
ARMC1	Armadillo repeat-containing protein 1	14	42.90780141843972	0.9993194445795627	1.0237264678417115	1.0877842005286271	1.0358062937100854	0.5858320828923042	0.1763913584229411	0.096216579	0.061349281	0.035907122875699755	0.050211092023423595	0.035336087	0.052417713	50.65816710432689	27.964840701767766	11	0.992526319	0.9893233133650928	0.016804434353097048	0.023249403	0.37263381868606926	5.8547413321942745
ARMC10	Armadillo repeat-containing protein 10	10	34.69387755102041	0.9993194445795627	1.0521318398297415	0.982768404	0.9827619551546354	0.39325124879857193	0.088541941	0.071691744	0.03792472	0.026713279173169076	0.018179985	0.009407199	0.036765105	49.287755633054296	34.91803423860018	11	0.9970918450870403	0.9958454929814862	0.006488226	0.012334365678242342	0.20875429615761187	6.685339082815957
ARMC6	Armadillo repeat-containing protein 6	13	40.71856287	0.9993194445795627	0.9699716485163437	0.9220483519429697	0.7692594843844293	0.2473933992505663	0.058161677	0.038230112	0.018405681021387676	0.01838235	0.00766744	0.008155487	0.013217007616333376	47.43916225603933	21.50483119933093	11	0.9997731060615827	0.999675866	0.000442891	0.003389179	0.066905205	0.46274365296081177
ARMC8	Armadillo repeat-containing protein 8	11	20.208023774145616	0.9993194445795627	1.063844694	0.9348934318680153	0.9853907844744171	0.8328746669023952	0.2878834216960958	0.17881035974925064	0.079915153	0.036706493	0.027204298	0.027689238464060198	0.032345006	53.02241455557514	25.655338309962517	11	0.99578038	0.9939719713630658	0.008812577	0.018299877174420085	0.293146094	2.5870891913584426
ARMCX3	Armadillo repeat-containing X-linked protein 3	10	32.71767810026385	0.9993194445795627	1.0128901162918886	1.0086038488698859	0.9313107352800432	0.44960027701119243	0.18643426837102564	0.12823657088003076	0.098598142	0.085596714	0.041901721	0.035020375	0.072968497	49.45428977677876	22.97759150882978	11	0.9960800596431022	0.9944000852044317	0.007566468	0.015045672634800344	0.28049479553374485	2.695318722918046
ARMT1	Damage-control phosphatase ARMT1	14	30.385487528344672	0.9993194445795627	1.0426425304957456	1.0101576679828879	0.9227092039215463	0.199878994	0.042823422	0.027465924	0.014903057729309273	0.008429607	0.007588379	0.016990499073182407	0.018219994857203048	48.07549246704546	37.62414563595422	11	0.9987998690061779	0.9982855271516827	0.002790741	0.007744719	0.16610898222655768	2.8091206409264258
ARNT	Aryl hydrocarbon receptor nuclear translocator	10	17.870722433460077	0.9993194445795627	1.0651127623770762	1.024339303	0.9104553918541467	0.5862996089786455	0.2124860786770817	0.11645778947154004	0.096775338	0.042943519556140404	0.076651005	0.05492151	0.059914643	50.61855734095391	21.28267611506319	11	0.9957310737257136	0.9939015338938765	0.008491438	0.017620424	0.3158574279426168	2.398171697720515
ARPC1A	Actin-related protein 2/3 complex subunit 1A	6	17.2972973	0.9993194445795627	1.0361805404393603	1.0360131627967386	1.0226336139748509	1.1277095398015717	0.8610344916189149	0.670744945	0.6400097141402932	0.3709338412200635	0.033308253519234186	0.038974221	6.466302160390569e-09	61.67956202	16.20010392210689	11	0.9665560357972698	0.952222908	0.054210783151264666	0.008314554	1.4280404747118909	4.303368058
ARPC1B	Actin-related protein 2/3 complex subunit 1B	13	29.301075268817208	0.9993194445795627	0.9774992216540351	0.9737751512954914	1.0087240342382005	0.8913473111508355	0.541401057	0.43289846687620925	0.3506448358738847	0.033905597873305236	0.014695615425137701	0.042216264947327393	0.00140415	56.244220702063956	15.79410141686411	11	0.9901978883804131	0.9859969834005902	0.0171654	0.03707541	0.5206379027386826	2.3164604036759857
ARPC2	Actin-related protein 2/3 complex subunit 2	20	49	0.9993194445795627	1.0180200169330038	1.0492069313363952	1.0533980813943689	1.1795190876453598	0.8088711711935858	0.628989889	0.44055442115879095	0.089676399	0.050747491	0.069087846	0.05021136	58.55441343850741	24.762849337670595	11	0.9730342536179127	0.9614775051684468	0.052176031	0.057430138	0.7097720149841367	6.870817914
ARPC3	Actin-related protein 2/3 complex subunit 3	7	38.20224719101123	0.9993194445795627	0.9279871962876761	0.9181196782563177	0.9135431876959487	1.083333373958363	0.7047815120015324	0.558579216	0.26644475010279867	0.052890821	0.015426594063600047	0.026853173252436843	0.019076558084482498	57.33639736242699	25.443079076927873	11	0.9810867765801573	0.9729811094002248	0.033893567509411075	0.043137087	0.4905838371496141	5.683745172811927
ARPC4	Actin-related protein 2/3 complex subunit 4	9	57.14285714285714	0.9993194445795627	1.0458204723088322	1.0093553030152682	1.050441111890258	1.1286223910114574	0.7855342218064348	0.6129043654490377	0.44796560225095433	0.069967976	0.023879187311387644	0.038893618	0.016233278731500045	58.66502801849662	22.69934432720254	11	0.9807347774373354	0.9724782534819078	0.037748049	0.051380689819731255	0.638675134	5.1858049589091415
ARPC5	Actin-related protein 2/3 complex subunit 5	8	56.95364238410596	0.9993194445795627	1.0117729804064357	0.9659654156440564	0.9966383685915446	0.868437849	0.638610937	0.46152172034930444	0.44340182658313537	0.1157400572344857	0.053210693	0.041393802	0.001000058	57.38835881003969	13.49357783947659	11	0.9900452884578225	0.985778984	0.015758709	0.040845509	0.6610926642321927	1.9237492997921868
ARPC5L	Actin-related protein 2/3 complex subunit 5-like protein	5	37.908496732026144	0.9993194445795627	1.0007289956815697	0.9065458686863468	0.9880002450140366	1.0058343204534217	0.6326098272580336	0.4725712685290066	0.3969111092789236	0.14629507497769403	0.059183149091618176	0.069668889	0.060228331	56.92873634863554	17.550332843446878	11	0.9833508449408518	0.9762154927726454	0.026086497175931575	0.045378931	0.6285998318634711	3.494293416152742
ARPP19	cAMP-regulated phosphoprotein 19	2	36.607142857142854	0.9993194445795627	1.204300067785014	1.3833599436354789	1.0627905405171343	1.0083035886157488	0.8929509031217471	0.6884000815996995	0.6211924186458867	0.38851924991996606	0.6999131549999988	0.7314511457658421	0.6092484517689818	55.825183887477024	65.25821931314425	11	0.678230962	0.5403299463975414	0.26467564163216883	0.093428017	1.6687086486233624	106.26754009148002
ARRB1	Beta-arrestin-1	13	30.861244019138756	0.9993194445795627	1.0945431786395863	1.0349434826380228	1.0898608960508986	1.0180584244839597	0.5906453901760421	0.3562764214909939	0.071313235	0.029267628396331763	0.030527313611115516	0.031814182	0.025862742	55.68388549689942	34.63357669061245	11	0.9904322132041287	0.9863317331487552	0.022139578	0.030072712	0.29585296266423006	7.574314909894773
ARRB2	Beta-arrestin-2	7	23.227383863080682	0.9993194445795627	0.9662710532382578	0.9917303687635194	1.1098312970769764	0.6966894003922375	0.19206358214275965	0.1310892199639081	0.10458684157076847	0.063959011			0.093417589	51.19903735515317	32.550689719200946	9	0.9889738357445133	0.9823581371912212	0.018006661467824894	0.039140558	0.5328818215619199	9.486839015
ARRDC1	Arrestin domain-containing protein 1	4	9.930715935334874	0.9993194445795627	0.87306296	0.8472593753452121	0.9473896776186599	0.8130187592169555	0.26831476371407026	0.17658130979540335	0.18523994058795762	0.177955695	0.033850786	0.097237542	0.11196307319351284	52.23258559316683	27.115323411544843	11	0.9650182324091119	0.9500260462987312	0.054124035	0.043884111	0.7905915632713464	7.509417429188812
ARRDC4	Arrestin domain-containing protein 4	2	8.612440191	0.9993194445795627	1.194917337984293	1.4288143435020324	1.8975348887682613	0.3199600721664223	0.5890220668739515	0.4094834089623799	0.25737228332656453		0.6716777188124968		0.44928080289838146	47.80414313631288	124.04364722058324	9	0.5386004633444224	0.26176074135107574	1.1526604780713137	0.21915485401491117	256.6608208347979	14904.122682639254
ARSB	Arylsulfatase B	5	12.195121951219512	0.9993194445795627	1.2012796981594607	1.092059952188899	1.1985909947118025	0.8479168916765649	0.8131428701730286	0.3858837770103073	0.5786825713513085	0.6158245778958552	0.4614925303499742	0.267855188	0.4454066987886327	54.29354220562932	23.868461842140352	11	0.799251733	0.7132167616239986	0.21864959281552948	0.097822004	2.4353480672266783	22.82653254198661
ARV1	Protein ARV1	5	15.129151291512915	0.9993194445795627	0.973631599	1.0394298802072857	0.8805190978818846	0.949169877	0.4985318227011308	0.36902659034852575	0.20941775198126572	0.088393623	0.051147953	0.018270616	0.041736079	55.158083806621505	20.4201258	11	0.9887759776705178	0.9839656823864541	0.020040197	0.032742499	0.4500918833887949	3.4470294900415652
ARVCF	Splicing regulator ARVCF	3	3.118503118503119	0.9993194445795627	1.0434282958326697	1.1407888996990216	0.836880264	0.218765123	0.18185160697310107	0.13221402615704628					0.17761025154717558	45.26890893469616	234.41013742624955	7	0.9792137383242103	0.9584274766484207	0.025480529584654344	0.046080121	64464.52444233732	55428910.93
ASAH1	Acid ceramidase	9	23.79746835443038	0.9993194445795627	0.9137031541378883	1.0336050166266806	1.023348792515184	1.0882539106120794	0.7682963180300783	0.602378471	0.5835465228525168	0.9540003200803824	0.7849191682796252	0.5523515528453931	0.6954409209767893	54.77985839569669	287.1560904083654	11	0.6572841437618264	0.51040592	0.13342640391196509	0.064572213	527.1340590747822	600181.2298350451
ASAP1	Arf-GAP with SH3 domain, ANK repeat and PH domain-containing protein 1	17	18.777679362267495	0.9993194445795627	1.035094384009002	1.0113307654943358	1.006530882075962	0.37180276628510983	0.099003949	0.055914839	0.042837504	0.017965447486274204	0.011567180842819554		0.043604497486435356	49.316184548868414	46.222238148383184	10	0.9971236044290875	0.9956854066436314	0.006028607	0.013561537266553868	0.3089039087324924	19.517818388238172
ASAP3	Arf-GAP with SH3 domain, ANK repeat and PH domain-containing protein 3	7	9.745293466	0.9993194445795627	0.8949796740592647	0.983549545	0.7487368684792959	0.2874658782386236	0.11517164868365973	0.035026154	0.034113822	0.009414361	0.039563642441315695		0.02612375	47.611832353793254	19.591164053574193	10	0.9933254578819073	0.9899881868228609	0.011396823668954255	0.021717613	0.39557398659686116	2.3071059420723605
ASB6	Ankyrin repeat and SOCS box protein 6	4	12.589073634204276	0.9993194445795627	1.017723201848087	1.1091689873123307	1.1661886850822847	0.5921175115600659	0.072968744	0.10199277262892961	0.083322632	0.048443974			0.076681837	50.07847701	149.2054972015443	9	0.9793876231351445	0.9670201970162312	0.041347071	0.047845327	566.5659613043665	1050663.2770104294
ASCC1	Activating signal cointegrator 1 complex subunit 1	9	21	0.9993194445795627	0.9744980259175632	1.0449666683632353	0.9953737030369401	0.5050261715990307	0.10729767622107753	0.059966232	0.051234734	0.034520706073710196	0.039916876	0.037189910425011435	0.046298628939142494	49.930539671209246	33.63536572140926	11	0.9979561591621228	0.9970802273744611	0.004435467	0.010942066501773338	0.15011309514055432	5.664152297099671
ASCC2	Activating signal cointegrator 1 complex subunit 2	10	13.738441215323647	0.9993194445795627	1.0280627638040682	1.0346809262376957	1.069033362941662	0.3765317224015285	0.066932214	0.03142864	0.024470053079750295	0.028589671078244047			0.037855144185930945	49.85538459274562	210.67430711559703	9	0.9960572652809465	0.9936916244495144	0.007908139	0.020963879632999095	350018.9540246862	518377837.2728566
ASCC3	Activating signal cointegrator 1 complex subunit 3	43	23.160762942779293	0.9993194445795627	1.0202917627427197	1.0243095331853342	0.9919840206439092	0.4426243195440295	0.1191043039168304	0.088773935	0.049354810434979766	0.041070317	0.023227809638070526	0.019093952	0.048510142	49.55037750331905	32.59713978634582	11	0.9970297689741583	0.9957568128202261	0.006488741	0.012786367114449722	0.197168042	5.954048961385189
ASDURF	ASNSD1 upstream open reading frame protein	6	54.166666666666664	0.9993194445795627	1.1773457830033436	0.9783735442101406	0.9946825851013709	1.016435455052496	1.2467293022962815	1.0679188857976527	1.4470764245818957	1.716475199480228	2.316903802932409	1.9126263545304993	0.9903925425260212	22.159572826306857	-82.09596314	11	-0.677471804	-1.396388292	3.378042946287005
ASF1A	Histone chaperone ASF1A	2	12.745098039215685	0.9993194445795627	1.2117103807591543	1.2109171404645447	1.2687816066822375	0.7777810856562674	0.19599695085703403	0.0201748	0.057040096	0.039289729			0.036521203	51.994038004402405	35.29124938384014	9	0.9311533571733583	0.8898453714773733	0.17061764725476056	0.11996612447919326	1.6133493582585274	22.900216378357083
ASF1B	Histone chaperone ASF1B	2	17.326732673267326	0.9993194445795627	1.0668158276090114	1.4735915869328937	1.1652895383110422	0.2828209674122472	0.16675633908534676	0.13667304405123484	0.030645741731121636				0.11135837465221421	49.68584901839864	225.42368434194043	8	0.881811018	0.7931692818268999	0.2663007221499865	0.15230138569181728	26123452.15431596	18804487397.479145
ASH2L	Set1/Ash2 histone methyltransferase complex subunit ASH2	22	37.42038216560509	0.9993194445795627	1.0146692569865285	0.9645229023418594	0.9361591572349436	0.5328383803792737	0.12540736135059047	0.08329601	0.050451896	0.039304522	0.015231978018717503	0.015247936405609716	0.02601412	50.19100203590401	23.094774562564474	11	0.9993235252031747	0.9990336074331067	0.001401646	0.006821336	0.1155742705055938	1.135207960835103
ASL	Argininosuccinate lyase	21	40.08620689655172	0.9993194445795627	0.9533749373417705	1.0199889427951416	0.9871219659768009	0.9809621532886187	0.5944594630121216	0.3775076488680286	0.10917531806543022	0.040272883168787736	0.014260463383962276	0.026317817497739652	0.021329384	55.77342800665819	29.581225278953696	11	0.9980159833110562	0.9971656904443661	0.003986243	0.013299884815366777	0.14175936696623975	2.578272649969361
ASMTL	Probable bifunctional dTTP/UTP pyrophosphatase/methyltransferase protein	14	22.383252818035427	0.9993194445795627	1.065169513793879	1.0313554412719812	1.007458867515339	0.46075500250408574	0.12835301820992479	0.07805141	0.068342363	0.040582393	0.045739321	0.057940215	0.06500139	49.63205379676567	37.711361464873434	11	0.9957351356706954	0.9939073366724219	0.009387656	0.015139706	0.22272119645391697	12.023163839020484
ASNS	Asparagine synthetase [glutamine-hydrolyzing]	30	55.61497326203209	0.9993194445795627	1.0475314976373231	1.0526564146180837	1.0870396175999313	1.0734797842308206	0.3668709424955842	0.1203017493314744	0.026982070891033192	0.014695862286054746	0.007842617	0.009904738	0.018443251	54.45589515054686	54.90940625	11	0.992170944	0.9888156345737029	0.020536080051113362	0.026061505	0.3295172579439662	21.784326865792874
ASNSD1	Asparagine synthetase domain-containing protein 1	2	3.7325038880248838	0.9993194445795627	0.8839966980879277	0.7485912586057631	0.7612840074922848	0.2301371635377841	0.067685048	0.1562202038361151					0.051210588290397485	46.56613192	15.660961875629187	7	0.9627321922795942	0.9254643845591883	0.03307602	0.11044363483004457	1.423645629935652	5.145670781239187
ASPH	Aspartyl/asparaginyl beta-hydroxylase	24	27.044854881266488	0.9993194445795627	1.0229984649599277	1.0091556523129175	1.0092632938620474	0.9431981114960617	0.4899355166783141	0.30844940594758047	0.20186035882065406	0.19989608489428096	0.22057618387501804	0.2058688594403518	0.20234666893447573	54.073576163420206	35.334403413238284	11	0.9989320619777318	0.9984743742539025	0.001608399	0.007499431	0.13341380150102725	2.688484747947218
ASPM	Abnormal spindle-like microcephaly-associated protein	18	6.0109289617486334	0.9993194445795627	1.0407956356164234	0.9924293943710746	0.8876182149027784	0.4275154906191021	0.2572566551308293	0.17474748186290814	0.095578456	0.087040459	0.057003241	0.082800856	0.091054657	49.26640911797966	19.267030214600926	11	0.9915871579043103	0.9879816541490147	0.015096700698498873	0.022458005	0.45610376710417944	2.7354400142358086
ASPSCR1	Tether containing UBX domain for GLUT4	14	34.9005425	0.9993194445795627	0.9660598184619675	0.9158180355429543	0.9005880288735606	0.6479152976983454	0.11131722161952136	0.06322084	0.047116825603575184	0.037617007	0.006795593		0.013296702617969558	50.942927847740854	24.361994723101883	10	0.9931139978986708	0.9896709968480062	0.012508646106945192	0.026434717151864122	0.37819302134985766	3.848372700300155
ASRGL1	Isoaspartyl peptidase/L-asparaginase	4	17.857142857142858	0.9993194445795627	1.0505837388937387	1.221981692820297	1.1724244810949187	1.1656649056433361	0.658492625	0.5571708805271252	0.40553562995043774	0.30823947143993735			0.3457073918454092	55.37523749501383	36.93039391034137	9	0.8804640380307077	0.8087424608491324	0.1215227179209442	0.1291216954184394	1.269230069188858	38.35107953800931
ASS1	Argininosuccinate synthase	6	13.106796116504855	0.9993194445795627	1.1118729686994726	1.0123841614558424	1.0082394505253822	0.9372430668420633	0.22986872626085872	0.14424375815649548	0.12213072816374826	0.1168457609302065	0.034137888470875274	0.090107384	0.092324233	52.96127860151121	43.83854998583124	11	0.9919176011320782	0.9884537159029688	0.017792316	0.022946058445154335	0.4766351772323759	8.762370523979403
ASTE1	Single-strand DNA endonuclease ASTE1	2	3.6818851251840945	0.9993194445795627	0.6479625739217211	0.7140170874592054	0.6295905225998543	0.2823909921595518	0.21165268709298657	0.099180931	0.096915953				0.016028929198204978	45.99777504766499	9.41348182	8	0.9447903080723566	0.9033830391266241	0.042772199352320336	0.15575974642864457	2.4691443433942157	3.2927238731678945
ASXL1	Polycomb group protein ASXL1	5	4.023361453601558	0.9993194445795627	1.0758481265943023	1.0179125808370175	1.1237375160301317	0.7090656169420173	0.24527774457187412	0.15250050099002985	0.085663256	0.049609737	0.071321274	0.1373358655932062	0.088913421	51.64651303041614	28.30836933157249	11	0.9848470709326063	0.9783529584751518	0.032651749074724505	0.033354468	0.5856430245337422	6.645255515941081
ATAD1	Outer mitochondrial transmembrane helix translocase	7	24.930747922437675	0.9993194445795627	0.8993248766970371	0.9319115554467505	0.8240428323638547	0.58200745	0.12532390810927882	0.12170297019155284	0.088000419	0.11509567771422495	0.12919681005245143	0.025752106787762477	0.064643649	49.711721406484344	17.47253198389354	11	0.9833913801999122	0.9762734	0.02709613	0.032142113	0.6370090256337948	3.047623707027603
ATAD2	ATPase family AAA domain-containing protein 2	5	5.179856115107913	0.9993194445795627	1.231811892993576	1.1218067487268326	1.242709956614876	0.8941576712310811	0.3048790883757681	0.079220568	0.21031863331664413	0.12566438344182462	0.24010833408491275	0.10244453915072649	0.15217996601434036	52.63501014305295	42.299735893833635	11	0.9369366182205892	0.9099094546008416	0.15403613382573536	0.06766261	1.4639958598740412	23.809194097831075
ATAD3A	ATPase family AAA domain-containing protein 3A	34	47.791798107255524	0.9993194445795627	1.0268046393200727	1.001767204987665	0.9276422582351233	0.3874168715959642	0.082571579	0.061189649	0.0449403	0.03507743	0.032348091732601204	0.019294659710509924	0.036927093	49.066146997384585	28.699513451857566	11	0.999226621	0.9988951723152929	0.001657595	0.006399721	0.11285327343204203	1.8557556933443609
ATAD3B	ATPase family AAA domain-containing protein 3B	10	18.055555555555554	0.9993194445795627	1.0097841724223207	1.0089792224660605	0.9382855472373348	0.4260541777222177	0.1011632163501579	0.069930227	0.04523955	0.035224059524432035	0.025169531		0.041475397306980355	49.33745860684889	27.91703552302168	10	0.9993228620400258	0.9989842930600388	0.001318064	0.007041568	0.10721669862414941	1.8101273960904574
ATE1	Arginyl-tRNA--protein transferase 1	10	22.2007722	0.9993194445795627	1.0779730127906786	1.1156515139390482	0.9437621806351417	1.0408656879742708	0.2554616569781219	0.14840584824166983	0.071988374	0.072856447	0.056536342	0.041437773	0.070476515	53.830884950415474	61.15529672440801	11	0.98792491	0.9827498714619229	0.028959736	0.02940385	0.944550546	47.32157035221566
ATF2	Cyclic AMP-dependent transcription factor ATF-2	3	5.346534653465347	0.9993194445795627	0.9284297537317218	0.9624731490145062	0.8859774000618487	0.8566301984980649	0.7704148646759409	0.5639657104957636	0.6060839629268767	0.8589498529068111	0.7146165236741614	1.2100951646944078	0.7935047219972062	44.35944106395597	18.841928998506187	11	0.17795609263060785	-0.174348439	0.2779769594782785	0.079684057	7.018597885100361	49.50747905985846
ATF6	Cyclic AMP-dependent transcription factor ATF-6 alpha	2	4.179104477611941	0.9993194445795627	0.8817626248259903	1.093530227952746	0.8872143272242604	0.5884095029081375	0.16203808929864358	0.15512678393607326					0.078659628	50.336093156484864	22.261700678664486	7	0.9690915032667128	0.9381830065334256	0.028088885171555018	0.15126939	1.3319532657875517	11.32948518110801
ATF6B	Cyclic AMP-dependent transcription factor ATF-6 beta	2	3.4139402560455197	0.9993194445795627	1.1403264711439094	1.281471371674303	1.1101601017502676	0.6936579042784706	0.32288588625227754	0.2319122894593634	0.19130267446506394	0.1624917594413582		0.096336176	0.15457182967934102	51.63671016466321	26.096345397655238	10	0.936693945	0.905040918	0.1268633295444548	0.084345764	1.411732602836221	13.97693181036887
ATF7	Cyclic AMP-dependent transcription factor ATF-7	7	14.699792960662524	0.9993194445795627	0.8816056405959124	0.8703321988795543	0.7501031018993036	0.6487989360839598	0.42399677087302035	0.37929942650863324	0.2883798295401388	0.28982875647540707	0.3257304290744193	0.4032426812964932	0.31140882350695054	47.967938536978075	11.49218065380172	11	0.9662478787848116	0.9517826839783022	0.024072561160550957	0.035493947	1.064918973147641	2.172038147907395
ATF7IP	Activating transcription factor 7-interacting protein 1	4	4.881889763779528	0.9993194445795627	1.1298586881623904	1.082277511922859	0.7418006451253552	0.41185558809501605	0.16786703037384676	0.079279343	0.046829207	0.026462713519905635			0.044411171	48.74541113	19.935651607296073	9	0.9713158253473857	0.9541053205558171	0.050610933	0.063019084	0.9656328216950243	6.099615363552395
ATG101	Autophagy-related protein 101	7	40.825688073394495	0.9993194445795627	1.1293719352759215	1.006008194404117	0.8989163521557557	0.7211859046200161	0.3797107183509748	0.3051910828077939	0.3069019842642829	0.340617169	0.29953353050110904	0.052223836678315386	0.2280573191842976	51.35769099101241	18.436845175553525	11	0.9496997544514933	0.9281425063592762	0.069674778	0.054763961883366644	1.2161601495008307	6.342557945
ATG13	Autophagy-related protein 13	8	21.27659574468085	0.9993194445795627	0.9978782356713084	1.0392914591203937	1.0499735982629483	0.8518340729275186	0.49193952347582076	0.3238103548650257	0.35377995578015103	0.40560089490048973	0.4307974661994822	0.10251491176657211	0.3119254603736361	52.58095166788116	28.28321612102465	11	0.9378623746395316	0.9112319637707594	0.07586926	0.051663789428630695	1.1955760419479873	11.845247827473324
ATG16L1	Autophagy-related protein 16-1	8	16.639209225700164	0.9993194445795627	1.0428054268047398	1.028834189630034	0.9831219623568238	0.923779335	0.5368682067759584	0.2521596949546044	0.084436949	0.066903658	0.018782202	0.041803136075985715	0.036470871694884055	54.99101878416126	31.83106456103269	11	0.9972545116625616	0.9960778738036594	0.005711552	0.015131854422398883	0.17713538457045713	3.6419707329601168
ATG2A	Autophagy-related protein 2 homolog A	11	8.101135190918471	0.9993194445795627	1.0938827192413498	0.9832872773859201	1.0406934446746496	0.7313049222320972	0.42118598735815194	0.32255779547936897	0.10845542710069521	0.043828731	0.027219756453590295	0.046336281	0.023399998	53.74827636915368	17.68904474938851	11	0.9882411360035269	0.9832016228621813	0.023525559	0.03540123	0.5555712266642276	2.820567914047761
ATG2B	Autophagy-related protein 2 homolog B	20	12.127045235803656	0.9993194445795627	1.063597105768884	1.0636897573334303	1.090336004709994	0.9518786691311633	0.6022597999891365	0.3861579523966455	0.1185789123777217	0.061999691	0.010201132793648695	0.041696408	0.030433126	55.77706019683099	28.685207641629425	11	0.9915305208222395	0.9879007440317706	0.018430638815042238	0.02883115	0.3155828493573572	5.363988105506854
ATG3	Ubiquitin-like-conjugating enzyme ATG3	11	35.35031847133758	0.9993194445795627	1.0680248875372187	1.079250070689732	1.0957860502392753	0.9542807777373304	0.5497620592886134	0.3276261510867889	0.17392884562415922	0.05995641	0.045317404103840435	0.053555064	0.055343701	55.24635290013217	27.528337575615737	11	0.9896056841812735	0.9851509774018192	0.022163587	0.031186755845518152	0.3805059933011865	5.768514672733341
ATG4A	Cysteine protease ATG4A	2	9.798994974874372	0.9993194445795627	0.9500659582892248	0.904845533	1.022395394595975	0.24765405613154706	0.1941400987123252	0.045322426	0.1188504706830552	0.096976929	0.08481048		0.10802001132484818	49.43958775835209	149.33364886399855	10	0.9859564284039317	0.9789346426058976	0.024175410950565912	0.026332994087468652	2926.6105419299893	784270.3357
ATG4B	Cysteine protease ATG4B	5	17.557251908396946	0.9993194445795627	0.9925579153153617	1.0485179573269774	0.9611964597769325	0.3153455823702664	0.080525715	0.041466445				0.040170662	0.050176951629436806	48.81817295065022	39.403523682284245	8	0.9979160947406271	0.9963531657960976	0.003352102	0.015568903954444971	0.24201328418749915	6.974618404497698
ATG4C	Cysteine protease ATG4C	4	10.262008733624455	0.9993194445795627	1.0625992555929258	1.113953657816819	1.1193495213765048	0.6675930262938753	0.1664407184681116	0.084912987	0.048514632	0.01277244	0.033837088093416776	0.044325407	0.040694337114493884	51.235903901407795	31.000398747026992	11	0.9846011800189806	0.9780016857414008	0.038531638	0.035264823875090806	0.5797917054854828	9.064881776993223
ATG5	Autophagy protein 5	7	25.818181818181817	0.9993194445795627	0.9750079592065757	0.8734375826655933	0.7403628280917027	0.5342250556764394	0.2267703956449573	0.12616099647983342	0.034715539	0.010837895607223001	0.007646182		8.264411377467695e-11	49.76195879259369	13.081253251371923	10	0.993746952	0.9906204286269175	0.009777969
ATG7	Ubiquitin-like modifier-activating enzyme ATG7	12	19.77240398	0.9993194445795627	1.0696020407016507	1.0622745703754681	1.0769680415642815	0.746165744	0.096915091	0.051602794	0.043648404	0.020926673	0.011222636541478447	0.016119366	0.025297970290305782	51.407937414650476	38.607190856819194	11	0.9936105472422793	0.9908722103461133	0.016288556659340335	0.022087434	0.3987474759044636	8.517017275
ATG9A	Autophagy-related protein 9A	11	15.494636471990464	0.9993194445795627	1.0910873877141392	1.0214372091767172	1.0911411934341222	0.8211436112920806	0.2968342335418127	0.14502321418040784	0.18451911086865352	0.054674434	0.014313170848093689	0.04001388	0.05832648	52.87891517169177	27.00241442439551	11	0.9857482350889981	0.9796403358414258	0.031776686489186134	0.034109428	0.567060781	5.323464507013233
ATIC	Bifunctional purine biosynthesis protein ATIC	37	60.13513513513513	0.9993194445795627	1.0376221841716207	1.0051828439549588	1.0072567920753555	1.0258017701186768	0.6815323298398288	0.45872023449096494	0.12896882644777546	0.023542484	0.012594346980444877	0.014442323822041086	0.011689637060489533	56.50202211542414	31.787745705617585	11	0.9977748985626838	0.9968212836609768	0.004733215	0.014650007123916288	0.14535007175896883	2.828823603522267
ATL2	Atlastin-2	9	16.466552315608922	0.9993194445795627	1.0061342276829883	0.9954212432716548	1.0166334837655322	0.7106983992583719	0.11215878777092513	0.070019445	0.067009139	0.039142635	0.025432916	0.008546858	0.03538606	51.26911948700635	34.23630384	11	0.9988890608909324	0.9984129441299034	0.002494931	0.008807846	0.14820195165874972	2.7762014552286223
ATL3	Atlastin-3	18	38.632162661737524	0.9993194445795627	1.0039166323070947	0.9671420465581287	1.0122497868986366	0.8381129649947353	0.082768949	0.045850574	0.028131747647252247	0.017600816885050205	0.020209938346726485	0.013779542815548055	0.021467814362629012	51.83833745	44.79416796885879	11	0.9993644845170321	0.9990921207386173	0.001512746	0.006594809	0.13544434616469553	2.8170831202417013
ATM	Serine-protein kinase ATM	16	6.675392670157068	0.9993194445795627	1.1465171954808613	1.0600690393391596	1.1675664785180775	0.7792194981117768	0.14400082875961742	0.076434538	0.030987616	0.024640457481150884	0.045036077450192155		0.037749492088132275	51.79403078264829	36.53378260459688	10	0.9771138635050283	0.9656707952575424	0.055870026	0.050895001	0.8166078882755459	13.166941107490539
ATN1	Atrophin-1	4	5.462184874	0.9993194445795627	1.1498144454355383	1.1075063668940568	0.8673713852150339	0.7267062536648927	0.7532496173514054	0.45296208059378656	0.49358861000211607	0.5964165549814323	0.6388523928700094	0.7866234477658965	0.6188077178700304	47.802156245773745	25.915988679353656	11	0.7578638051143499	0.6540911501633571	0.1321974458935606	0.056030491	2.8109716037331918	26.787222338576193
ATOX1	Copper transport protein ATOX1	3	20.588235294117645	0.9993194445795627	0.7884042918651216	0.9246192020151786	0.6324092168776713	0.7126148841184872	0.5974360811633062	0.5441129279509296	0.37962074572128846	0.4431547703837283	0.3473141070085002	0.27726706437797105	0.20506811124556967	52.94843308890056	5.683855858237096	11	0.8970173600266306	0.8528819428951866	0.057481998195805684	0.16883425435959704	5.252585951437251	1.9417796513020544
ATP11A	Phospholipid-transporting ATPase IH	7	7.583774250440917	0.9993194445795627	1.0257753025962166	0.9775944814477995	0.9094360242460041	0.7497325550628883	0.5706667625160725	0.4025852116376689	0.2982883498238195	0.072764954	0.072038358		9.584844029575379e-11	55.50702566796262	12.330763505616655	10	0.9929229670408164	0.9893844505612246	0.009118477	0.001032722	0.6789836605385606	1.4771351287611898
ATP11B	Phospholipid-transporting ATPase IF	17	17.75700934579439	0.9993194445795627	1.0945462697261819	1.0302604342954693	1.034201110991407	0.938819453	0.8385793197970506	0.5786694368398174	0.46475850479287323	0.11904467766062757	0.05108257	0.028236737	0.015292670598233027	58.84271783353466	19.216957209947967	11	0.9871824210363679	0.981689173	0.023037952	0.045693235723951814	0.6007701283907714	3.422822121914573
ATP11C	Phospholipid-transporting ATPase IG	17	17.226148409893995	0.9993194445795627	1.0342772972085414	1.030430182086731	1.0162687802917056	0.9977818503586264	0.7781768096622835	0.5494299617602609	0.2239132115665364	0.064729109	0.072233183	0.073872686	0.065751554	57.094527786271165	32.23166501	11	0.9984692490602901	0.9978132129432716	0.002873504	0.011564634800080286	0.12312701910375967	2.227104525617423
ATP13A1	Endoplasmic reticulum transmembrane helix translocase	24	22.425249169435215	0.9993194445795627	1.0147992079632717	1.0060186129184403	0.8850892776621034	0.7391295682436434	0.33666263548134734	0.16672008188382229	0.061317786	0.047245180308887844	0.026639429499430246	0.033770894268396794	0.018799094956757578	52.55785146667451	19.02580117784689	11	0.9959098761608809	0.9941569659441155	0.007973447	0.019094113	0.31601480394631853	1.716327889622034
ATP13A2	Polyamine-transporting ATPase 13A2	6	7.372881355932204	0.9993194445795627	1.0383996446203365	0.9485846650873545	1.1522369203853302	0.8389211599374766	0.5778261120866579	0.46789522615511164	0.4171851574750434	0.062504811	0.030201015	0.044644082314217744	0.00567153	56.84450847823802	15.008444290645198	11	0.9689945685654011	0.9557065265220016	0.056074008	0.075878765	1.043909519974591	4.030290906648596
ATP13A3	Polyamine-transporting ATPase 13A3	5	5.5464926590538335	0.9993194445795627	0.9095961864597205	0.831164804	0.846838788	0.9606013597220162	0.5718220458449645	0.3169666972682341	0.1120276961722655	0.080649815	0.059981026	0.026894453	0.050107879829529134	55.309741928524005	30.646388292508664	11	0.9628110463169929	0.9468729233099898	0.060895276	0.050618776	0.5762202665455232	11.192397227926126
ATP1A1	Sodium/potassium-transporting ATPase subunit alpha-1	40	38.220918866080154	0.9993194445795627	0.9944442311441793	1.0041716494802555	0.9709875735055911	0.9570450835947698	0.8489828676487409	0.6694523317544535	0.5333150422532853	0.087763446	0.063969667	0.056819998	0.025575593414421283	59.457408263433635	21.15756616864809	11	0.992001713	0.9885738759207886	0.013023494731103665	0.033425554	0.43830765129092003	2.8317124631314554
ATP1B1	Sodium/potassium-transporting ATPase subunit beta-1	3	9.570957095709572	0.9993194445795627	0.988966491	0.8980244688765229	0.9760852198762527	0.8621932013912047	0.8126144192524366	0.6818150195800458	0.46894804644124877	0.41661548002100424	0.6160480929871516	0.4116580068670643	0.46267317031121036	55.455890516935995	20.877207988208575	11	0.8934594735305345	0.8477992479007634	0.056971717437243836	0.055591149	1.3210992648681101	10.79748665800784
ATP1B3	Sodium/potassium-transporting ATPase subunit beta-3	14	48.028673835125446	0.9993194445795627	1.0092836488507644	0.8922214640123832	0.9386126356060535	0.9123046071205262	0.8673186888336708	0.6193150979983687	0.5236477739194525	0.32073338371019644	0.350526103	0.2618452807588547	0.28363403990215197	57.60582746734462	19.022952386684267	11	0.9650298304018693	0.9500426148598132	0.029646489624510566	0.048065026	0.8474594310199021	5.351685588873655
ATP23	Mitochondrial inner membrane protease ATP23 homolog	4	18.29268292682927	0.9993194445795627	1.0710389610558766	1.0120177446039664	0.9284110793709184	0.5444741861754069	0.2522942351357634	0.17296904731370213	0.062920702	0.041246885			0.048060845	50.70729741164694	18.692818295603697	9	0.9914722179817868	0.9863555487708588	0.013259820081797815	0.042369705	0.5709863722523292	3.152523066393611
ATP2A2	Sarcoplasmic/endoplasmic reticulum calcium ATPase 2	35	29.846449136276394	0.9993194445795627	1.0699633677584046	0.9556991390646373	0.9918711591148901	0.8036781344129756	0.19115688464310193	0.076384883	0.034664594	0.015663477021306896	0.004585898	0.006337244	0.010222492430238983	52.349829822809646	30.328833624675518	11	0.9970046754627412	0.9957209649467731	0.00694888	0.015289650556533576	0.24977272762195807	2.737647743420586
ATP2A3	Sarcoplasmic/endoplasmic reticulum calcium ATPase 3	29	26.626626626626624	0.9993194445795627	1.047146126723537	1.0123248131968752	0.9969591422009968	0.8069979365436768	0.40597163472041703	0.21193741216251927	0.068629115	0.045067626	0.037211325372664604	0.032683896	0.025854878886469868	53.60858232532066	22.368408301172618	11	0.9973646068808852	0.9962351526869789	0.005448287	0.015317488604786964	0.23499932111264704	1.7844292258132046
ATP2B1	Plasma membrane calcium-transporting ATPase 1	18	18.360655737704917	0.9993194445795627	1.0037682851132301	0.9737734086436887	0.9392459927136001	0.9132971728682799	0.683965068	0.46756288215794584	0.098822837	0.031286565203352656	0.024789466142725685	0.030750320228459374	0.016047483	56.42674247661194	30.68693018547045	11	0.99369427	0.9909918149489815	0.012059534622105694	0.023493996	0.23866900859492843	4.396134650493749
ATP2B4	Plasma membrane calcium-transporting ATPase 4	40	28.68654311039484	0.9993194445795627	1.0022975455618826	1.0107245584940046	0.9937699199936293	0.95797351	0.7220256701660407	0.5360931509765496	0.17601128923431741	0.059216658544074915	0.050696488	0.032842278	0.036551649	56.89258375701027	29.406760103138467	11	0.998516737	0.9978810526382443	0.00279961	0.011632722174460654	0.12438163862975983	1.9761943159972248
ATP2C1	Calcium-transporting ATPase type 2C member 1	6	7.508161045	0.9993194445795627	0.9678237377468846	1.0091470048885112	0.9236457149024498	0.8471841953010271	0.6379000023658183	0.42627101273625684	0.12731689702591778	0.028627134	0.062482896	0.016997603227592025	0.012405544315450934	55.92734193403312	21.762578319830418	11	0.9893370837200721	0.9847672624572459	0.019305206	0.032645342	0.4004747280427535	3.6773338965110707
ATP5F1A	ATP synthase subunit alpha, mitochondrial	43	60.21699819168174	0.9993194445795627	1.042458909531668	1.0056670064052475	1.0073992566323375	0.943163627	0.9269289189153773	0.7229737434036296	0.7669313775459681	0.544797824	0.011987169930649275	0.018136871	2.9840051363194675e-07	63.642754152494504	17.057170885011946	11	0.9537259946887867	0.9338942781268381	0.067799905	0.622020244	1.5988637583452097	4.883220781816812
ATP5F1B	ATP synthase subunit beta, mitochondrial	30	71.64461247637051	0.9993194445795627	1.029102061041692	1.0326401647610046	1.027768425052983	0.942379351	0.8593681884741172	0.6631381292410262	0.6807299614676096	0.5613863915363676	0.024519327	0.0124586	3.0175068732596344e-07	62.79653506354268	13.818346892343463	11	0.9440000969977154	0.9200001385681648	0.081113371	0.4099217043438934	2.5028514866736455	4.751602153861205
ATP5F1C	ATP synthase subunit gamma, mitochondrial	14	34.899328859060404	0.9993194445795627	0.9776354701317477	1.0091267943358142	0.9071862407952964	0.8713944905161259	0.7862388611938034	0.6836804395181612	0.6584010575179868	0.4542385283111503	0.007651829	0.007569239	6.425865395343067e-09	61.66230690746662	12.908674668426592	11	0.9555000210194725	0.9364286014563893	0.060200262	0.045383098	2.1574345379384843	3.797634311096318
ATP5F1D	ATP synthase subunit delta, mitochondrial	3	17.261904761904763	0.9993194445795627	1.0310330806887533	1.0197588466488086	0.9301980575660502	0.7559846685130921	0.5176748167851171	0.39888561642862447	0.2976829291919279	0.2450868291738206	0.061530447	0.054197752098816554	0.056136280855551224	54.91175259899688	12.226867313321907	11	0.9898520038991451	0.9855028627130644	0.015218581	0.039430682596450495	0.6728420619213645	1.6091919281083418
ATP5F1E	ATP synthase subunit epsilon, mitochondrial	3	45.09803921568628	0.9993194445795627	0.8840440934423334	0.9225361652027625	0.8595538308937645	0.6635824130997002	0.4632449913561933	0.46275995635102257	0.41356023926648383	0.41239327029017414	0.07097384	0.068785886	2.5954286053675446e-08	56.11099965678108	7.170109300378484	11	0.9556974453998994	0.9367106362855706	0.047494654722239765	0.03982495	3.007686900020186	1.683815212105255
ATP5IF1	ATPase inhibitor, mitochondrial	10	44.339622641509436	0.9993194445795627	0.9640138096657639	1.0305052220333693	1.0028739190561446	1.0178888844020746	0.9936888935114595	0.7719821644007306	0.7491634565382699	1.1038603943143253	2.4932964241097366	2.8607122400803915	0.9509287097859189	2.7310745609831955	-41.98871618	11	-0.161956219	-0.659937456	5.820476476321005
ATP5ME	ATP synthase subunit e, mitochondrial	5	62.31884057971014	0.9993194445795627	1.029242176858317	1.061198741	0.995234843	0.8218677596221019	0.7341810428837194	0.5826149516237634	0.5915017412626957	0.3587297866332294	0.077173063	0.088228352	3.77320907851697e-09	60.34684239288916	10.870610001769863	11	0.9740938716156161	0.9629912451651659	0.034299895	0.050107439	1.5391960623271659	2.4254486854918986
ATP5MF	ATP synthase subunit f, mitochondrial	2	25.53191489361702	0.9993194445795627	0.9015395630154698	0.9529730242953516	0.9216058054651116	0.9461421186310419	0.9298081373037004	0.7364364634931085	0.6860665510981446	0.6919790699203322	0.5683037072338982	0.23471544914369688	6.313522149525852e-09	69.37399307572622	7.587667449416972	11	0.9075491624158203	0.8679273748797433	0.048397896525539746	0.15043795182474498	3.8346617839624293	1.3883363107612765
ATP5MG	ATP synthase subunit g, mitochondrial	6	47.57281553398058	0.9993194445795627	0.9996992308045337	1.0492670223431266	0.9863452688120219	0.8765935488532557	0.6603887560224504	0.5160127640275326	0.4708889580115142	0.22967072661529972	0.009472572		9.518563715005257e-11	58.248629107853546	12.92091768081089	10	0.9842054034717687	0.976308105	0.018897190199851664	0.001961571	1.2813101075392346	2.672816404438199
ATP5MJ	ATP synthase subunit ATP5MJ, mitochondrial	3	48.275862068965516	0.9993194445795627	0.8809284562087932	0.8268277106420782	0.8880804840188451	0.8357457255172941	0.6608598165512201	0.6028500248392503	0.8178593258024044	0.9314107313032899	0.6219221647065197	0.3082730480928515	2.1369057390252522e-07	76.06612015723967	3.7668202532703785	11	0.542107343	0.34586763333183435	0.1780581534247559	0.8488704981951769	103.65032796970023	4.578887449779013
ATP5MK	ATP synthase membrane subunit K, mitochondrial	4	44.827586206896555	0.9993194445795627	0.983910564	0.8815836125179498	0.898547505	0.8045190167066834	0.6625271032705227	0.5334802426776053	0.5791711045343654	0.8062645258950968	0.9146454550169617	0.6227969318841997	0.6908707165630603	45.95528870953843	17.223755833860334	11	0.567079589	0.3815422694283185	0.11777787910430611	0.05679823	3.646898504301234	18.578921498872752
ATP5PB	ATP synthase F(0) complex subunit B1, mitochondrial	15	41.40625	0.9993194445795627	1.0224939479546822	0.9978146202082898	1.0269050037626832	0.9651337666737434	0.9345254823820495	0.7331200620983892	0.7295549088430815	0.3315293622947032	0.005159856	0.008988716	1.986611617432743e-07	62.19263198698463	19.286893772897653	11	0.9831993544279163	0.9759990777541662	0.027086387440528065	0.036937715	0.8378498960608884	3.495513581301847
ATP5PD	ATP synthase subunit d, mitochondrial	12	71.42857142857143	0.9993194445795627	0.9205290844135324	0.8942141852090439	0.8512526964578505	0.8202537675146518	0.8479625904214172	0.7127556658488188	0.7191648238411661	0.42239513938140094	0.087946967	0.1478580583365177	8.851838819712299e-07	62.60240621057577	10.847407403181599	11	0.9246238801642309	0.8923198288060442	0.074267878	0.21498467159960896	3.531014401095662	3.9217680279868254
ATP5PF	ATP synthase-coupling factor 6, mitochondrial	4	45.370370370370374	0.9993194445795627	0.7478983623783438	0.7814107422061949	0.7667317779964591	0.7068727885729323	0.5292999969674766	0.465977754	0.7963107872090444	1.3099869526230983	1.6360099615419048	1.1354864976223924	0.7139385791850836	60.289955758622135	-186.8053878	11	0.4147828352369288	0.16397547890989828	0.7045223929578199	0.12117788123158833	676.5674211382898	369836.1090338389
ATP5PO	ATP synthase subunit O, mitochondrial	12	55.39906103286385	0.9993194445795627	0.9402400430157151	1.0006122107947995	0.8883850082951681	0.8181273221992849	0.7563105831064875	0.6591790726580485	0.660628261	0.3036788096948061	0.018860134315533867	0.012586780417245412	7.864131568169341e-10	60.59854312186813	12.615948971836685	11	0.9591601114957847	0.9416573021368353	0.055116962	0.022355931763260242	1.8628995097076537	3.4241119558964495
ATP6AP1	V-type proton ATPase subunit S1	11	24.893617021276597	0.9993194445795627	1.0903780399555414	0.9820908659393466	0.9926953676255713	0.8241295029562132	0.589155381	0.4621873387482609	0.33220117791810083	0.26100175	0.3066291610543343	0.18302140701766012	0.23262609405044166	54.254450452516664	17.188184121403975	11	0.9853843732011776	0.9791205331445394	0.017535766045543515	0.031860349	0.617516414	3.0680252766027922
ATP6AP2	Renin receptor	9	28.857142857142858	0.9993194445795627	0.9794117657302813	0.9319662648915179	0.9486170434379045	0.767113074	0.40675958391792055	0.2288317944811345	0.17360620878401767	0.12551453866237952	0.12280134800747532	0.14081062926918345	0.11887922966262598	52.59140240567806	19.806645403339154	11	0.9955557589878211	0.9936510842683158	0.006795527	0.017353608379626774	0.31774489177781096	1.848740861602753
ATP6V0A1	V-type proton ATPase 116 kDa subunit a 1	25	29.51015531660693	0.9993194445795627	0.9839074822151475	1.0481054242843542	0.9210512080378954	0.7400014084556182	0.5842916859523309	0.48914680027318513	0.41870399892098875	0.3234658461033329	0.076090982	0.037939242	2.3378333935397677e-08	57.41769167111424	9.526910624	11	0.9810462635277523	0.9729232336110747	0.025446095152955713	0.018631892	1.4568174847372715	1.6773387510958868
ATP6V0A2	V-type proton ATPase 116 kDa subunit a 2	10	15.186915887850466	0.9993194445795627	0.9753291846781607	1.0233988303882502	0.9548601697684184	0.8155053422843093	0.5816414886666845	0.4541068835360879	0.38248523250764144	0.17041995376357416	0.17946481429598685	0.15952591566638158	0.1405862322055158	55.13484127245217	14.147853097038311	11	0.9948499971712096	0.992642853	0.006568648	0.023388077	0.40929611168347774	1.3896124049131253
ATP6V0C	V-type proton ATPase 16 kDa proteolipid subunit c	2	16.129032258064516	0.9993194445795627	1.0015116867883709	1.1398241541328347	1.0620624339199791	1.0184950679388014	0.9320477500427676	0.6890342687893709	0.5816805551979631	0.7857231522867966	1.1521920554433067	0.7467808123840798	0.7910825929069716	55.11661743417589	343.77313710490694	11	0.41721411417593535	0.16744873453705045	0.21040226056625586	0.081086725	592.4498336290316	1596516.9919734753
ATP6V0D1	V-type proton ATPase subunit d 1	10	27.635327635327634	0.9993194445795627	0.96145524	1.0003762572677197	0.9500731168412665	0.6512564161079323	0.48112022680958605	0.39612550530159124	0.3073034459975134	0.16049773688085503	0.045103138	0.028274031400119852	0.005101724	54.69558582	10.733098002511289	11	0.9903615161257909	0.9862307373225585	0.014554628590099086	0.042273397	0.7406623465385275	1.2747451342114804
ATP6V0D2	V-type proton ATPase subunit d 2	2	5.142857142857142	0.9993194445795627	0.8734833760750045	0.7211759635200433	0.7577359237469129	0.6908172608837245	0.49296459692289835	0.294726531	0.29063610973270443				1.089509416019041e-08	53.11616002	7.041911052581898	8	0.9221314482613474	0.863730034	0.036562932628489586	0.034032205	10.457179155261157	3.503693397585339
ATP6V1A	V-type proton ATPase catalytic subunit A	34	55.59157212317666	0.9993194445795627	0.9673135934122514	1.020828471489324	0.9717381320532597	0.9127284317383619	0.533942323	0.4305909809097176	0.370417695	0.12016061244932309	0.014682856336264745	0.022389483567632817	0.00316553	56.43361150599276	14.486824744915758	11	0.9898978873901284	0.9855684105573262	0.017119532	0.040616696	0.5846911123048601	2.107642103858206
ATP6V1B2	V-type proton ATPase subunit B, brain isoform	17	36.59491193737769	0.9993194445795627	1.0003327581408226	1.0040531335442158	0.9724553643677462	0.9272863886873485	0.5220330734798129	0.400649487	0.3474933934285203	0.11061146115044403	0.019860750804903578	0.013738743497417565	0.012585757264563568	56.05805424099292	15.560618212114948	11	0.9901454579036564	0.9859220827195091	0.017254580746938995	0.037611868	0.5327657839809747	2.290916340693738
ATP6V1C1	V-type proton ATPase subunit C 1	16	34.29319371727749	0.9993194445795627	0.9706703207189644	0.9982852713831493	0.929339826	0.5272367932584087	0.11957596952102151	0.085088481	0.03537808	0.020876182	0.014977741326343327	0.023360963	0.021212961213633807	50.16278437758625	23.09176354185398	11	0.9994592604839359	0.9992275149770512	0.001121615	0.006088076	0.1027801705892709	1.0119247991682827
ATP6V1D	V-type proton ATPase subunit D	16	54.655870445344135	0.9993194445795627	0.9928799717208543	1.008124752314717	0.9616368827802484	1.0154356525571073	0.6416901060461578	0.4925727955743972	0.372109859	0.24968369134561974	0.20281018364545023	0.1365430961666047	0.18796196659746855	55.971957212450775	21.88130800954906	11	0.9894251407569994	0.9848930582242849	0.014000144108136332	0.027765196609888253	0.4124804730005162	3.8415711375894306
ATP6V1E1	V-type proton ATPase subunit E 1	19	68.58407079646017	0.9993194445795627	0.9703742985685146	0.9181536756675456	0.8697621034039696	0.8603709367204214	0.3390896951431319	0.1861372344369878	0.11854152669835519	0.098341836	0.10634317051485807	0.08611271	0.090784827	52.98017376	26.751490160376342	11	0.9866066846993082	0.9808666924275832	0.022357123645558055	0.028760732786750124	0.4923059513898541	4.592368772654048
ATP6V1F	V-type proton ATPase subunit F	8	68.06722689	0.9993194445795627	0.9056180884077386	1.062578900439829	0.9262656304465389	0.7653317784756853	0.3817951769380993	0.3245208047438911	0.16905648883943983	0.073894096	0.061708889160936746	0.063560977	0.052125375	53.35391901127929	16.427629317737058	11	0.9902298045192531	0.9860425778846473	0.016569418	0.030412383	0.5106520615216229	2.199199625064873
ATP6V1G1	V-type proton ATPase subunit G 1	4	25.423728813559322	0.9993194445795627	0.9456043461447385	0.9038628909666159	0.931599546	0.7952132245660067	0.39486356048004545	0.31113662669996883	0.2277797922638889	0.29165910229749126	0.33301651626665524	0.440799397	0.31853016889900543	51.253881241116744	32.27029375434765	11	0.9576221982699668	0.9394602832428096	0.041318782	0.036224163	0.8461040892168611	14.211606678260928
ATP6V1H	V-type proton ATPase subunit H	16	42.65010351966873	0.9993194445795627	1.0162296445489942	1.0114401722346513	1.009347996169668	0.7945994055204644	0.2035046251013694	0.089912994	0.054176068	0.023488282	0.027717178581574384	0.022510127	0.027054914108828543	52.27645065627911	30.01777199420946	11	0.9995284377955251	0.9993263397078931	0.001061477	0.005988351	0.099389408	1.082587982914803
ATP7A	Copper-transporting ATPase 1	13	12.066666666666666	0.9993194445795627	1.011557644937442	1.012381332804437	0.9981601959709745	0.7379904451380656	0.21787298805891722	0.13420794235157932	0.098509937	0.081261808	0.020707747	0.014394946588782473	0.04613986	51.96142760138761	25.521622229900018	11	0.997814039	0.9968771989710614	0.004571012	0.012885281143220068	0.21690159331052167	1.950950031149646
ATP7B	Copper-transporting ATPase 2	2	1.5699658703071673	0.9993194445795627	1.0510786934728897	1.054211088631686	1.1926594092127367	0.9600110113610335	0.4461356673896517	0.3101312302407274	0.1332311013022019	0.11468164622434875	0.15137205775623164	0.11238936269648103	0.12519894304071122	54.30711582514214	33.58039962203928	11	0.976975947	0.9671084953691415	0.04719279	0.041564084013426844	0.6310297933154265	12.283410278647077
ATP9B	Probable phospholipid-transporting ATPase IIB	3	2.4411508282476024	0.9993194445795627	1.012922317045912	1.110476410855428	0.8390818080757728	0.924504473	0.6754893566998416	0.5754216454109145	0.35458173451558495	0.19903948907875454	0.3010032841010172	0.23856944540368366	0.2331182979805937	55.896912157748886	20.714464166668176	11	0.9604926689766755	0.943560956	0.045995021	0.051330812	0.8322183432265886	6.846551281422506
ATPAF1	ATP synthase mitochondrial F1 complex assembly factor 1	10	30.79268292682927	0.9993194445795627	1.0513101983055182	1.0397727292204795	1.0133016545766795	0.7792110920511397	0.36644958415217993	0.18923886087852446	0.089460642	0.039222169	0.052499514	0.015158281550341123	0.029623996630713245	53.19614064465736	22.045940251071297	11	0.9961529111313903	0.9945041587591289	0.008136572	0.018570772591776898	0.2952667845991003	2.09730793
ATPAF2	ATP synthase mitochondrial F1 complex assembly factor 2	3	12.802768166089965	0.9993194445795627	1.0344133194871428	0.8914643902471079	1.0573193422251284	0.9961588741585438	0.8816409259993873	0.5595064050061337	0.469985577	0.079162015	0.029284692		1.0411651540920275e-09	58.91440234321385	21.45725408320595	10	0.9718510705200272	0.9577766057800408	0.039251070958659824	0.000836287	0.9042590389393204	5.948620744092892
ATR	Serine/threonine-protein kinase ATR	19	9.757942511346444	0.9993194445795627	0.9829953421833055	0.9124624167070136	0.9252479389080448	0.6212728898909393	0.23047796136202597	0.12397055406473032	0.081729402	0.050555114	0.022001365053344532		0.024108228016317845	51.150352713645205	18.132210875853026	10	0.9971954281391289	0.9957931422086933	0.004676615	0.01850432	0.28511686754217297	1.4455394791463743
ATRAID	All-trans retinoic acid-induced differentiation factor	2	6.550218340611353	0.9993194445795627	0.9401254804189981	0.8591343019056986	0.987729491	0.9642139234296441	0.6024942220788411	0.5269004320883699	0.3909534676036104	0.37898527869739695	0.36332194556715597	0.1988363417219696	0.30393035123700063	54.80595566451541	21.31987367809091	11	0.9511741754301202	0.9302488220430288	0.044239778	0.046919926	0.9044671913120815	7.306515599474958
ATRIP	ATR-interacting protein	5	7.711757269279393	0.9993194445795627	1.0903222535014239	0.9887476186811389	0.9887847763169373	0.8151790075708675	0.445201194	0.3020234802866835	0.031313197		0.036242645		1.0985788152506615e-06	54.269853275333055	21.017715526026283	9	0.9877174786455568	0.9803479658328909	0.018333163	0.2993790769926543	0.5606719508127704	3.7141190654586103
ATRN	Attractin	6	4.338698390482855	0.9993194445795627	0.8731078458903685	0.820009699	0.9908994648931346	0.7364208053526289	0.43381385042752424	0.381243186	0.29036815110576086	0.24575884282048224	0.16533775138584952	0.039210716760531304	0.062896776	53.88924471998907	9.946615281	11	0.9620371345050257	0.9457673350071796	0.046263538	0.077355874	1.5070489659934847	2.144309438884751
ATXN10	Ataxin-10	20	38.94736842105263	0.9993194445795627	1.026985039863718	1.0500389707875295	1.0326101748959235	0.9029525227877924	0.12951786840972243	0.056448552558981256	0.038282526	0.033425301	0.017480545	0.018225882009731416	0.027383797	52.48652590729063	45.31824851993724	11	0.9981218772965096	0.9973169675664423	0.004699016	0.011654440242460252	0.23366506682454477	4.101155510211571
ATXN1L	Ataxin-1-like	2	3.0478955007256894	0.9993194445795627	1.3531988139527258	0.8932369170684789	1.458653774083027	0.9002460669678954	0.2628065900633739	0.26110498683721234	0.059025919	0.028510338029164847	0.10706195390353486	0.06318429	0.074883805	53.28069063499061	33.99226450282404	11	0.8785625930939134	0.8265179901341619	0.36613357603844265	0.11012223884269012	1.8991108015468503	27.054257642017177
ATXN2	Ataxin-2	14	13.480578827113481	0.9993194445795627	1.056842551133164	1.0249489377260497	0.994749563	0.7158334197435774	0.17157318826249737	0.094649171	0.053771101	0.036869305	0.032353953	0.057011342	0.042971317	51.539645197465916	29.06263256579029	11	0.9979205356153977	0.9970293365934253	0.004618069	0.012436810016352483	0.2075432287985809	2.5515349974501857
ATXN2L	Ataxin-2-like protein	42	36.93023255813954	0.9993194445795627	1.014137994429016	0.9870482248359254	1.0052412496516223	0.741347008	0.2705383704411242	0.14557719829703422	0.070972795	0.048575487	0.063910274	0.074685842	0.057462085	52.134802488154875	24.706937328596396	11	0.9988674194749354	0.9983820278213363	0.002266307	0.009187908	0.15644814811064403	1.31155725
ATXN3	Ataxin-3	5	18.005540166204987	0.9993194445795627	0.9059065171567321	0.9003624250863613	0.8626258369368633	0.38182177983214355	0.094276823	0.072672098	0.075133601	0.026255446709539883			0.030156195037816858	48.61201332125373	19.089178383090836	9	0.9930989831220046	0.9889583729952074	0.010132998580886616	0.028681266998819163	0.44028492687031867	2.5097835525110135
ATXN7L3	Ataxin-7-like protein 3	2	7.204610951008646	0.9993194445795627	1.0713248686863348	0.9316245163596177	1.044164376861867	1.0071493605814852	0.6139197804401905	0.3297686841288836	0.10836713982904717	0.111150529			0.096270002	55.44623006726674	41.15320029628442	9	0.990222502	0.984356004	0.013047082	0.040383785	0.27187373852975416	10.033383277550552
ATXN7L3B	Ataxin-7-like protein 3B	2	23.711340206185564	0.9993194445795627	0.9797600826327882	0.9799863974643052	1.0668178446652201	0.7950595038703465	0.2874126992369688	0.1533604118501745	0.12360282827092986	0.066290624			0.08000265	52.47702907671232	27.607761104192658	9	0.994565593	0.9913049481063936	0.008220803	0.029837090528662978	0.37981339376694323	3.6294568884150764
AUH	Methylglutaconyl-CoA hydratase, mitochondrial	5	11.209439528023598	0.9993194445795627	0.9963597705499627	1.000374519651381	0.9894809934138401	0.7450856340774706	0.1207564986975505	0.083310132	0.023225837	0.056465861			0.04314096	51.447555924926064	35.398804230628976	9	0.9994157418885018	0.9990651870216029	0.001027021	0.009129822	0.12513870242290218	2.2717500710260197
AUP1	Lipid droplet-regulating VLDL assembly factor AUP1	10	26.585365853658537	0.9993194445795627	0.9847196373971615	0.9864830914238532	0.9231034515679681	0.419899355	0.055966366434494874	0.040912281	0.026478275367171327	0.015074857947622552		0.011605546805246156	0.015420342	49.32552030939059	27.041836381758117	10	0.9998426087426565	0.9997639131139848	0.000312174	0.003458016	0.051922138	0.7931328796543082
AURKA	Aurora kinase A	9	28.28784119	0.9993194445795627	0.9993704093712635	0.9324960378603684	1.0229607871376665	0.679226377	0.25208733827890467	0.18479394024763104	0.071575558	0.027753449	0.023156285	0.011392754992297482	0.020504201173884296	52.05049371918826	20.19981599534835	11	0.9951922518938316	0.9931317884197595	0.009696711	0.020243723	0.3399041124829791	2.0561181193806797
AURKB	Aurora kinase B	5	18.313953488372093	0.9993194445795627	0.9906808049471054	0.974143473	0.8999411893601544	0.47653450049746926	0.13627105366414824	0.055635436	0.050253741	0.033013345			0.028548122	49.66201579898844	21.754474971669815	9	0.9996472458304527	0.9994355933287243	0.00057288	0.00700264	0.095369752	0.8117893135386794
AVEN	Cell death regulator Aven	2	9.116022099447514	0.9993194445795627	0.9818708894136258	1.1719841697266038	1.0498399824036888	0.5700846931626352		0.19868338685057332	0.21690931341879272	0.24299120471910907		0.6572621521024751	0.32896135790770775	49.773408128684856	126.49678368365349	9	0.8550213435989766	0.7680341497583626	0.17709252478686732	0.085904519	625.5836537646114	298184.3747100536
AVL9	Late secretory pathway protein AVL9 homolog	15	28.858024691358025	0.9993194445795627	0.922359245	0.9554441696148629	0.9253119410857359	0.9085058080650491	0.42624877314889115	0.2312888008687295	0.04965153	0.043303675	0.015906373977634447	0.019585656841519174	0.016837252859122742	54.30228868145332	27.210427201538586	11	0.9928408735542902	0.9897726765061289	0.013867785081502996	0.023633443862777697	0.3245924614134764	4.024945430673681
AXIN1	Axin-1	5	5.684454756	0.9993194445795627	1.0396539657727517	1.0875390574229218	0.8973410077191782	0.545885083	0.13036869312117663	0.030035654275850067	0.065854255		0.056325585		0.041451506	50.13591978360063	26.13614995	9	0.9909170122973153	0.9854672196757045	0.016120166005014612	0.035690153	0.4420869926220517	6.528117148097742
AZI2	5-azacytidine-induced protein 2	2	4.846938775510204	0.9993194445795627	1.1968552768320118	0.9697233410945251	1.020792609707713	0.38295763525977045	0.18617386674234504	0.095180313	0.1252718698773985	0.036674689	0.059239258		0.099533886	49.27632172929683	52.535324836849675	10	0.9737959675521097	0.9606939513281646	0.053762742949663746	0.039985764831779805	1.4537623323128068	102.86191878916816
B2M	Beta-2-microglobulin	4	25.210084033613445	0.9993194445795627	1.0551971273031118	1.0088304557817886	1.0383349275693599	0.8495063665811093	0.5212152296005187	0.3176406868718143	0.29088248113838266	0.30815604921082645	0.34079530902808436	0.22395034150534393	0.2798775488676388	53.00486578936165	26.770355541238324	11	0.98516312	0.9788044569298828	0.018576859551624636	0.026207040462926667	0.5658307154149975	5.310404142756051
B3GAT3	Galactosylgalactosylxylosylprotein 3-beta-glucuronosyltransferase 3	4	22.98507462686567	0.9993194445795627	1.0247293328791371	1.0729090974821756	0.9945248023186798	0.8851696709111246	0.30732558237924285	0.14705436265045607	0.070851811				0.047126401	53.29505620263045	31.43416072814498	8	0.9953961573859098	0.9919432754253421	0.006029659	0.041591953	0.36488813782517054	4.441306992828491
B3GLCT	Beta-1,3-glucosyltransferase	4	10.240963855421686	0.9993194445795627	0.9440676307842882	1.0263561634667469	1.0006904659439662	0.9549114568965421	0.536622004	0.3144415884632526	0.20866472713920722	0.18094423196494747	0.18100905892128097	0.13848415813995846	0.16708095959731484	54.59076898067876	33.79180875807122	11	0.9966465778954612	0.995209397	0.005190437	0.013971846740351726	0.2055239654962392	4.464112422827436
B3GNT2	N-acetyllactosaminide beta-1,3-N-acetylglucosaminyltransferase 2	3	6.549118388	0.9993194445795627	0.8254704204401216	1.0869917403651488	0.8046908569387081	0.8193366803301825	0.43435595802669985	0.21539976412541603	0.051776546358593536	0.075707668	0.15301349694199626		0.071417106	53.204630023203066	21.19732808856744	10	0.9416136955794421	0.9124205433691631	0.085216885	0.08048337	1.1460292154627691	7.5783226285253065
B4GALT1	Beta-1,4-galactosyltransferase 1	3	9.798994974874372	0.9993194445795627	1.092039828752986	0.8090750205205123	0.7340013880900182	0.7933961650284876	0.36853377306296586	0.090493329	0.10361070533651207	0.051023613	0.073762246	0.089989254	0.034583431372813056	51.94894598082434	15.267163876335584	11	0.937032431	0.9100463295284901	0.1084156051328124	0.076234307	1.370253143	4.867727423808798
B4GALT3	Beta-1,4-galactosyltransferase 3	2	5.089058524173027	0.9993194445795627	0.905812236	0.7003770363065202	0.7503682840968744	0.6734506218401887	0.22708816126990738	0.10282167794936306	0.074619699		0.16266754885695528	0.2619509496367241	0.12352451596971736	48.39819955689565	12.043830376441674	10	0.8960647653490773	0.8440971480236159	0.11729728794444694	0.091806818	1.9864194954875978	4.258486131664922
BABAM1	BRISC and BRCA1-A complex member 1	8	34.34650455927052	0.9993194445795627	1.009438138976624	0.9147512982169037	0.9396499212915385	0.74575466	0.5457589900410609	0.44323155309261275	0.3747742400728363	0.18153357698958555	0.050233835488781624	0.028139295953919986	4.8099857430372595e-09	56.08614308	10.50525591	11	0.99409745	0.991567786	0.008459092	0.0227334	0.6512723393415291	0.9640331782315487
BABAM2	BRISC and BRCA1-A complex member 2	3	6.7885117493472595	0.9993194445795627	1.0806352105655346	0.9411463126467714	1.003989980544196	0.9260047145259135	0.6969968484032834	0.6371874319341007	0.6177814204691484	0.2743630233630846	0.018538046725504097	0.039832763	1.961812934325735e-09	60.14906161050188	13.419017230408725	11	0.9745749826846659	0.9636785466923798	0.038356628
BACH1	Transcription regulator protein BACH1	8	10.869565217391305	0.9993194445795627	1.0501884283731366	1.0916449748303099	0.9812000623310476	0.9338365915515079	0.6512036542974026	0.5097836176941832	0.424100886	0.48255669745411345	0.4160473651003533	0.2512000462147349	0.3755278693962496	54.38473683840923	24.31359568974837	11	0.9591350236943736	0.9416214624205338	0.038520326643552205	0.040880862404988776	0.8907927789293982	8.901241970976777
BAG1	BAG family molecular chaperone regulator 1	3	12.753623188405797	0.9993194445795627	1.1452380260145119	1.0733489969976162	1.0683905260916773	1.1722698682415196	0.5837736576420699	0.488021068	0.21080590096006946	0.4060145346331149	0.48778708397535775	0.3290959559086143	0.3714793886655505	54.507322773269806	57.542297592567195	11	0.9174333603596868	0.8820476576566955	0.11116903398622491	0.060474959	1.1283963803731838	86.75620480290533
BAG2	BAG family molecular chaperone regulator 2	14	61.61137440758294	0.9993194445795627	0.9443209089404387	0.9266327194845115	0.8548854050877228	0.5027368261935925	0.28342610969933835	0.18192957410284372	0.053224627	0.056264811067868424	0.071166905	0.089524847	0.055535154	49.97460089067918	14.825369599720148	11	0.9946016764402607	0.9922881092003724	0.008774998	0.020063019	0.4023026071178761	1.3315601391037795
BAG3	BAG family molecular chaperone regulator 3	17	35.130434782608695	0.9993194445795627	1.0358755738342862	1.0178261719857091	1.0223207348216037	1.0114280076944853	0.7367090676035629	0.587489436	0.47524761375968433	0.827532324	0.9281543058139134	0.9721555809367962	0.7539867698743441	52.25235012	79.05123012695996	11	0.4928906314206871	0.275558045	0.19176196270233845	0.07045264	14.836136449493036	488.3881256957746
BAG4	BAG family molecular chaperone regulator 4	3	9.846827133479213	0.9993194445795627	0.9101007124721039	0.8241602926084285	0.8613961775649384	0.747956462	0.36268645896826995	0.16266034346828115	0.035507639				9.201064221642241e-08	52.431117602848545	15.766025107074073	8	0.9537750585779469	0.919106353	0.044420977037552455	0.23645293912984147	2.255786358222775	6.62071927
BAG5	BAG family molecular chaperone regulator 5	10	28.635346756152124	0.9993194445795627	1.0378082164355955	1.0747131436838244	0.982313861	0.41292879	0.16091940031087149	0.12401613891824377	0.081592198	0.062691345	0.034868055	0.041270671811120964	0.077977066	49.26729104208479	33.95361955916796	11	0.9919581896258179	0.9885116994654543	0.017184338	0.020143829262510432	0.355495948	10.36129050170771
BAG6	Large proline-rich protein BAG6	32	30.03533568904594	0.9993194445795627	1.0541296956312511	1.0195193109932872	1.0055438270181831	0.6359737834123874	0.16757382532347684	0.11030318790829341	0.083846637	0.060777118	0.065537808	0.068309816	0.070927703	50.83745227816961	28.984308203191983	11	0.9976151698869726	0.9965930998385323	0.005006126	0.012713439521974632	0.20877886044035773	3.360204669
BAIAP2	BAR/IMD domain-containing adapter protein 2	24	51.26811594202898	0.9993194445795627	1.0692993229904237	1.0051150589812743	0.9985472344238536	0.659842388	0.19755853209091628	0.10932113387223484	0.066019139	0.034397885	0.030418478470776944	0.042866239106973854	0.039719467	51.350226707379825	24.846540642241212	11	0.9968589363154309	0.9955127661649013	0.006828239	0.015623276068886824	0.26136426617432723	2.516958280663644
BAIAP2L1	BAR/IMD domain-containing adapter protein 2-like 1	18	34.833659491193735	0.9993194445795627	0.9069416466908703	0.9511710915951239	0.9276902486308216	0.966262284	0.4933793783901119	0.3421037461304116	0.187213408	0.067322017	0.009515228	0.025467543248697357	0.030547241	55.134445874650474	22.660891558828453	11	0.9878638345243899	0.9826626207491284	0.02162294	0.032567416	0.42651851541498936	4.09408186
BAK1	Bcl-2 homologous antagonist/killer	5	38.388625592417064	0.9993194445795627	1.0733745894696982	1.1097206970629805	1.1604377293248054	0.9835894485364499	0.5858517932716831	0.5284727964618807	0.43905450656685974	0.5924443377759161	0.6165594269991562	0.2983250881552152	0.48985171320416376	53.458090827172306	49.654852995065724	11	0.8830510803475506	0.8329301147822152	0.10955656414463157	0.056706322	2.389512927646915	66.42095851341477
BANF1	Barrier-to-autointegration factor	3	37.07865168539326	0.9993194445795627	0.6612650305718828	0.6624131520134677	0.8757542106676954	0.6801403600605611	0.33976737804071555	0.18185460243082702	0.05273278	0.059501185785846365	0.049388345	0.05356155	4.616510285160302e-09	50.32055837	8.769154442212969	11	0.8846168269482159	0.8351668956403084	0.1531818284151702	0.022379362	2.6415302654727717	2.9283278819378977
BAP1	Ubiquitin carboxyl-terminal hydrolase BAP1	9	15.637860082304528	0.9993194445795627	1.0292695868179766	1.0589732622307781	0.9422617675586803	0.658110838	0.1621300666993904	0.081385653	0.020710852458144344	0.017002301080572706	0.01856943		0.012727208585743499	51.28926357853304	24.95091532484251	10	0.9971071365846172	0.9956607048769259	0.005920682	0.018319780176724483	0.2620732307248802	2.5979163022544656
BARGIN	Bargin	3	3.5450516986706058	0.9993194445795627	1.1242436390912225	1.296758416573306	1.0992790020735985	1.069917291436538	0.6296522190638598	0.6007365831544175	0.5728692813120403	0.7011413500937459	0.6230537852948932	0.18230405817969011	0.5296749959834464	53.96655575221857	59.14772981245247	11	0.7421429689920216	0.6316328128457451	0.2826376902501694	0.093307771	4.7862985958377235	251.61957988947208
BAX	Apoptosis regulator BAX	7	42.1875	0.9993194445795627	1.0026917757755411	1.0034705788141092	1.0258333636825254	1.0585537809213759	0.7060276146729378	0.46612720131964763	0.4058758672193828	0.44986496180957797	0.38945169622331305	0.199467066	0.3575463822991418	55.212571050519905	49.13012476387346	11	0.9616171173429283	0.9451673104898975	0.040640402	0.037684004887356154	0.4789305200495402	25.47806793593564
BAZ1A	Bromodomain adjacent to zinc finger domain protein 1A	5	4.113110539845758	0.9993194445795627	1.1154208681514761	1.0159523260637247	0.6648446626686573	0.32554590043213555	0.097197223	0.079816613	0.04017675				0.060035784	47.28881817122874	21.352737025337575	8	0.9740172895240353	0.9545302566670618	0.038657479	0.063893393	0.9315217943847448	6.253925551502906
BAZ1B	Tyrosine-protein kinase BAZ1B	27	18.004045853000676	0.9993194445795627	0.7891390425136221	0.9735121199724776	0.8397035334101158	0.33266312627512407	0.10654416664534197	0.074070733	0.055368971	0.034314174	0.029261524734492488	0.035231555	0.033497062	48.21669413790151	19.30133970523995	11	0.9783129704828072	0.9690185292611532	0.037978141	0.033667331	0.6733364077670749	3.871513745384144
BAZ2A	Bromodomain adjacent to zinc finger domain protein 2A	3	1.627296587926509	0.9993194445795627	0.9641509681722801	0.9847934340831479	0.7824297012012111	0.3615222083278991	0.18462588278997577	0.10594632662467537	0.056207354	0.020969521		0.035014869	0.042757105	48.42441101450074	17.725002545814114	10	0.9953635726796628	0.9930453590194942	0.007745575	0.019646964	0.358628616	1.7299322941874495
BBC3	Bcl-2-binding component 3, isoforms 1/2	5	18.134715025906736	0.9993194445795627	0.8482433437922308	0.8729567490740168	0.7937645602731643	0.7327476344325305	0.3252501873391601	0.2564056511232973	0.3566715862045663	0.5062808834068862	0.6946127014817292	0.5396586072363962	0.4575081506184753	46.10757027755315	15.456035847596072	11	0.6954219487945986	0.564888498	0.1873842675677833	0.075645059	2.823651553672052	11.464622925736847
BBLN	Bublin coiled-coil protein	2	30.120481927710845	0.9993194445795627	0.8751253642124147	0.8593372384619732	0.8493351172488267	0.7354500728864279	0.5842531568354262	0.42551151532088943	0.5118995970571258	0.2775631146189395	0.1485265103056362		3.913221524598498e-09	57.097093266343784	7.004683404454174	10	0.9665116051173468	0.9497674076760202	0.024181218091420775	0.10246585981056006	3.452406411747385	2.059022139086463
BBS4	BBSome complex member BBS4	3	5.780346820809249	0.9993194445795627	1.1289174347465423	0.9694200788343457	1.102541839739263	0.5841058349216041	0.18446611927067777	0.11714580650085483	0.036512816	0.046032702			0.071173562	50.53318272843133	31.228348339308774	9	0.9784953579322491	0.9655925726915985	0.039842495450994074	0.056199961	0.6759207886871431	16.08955404753425
BBS7	BBSome complex member BBS7	2	3.3566433566433567	0.9993194445795627	0.8719060000022612	0.9252208437562461	0.9848503255952801	0.33873379243419455	0.1639581029076205	0.038488025662636934					0.094918081	48.79279067414464	39.80389023681247	7	0.9724728307006661	0.9449456614013323	0.029146113634239416	0.06398237	0.855237378	24.665901916093446
BCAP29	B-cell receptor-associated protein 29	12	31.535269709543567	0.9993194445795627	0.9891516935763629	0.9716000866043705	1.017740945	0.9397837868503299	0.6374792737786318	0.4759644075934632	0.4447430847947231	0.5318362021380201	0.8254585114932647	0.43437541171455796	0.5462334377627152	52.54370937576024	43.349573042994315	11	0.8181269245818519	0.7401813208312169	0.11093934580477696	0.057109685	2.3531137477973014	39.01940967572768
BCAP31	B-cell receptor-associated protein 31	23	54.87804878048781	0.9993194445795627	0.9968843149163881	0.9537432891700266	0.9685495228886943	0.9472175574248654	0.7522804613105888	0.6281378689869582	0.6050296969758991	0.826047786	1.4014259232200488	1.2510649656939614	0.8520322650236383	66.26369316	-65.88546142	11	0.25657565645863645	-0.062034776	0.4275902840502501	0.081904446	17.419562861835626	834.0143480153866
BCAR1	Breast cancer anti-estrogen resistance protein 1	4	4.3678160919540225	0.9993194445795627	1.0288472892904712	0.9662443795777934	0.8985821598333473	0.5512867864769254	0.23195219931386396	0.17990636129329005	0.11247455297541964	0.047311466	0.082718222	0.13412400980311068	0.089000237	50.17678904	18.951811939315235	11	0.9962397666192425	0.9946282380274893	0.00653826	0.015688421373002373	0.3061693650093463	1.778955329911839
BCAS2	Pre-mRNA-splicing factor SPF27	11	42.66666666666667	0.9993194445795627	0.8988101822593435	0.6676056323910284	0.7119736533019055	0.5014316139608673	0.17546143666226133	0.10375502643272945	0.050297154	0.034018578493929315	0.039254627	0.050323227	1.5953401177881688e-07	48.27991775367542	10.509426425830968	11	0.9713135889244825	0.9590194127492607	0.041064314	0.006112428	1.0476157246303142	1.7776339531912484
BCAS3	BCAS3 microtubule associated cell migration factor	5	7.543103448275862	0.9993194445795627	0.8040702457500616	0.8540970458808856	0.8564475962602343	0.6396597298897676	0.1832135212391333	0.038325955	0.042191811101428854	0.029423163888463985	0.053848261136911074		1.0814625350796803e-07	50.540248516636645	15.88158635611309	10	0.9609034218446829	0.9413551327670244	0.059910094225869896	0.071379334	1.0955897533734493	4.179081511207468
BCAT1	Branched-chain-amino-acid aminotransferase, cytosolic	5	16.06217616580311	0.9993194445795627	1.0486345444528598	0.9934087250905331	0.9199890986447078	1.0337639574377484	0.7524359145537028	0.5868353571791391	0.5389040461322484	0.3879876205828543	0.078998423	0.15659253211057517	0.090007136	59.439887097531866	13.569424870284886	11	0.9636841885413668	0.9481202693448098	0.046232329715276195	0.09358261	1.5118014212054152	3.779797361993249
BCAT2	Branched-chain-amino-acid aminotransferase, mitochondrial	11	32.90816326530612	0.9993194445795627	0.8895546715762331	0.9432482855286134	0.8845350025384836	0.9618785607829147	0.7296502767073079	0.6730300857473831	0.5208358303731618	0.32816324367592337	0.044567913534437266	0.017066948294605706	2.0455304117206197e-10	60.17756661297692	12.869877236447833	11	0.9726729219912761	0.9609613171303945	0.035790145879757214
BCCIP	BRCA2 and CDKN1A-interacting protein	9	33.12101910828025	0.9993194445795627	0.9589279622680938	1.0217747393976693	0.9533800903692216	0.7561855315002576	0.13670054355647523	0.068305377	0.042064330812600415	0.030726751	0.028893109061189092	0.023308321005953665	0.028428844181961344	51.67637869008658	32.424829182398355	11	0.9983525765887193	0.9976465379838848	0.003591107	0.010740390235161651	0.18046800003142618	2.535928897
BCKDHA	2-oxoisovalerate dehydrogenase subunit alpha, mitochondrial	10	29.662921348314608	0.9993194445795627	1.0843184291615429	0.9642210457118404	0.9157784303725258	0.6530136668439414	0.21286279246295817	0.11848196709948218	0.12970921278850764	0.06636873	0.12107438947340811	0.056842900551526784	0.08114626	50.954802766179434	23.06456204153918	11	0.99275088	0.9896441137154928	0.013720999591211347	0.022260630994954202	0.39542940518796166	3.495051465
BCKDK	Branched-chain alpha-ketoacid dehydrogenase kinase	4	13.349514563106796	0.9993194445795627	0.8526861816177747	0.923823333	0.8515419079266217	0.8857623236299615	0.6382851741165979	0.4576252711855384	0.311275601	0.14740524727967955	0.073131665		4.6358577221461417e-07	56.679282477058194	12.028510888242348	10	0.9656342153809051	0.9484513230713576	0.036381256	0.11987203229015807	1.6101356659348893	3.115047668087777
BCL10	B-cell lymphoma/leukemia 10	7	28.75536480686695	0.9993194445795627	0.9773977538624323	1.021375379897729	0.919857803	0.48641898810248113	0.16233309502153231	0.086675509	0.070583106	0.058681615808719716	0.075508552	0.14207056774113855	0.083948041	49.53600308159081	25.629474572662843	11	0.9962634296065916	0.9946620422951309	0.0070066	0.014067093	0.2516340876243483	3.371069800057749
BCL2L1	Bcl-2-like protein 1	4	15.021459227467812	0.9993194445795627	1.0720428664158008	1.1607922526125254	1.1002206988431444	1.0334292805089462	0.7439948401794988	0.5634838643144329	0.5084870746004632	0.6285091981037083	0.6517710323304905	0.2545308757307904	0.5109160063135099	54.92762882749464	59.61143537691116	11	0.8390545334968214	0.7700779049954591	0.1417719424652892	0.068492171	1.0527635851684565	97.82750883007715
BCL2L12	Bcl-2-like protein 12	3	12.4	0.9993194445795627	0.9691841822682643	0.929244713	0.8264361570598705	0.5876521972604893	0.2963367724185864	0.24260072385166578	0.1823565660192456	0.200210308	0.11566076628436467	0.069649557	0.10901865519827991	50.308164683563824	13.487185650580093	11	0.9950676973950439	0.9929538534214912	0.006899152	0.019083672751090613	0.4069359842088851	1.100498057658425
BCL2L13	Bcl-2-like protein 13	15	45.154639175257735	0.9993194445795627	0.9469612849911271	0.9586964716081676	0.9877656883802453	0.8921030640688933	0.3108175867987662	0.14832317922456753	0.11576900140683041	0.067713391	0.10876847333643648	0.012103381977447107	0.068229494	53.22359251905465	32.12551981	11	0.9946879838862882	0.9924114055518403	0.010284177145587447	0.018704718	0.3155803124982808	4.005043191305522
BCL7A	B-cell CLL/lymphoma 7 protein family member A	2	18.095238095238095	0.9993194445795627	0.8081593364160167	0.6629059869561865	1.0511653810479824		0.35143374101392566				0.7276743812593885		0.5673826941964017	44.29770143424707	10.793853990956865	6	0.3351483893930304	-0.662129027	0.21374544634230924	0.2603657125770932	9.971563849	23.806980366538657
BCL7C	B-cell CLL/lymphoma 7 protein family member C	2	13.82488479262673	0.9993194445795627	0.7921396939982549	0.8055609361978799	0.4697431886019998	0.14376061201331886	0.047178565119496856	0.097617536	0.085811594	0.19940144746861577	0.22843280092920032	0.34694781235594746	0.15946469629708693	43.730111935260695	21.96252510508901	11	0.9271397759690031	0.8959139656700045	0.082477856	0.041021013	0.8014109806055368	7.894930776728078
BCL9L	B-cell CLL/lymphoma 9-like protein	5	3.6691127418278855	0.9993194445795627	0.9156431143579382	0.9475056428233911	0.9453233679610135	0.8665271813146538	0.5786479824844244	0.41187174204504123	0.3558483114927674	0.3868173962143037	0.5324980319269621	0.46205108951040536	0.42802397435505135	52.198157459389776	29.10094108775713	11	0.9436370424251925	0.9194814891788464	0.03810938	0.036131859926024495	1.0162897338141343	10.68579086
BCLAF1	Bcl-2-associated transcription factor 1	34	36.19565217391305	0.9993194445795627	0.9758266936204997	1.0413660892251535	0.9887038532785897	0.8227553099734077	0.4682361481730288	0.3554842932466238	0.24054540921371256	0.12428000533834209	0.23968625753897407	0.3006463238708102	0.21757653181481684	53.04141935623804	22.901872354623208	11	0.9843874473323826	0.9776963533319751	0.021048101440184284	0.029348935	0.5826018826652964	4.337592688757248
BCOR	BCL-6 corepressor	5	3.2478632478632483	0.9993194445795627	0.9933232652972408	0.9537795414282418	0.6412667343599407	0.3617191915186543	0.162764432	0.11382402093441847	0.10082731470902684	0.073992349	0.17674769068605425	0.1652861947140908	0.12587082931958227	46.67865319716047	19.08207101093156	11	0.9861655015808207	0.9802364308297439	0.0208316	0.023651421048690405	0.5346090467155619	3.0951469983712596
BCORL1	BCL-6 corepressor-like protein 1	3	1.400560224089636	0.9993194445795627	1.083966246092591	1.1375918534047935	1.055336488294011	0.8979472946690694	0.7087316959533712	0.4472480365735053	0.488451078	0.6253389192864359	1.2588283183859736	1.2461993535435223	0.7958043936139729	50.00016928931362	106.32622165933884	11	0.18645126051221173	-0.162212485	0.6988907900414073	0.13121029795883576	3.0969424245191277	143316.8187911077
BCR	Breakpoint cluster region protein	23	22.659323367427223	0.9993194445795627	0.908473878	0.8067676315995173	0.7319395987782551	0.2797759953764276	0.088884183	0.081701497	0.050425049	0.065564101	0.058583501	0.090390723	0.053983787397634986	46.80220291643809	16.639518177640685	11	0.993427608	0.9906108690392115	0.010169135	0.017552255784495766	0.37332055405862474	1.6544375867143646
BCS1L	Mitochondrial chaperone BCS1	13	40.572792362768496	0.9993194445795627	0.9310086174403501	0.9377897976688082	0.9011414386558434	0.7906825334605484	0.47174543921964873	0.3507542850605392	0.15495155418050538	0.15586981134724756	0.13114310313163233		0.095681961	53.48956210794083	15.529652980311553	10	0.988428693	0.982643039	0.013894901	0.040793835	0.6101975934346238	2.2839484350545547
BDH2	Dehydrogenase/reductase SDR family member 6	7	31.020408163265305	0.9993194445795627	0.9905810057901495	0.9415974324251376	0.975418309	0.8654084681820601	0.18567766532999083	0.065705356	0.067310325	0.026904106785372656	0.029429398982464338	0.028425626	0.033511255	52.521366230613296	36.806673192824306	11	0.9977467110182021	0.9967810157402888	0.004905989	0.012355679133848219	0.21797409891421374	3.008649224294182
BECN1	Beclin-1	10	20.88888888888889	0.9993194445795627	1.022251349595277	1.0494560618510969	1.0441088745709297	0.7714174453421642	0.16355624840782543	0.092380117	0.046167427990856665	0.034467485		0.033977603	0.038585728	51.87618377145316	32.57368404845381	10	0.9971030507985921	0.9956545761978881	0.006101815	0.017379579705760373	0.2647285471993462	3.5050664329777366
BEND3	BEN domain-containing protein 3	2	4.1062801932367154	0.9993194445795627	1.5859437156654874	1.9930951929039136	0.9214378547374898			0.20237095283673034					0.20237050682063784	45.59538803205006	167.1609673105964	5	0.290268588	-1.838925646	1.3295717391235857	0.815345104	21809.106507185563	5093411.101007616
BET1	BET1 homolog	3	30.508474576271187	0.9993194445795627	0.917726396	1.1795788535258824	1.0205532522202478	0.8920523172065553	0.48354353013305107	0.4806220829837198	0.38545437664575904	0.2869590208768559	0.12084818257778364	0.16031379963801778	0.17551602864954652	54.871977337644594	16.827462155224342	11	0.9529255591102741	0.932750799	0.067952252	0.065573382	1.1413383520318012	5.677780037633597
BET1L	BET1-like protein	2	15.315315315315313	0.9993194445795627	0.9948781692175951	0.9980346379185993	0.8660109031696239	0.5619578416562957	0.4974054268583491	0.5021906224848278	0.3368905608538039	0.3815632981707661	0.6365744536606478	0.12826473779631714	0.3890059853072412	48.404407910884025	17.28230753103883	11	0.836552754	0.7665039342081786	0.14687033948665357	0.070292332	2.245541928932723	10.282626466546699
BHLHE40	Class E basic helix-loop-helix protein 40	3	8.737864077669903	0.9993194445795627	0.9653150591514504	0.9995530191908069	0.7778037587874318	0.48044481305639863	0.1873720354775817	0.17282562358381023	0.1244091636734065	0.10296479245236914		0.067291323	0.086171788	49.013638326515036	16.55159311386044	10	0.9949581517880876	0.9924372276821314	0.007472849	0.020844835941979674	0.3926926718556157	1.6378705378731435
BICD1	Protein bicaudal D homolog 1	3	5.128205128205128	0.9993194445795627	0.9950024223483429	0.967373701	0.6790863505757034	0.4249198025244185	0.5172447142522535	0.33210557760513754	0.35853447322050314	0.2107443041256948		0.030808028	0.049766603	52.010622545678274	8.031537210661263	10	0.9202852357669229	0.8804278536503843	0.085794292	0.143926096	2.974145325409173	2.434019399191895
BICD2	Protein bicaudal D homolog 2	26	33.859223300970875	0.9993194445795627	0.9640705127383233	0.9581608383356617	0.9976785612289397	0.4348738916813262	0.18037781263749425	0.12406047171252832	0.11755112135070184	0.088751316	0.16381187357769847	0.10341864846676237	0.1266764347187277	49.258918454381956	39.053154178935685	11	0.9950321347860009	0.9929030496942871	0.008660939	0.013990333463794953	0.28902690175902224	12.06609129134304
BICRA	BRD4-interacting chromatin-remodeling complex-associated protein	2	1.6025641025641024	0.9993194445795627	0.8979297790382162	0.9203005723797102	0.7581797829401881	0.4207123057484694	0.16925642675953673	0.073227322	0.1576405563023533	0.10579367935101319			0.08517159	48.017910162955765	16.00132846529443	9	0.9909967702388707	0.985594832	0.010996528	0.032862640004150644	0.5608976931997639	2.1609855182056354
BID	BH3-interacting domain death agonist	7	48.205128205128204	0.9993194445795627	1.1009354853857318	1.0065967354954763	0.9894455839820633	1.0095121564924243	0.7353798437012373	0.5017408540841012	0.39696422391044445	0.4969414797826117	0.392283599	0.32038189971923725	0.4001870706938233	55.25904108132407	52.49576746	11	0.9716252649118926	0.9594646641598465	0.026407839648877038	0.030102903756089937	0.3876081678367933	23.152230442088996
BIN3	Bridging integrator 3	2	11.857707509881422	0.9993194445795627	0.7474947637349413	0.7467221880132953	0.8028700543288435	0.8837786514945942	0.3566493390944479	0.2235988642524515	0.18893890952159503	0.06399251	0.042346425	0.041019221	1.6884322828758513e-08	52.575534936112305	9.967995461322367	11	0.8986878561248046	0.855268366	0.14179609089527834	0.055471313	2.3345579857646324	3.3553742666640582
BIRC2	Baculoviral IAP repeat-containing protein 2	11	16.990291262135923	0.9993194445795627	1.008469720655724	0.994945285	0.9730220443017181	0.6158388345954705	0.1546951208224967	0.085331019	0.050126654	0.03460041	0.032250045294201404	0.009607072	0.028130784972965506	50.90806828757995	24.99509342571771	11	0.9996068159032987	0.9994383084332839	0.000838567	0.005383435	0.088176805	0.9548314147324065
BIRC5	Baculoviral IAP repeat-containing protein 5	4	26.056338028169012	0.9993194445795627	0.6609064209421392	0.7255376101203418	0.6882130025602454	0.6098372555459226	0.5024990534283308	0.4189221979789493	0.378092087	0.5049788234589522	0.7355483456553247	1.0078328214787837	0.6178106872341664	38.90412893	65.80254581655507	11	0.299241138	-0.001084089	0.30538861039153303	0.065787778	3.4726146649676957	189.5968720958067
BIRC6	Dual E2 ubiquitin-conjugating enzyme/E3 ubiquitin-protein ligase BIRC6	55	15.647519044677786	0.9993194445795627	0.9846996764957895	1.0123224998977571	1.005008183612389	0.7018202266550831	0.12099139038039569	0.074838621	0.049588515	0.037525239	0.023988408778389935	0.026125741578403243	0.034600884	51.26813284499319	32.54374106987673	11	0.9994752943991899	0.9992504205702714	0.001162352	0.006066129	0.10036244338713915	1.7066250772910847
BLM	RecQ-like DNA helicase BLM	13	11.362032462949895	0.9993194445795627	0.8971315828939175	0.977536229	0.7947124075297398	0.3073369038546268	0.21227943181928804	0.14860537239421556	0.10235867412899095	0.059626892	0.10877519917160496	0.10292290874355048	0.10617738028583434	47.54364311582577	20.487640756094347	11	0.9897640520194737	0.9853772171706767	0.016085124	0.020841567389327117	0.45562878177053584	2.8905838538159103
BLMH	Bleomycin hydrolase	18	41.318681318681314	0.9993194445795627	0.9664041139523695	1.0014014870230066	0.9160225844199881	0.9593764358628843	0.8371872840764056	0.7019477150816459	0.5597612156144028	0.6309612422608487	0.077688668	0.052447708	5.417086401671156e-08	62.869019631861164	11.627532339226423	11	0.926954176	0.8956488227162243	0.088765302	0.17965697324859112	3.5385302951596085	4.621102629
BLOC1S1	Biogenesis of lysosome-related organelles complex 1 subunit 1	2	11.76470588235294	0.9993194445795627	1.0410257410043078	0.9004577121724207	0.9748430673963824	0.9184396882043968	0.6381849706329658	0.4299104085521222	0.24253165433111096	0.094127786	0.066351604	0.053027157	0.053386203	56.076557773791244	20.851327275659507	11	0.9928092171498368	0.9897274530711955	0.012072390608882492	0.026492940254712074	0.34373366009595163	2.876689124
BLOC1S3	Biogenesis of lysosome-related organelles complex 1 subunit 3	6	30.693069306930692	0.9993194445795627	1.073405475	1.081952677621466	0.9870399805309226	1.1210284930748904	0.6242728761047555	0.40772827469458855	0.22227508082390512	0.16558700410568702	0.11388307254834096	0.11259155551939803	0.1389720649348749	55.632522784284134	35.89497241249513	11	0.9809182278450114	0.9727403254928734	0.035706918599351635	0.037850496	0.41375141125789217	11.457757199516124
BLOC1S4	Biogenesis of lysosome-related organelles complex 1 subunit 4	4	20.276497695852534	0.9993194445795627	0.9048475614103995	0.9579384866262304	0.916178367	0.8092041325581223	0.5196735831827833	0.37144837137896614	0.18010562720477705	0.097423419	0.19782518871343033	0.12264985927422951	0.1160914451720414	53.91034240409033	17.144596893844795	11	0.9826978142644551	0.9752825918063645	0.023816987706509925	0.036563527	0.6302310945390593	3.040623256050578
BLOC1S5	Biogenesis of lysosome-related organelles complex 1 subunit 5	7	33.68983957219251	0.9993194445795627	1.0426352825064436	1.0529487563454574	1.0109304734795044	0.8299682678456142	0.45536987648186444	0.3134085966855568	0.2481388341408076	0.17022853661180148	0.2755766140388396	0.3502407317149469	0.2562022284173491	52.577994145713475	26.998282968413726	11	0.98186708	0.9740958292484043	0.024651241	0.02981779	0.6362268401442174	5.920945748979513
BLOC1S6	Biogenesis of lysosome-related organelles complex 1 subunit 6	2	11.046511627906977	0.9993194445795627	0.964814123	0.776538029	0.8569742216553023	0.9557145528736637	0.5672437784674644	0.3585974935644752	0.26374854329822317	0.11067113729562944	0.03796757	0.088834455	0.061439069	55.37317353512215	18.74607462462934	11	0.9488735647834583	0.9269622354049404	0.075176743	0.067048322	0.9552164168295726	6.136301315010855
BLTP2	Bridge-like lipid transfer protein family member 2	13	7.337807606263983	0.9993194445795627	1.111299777136274	1.100776737712886	1.028192029920516	0.8216717447225388	0.23327475898209915	0.12089444090260082	0.053440390306206245	0.057138996362177855	0.015384219219260555		0.037330912988922105	52.580627112029674	30.27234281	10	0.9885123291779454	0.9827684937669181	0.025070074134836272	0.036524104	0.5366551875448144	5.8078257131304065
BLTP3A	Bridge-like lipid transfer protein family member 3A	30	24.583333333333332	0.9993194445795627	0.9731201315737772	0.9895726885860073	0.9627204405544187	0.8853865783290046	0.5390964564104538	0.33726527859724476	0.12354720128470342	0.079029713	0.066388651	0.086139751	0.06346253	54.883515389600085	24.11559005	11	0.9973774190754015	0.9962534558220021	0.004602773	0.014509391080222698	0.1981110950275042	2.1149872136253793
BLTP3B	Bridge-like lipid transfer protein family member 3B	9	8.128415300546447	0.9993194445795627	1.0130041075164695	1.014801344236866	0.9670217718350804	0.8620331946262647	0.38223610147845766	0.16635393748493874	0.10104122190002499	0.083520474	0.18235125818300502	0.063892922	0.097496209	53.24753849789094	29.37258897148922	11	0.9930135377759246	0.9900193396798923	0.013032232	0.021550016993801803	0.3680961485552979	4.094759481136154
BLVRA	Biliverdin reductase A	17	48.310810810810814	0.9993194445795627	0.9721045466539654	0.9702764670072052	0.9542295140652644	0.936441955	0.47396674780039694	0.24565724257812924	0.037658999	0.017807778568341363	0.004268822	0.008483575	0.002539134	54.80228052	30.23320727863738	11	0.9978892360091492	0.9969846228702132	0.004406915	0.013307088595779426	0.16010453519081877	2.8190710748899055
BLVRB	Flavin reductase (NADPH)	14	64.07766990291263	0.9993194445795627	1.0424620878796846	1.085191770500636	1.0262305033489785	0.7465154267587215	0.11222852566489802	0.073881519	0.044467136	0.027975025105215816	0.031618140094725335	0.021556188350128624	0.033718198	51.474511134561325	36.10093522376354	11	0.9955356894433905	0.9936224134905579	0.010833564344131236	0.018228202832957206	0.318773493	5.855517633
BLZF1	Golgin-45	3	11.25	0.9993194445795627	1.1782421065540947	1.1295908957128615	0.9388759915397609	0.825992102	0.5809356639614538	0.2924951207087362	0.059549904				6.530932239456888e-08	55.121493869163594	23.780131603075276	8	0.9411847456658159	0.8970733049151778	0.067384716	0.28941055764175244	1.8826727490091617	14.432494223037647
BMI1	Polycomb complex protein BMI-1	2	6.441717791411043	0.9993194445795627	0.939442933	0.8307737907958548	0.7343411135340914	0.3311234085819055	0.10975382481998486	0.11964598620534474	0.069570841	0.042727541	0.028905020355793447		0.035558407952783755	47.51475962480082	15.141425531204293	10	0.9971456382721997	0.9957184574082996	0.004239952	0.015346081766912857	0.28922551258863344	1.0250032896249197
BMP2K	BMP-2-inducible protein kinase	22	24.031007751937985	0.9993194445795627	0.9481308048466125	0.9601292537522353	0.9635038687223376	0.7176861294354595	0.21322960491709955	0.11261161678745699	0.063057054	0.043468282	0.046003685	0.054675999006689624	0.043991072	51.71479949483899	25.097007357088643	11	0.9979276772838952	0.9970395389769932	0.004035133	0.012095077418303747	0.2035213547255541	1.8532057092199914
BMS1	Ribosome biogenesis protein BMS1 homolog	24	22.85491419656786	0.9993194445795627	0.911787657	0.9773555598621146	1.2348859500209837	0.5589028485220489	0.12982470036933408	0.084180174	0.060889241	0.032961706	0.050716904	0.039111773	0.066280264	50.041004356356524	134.59718449038047	11	0.9697133617693414	0.9567333739562021	0.069943815	0.041701213	183.2248377256124	646767.0283028976
BNIP1	Vesicle transport protein SEC20	7	25.877192982456144	0.9993194445795627	1.0477901595238686	0.9528072500468938	0.9385973383157808	0.7564354921642856	0.29094442319065283	0.1471454207640566	0.072841192	0.031412600176104546	0.032104082646923424	0.018483946	0.020884497267096958	52.50952776363072	21.606197036219772	11	0.9973669430967754	0.9962384901382506	0.005343785	0.014864485722264044	0.24335320903812027	1.630382380120066
BNIP2	BCL2/adenovirus E1B 19 kDa protein-interacting protein 2	4	17.197452229299362	0.9993194445795627	0.977291381	0.9344698177844866	0.9806950725626653	0.9719531732185899	0.6208702612164694	0.5030467992576112	0.3419031702284216	0.21430426775747696	0.35228394799817725	0.3924172660373618	0.3186466027717785	54.78481075256221	31.006841980594583	11	0.9747821874439583	0.963974553	0.024802136891876235	0.031361367	0.5494627794882929	10.26514366
BNIP3	BCL2/adenovirus E1B 19 kDa protein-interacting protein 3	3	17.525773195876287	0.9993194445795627	1.4756112592940402	0.8692226571101526	1.407359174480577	1.1118605838681852	0.7755142399203793	0.6322893484058139	0.524116527	0.7686572892648226	1.0183565772602161	0.9788795835165477	0.7814469362463172	52.95165532237904	77.57066856	11	0.30328935803606094	0.004699083	0.6065778035524855	0.12571077645966836	32.942803126180124	1256.3036225710598
BOD1	Biorientation of chromosomes in cell division protein 1	3	15.675675675675677	0.9993194445795627	1.014794083066393	0.9058611727461091	0.9556242913314378	0.566793325	0.48596671346196546	0.34857627358219256	0.4606179161050895	0.4347357990841847	0.15946327720145254	0.2695699814107885	0.29420033008709456	50.16400106441446	13.42756308385682	11	0.9283878217940329	0.8976968882771899	0.070097299	0.060616258	1.6409911011086988	4.387294315459314
BOD1L1	Biorientation of chromosomes in cell division protein 1-like 1	68	25.893149786955092	0.9993194445795627	1.0542672976244993	1.040273284754227	0.9430063860363117	0.9870070009508302	0.709354958	0.5521105820930295	0.471772448	0.5275558814679485	0.8055873050096881	0.8660072652807579	0.6446069579717923	54.77451195533868	361.8979571775952	11	0.713476707	0.59068101	0.13504616033090058	0.064962994	4549.092495702223	5995261.311569418
BOLA2	BolA-like protein 2	4	47.674418604651166	0.9993194445795627	0.9798346408759788	1.0661027553686409	0.9892287411914469	0.783753109	0.1845860015693168	0.13129634295088877	0.079867514	0.043470129	0.035737328	0.040117775	0.048659852	52.05031869304075	30.084892013515912	11	0.9970198392831683	0.9957426275473833	0.00645133	0.014710879819940348	0.25004437104953264	2.826910134528609
BOLA3	BolA-like protein 3	5	30.8411215	0.9993194445795627	0.932318992	1.0134724262606807	0.9774399126297917	0.9679356383339186	0.531361481	0.38013174864909977	0.27539146902623585	0.21464162963379876	0.3053306864639964	0.3509824558903651	0.2852324255986458	54.117768948120364	38.78456724216239	11	0.9865283789643557	0.9807548270919367	0.015673202169232636	0.023106493690917412	0.463827111	11.663208249507601
BOP1	Ribosome biogenesis protein BOP1	8	14.075067024128687	0.9993194445795627	0.9212193642563146	0.891307742	0.7290691807312977	0.3269552414796218	0.12260141911919956	0.095951916	0.062708304	0.023762608914796077	0.04388445		0.035486654671355033	47.58810571	16.08375418	10	0.9990528273653645	0.9985792410480467	0.001451725	0.008659466	0.1621315565067233	0.646565942
BORCS5	BLOC-1-related complex subunit 5	3	17.857142857142858	0.9993194445795627	0.9012691780091808	0.667951102	0.8323997264740532	0.934609517	0.6649043734291954	0.45656774215696216	0.13385124564059034	0.040471906		0.071085419	0.03886873	56.24226588216877	28.354845342544625	10	0.8782836442984405	0.8174254664476608	0.15176291606218242	0.11228123041619235	1.041391804244061	16.324994085266844
BORCS6	BLOC-1-related complex subunit 6	7	29.971988795518207	0.9993194445795627	0.9508382293098875	0.961374309	0.8875054657957709	0.685758626	0.4163330350972792	0.28833982926057494	0.16677098618614083	0.023129195355534368	0.030488496083847853	0.030403770264572656	3.361755318564974e-12	53.188527865601515	13.078654026124768	11	0.9976433650918454	0.9966333787026362	0.003961486	4.725190780680803e-05	0.288024016	0.7732353413429455
BORCS7	BLOC-1-related complex subunit 7	5	58.490566037735846	0.9993194445795627	0.9580158839129711	1.0782782675701716	1.0172135127121014	0.9051712911746999	0.627022808	0.42814868182725574	0.38105288120835695	0.21986196452153686	0.33100850530056874	0.5131477311563732	0.3513789386573689	54.036116123739326	29.685298845084063	11	0.944511897	0.9207312817315986	0.056554703	0.046097993	0.9969263291685764	13.772675075350577
BORCS8	BLOC-1-related complex subunit 8	4	40.33613445378151	0.9993194445795627	0.9158704823657623	0.9845149953653184	0.7937806013656431	0.8135398942164818	0.4586475175830161	0.32780526563221346	0.1279844714736725	0.053535948			2.6341535175333775e-08	54.028183715371945	14.12261616547412	9	0.9712980636322778	0.9540769018116444	0.031718490090931785	0.049241852	1.3825045412439425	3.6611931221741703
BPGM	Bisphosphoglycerate mutase	2	16.602316602316602	0.9993194445795627	0.9948721454719109	0.6503063178014598	0.9163968822318683	0.9266953039053697	0.40332386176690943	0.3727991639727834	0.2951736798213576		0.25537337245325253		0.2790445862104758	52.897781135894704	33.85413780106104	9	0.8365528148860183	0.7384845038176293	0.13201105165346075	0.10882636094199621	1.8274265769545253	23.113467498510808
BPHL	Valacyclovir hydrolase	6	29.553264604810998	0.9993194445795627	0.9409001335978725	1.0620146809774875	0.9313259631476684	0.8085645912093835	0.20000642522880685	0.16501763350742824	0.078289085	0.12864842618305533	0.14429356551594155	0.22453305174532945	0.14460743234844142	51.53918283865602	40.47984091157224	11	0.9869497583797858	0.9813567976854083	0.022944236566904638	0.026031807	0.5596421174906387	11.910157404087885
BPNT1	3'(2'),5'-bisphosphate nucleotidase 1	9	26.2987013	0.9993194445795627	1.036305176170955	1.0253338664032416	1.037984193181636	1.159160497355422	0.8495092316138717	0.6910882713999312	0.5534785845460003	0.5457657600794912	0.022920971744259687	0.0434054	1.149300210556703e-09	62.28242335253797	14.420100129621416	11	0.9275926245621773	0.8965608922316818	0.11472874089523459	0.003602986	2.6036870369259786	5.788658018917203
BPNT2	Golgi-resident adenosine 3',5'-bisphosphate 3'-phosphatase	10	37.88300835654596	0.9993194445795627	0.9679185987623045	1.0297635716269053	0.9606368138137983	0.8896866783987832	0.7278262846766272	0.5638493974904962	0.46205561246035814	0.23256338316688924	0.16754949562128574	0.14843301046460972	0.12260260152057922	57.60951785702198	14.556108706730432	11	0.9956010185929495	0.9937157408470707	0.005404786	0.025232365	0.4057802666333423	1.3991660924575757
BPTF	Nucleosome-remodeling factor subunit BPTF	31	11.917268548916612	0.9993194445795627	0.9975973852942104	0.9407885844165206	0.8101854548598952	0.30903476684445436	0.12933726259046022	0.083717701	0.055988759285017925	0.04015768	0.017314450745758846	0.031467205	0.042437955	47.98685236176919	20.824947541440793	11	0.9983994254575886	0.9977134649394124	0.00302293	0.009120966	0.18374382898011565	1.214352955106554
BRAF	Serine/threonine-protein kinase B-raf	4	6.266318537859007	0.9993194445795627	1.0397877525819106	0.9261239538288935	1.0482296217209017	0.8713395165449953	0.17999556740552367	0.09155523	0.058581235	0.041636110308880536	0.051608131963858626	0.02306107	0.043349739	52.51266895470903	38.11054754	11	0.9954664238663963	0.9935234626662804	0.010249671701550698	0.0177351	0.3214720344417546	4.625450251928716
BRAP	BRCA1-associated protein	13	21.114864864864867	0.9993194445795627	1.0034252118103715	0.9760968259334867	0.8832112318251455	0.42420176653601016	0.13199286505889168	0.085605896	0.0547171	0.036649401	0.025753202128076334	0.005212432	0.030692017	49.24488684950371	21.049772334073317	11	0.9991156475942276	0.9987366394203251	0.001770876	0.007407604	0.13797885390180714	1.031977859635769
BRAT1	BRCA1-associated ATM activator 1	9	14.859926918392205	0.9993194445795627	1.0175631787700066	0.7595124511728328	0.7332644001920433	0.4689333748313531	0.26775587394825145	0.15151067471665172	0.068695529	0.022880901078734958	0.017666539	0.016157778018049608	6.168309640841585e-09	49.338261763770525	11.367902552556037	11	0.9842052987314479	0.9774361410449256	0.025413417	0.004645565	0.7883052625544189	1.511011951978541
BRCA1	Breast cancer type 1 susceptibility protein	5	4.240472356414386	0.9993194445795627	1.0046776393323855	1.0266550700312633	0.8497989601295273	0.3858962767556577	0.1294254927428161	0.09215104	0.039381401	0.040931052	0.012329453532285525	0.043639323	0.040400219564937334	48.82312852547692	22.106081975783013	11	0.9969370539355046	0.9956243627650065	0.006186241	0.013244988138043565	0.25303216249098204	2.0474095593395556
BRCA2	Breast cancer type 2 susceptibility protein	3	1.0532475131655938	0.9993194445795627	1.2079132605050067	1.1001745282372033	1.1434478859086048	1.1548007121339856	0.8990497177022301	0.4941812165064064	0.13360931249420516	0.09350785	0.001886504		0.060074174	56.90169142072823	57.604820923494835	10	0.9520268161998904	0.9280402242998356	0.10381299719616756	0.07858493	0.525589116	32.06553466766865
BRCC3	Lys-63-specific deubiquitinase BRCC36	7	28.48101265822785	0.9993194445795627	1.090250805709009	1.0542068648583576	1.0266115525071353	0.8139668640177384	0.6834556001468017	0.5416895007724621	0.48543730108331606	0.2483312530366547	0.056570941	0.045542634	1.2936981041988815e-07	58.65251869	12.145624224199672	11	0.9803767220052828	0.9719667457218326	0.030725153639270215	0.076073195	1.2152731321022723	2.486159338
BRD2	Bromodomain-containing protein 2	9	13.108614232209737	0.9993194445795627	0.9809392627423766	0.950902303	0.8895005833932159	0.3806143099570523	0.1731654912709701	0.12145101293782695	0.11628885996545481	0.062459072484180284	0.061776564334705235	0.049140559	0.078049169	48.67391229367973	21.83864013	11	0.9968774342929337	0.9955391918470482	0.00558192	0.012542206968518751	0.25242226540921314	1.9487201544095456
BRD3	Bromodomain-containing protein 3	12	19.28374655647383	0.9993194445795627	0.9075117797190861	0.9094255194830401	0.9399601991171233	0.3728800235475876	0.14468867214871037	0.095739773	0.056504375	0.020669479	0.027676318	0.025051622348446496	0.039436908	48.94931021382717	21.993915821572767	11	0.9897845022740709	0.9854064318201012	0.019067333	0.023483407114907352	0.44472408810526237	3.603407234986764
BRD4	Bromodomain-containing protein 4	27	18.13509544787078	0.9993194445795627	0.9265641520147418	0.9259277291661505	0.6203944413409291	0.2500072255492915	0.11845390611409162	0.097707434	0.064793821	0.070922522	0.236284819	0.2405529537465172	0.13872493310859224	45.59139044618413	23.76456642	11	0.9744403881641189	0.9634862688058842	0.036437385	0.028455965	0.598134923	6.254449084873789
BRD7	Bromodomain-containing protein 7	6	11.674347158218126	0.9993194445795627	0.9476875601579018	0.8400802113556783	0.6367528325929278	0.30021580721197766	0.096666819	0.081385203		0.038697917796472255	0.028161517171586842	0.027600633697639827	0.031006156	46.77191518935058	15.51834923789348	10	0.9986283458307161	0.9979425187460742	0.002084687	0.009424789	0.18540024313039644	0.7139079824792403
BRD8	Bromodomain-containing protein 8	17	14.817813765182187	0.9993194445795627	0.9808015647947995	0.9627733364087323	0.904821129	0.6885785591995083	0.3499507036426113	0.2261582303437884	0.10861330525352157	0.07529094	0.083211749	0.1271458257941804	0.078877631	51.898643545798016	17.249504827913384	11	0.9965121380054781	0.9950173400078258	0.005712718	0.016444902160821354	0.3036426631636926	1.3760109608803064
BRD9	Bromodomain-containing protein 9	7	15.07537688442211	0.9993194445795627	1.1339796304128942	1.0382382563583827	0.7742513153300713	0.3331376126129444	0.1645059193659181	0.10825343382389321	0.052934941	0.046412724	0.032477541	0.050336397	0.062291231	48.082305931393165	22.48097688708503	11	0.9821281537537194	0.974468791	0.037227939	0.031252339454682254	0.6353240642538646	4.863612694623849
BRF1	Transcription factor IIIB 90 kDa subunit	4	8.567208271787297	0.9993194445795627	0.6829936980330208	0.9840199712172502	0.5767532861849908	0.9004105496485156	0.25918721130132216	0.3193935681539662	0.10595740841932685	0.17407406536005096	0.1415333289081258	0.24934792600350278	0.11571940832954541	50.23295008228808	9.586089043738546	11	0.7833291953322665	0.690470279	0.26557171155063297	0.1551195461954852	3.5408796731533116	4.694144127856878
BRI3BP	BRI3-binding protein	4	19.52191235059761	0.9993194445795627	1.0326022781272282	1.1060628285420955	1.0240090491623766	1.0223389021352358	0.9108000444442906	0.5230832269226335	0.6526427332838527	0.8301542208219166	1.1130585467294145	0.9990196441640896	0.8364769384795658	52.03665690994383	33.21097399371649	11	0.2694811968742582	-0.04359829	0.259180027	0.091162551	9.219256362922396	119.52082830868896
BRIX1	Ribosome biogenesis protein BRX1 homolog	11	35.12747875354108	0.9993194445795627	0.8630039287310877	0.9231882480041205	1.0592057192187854	0.820086211	0.13455434286866602	0.054567653	0.030609908011787246	0.024861511579430028	0.025400190812647678	0.021665011520065433	0.024779688208649286	52.03721598806774	37.74817332664446	11	0.9868676522038651	0.9812395031483787	0.028636163566950028	0.029535011511432733	0.5283823439490563	8.119261887739057
BRK1	Protein BRICK1	5	36	0.9993194445795627	1.0981226492840612	0.8742211329277483	0.985548802	0.8044117184010552	0.4806483721589928	0.3121943227266482	0.35230512345259246	0.3842755107661151	0.1974649919253184	0.13015220924094267	0.22562606262403517	52.79888315553419	17.505731037179014	11	0.950330041	0.9290429159388286	0.062630733	0.05600863	1.1747632273460678	5.538286525822707
BRME1	Break repair meiotic recombinase recruitment factor 1	2	3.8922155688622757	0.9993194445795627	1.0368275231560211	0.7509410720873421	0.8756321756749871	0.6042918896709004	0.38064012491715027	0.27279085844254314	0.2640650324990903	0.27258756887424623	0.41519405449147156	0.5015137464296187	0.34009688270095806	47.80262340377343	16.782667565025324	11	0.8863742527808403	0.837677504	0.098114269	0.056535101	1.7057464399678857	7.4212806185635225
BRMS1	Breast cancer metastasis-suppressor 1	4	18.29268292682927	0.9993194445795627	1.0497423733220748	0.9060364910859794	0.67949402	0.32833610122560486	0.17315825837722493	0.10292630070278704	0.075741622	0.064210352	0.068242436	0.029259743991937932	0.064438783	47.33019969095166	17.39262510605248	11	0.9912251016173014	0.9874644308818591	0.015139003080812147	0.021434376	0.4573526007765792	2.1523426655299023
BROX	BRO1 domain-containing protein BROX	12	28.710462287104622	0.9993194445795627	1.007836721673069	1.0644879604978381	1.0195585824366917	0.43583290282180986	0.092992746	0.066888537	0.04350017	0.03174042	0.040443301675866405	0.04321573	0.052120933	49.638224990106224	52.22290874177478	11	0.9968576743154396	0.9955109633077709	0.007107193	0.012764815953021582	0.3091378279351192	42.155118188921186
BSDC1	BSD domain-containing protein 1	12	28.13953488372093	0.9993194445795627	0.984230621	1.0084183829598208	1.0596190036130253	0.8117819641410883	0.35625086040469517	0.2543461503790256	0.15309468326303471	0.10492276455968158	0.068894815	0.024939357	0.068488579	53.297227788879184	22.311590795885124	11	0.9944092047405312	0.9920131496293303	0.010689558317554654	0.021264138049842903	0.3493052292109189	2.553250837367595
BSG	Basigin	11	26.233766233766232	0.9993194445795627	1.1127360088402651	1.3627664976168807	1.1916394032189483	0.9671424960660165	0.9343867775563631	0.705618546	0.7203274410297932	1.139343704299362	1.4730142030882878	1.2374680880833655	1.3552379985068996	65.17672776762232	160.26384107769823	11	0.35331414389480065	0.076163063	0.37903923696338165	0.2140499887874347	557.0642443615881	431844.37669884844
BST2	Bone marrow stromal antigen 2	4	18.333333333333332	0.9993194445795627	0.9631450355785026	1.0084567286068165	0.8910621408105653	0.8972300812386319	0.8864656616885386	0.6621299110112749	0.5712809858791054	0.7548392675251416	0.9708281307666319	0.7315916224063301	0.7562749880826025	48.700803511264894	16.368442798287695	11	0.47752729554918305	0.2536104222131187	0.11290176374937007	0.064147616	5.130699224360973	21.05459479035154
BTAF1	TATA-binding protein-associated factor 172	26	15.521903731746889	0.9993194445795627	1.023895667707861	1.0023318519818007	0.9910704844303828	0.4673093254592688	0.086551495	0.065151453	0.060890719	0.031722227243962134	0.010836437178765243	0.004633846	0.035217623355265903	49.73012492294166	33.30586175097617	11	0.9981382483084765	0.997340355	0.00413895	0.010362993656875553	0.1474297334199228	5.174994244360404
BTBD1	BTB/POZ domain-containing protein 1	3	6.016597510373444	0.9993194445795627	0.9962755061458174	0.92668613	0.871103539	0.3672438220196978	0.14148859071987996	0.10337296614301712	0.056396571	0.037362956	0.048017703	0.057838189	0.054420175633826284	48.578142443959976	21.260300109045314	11	0.9980306896904242	0.9971866995577489	0.003656349	0.010206162	0.20236855311266397	1.458569299325315
BTD	Biotinidase	3	7.366482504604052	0.9993194445795627	1.0393283676254037	0.8530144763789267	0.9074991237163981	0.9800898577552016	0.5967889130485541	0.6588220063568191	0.5658484203129202	0.4308922489382791	0.2025767660330654	0.091140816	1.7084095027541935e-08	61.14170109312456	8.882194168799165	11	0.9484184424106232	0.9263120605866046	0.054562787	0.2510629610469928	4.149986952608439	3.2307111940626485
BTF3	Transcription factor BTF3	9	61.165048543689316	0.9993194445795627	0.9081713980239312	0.863622493	0.9387362176828845	0.9645059284208157	0.8228502899611005	0.6877265796599807	0.808128867	1.107953445580033	1.3889771586780564	0.9508251068741235	0.8746079725858904	62.25926349235246	-61.39338589	11	0.28222330062033196	-0.025395285	0.24024378994038492	0.066372413	14.138804229820751	351.78730244597995
BTF3L4	Transcription factor BTF3 homolog 4	12	63.29113924050633	0.9993194445795627	0.7613356778067303	0.7817262609797505	0.7568557088921823	0.8019564149120407	0.6657204898762465	0.6476715354618818	0.7660028849860352	1.2725394570397008	1.3321791265867788	1.1038120388756556	0.7710199809018567	61.61219671569747	-100.4937525	11	0.5211731002284069	0.31596157175486705	0.27618182750167775	0.070351127	36.220824717097194	2202.7885325268344
BTK	Tyrosine-protein kinase BTK	21	33.53566009104704	0.9993194445795627	1.0208674929433414	1.0256399162797132	0.9118660456800364	0.29703240871740016	0.078740208	0.053270189	0.031952351	0.028896146038269715	0.019737476217484947	0.014318415545470685	0.032897308803145675	48.49095332536457	31.227458459168563	11	0.9984644618726164	0.9978063741037377	0.003375182	0.008757023	0.16933337682879787	2.595104274504942
BTN2A1	Butyrophilin subfamily 2 member A1	4	9.297912713472485	0.9993194445795627	1.0534731941152067	1.1101608463187638	0.9395543116229358	0.7650850267146901	0.4201096247842145	0.2305210088396904	0.1025096903547746	0.046143453	0.074462098	0.065793838	0.049482723342168855	53.28827894225494	20.037894581400593	11	0.988695347	0.9838504952673557	0.022557922	0.032214372	0.5245805143423714	3.207522081850708
BUB1B	Mitotic checkpoint serine/threonine-protein kinase BUB1 beta	24	23.714285714285715	0.9993194445795627	1.0736980506449567	0.9995940776930936	1.0140944150224251	0.3838588710197348	0.10204324445376375	0.073376475	0.05094467	0.037977883547839104	0.017436601537131866	0.006249417	0.046619691	49.38643143	47.83179109685576	11	0.9948404505132686	0.9926292150189552	0.011805067580525427	0.016150013074909386	0.4214797793732968	30.95171693386538
BUB3	Mitotic checkpoint protein BUB3	13	42.37804878	0.9993194445795627	1.0102354418913784	0.9525099021706078	0.9482289971204723	0.8638287070096141	0.6096882674660871	0.44527619317350037	0.2177570217078164	0.015494655541069834	0.002091768	0.012072396440187028	5.103319988819521e-10	56.13451012259297	18.617949463397082	11	0.9960588749540963	0.9943698213629947	0.007223729
BUD13	BUD13 homolog	10	16.15508885298869	0.9993194445795627	0.8968682182757609	0.9779776503535315	1.0144081234959783	0.977160445	0.5923784947403776	0.48615403688454933	0.4095499019132734	0.34691543288281207	0.666834368	0.793843744	0.5420703074069255	52.89864998270075	61.73826970001019	11	0.7651576788704537	0.6645109698149338	0.1498730304616085	0.063618847	4.107968881466966	111.19574433906631
BUD23	18S rRNA (guanine-N(7))-methyltransferase	4	22.419928825622776	0.9993194445795627	1.0107359645839793	0.9307406573585965	0.93895293	0.9667681749066406	0.3832295417136873	0.27810488018357016	0.071799696		0.063338509	0.066196691	0.064124033	54.17238794116506	31.537402077785234	10	0.9909651239580707	0.9864476859371061	0.015188106885823553	0.029551053257006413	0.37748490097290593	6.138024576667996
BUD31	Protein BUD31 homolog	8	42.36111111111111	0.9993194445795627	1.0925632413287918	0.9919117070055917	1.0579742009318582	0.7147025321299495	0.15593943323959358	0.082289082	0.058003312	0.029584741	0.033543193	0.029355470135604748	0.037789579	51.499001349275794	31.070023502161757	11	0.9938446241085109	0.9912066058693013	0.014419323736702083	0.02166568	0.3613588541415552	5.063280565691308
BYSL	Bystin	20	43.93592677345538	0.9993194445795627	0.9046956633915791	0.9422605301232837	0.83509976	0.2545923559625374	0.083338613	0.060520849	0.035407281	0.019693322	0.016519577338829822	0.017123447102503082	0.027727195	47.754069718603695	23.493131889721152	11	0.9953107577954953	0.9933010825649933	0.008910814	0.014929833	0.2949970467815555	2.3790179862596648
BZW1	eIF5-mimic protein 2	17	30.310262529832936	0.9993194445795627	1.0783360998764906	1.0134232366335234	1.0250900188277334	0.3192340197250895	0.074501885	0.053078469808383405	0.03991951	0.019997129578317577	0.016455665994546984	0.018736919319040677	0.037114797220197504	49.68710673041456	140.3208679283785	11	0.9959385771568903	0.9941979673669861	0.009664758	0.014546976557204376	675.6795533023954	301130.4674916143
BZW2	eIF5-mimic protein 1	25	47.25536992840095	0.9993194445795627	1.0242990503090084	1.0310325485088572	1.0145301449622177	0.6554866318240713	0.09042687	0.066275877	0.050814489	0.036987032	0.03152071	0.021503049	0.038151297124021655	50.82244739109267	36.507197305212586	11	0.998731913	0.9981884465366356	0.002910027	0.009325552	0.15093399269198182	4.406872037118265
C11orf54	Ester hydrolase C11orf54	4	15.873015873015872	0.9993194445795627	0.8397749690860378	0.6773396799315043	0.707545773	0.7367585983960153	0.4064743627837273	0.25648031261067955	0.15403407495327454	0.055242857	0.063322553	0.043485445	5.652631385189011e-08	51.26719477630327	8.139719116259801	11	0.9362333349767832	0.9089047642525474	0.079801267	0.016152487	2.2341144701835747	2.048338721101855
C11orf68	UPF0696 protein C11orf68	6	21.91780821917808	0.9993194445795627	0.9836765750575348	0.939587098	0.90955593	0.8052582460293666	0.11240105017102053	0.073587855	0.054171185	0.033135236	0.028782576661299887		0.038156600534478224	51.76692573763797	38.31846426873591	10	0.9937809121999747	0.9906713682999619	0.011865299649485411	0.023242868656612244	0.3830643202102059	6.661287802401308
C11orf98	Uncharacterized protein C11orf98	5	47.15447154471545	0.9993194445795627	0.9668789101342864	0.9720430095638409	1.0916672278920707	0.8795159323114229	0.41056205028766285	0.2653235549791137	0.12566317432201302	0.069921787	0.1432224849655538	0.27751613389566726	0.1515133863873046	53.43106899736454	30.499184131740158	11	0.9781699026628228	0.9688141466611754	0.037207786	0.036266431	0.652056362	8.013057091789944
C12orf57	Protein C10	3	38.88888888888889	0.9993194445795627	0.9201114033076603	0.7523951706353752	1.0013600788254404	0.46441365230539683	0.080546984	0.034110896					1.2716068198415087e-09	49.75000125805542	23.284604716154607	7	0.9375579416928816	0.8751158833857633	0.065832473
C15orf40	UPF0235 protein C15orf40	3	24.836601307189543	0.9993194445795627	1.1821397027188227	1.0864681061333217	1.1807801039650418	0.9126253747392099	0.752810238	0.5590933752075473	0.7084158606438508	0.6359731928455558	0.9293987117158192	0.8461084714056515	0.7386274359331406	50.34331269410512	100.3460049362264	11	0.6331816287806877	0.4759737554009825	0.16516419602727428	0.064798054	99.06923399873271	25436.113309666365
C16orf87	UPF0547 protein C16orf87	2	13.636363636363635	0.9993194445795627	0.8869313803289185	0.9222017884904332	0.8272453516087819	0.468318506	0.09466088	0.070085967	0.06382015				1.625404366656369e-08	49.270596637119084	16.478546919100538	8	0.9911196604723603	0.9844594058266306	0.010753519789629178	0.012739780250702075	0.6891797156333235	2.6993679742015337
C17orf75	Protein Njmu-R1	8	18.939393939393938	0.9993194445795627	1.133348158449028	0.9783690991023345	1.0510475126813674	0.8561692231484721	0.2561796298468105	0.11847180151512025	0.077522106	0.064948556	0.014398507922035893	0.032724717	0.041752305	52.87207893059535	31.66888106	11	0.9900748594916694	0.985821228	0.023186144631976085	0.027933044914215475	0.4669154906594049	5.453664980565353
C18orf21	UPF0711 protein C18orf21	2	8.636363636363637	0.9993194445795627	1.0035714536539948	1.093720351086388	1.026464523598654	0.46487644311765214	0.1481177371209372	0.077518875	0.11052651704906939				0.1118973768419631	49.731736116663775	77.21128673794013	8	0.9919051796741427	0.9858340644297497	0.011988905739955088	0.030989457	3.3761820658936954	979.9876313912023
C18orf32	UPF0729 protein C18orf32	4	30.263157894736842	0.9993194445795627	1.0214608055903387	0.7349158833905735	0.8095283127576404	0.8310169512767139	0.7615806708337024	0.7171970087625569	0.6086953444947228	0.952161924	1.4705701143573204	0.9890380127233587	0.8104648641947221	64.60979966569266	-178.1038369	11	0.3320171463337277	0.04573878	0.3596726385158574	0.079735305	4526.319590874691	1658489.8891186456
C19orf25	UPF0449 protein C19orf25	6	70.33898305084746	0.9993194445795627	0.7451712387592084	0.7517369032334388	0.7620444698201523	0.3700176456522895	0.16317164939673023	0.16534541002334277	0.27080985716667777	0.3393837651865566	0.31120826754982134	0.3707850901725597	0.2641659641947851	44.770162760920336	14.383188148949904	11	0.883587452	0.8336963598818142	0.09414829	0.052470826	1.4248069249931945	5.677460528452152
C19orf53	Leydig cell tumor 10 kDa protein homolog	4	34.34343434343434	0.9993194445795627	0.8819112323533232	0.8228393793423365	0.981260294	0.9929418384290406	0.5652471038112971	0.3244573312096671	0.1173056013385843	0.062134143	0.12590459126374173	0.21300784584918023	0.1259191241270785	55.07896753970333	40.072392928999626	11	0.9613420088536323	0.9447742983623318	0.059468261333975245	0.046928649	0.5217829854286978	18.54133939108829
C1D	Nuclear nucleic acid-binding protein C1D	3	17.73049645390071	0.9993194445795627	0.9016042615967965	0.6856083881525391	0.383982568	0.36533738389474507	0.1944883123156434	0.11334319366951988	0.073407569	0.052197996	0.043920167	0.033077302	0.060354280589535625	44.93411236528596	12.10579542707651	11	0.9603130828578882	0.9433044040826974	0.050775814258749406	0.043149834	0.9466484656219988	2.644653345079567
C1GALT1	Glycoprotein-N-acetylgalactosamine 3-beta-galactosyltransferase 1	2	8.264462809917356	0.9993194445795627	0.9753078840782011	0.9062532732427995	1.020281008500949	0.7130254172260103	0.25008605106245463	0.13281000278464183	0.047811329				0.006955827	52.202513627948576	22.069211707526122	8	0.9908854464504875	0.984049531	0.011134666	0.073970362	0.6757413699158279	4.399634043485564
C1GALT1C1	C1GALT1-specific chaperone 1	3	11.00628931	0.9993194445795627	0.975817498	0.9990092485718183	0.8383096917305878	0.7699488275024549	0.40519712012228554	0.13828996229886403	0.045858682	0.047014007079144514			3.0191149114067173e-07	53.026394215350365	18.64288317457822	9	0.9810391996054577	0.9696627193687324	0.026657333277763394	0.073572023	0.8236494981220122	4.122845520088231
C1orf122	Uncharacterized protein C1orf122	3	37.27272727272727	0.9993194445795627	0.9599304017988599	1.0028707268816957	1.2158053276794563	1.0481477146763722	0.5495868560442254	0.4303998562537473	0.38822347932406615	0.42794555923313105	0.6119965275399075	0.49300201533285704	0.4703136955828713	54.691980754719545	307.89132491005626	11	0.9132883670504255	0.876126239	0.081220608	0.050379989	1100.18778	961839.2277075817
C1orf131	Uncharacterized protein C1orf131	10	29.01023890784983	0.9993194445795627	0.9357637662474284	1.067885980391138	1.1356406163383388	0.9975782509443945	0.6255722527677127	0.43343730705082983	0.26287281743507557	0.21113922907069993	0.19095401191496014	0.320978016	0.23981894620800248	55.14930634102375	36.48070040455484	11	0.9735910064686705	0.9622728663838149	0.038129939029635906	0.038330993	0.5097369697515317	14.705272179720998
C1orf167	Uncharacterized protein C1orf167	2	1.0351966873706004	0.9993194445795627	0.7885793628613763	0.8196459048577951	0.8778311726146102	0.2966050711831956	0.05059522	0.026331545712174276	0.029628547305211493	0.015502615059613858	0.019953251001297374	0.036686282369445405	0.00591422	47.91722232097975	17.862433634042098	11	0.9668515669973894	0.9526450957105562	0.057376796073556814	0.042379098	0.8375511993290496	4.102145610348312
C1orf198	Uncharacterized protein C1orf198	7	31.49847094801223	0.9993194445795627	0.9628962181425439	0.9256485842657297	0.8799426509371754	0.6240883812350826	0.32872267088537316	0.1988522644019109	0.24238584365392504	0.30343310554625963	0.24880669487922036	0.46193668066891896	0.286666338	49.19197855958913	22.32172263554955	11	0.9475516271024629	0.9250737530035184	0.055204691	0.04035882	1.0077507656430815	8.681227304965148
C1orf50	Uncharacterized protein C1orf50	2	16.08040201005025	0.9993194445795627	0.6109758976435035	0.7369353362449709	0.5162736812310507	0.6935069792226972	0.37419227198826993	0.3892493401616372	0.1520440719830255				9.952610799945916e-07	50.18513053	5.4777022906517665	8	0.7435305160483785	0.5511784030846624	0.12227019435037106	5.634761965672151	27.130483335344145	7.035244596256257
C1orf52	UPF0690 protein C1orf52	5	32.417582417582416	0.9993194445795627	1.009151261634405	1.0696055512051017	1.1249633401112928	1.1997173927459155	0.8273900466652397	0.5895270289086092	0.7623776150793975	0.825232199	0.7239198460553486	0.9824431997438694	0.7767009370826086	54.80924562750982	348.3798587867833	11	0.591989356	0.41712765206229563	0.14314269413510547	0.066881964	2875.485339716215	4212142.742746968
C1QBP	Complement component 1 Q subcomponent-binding protein, mitochondrial	8	33.687943262411345	0.9993194445795627	1.1062333928073997	1.0285994349167527	0.9790275171910289	0.5513646683739889	0.15702802171327657	0.10788438327693878	0.078818211	0.067442226	0.08486178	0.086742675	0.083572434	50.12702798237178	29.97363873916623	11	0.9935046996354279	0.9907209994791827	0.013650288	0.019959291	0.30974541215217233	7.155113871271398
C2CD2L	Phospholipid transfer protein C2CD2L	12	21.671388101983002	0.9993194445795627	0.9105223791471921	0.9349837163849595	1.0048174737577726	0.7329658642330897	0.46458625088808847	0.3341288986864005	0.20128429666168024	0.042223454	0.065133915	0.040385661818260005	0.02264756	54.04051673971493	14.543314201214784	11	0.9903742148853448	0.9862488784076354	0.015779174	0.033115995881745894	0.5333378726950707	1.8571399377139366
C2CD5	C2 domain-containing protein 5	8	9.5	0.9993194445795627	1.0454457984295218	1.0193941520647005	1.0145948166918226	0.7680493951456281	0.31716834445439135	0.16658668597915763	0.060461292968450014	0.030357011	0.020878869	0.025310664081810232	0.020165082	52.87392267738615	22.875393266563147	11	0.9976923314557533	0.9967033306510762	0.004999337	0.014247339520889503	0.22790818964219875	1.6789292257011719
C2orf49	Ashwin	10	43.53448275862069	0.9993194445795627	0.9945835332939308	1.0238463878170527	1.0151708911403639	0.5795683810768433	0.13805218701175107	0.11296241602511449	0.10419399526528383	0.15877118846673907	0.19404207530595988	0.32392349434429646	0.17199089273652213	49.995345753897084	333.55920342787465	11	0.9803077159244737	0.9718681656063911	0.033805754198038426	0.026538397087847485	2949730.8701016116	211411184061.16333
C2orf69	Mitochondrial protein C2orf69	2	5.974025974025974	0.9993194445795627	0.9058586397265687	0.9396853512787817	0.9798652519312776	0.8583762626517587	0.29493878369891313	0.076029927	0.051994217	0.047618665147635506			0.027321225	53.05913533	31.062310367487473	9	0.9897005588536307	0.9835208941658091	0.015920349626651155	0.040010454	0.4715269699195691	5.481179935
C3orf38	Uncharacterized protein C3orf38	3	13.677811550151976	0.9993194445795627	0.9234509577335366	1.0446678365344537	0.9364254267012524	0.5609816163839653	0.19203897848010534	0.13315399841560638	0.1489262867611822		0.07498252		0.10272576804271338	50.11684312053115	24.09979392024275	9	0.9925393995422752	0.9880630392676404	0.010619710469365095	0.029764946447245755	0.4115071131737994	4.705672498005646
C4orf33	UPF0462 protein C4orf33	5	19.09547738693467	0.9993194445795627	0.9477317211732739	0.9141535331306699	0.8496204452472249	0.6895134208641828	0.2139449974551589	0.11215573005612339	0.090075697	0.054158742	0.017638501	0.029090884	0.017411637159224558	51.34297998741716	17.529672306549887	11	0.9906974642967622	0.9867106632810888	0.016764018423763766	0.027415296	0.48327435908299976	2.2718735001459938
C5orf22	UPF0489 protein C5orf22	6	16.515837104072396	0.9993194445795627	0.9004627763672539	1.0411664183163285	0.9509615023567372	0.8030287014594407	0.3227369064369916	0.21967661	0.12879943339924838	0.091857985	0.020431861876157382		0.054023329	52.94684208461555	21.658413704746227	10	0.9906627369270727	0.9859941053906092	0.015119011	0.033137978	0.47131057201072035	3.182941821312159
C6orf47	Uncharacterized protein C6orf47	5	19.387755102040817	0.9993194445795627	0.9875228031680786	0.8698720505220333	0.9658643852305576	0.80790439	0.6417607839129875	0.5550612550449067	0.5014511298156319	0.6875020664107729	0.6594161864118092	0.6935142394652568	0.6196135021684352	49.71729281674376	28.939880876204857	11	0.84484454	0.7783493432361499	0.047850087	0.036192463	1.4317569708598628	29.176226186091785
C6orf89	Bombesin receptor-activated protein C6orf89	4	10.662824207492795	0.9993194445795627	1.012074170403692	1.029996208065666	0.9879223378493089	0.8042115188748534	0.6034674298378782	0.46466149473008717	0.30102779540788804	0.25789044371713327	0.3771574824918812		0.2940522808353785	53.493050619423826	19.21714603	10	0.9790038693492423	0.9685058040238634	0.019118567	0.040923218	0.7552642805883074	4.320761298397764
C7orf25	UPF0415 protein C7orf25	4	10.926365795724466	0.9993194445795627	1.0402370935835548	1.012506905163275	0.9688139742204556	0.85826865	0.4855605626683391	0.3273423661724482	0.11276507891705535	0.09605549	0.2470664980813487	0.21519219013422058	0.16355491925407195	53.73065888456788	26.23827478710127	11	0.9820235400183657	0.9743193428833795	0.028267767154498382	0.033246136	0.5813816303346044	5.928900497971587
C7orf50	Protein cholesin	3	28.350515463917525	0.9993194445795627	0.974255946	0.8362562772541965	0.9212469858854204	0.7151866357027845	0.4982397160614491	0.3423015659250373	0.421863234	0.18479640273650375	0.7371864411453152	0.105788471	0.3307147034465907	50.315954815695086	14.001295388434112	11	0.7399909836898741	0.6285585481283916	0.26366768013659814	0.11555631796534277	3.2595749366885807	9.504893291995149
C8orf33	UPF0488 protein C8orf33	4	17.03056768558952	0.9993194445795627	0.6659067829026911	0.6638977938697395	0.7976576333648382	0.6367517848819083	0.1692976283302463	0.086997913	0.070280582	0.041935374663625805	0.11466845794692719	0.12429029695387636	0.022373878118350676	48.371866413401364	9.220888042090973	11	0.8796977765442949	0.8281396807775642	0.1514830940178144	0.11125678970810438	2.371392917168712	3.1034796226591572
C8orf82	UPF0598 protein C8orf82	4	17.12962962962963	0.9993194445795627	0.9999743416564336	0.9998343987780886	0.8760308117891611	0.857220986	0.6829801407019672	0.5007074116300374	0.15558924684083125	0.036879377	0.021365240275530096	0.033371644	0.005675144	56.581255377605984	22.421079432532796	11	0.9844536357660616	0.9777909082372308	0.027852181	0.040195604530178834	0.470969509	4.547559524577754
C9orf40	Uncharacterized protein C9orf40	3	20.618556701030926	0.9993194445795627	0.9758877155111743	1.0020749501423505	0.9145927593541361	0.8073326792955041	0.5586022450825572	0.2619281537207603	0.34338035694426383	0.1342841104373698		0.10236137285287401	0.099063184	54.18852458711297	15.09132738	10	0.9772877431870269	0.9659316147805403	0.028385040493917324	0.056676538	0.8649996925458148	3.103658457014973
C9orf72	Guanine nucleotide exchange factor C9orf72	3	8.108108108108109	0.9993194445795627	1.0053628066047529	0.9360751976096038	0.8134703665421738	0.850066038	0.6943591195463261	0.3941838253020556	0.12161633866231812				2.4454066127610474e-07	56.18398585491895	25.081553679057773	8	0.9236700352386252	0.8664225616675941	0.053148528198424604	0.26094608586267315	2.1869245976775313	17.73644360321394
C9orf78	Splicing factor C9orf78	20	68.51211073	0.9993194445795627	1.0432235149892843	1.030543208609816	1.0262855988409243	0.8851160271412837	0.7523537417761179	0.6071638953593388	0.617021197	0.9007722736654976	1.2414259622227726	1.4573692254719661	0.8701269143414336	65.39190818003708	-191.0496053	11	0.19917100897093865	-0.144041416	0.5115529512397738	0.089413422	4513.406783164433	1628524.8686443109
CA13	Carbonic anhydrase 13	3	10.687022900763358	0.9993194445795627	1.045739156109209	1.0144476705623546	0.964600829	0.6538948190437641	0.1431081707110955	0.13198868306681857	0.14612938488216656	0.069239166			0.10525354739796455	50.66086623051122	33.947471248332484	9	0.9962953875941741	0.9940726201506787	0.005835797	0.021288533876642004	0.27321603770977293	7.595917448263331
CA8	Carbonic anhydrase-related protein	5	19.310344827586206	0.9993194445795627	1.1245780872213778	1.0585907235588587	1.1011387454993145	0.6189636043780872	0.1370931710316142	0.12289433497480155	0.11431680971575331	0.070166726		0.011689329636285023	0.084826434	50.442277024416235	42.259633342093586	10	0.9818698922190462	0.9728048383285692	0.039160248	0.040247815869172525	0.5825400763508072	36.66432245044787
CAAP1	Caspase activity and apoptosis inhibitor 1	2	6.9252077562326875	0.9993194445795627	1.0058143963322728	0.896708773	0.8180496308904669	0.5153946235737906	0.2781183196443076	0.2547488730553027	0.16306061897778226	0.14837075558759275	0.3004037825016706	0.4162858223127534	0.24891169824368653	47.92689307966477	19.04264084	11	0.9515987532963547	0.9308553618519353	0.055630273	0.040401536	1.0515275539243716	5.869064515
CAB39	Calcium-binding protein 39	25	52.49266862170088	0.9993194445795627	0.962590128	1.008191647573626	0.9502509861938813	1.0753094188435608	0.7593353470257281	0.560076864	0.18140310765276388	0.044326533	0.023640967806026692	0.020306869206356302	0.023216955047159482	57.19530080312517	32.953541321562895	11	0.9934994030591752	0.9907134329416788	0.012905853069526664	0.024393009830099177	0.24746593	4.578183810136369
CABIN1	Calcineurin-binding protein cabin-1	15	9.369369369	0.9993194445795627	1.042626675046131	0.9679590771711035	0.687916628	0.34918106735454185	0.1820209323659305	0.080833501	0.039364547	0.026803437	0.035223276	0.026278253	0.036629902	47.920410455244884	17.11610416253721	11	0.989423864	0.9848912340892327	0.01979352	0.025298136642320036	0.5202125987068945	2.347713988501003
CACTIN	Splicing factor Cactin	14	25.593667546174142	0.9993194445795627	1.0170964056451897	1.0717881048442297	0.9135963696066747	0.49371287156641624	0.10811885101210866	0.067450284	0.054045373	0.021601149500176425	0.008209867		0.027603020887030594	49.85969372452099	25.144713013081343	10	0.9956736959192705	0.9935105438789057	0.008734872	0.019885169572852704	0.29221694974641543	3.814441574598609
CACYBP	Calcyclin-binding protein	23	75	0.9993194445795627	1.0058057736761195	1.0241955980790098	0.9856893645523556	0.8972804911796103	0.23747162953348805	0.097392724	0.03392251	0.023887721356396024	0.020105396436369057	0.019111053510682294	0.021254517	53.09460113290778	35.44574975871904	11	0.9996583914167257	0.9995119877381796	0.000788411	0.005046146	0.084565558	1.203560478079577
CAD	Multifunctional protein CAD	64	35.59550561797753	0.9993194445795627	1.000300611	0.9781596426188794	0.9856370075759835	0.4906620310537652	0.11760797378394211	0.091182598	0.068645732	0.046361714138539734	0.024597704	0.013062883	0.045126584	49.858850098670395	28.134459893924973	11	0.9979346147174445	0.9970494495963492	0.004316495	0.011092232339700152	0.17451932683922844	3.286511525427029
CALB1	Calbindin	22	59.38697318007663	0.9993194445795627	0.9570442062054776	1.0324571527606623	1.006940238972428	1.0285890907498045	0.5028065625596201	0.2907136263429064	0.13523289071809397	0.22550224338648786	0.17992989618850014	0.072466642	0.15421500645435993	54.64833816446435	45.085945928263065	11	0.9890035011452802	0.9842907159218289	0.019098283123230204	0.025771105	0.3331531776738738	14.749018611351422
CALCOCO1	Calcium-binding and coiled-coil domain-containing protein 1	14	24.167872648335745	0.9993194445795627	0.9477582126548288	0.9994298190958182	0.9594323749868656	0.5100649217246783	0.11361207673795348	0.078985611	0.058917283	0.049131154	0.056547226	0.031763760672142545	0.049409297932397456	49.914951872835694	27.667168145912445	11	0.9984460340560156	0.9977800486514509	0.00311847	0.009507967	0.15123514409108943	2.690141511
CALCOCO2	Calcium-binding and coiled-coil domain-containing protein 2	9	29.14798206278027	0.9993194445795627	0.9487521224020579	1.0789272942917694	1.241302826946573	0.8124542817530389	0.1735157962044825	0.1218387298118928	0.068968727	0.067323161	0.071472535	0.013135678964038318	0.060076784	52.08491942612409	36.419160804838974	11	0.9706202132080614	0.9580288760115162	0.072727457	0.047366891	0.8644068656753736	12.551322964222285
CALM3	Calmodulin-3	10	40.939597315436245	0.9993194445795627	0.9564443029006956	1.0263393549573525	1.0034106567409642	0.9679171784645515	0.5670440201514936	0.5298869182187615	0.4800106586234444	0.6876243956215183	0.99004934	1.007822878567769	0.7104067639532481	50.71716494141005	145.98160404760412	11	0.4376980414172216	0.19671148773888802	0.2760015818461481	0.083223819	3039.088010985547	572945.8940636226
CALR	Calreticulin	25	55.15587529976019	0.9993194445795627	0.9969115262251664	1.0062752593266147	0.9821517817301558	0.9266240305517702	0.5066747960315696	0.35907368524251004	0.23748647562603242	0.24084741155814698	0.3452217338365441	0.33575413899835893	0.28795009730865373	53.601272219623816	35.042394568169534	11	0.9892955471465523	0.9847079244950747	0.012699688949711107	0.020640197	0.45038341993355835	7.417663876498166
CALU	Calumenin	28	66.98412698412697	0.9993194445795627	1.044449021	1.0546714611709127	1.0711669330675184	1.023015174	0.7349326578045005	0.537533962	0.45956662323425884	0.6580029941011802	0.7621368534156164	0.5953672183388611	0.6025215837190545	54.90843950383175	413.2027332512789	11	0.8814332766557627	0.8306189666510895	0.063825753	0.044660436	2629.2012815122303	9912628.040411493
CAMK1	Calcium/calmodulin-dependent protein kinase type 1	6	21.08108108108108	0.9993194445795627	1.105549635663152	0.8817975208627142	1.0516644418758512	0.7487826137685941	0.1988531091616505	0.1172669634314736	0.071962507				0.068443732	51.73167761771055	30.490947920624777	8	0.9788149479953833	0.9629261589919207	0.029145555828409074	0.082949301	0.8887037608113577	11.238275495567052
CAMK2G	Calcium/calmodulin-dependent protein kinase type II subunit gamma	9	22.58064516129032	0.9993194445795627	1.0151118808647486	1.004643661780122	0.8918113440602216	0.3723963274835827	0.050829807	0.032964723	0.017706953517263087	0.009667851	0.010431767311102331	0.030771911	0.015088587642981599	48.92161213850371	26.55589258927132	11	0.9993841524601131	0.9991202178001616	0.001348029	0.005844712	0.10401017938654425	1.333056271637605
CAMKK1	Calcium/calmodulin-dependent protein kinase kinase 1	2	6.138613861386139	0.9993194445795627	1.0125869796897857	1.2826652037386854	1.3575473652753214	0.43507699274616657	0.1643761257212331	0.065149401					0.11476190718800838	49.79615491	138.85903565686843	7	0.8744023409192732	0.7488046818385463	0.2128220088332299	0.19379318847171076	2969.060700859463	1972280.5098838944
CAMKK2	Calcium/calmodulin-dependent protein kinase kinase 2	5	9.863945578231291	0.9993194445795627	1.1126680314737227	1.0990426118665721	1.013897498049391	0.4958118078506078	0.10507371160410173	0.067842456	0.041734388				0.067540842	49.83466762928565	46.839362808473005	8	0.985494169	0.9746147956345822	0.024529465	0.048215874933776486	0.38244197598573837	71.52857061444637
CAMLG	Guided entry of tail-anchored proteins factor CAMLG	6	20.945945945945947	0.9993194445795627	1.100606854195526	1.093436613	1.0069378086514609	0.9168495724348203	0.708150206	0.4940681565258878	0.41850499029589966	0.6313753097025385	0.46673573096094934	0.066945701	0.28719493714110156	56.29303554442564	12.556769929875434	11	0.8347368461562461	0.7639097802232087	0.18574823332118828	0.15139228585391032	3.250124098809665	8.154526353
CAMSAP1	Calmodulin-regulated spectrin-associated protein 1	17	13.545568039950062	0.9993194445795627	0.9807229995456113	1.0291022082740897	1.018766575594094	0.6093117786185334	0.20104512379464132	0.11666760122015221	0.091547079	0.067066867	0.071748254	0.059160892455982855	0.073676927	50.78197500564413	26.31761506332134	11	0.996952384	0.9956462631038829	0.006106862	0.014282651037090595	0.24060427679112678	3.068881030868956
CAMSAP2	Calmodulin-regulated spectrin-associated protein 2	3	2.350570852921424	0.9993194445795627	0.9184704076805891	0.9822093235729016	0.9299659541527585	0.3201079000382642	0.10371665357210132	0.1119040941435811	0.019198155	0.015578067475343946			0.052644415	48.55296615167552	29.79307124106288	9	0.9922417695934194	0.987586831	0.012774611927162886	0.025067135	0.3919398280390073	5.654755707603769
CAND1	Cullin-associated NEDD8-dissociated protein 1	42	30.89430894308943	0.9993194445795627	1.0398012698968728	1.0254964698906583	1.0404236809855512	1.0990334485980413	0.8436904854674229	0.6035810098378457	0.2588184314744213	0.038966884	0.036565469	0.044607818002076055	0.036884448	57.71822589	33.821687695859644	11	0.9922701190236591	0.9889573128909416	0.016051737637402152	0.027515839560750686	0.2860384737173132	5.070969267980512
CAND2	Cullin-associated NEDD8-dissociated protein 2	12	12.37864077669903	0.9993194445795627	1.0717810970682902	1.0662167521440806	0.9817237174943222	0.3308248428003898	0.13653235887699314	0.10177799845030149	0.061937324692945474	0.029628441085228264	0.022913673243262038	0.035657324	0.062500386	48.93303735959822	41.1067385	11	0.9915504039917006	0.9879291485595723	0.019136590088363718	0.020382580209001737	0.4769940654759483	16.144869231556758
CANT1	Soluble calcium-activated nucleotidase 1	13	35.910224438902745	0.9993194445795627	0.9866711194322179	0.9747038269885694	0.958071509	0.8032735628841581	0.4731429880917422	0.30251761076857486	0.1033451083053615	0.045667485386053745	0.053588816	0.035126442	0.023863987204360892	54.177669777347575	18.754587330165755	11	0.9974684233675613	0.9963834619536589	0.00462555	0.015568122936163793	0.23385355233288663	1.3716126738095464
CANX	Calnexin	37	43.07432432432432	0.9993194445795627	0.9568338511013968	0.988671296	0.969485537	0.8552245628533853	0.5079762698558066	0.3616933509097847	0.23174856467502886	0.24493362391876788	0.31011173	0.29987598107851865	0.26639462681148074	53.093128229822405	25.549668324780114	11	0.9900061722693123	0.9857231032418747	0.011384168	0.020847927282894037	0.4388579352632376	3.8802356568415997
CAP1	Adenylyl cyclase-associated protein 1	30	50.73684210526316	0.9993194445795627	0.9903216133321154	1.03549625	1.0099254123156731	1.042224878972845	0.17061461219790192	0.052696749	0.028812484795316527	0.019139183405964395	0.023106513753045697	0.019526986068644222	0.02697912	53.93605976120441	89.16297962038324	11	0.9985018388385402	0.9978597697693431	0.003819634	0.010801911912442784	1.0399039643215309	89.03471291699768
CAPG	Macrophage-capping protein	9	30.17241379310345	0.9993194445795627	1.0085252799433921	1.0554461769565608	0.9906301208977892	0.4386680270957281	0.066530556	0.047264748	0.029213038	0.025502338168941447	0.019927836840363936	0.034704896	0.033849267	49.60872534279332	40.407877549465596	11	0.9982206576479983	0.9974580823542832	0.004077584	0.009860097	0.14629083691765774	9.943481614881781
CAPN1	Calpain-1 catalytic subunit	31	37.95518207282913	0.9993194445795627	0.9717943005333006	1.0337540186320213	0.9716197596875152	1.0068678474404487	0.7346924132040427	0.584874379	0.5508344285069634	0.10071036202512708	0.019823015534477233	0.035737698	8.310103716269168e-10	59.09104741150466	17.209550894972995	11	0.9819054391255898	0.9741506273222712	0.030747433812161863	0.001518944	0.7925580482290185	3.4885454093456434
CAPN15	Calpain-15	9	11.694290976058932	0.9993194445795627	1.0317138739827818	0.9499430033567705	0.9827833387160837	0.48577335104677416	0.14458626884147027	0.088344505	0.086965325	0.047544549	0.041382071339592263	0.037944308141040155	0.058019648	49.78385621028449	26.997578232056945	11	0.9966472273147018	0.9952103247352883	0.006804643	0.013966559344520431	0.23018021983345882	3.7455329153587025
CAPN2	Calpain-2 catalytic subunit	14	24.428571428571427	0.9993194445795627	1.0117871865179164	0.9659048068076705	1.0018401090679976	0.9729178700001624	0.5659001896358478	0.32466901175066715	0.064163545	0.015384174743035807	0.008435105	0.005671798	0.004305067	55.52825564861274	31.727077934096073	11	0.9989729332278139	0.9985327617540198	0.002190131	0.009591071	0.099001819	2.1090977590755036
CAPN5	Calpain-5	3	5.78125	0.9993194445795627	1.3134474299236236	1.0328384301891378	1.1687070827446255	0.7686741848339106	0.6592770081963438	0.26699814760482904	0.16791265894446897	0.11651764550689117			0.069285481	55.01791105	22.729721883088978	9	0.8916727336701866	0.8266763738722986	0.17436820690553667	0.200495681	1.8068591669239715	16.18388694
CAPN7	Calpain-7	20	30.13530135301353	0.9993194445795627	0.9224775102708477	0.9732597106551665	0.8975889444796068	0.49911850763772675	0.1668396318616783	0.12447620933369333	0.093604906	0.059149755	0.044907146	0.035619501350178925	0.049270371	49.79158415449637	18.98501484112551	11	0.9971599744531529	0.9959428206473612	0.005116734	0.013566390812455606	0.25786544906517156	1.5091110657956084
CAPNS1	Calpain small subunit 1	6	35.07462686567165	0.9993194445795627	0.9283752273642454	1.0423207711197153	0.851042701	1.0479050178865257	0.6859048293656016	0.5720888724323524	0.3743579434471006	0.1855385709946981	0.075784772	0.036373177018079184	0.048328478	57.79156086754239	17.73132280153793	11	0.9727700844403412	0.9611001206290588	0.042105697407057587	0.060986506	0.8334666508906354	4.4561133450614365
CAPRIN1	Caprin-1	18	22.425952045133993	0.9993194445795627	0.9884781421192447	0.997457502	1.0617716703503395	0.9917829269537131	0.7110748123915405	0.5482652660014511	0.3837128655247766	0.296234462	0.44776502554700814	0.5839272426207845	0.4287795347986132	55.035665977846804	44.91555626425116	11	0.9401649988159051	0.9145214268798644	0.049776131137728746	0.0421036	0.671142946	30.729117202111734
CAPZA1	F-actin-capping protein subunit alpha-1	15	69.23076923076923	0.9993194445795627	1.0682595525405296	1.0434310771904634	1.028842340884674	0.9933677068004341	0.5518871770824715	0.3628960344050721	0.15278509697354434	0.047015801	0.019927267565889455	0.020594261350194654	0.028824466	55.551602757193955	27.226270231914818	11	0.9947856119537071	0.9925508742195815	0.011167593776026333	0.022542882	0.2589636974588906	3.901045530509572
CAPZA2	F-actin-capping protein subunit alpha-2	8	47.55244755244755	0.9993194445795627	0.9980792527455757	0.9827740852217981	0.98036245	0.9733137930403781	0.4609537862929625	0.2438886264756229	0.053924257	0.04014159	0.014715313210406613	0.022990292706383284	0.023506997503146776	54.74916320426366	33.46331538900471	11	0.9990851503540656	0.9986930719343795	0.001938757	0.008626646	0.10375771644771883	2.292207686558998
CAPZB	F-actin-capping protein subunit beta	20	51.10294117647059	0.9993194445795627	0.9723647914181639	0.9951950077175936	0.9679527667798679	1.020912532413166	0.5688817979448625	0.379733219	0.14264509960468544	0.054748699	0.018624867101370242	0.020890942096640646	0.030083063765012463	55.69739616471286	28.476844624300366	11	0.9961421909108202	0.9944888441583146	0.007627041	0.018531135	0.2049778972305366	3.4260720908994857
CARD11	Caspase recruitment domain-containing protein 11	8	7.798960138648179	0.9993194445795627	1.0641051563836075	1.0593050634250707	0.955612409	0.29901064451913234	0.11035205550486524	0.064172716	0.041802015	0.034477555	0.018893198397988892	0.016551270524338572	0.04496269	48.703689243329826	37.646453119111264	11	0.9942761267299992	0.9918230381857132	0.013155483629378358	0.016945875200006236	0.3621104880078589	8.804069975164863
CARD6	Caspase recruitment domain-containing protein 6	3	4.435872709739633	0.9993194445795627	1.1880719966847226	1.1177230028237484	1.4109559076942007	0.7166566560992339	0.1757688489676524	0.092265572	0.1259741312620159				0.13126981530478954	50.37554540599369	96.98623504	8	0.8877916677888092	0.8036354186304162	0.22164216352452848	0.15163722520028988	68.22760141068612	18142.190789168308
CARD8	Caspase recruitment domain-containing protein 8	2	5.2141527	0.9993194445795627	1.1599841089503298	1.3655871383535476	1.1823556622881088	0.9285741993212615	0.5983963138501204	0.2425062841066338	0.2011904946275697				0.19851775934678328	54.99471254340579	78.03479121074594	8	0.8539184175054877	0.7443572306346035	0.197545306	0.20850364477863437	0.7881283569792676	174.93116715745552
CARD9	Caspase recruitment domain-containing protein 9	14	30.597014925373134	0.9993194445795627	0.9503440802314173	0.9760798639173093	0.903949605	0.37743430781322096	0.1338281854332877	0.094769608	0.053614002420753884	0.040606388	0.026125934745433812		0.050170942	48.83765103883411	23.632059167541993	10	0.9973703743828602	0.9960555615742903	0.004655555	0.013554169255418077	0.23171740279553213	2.203203076214875
CARHSP1	Calcium-regulated heat-stable protein 1	5	45.57823129251701	0.9993194445795627	1.1589684815469876	1.2866974525784638	1.4449376283532454	1.7047568568287308	0.7748677420941475	0.5217357763484048	0.15351091849191284	0.2980729849400353	0.5178643086151169	0.6322822660637203	0.40656626258000106	55.48062315876263	68.79772602113235	11	0.6147060832560842	0.44958011893726313	0.9447410869612047	0.17527852694863028	1.966298535195317	164.87626040118565
CARM1	Histone-arginine methyltransferase CARM1	19	31.57894736842105	0.9993194445795627	1.0217947669385143	0.9744365380455422	0.9902324428566043	1.0344447161830843	0.7582410958464826	0.5853299581109367	0.2744966132523865	0.035431355	0.018606647377327565	0.012859956304799832	0.008734533	57.66638759081035	26.47521588822925	11	0.9973466118826482	0.9962094455466403	0.005174862	0.016859814052785825	0.18816662579725393	2.2439171262518296
CARNMT1	Carnosine N-methyltransferase	3	8.312958435207824	0.9993194445795627	0.8978309802571708	0.8562175359219032	0.9405806859008589	0.7988671483199536	0.2287947437319976	0.12171947933477156	0.13673296021901415	0.1971591329416965	0.20173519826866124	0.12514256553546652	0.1557454108492562	51.488917693312125	39.15817523840369	11	0.9718324271368065	0.9597606101954379	0.041905339786545294	0.035353544	0.747918071	15.579502534329455
CARS1	Cysteine--tRNA ligase, cytoplasmic	39	43.716577540106954	0.9993194445795627	1.0231933397123398	1.0014945367011794	0.9990634524846193	0.9723219447166812	0.3777001553067499	0.13292046129492832	0.028463658	0.018936242315791104	0.010032123	0.011309533824746296	0.013540270941925225	54.303418251994344	41.46821630273157	11	0.99974028	0.9996289709361742	0.000604773	0.004549544	0.062225368510944144	1.9772290788059252
CARS2	Probable cysteine--tRNA ligase, mitochondrial	10	19.858156028368796	0.9993194445795627	0.9667497215358513	0.9914341725315544	1.0025571362913392	0.8342066504611502	0.6109744760609653	0.4293890208179409	0.2774460290292303	0.1015668731656522	0.077996833	0.063958575	0.04909952	55.82568927	16.375848400413194	11	0.9973029677639722	0.9961470968056746	0.004315764	0.017883635485176203	0.25921939608573047	1.2529766938548281
CASC3	Protein CASC3	10	16.78520625889047	0.9993194445795627	1.0012989479160335	1.005547017023806	1.1291557691976857	0.6923984958435523	0.31957511333915634	0.3408246830650268	0.3675248772254069	0.8515297218007319	1.2428586180069694	1.687617379922187	0.7319558247364437	65.09988703537839	-139.9805695	11	0.23862925594175044	-0.087672492	1.3658702482390606	0.1469650179510727	215.70330412892076	265560.24695436005
CASK	Peripheral plasma membrane protein CASK	5	5.507559395	0.9993194445795627	1.004388579608348	1.0549071243159243	1.0461359086716557	0.9190120185989128	0.20977489097495963	0.12857290594984924	0.033863843789245465				0.04890776	52.978286010157824	40.222737162981694	8	0.9953207760797023	0.991811358	0.006931632	0.035384117	0.38218395071728034	6.259723837503005
CASKIN2	Caskin-2	4	4.7420965058236275	0.9993194445795627	0.9426524701341573	1.051784068859685	0.906855878	0.46126373105824964	0.21439582432978296	0.13162030426118268	0.076143707	0.058676384	0.068215188	0.030369442899643696	0.062484068104912804	49.65893115780093	20.321335875814082	11	0.9924663537774546	0.9892376482535066	0.014216493354239959	0.021862915099125836	0.41531139087708735	2.887623391775951
CASP10	Caspase-10	6	17.274472168905948	0.9993194445795627	1.1182913561094658	1.1272747614407763	1.0076800076463701	0.34054753316970227	0.084859456	0.041239155	0.023366815	0.015951591065151524			0.040893102695644945	49.358741398467245	60.89548612037187	9	0.9845796341665136	0.9753274146664218	0.033078236	0.037916707	1.953984991156616	181.71857245099835
CASP2	Caspase-2	8	21.01769911504425	0.9993194445795627	0.8471106494484342	0.8345931695731823	0.7668034655182289	0.6223787181807006	0.32107626286291263	0.21971295486507028	0.12070657501002968	0.14329605034675755	0.15795336975901103	0.091864625	0.079383841	49.90357684801662	10.57576199743812	11	0.9789996374436617	0.9699994820623739	0.025628178314334164	0.042889416	0.9348091179313037	1.5365457699232399
CASP3	Caspase-3	14	50.54151624548736	0.9993194445795627	1.0563763924909422	1.076871474615524	1.0364039792508066	1.0362750865680908	0.7995124118455417	0.6189594698842349	0.5869880201080458	0.7543216778367948	0.8695893484865247	0.4967637030276756	0.6653249377377926	54.92626712254986	297.85322721610044	11	0.7797043129229833	0.6852918756042619	0.098073328	0.055360549	88.13107587052173	309120.4556779142
CASP6	Caspase-6	14	36.177474402730375	0.9993194445795627	0.9523270502384514	0.943814393	0.9456821181041174	0.9741616478142342	0.7584877560824245	0.6647035611076803	0.6157305216845937	0.7552181113864072	0.9594340977497579	0.3201223386569864	1.478990752090681e-07	77.97739431	4.406455526945854	11	0.5074037891686645	0.2962911273838065	0.2197671959029582	3.119656430846568	102.48889623344093	6.2762826864000765
CASP7	Caspase-7	2	4.620462046	0.9993194445795627	0.92539946	1.0333802885916852	0.8539033546225016	0.7546104598154826	0.2933750573327047	0.35311001388308777	0.22067687171433475				0.1657173575591444	51.65147853390881	17.282981561497696	8	0.9661850147450851	0.940823776	0.02671997	0.1365522630747065	1.6409698026411597	6.385604301311797
CASP8	Caspase-8	8	16.28392484	0.9993194445795627	1.063739184579673	0.9668590727215879	0.9244119177536784	0.38234487335720974	0.13103257106346825	0.092166861	0.067133633	0.065190142	0.010211648524622672	0.008932175	0.048823886239165226	48.97510730204473	25.75372975175405	11	0.9946181115958522	0.9923115879940746	0.011207467838312427	0.017063468	0.3140070475078012	3.783637542293877
CASP9	Caspase-9	4	17.548076923076923	0.9993194445795627	0.8346262090437093	0.7103314717874583	0.7764253331973738	0.567089592	0.10821085442897461	0.092308951	0.052492817	0.024514940475881524	0.040136740301420996	0.079523385	0.000923148	48.76383928821239	11.392687444406112	11	0.955142534	0.9359179054066986	0.066683917	0.055919422	1.2578513689889124	2.4597846041220532
CAST	Calpastatin	34	44.77401129943503	0.9993194445795627	0.9998337847984107	1.0093665189383387	1.0325860768734767	1.033704101397507	0.7220695613625153	0.6003924532128576	0.6285683363020751	1.5404853724929966	2.4025453055758685	2.0149129715450935	0.8205124520136702	19.59276343806016	-8.152667576	11	-0.108126741	-0.583038201	3.6664829265396675	74621.03253529398	923581.5434	30368.10919577302
CASTOR2	Cytosolic arginine sensor for mTORC1 subunit 2	7	25.53191489361702	0.9993194445795627	0.8178687031825752	0.8627185738826556	0.829931507	0.8444416891358841	0.5119101385625993	0.4216805235367455	0.312841404	0.069295301	0.028145347588521084	0.010947367856983258	5.297236871371069e-09	55.168736542326734	10.809928932050273	11	0.9606635095394327	0.943805014	0.054838027	0.042535043	1.3667024392742275	2.5526458330620456
CAT	Catalase	27	47.81783681214421	0.9993194445795627	0.9322938942469554	0.8744665087109557	0.8152262380535952	0.8703624084150327	0.9940297981755757	0.8133680289032774	0.8105149818393137	0.8525139192060727	0.039700525962821816	0.030533700115640217	0.026122913	66.47030106315984	76.58518752	11	0.8841370165772413	0.8344814522532018	0.14195668669386338	0.1343245933633365	2.8291265591867374	135.7310851344963
CAV2	Caveolin-2	2	18.51851851851852	0.9993194445795627	0.9372859365214513	1.0122451532393335	1.0950724813663688	1.1567421989909161	0.6342386484950927	0.6407807409523355	0.6673296040964378	0.6328296033176672	1.1451683255761005	0.7532518087869936	0.7455314765042715	52.54422316755232	91.80325408176411	11	0.4844666755832301	0.2635238222617573	0.2413586581806477
CAVIN1	Caveolae-associated protein 1	21	42.05128205128205	0.9993194445795627	0.9901559738973514	0.9855703435014639	0.9910456190851118	0.741364792	0.25401567212714027	0.1385566659112806	0.053487335	0.028240857852428268	0.031001083	0.062620208	0.036043369	52.18438675875317	24.251233389316994	11	0.9992027673777011	0.9988610962538587	0.001629933	0.007844954	0.13059853419802997	1.0591768473300311
CAVIN2	Caveolae-associated protein 2	21	51.52941176470588	0.9993194445795627	0.9030468406502848	0.9279874943530687	0.9272427399440941	0.7492554827556435	0.2920264365779503	0.2206252147416067	0.15232352781270983	0.2050702773594761	0.37476465638630485	0.5914503440127677	0.30603582361303383	50.276487324270875	103.02449833327312	11	0.8693677389394171	0.8133824841991673	0.14737875805179182	0.061024598	62.85647310998255	23346.14149334193
CBARP	Voltage-dependent calcium channel beta subunit-associated regulatory protein	2	2.9787234042553195	0.9993194445795627	0.7791440680162107	0.7284521903523566	0.8256489000501332	0.5906639372511849	0.4443223699262335	0.4187539024612244	0.32242514194249206	0.43262625206407407	0.3508296044544498	0.21041114817286286	0.25562291886549127	48.506921751513765	7.322652515184583	11	0.9161000925674349	0.8801429893820498	0.051394917	0.083712441	2.4817507246791433	2.0634728821593016
CBFA2T3	Protein CBFA2T3	8	15.620214395099541	0.9993194445795627	0.92190714	0.7818144999819846	0.5162485638920491	0.27728370654639095	0.12225140291540057	0.071565496	0.06813663	0.035730919	0.067065913	0.053447696	0.057042569	45.452560924777096	15.383878335772168	11	0.9942474604563533	0.9917820863662189	0.008302665	0.015555154703188474	0.3307404107383801	1.4001847437909485
CBFB	Core-binding factor subunit beta	9	34.065934065934066	0.9993194445795627	1.0103957622385162	1.0117971660536078	0.9424641521795345	0.3795983124774375	0.11378768316028036	0.086784825	0.07324044	0.043027217	0.03434859	0.030211745	0.055745954	48.997078266707796	30.00135374089337	11	0.998257224	0.9975103196532785	0.003617676	0.009315943	0.16956008862883143	3.0332974629512703
CBL	E3 ubiquitin-protein ligase CBL	16	25.165562913907287	0.9993194445795627	1.0179474672472557	0.980841255	1.0028044063600396	1.018972563442718	0.6324483923078767	0.3781487255663153	0.079773857	0.034650386	0.024776520654536976	0.032883764	0.025810542	55.92249776919801	35.37066486797682	11	0.9983157977815681	0.9975939968308115	0.003529474	0.012057508194896696	0.11526984402539303	3.0003963247599263
CBLL1	E3 ubiquitin-protein ligase Hakai	3	7.942973523421588	0.9993194445795627	1.0887492549354256	0.9051822640078505	1.0240265167602636	0.7498844595432547	0.3273200296955258	0.15501897269928205	0.257212041	0.075101861		0.094780961	0.11433311570350191	52.141970449830296	23.209989049358086	10	0.976906362	0.9653595433070544	0.037039961344539914	0.048244819	0.7683778834052546	5.811893008915886
CBR1	Carbonyl reductase [NADPH] 1	14	58.844765342960294	0.9993194445795627	0.993467771	0.984627926	0.9852640869694079	0.9876707364739398	0.5140748552384664	0.2866058688777192	0.052074189	0.03591183	0.028117874	0.005500926	0.01863129	55.14625209838457	33.50730688673805	11	0.9986893301053199	0.9981276144361713	0.002775118	0.010506942305151338	0.11375138082563857	2.695791928
CBR4	3-oxoacyl-[acyl-carrier-protein] reductase	6	32.48945147679325	0.9993194445795627	0.9974424420538396	1.0170480946495266	1.0724131542279292	0.9810693490528625	0.6764106195632318	0.5316174856701487	0.5089102551714334	0.4777994708279555	0.1909169882557495	0.033911338	3.004770043890659e-06	60.72245676009322	10.18979013986217	11	0.9470081436450046	0.9242973480642923	0.069407798	0.18082566444322792	3.068044497621946	3.4076519769093054
CBS	Cystathionine beta-synthase	21	36.66061705989111	0.9993194445795627	1.0324348156679786	1.0802825595575998	1.0465868524508022	1.0228472548315386	0.6953869722085749	0.5115259836095704	0.19355721956322752	0.046421016194772444	0.03444966	0.029167085	0.029364326	56.80442860902735	28.580931654910827	11	0.9936106476956531	0.990872354	0.013346506523264176	0.025491914	0.27389443931840335	4.1948559345604854
CBX1	Chromobox protein homolog 1	7	29.18918918918919	0.9993194445795627	0.8324477159098234	0.958736724	1.047894285961396	0.9577919975142657	0.5515027333064358	0.3433945195114809	0.13460172109239438	0.1322938841325255	0.14848528501798847	0.21104268668681653	0.1522830282134946	54.86006611	36.282429050575296	11	0.9742497675075699	0.9632139535822427	0.039198191205760534	0.038417698	0.49853118504180666	13.731854110634652
CBX2	Chromobox protein homolog 2	2	3.3834586466165413	0.9993194445795627	0.8087241477648218	0.6917449777499473	0.7438549693585602	0.26375380232023665	0.10787665339553125	0.069713882	0.10890794400999035	0.084474993			0.041271619219328315	46.329800383053964	12.717686754981639	9	0.9644226421960878	0.9430762275137404	0.039784707	0.067863815	1.1720781256499466	3.0746325708445257
CBX3	Chromobox protein homolog 3	12	48.08743169398907	0.9993194445795627	0.7835381883456979	0.9139412276777679	0.9624444873068637	0.6377876076060456	0.15242640516210343	0.12003398427944559	0.084188377	0.095832212	0.10020118074791687	0.11315097724770434	0.09321214	50.63290963713293	29.00226228708672	11	0.9664554754236742	0.9520792506052488	0.054295053159148746	0.041492297118858205	0.6851266184199871	11.978148073407336
CBX4	E3 SUMO-protein ligase CBX4	3	8.392857142857142	0.9993194445795627	0.8587551664479434	0.8833838695278878	0.6913395776667414	0.20971817950600158	0.051793102531041656	0.022794082752586674	0.016947280402121397	0.021263363232505723	0.032177309922381936	0.025005820052762286	0.014212394142802287	46.607782700620426	18.469865236515112	11	0.9944624904386917	0.9920892720552739	0.009539053	0.016154176	0.32495123693117556	1.7814291103515547
CBX5	Chromobox protein homolog 5	7	32.460732984293195	0.9993194445795627	0.8746170566187715	0.8975369782304252	1.0793272408849095	0.7058813371594648	0.14873214583433642	0.094227447	0.09432109	0.087929929	0.10967106784014964	0.14521665571802947	0.10884607898992904	50.78429599	46.42279975014742	11	0.9803899916917568	0.9719857024167954	0.035691147876996246	0.031673869266335634	0.7207605844409025	36.19720453232085
CBX8	Chromobox protein homolog 8	4	11.053984575835475	0.9993194445795627	0.8803213570973353	0.9847441789726168	0.7332345664037095	0.26693935951186804	0.10162065960725501	0.056696511428268995	0.043805529				0.043575483	47.243320810742254	20.511544904637294	8	0.9903850315514119	0.9831738052149708	0.012503675	0.037250328	0.5352367811580913	3.3539622972625356
CC2D1A	Coiled-coil and C2 domain-containing protein 1A	21	25.55205047318612	0.9993194445795627	0.9515314960827911	0.9708351420689018	0.9547473838585439	0.416177841	0.097494006	0.078417123	0.053170272	0.049924703265354656	0.03686206	0.036342040701226944	0.049053238	49.25582755842304	29.00831031635777	11	0.9981790665370652	0.9973986664815218	0.003630334	0.009570194	0.16452921887367467	3.001141656494564
CC2D1B	Coiled-coil and C2 domain-containing protein 1B	21	29.37062937062937	0.9993194445795627	0.976948831	0.9760580411920362	0.9511912995654945	0.5096329843050671	0.095886027	0.088303273	0.057683617378848306	0.049414812	0.088959816	0.054435115	0.061031766557775535	49.823833292701785	29.42339795270462	11	0.9989256737826263	0.9984652482608948	0.002113616	0.007655798	0.11935157728360145	2.6448221119499387
CCAR1	Cell division cycle and apoptosis regulator protein 1	43	31.478260869565215	0.9993194445795627	1.005717166948813	0.9649059307234334	0.938519065	0.20484693220857833	0.068859197	0.052303319706731466	0.041059817	0.028158990980703475	0.030489995526244852	0.026181486054676205	0.039843109	48.06191331789355	39.32889174	11	0.9990092681515679	0.9985846687879542	0.00212717	0.006745211	0.15287260997918883	2.7225978167705747
CCAR2	Cell cycle and apoptosis regulator protein 2	34	41.92849404	0.9993194445795627	1.0219901792480022	0.9060405551175957	0.7199088510624833	0.20225820436613562	0.10774432786571313	0.080289216	0.067118223	0.052093928	0.032161719683514216	0.028622961676290977	0.054766972	46.663937717445926	23.408358009996153	11	0.9970564688559992	0.9957949555085702	0.005396237	0.011346669	0.2314364468256244	1.9510501451220676
CCDC115	Coiled-coil domain-containing protein 115	3	18.88888888888889	0.9993194445795627	0.8771632879026878	0.9091234309435087	0.8283583379621055	0.6335630192118753	0.46790140420884624	0.30928511426691496	0.2106069224244033	0.11583739949437963	0.07671104	0.13292383107891445	0.057114324	52.21271172899191	10.238638914738678	11	0.9882798186532188	0.9832568837903125	0.014848608711335433	0.038196598	0.7659836661459387	1.1628736178135264
CCDC117	Coiled-coil domain-containing protein 117	8	30.107526881720432	0.9993194445795627	1.0010603251515173	1.0086958074232883	0.9999694743789392	0.9194126690320882	0.540711039	0.4322572183662641	0.3747247891397578	0.40493975295753054	0.16454332102647817	0.1739480365457034	0.2351492823209449	54.42322211756614	19.005855997557898	11	0.9697585320056332	0.9567979028651903	0.037043569095905775	0.044332127	0.8303695323709569	5.105321835631427
CCDC12	Coiled-coil domain-containing protein 12	17	69.87951807228916	0.9993194445795627	1.0427577828959285	1.0045048403680619	0.9643363955199745	0.7571611452920934	0.6266673321499598	0.5083037282836973	0.5434391146081277	0.9699780715099046	2.0244631426810407	1.9164820776785028	0.8058155522151751	64.31407286906492	-158.2657745	11	0.11498417027154073	-0.264308328	2.239474392439514	0.1999234513735929	3305.649134450652	628449.8397884312
CCDC124	Coiled-coil domain-containing protein 124	15	52.91479820627802	0.9993194445795627	0.9834732824519781	1.0730196267667502	1.0926941322022938	1.0355737500731759	0.7328191127666372	0.5600166780541677	0.3451088724292681	0.30339382904283735	0.6180151206037976	0.735308311	0.5039185294907369	54.89577782770847	66.10169505768012	11	0.8218857842766919	0.7455511203952742	0.14830951545334511	0.069516983	0.9917469915743905	121.43261470056429
CCDC127	Coiled-coil domain-containing protein 127	7	18.076923076923077	0.9993194445795627	1.0102243244156996	0.8180702691707622	0.7295175574109298	0.7549421201314896	0.5659231547940623	0.369156055	0.22334535566910285	0.070312487	0.03250919	0.015559375305139657	4.483657889409187e-10	54.13733713108246	10.007299747168812	11	0.9610300281497597	0.9443286116425138	0.057037956862615494
CCDC134	Coiled-coil domain-containing protein 134	10	44.54148471615721	0.9993194445795627	1.0266749046043573	0.9644245744832906	0.9582821171371271	0.8208409434228309	0.38264514972730934	0.28114848298436584	0.1824756406494045	0.15518125253230886	0.23089482232418662	0.13339998222902663	0.16689660834924647	52.67406618990686	24.159862319260718	11	0.9945727440042762	0.992246777	0.008178174	0.017792281	0.33738234503460107	2.680622359709864
CCDC137	Coiled-coil domain-containing protein 137	8	32.17993079584775	0.9993194445795627	0.82231569	0.900172578	0.9328197224712711	0.8065273376698323	0.4643201147137867	0.24850807816819007	0.072867904	0.064023457	0.061484837988840066	0.16363730069688961	0.07237072	53.50039850877967	20.87309339718962	11	0.9607509925027081	0.943929989	0.060325472	0.052191739	0.8541830645430728	5.688825954133027
CCDC14	Coiled-coil domain-containing protein 14	2	4.092339979013642	0.9993194445795627	0.8561958702313431		0.7631077949044945				0.689449007				0.7031441399884291	40.84590961784337	20.059253149275698	4	0.9508923718105766	#NAME?	0.002629658	0.049807755	1.6626772762086637	13.096049878336752
CCDC167	Coiled-coil domain-containing protein 167	4	26.804123711340207	0.9993194445795627	0.9434356420505243	0.9045622514285702	0.943454739	0.7509656073160478	0.380582528	0.22902639913066467	0.1609257868154324	0.1262388952760734	0.2267356766737629	0.4580576241796411	0.2368798483429757	51.32144468	26.82735468537198	11	0.9311879759318178	0.9016971084740254	0.086202958	0.054513536	1.134165422472016	12.74619173508125
CCDC174	Coiled-coil domain-containing protein 174	13	31.47751605995717	0.9993194445795627	0.9770700664021986	1.0102259819349446	0.9814244993019069	0.8056816219656595	0.4866796785541448	0.39262281815503236	0.35847417973566087	0.5160549110020043	0.5911174711860916	0.8697050737183214	0.5357763557382067	50.11836059989317	137.19590514948518	11	0.748308623	0.6404408900077914	0.1702756608001356	0.06528634	324.3091045903619	299283.8440881679
CCDC18	Coiled-coil domain-containing protein 18	3	2.9573590096286106	0.9993194445795627	1.3224624747111777	1.311134450860792	1.1898935736850833	0.724455886	0.28878241581639963	0.081151874					0.061277602	52.10016081481788	28.62317359944486	7	0.8307952687571599	0.6615905375143198	0.2530270564268236	0.6462904959378587	5.081794086076792	47.997636379069824
CCDC22	Coiled-coil domain-containing protein 22	23	42.42424242424242	0.9993194445795627	0.9885291947339649	0.9985135609948866	0.9352721492040634	0.5192955985260926	0.13307112673017468	0.10413837	0.064845534	0.039557406	0.039302854	0.030277660352189616	0.042770745185689574	50.031855206201755	23.484288435366693	11	0.9995148202356182	0.9993068860508831	0.000977037	0.005604301	0.096491657	1.0052012441004357
CCDC25	Coiled-coil domain-containing protein 25	8	32.69230769230769	0.9993194445795627	0.9798738785311087	1.003365931509781	0.897330657	0.4188385603714179	0.15460750788358896	0.108295079	0.083117654	0.065589993	0.042894842	0.072086909	0.070097138	49.04543619004848	23.30421394232121	11	0.9985757000591364	0.9979652857987663	0.002682441	0.008666705	0.1659197791869595	1.5741782705847618
CCDC28A	Coiled-coil domain-containing protein 28A	4	20.437956204379564	0.9993194445795627	0.8013391431812097	0.8169508826846977	0.645729931	0.7419703953196884	0.4328219604676796	0.35600664768266505	0.3327812657828247	0.388825575	0.4298299052606036	0.4316327511207725	0.372536797	45.89463915185339	9.639289304459112	11	0.8732118388522445	0.8188740555032065	0.066637666	0.06169184	2.091366268905119	3.5213770288195914
CCDC43	Coiled-coil domain-containing protein 43	7	27.67857142857143	0.9993194445795627	1.013112478639694	0.9562374090215033	0.9089038459427172	0.8125901190848126	0.39437160694395645	0.3035511135939839	0.1957320297024066	0.1828803100116022	0.2303668499297306	0.22008098640813564	0.19911403640680292	52.37214469	23.030076544899902	11	0.9926559286693396	0.98950847	0.009788674	0.019620345997314048	0.3925369550628862	2.9108411155463862
CCDC47	PAT complex subunit CCDC47	20	34.368530020703936	0.9993194445795627	1.0180005819645466	1.014695996121509	0.9411671205459111	0.8421848488113085	0.25302822279734277	0.10987092285522543	0.055298786	0.052020729472644356	0.042516103	0.035911926	0.039690253829538946	52.714527070579265	30.30978739862644	11	0.9983545002465775	0.9976492860665392	0.003503111	0.010938425591317526	0.18210102596431121	1.9810022439193304
CCDC50	Coiled-coil domain-containing protein 50	17	59.150326797385624	0.9993194445795627	1.0725863976306793	1.037266368056638	1.078266522	0.8865695783897302	0.6216105515985718	0.47258072181705296	0.5569943106988867	1.0033592984386477	1.297400872166974	1.4271065558092884	0.8940991924043524	48.08174261299405	39.96618254719059	11	0.053738994	-0.351801437	0.8392744979322779	0.1338606839071446	27.889432635793572	512.0737033664504
CCDC51	Mitochondrial potassium channel	14	27.73722627737226	0.9993194445795627	1.0296870368625402	0.9710548760418524	1.0222136313071164	0.8623739404443147	0.520396026	0.19169288436298618	0.15617942329036488	0.074393976	0.086978578	0.089040515	0.07818748	54.25641462753139	27.07520024568627	11	0.9915359800104433	0.9879085428720619	0.015802906105550213	0.025204016506897433	0.3722386401189803	4.516119916750244
CCDC59	Thyroid transcription factor 1-associated protein 26	2	8.298755187	0.9993194445795627	0.7968256643953928	1.0331404573116423	0.7986249052307437	0.621395086	0.2012616238074129	0.090105182	0.049980858473889944			0.2663353727430401	0.11457930508702252	49.81529511068803	19.762607207428818	9	0.9231555157547796	0.8770488252076474	0.094195385	0.09304485	1.4538823038119963	9.343164493530717
CCDC6	Coiled-coil domain-containing protein 6	24	53.37552742616034	0.9993194445795627	0.9697769963909217	0.9594210596633738	0.9824345021271699	0.977089885	0.6441633920887653	0.4386605821378862	0.3174440509641135	0.1367577521778501	0.1002257705337558	0.15626838827941722	0.12857705975721356	55.92166246335805	23.329394232371307	11	0.993768372	0.9910976743082285	0.009237185	0.021914521182625518	0.294903544	3.1707235963274236
CCDC71L	Coiled-coil domain-containing protein 71L	3	14.042553191489363	0.9993194445795627	0.9182974433143672	0.9007867807529922	0.6002313846350305	0.15253196187687926	0.065117184	0.041723627	0.024756463043339158	0.011016527840433138		0.054329585464250665	0.033685901	45.77112647093185	22.12499051352778	10	0.9979465855813513	0.996919878	0.003340231	0.010427130025198735	0.1855199085259539	1.5980210374383101
CCDC8	Coiled-coil domain-containing protein 8	3	8.921933085501859	0.9993194445795627	1.0425546046120138	0.7038656767589081	0.5307367169552063	0.1667660298512255		0.25743125989953186					0.20951343139077405	43.84789930542701	25.64887159811673	6	0.952461697	0.881154242	0.032052791	0.083490206	0.9041413785300828	11.009972700110547
CCDC82	Coiled-coil domain-containing protein 82	3	6.0661764705882355	0.9993194445795627	1.1230098388399563	1.1652374746004437	1.1311447617058397	0.8707289985149069	0.28361504428412676	0.1821592803032805	0.10799239914819417	0.20327103872783622	0.1394105422987943	0.1476577595834355	0.14927444330728057	52.478678572770484	37.62557667226227	11	0.9700004977744021	0.9571435682491459	0.06579754	0.045034311	0.9125421600444305	12.931492308683548
CCDC85C	Coiled-coil domain-containing protein 85C	3	8.830548926	0.9993194445795627	0.8032543025160859	0.7471144757905731	0.7440594371239191	0.524184389	0.3329579639747893	0.16300767645921715	0.097802006	0.056555957397128695		0.10086551206933385	0.019586600862723014	49.230250721900646	9.269843475	10	0.9700887924969119	0.9551331887453679	0.032995469743250835	0.066544639	1.3143086452580859	1.6011415485633476
CCDC86	Coiled-coil domain-containing protein 86	13	38.88888888888889	0.9993194445795627	0.8127555701513108	0.9241307490382188	1.0924583896358844	1.034953531288731	0.5570968	0.32298814913248564	0.15270126563553543	0.13686580197257672	0.25660675946943307	0.41029000517827163	0.24215654782046814	54.708850304636876	59.12631188767063	11	0.9283568573819865	0.8976526534028378	0.099413737	0.057284677873554436	0.6844382989877335	61.84548819369594
CCDC88A	Girdin	48	29.128808123997864	0.9993194445795627	1.0479738520682542	1.029940694440576	0.9972914373491959	0.36034342946471315	0.11038746019054917	0.075883264	0.052383145	0.040702434	0.050828907	0.029632312762716797	0.058433216	49.19016607421888	45.18001276202097	11	0.9968154993104752	0.9954507133006788	0.00706322	0.012403973124603996	0.31988216675438963	16.47002777969225
CCDC9	Coiled-coil domain-containing protein 9	20	31.26177024482109	0.9993194445795627	1.062272240458252	1.0028694436348784	1.029091424464385	0.8239230429044849	0.5880441673792655	0.43974347723743623	0.6209954064104966	1.0446380454005917	1.247413639	1.7582613640492446	0.8228780631642598	63.21165099034585	-55.1012518	11	0.18251360812240625	-0.167837703	1.052739805509133	0.1395256334118529	20.54244872258469	568.0674727928023
CCDC90B	Coiled-coil domain-containing protein 90B, mitochondrial	9	44.48818897637795	0.9993194445795627	0.996792647	0.9846902708439103	0.9404170395163235	0.8717761079193124	0.6685570538925562	0.5113324425890989	0.28703516093149717	0.14391457179632003	0.091441855	0.130827523	0.091610911	56.33314040323097	17.979026644278154	11	0.9956123735146766	0.9937319621638236	0.006370168	0.021176532500108553	0.3033360508697272	1.8177561313640485
CCDC91	Coiled-coil domain-containing protein 91	12	26.303854875283445	0.9993194445795627	1.0621579660723035	0.9973347661009639	0.989509745	1.079933614127702	0.3517889294582224	0.24040750787547746	0.1629287009989191	0.17294595059426457	0.3356681237762246	0.39349498826492074	0.26108905168463115	54.74338143415399	420.1218667064954	11	0.9676707134808883	0.9538153049726975	0.051296388021052006	0.040037688	48298.91418053341	79257753.29077724
CCDC93	Coiled-coil domain-containing protein 93	18	29.635499207606976	0.9993194445795627	0.9988842771181681	1.0025976143968716	0.9794717743022103	0.473132352	0.090177602	0.058269828	0.049998694	0.023935604	0.019692645520062352	0.014696811921559649	0.032391018	49.76015488020708	31.04014579892225	11	0.9992230454649881	0.998890065	0.001696206	0.006743389	0.099339311	2.668178606858536
CCM2	Cerebral cavernous malformations 2 protein	11	24.324324324324326	0.9993194445795627	1.086553475779922	1.016196678290989	0.9862764191120473	0.6316851478891358	0.23172741831295723	0.15220817037999393	0.14191586219616956	0.065905333	0.029186108951528438	0.015114082487604498	0.051787901	51.35077347830118	21.090824464472202	11	0.9919718538726943	0.9885312198181346	0.01668344	0.025599518948671334	0.4486800944856092	3.0869811244567322
CCNA2	Cyclin-A2	15	38.657407407407405	0.9993194445795627	0.9415788437421431	0.9759177699925378	0.9678202281059546	0.948729327	0.6031344509664933	0.49014046075836915	0.3654755910909617	0.34726902322672015	0.053365304	0.06523522	0.053385189147566514	57.206752914452665	12.663206750344974	11	0.9716693784340558	0.9595276834772225	0.039317734	0.074382549	1.1869665907200342	2.974029714131858
CCNB1	G2/mitotic-specific cyclin-B1	12	27.25173210161663	0.9993194445795627	0.9424912875499923	1.0006836477114467	0.9527861126194245	0.8328336591387592	0.530642324	0.45728243853072525	0.21804448778454782	0.02027615	0.023321635	0.051542415837343536	0.00108705	55.64292955193898	16.056985215141626	11	0.9932499292539158	0.9903570417913082	0.011656485	0.028464412246764235	0.4122324625602316	1.899507492
CCNB2	G2/mitotic-specific cyclin-B2	8	21.608040201005025	0.9993194445795627	0.9779315650300126	1.0461044486132263	0.9357201364196306	0.5326669555202326	0.2592964278871363	0.16299720776910798	0.078611037	0.037101015	0.03492634	0.030479650000854303	0.038190355	50.76306800953646	18.03462871	11	0.9939294322708399	0.9913277603869141	0.011850256943861718	0.022197806816196645	0.40635706878172845	2.061759380967819
CCND3	G1/S-specific cyclin-D3	3	15.41095890410959	0.9993194445795627	0.8743594622375706	0.9114931240558956	0.674044434	0.44365917608408706	0.4741438317817321	0.15190750873238892	0.080202498				8.433675979802047e-11	50.05239880442041	9.659999903	8	0.9295975454452384	0.8767957045291672	0.059415749180720547	0.004498094	4.997933108317976	6.769386403898984
CCNDBP1	Cyclin-D1-binding protein 1	5	18.333333333333332	0.9993194445795627	0.9411013056648512	0.9269743043607601	0.8934519492836877	0.5095928521079115	0.06345611	0.09857069	0.031813473	0.005237222	0.018638528730307545	0.046346332	0.016835492208673086	49.77567324895139	21.316497111073783	11	0.9945098543938184	0.992156935	0.010703395781104673	0.018784257037603103	0.33269835503591066	2.632766318634781
CCNH	Cyclin-H	10	29.411764705882355	0.9993194445795627	1.1293443484370642	1.0559786963156261	1.0418277302581724	0.8813606292942158	0.49254415096881976	0.3197120130857203	0.10637057714232141	0.072708486	0.044005041	0.077697659	0.054364143	54.65150790768121	24.81110558015406	11	0.9879407792865658	0.982772542	0.02535609	0.033309569	0.4608554405072721	5.062506379680077
CCNK	Cyclin-K	10	19.310344827586206	0.9993194445795627	0.9760727588057388	0.9705999405868414	0.9588300459207878	0.9027271128463654	0.503890445	0.2562452500986563	0.078669082	0.052123606572604085	0.050925112	0.013001906825205255	0.028552437	54.73122516	27.392162225076902	11	0.997277032	0.9961100456164786	0.005283277	0.014869314271949655	0.1921626614849322	2.653658308072675
CCNL2	Cyclin-L2	5	11.153846153846155	0.9993194445795627	0.9379629897716986	0.9574940703187075	0.9718192715877311	0.22035673725599175	0.037480894932049764						0.03428403	48.45594142813146	45.60320436274768	6	0.9942033521420781	0.9855083803551953	0.005532581	0.044501143	0.512905293	13.692973209672639
CCNT1	Cyclin-T1	14	23.140495867768596	0.9993194445795627	1.0240214671985557	1.0266980067960858	0.936199633	0.6563388844226693	0.2273941255680572	0.11451353545799627	0.060922745954593835	0.035651828097200196	0.052055134225014295	0.052402427	0.041528599255596266	51.35221851074332	22.280273449755423	11	0.9984190858499568	0.9977415512142239	0.003224069	0.011062286094900106	0.18954055747660395	1.4600413147827687
CCNT2	Cyclin-T2	2	2.8767123287671232	0.9993194445795627	0.8830529352099606	0.820671082	0.9105625397658178	0.45205194032292145	0.094413714	0.11896152005937485	0.069238336	0.083468064			0.043877388722995514	49.04713038584939	17.64944873568317	9	0.9738806383945956	0.958209021	0.034946852	0.059473644	0.9059755122559509	4.3588640369693525
CCNY	Cyclin-Y	7	27.27272727272727	0.9993194445795627	0.9639018595622258	0.8937996632767612	0.9157826976295169	0.6573359904193202	0.18948728437330373	0.090396252	0.054882869	0.039656548	0.044915539	0.020301997118035688	0.023533000724252462	51.18145961783208	20.98924139622454	11	0.9937573356327808	0.9910819080468297	0.011814720812481255	0.021432372	0.3666121581297501	2.5402731337134505
CCP110	Centriolar coiled-coil protein of 110 kDa	7	8.695652173913043	0.9993194445795627	0.7903724873828106	0.8227736367394485	0.6827780081213614	0.3888937617073572	0.1442885839259845	0.055741785	0.012980021479291882				5.024007876386349e-10	47.538760559064805	12.130545458359284	8	0.983022391	0.9702891847861336	0.017713306	0.013778347993526618	1.0561234620036728	2.8777391234556324
CCPG1	Cell cycle progression protein 1	12	16.380449141347427	0.9993194445795627	1.0602450712611313	1.152850789232575	1.0836880400633018	0.9742274346984525	0.5447532883892428	0.3646398168304085	0.22818752605232842	0.22279412996327452	0.23303303325397912	0.23102493664590132	0.22541431643447685	54.533705345396264	37.35344496297224	11	0.9787432715026445	0.9696332450037779	0.034828190171646525	0.035489161	0.5602892954177651	15.163228416025252
CCS	Copper chaperone for superoxide dismutase	6	26.277372262773724	0.9993194445795627	1.0117682263674153	1.0362548504183344	0.9596410484106769	0.6086611296569588	0.1294387994996796	0.09762906	0.068066077	0.04952475	0.045768804115618164	0.056692529645694746	0.054443201773284544	50.61200259844115	28.435508772197508	11	0.9989286869058331	0.9984695527226187	0.00224553	0.008453626	0.134547618	2.2500347134336134
CCT2	T-complex protein 1 subunit beta	40	68.97196261682244	0.9993194445795627	1.003692825835118	1.0488700856152522	1.0244861933274172	1.083508844023508	0.688913459	0.37852446728234596	0.1127883176793326	0.049834734527120506	0.012416066017871217	0.018429738	0.029565839115436976	56.150224495151825	38.740346641873145	11	0.9941691677015501	0.99167024	0.012917921	0.022778613	0.2067654610803227	6.162214883440923
CCT3	T-complex protein 1 subunit gamma	41	62.75229357798165	0.9993194445795627	1.0237931217638905	1.0149236618108004	1.0196752351285643	1.0797934157586222	0.7012042107092017	0.3887030770534473	0.10270459013079501	0.037664398	0.025871692711943704	0.024370436414772274	0.030279964523601155	56.20800280474075	39.88447820082384	11	0.9957400242863732	0.9939143204091045	0.009346055	0.019281909449568372	0.17256304920817708	5.365363473891645
CCT4	T-complex protein 1 subunit delta	36	67.90352504638219	0.9993194445795627	1.067082717756494	1.0436412414769123	1.0456491519402078	1.1078159366937685	0.701170671	0.37082492044364884	0.07888626	0.024618301	0.006504298	0.014918302768540144	0.016418478932612723	56.18321084923438	42.013299044436074	11	0.9907362956863849	0.9867661366948356	0.022131797968184697	0.029267980317065585	0.2514973776472881	8.588398409096534
CCT5	T-complex protein 1 subunit epsilon	42	66.17375231053605	0.9993194445795627	1.0184389863910417	1.0222676827147605	0.9930081054735207	1.0532036276672831	0.6610777933740047	0.3673720063000498	0.1620892030276674	0.10612909156415333	0.009412397	0.018351375	0.048961329	55.98367932911792	34.19955315854046	11	0.9938500584388589	0.9912143691983698	0.012607852737592587	0.023034548807864198	0.22917077179072015	5.544588743672137
CCT6A	T-complex protein 1 subunit zeta	34	60.64030131826742	0.9993194445795627	0.9959418389184502	1.0384474125092513	0.9929665489572886	1.0652714915698736	0.6586543883022932	0.3777313676305437	0.1400846354114107	0.061788022536205266	0.019939131	0.014149292715651535	0.035141371	56.050428967802304	34.72526404	11	0.9951469538034746	0.9930670768621066	0.010230421804588594	0.020723158795245847	0.20122543738981383	4.963432721
CCT7	T-complex protein 1 subunit eta	32	42.72559853	0.9993194445795627	1.0198546647602735	1.0089874377016634	0.9942954204181783	1.0877466807120713	0.6779328958155548	0.38899939140806367	0.19135253347456754	0.12416302816226445	0.019554197	0.026553708	0.062712681	56.105786195906425	33.89611780657859	11	0.989945633	0.9856366191203443	0.020167006	0.029306344462376392	0.2964682853926974	6.938426134
CCT8	T-complex protein 1 subunit theta	41	63.138686131386855	0.9993194445795627	1.0087244969806894	1.0322051477670062	1.0207874784854805	1.0464156200932604	0.618057896	0.35476897080822856	0.15555803164087575	0.072779367	0.022416458	0.02598736	0.045182497	55.78309085292435	32.87423254958143	11	0.9955505132990062	0.9936435904271518	0.009269806	0.019791098387481706	0.20314213385815968	4.6206543445648975
CCZ1	Vacuolar fusion protein CCZ1 homolog	18	37.344398340248965	0.9993194445795627	1.0074062004876432	0.9800782437580956	0.9526312943688162	0.6639929702267938	0.32301768311586904	0.23635557	0.070143332	0.020142970210067477	0.013387895171748062	0.014464165397048449	0.001763744	52.478509289157024	16.50539593224805	11	0.9980117809160269	0.9971596870228956	0.00388313	0.014104941203472391	0.23659114067300607	0.993186566
CD2AP	CD2-associated protein	38	53.990610328638496	0.9993194445795627	0.9625698490779598	0.9922161845386875	0.9779954176388633	0.9325757003164092	0.2775836424761061	0.12914846492217483	0.060682774	0.046694172	0.049768612	0.11633202983422622	0.066659373	53.32156367959868	39.85785498441808	11	0.9974356911690497	0.996336702	0.005273196	0.012826002	0.23670786004822655	4.352163536207082
CD2BP2	CD2 antigen cytoplasmic tail-binding protein 2	8	30.498533724340177	0.9993194445795627	0.965653834	0.9234263590909587	0.7649364846037372	0.22769692212750095	0.11140685186428707	0.077349944	0.062250646	0.10480593434312892	0.082884764	0.20425276565446138	0.10375541583428727	46.69174309706504	26.124755521334027	11	0.9911997993465035	0.9874282847807193	0.01445059	0.018181070112387596	0.3895902776183756	3.9588049822535116
CD33	Myeloid cell surface antigen CD33	3	9.065934065934066	0.9993194445795627	0.8836975810299222	0.8704910967540269	0.8533930043024238	0.9069000448300684	0.5358324005776103	0.37278964682864846	0.21311380543981687	0.37692335924362985	0.46516449027457496	0.478063933	0.3795063277765671	52.743447989308955	35.313247583996045	11	0.8639415762476168	0.8056308232108811	0.10180371021680051	0.056998069	1.5275698632529273	20.189231033150794
CD44	CD44 antigen	8	10.781671159029651	0.9993194445795627	1.004671057388216	0.924072547	0.9543667200315258	0.9328599026745767	0.5575423699537901	0.4604449085421974	0.4016196047248869	0.5985856137442942	0.6567934801862363	0.4224359293843627	0.5101776896106589	51.97417355131809	48.435603547374434	11	0.9004001879804134	0.8577145542577335	0.060092863	0.041185589	1.8067499526736563	38.413203402991876
CD46	Membrane cofactor protein	5	9.183673469387756	0.9993194445795627	0.8177441932166193	0.9603363047188029	0.8676768928383007	1.0449819981084916	0.7128756766303382	0.6372922719461986	0.40773283274322647	0.545436212	0.4659018402278851	0.41003869595687475	0.4591455183517965	55.17778790118903	37.54339398708369	11	0.868246065	0.8117800924693729	0.074841472	0.053491921630742165	0.9770735213611755	29.973702454794147
CD47	Leukocyte surface antigen CD47	4	10.83591331	0.9993194445795627	0.9231585364484222	1.0092321072710384	0.9064248698286684	1.015273573642751	0.672247197	0.586145452	0.41544613627282967	0.6753673855644514	0.8171937003351564	0.6861157392228999	0.63605622	54.50507083887667	242.80611135948988	11	0.7387532500268865	0.6267903571812665	0.1030026686215761	0.056734693	684.3496209005182	296595.4976443011
CD53	Leukocyte surface antigen CD53	2	6.8493150684931505	0.9993194445795627	0.9300436834536184	1.0330733321392096	0.8308462216313237	0.7827039153501313	0.41535416581792883	0.3969688901235554	0.2910794802051822	0.46683464364736416	0.4337145279038566	0.2637898447214893	0.3516167018526273	50.61956006356339	19.866246962826573	11	0.9323162575603279	0.9033089393718969	0.058639603	0.047354927391951976	1.2593178096914452	8.035648480476887
CD55	Complement decay-accelerating factor	3	7.611548556430446	0.9993194445795627	1.0309998615028448	0.9337433744496672	0.9388122649013908	0.9236543856508606	0.8059582134567349	0.6903698760484694	0.6058759454017792	0.6817427117945921	0.6466714733214365	0.5082170607214073	0.5733892466686568	54.393143957961264	12.792985411729914	11	0.9209349203997751	0.8870498862853929	0.025126628	0.047127602305508484	1.7818618225682292	4.685745257858078
CD58	Lymphocyte function-associated antigen 3	3	8	0.9993194445795627	1.0390835729311996	0.9393711480769688	0.9811118181109212	0.8929647804994145	0.7168719138071648	0.6447682911486502	0.533911847	0.7343598211275113	0.8151811352143659	0.5386827027939526	0.6550306536611732	51.33749917276944	31.135419449583573	11	0.7975628981428352	0.7108041402040504	0.067265388	0.046687164500848664	2.151835136386687	31.848925518367157
CD59	CD59 glycoprotein	2	15.625	0.9993194445795627	0.8164220601324609	0.7771492033270004	0.8339847811300853	0.8434710413339621	0.640771729	0.5257448412969681	0.4044238077554768	0.48209522058078025	0.551707259	0.44285354339158256	0.4178143305674309	49.68679073	7.104725520257444	11	0.8256664544647364	0.7509520778067663	0.068199278	0.10662113696827737	4.067702571258177	2.9927085850917177
CD63	CD63 antigen	3	8.403361344537815	0.9993194445795627	1.068301663764243	1.2674473377546158	1.2369961452723546	1.2420722111054423	1.0640512680527634	0.9056717690100278	0.8195847486340646	1.2229414925003137	1.445815434542435	0.8823001401900155	0.8747322129896402	9.827900532966691e-09	-0.339834101	11	-0.321238368	-0.887483382	0.49896174245941544	970114.0084542298	0.2255352914290022	5841.344701568581
CD80	T-lymphocyte activation antigen CD80	3	10.76388888888889	0.9993194445795627	1.0147258784278637	0.9454458979813648	0.8973147038034744	0.8685528022181397	0.4602908217276354	0.25379547	0.2912627903758038	0.38392342376156485	0.10856328800426578	0.10549402979640088	0.19219819740102007	53.10434027049769	21.90590447481539	11	0.9506227998705415	0.9294611426722023	0.067747565	0.053617793	1.030164329	7.174675468315878
CD81	CD81 antigen	2	11.864406779661017	0.9993194445795627	1.2755779121166795	1.1128052643427842	1.0938287551512926	1.0080429414339733	0.8993485564167283	0.6177231730176604	0.5770892974756343	1.2239835567866468	1.2449965631805389	0.664087838	0.8700799885899047	52.49885369627117	61.53263625913896	11	0.14191858296688153	-0.225830596	0.5563756456183958	0.12228947484357323	26.96235152442493	667.9474965739818
CD84	SLAM family member 5	2	11.014492753623188	0.9993194445795627	0.8806452577519447	0.7900418068827114	0.7878971237050219	0.4793659772625716	0.28466856881996677	0.2651531176016307	0.1319078904840664		0.16722948916258046		0.11996802133092332	48.421295847284526	11.277307106857089	9	0.9836006128425124	0.9737609805480198	0.014764223942497155	0.049624386470670065	0.9426360643606145	1.6853695978081145
CD99	CD99 antigen	3	18.91891891891892	0.9993194445795627	0.9583444822020956	0.943887809	1.0696312338505258	0.7137702488852039	0.45715565457694224	0.3494703005552471	0.3663394326027389	0.8882343249987102	1.226738316595605	0.8420204227338862	0.6853052189567921	48.00175919086458	35.188081554703516	11	0.25784708388780075	-0.060218452	0.6425995007445552	0.1182110958182326	7.596332839129172	115.67679130751922
CDAN1	Codanin-1	12	14.425427872860636	0.9993194445795627	0.945272344	0.9398254948192729	1.0222568326162842	0.6852381904910715	0.1436982917265883	0.10693570842391605	0.066167982	0.031336359541349626	0.024192957935363836	0.020234284918294203	0.035201539	51.33421343396072	28.25097684247617	11	0.9953357857161966	0.9933368367374238	0.00965405	0.01804003	0.29567179418710793	3.688070679629492
CDC123	Translation initiation factor eIF2 assembly protein	4	13.988095238095239	0.9993194445795627	1.059353557238988	1.0310775298288986	1.0186050425598543	0.7710013262459832	0.15218376650717574	0.079738411	0.03652978	0.024331311	0.045078823	0.038922765	0.035915704	51.80500363953286	33.424647338815866	11	0.9975923823960694	0.9965605462800992	0.005632461	0.013383033559581663	0.22952561398784868	3.225622783501125
CDC16	Cell division cycle protein 16 homolog	12	20.806451612903228	0.9993194445795627	1.0772264533648936	1.0014128860216527	1.041908095745317	0.9377835852145856	0.2969887546313193	0.13375067554717723	0.048768052138876195	0.029647032	0.006891719		0.024767775	53.65668346	36.62705734732035	10	0.9959913220913431	0.9939869831370147	0.008537206	0.020954463523651327	0.2923104286207548	5.376537165543227
CDC20	Cell division cycle protein 20 homolog	6	12.825651302605209	0.9993194445795627	0.9257448795240895	0.8314311591798172	0.8014775549680331	0.4597541757510457	0.16299258856933815	0.072382265	0.060944385512004345	0.019007545362252864	0.015077791030973838		4.990359014911405e-08	49.08309023866312	13.877230357927012	10	0.9946690246252936	0.9920035369379404	0.008242458	0.021499162502123838	0.4428008540050163	1.2514551419208426
CDC23	Cell division cycle protein 23 homolog	14	24.455611390284755	0.9993194445795627	0.9631747603298605	0.9572241643902897	0.9361358647748841	0.7694543510005648	0.1415697452790851	0.060589482	0.031596519959269036	0.031900778	0.012622083080167773	0.033948502	0.023424636348833516	51.78834543704159	32.31055696491161	11	0.9970203839451962	0.9957434056359946	0.006322084	0.014277498863855745	0.23923027093326144	3.2145306933455733
CDC25B	M-phase inducer phosphatase 2	2	3.2758620689655173	0.9993194445795627	1.1775965033024922	1.1322515538826408	0.9833321098806858	0.8762362119212663	0.3685325949513599	0.37519741042852583	0.20163903955498985	0.17404885728979144	0.11635829985015375		0.15339547916736818	53.41125072106519	24.22881414394089	10	0.9627242410407171	0.9440863615610756	0.061929979	0.064786247	0.9906940019665421	8.304530084413202
CDC25C	M-phase inducer phosphatase 3	7	20.29598308668076	0.9993194445795627	1.0218827806219135	1.0310026614583363	0.9797425125009886	0.4920629627067778	0.096012496	0.060578082281080116	0.037684434	0.018520529372366198	0.011508696		0.030805828100294086	49.89746909	30.731327551108834	10	0.9983963763761762	0.9975945645642643	0.003316303	0.011602805826814541	0.15034951675045202	3.9988986853653294
CDC27	Cell division cycle protein 27 homolog	22	30.70388349514563	0.9993194445795627	1.014104755000975	1.001277301949821	0.9699432218511111	0.838176366	0.2732135240533336	0.1518588672509464	0.056749771	0.034396544341626444	0.017346824	0.015690511714693163	0.022522854	52.98349510781881	27.08250011732708	11	0.9995508124707653	0.9993583035296647	0.000966663	0.00595681	0.094911337	0.9031365481884978
CDC34	Ubiquitin-conjugating enzyme E2 R1	6	21.18644068	0.9993194445795627	1.0114518176249871	0.9440043307661435	0.8596654915820584	0.2957608651075517	0.13216212948405628	0.068037173	0.061099707			0.020550842	0.055514808	48.04069379641988	24.801495330694337	9	0.9970918274515989	0.9953469239225582	0.004717703	0.015907060300397163	0.2584959457165058	2.3331913492003555
CDC37	Hsp90 co-chaperone Cdc37	23	45.5026455	0.9993194445795627	0.9925235937450926	1.015755442998885	1.0031516605780884	0.9874475069021992	0.3834511912076505	0.17580500697760942	0.071129409	0.052730558525994516	0.047596846	0.050997973439745575	0.053970711	54.23266906880669	41.47629044220234	11	0.9995067886943027	0.9992954124204324	0.001060643	0.00599846	0.088564591	2.7262599415177724
CDC37L1	Hsp90 co-chaperone Cdc37-like 1	3	10.682492581602373	0.9993194445795627	1.0220652456069383	0.9576484469906718	0.9265400994591125	0.6752032377146452	0.24936307579794204	0.12991737058215022	0.084335362	0.071861273	0.058045966488743925	0.097069971	0.066072797	51.36222420387758	21.79208927	11	0.9977512494792117	0.9967874992560167	0.004166329	0.012657575429428245	0.22370611595095624	1.6457690142809578
CDC40	Pre-mRNA-processing factor 17	11	21.070811744386873	0.9993194445795627	1.1239441944870079	1.2639016127087617	1.0952883706314742	1.027573236	0.33066309551495005	0.132409052	0.054519014	0.027034482	0.018204811581105772	0.024836773	0.03416494	54.17712930255369	50.039485313064894	11	0.9659369043428183	0.9513384347754548	0.097633415	0.056213873	0.9265744940597036	42.676147338174744
CDC42	Cell division control protein 42 homolog	5	26.17801047120419	0.9993194445795627	0.9293491187195531	0.9217781777003918	0.921074747	0.892477857	0.736972773	0.5848068725943278	0.5605039847686445	0.5648315967719366	0.074130309	0.077424715	1.194170562435204e-08	61.30730252654917	9.260256726675205	11	0.9299870034021025	0.899981433	0.07642565	0.13004981881730646	3.2687163707484728	2.711386328832447
CDC42BPA	Serine/threonine-protein kinase MRCK alpha	44	28.348729792147807	0.9993194445795627	1.0075669307066644	0.9733142225134516	0.959194798	0.3762172718664805	0.10354606864583497	0.067693407	0.041511216	0.026355306281662758	0.023708956309510885	0.025474939	0.040302434826607225	49.076467244288224	30.694473719536404	11	0.998458428	0.9977977541287256	0.003260111	0.008839112	0.15587336979656014	3.074506872624734
CDC42BPB	Serine/threonine-protein kinase MRCK beta	25	16.540035067212155	0.9993194445795627	1.0156646523112427	1.0033420091401806	0.8799846346874792	0.5411638426421537	0.15077655401318893	0.10070069836883695	0.079588793	0.066883255	0.079682919	0.051918205692568185	0.060611437697569936	49.96077213198654	21.859056093244828	11	0.998372138	0.9976744826809286	0.003112817	0.010162665436735474	0.18482440601930292	1.5707954886227031
CDC42BPG	Serine/threonine-protein kinase MRCK gamma	5	5.222437137330754	0.9993194445795627	0.89266609	0.898709239	0.9365920652197569	0.45361072021446264	0.18779756311893103	0.075404149	0.038032678				0.004633291	49.83042687	17.512665597600215	8	0.9841977957702046	0.9723461425978581	0.019236807355665506	0.075344383	0.8963548913009138	4.100702118019417
CDC42EP1	Cdc42 effector protein 1	2	8.695652173913043	0.9993194445795627	0.8291979598790882	1.0442577974640563	0.8904870931177801	0.47085697386793995	0.18354841514712497	0.12964986150959393	0.13282484736498715	0.20974235111165787	0.1565123899713368	0.1211017563891438	0.1445025885933251	48.93299589099246	24.548352068048263	11	0.9750083498531451	0.9642976426473502	0.037864903	0.03176911	0.6597862662780222	6.9725765956011365
CDC42EP4	Cdc42 effector protein 4	13	41.29213483146067	0.9993194445795627	0.9406809356274776	0.9560670272518814	0.9261540249443806	0.7588436235158411	0.42876950982578477	0.40594032145342174	0.2706045681315576	0.3380731955759555	0.3129736473651902	0.7866835354345543	0.4195563573540657	50.38883423018903	36.96356939856699	11	0.7868765818614782	0.695537974	0.18547278204563944	0.072777322	1.6777331577271166	75.78628518
CDC42SE2	CDC42 small effector protein 2	2	66.66666666666666	0.9993194445795627	1.1931207270522983	1.1134218222049481	0.9306249588083073	0.7993855614690899	0.6018929677085536	0.6187325329760534	0.7664850130060139	1.5426159325365933	2.049046891629818	1.5356957968580522	1.7923710271772708	64.73100343984835	185.57475883192762	11	0.7095237867517129	0.5850339810738756	0.5853693136761244	0.20323054969541746	2462.9042699183306	1420579.3158430227
CDC45	Cell division control protein 45 homolog	8	14.13427561837456	0.9993194445795627	0.9366870699838675	0.8713792983976375	0.601580777	0.21090325340451235	0.10400087225058165	0.062245147	0.031899945	0.01941804		0.009351728	0.030557499	46.11545646689981	18.17959898531658	10	0.9979652161644299	0.9969478242466449	0.003211093	0.011125561027584713	0.20705576451349955	1.1424992846125377
CDC5L	Cell division cycle 5-like protein	48	57.107231920199496	0.9993194445795627	0.9820763488390859	1.0312026988266636	0.8755194411977176	0.2612741588812226	0.11754501131286851	0.090927301	0.062225176	0.053695239	0.072978207	0.06278715	0.073370946	47.874696212353896	31.10037277859725	11	0.9978180857450283	0.9968829796357547	0.004293498	0.009786823	0.20540998518868467	2.538062734017523
CDC7	Cell division cycle 7-related protein kinase	5	10.627177700348431	0.9993194445795627	0.8997832727211006	0.8300570820055846	0.4954431740783289	0.21866081857933747	0.069336144	0.024008004	0.020580595367709835			0.027586237062971884	0.026424366	45.321631073604024	17.38390644820628	9	0.995060718	0.9920971489032464	0.006763079	0.019666150138043216	0.3262622929143843	1.7569807244726063
CDC73	Parafibromin	22	39.73634651600753	0.9993194445795627	1.0541781763552616	1.0241387509520254	0.8240620016182906	0.16197278708289156	0.069157598	0.057839488891755955	0.031959735	0.027822055337090153	0.003194109	0.008291209	0.031882	47.220266677627464	33.05857504791016	11	0.9962178212605695	0.9945968875150992	0.008407125	0.013544857460773664	0.2801975139551191	3.6118331568763162
CDCA2	Cell division cycle-associated protein 2	5	6.256109481915933	0.9993194445795627	0.9804505623928828	0.8409362608473628	0.8869710344980702	0.3897021594410228	0.2237758857373953	0.16505643572789266	0.17140112584051254	0.096533656	0.1838422759010029	0.13686995932049698	0.14381109958469884	48.126729058786964	19.668491401305918	11	0.9852772675939321	0.9789675251341887	0.021096783	0.024784781	0.5600242567850504	3.3336092149219696
CDCA3	Cell division cycle-associated protein 3	2	9.701492537313433	0.9993194445795627	0.9333217669003605	0.8140957525924462	0.7102354289225704	0.6224497864415965	0.44880681256129895	0.3101064070212423	0.36183169	1.1206121581455915	1.4959397969546788	2.2408882555704337	0.6509817973289118	62.78464331579058	-77.60695503	11	0.27968493990639187	-0.029021514	2.284919262	0.20299299391638265	23.744817994651726	794.4097632662127
CDCA5	Sororin	5	21.428571428571427	0.9993194445795627	0.9027513136304036	0.895629961	0.8133500199777476	0.6298756850376518	0.26138100617542737	0.17456896967240962	0.13000977278079598	0.11921617019666847	0.14113545149285658	0.3146990338427062	0.15430266397458725	49.49636595483201	16.033443998761424	11	0.9598315015295331	0.9426164307564758	0.051805072851197356	0.045675214	1.0276468943822015	4.050762981813674
CDCA8	Borealin	4	20.714285714285715	0.9993194445795627	0.9013327237534374	0.8062533496383768	0.79921139	0.5751608100112795	0.20945395388504268	0.11828003297228971	0.058466295				6.712373323836118e-09	49.932180548700714	12.515905787474868	8	0.9798795394940071	0.9647891941145124	0.020062469	0.031344238837134414	1.590476389443619	2.919588056458444
CDCP1	CUB domain-containing protein 1	6	8.851674641148326	0.9993194445795627	0.9293502235634912	0.9486251539352998	1.2088637186261173	0.7216308062959721	0.7361875404336937	0.5181271971737229	0.44985132769604513	0.5062135130962712	0.6242856835641354	0.32708518911139833	0.47161098878935626	52.36467924709412	19.017467321498508	11	0.8089634632955127	0.7270906618507325	0.14062706228150368	0.079553119	2.4672064963451286	13.444156313623521
CDIN1	CDAN1-interacting nuclease 1	4	15.658362989323843	0.9993194445795627	0.9164344144939955	1.0344225761355128	1.0940026666235025	0.552569091	0.16588752730827203	0.089396699	0.11501974351694547	0.063848173	0.042953223		0.092518053	50.05266703869127	47.73371928	10	0.9862769190188456	0.9794153785282684	0.025949775906363822	0.031059141225312805	0.3042730271631217	62.12615297872113
CDIPT	CDP-diacylglycerol--inositol 3-phosphatidyltransferase	2	11.267605633802818	0.9993194445795627	0.8914285291572026	1.0526137557047333	0.9494572561840129	0.9957824771473938	0.6030531676450887	0.46251761500429545	0.4342981740626577	0.22129510251330436	0.10018393743201016		0.11710557779274344	56.45139811	16.432041424659733	10	0.9635359185396016	0.9453038778094025	0.04073798	0.088082858	1.1243214557242245	5.074417345368884
CDK1	Cyclin-dependent kinase 1	19	64.30976431	0.9993194445795627	0.9231241694948105	0.9895382919674909	0.8380098855460129	0.44625758142641697	0.2283610940636768	0.17562449853538617	0.096904219	0.048304306	0.023347048344384547	0.01560289	0.032025326638994045	49.71296467403448	14.866776784578391	11	0.9940523837002968	0.9915034052861383	0.010384227111182066	0.021556246049566685	0.4249163232840954	1.4132311368143449
CDK11B	Cyclin-dependent kinase 11B	26	29.68553459119497	0.9993194445795627	0.9977024703343041	0.8919482518148852	0.6360788396010151	0.26117619660623287	0.081284861	0.063690309	0.034226504	0.027604024561925525	0.044142607	0.08378903	0.047798206	46.48333483063053	19.346336851548443	11	0.9963342572626617	0.9947632246609452	0.006378937	0.012937981253115417	0.2672686447552934	1.616005384710077
CDK12	Cyclin-dependent kinase 12	21	18.322147651006713	0.9993194445795627	0.9781500423225922	1.0451174632649964	0.9405660921574174	0.8552836712609306	0.4493551644591995	0.2772820251718914	0.06437968	0.057953706	0.056185174	0.065338162	0.043290047237759754	54.12624960759533	23.454742604737238	11	0.9950123168681169	0.9928747383830241	0.009531846	0.020349159328122705	0.3002938728111097	2.675632257470043
CDK13	Cyclin-dependent kinase 13	13	8.994708994708994	0.9993194445795627	0.9145334441722445	0.917949296	0.908357785	0.7005818136113854	0.23445763378112747	0.13710986885618234	0.037939845318458565	0.024014497	0.037451360162649626	0.030064787	0.015139815362958942	51.75735670695912	19.689042354257072	11	0.992292795	0.9889897067712015	0.014270311	0.024557338499288022	0.41591832416148145	2.4301235899932223
CDK16	Cyclin-dependent kinase 16	8	12.701612903225806	0.9993194445795627	0.9722944897722603	0.9890336617435151	1.027358141283718	0.6393308672725362	0.1456711481549732	0.17020512041424593	0.099602774	0.019918355			0.075974142	50.85246980381918	28.841295403150106	9	0.9929550379194183	0.9887280606710693	0.011264753680337532	0.031729689	0.40134014413595726	6.476329575107513
CDK17	Cyclin-dependent kinase 17	5	11.47227533460803	0.9993194445795627	1.030938229	0.973908222	0.9583531265564119	0.4368204473161553	0.1897528376970244	0.061839498	0.049522222			0.046818162	0.061599568856193665	49.42449473653346	25.672621227622127	9	0.9942898999414009	0.9908638399062415	0.009476663	0.024806704079036183	0.34226214754644135	4.605464936085567
CDK2	Cyclin-dependent kinase 2	14	54.36241610738255	0.9993194445795627	1.0628844825763675	1.0437857770538839	1.0532934615438694	0.8658495846108931	0.46988411944764297	0.31181733648761106	0.2052162048309502	0.13460872865490497	0.020470874		0.072671579	54.39130146157984	21.383107505951013	10	0.9895322153099274	0.9842983229648912	0.017295902608631508	0.03863821	0.48971505070195054	3.755687429040476
CDK4	Cyclin-dependent kinase 4	7	34.32343234323432	0.9993194445795627	1.0094135250850882	1.0162517993679685	0.8951316616387383	0.5915289643823861	0.26600584193824156	0.15574165170462145	0.084171043	0.051950269	0.033987633	0.013898407155038454	0.02720741	51.17038163	17.12279714769492	11	0.9979490141984044	0.9970700202834349	0.003952103	0.013319835536022081	0.24027123392220845	1.0806873414616904
CDK5	Cyclin-dependent kinase 5	13	40.75342465753425	0.9993194445795627	1.0150977810058073	1.0156417808992282	1.0025781487501297	0.5327807804625504	0.07425408	0.046800913	0.035414375478081295	0.026425157404547817	0.011104163748577171	0.016334102270654828	0.026953543	50.136156665239284	35.57795274874954	11	0.9992346474905591	0.9989066392722273	0.001749764	0.006966787	0.090095378	4.101307036954672
CDK5RAP1	Mitochondrial tRNA methylthiotransferase CDK5RAP1	12	23.960066555740433	0.9993194445795627	0.8787915379789728	0.9253155557611893	0.7094040291037839	0.35614270553981453	0.11326834179059862	0.089804058	0.078781992	0.040470642	0.046913461	0.023598856	0.034381404	47.68628929833217	15.434876865063892	11	0.9956859359190623	0.9938370513129461	0.007064395	0.015761348364282095	0.328729873	1.2117326225670988
CDK5RAP2	CDK5 regulatory subunit-associated protein 2	18	10.882197569994718	0.9993194445795627	0.9293683922885752	0.9550811279254278	0.8869379064202516	0.38485690923596605	0.10530394627798606	0.083637531	0.054007856	0.024115929708580588	0.015242619838744658	0.017075523	0.028107386696686554	48.89291358	21.34929851699126	11	0.9972213399075704	0.9960304855822435	0.005355014	0.012541032391300319	0.2373075189361827	1.7818641883678246
CDK5RAP3	CDK5 regulatory subunit-associated protein 3	13	27.865612648221344	0.9993194445795627	1.0132995797480695	0.9931739434974378	0.9386460359646309	0.4269782434519937	0.070652897	0.043769297	0.043196331	0.047731977	0.052199054166565735	0.02448887	0.038760003	49.34446876683607	30.112333509395192	11	0.9996310437843895	0.99947292	0.000782537	0.004432264	0.073326408	1.5539784358174928
CDK6	Cyclin-dependent kinase 6	8	30.67484662576687	0.9993194445795627	1.0419701351054143	0.9867767498495638	0.8977660709753515	0.6200520803774109	0.302838342	0.2036207988560084	0.084007474	0.040913983	0.021601304	0.019402417	0.015074203229204164	51.769982553927306	15.87601903757995	11	0.9973940259069984	0.9962771798671406	0.004992474	0.015915864670467676	0.280330645	1.0772278012221113
CDK7	Cyclin-dependent kinase 7	14	34.68208092485549	0.9993194445795627	1.0512182931856402	1.049735599029273	1.0705979568121584	0.8857625758482014	0.4538786483699404	0.28361279619855356	0.069439812	0.027633578877424268	0.012156096		0.007689552	54.618845093667346	25.081661563179246	10	0.9933765450061544	0.9900648175092315	0.012873446038757497	0.030911964506717265	0.34660797110277364	3.8721475199395825
CDK8	Cyclin-dependent kinase 8	5	10.129310344827585	0.9993194445795627	1.0107531818972784	0.8951025827192378	0.9049722458487554	0.5790194413898037	0.27758207980911564	0.15020311067249997	0.08072712	0.12204853100008178	0.11439583424930043	0.047255008598363825	0.075408218	50.513105094262755	17.169815546887992	11	0.9927358521792615	0.9896226459703736	0.012141627650415607	0.022622321524348916	0.44038724788975414	2.013226577577069
CDK9	Cyclin-dependent kinase 9	9	26.07526882	0.9993194445795627	1.0293735327904803	0.9377128359665678	0.8134579943499686	0.5415043193939184	0.1433540912214565	0.084619294	0.057094144960158105	0.044173041197152665	0.037758682457853826		0.020949482	49.86880422479859	17.541711904608427	10	0.9951394884786138	0.9927092327179207	0.008402678	0.023015251553018274	0.38053873013183404	1.8401682324831634
CDKAL1	Threonylcarbamoyladenosine tRNA methylthiotransferase	15	34.542314335060446	0.9993194445795627	0.9809113487577367	1.024074721435646	0.9603531952164096	0.686812972	0.3404318509642826	0.23151293737625758	0.101710722	0.047429459101838024	0.028788199	0.030792025	0.025059615685988135	52.56933060796753	17.318845832305772	11	0.9981039018531035	0.9972912883615764	0.00361179	0.013380084914784197	0.2262026240946648	1.0409938115286799
CDKN1B	Cyclin-dependent kinase inhibitor 1B	3	30.303030303030305	0.9993194445795627	1.0972908164117112	0.9001249723967135	1.0590605762619822	0.5294955922900199	0.31748519329052327	0.24231502520948514	0.18788989373186812	0.22842864994334158	0.3724682616043401	0.5549518725775681	0.31725625980274264	49.69618554207638	130.06791298287484	11	0.9119975375680376	0.874282197	0.11271939113592966	0.049697152170055894	646.2354714738667	243802.0675371013
CDKN1C	Cyclin-dependent kinase inhibitor 1C	2	8.227848101265822	0.9993194445795627	1.1329070625681665	0.9776427653563785	0.8553804864051273	0.8309983209976003	0.7889327352725393	0.5627497841223263	0.6622623881720586	0.2456326620643424	0.000758593	0.01869416	0	59.99028095447339	13.040841101996511	11	0.9400569592674949	0.9143670846678499	0.092770651
CDKN2AIP	CDKN2A-interacting protein	20	45.51724137931035	0.9993194445795627	0.9547498834524104	0.9298345963847502	0.8188356175435785	0.557225398	0.1340068362913325	0.092773631	0.083433704	0.045027335	0.026022807	0.016084047112315668	0.016577444	49.94866494110515	16.546221811626094	11	0.9954278292272651	0.9934683274675217	0.008323136	0.018459065093138532	0.3490762823101997	1.4743420697724356
CDKN2C	Cyclin-dependent kinase 4 inhibitor C	6	46.42857142857143	0.9993194445795627	1.0365002667736203	0.9157580873645846	1.0575801121707795	0.9460564946815786	0.6595128902713642	0.415181764	0.29659524368351475	0.20119393314098608	0.16340075639503143	0.1878298880220204	0.1838740037701243	55.48098046487097	27.47394104972132	11	0.9896062142731364	0.9851517346759092	0.014770160621340291	0.025769674	0.3533920593310826	5.420012179895521
CDS2	Phosphatidate cytidylyltransferase 2	7	21.573033707865168	0.9993194445795627	1.0088990282576549	0.9956815736975735	0.9824985843467487	0.97023316	0.8445093174448217	0.6926389654186718	0.7853335541213428	0.5231062141313123	0.1449785957082444	0.060593596	3.0544997642323324e-09	63.854470828004615	13.25038131	11	0.9666265700751134	0.9523236715358764	0.039816406	0.04436645	2.0812997512817883	3.6412897857555246
CDT1	DNA replication factor Cdt1	3	9.89010989	0.9993194445795627	0.874876847	0.8123964823689046	0.5453051525353524	0.460780384	0.14144486822466112	0.022186558996649973					1.1305516156578932e-06	47.32659633993769	11.558087259591314	7	0.9610397110335873	0.9220794220671746	0.032327909931067884	0.629806512	2.4755622705583766	4.228808496227486
CDV3	Protein CDV3 homolog	12	65.50387596899225	0.9993194445795627	1.031669578983213	1.095207347128498	1.086612851387572	1.0515002801593158	0.800170516	0.6315536421117636	0.49869898017769737	0.6911992751014744	0.8618474438091855	1.0553741651331743	0.7477364248639284	54.76964808200294	314.77498989528925	11	0.5245094728844026	0.3207278184062895	0.20659946641957344	0.080350597	1538.1253827361495	1680718.0659319279
CDYL	Chromodomain Y-like protein	12	23.91304347826087	0.9993194445795627	0.9887001000905473	0.9998651401997564	0.9487425475011284	0.742832903	0.42882462821760514	0.2893147779560697	0.24366173325779358	0.2721510379833669	0.3053523664019165	0.16175007565641786	0.23365552460078232	51.70258168659291	20.814868403791316	11	0.9888104040675223	0.9840148629536033	0.013956195856992246	0.023761923957594216	0.5131984253438334	3.340617509649858
CEBPZ	CCAAT/enhancer-binding protein zeta	26	29.03225806451613	0.9993194445795627	0.9327623997587146	0.9203964830206649	0.8287210527921809	0.1915335806339336	0.083538193	0.056429838	0.043692311767508055	0.032477694	0.013473759221945221	0.006877068	0.032915947	47.31759534733321	26.857641749820953	11	0.9954342750828012	0.9934775358325733	0.008755097	0.014223048627074217	0.28439042736670744	2.7799761455942384
CELF1	CUGBP Elav-like family member 1	16	24.691358024691358	0.9993194445795627	0.9945221465420304	0.9430811920584564	0.8206413956883926	0.24705096027697904	0.047941519	0.041248152	0.032034331	0.010977234936742736	0.021488746	0.01612342	0.020965741496197676	47.68550361724833	24.96003936799739	11	0.999662251	0.9995175009467029	0.000686746	0.00406938	0.079821933	0.7060737178511908
CELF2	CUGBP Elav-like family member 2	10	15.748031496062993	0.9993194445795627	0.9731463926621061	0.9960481472573299	0.9407088638859428	0.6195236332123437	0.11483439877357718	0.066064149	0.058043745	0.043032293	0.030845362	0.011987536250638094	0.029829676748428957	50.74683272019135	27.128441226214086	11	0.9989275085540658	0.9984678693629511	0.002240253	0.008581392	0.1364399618732175	1.9080743180799602
CELSR2	Cadherin EGF LAG seven-pass G-type receptor 2	5	3.010605542251112	0.9993194445795627	1.0900106970784185	0.9386294016394839	0.8484082629703916	0.9698654505133254	0.61030346	0.3758808675523388	0.3137574177246083	0.3069491708934017	0.2502096743105381	0.076905263	0.2081838858483116	54.88423500374745	25.608469596271306	11	0.9507023060930129	0.9295747229900184	0.065266239	0.053676161	0.8493587089631822	10.320546167540225
CEMIP2	Cell surface hyaluronidase CEMIP2	6	4.989154013015185	0.9993194445795627	1.033486987355288	1.1019889291796576	0.9781163397277308	1.0177720581449776	0.45125129556868726	0.3622704617817627	0.31320978364385804	0.30961916937236983	0.3275120749828404	0.13237492986514332	0.2758579534462189	53.843987092010074	47.27170107140995	11	0.9715051606316527	0.9592930866166467	0.040987835	0.035742821	0.9110942871075842	30.180987535461604
CENPC	Centromere protein C	15	18.027571580063626	0.9993194445795627	0.8336113066391929	0.9440387972485436	0.8993888445718671	0.8417367625426448	0.3318971398833754	0.2442439994536283	0.15549027625517117	0.075756392	0.078610948	0.053033515649353685	0.06619081	53.08528913298664	20.839549969225274	11	0.975686352	0.965266217	0.038989422	0.041433471309127765	0.6924486044401624	4.450114822252956
CENPE	Centromere-associated protein E	29	12.254720473898557	0.9993194445795627	1.018803860016522	0.9853123992990783	0.8458775677984908	0.41189286114058377	0.19159086316910884	0.13962595657397714	0.10874146214787092	0.11615753745576446	0.14265757848417662	0.1414569998244287	0.1273215048338625	48.40827136826042	22.60602243743145	11	0.9981175339465856	0.9973107627808366	0.003103451	0.009117494	0.195864789	1.5740018804423423
CENPF	Centromere protein F	60	21.93320488118176	0.9993194445795627	1.0038809226978973	0.9877340030617654	0.7449673923819118	0.5693382675168572	0.21380842015350715	0.14167047674638691	0.090174538	0.082918896	0.14124563586288372	0.2892889753949599	0.13548526737828337	49.00924631506759	17.764104868401827	11	0.9654555813319055	0.9506508304741507	0.052721409439862185	0.042906372	0.9430043178459712	4.628444547665918
CENPH	Centromere protein H	6	31.17408906882591	0.9993194445795627	0.9621252462319562	0.8348218861634048	0.7868070820545732	0.30453158472746705	0.10956064254244055	0.10541489097561879	0.093797203	0.051876206			0.060628868	47.432874298920495	17.953600027880697	9	0.9936364722190818	0.9898183555505309	0.008669452	0.025287997	0.42799837213255615	2.110516157885888
CENPI	Centromere protein I	3	6.084656084656085	0.9993194445795627	0.9798693784564819	0.8854586043495584	0.9208146107557454	1.0542565754766233	0.6001026622394324	0.4611470530507087	0.3802774036093862	0.078369745	0.032062862		0.015192838523595764	56.99707247843598	17.91640203829042	10	0.9628585815909119	0.9442878723863678	0.049820834687070686	0.095665788	1.0394261568335104	5.648114654806304
CENPJ	Centromere protein J	7	8.520179372197308	0.9993194445795627	1.126050464101367	1.1061368942092829	1.162052094263176	0.523006556	0.21017689494665034	0.1225234973350427	0.086869589	0.012569434038372178		0.022263035988646162	0.08966475	49.92987776091284	57.023057698750634	10	0.9654165902333872	0.9481248853500808	0.079428597	0.052746287961775086	0.5090188906466685	276.9865631535233
CENPK	Centromere protein K	3	12.267657992565056	0.9993194445795627	1.1458017123459079	0.999346677	0.8731276837687398	0.5301568096020994	0.29295211966033674	0.17150038626511746	0.1752692309320144	0.059028119502469466	0.029591201		0.065866535	50.592221321235456	16.584770584320495	10	0.9778340226000032	0.9667510339000047	0.038130121	0.053536342	0.9021790640368608	3.7860352270577997
CENPL	Centromere protein L	2	5.523255813953488	0.9993194445795627	1.086751921557762	0.9922385619826725	0.8203754254048299	0.969749528	0.5218527666830013	0.6731703534755257	0.16737058599457652				3.519653141159651e-06	56.84689422702311	18.87787065776932	8	0.8535930257591613	0.7437877950785323	0.099298316	0.9058867820594908	6.350036850161006	19.556316255244056
CENPN	Centromere protein N	3	12.094395280235988	0.9993194445795627	1.269174252373251	1.0672691211480538	1.0952489357411457	0.9422337244950094	0.36583436331930697	0.33674447999465873	0.27245087736648804	0.078039284			0.16918146028435022	53.56111435064188	30.76769532196684	9	0.930208889	0.8883342228467279	0.10990835175558693	0.10928396729272329	1.3945990236731727	18.123773099520143
CENPP	Centromere protein P	3	11.11111111111111	0.9993194445795627	0.8778065706910271	0.9665644098559084	0.8146358945467239	0.804466618	0.38169116441487244	0.28686441744408825	0.18831528103625914		0.12783837768057263		0.083087695	52.68804328	14.216171273995633	9	0.9672768770047506	0.947643003	0.032617099	0.081411888	1.1738302732195185	3.3107975553329267
CENPQ	Centromere protein Q	4	22.761194029850746	0.9993194445795627	0.9078012612264367	0.8361387234469535	0.8478938427352374	0.6939171937988682	0.3592324486776254	0.12040181286728456	0.1373502474193259				6.246631878426001e-08	51.83962853	12.819515509745926	8	0.961957271	0.9334252236704804	0.033514018	0.09930957	2.6326602749008856	4.386270586906013
CENPS	Centromere protein S	3	25.36231884057971	0.9993194445795627	0.8167306116861992	0.9027678656438972	0.8317845657500463	0.7628555249507812	0.2287392904763569	0.20164284067513824	0.18767376973842204	0.21542977957430082			0.14187108040738017	50.98485286	18.284436338021123	9	0.9294620515486309	0.8871392824778095	0.069526251	0.101903842	1.5040156130560232	7.694740485
CENPT	Centromere protein T	2	6.0606060606060606	0.9993194445795627	0.8667437811524275	0.917920776	0.49154855360166744	0.6416478493567168	0.1951045313931042						7.915836808258803e-08	49.41240650324939	9.355898043307787	6	0.7993455835196629	0.4983639587991573	0.093380387	0.29361573563719306	14.056546424806834	9.669829223528737
CENPU	Centromere protein U	6	19.138755980861244	0.9993194445795627	0.8580994177222994	0.8842726135430804	0.7620707248594635	0.6289885111666818	0.2858924849498436	0.20058933308591198	0.10063503665343188	0.038382836438799105			1.9334738254883632e-08	50.84660257632449	11.19842797331163	9	0.984754184	0.9756066949060047	0.016941163114520215	0.020506261932780073	1.1734965660338554	1.8171729326074537
CENPV	Centromere protein V	2	9.454545454545455	0.9993194445795627	0.7921014717098598	0.7740666166757388	1.0398222665910197	0.7183238280821991	0.12320867636825569	0.070783928	0.053484235				0.050759514	51.238985505718354	35.614351552433256	8	0.9219673048542484	0.8634427834949346	0.096263679	0.13228795354655512	1.5122973612567507	31.505277919750522
CENPX	Centromere protein X	3	44.44444444444444	0.9993194445795627	1.089438857045734	0.9697225751819272	0.9749598263537154	0.8152119476606655	0.42487362913258997	0.249505111	0.11312727157281799	0.043386291556171123			0.015704361366515762	53.92544824026002	20.122009126405846	9	0.9933564935320127	0.9893703896512204	0.009395972	0.044826094	0.45613190337320403	2.7930861839227696
CEP104	Centrosomal protein of 104 kDa	4	4.972972972972973	0.9993194445795627	1.0572879398082722	0.9537975231528415	0.9672557748991173	0.36646257318448333	0.10840294763476614	0.072494939					0.082298801	48.93608121849866	36.941543874597635	7	0.9952801229629934	0.9905602459259868	0.005607193	0.029057408887287948	0.33497280265018675	9.540944119643276
CEP120	Centrosomal protein of 120 kDa	3	3.2454361054766734	0.9993194445795627	0.97231539	1.135581744171657	1.145205417509972	0.5150994158675402	0.11038265051711074	0.075735398					0.09305909	49.95222221859565	144.12606408427072	7	0.9691308965730449	0.9382617931460897	0.040834244	0.095972258	191.63157750461437	485725.7543695278
CEP131	Centrosomal protein of 131 kDa	23	24.284395198522624	0.9993194445795627	0.9523500087127362	0.9664684175572165	0.8958958997716072	0.5373044588813477	0.19726976276250202	0.1616128276252257	0.16731722857815248	0.18309661803155633	0.17427366873927883	0.22536751127416602	0.17257444829120172	49.28327830336724	24.138539797803766	11	0.9942873354601561	0.9918390506573659	0.008159357	0.015163845577804296	0.3159531692040554	3.420902432286775
CEP135	Centrosomal protein of 135 kDa	6	5.087719298245614	0.9993194445795627	1.1956998995449555	1.1507312377674115	1.1699460972935882	0.43058810190987884	0.2010926224753095	0.10713202162079015	0.054834433	0.08408917	0.058796885		0.10118888623850064	49.81607702365623	147.7185023686852	10	0.956592408	0.934888612	0.10415518285199972	0.058192775	1382.233517581352	960132.8776910134
CEP170	Centrosomal protein of 170 kDa	54	39.015151515151516	0.9993194445795627	0.9995649741167146	0.9973880821977354	0.9871556100648757	0.674939185	0.27096508766813027	0.18435097595195105	0.098935237	0.051328168	0.058690091	0.089323466	0.066148041	51.700904947691754	21.18860309798595	11	0.9984796176286781	0.9978280251838259	0.002875286	0.010723435020461669	0.1893756040187151	1.2749404223568892
CEP192	Centrosomal protein of 192 kDa	5	2.5620811982656684	0.9993194445795627	1.2107628616535433	0.923604915	0.9828063719968804	0.478036726	0.2675228112737333	0.16763254736451147	0.11555653139216501	0.035769042520504335			0.10218842717332333	49.821454308494296	22.35233996279845	9	0.9579672667845613	0.9327476268552981	0.069094226	0.077541986	1.1150256360741608	10.231438747111449
CEP20	Centrosomal protein 20	3	17.24137931034483	0.9993194445795627	0.5963777549281521	0.7727859432518005	0.5965067656157028	0.7848193052484586	0.14072375014814648	0.12096829097132679	0.07966656	0.071356319	0.073561889	0.099136599	8.845394083856206e-08	48.590558041406275	8.025413683759812	11	0.827075052	0.7529643602779414	0.22062117557905053	0.011276890232468239	3.3574799664053607	3.331799356286154
CEP250	Centrosome-associated protein CEP250	16	8.763308763308764	0.9993194445795627	1.0978719684888574	1.0807606778428047	0.9586243143480865	0.43709447112284106	0.15043890185364442	0.079851449	0.055227224	0.022557356198218203	0.021207978	0.026200447609352567	0.04598259	49.51748772901368	28.50378942717501	11	0.9895638910145437	0.9850912728779195	0.024075508	0.025290321852249286	0.41421115899971694	7.803736043272882
CEP290	Centrosomal protein of 290 kDa	5	2.581686163775716	0.9993194445795627	1.1463774967108633	1.051835613650653	0.9862735012009682	0.5843865054837891	0.3361620527417891	0.27826486774815934	0.18224399451842366	0.12816315404905487	0.083719132		0.12688047444514883	51.19540531475189	18.624024398533685	10	0.9734797321350808	0.9602195982026211	0.043584112	0.055797015	0.9541376279124689	5.137108551771223
CEP350	Centrosome-associated protein 350	14	6.095604748155278	0.9993194445795627	0.9715359058605461	1.013630562829546	0.9579289543394965	0.4043506159536337	0.15304674344795666	0.097871617	0.029307530859432638	0.020508945565354094	0.022604299694010725	0.014411307	0.039396815289467035	49.313648830401185	25.83892951423094	11	0.9950335896093391	0.9929051280133415	0.010385380786240697	0.016803314979827167	0.2931735509274453	3.864045172
CEP41	Centrosomal protein of 41 kDa	6	21.179624664879356	0.9993194445795627	1.0433527222821268	0.9924342290223255	0.9056180167689515	0.31992535828693136	0.14756636204439186	0.054947355259063364	0.051688972	0.030149093			0.060151655	48.451697163830026	28.689794364421054	9	0.9955538469699773	0.9928861551519637	0.007682043	0.019584131	0.31060977663602185	4.0136239607259245
CEP43	Centrosomal protein 43	12	36.59147869674185	0.9993194445795627	1.0358153556038607	1.0504248455269947	1.0309278398556987	0.7264122052958143	0.31220697744924253	0.1926128386626822	0.11471166642601331	0.090417773	0.10837536711708216	0.116277917	0.10235653432916703	52.04136356984878	24.06155744003852	11	0.9949534578920824	0.9927906541315463	0.009649503	0.019062009157015305	0.3419951425144084	2.7777683454599273
CEP44	Centrosomal protein of 44 kDa	7	21.794871794871796	0.9993194445795627	1.0039407649692442	1.0013126382114983	0.9372773764852649	0.3573559070829269	0.10987683098743622	0.081892456	0.045817965	0.039218962	0.017753883		0.050082811561765084	48.85774804213003	30.007319711611956	10	0.998330805	0.9974962082104195	0.003217904	0.010357977384061688	0.17401085594523874	2.925309910595419
CEP55	Centrosomal protein of 55 kDa	5	10.991379310344827	0.9993194445795627	0.8740466613540052	0.8456585601513329	0.8201736431720825	0.28449957879027404	0.070693497	0.052307801	0.043563914	0.04729853	0.028440296646901016	0.026423614322177224	0.024289889059351033	47.61784840448361	18.29760623624787	11	0.9889060463236089	0.9841514947480127	0.019105954	0.023832597	0.4826408296715139	2.482674933603198
CEP72	Centrosomal protein of 72 kDa	2	2.936630602782071	0.9993194445795627	1.0213378851134887	1.4087610974315248	1.1612496936519043	0.935217094	0.4280528524202449	0.24717093359447068	0.14259425711710208				0.12467139136028593	54.02182646967207	34.903349505374926	8	0.8690691986859862	0.7708710977004758	0.19428095992282066	0.24418096540071388	1.914522685664069	39.673488411672494
CEP76	Centrosomal protein of 76 kDa	9	13.960546282245827	0.9993194445795627	1.0055090663233468	1.026025856668422	1.017324075253071	0.9074022220104044	0.5366344359044196	0.4365084420691564	0.3028148132464393	0.12438817354026495	0.031841993	0.035428994649955976	0.035264481	55.93425527329309	16.834968078966423	11	0.9947753267369501	0.9925361810527858	0.009185078	0.025827717456014258	0.36310760104736006	1.870333848896212
CEP85	Centrosomal protein of 85 kDa	11	18.241469816272964	0.9993194445795627	1.0612399399450485	0.9599996380026503	0.9506091661918723	0.457120764	0.13445743120316866	0.077070591	0.058164112	0.049341969790340716	0.071122085	0.07255595	0.064719878	49.47004558668276	27.690120654470057	11	0.9969212677817981	0.9956018111168544	0.006232979	0.012910966255836601	0.2203406523692334	3.726180716391412
CEP97	Centrosomal protein of 97 kDa	4	5.317919075144509	0.9993194445795627	1.0313630498764226	0.946896752	1.0553091068856493	0.4844854820137093	0.1334418115742858	0.089089495	0.054590693				0.092336722	49.85482749977408	93.98869363014236	8	0.9931718900769666	0.9880508076346916	0.009987415	0.029495225478562915	6.583557984922488	4143.5622519818835
CEPT1	Choline/ethanolaminephosphotransferase 1	3	6.730769230769231	0.9993194445795627	0.9831471310918513	1.0054831369440653	0.9649643085140013	0.8032231432583101	0.37214526299890716	0.16877354381910006	0.072124999	0.07331625	0.080807599	0.037014175612730855	0.050430954036740916	53.08711676792022	23.66951451	11	0.9974480024350717	0.9963542891929595	0.004918571	0.014034992967838023	0.22872315416392758	1.799427987891422
CERS2	Ceramide synthase 2	4	9.473684210526317	0.9993194445795627	0.9318864051833364	0.9843242354813229	0.9407890437769341	0.8340301101707127	0.36496517222920527	0.2281054515282067	0.13316633092925373	0.072753046	0.03611043	0.024426347	0.039978798	53.43641837469555	21.180763410043827	11	0.9959988612102991	0.9942840874432844	0.00730885	0.018030257	0.2857774372903795	1.9403751746721853
CERS5	Ceramide synthase 5	3	6.122448979591836	0.9993194445795627	0.9443492040512981	0.9012195458651446	0.9093891692700166	0.7227126995940559	0.4871103059715016	0.36236967090594413	0.15719152103081085	0.031417329	0.036210427120588945	0.049769580590498984	4.389691412587382e-07	54.04627366148748	12.867156542960469	11	0.990937902	0.9870541453670857	0.014481406	0.034705267	0.5673806185906508	1.506745948860798
CERT1	Ceramide transfer protein	18	24.519230769230766	0.9993194445795627	0.9790623724169825	0.9513364045694274	0.9469229794795629	0.5449950650892305	0.12705180805688976	0.092398227	0.058499138	0.04493346	0.041555369278914296	0.048501702	0.044720017723165695	50.178317961226064	24.447646479685538	11	0.9990408060644833	0.9986297229492619	0.001885101	0.007781705	0.1308446932427019	1.5235487691796261
CES2	Cocaine esterase	5	9.660107335	0.9993194445795627	0.9483624452170195	0.9160350249486021	0.9610190471939217	0.976918535	0.563837543	0.39991563549038167	0.24122270907498994	0.16722485534950715	0.13471387390547457	0.090252438	0.12824516772755934	55.20926787467192	25.141601645920094	11	0.9895964249858837	0.9851377499798339	0.015429586254906516	0.026655468524095918	0.3691682752846583	4.513489787246393
CETN2	Centrin-2	10	50.58139534883721	0.9993194445795627	1.0101646177405186	0.992866754	1.027016110445244	0.9775380432543738	0.9832187261613132	0.8426108195091971	0.9121471847684863	1.518253777618228	2.276526451696389	2.3381208027775657	1.5162595187112111	24.022817921182448	-213.2755759	11	-0.253497073	-0.790710104	3.722834200685142
CETN3	Centrin-3	3	23.353293413173652	0.9993194445795627	0.9781298911052398	0.8604493289753551	0.9388604479471437	0.5921543576881688	0.3224001125117135	0.21709009632053747	0.23527073309124985	0.2708967653255677	0.3028674245076895	0.30093796052944705	0.2610299824222624	49.365914840718204	22.936443546646267	11	0.9770675845481684	0.9672394064973835	0.025160316283411838	0.02726866	0.6430596538666489	6.091191591702093
CFAP20	Cilia- and flagella-associated protein 20	6	32.64248704663213	0.9993194445795627	0.9277478566152098	1.0148403796914434	0.9639711649457898	0.6291844292914703	0.21610121391255813	0.1905036989881634	0.11748534300296705	0.10396479773377924	0.07281098	0.13228804277796719	0.10535092750398523	50.79279611	23.293910398019616	11	0.9951474304306562	0.9930677577580803	0.008370577	0.017216644	0.3132490538379155	2.915146645832864
CFAP298	Cilia- and flagella-associated protein 298	13	48.275862068965516	0.9993194445795627	0.9481491349993673	0.8906682491253047	0.7553967192912835	0.31957353641822833	0.10941046761767025	0.060575893	0.049873706	0.025660063340550772	0.004084732	0.022953394888540906	0.018693552408195924	47.79621307251049	17.059134806450942	11	0.9993765937419231	0.9991094196313187	0.001116077	0.00598659	0.12121413353540245	0.5434016788010426
CFAP36	Cilia- and flagella-associated protein 36	6	18.128654970760234	0.9993194445795627	1.0679349181409286	1.0182204855747672	0.9938686662902029	0.44276331752599235	0.17597539849708788	0.11178612633820424	0.089765833	0.047699213	0.059776466	0.044715443	0.078742797	49.45743074852256	31.160976836020584	11	0.9930580113347965	0.9900828733354237	0.014571203	0.019173882	0.31849233523184217	7.890107857570436
CFAP410	Cilia- and flagella-associated protein 410	5	25.78125	0.9993194445795627	1.2580120310604916	1.0271136312989038	0.8350323046891709	0.2058753350377345	0.10262007296162359	0.074706133					0.090859178	47.16606998488637	35.38260897	7	0.9527778770057195	0.905555754	0.070628665	0.098691575	1.3842520297039729	19.199182467004608
CFAP97	Cilia- and flagella-associated protein 97	2	5.639097744360902	0.9993194445795627	0.9359453996956341	1.309314241	0.8094569899033749	0.9164147213873957	0.5771867679857103	0.41218365853091776	0.17385358021630298	0.24482434525144253	0.5837760346888011	0.17761507707860621	0.2964153002258225	54.16817928794086	34.90946493446007	11	0.8178658290306665	0.7398083271866664	0.2577476075004023	0.09566145	1.8819413376009995	37.79263856954479
CFDP1	Craniofacial development protein 1	14	42.80936454849498	0.9993194445795627	0.9648937292992542	1.0682706329441607	1.0099785487058033	1.0158668906026247	0.7463715574056125	0.6129009981194014	0.5654645135540826	0.7076039788825554	1.120997173087996	1.2408238836033418	0.8330043672476206	51.706196959677705	50.823231954030916	11	0.17232754325602506	-0.182389224	0.4020463925261023	0.10571479637983949	15.28672183242334	404.22299495678953
CFH	Complement factor H	3	2.843216896831844	0.9993194445795627	1.2127817864658046	1.0693036923445307	1.1753488319667855	0.9413406496655611	0.5176974631874968	0.3622479940005399	0.2549795907300697	0.20830055436560121	0.20019318365333777	0.1355939703387064	0.18689880441806728	54.437507223735444	29.388830281603738	11	0.9546048678951674	0.9351498112788106	0.0859482	0.058080406	0.9321790466354503	14.041967041259472
CFL1	Cofilin-1	15	68.67469879518072	0.9993194445795627	1.0551210218282372	1.0381563929447075	1.0449489437285093	0.9754984267436559	0.4180705970580261	0.21863515197998815	0.093149389	0.066858398	0.081109171	0.11324145123256128	0.08635721	54.27372381570558	39.28375891815026	11	0.9960570826702911	0.9943672609575588	0.008284275	0.016926137308028066	0.2511700367478191	6.9629957247321785
CFL2	Cofilin-2	3	21.686746987951807	0.9993194445795627	0.9280825125643726	1.0464545092929995	0.9534897962144457	0.9466700515013229	0.3454096493391485	0.1674494506195102	0.091205982	0.025530231	0.010294235481276335	0.04386523	0.035872791	53.887902131454304	33.98793700948451	11	0.9944998132044144	0.9921425902920206	0.011608934145111662	0.02011875	0.30578709171590296	5.292687905929958
CGGBP1	CGG triplet repeat-binding protein 1	5	31.137724550898206	0.9993194445795627	1.101893796677294	0.9559685830373877	1.0096377701060983	0.9081032921102907	0.3616788848997279	0.2469681665079939	0.1891285412345033	0.160671574	0.21315259474263343	0.23639723346967031	0.19787161739193504	52.94237986307021	36.40767037518351	11	0.9901929007519031	0.9859898582170045	0.015903437	0.022454989552446687	0.468357731	6.674493679153559
CHAC2	Glutathione-specific gamma-glutamylcyclotransferase 2	4	23.369565217391305	0.9993194445795627	0.9903866918163164	1.1168428570332516	1.070619175150094	0.8294276338038651	0.2603508934008124	0.1874519154494968	0.095195777	0.039559342			0.063818842	52.743236094531945	28.972957598923955	9	0.9866446692950239	0.9786314708720383	0.022752232032490143	0.04895502	0.6062515370331417	6.166199561251967
CHAF1A	Chromatin assembly factor 1 subunit A	4	5.857740585774058	0.9993194445795627	1.0611332016371438	1.0260550318128878	0.9644259128693728	0.40541622283300893	0.15983765364858998	0.1326027687655601	0.10333828088144394	0.1185782399115786	0.09961937	0.078716169	0.11132471870852934	49.03879971332691	34.95786662042024	11	0.9961622597479604	0.9945175139256577	0.007466951	0.013028289650734928	0.2614820193920223	6.969748204
CHAF1B	Chromatin assembly factor 1 subunit B	10	22.361359570661897	0.9993194445795627	1.147257676515435	1.0958234922915655	1.3342191846432898	1.4991152795878935	1.058700815834226	0.8076784871352526	0.4316620006390159	0.026048514	0.024831329912431973		0.016386231	59.47629923670807	42.646465214782275	10	0.8320334406150386	0.7480501609225578	0.40421018417334215	0.1827980448715233	1.4193295210208636	40.80894281306585
CHAMP1	Chromosome alignment-maintaining phosphoprotein 1	13	15.39408866995074	0.9993194445795627	0.8852375756861645	0.9487291461158903	0.8628122638456932	0.414973743	0.16435420317093716	0.11682823169011591	0.095301152	0.045074415662091666	0.12454392338487767	0.15689810587993402	0.098828608	48.529016606520614	20.43604648994517	11	0.9888611986546191	0.9840874266494558	0.017644739	0.022722227455981257	0.47721102396256043	3.144995221617816
CHCHD1	Small ribosomal subunit protein mS37	2	16.101694915254235	0.9993194445795627	0.7483523173670864	0.7287716071481166	0.7102249947669677	0.5207983112051062	0.222434896	0.11143459818250655	0.1639568639379613	0.15749276835994835	0.4063591067528322	0.3278867898386611	0.22381293107449451	45.376241292477225	12.023397849414888	11	0.8608396460298923	0.8011994943284175	0.12383231987133647	0.06901583	1.8461300413214985	4.891505471275571
CHCHD10	Coiled-coil-helix-coiled-coil-helix domain-containing protein 10, mitochondrial	2	12.676056338028168	0.9993194445795627	0.9722324383944737	1.092237617924351	0.9986411927547498	0.8752811553178224	0.5825715625381247	0.3604262629054875	0.2686328507723316	0.3518907239027018	0.30752359600741147	0.30947474659888585	0.3004451194349489	53.60257839597381	28.20482028657376	11	0.9809622251579427	0.972803179	0.021885818	0.028535860030986102	0.6059267458867981	6.816135448919543
[truncated: 5,714 more rows]
