# Supplementary material for: Proteome-Wide Monitoring of Drug Action in Living Cells Using a Novel Label-Free Solvent-Based Shift Assay
Source: Mol Cell Proteomics. 2025 Nov 5;24(12):101444. doi: 10.1016/j.mcpro.2025.101444 (PMC12802111; doi:10.1016/j.mcpro.2025.101444)
Supplement: Supplementary Dataset S3 [file mmc4.xlsx]

## Sheet: Info
Supplementary Table 3: Solvent-induced Protein Precipitation (SIPP) on K562 lysate treated with MK-2206
Columns A-C: ID, protein name and gene name of proteins identified by MaxQuant
Columns D-I: Normalized protein quantification results per treatment and replicate
Columns J-K: Fold-change and p-values generated by limma
Columns L, M, P: Flags for proteins, which pass the fold-change and significance cut-offs, are known targets of the used compound or are amongst the lowest 5 percent identified proteins
Columns N-O: Number of unique peptides and resulting sequence coverage for each identified protein

## Sheet: Sheet1
id	protein	gene	DMSO_1	DMSO_2	DMSO_3	MK2206_1	MK2206_2	MK2206_3	log2_foldchange	-log10_pvalue	significant	known target	Unique sequence coverage [%]	Unique peptides	lowest_5_percent
3			771795	760845	751272	732664	722622	779292	-0.0321993	0.208841	-	-	62.3	14	-
7	RNA-binding protein 47	RBM47	19675.7	15982.7	20314.5	16892.3	23083.2	20634.4	0.110942	0.3179	-	-	8	6	-
8	Intraflagellar transport protein 56	TTC26	9250.9	9454.27	10706.1	10338.9	10804.1	10772.6	0.12063	0.646071	-	-	7	5	+
9	Ubiquitin-like modifier-activating enzyme 6	UBA6	925090	924282	895018	974944	964166	990307	0.0942115	0.835777	-	-	37.6	36	-
13	UHRF1-binding protein 1-like	UHRF1BP1L	12268.7	12604.1	11560.2	12119.4	11557.5	11475.9	-0.0510939	0.266901	-	-	5.6	8	-
14	Shootin-1	KIAA1598	1.08146e+06	985414	954756	840835	852320	836784	-0.254231	2.04885	-	-	62.9	41	-
16	Rho GTPase-activating protein 10	ARHGAP10	78416.2	76386.2	71714.5	80880.4	73845.6	75164.2	0.0212058	0.107416	-	-	10.4	7	-
18	Acetolactate synthase-like protein	ILVBL	268644	298576	277762	292062	318013	312358	0.126972	0.910011	-	-	22.9	14	-
21	Pleckstrin homology domain-containing family G member 3	PLEKHG3	14162.9	17026.5	18415.1	16097.2	17159.9	17261.5	0.0342083	0.112045	-	-	3.8	3	-
23	SH3 and PX domain-containing protein 2B	SH3PXD2B	435457	449891	477159	415222	450793	421756	-0.0812735	0.554106	-	-	29.1	25	-
24	Protein FAM92A1	FAM92A1	2530.44	2374.58	2631.1	2201.99	3148.57	1975.7	-0.0689524	0.142199	-	-	13.5	3	+
26	Neuroblastoma-amplified sequence	NBAS	79088	76102	77781.7	85048.4	83391.5	82995.8	0.110132	0.937522	-	-	7.7	17	-
27	Probable threonine--tRNA ligase 2, cytoplasmic	TARSL2	10297.2	11716.1	13434.5	11974.3	14106.9	14291	0.191583	0.740608	-	-	5.9	3	-
29	tRNA wybutosine-synthesizing protein 5	TYW5	12117.8	14343.6	14858.3	13280.9	13998.5	14925.4	0.034532	0.121889	-	-	28.3	5	-
30	DENN domain-containing protein 3	DENND3	33905.9	34378.9	39342	28252	33522.8	37090.3	-0.128197	0.484226	-	-	3.8	5	-
31	von Willebrand factor A domain-containing protein 8	VWA8	346621	386349	403659	376680	430687	419061	0.110245	0.59769	-	-	24	43	-
32	Protein strawberry notch homolog 1	SBNO1	128273	153793	162428	131090	171004	156995	0.0450978	0.12926	-	-	11.4	16	-
34	GTP-binding protein 10	GTPBP10	107041	119138	136973	126384	143917	133723	0.159199	0.737539	-	-	24	8	-
35	WD repeat-containing protein 91	WDR91	71731.3	65920.1	68914.3	76468.5	62779	64214.6	-0.0266923	0.102914	-	-	16.6	11	-
36	Transmembrane protein 189	TMEM189	81215.7	87892.1	96147.4	78488.5	95836.3	89385.4	-0.00988218	0.0330298	-	-	15.9	4	-
37	Trafficking protein particle complex subunit 13	TRAPPC13	31727.9	29422.6	27161	32377.1	29758.8	30348.6	0.0685694	0.342696	-	-	13.4	6	-
38	CCR4-NOT transcription complex subunit 1	CNOT1	503330	504653	494413	538715	508400	554889	0.0917242	0.72295	-	-	20.8	49	-
39	Coiled-coil domain-containing protein 88B	CCDC88B	13575.5	10429.4	5149.76	14229.7	6968.31	8819.91	0.0874641	0.0775783	-	-	2.5	3	+
40	Microtubule-associated proteins 1A/1B light chain 3B;Microtubule-associated proteins 1A/1B light chain 3 beta 2;Microtubule-associated proteins 1A/1B light chain 3A	MAP1LC3B;MAP1LC3B2;MAP1LC3A	58817.8	49148.1	54056	53374	56319.1	57651.9	0.0497616	0.229527	-	-	22.4	3	-
41	Protein FAM83G	FAM83G	40419.3	36349.3	34099.3	42965.3	35741.6	36990	0.060399	0.233578	-	-	10.2	8	-
42	Phosphoglycolate phosphatase	PGP	698120	598163	563358	593397	540524	604591	-0.0929164	0.422548	-	-	39.9	11	-
43	RCC1 domain-containing protein 1	RCCD1	11357.1	13648.7	13718.9	11093.2	14199.3	13456.9	-0.00155745	0.00401727	-	-	9.3	3	-
45	Zinc finger protein 316	ZNF316	17484.2	22118.8	25636.4	20370.5	24959.9	23135.7	0.0822315	0.210723	-	-	6.2	5	-
46	WAS/WASL-interacting protein family member 3	WIPF3	64740.2	74682.5	60451.3	74133.5	58399.8	54248.5	-0.105177	0.320298	-	-	7	4	-
50	Structural maintenance of chromosomes flexible hinge domain-containing protein 1	SMCHD1	528792	572789	590116	585994	616356	611073	0.10143	0.733254	-	-	26.1	49	-
51	Protein unc-119 homolog B	UNC119B	179791	207760	197997	171814	197857	178242	-0.0958592	0.504896	-	-	34.7	8	-
52	Probable methyltransferase-like protein 15	METTL15	51283.2	61482.3	64146.8	56627.7	69920.1	64063.1	0.108891	0.405435	-	-	15.2	5	-
58	Rho GTPase-activating protein 32	ARHGAP32	24165.5	28052.9	24620.9	25443.3	26102.2	24930.8	-0.00386632	0.0154387	-	-	4.2	7	-
60	Putative ATP-dependent RNA helicase DDX11-like protein 8;Putative ATP-dependent RNA helicase DDX12;Probable ATP-dependent RNA helicase DDX11	DDX11L8;DDX12P;DDX11	14514.9	15045.3	14753.6	15379.4	14942.1	15869.7	0.0595806	0.354398	-	-	4.5	4	-
61	Carbohydrate deacetylase	YDJC	13420.1	12306.6	12707.2	11746.5	12200.4	12931.6	-0.0597976	0.306648	-	-	9.9	3	-
64	Protein FAM171A2	FAM171A2	22272.2	22963.3	22010.2	22046.8	19496.7	19887.8	-0.132356	0.837474	-	-	10	7	-
66	Small nuclear ribonucleoprotein G;Putative small nuclear ribonucleoprotein G-like protein 15	SNRPG;SNRPGP15	313417	303519	309314	397504	295909	329493	0.132476	0.556929	-	-	36.8	5	-
67	UPF0577 protein KIAA1324-like	KIAA1324L	15393.3	14380	15784.6	12984.4	16393.7	14820.2	-0.049135	0.179451	-	-	3.7	3	-
68	Nucleoside diphosphate-linked moiety X motif 19, mitochondrial	NUDT19	43591.5	48775.1	43392.5	44671.6	45595.7	46390.4	0.0114825	0.0533379	-	-	18.7	7	-
70	Espin	ESPN	42930.5	81716.9	58752.8	83981.4	53580.6	58610.9	0.118552	0.174127	-	-	6.9	6	-
135	Nascent polypeptide-associated complex subunit alpha;Nascent polypeptide-associated complex subunit alpha, muscle-specific form	NACA	1.12619e+06	956363	1.04852e+06	1.04613e+06	946270	1.08562e+06	-0.0238415	0.0982184	-	-	29.8	5	-
136	Uncharacterized protein C11orf98	C11orf98	343217	443077	600002	432672	412579	383365	-0.138327	0.302404	-	-	48.8	11	-
138	Deoxyribonuclease-2-alpha	DNASE2	129360	135140	147692	122290	137944	133802	-0.0646486	0.336274	-	-	13.1	4	-
139	Alkyldihydroxyacetonephosphate synthase, peroxisomal	AGPS	339194	360247	359732	328015	380795	374464	0.0298605	0.142695	-	-	39.7	20	-
140	Kinesin-like protein KIF2A	KIF2A	178803	190534	185354	182946	195148	194019	0.0444921	0.289803	-	-	24.4	17	-
141	Thymidine kinase 2, mitochondrial	TK2	40952.8	46571.7	35585.7	43873.2	38196.4	43294	0.0320775	0.10035	-	-	25.2	5	-
142	ATP-dependent RNA helicase DDX39A	DDX39A	110607	118433	115595	117454	126978	132248	0.127112	0.893329	-	-	13.1	6	-
143	PDZ and LIM domain protein 1	PDLIM1	386050	488801	348051	432704	391145	380198	-0.00983135	0.0253822	-	-	47.7	14	-
144	Cytosolic acyl coenzyme A thioester hydrolase	ACOT7	1.6225e+06	1.86494e+06	2.11871e+06	1.56427e+06	2.08346e+06	1.92071e+06	-0.0114747	0.0281587	-	-	58.3	21	-
145	Unconventional myosin-Ic	MYO1C	464862	585759	616846	494671	668086	575427	0.0597058	0.155001	-	-	31.8	30	-
146	Synaptosomal-associated protein 23	SNAP23	77681.5	77361.3	87746.7	70799.3	73400.3	72727.8	-0.160166	1.1221	-	-	37.3	7	-
148	AH receptor-interacting protein	AIP	191934	209686	275103	192552	265655	203944	-0.0286131	0.0584284	-	-	40.6	13	-
149	GTP-binding protein 1	GTPBP1	134003	135423	143265	148056	145372	145084	0.0881208	0.696598	-	-	18.1	11	-
150	Syntaxin-binding protein 3	STXBP3	97718.3	94833.6	104326	93215.7	105936	103309	0.0258466	0.122193	-	-	18.4	12	-
151	AP-4 complex subunit mu-1	AP4M1	15599	18359.8	18275.1	17664.9	18011.1	20319.6	0.101585	0.445441	-	-	10.8	5	-
152	Armadillo repeat protein deleted in velo-cardio-facial syndrome	ARVCF	40027.7	35192.4	35377.8	44949.9	35482.3	39543.4	0.11325	0.47188	-	-	5.8	5	-
153	Small acidic protein	SMAP	96514.8	113799	114257	112265	106143	97310.4	-0.0380062	0.150295	-	-	13.1	3	-
155	AP-3 complex subunit beta-1	AP3B1	601111	631200	670913	638903	669765	688474	0.0702661	0.454565	-	-	27.1	31	-
158	Galectin-8	LGALS8	66972.9	85361.4	79867.8	65495.6	92298.7	78769.2	0.0201879	0.0473554	-	-	30.3	10	-
159	NADH dehydrogenase [ubiquinone] iron-sulfur protein 8, mitochondrial	NDUFS8	28570.9	28715.5	25459.6	28835.5	26471	26932.5	-0.00766178	0.0316951	-	-	21	4	-
160	Tumor necrosis factor receptor superfamily member 10A	TNFRSF10A	116211	94732.6	128490	74791.1	86656	94338.9	-0.403368	1.61665	-	-	10.7	4	-
161	NF-kappa-B inhibitor epsilon	NFKBIE	24833.7	30176.8	37275.8	27724.5	31822.5	29901	-0.0275259	0.0642683	-	-	12.4	5	-
162	26S proteasome non-ATPase regulatory subunit 11	PSMD11	757802	779700	687700	763137	791685	810256	0.0895751	0.588605	-	-	55.2	25	-
163	26S proteasome non-ATPase regulatory subunit 12	PSMD12	536022	503401	431478	529109	476870	532816	0.0691714	0.29229	-	-	34.2	17	-
164	26S proteasome non-ATPase regulatory subunit 9	PSMD9	383939	378308	439002	402565	423780	410238	0.044776	0.231233	-	-	44.8	11	-
165	Copper transport protein ATOX1	ATOX1	51002.1	56651.2	69597.4	56615.8	56170.3	61124	-0.0163151	0.0467163	-	-	42.6	3	-
166	Menin	MEN1	24566.1	29584.2	23073.7	26801.5	25272.3	28657.7	0.0703479	0.255046	-	-	9.6	8	-
167	E3 SUMO-protein ligase CBX4	CBX4	128013	150965	155654	128737	160877	145792	0.00181594	0.00532711	-	-	20	9	-
169	Membrane-associated progesterone receptor component 1	PGRMC1	238476	253808	294111	259042	240343	250154	-0.0642803	0.291646	-	-	41	9	-
170	Transcription elongation factor SPT5	SUPT5H	465015	495064	533602	441204	544020	513715	0.0018054	0.00608533	-	-	30.3	30	-
171	Transcription initiation factor TFIID subunit 4	TAF4	55896.1	56878.9	50767.9	61162.1	56551.8	50127.2	0.0344157	0.134189	-	-	12.9	11	-
172	DNA fragmentation factor subunit alpha	DFFA	204481	195774	164253	175618	159676	174553	-0.14194	0.696129	-	-	36.3	11	-
173	Huntingtin-interacting protein 1	HIP1	105290	110428	111154	106571	113801	112044	0.0241168	0.141709	-	-	11.8	11	-
174	Chloride intracellular channel protein 1	CLIC1	780570	653046	625812	663659	641052	660333	-0.0611212	0.267838	-	-	62.7	12	-
175	Eukaryotic translation initiation factor 3 subunit F	EIF3F	502629	446699	433529	518214	473810	489439	0.101352	0.60152	-	-	30	11	-
177	Pyruvate dehydrogenase protein X component, mitochondrial	PDHX	313651	321553	262785	324684	299629	288653	0.0278175	0.104585	-	-	35.7	18	-
178	Sulfhydryl oxidase 1	QSOX1	35743.5	28112.2	26847	34678.7	25777	27576.7	-0.0433496	0.103133	-	-	11.1	7	-
179	Dynactin subunit 6	DCTN6	148068	144460	133788	146380	136818	144799	0.00638168	0.0312209	-	-	31.1	5	-
180	Acetyl-coenzyme A transporter 1	SLC33A1	39505.8	36937.9	38796.1	41135.4	42263.2	39891.6	0.0975968	0.695513	-	-	12	6	-
181	Neural Wiskott-Aldrich syndrome protein	WASL	58894.1	52461.3	43282.2	57734.4	43069.8	46916.6	-0.0656477	0.166776	-	-	18.8	10	-
183	Importin-5	IPO5	519191	551186	601459	560689	582064	584427	0.0493769	0.275721	-	-	27.8	27	-
184	DNA-directed RNA polymerase, mitochondrial	POLRMT	255280	254158	264227	292374	262892	271135	0.0939029	0.679412	-	-	17.2	23	-
185	Eukaryotic elongation factor 2 kinase	EEF2K	85573.5	88350	84734.3	89652.7	92698.3	93512.6	0.0929035	0.745484	-	-	15.2	10	-
186	Histone deacetylase complex subunit SAP18	SAP18	506366	466767	400025	477361	464937	460019	0.0369453	0.147367	-	-	45.1	10	-
187	Echinoderm microtubule-associated protein-like 1	EML1	100763	81320.9	92392.5	99255.5	77884.8	90220.5	-0.039451	0.122888	-	-	13.5	12	-
188	Insulin-like growth factor 2 mRNA-binding protein 3	IGF2BP3	776178	868779	918777	811082	938300	933395	0.0657646	0.291154	-	-	42.3	23	-
191	RNA 3-terminal phosphate cyclase	RTCA	128929	131790	131692	125717	149007	151546	0.114444	0.622458	-	-	11.7	4	-
192	Phosphatidylinositol 4-phosphate 3-kinase C2 domain-containing subunit alpha	PIK3C2A	208118	235437	230398	227731	247208	242236	0.0908638	0.567292	-	-	17.8	28	-
193	Phosphatidylinositol 3-kinase regulatory subunit beta	PIK3R2	152110	160231	217967	159876	211077	179865	0.0640861	0.149052	-	-	20.7	14	-
194	Golgi integral membrane protein 4	GOLIM4	97439.9	98697.6	96962	106777	85937.6	94129.4	-0.036827	0.154567	-	-	18.2	15	-
195	Beta-mannosidase	MANBA	112331	127200	133082	106692	123322	130939	-0.0474645	0.175427	-	-	16.6	14	-
196	Agrin;Agrin N-terminal 110 kDa subunit;Agrin C-terminal 110 kDa subunit;Agrin C-terminal 90 kDa fragment;Agrin C-terminal 22 kDa fragment	AGRN	59032.4	52420.9	49005.7	71768.6	50122.7	51827.9	0.0993145	0.266287	-	-	8.1	14	-
197	Procollagen-lysine,2-oxoglutarate 5-dioxygenase 2	PLOD2	440523	440248	441831	423055	464299	467180	0.0329507	0.198139	-	-	25.5	17	-
198	Exocyst complex component 5	EXOC5	81624.4	71917.4	62915	80451.7	71517.3	81289.2	0.113577	0.456945	-	-	21.9	15	-
199	High mobility group nucleosome-binding domain-containing protein 4	HMGN4	117711	176164	274481	142200	190493	128982	-0.234679	0.324545	-	-	24.4	3	-
200	Cytochrome c oxidase subunit NDUFA4	NDUFA4	31482.7	32807.2	38494.9	35167.6	36195.4	36121.4	0.0698901	0.316924	-	-	46.9	4	-
201	26S proteasome non-ATPase regulatory subunit 14	PSMD14	229575	226185	230695	243269	250204	244606	0.104555	0.947424	-	-	20.6	7	-
202	Zinc finger protein 593	ZNF593	37598.2	19585.4	21796.7	33107.7	20109.9	19520.9	-0.101487	0.125709	-	-	45.5	5	-
203	Myc box-dependent-interacting protein 1	BIN1	100754	83440.8	77344.7	96130.9	74042.2	72415	-0.111729	0.324934	-	-	22.5	8	-
204	Importin subunit alpha-4	KPNA3	90587	83276.5	81644.1	91679.2	86499.8	88298.5	0.0617056	0.380085	-	-	12.3	6	-
207	Ladinin-1	LAD1	898775	1.03001e+06	915949	860842	975228	814722	-0.103338	0.50725	-	-	51.5	26	-
210	von Willebrand factor A domain-containing protein 5A	VWA5A	63836.6	56783.2	62401.6	61542.5	51955.8	66533.9	-0.0294921	0.09948	-	-	9.7	6	-
211	Pescadillo homolog	PES1	377203	352314	329043	418671	324474	344493	0.0326376	0.108494	-	-	26.9	17	-
213	Receptor-binding cancer antigen expressed on SiSo cells	EBAG9	30776.8	38393.8	49943.4	25800	34669.4	30426.3	-0.372218	1.00346	-	-	12.2	3	-
216	Membrane-associated phosphatidylinositol transfer protein 1	PITPNM1	86564.2	76003.7	64484.8	82396.5	69440.8	78659	0.0283933	0.081686	-	-	8.4	9	-
217	U3 small nucleolar ribonucleoprotein protein MPP10	MPHOSPH10	116660	168487	190360	123902	163895	157950	-0.0740848	0.140939	-	-	9.7	8	-
218	Nucleolar protein 56	NOP56	427329	636951	873210	466466	708595	599988	-0.0870642	0.1188	-	-	47.5	26	-
219	ATP-dependent RNA helicase DDX3X	DDX3X	1.119e+06	1.20749e+06	1.32022e+06	1.14639e+06	1.29284e+06	1.29907e+06	0.0367065	0.158053	-	-	12.1	7	-
220	Ribonuclease T2	RNASET2	64640.5	77968.7	78368.7	67004.2	74517.2	73730.1	-0.0338438	0.127589	-	-	10.2	3	-
221	Podocalyxin	PODXL	365258	242198	194405	335096	186625	229547	-0.0868873	0.112386	-	-	15.6	8	-
222	Pirin	PIR	564170	562795	552780	548246	497178	549981	-0.0758261	0.527992	-	-	36.6	11	-
223	Importin subunit alpha-3	KPNA4	442220	381042	349323	442783	353655	382087	0.00785453	0.0223354	-	-	14.4	9	-
224	E3 ubiquitin-protein ligase TRIM38	TRIM38	51354.2	58011.5	60083.6	59430	63853.4	61724	0.129331	0.772725	-	-	10.8	5	-
226	Serine/threonine-protein phosphatase 6 catalytic subunit;Serine/threonine-protein phosphatase 6 catalytic subunit, N-terminally processed	PPP6C	299424	333392	352605	305375	311860	341640	-0.0378328	0.170413	-	-	34.8	9	-
228	Cocaine esterase	CES2	11738.8	11575.1	12201.7	12071	11375.8	12219.5	0.00577127	0.0255141	-	-	5.7	3	-
230	Lysosomal alpha-mannosidase;Lysosomal alpha-mannosidase A peptide;Lysosomal alpha-mannosidase B peptide;Lysosomal alpha-mannosidase C peptide;Lysosomal alpha-mannosidase D peptide;Lysosomal alpha-mannosidase E peptide	MAN2B1	94808.3	79520.2	94027.4	77806.2	86819.6	79122.3	-0.135808	0.702807	-	-	8	8	-
231	Ubiquitin-conjugating enzyme E2 C	UBE2C	6930.09	9870.16	10367.8	7822.63	8714.8	9034.34	-0.0678166	0.155817	-	-	23	3	+
232	Pyridoxal kinase	PDXK	415078	382685	427179	372145	370753	386611	-0.115725	0.866098	-	-	36.2	12	-
236	AT-rich interactive domain-containing protein 1A	ARID1A	95095.7	100269	88446.7	93056.7	102613	82495.1	-0.0328124	0.122781	-	-	7.8	16	-
237	C2 domain-containing protein 2-like	C2CD2L	29411.6	30531	30412.4	31506.7	29187.1	31111.9	0.0223794	0.118737	-	-	9.5	5	-
239	F-BAR domain only protein 1	FCHO1	6082.33	6252.61	6535.74	7070.48	6030.09	7446.88	0.117729	0.504463	-	-	3.3	3	+
241	Thioredoxin domain-containing protein 9	TXNDC9	10204.7	9844.57	9996.59	9576.77	10142.8	9984.71	-0.016762	0.0792665	-	-	18.1	3	+
242	Dihydropyrimidinase-related protein 4	DPYSL4	46460.2	39923.8	41534.1	47291.3	42497	38192.9	-0.00176669	0.00560701	-	-	19.4	8	-
244	TRAF-type zinc finger domain-containing protein 1	TRAFD1	34452.9	37576.3	33670.8	42269	31540.9	33618.1	0.0133733	0.0375964	-	-	12	8	-
245	Cytochrome c oxidase subunit 7A-related protein, mitochondrial	COX7A2L	40638.4	38513.6	34103.6	41236.4	40162.3	39389	0.0964726	0.517215	-	-	27.2	3	-
247	Ubiquitin domain-containing protein UBFD1	UBFD1	226764	289041	371839	223981	357778	300614	-0.00559636	0.00825753	-	-	35	10	-
250	Coatomer subunit epsilon	COPE	24778.9	30085.2	31555.1	27438.6	29940.6	31025.3	0.0385707	0.129375	-	-	18	3	-
252	AP-3 complex subunit delta-1	AP3D1	741931	922180	1.13158e+06	845831	886878	857529	-0.0891043	0.246109	-	-	28.3	28	-
253	Copper chaperone for superoxide dismutase	CCS	351166	300664	329071	338287	298215	295961	-0.0728977	0.353389	-	-	25.2	9	-
256	Segment polarity protein dishevelled homolog DVL-1;Putative segment polarity protein dishevelled homolog DVL1P1	DVL1;DVL1P1	34710.6	37886	33447.4	40171.6	34386.7	38198.8	0.0875398	0.431525	-	-	12.8	6	-
257	Segment polarity protein dishevelled homolog DVL-2	DVL2	149811	151369	145528	166903	153863	156012	0.0932697	0.708055	-	-	10.9	7	-
258	Chromodomain-helicase-DNA-binding protein 1	CHD1	10737.3	12913.3	15719.6	10044.4	14675.4	14530	-0.00840944	0.0143101	-	-	2.7	4	-
259	Chromodomain-helicase-DNA-binding protein 2	CHD2	74258.7	92115.7	104813	81318.8	96532.4	96583.5	0.0268771	0.067664	-	-	5.7	10	-
260	Golgi SNAP receptor complex member 2	GOSR2	39297.5	35991	42613.2	39994.3	38344.1	41360.2	0.024555	0.105084	-	-	30.8	5	-
261	Torsin-1A	TOR1A	41092	38672.6	37349.3	37455.2	44545.8	43821.2	0.100279	0.495591	-	-	10.2	3	-
262	Torsin-1B	TOR1B	28069.8	28591.6	26654.7	28437.9	29871.5	31286	0.104368	0.67837	-	-	9.8	3	-
263	Syntaxin-16	STX16	85388.5	63256	59392.1	73238.5	60784.4	71822.9	-0.00159008	0.00346193	-	-	15.5	5	-
264	Disintegrin and metalloproteinase domain-containing protein 10	ADAM10	631154	646985	647281	586327	626472	635654	-0.0596396	0.427682	-	-	46.4	30	-
265	Etoposide-induced protein 2.4 homolog	EI24	30452.5	41895.5	55341.6	36102.4	43560.7	42894.6	-0.0219341	0.0355599	-	-	10.3	5	-
266	Tumor protein p53-inducible protein 11	TP53I11	22590.2	31615.2	32372.5	28113.4	31338	30441	0.0713679	0.187946	-	-	18.5	4	-
268	Histone-lysine N-methyltransferase 2D	KMT2D	4309.48	4702.55	6288.39	4449.75	4694.74	4819.44	-0.113338	0.312994	-	-	0.7	4	+
270	Apoptotic protease-activating factor 1	APAF1	49103.4	51249.2	50967.3	52624	55700.6	59736.2	0.149698	1.05559	-	-	7.7	8	-
271	Serine/threonine-protein kinase RIO3	RIOK3	91575	86446.9	85102	90313.5	92955.5	92102.1	0.0662517	0.469384	-	-	15.6	9	-
272	Inositol monophosphatase 2	IMPA2	17548.9	15834.6	16150.9	14485.4	16443.7	14599.9	-0.12266	0.662746	-	-	11.9	3	-
273	Dual specificity mitogen-activated protein kinase kinase 7	MAP2K7	96245.3	99513.8	102350	98278.8	113822	113362	0.123799	0.753838	-	-	13.8	6	-
274	Acyl-coenzyme A thioesterase 8	ACOT8	53943.5	54860	58385.1	53205.3	66856.4	61298.1	0.111892	0.522175	-	-	17.9	5	-
276	Programmed cell death protein 5	PDCD5	45812.6	26648.2	21119.2	48890.1	18426.6	24011.1	-0.0844343	0.0722053	-	-	48.8	6	-
277	Protein arginine N-methyltransferase 5;Protein arginine N-methyltransferase 5, N-terminally processed	PRMT5	1.55819e+06	1.49106e+06	1.49177e+06	1.5128e+06	1.29443e+06	1.44621e+06	-0.0971389	0.595986	-	-	39.6	28	-
278	Na(+)/H(+) exchange regulatory cofactor NHE-RF1	SLC9A3R1	646153	863244	925976	801454	834914	779390	0.00465808	0.0114973	-	-	64.5	24	-
279	Serine/threonine-protein kinase Chk1	CHEK1	25296.3	22758.5	24253.2	27566.5	23323.3	25704.9	0.0810749	0.389869	-	-	12.8	6	-
280	Tumor necrosis factor receptor superfamily member 10B	TNFRSF10B	19017.3	16827.2	16450.7	17354.4	12736	15966.1	-0.192344	0.705903	-	-	17.5	5	-
282	Tripeptidyl-peptidase 1	TPP1	203682	166965	114021	191735	129858	157527	0.00549336	0.00785367	-	-	15.8	7	-
283	Transcription elongation regulator 1	TCERG1	580795	648305	558889	598351	606069	598571	0.014911	0.0719309	-	-	26.8	41	-
284	Transportin-2	TNPO2	67011.6	71847.4	64125.6	72177.9	60451.8	69536.9	-0.00837498	0.0312033	-	-	7.6	5	-
285	Heparan sulfate glucosamine 3-O-sulfotransferase 1	HS3ST1	6302.47	6358.2	7536.76	5879.6	7217.29	7159.07	0.00282323	0.00754542	-	-	11.4	3	+
286	Protein unc-13 homolog B	UNC13B	16572.6	14463.5	13522.5	20544.6	13916.6	16786.4	0.188764	0.561543	-	-	3.1	5	-
287	DNA-directed RNA polymerase III subunit RPC1	POLR3A	174384	212299	224882	194658	220907	220232	0.0619557	0.220644	-	-	16.2	20	-
289	Tetraspanin-4	TSPAN4	161379	105523	76777.6	140438	67734.2	93253.9	-0.186547	0.219045	-	-	6.7	3	-
290	Proteasome subunit alpha type-7	PSMA7	1.28956e+06	1.33854e+06	1.47027e+06	1.2171e+06	1.29858e+06	1.28992e+06	-0.105321	0.69647	-	-	67.7	19	-
291	Secretory carrier-associated membrane protein 3	SCAMP3	250637	215518	199963	278803	183522	207367	-0.00858574	0.0174521	-	-	34.3	13	-
292	Phytanoyl-CoA dioxygenase, peroxisomal	PHYH	45433.6	36294.1	32388.1	49427.4	27591	32264.7	-0.0931646	0.153519	-	-	16	6	-
293	5-oxoprolinase	OPLAH	130078	142844	129797	144564	134459	138966	0.0545097	0.327389	-	-	20.6	21	-
295	[3-methyl-2-oxobutanoate dehydrogenase [lipoamide]] kinase, mitochondrial	BCKDK	5719.75	5873.88	6860.46	5261.11	7678.38	6180.86	0.0384693	0.0883854	-	-	11.6	3	+
296	Microsomal glutathione S-transferase 3	MGST3	83771	56447.9	41611.9	108772	40482.2	53729.2	0.0886227	0.0793046	-	-	15.1	3	-
297	Gem-associated protein 2	GEMIN2	70014.1	76120.9	66249.8	70956.2	59256.3	69727.8	-0.0894079	0.401824	-	-	13.9	4	-
298	Interferon regulatory factor 6	IRF6	50715.6	53323.3	47410.4	49440.3	50243.8	49349.1	-0.0215803	0.111002	-	-	15.4	8	-
299	Tax1-binding protein 3	TAX1BP3	27593.7	22929.6	28155.2	30508.5	25849.3	24714.4	0.0432456	0.135156	-	-	30.6	3	-
300	PDZ domain-containing protein GIPC1	GIPC1	102254	100106	103534	94525.6	109561	111247	0.0401602	0.191277	-	-	44.7	13	-
301	Inhibitor of nuclear factor kappa-B kinase subunit beta	IKBKB	1853.86	1862.65	1978.7	1731.14	2223.2	2121.27	0.0856154	0.275155	-	-	7.7	5	+
302	Histone acetyltransferase type B catalytic subunit	HAT1	240003	268435	281099	274161	298619	303545	0.15218	0.932497	-	-	23.6	8	-
304	Peripheral plasma membrane protein CASK	CASK	411423	413810	428254	391164	420103	417133	-0.0296772	0.186901	-	-	30.2	26	-
305	Phospholipase D2	PLD2	60286.3	63661.4	72363.7	62675	71379.1	69486.8	0.0542052	0.228492	-	-	12.4	11	-
306	Proepiregulin;Epiregulin	EREG	99227.2	83079.9	77695.5	85276.2	74723.3	79604.3	-0.112172	0.466999	-	-	16.6	3	-
307	Cytochrome b-c1 complex subunit 8	UQCRQ	406887	244879	141270	390283	179261	242954	0.0907056	0.0761822	-	-	57.3	7	-
309	Hepatocyte growth factor-regulated tyrosine kinase substrate	HGS	640207	651605	621612	648552	603327	600903	-0.0470854	0.31433	-	-	26	22	-
312	Down syndrome critical region protein 3	DSCR3	32839.8	40198.5	39501.8	35727.4	42037.9	40835.9	0.0780179	0.295969	-	-	22.9	5	-
313	Protein phosphatase 1 regulatory subunit 12A	PPP1R12A	757155	799108	764226	780845	748530	755075	-0.0224211	0.142485	-	-	31.2	41	-
314	Very long-chain acyl-CoA synthetase	SLC27A2	96469.9	127967	137068	125331	135734	125549	0.111989	0.355674	-	-	15.8	9	-
315	Cyclin-G-associated kinase	GAK	246586	227841	203329	248609	193203	227718	-0.0208982	0.0630963	-	-	14.5	18	-
316	Heterogeneous nuclear ribonucleoprotein D-like	HNRNPDL	812472	815957	768738	880474	814702	834040	0.077122	0.563271	-	-	23.8	15	-
317	Exportin-1	XPO1	1.06134e+06	996835	994327	1.14403e+06	1.08179e+06	1.14021e+06	0.141248	1.19594	-	-	24.8	29	-
318	TATA-binding protein-associated factor 172	BTAF1	119211	113802	118713	122258	123694	126926	0.0843875	0.672487	-	-	15.3	26	-
319	Rho guanine nucleotide exchange factor 10	ARHGEF10	68594.1	69289.8	62342.2	70393.2	62571.8	72669.8	0.037122	0.165362	-	-	10.2	12	-
320	Zinc finger protein 609	ZNF609	56796.1	58350.9	65975.5	53830.7	69008.3	54857.4	-0.0338632	0.104787	-	-	9.7	9	-
323	Spectrin beta chain, non-erythrocytic 2	SPTBN2	53913.9	38637.5	59915.3	65977	39964.7	38761.5	-0.0960919	0.146424	-	-	4	10	-
324	Protein transport protein Sec16A	SEC16A	120953	165618	172371	151216	183001	154881	0.10393	0.283392	-	-	12.9	23	-
325	Plexin-B2	PLXNB2	448947	451144	425736	456612	439826	464052	0.0373648	0.247923	-	-	18.1	30	-
326	Protein KHNYN	KHNYN	32908.1	29958.6	26111.6	39583.8	27147.9	30705.6	0.119383	0.320579	-	-	6.8	5	-
327	Tectonin beta-propeller repeat-containing protein 2	TECPR2	87915	84523.7	95304.5	87927	83068.4	85632.9	-0.0597459	0.354447	-	-	10.5	13	-
328	U2 snRNP-associated SURP motif-containing protein	U2SURP	649898	771391	1.00762e+06	782511	710858	681018	-0.138397	0.379702	-	-	30.3	35	-
329	Histone-lysine N-methyltransferase SETD1A	SETD1A	81079.2	89179.6	89087.4	82946.7	95114.8	90701.5	0.0505707	0.25374	-	-	10	13	-
331	Synaptojanin-2	SYNJ2	41828.5	51911.8	52368.8	46574.6	53307.5	54535.8	0.0839425	0.304933	-	-	12.3	12	-
332	Kinesin-like protein KIF3B;Kinesin-like protein KIF3B, N-terminally processed	KIF3B	137407	144164	157464	151742	158358	156327	0.0893951	0.573413	-	-	18.2	13	-
333	Phosphoribosylformylglycinamidine synthase	PFAS	491861	504276	488402	478479	499611	513941	0.00677662	0.0386957	-	-	20.8	29	-
334	Guanine nucleotide exchange factor DBS	MCF2L	5818.01	5866.47	6203.39	6010.58	7227.92	7777.77	0.224789	0.996129	-	-	4	4	+
336	Serine/threonine-protein phosphatase 6 regulatory ankyrin repeat subunit A	ANKRD28	23488.3	25256.9	24234.8	22925.7	24631.5	26217.4	0.0140966	0.0611426	-	-	8.6	7	-
337	Rho guanine nucleotide exchange factor 11	ARHGEF11	26436	31301.4	33840.5	25097.3	31888.4	29319.7	-0.085017	0.270962	-	-	4.8	6	-
338	Mitochondrial ribonuclease P protein 3	KIAA0391	227366	242023	212903	231374	235699	244980	0.0631584	0.384579	-	-	18.5	13	-
339	Inhibitor of nuclear factor kappa-B kinase subunit alpha	CHUK	45185.7	37927.8	33040.1	44352.5	37377.1	39737.2	0.0727738	0.22289	-	-	7.2	6	-
340	U6 snRNA-associated Sm-like protein LSm1	LSM1	77245	85065.1	88626.3	95286.3	94811.9	89685.4	0.158822	1.08879	-	-	31.6	3	-
341	Niemann-Pick C1 protein	NPC1	105891	98371.7	100762	103490	100345	102887	0.0085554	0.0470111	-	-	8.5	11	-
342	Secretory carrier-associated membrane protein 1	SCAMP1	371258	315169	347527	353653	272786	319765	-0.132853	0.543985	-	-	40.8	13	-
343	Secretory carrier-associated membrane protein 2	SCAMP2	146685	115522	101126	173522	84214	104814	-0.0539832	0.0704285	-	-	17	7	-
344	Actin-related protein 2/3 complex subunit 1B	ARPC1B	723618	803485	889714	605389	868313	814535	-0.0909295	0.245097	-	-	40.3	17	-
345	Actin-related protein 2/3 complex subunit 2	ARPC2	1.27734e+06	1.20662e+06	1.1325e+06	1.24116e+06	1.04903e+06	1.12113e+06	-0.085974	0.446167	-	-	46.3	22	-
346	Actin-related protein 2/3 complex subunit 3	ARPC3	96694.4	106295	155399	94229	146998	111916	-0.0143661	0.0218085	-	-	28.1	6	-
348	DNA-directed RNA polymerases I and III subunit RPAC1	POLR1C	133788	143840	142586	136334	154437	152205	0.0746426	0.439331	-	-	33.8	10	-
349	Phospholipid scramblase 1	PLSCR1	89106.9	143423	251513	82959.6	182151	135090	-0.218325	0.203799	-	-	20.3	6	-
350	Transcription intermediary factor 1-alpha	TRIM24	13129.1	12535	11999	16459.3	17475.5	12035.6	0.269965	0.9299	-	-	5	5	-
351	Axin-1	AXIN1	22544.4	23865.6	16554	30984.5	16429.8	16696.9	-0.0224764	0.0281803	-	-	4	3	-
352	Membrane-associated progesterone receptor component 2	PGRMC2	282844	222212	246195	247008	253190	240367	-0.0139089	0.0501049	-	-	32.3	7	-
353	Centrin-3	CETN3	54147.4	54881.5	49486.5	42756.8	45799.8	47192.1	-0.223404	1.58296	-	-	20.4	4	-
356	Prefoldin subunit 6	PFDN6	55078.8	48038.3	62592.5	73617.8	42688.3	44086.8	-0.0858114	0.146608	-	-	46.5	9	-
357	WD repeat-containing protein 46	WDR46	27688.9	34451.6	39433.9	32528.6	37371.8	35817.5	0.0703336	0.200538	-	-	11.6	7	-
358	NF-kappa-B-repressing factor	NKRF	293676	326631	341022	307621	325706	336870	0.0150566	0.0670707	-	-	39.1	30	-
359	Dihydroxyacetone phosphate acyltransferase	GNPAT	92401.3	92549.4	90518.6	90223.2	98740.6	98344.2	0.059544	0.388601	-	-	16.9	11	-
360	Laminin subunit alpha-5	LAMA5	218196	238212	261102	222681	240470	245964	-0.0143986	0.0584266	-	-	10.8	35	-
361	Zinc finger protein 185	ZNF185	292338	392180	307546	272259	422770	265961	-0.0679628	0.124825	-	-	38.4	21	-
362	Protein CASC3	CASC3	84165.3	86892.7	69733.2	82419.1	61824.7	64029.6	-0.214801	0.763762	-	-	12.1	7	-
363	28S ribosomal protein S12, mitochondrial	MRPS12	121591	150494	131406	128791	131547	147720	0.0192323	0.0673895	-	-	28.3	6	-
365	Peroxisomal acyl-coenzyme A oxidase 3	ACOX3	243002	224690	211631	248609	194967	218983	-0.0408421	0.146688	-	-	21.6	13	-
366	Protein RER1	RER1	177851	195854	228178	177777	210195	194835	-0.0421841	0.142607	-	-	26	5	-
368	Mitogen-activated protein kinase 13	MAPK13	87910.5	94678.7	100976	81011.5	104594	100270	0.00521967	0.0153899	-	-	26.8	8	-
369	Serine palmitoyltransferase 1	SPTLC1	169893	170467	149728	165893	163650	182038	0.0628824	0.322968	-	-	21.6	10	-
370	Serine palmitoyltransferase 2	SPTLC2	84163.5	88583	88878.1	83861.1	94784.3	91283.8	0.0436522	0.240664	-	-	9.8	6	-
371	UDP-N-acetylglucosamine--peptide N-acetylglucosaminyltransferase 110 kDa subunit	OGT	179899	180757	175001	187663	185020	199035	0.0934183	0.737602	-	-	14.7	15	-
372	Phosphomannomutase 2	PMM2	421509	463696	411381	433865	437988	439058	0.0177758	0.0945477	-	-	52.8	13	-
373	DNA-directed RNA polymerase III subunit RPC7	POLR3G	28090.4	32993	31129.4	26047.2	31485.7	28784.6	-0.0964656	0.417053	-	-	13.9	4	-
374	Transmembrane 9 superfamily member 1	TM9SF1	104338	117973	138078	92026.3	123205	122559	-0.0968471	0.26238	-	-	22.1	10	-
375	Type II inositol 3,4-bisphosphate 4-phosphatase	INPP4B	40621.3	40260.5	38472.2	39235.7	39438.6	43467.1	0.0320932	0.166035	-	-	12	8	-
376	E3 ubiquitin-protein ligase Midline-1	MID1	64339.6	67547	67618.8	63470.1	75656.4	75850.8	0.103226	0.529885	-	-	15.4	11	-
377	High mobility group protein B3	HMGB3	1.04185e+06	488181	482363	675844	492407	435143	-0.253527	0.334334	-	-	33.5	7	-
378	Protein phosphatase 1G	PPM1G	582017	458067	392303	457558	419678	421628	-0.123126	0.37618	-	-	36.3	19	-
379	Phosphatidylinositol 3,4,5-trisphosphate 5-phosphatase 2	INPPL1	172336	183571	186867	198634	193182	187920	0.095537	0.722721	-	-	20.5	25	-
380	Eukaryotic translation initiation factor 3 subunit D	EIF3D	522407	744212	976182	505406	910735	791351	-0.0197488	0.0233759	-	-	42.5	20	-
381	Eukaryotic translation initiation factor 3 subunit H	EIF3H	728926	729666	730058	798499	749104	740871	0.0635533	0.475748	-	-	34.9	15	-
382	Histone deacetylase 3	HDAC3	83974.8	82459	77822.8	79897.2	77523.5	82222.7	-0.0271707	0.156085	-	-	17.3	7	-
383	Branched-chain-amino-acid aminotransferase, mitochondrial	BCAT2	563209	644062	717952	569565	675695	642451	-0.0249805	0.0811225	-	-	40.3	14	-
384	Importin-8	IPO8	29338.8	27103.4	24407.4	30926.5	26514.5	28313.5	0.0861708	0.372624	-	-	5.8	6	-
385	Syntaxin-7	STX7	484487	359197	322806	452873	324038	373893	-0.0113342	0.0211897	-	-	45.6	10	-
386	Trinucleotide repeat-containing gene 18 protein	TNRC18	4176.02	4225.24	5106.91	4686.58	4886.24	3937.82	0.00034714	0.000875151	-	-	1	3	+
387	Monocarboxylate transporter 4	SLC16A3	454561	480680	503365	478962	514351	521387	0.0746211	0.482994	-	-	21.3	11	-
388	Canalicular multispecific organic anion transporter 2	ABCC3	7095.98	7888.99	8724.88	6952.71	9152.72	8524.73	0.050484	0.140708	-	-	4.6	5	+
389	Multidrug resistance-associated protein 4	ABCC4	95122.6	101933	100024	102930	99488.7	108572	0.0657007	0.428704	-	-	8.1	11	-
391	DNA-directed RNA polymerase I subunit RPA34	CD3EAP	230895	328152	440430	248039	357937	240652	-0.214431	0.359453	-	-	31.4	11	-
392	Prolyl 4-hydroxylase subunit alpha-2	P4HA2	319174	311923	268003	321966	286473	323945	0.0544231	0.234622	-	-	32.5	17	-
393	Melanoma-associated antigen B2	MAGEB2	402432	420665	425892	445222	434566	448392	0.0889857	0.741991	-	-	37	14	-
394	Calpain-5	CAPN5	3518.76	3508.06	4839.61	2900.1	5043.19	4644.06	0.061731	0.0934584	-	-	5.6	3	+
395	Synaptobrevin homolog YKT6	YKT6	269579	289135	267225	291579	235965	255662	-0.0812709	0.383671	-	-	53	11	-
396	Nucleoporin-like protein 2	NUPL2	53808.8	61580.6	62125.8	55326.4	58912	60233.9	-0.0228026	0.0991904	-	-	19.6	6	-
397	Actin-related protein 2/3 complex subunit 5	ARPC5	505234	339129	302752	377883	316599	338955	-0.11841	0.254157	-	-	47	7	-
401	3-phosphoinositide-dependent protein kinase 1;Putative 3-phosphoinositide-dependent protein kinase 2	PDPK1;PDPK2P	68584.2	68600.2	59239.3	62098	64449.5	66022.5	-0.0256575	0.11456	-	-	18.9	9	-
402	Tapasin	TAPBP	40505.5	41612.7	39913.4	37129.6	40889.2	40726.7	-0.0405821	0.22479	-	-	7.8	3	-
403	Period circadian protein homolog 1	PER1	48778.3	52951.5	41901.8	53167.7	44152.6	48671.4	0.0260665	0.0820826	-	-	6.4	8	-
404	RING finger protein 113A	RNF113A	48106.5	43246.4	39473.5	55100.8	37935	36656.5	-0.0333417	0.0698597	-	-	20.7	7	-
405	Claudin-3	CLDN3	92212.6	105698	88043.6	79180.5	107085	79832.5	-0.114088	0.353558	-	-	15.5	4	-
407	Pre-mRNA-splicing factor ATP-dependent RNA helicase DHX15	DHX15	2.55487e+06	2.8492e+06	3.23358e+06	2.53337e+06	2.97769e+06	2.87827e+06	-0.0388275	0.134229	-	-	44.2	38	-
408	mRNA cap guanine-N7 methyltransferase	RNMT	723591	814381	847230	806891	864902	815095	0.0627493	0.335712	-	-	31.1	20	-
409	Zinc finger ZZ-type and EF-hand domain-containing protein 1	ZZEF1	17295.6	17075	16542.7	16039.2	15432	18419.2	-0.0332462	0.136749	-	-	2.5	7	-
410	TELO2-interacting protein 1 homolog	TTI1	12442	12296.2	9736.65	13485.1	9801.37	12867.7	0.0637485	0.153354	-	-	5	6	-
411	Ribosomal RNA-processing protein 8	RRP8	112556	113307	135375	116036	129337	124418	0.0376908	0.151116	-	-	33.6	14	-
413	Signal-induced proliferation-associated 1-like protein 1	SIPA1L1	3473.85	3255.13	4263.3	3231.69	3841.53	3939.69	0.00694394	0.0165503	-	-	2	3	+
414	Cytochrome b5 type B	CYB5B	404758	343776	306471	439388	267823	336201	-0.03606	0.0671245	-	-	46	6	-
415	U4/U6 small nuclear ribonucleoprotein Prp4	PRPF4	504794	503454	472350	520911	519813	509170	0.0665878	0.505205	-	-	33.8	16	-
416	D-3-phosphoglycerate dehydrogenase	PHGDH	814502	769209	743083	759022	862851	847988	0.0848267	0.508092	-	-	38.6	21	-
417	NADH dehydrogenase [ubiquinone] iron-sulfur protein 4, mitochondrial	NDUFS4	63669.6	49886.2	47679.1	58662.8	53967.4	43527.1	-0.0453848	0.109386	-	-	26.3	5	-
419	Cytoplasmic dynein 1 light intermediate chain 2	DYNC1LI2	245481	256259	171932	238283	204818	226321	0.01011	0.021556	-	-	24.6	11	-
421	26S proteasome non-ATPase regulatory subunit 3	PSMD3	1.10831e+06	1.33013e+06	1.40579e+06	1.12963e+06	1.44958e+06	1.37618e+06	0.0402793	0.116109	-	-	49.4	32	-
422	RNA binding protein fox-1 homolog 2;RNA binding protein fox-1 homolog 1	RBFOX2;RBFOX1	113624	125890	130562	128651	135128	133644	0.105006	0.676285	-	-	14.2	5	-
423	Bifunctional 3-phosphoadenosine 5-phosphosulfate synthase 1;Sulfate adenylyltransferase;Adenylyl-sulfate kinase	PAPSS1	908744	995380	1.05433e+06	788313	1.06091e+06	1.02985e+06	-0.0490073	0.145409	-	-	36.7	24	-
425	Centromere/kinetochore protein zw10 homolog	ZW10	63175.6	57926.7	53689.7	65779.2	54693.2	61409.3	0.0564029	0.227644	-	-	12.5	9	-
429	U4/U6.U5 tri-snRNP-associated protein 1	SART1	793305	1.01704e+06	1.19654e+06	774420	1.13896e+06	912041	-0.0877029	0.179467	-	-	42	36	-
430	Kunitz-type protease inhibitor 2	SPINT2	597581	420356	667406	316045	414556	486272	-0.465284	1.14374	-	-	33.3	6	-
431	Glycosylphosphatidylinositol anchor attachment 1 protein	GPAA1	36532.1	34578.2	36937.8	38848.8	40873.2	36916.2	0.109719	0.730049	-	-	12.2	9	-
433	Zinc finger protein 264	ZNF264	14506	16122.8	18668.3	15774.9	19926	16366.4	0.0788948	0.239696	-	-	4.9	3	-
434	Heat shock 70 kDa protein 12A	HSPA12A	154688	161888	153886	156287	173512	175458	0.101381	0.684226	-	-	19.7	11	-
435	Centriolar coiled-coil protein of 110 kDa	CCP110	20885.5	19318.8	15431	26758.5	15826.3	20164.2	0.151924	0.307627	-	-	3.7	4	-
436	Inositol hexakisphosphate and diphosphoinositol-pentakisphosphate kinase 2	PPIP5K2	190856	185161	156234	214601	169899	180455	0.0843325	0.298034	-	-	13.4	16	-
437	Mitogen-activated protein kinase kinase kinase 7	MAP3K7	105020	112828	111731	103714	117924	115447	0.0309557	0.154278	-	-	20.7	10	-
438	Eukaryotic translation elongation factor 1 epsilon-1	EEF1E1	188871	133239	129076	191177	148954	156513	0.152138	0.393166	-	-	40.3	6	-
439	LYR motif-containing protein 1	LYRM1	90039.1	75038	63144.1	79680.2	75111.2	67089.7	-0.0291607	0.0745134	-	-	32.8	4	-
441	Receptor-interacting serine/threonine-protein kinase 2	RIPK2	66376.6	66592.1	68255.3	72794.7	72312.2	71440.2	0.105948	0.897534	-	-	18.9	8	-
442	WD repeat-containing protein 62	WDR62	14521.2	15399.5	17040.5	12919.9	15250.3	15139.9	-0.117744	0.515707	-	-	2.8	4	-
443	Heterogeneous nuclear ribonucleoprotein R	HNRNPR	1.27007e+06	1.3945e+06	1.50633e+06	1.42953e+06	1.30548e+06	1.35592e+06	-0.0254337	0.113309	-	-	28.3	20	-
444	U4/U6 small nuclear ribonucleoprotein Prp3	PRPF3	437424	424679	434561	382998	419550	391647	-0.119743	0.97312	-	-	30.2	23	-
445	Thioredoxin-like protein 1	TXNL1	1.4338e+06	1.25051e+06	1.20263e+06	1.17207e+06	1.25341e+06	1.29434e+06	-0.0604704	0.288873	-	-	59.2	14	-
446	Tumor protein D54	TPD52L2	755781	325769	274919	590980	314092	352903	-0.0157526	0.0128207	-	-	74.3	14	-
448	ERI1 exoribonuclease 3	ERI3	38158.6	45253.1	46212.5	40971	47060.1	48127.5	0.0725524	0.281126	-	-	25.8	4	-
449	52 kDa repressor of the inhibitor of the protein kinase	PRKRIR	44652.2	37696.1	29643	54939.6	33483.5	37693.3	0.158254	0.29969	-	-	12.7	9	-
450	Acidic fibroblast growth factor intracellular-binding protein	FIBP	47893.6	49191.2	49816.1	49433.8	57552.8	53014.1	0.120638	0.756966	-	-	15.1	7	-
451	Eukaryotic translation initiation factor 4 gamma 3	EIF4G3	196407	211585	215011	221993	229174	228308	0.12615	1.01409	-	-	13.2	23	-
452	Peptidyl-prolyl cis-trans isomerase H	PPIH	742057	690851	716905	696303	719509	746045	0.0081011	0.0444078	-	-	44.6	11	-
453	Membrane-bound transcription factor site-2 protease	MBTPS2	19906.5	23590.9	18558	20450	19949.4	24413.4	0.0642044	0.202827	-	-	3.5	3	-
454	Serine protease HTRA2, mitochondrial	HTRA2	290541	305782	338335	287184	313730	327063	-0.00954269	0.0384536	-	-	15.1	6	-
455	Krueppel-like factor 4	KLF4	14397.3	15539.6	14678.7	18843.7	14224.8	14496.6	0.0809118	0.266735	-	-	10.7	4	-
457	Aflatoxin B1 aldehyde reductase member 2	AKR7A2	801137	687497	590342	643824	661179	689871	-0.0489742	0.164607	-	-	36.2	14	-
458	Prominin-1	PROM1	111199	101336	123989	90903.4	100867	107155	-0.169313	0.838045	-	-	12.7	10	-
459	Band 4.1-like protein 2	EPB41L2	1.62816e+06	1.46561e+06	1.13309e+06	1.73963e+06	1.24353e+06	1.24998e+06	3.93866e-05	7.22605e-05	-	-	39	41	-
460	Trans-Golgi network integral membrane protein 2	TGOLN2	92104.9	76203	52463.6	106283	44402.4	55124	-0.167096	0.186608	-	-	14.9	5	-
461	DNA repair protein RAD51 homolog 3	RAD51C	12927.9	14326.1	12794.7	12521.2	12772.2	15176.3	0.0115038	0.037688	-	-	10.6	4	-
466	A-kinase anchor protein 10, mitochondrial	AKAP10	14007.5	14292.4	16224.4	14398.4	18370.3	18059.2	0.185467	0.750207	-	-	7.3	4	-
467	Synaptotagmin-7	SYT7	17551.6	19526.2	22561.8	18997.3	18537.1	19051.7	-0.0682528	0.266232	-	-	16.9	5	-
468	Density-regulated protein	DENR	1.03143e+06	878570	843029	796963	782333	870109	-0.164608	0.881955	-	-	30.8	8	-
469	Exportin-T	XPOT	79845.2	72088.5	77429.6	81727.1	82119.5	89446.4	0.143234	0.991163	-	-	9	8	-
471	2-deoxynucleoside 5-phosphate N-hydrolase 1	DNPH1	189617	196030	229097	162831	242574	228386	0.0277219	0.06026	-	-	43.7	7	-
472	Protein sprouty homolog 1	SPRY1	3390.95	4608.81	7305.81	3961.82	5390.04	4321.23	-0.102409	0.137894	-	-	12.5	4	+
473	Mitochondrial import inner membrane translocase subunit TIM44	TIMM44	719388	682285	629320	708724	678011	684323	0.0300914	0.161898	-	-	40.3	25	-
474	Trafficking protein particle complex subunit 3	TRAPPC3	81333.4	55260	66641.6	69227.3	67405.8	61409.3	-0.0212778	0.0519616	-	-	29.4	6	-
475	Charged multivesicular body protein 2a	CHMP2A	396172	343910	360072	398578	341763	337145	-0.0317382	0.126927	-	-	31.1	8	-
476	Cytoplasmic protein NCK2	NCK2	149478	139423	152825	144597	132705	137539	-0.0903939	0.612669	-	-	22.1	9	-
477	Tetraspanin-6	TSPAN6	97799.1	98954.8	85247.6	100660	77030.4	86779.8	-0.0980159	0.363208	-	-	28.2	6	-
478	Pleiotropic regulator 1	PLRG1	228910	236717	216991	242989	210641	230855	0.0023635	0.0101794	-	-	34.7	17	-
480	Regulator of G-protein signaling 10	RGS10	103197	71576.7	64641.8	80084.2	66646	60915.5	-0.184814	0.431629	-	-	24.6	4	-
481	BUB3-interacting and GLEBS motif-containing protein ZNF207	ZNF207	162789	169942	172767	177552	170866	155018	-0.00777505	0.0358676	-	-	14.9	6	-
482	NADH dehydrogenase [ubiquinone] 1 beta subcomplex subunit 5, mitochondrial	NDUFB5	54733.9	41138.6	35930.8	61365.2	35358	38967	0.0211876	0.0299937	-	-	20.6	4	-
483	NADH dehydrogenase [ubiquinone] 1 beta subcomplex subunit 3	NDUFB3	155747	124147	106629	125782	131207	136143	0.0413459	0.111101	-	-	28.6	3	-
484	NADH dehydrogenase [ubiquinone] 1 alpha subcomplex subunit 2	NDUFA2	91925.2	78441.4	86287.1	101854	83423.4	77106.9	0.0248383	0.0736854	-	-	27.3	3	-
485	ATPase ASNA1	ASNA1	187686	173147	174506	157824	190918	187586	-0.00159086	0.00574384	-	-	38.8	10	-
486	Mitotic checkpoint protein BUB3	BUB3	948352	872941	868316	945041	848782	837178	-0.0327413	0.16514	-	-	46.6	15	-
487	Lipid phosphate phosphohydrolase 2	PPAP2C	163409	173389	172597	152870	155531	175419	-0.0765304	0.445195	-	-	20.4	7	-
489	Alpha-actinin-4	ACTN4	4.83732e+06	4.51966e+06	4.48633e+06	4.71634e+06	4.11591e+06	4.2874e+06	-0.0789924	0.463637	-	-	43	45	-
490	Maleylacetoacetate isomerase	GSTZ1	181470	160285	174011	179916	186296	181153	0.0875236	0.587718	-	-	25.5	5	-
491	Probable 18S rRNA (guanine-N(7))-methyltransferase	WBSCR22	82572.8	89548.7	94738.8	86378.6	91534.7	91605.4	0.0160439	0.0752902	-	-	20.1	5	-
492	HIV Tat-specific factor 1	HTATSF1	776600	705908	659344	753402	634591	670464	-0.0577591	0.248215	-	-	35.4	30	-
495	5-AMP-activated protein kinase subunit beta-2	PRKAB2	7472.57	7817.21	7384.02	7182.55	9011.82	8886.21	0.138406	0.579224	-	-	15.4	4	+
496	AP-1 complex subunit gamma-1	AP1G1	679196	757936	714105	702546	760708	767891	0.0529326	0.307872	-	-	21.3	21	-
497	Syntaxin-6	STX6	122651	101704	97441.4	123740	104648	106044	0.0586621	0.202892	-	-	27.5	7	-
498	Synaptogyrin-1	SYNGR1	24876.8	21875	26634.9	24059.3	21680.5	23189.8	-0.0869742	0.390148	-	-	16.2	3	-
499	Synaptogyrin-2	SYNGR2	205604	174548	235447	190188	182056	198593	-0.0990905	0.375479	-	-	21	6	-
501	Small glutamine-rich tetratricopeptide repeat-containing protein alpha	SGTA	234272	287802	261399	268197	208877	239846	-0.130486	0.507942	-	-	33.9	10	-
502	Lipoyl synthase, mitochondrial	LIAS	50760.5	45954.8	49345.1	49372.6	46381	49588.2	-0.00652985	0.0305689	-	-	15.1	6	-
504	Mitochondrial carnitine/acylcarnitine carrier protein	SLC25A20	46614.7	51620.9	47022.9	41405.1	53812.2	52451.5	0.0155413	0.0463617	-	-	18.9	6	-
505	Asparagine--tRNA ligase, cytoplasmic	NARS	871094	964619	1.03299e+06	902436	1.03935e+06	1.0147e+06	0.0442903	0.189286	-	-	39.4	25	-
506	Unconventional myosin-Ib	MYO1B	395292	505502	473171	436057	523256	440022	0.028871	0.0882067	-	-	28.5	32	-
508	Peroxisomal membrane protein PMP34	SLC25A17	13319.5	15208.3	15240.1	15232.2	17234.3	16395	0.159796	0.865947	-	-	14	5	-
509	Cleavage and polyadenylation specificity factor subunit 5	NUDT21	370018	390497	405965	374380	421325	403618	0.0393892	0.213395	-	-	41.4	10	-
510	LanC-like protein 1	LANCL1	162852	143113	147310	150044	140920	143294	-0.0601102	0.346517	-	-	30.1	11	-
511	Striatin	STRN	198068	185888	175680	200073	185647	185835	0.0312459	0.16374	-	-	19.3	12	-
512	U3 small nucleolar RNA-interacting protein 2	RRP9	564305	713383	837429	582050	712665	645333	-0.110903	0.303725	-	-	40.8	21	-
513	Protein SCO2 homolog, mitochondrial	SCO2	64663.8	67563.2	74137.2	64919.6	78662.6	72113	0.0617334	0.262331	-	-	22.9	5	-
515	A-kinase anchor protein 8	AKAP8	238296	186386	196866	208584	182204	180150	-0.117628	0.472434	-	-	23.3	15	-
516	Putative GTP-binding protein 6	GTPBP6	112807	120420	122188	120710	125904	127772	0.0754686	0.528214	-	-	18.4	9	-
517	Glucose-6-phosphate translocase	SLC37A4	41329.1	49255.9	48688.9	43752.9	50728.4	48548.5	0.040184	0.152791	-	-	7.9	3	-
518	Zinc finger and BTB domain-containing protein 14	ZBTB14	104086	84762.1	72154.4	92817.1	71851	82369.2	-0.0709028	0.177462	-	-	5.6	4	-
519	Isocitrate dehydrogenase [NAD] subunit beta, mitochondrial	IDH3B	471248	486727	440331	488031	506848	514728	0.111382	0.848449	-	-	30.4	12	-
520	Nardilysin	NRD1	759643	695928	650873	719867	676694	740744	0.0228571	0.105337	-	-	21.2	25	-
521	Calumenin	CALU	234075	246980	193330	221392	233053	217124	0.00111655	0.00362713	-	-	12.4	3	-
523	Putative adenosylhomocysteinase 2	AHCYL1	219794	252946	268145	232255	289246	278866	0.109862	0.427317	-	-	11.1	6	-
524	Kinesin-like protein KIF1C	KIF1C	83790.7	93131.2	113126	83812.7	107627	99463.5	0.00779684	0.0188217	-	-	8.7	10	-
526	Exostosin-like 3	EXTL3	30093.3	33421.3	36669.1	30863.1	37175.2	36818.8	0.0652975	0.235678	-	-	11.5	10	-
527	Origin recognition complex subunit 5	ORC5	63537.5	46671.3	42125.3	66001.7	43660.6	49455.4	0.0633765	0.115944	-	-	14.7	7	-
529	Retinal rod rhodopsin-sensitive cGMP 3,5-cyclic phosphodiesterase subunit delta	PDE6D	59185.1	58672.8	67140.8	53417	64927.7	61496.8	-0.0428237	0.163942	-	-	33.3	4	-
530	Origin recognition complex subunit 4	ORC4	43277.2	41688.1	41237.1	44523.3	44149.4	50683.9	0.140433	0.887711	-	-	13.4	4	-
531	Peroxisome biogenesis factor 1	PEX1	9564.36	8159.03	10196.6	8736.72	11030.5	10150.9	0.0993256	0.328552	-	-	4.1	6	+
533	Double-strand-break repair protein rad21 homolog	RAD21	47733.8	51541.4	46379.4	53587.9	51554.1	50988.8	0.101316	0.683348	-	-	23.6	13	-
534	Putative pre-mRNA-splicing factor ATP-dependent RNA helicase DHX16	DHX16	538923	615052	608997	608505	578897	624637	0.0414569	0.216019	-	-	28.8	33	-
535	Sjoegren syndrome/scleroderma autoantigen 1	SSSCA1	9972.11	12984.5	12205.4	10977.2	11749.9	10952.6	-0.0539534	0.180041	-	-	25.1	4	-
538	Mediator of RNA polymerase II transcription subunit 14	MED14	183401	158372	172696	182527	181631	181714	0.088074	0.560539	-	-	8.6	11	-
539	Phosphoribosyl pyrophosphate synthase-associated protein 2	PRPSAP2	241377	301566	336043	230138	297440	317581	-0.0567292	0.130059	-	-	37.9	12	-
540	SWI/SNF-related matrix-associated actin-dependent regulator of chromatin subfamily A member 5	SMARCA5	683157	790004	844910	769208	817646	811407	0.0541337	0.240133	-	-	24.6	27	-
542	C-Jun-amino-terminal kinase-interacting protein 4	SPAG9	1.0626e+06	1.05562e+06	977766	984647	936993	967645	-0.0989705	0.761003	-	-	27.4	33	-
543	Zinc finger protein 292	ZNF292	6340.64	6729.25	7143.88	7159.56	6649.09	6844.51	0.0320644	0.135812	-	-	1.5	3	+
544	Kinesin heavy chain isoform 5C	KIF5C	14108.1	12451.2	11930.3	13403.4	11155.8	12998.5	-0.0362303	0.122974	-	-	3.2	4	-
546	Nucleolar pre-ribosomal-associated protein 1	URB1	93479	96917.1	108567	98045.7	112610	114149	0.119218	0.604668	-	-	6.6	13	-
547	E3 ubiquitin-protein ligase MGRN1	MGRN1	100601	115356	91198.9	110008	89335	114316	0.0287005	0.0808002	-	-	19.2	7	-
548	Signal-induced proliferation-associated 1-like protein 3	SIPA1L3	51959.5	65346.3	71566	58776.7	65090.3	72426.8	0.0631466	0.176632	-	-	3.3	5	-
549	Zinc finger C3H1 domain-containing protein	ZFC3H1	151787	132258	105303	189533	97276.3	123149	0.0343545	0.0471452	-	-	7	14	-
551	Uncharacterized protein KIAA0556	KIAA0556	15255.9	14276.3	10262.3	16270.2	11173.9	11875.2	-0.0166749	0.0284033	-	-	2	3	-
552	Intron-binding protein aquarius	AQR	103017	93318.4	90633.2	110137	92698.3	105454	0.101765	0.506405	-	-	8	12	-
553	Dynamin-like 120 kDa protein, mitochondrial;Dynamin-like 120 kDa protein, form S1	OPA1	334110	318186	321844	335762	358245	353277	0.104209	0.856427	-	-	33.5	32	-
554	Germinal-center associated nuclear protein	MCM3AP	60782.9	62311.9	77217.5	60656	74200.5	66724.8	0.0127333	0.036008	-	-	8.8	14	-
555	Kinesin-like protein KIF1B	KIF1B	158559	167450	161679	171180	154660	173333	0.0320952	0.174102	-	-	8.5	17	-
557	Lysine-specific histone demethylase 1A	KDM1A	178219	187437	177985	186202	190653	189514	0.0594333	0.446276	-	-	20.4	16	-
558	TBC1 domain family member 4	TBC1D4	315079	332570	316300	325275	315887	338148	0.0226877	0.136879	-	-	23.9	25	-
560	Frizzled-6	FZD6	32509.3	25491.2	21481.3	36148.6	22873.8	24042.6	0.0530993	0.0877005	-	-	6.2	4	-
561	Putative nucleoside diphosphate kinase	NME2P1	67085.2	35472.5	25127.2	64483.4	26967.2	35800.8	0.019392	0.0150838	-	-	20.4	3	-
562	Fatty acid desaturase 1	FADS1	22854.2	23316.1	24994.3	22427.1	27231.8	26252.8	0.089207	0.402453	-	-	8.1	3	-
563	Periplakin	PPL	1.23513e+06	706393	604429	746644	677076	609883	-0.258121	0.45396	-	-	30.4	56	-
564	Non-syndromic hearing impairment protein 5	DFNA5	77904.3	87527.1	88947.4	80155.1	89701.6	91418.5	0.0386767	0.171117	-	-	18.8	8	-
567	Mannosyl-oligosaccharide 1,2-alpha-mannosidase IB	MAN1A2	25575.6	25797	30597.6	27636.4	30294.4	28229.9	0.0758173	0.335892	-	-	10	6	-
568	Myelin protein zero-like protein 2	MPZL2	88110.8	82266.4	87008.4	75200.5	86416.9	89061.8	-0.0413049	0.189144	-	-	19.1	4	-
569	Long-chain-fatty-acid--CoA ligase 4	ACSL4	282027	303196	297915	282123	336524	334116	0.105466	0.560542	-	-	28.1	17	-
570	Sorting nexin-3	SNX3	138413	116131	117221	128092	130155	130566	0.0694064	0.348361	-	-	52.5	10	-
571	Syntaxin-10	STX10	49848.9	30986.3	29450.7	50826.4	31256.1	35076.8	0.0975818	0.144896	-	-	19.3	4	-
572	Protein O-GlcNAcase	MGEA5	363552	365163	320430	378356	351976	375408	0.0776561	0.452483	-	-	26	22	-
574	Vinexin	SORBS3	427464	521502	606310	461028	578121	528430	0.0198035	0.0476004	-	-	44.1	19	-
578	Pre-mRNA-processing factor 17	CDC40	74662	71887.8	82730.3	75106	76888	76832.4	-0.00037822	0.00166287	-	-	24.2	11	-
579	Beta-1,4-galactosyltransferase 3;N-acetyllactosamine synthase;Beta-N-acetylglucosaminylglycopeptide beta-1,4-galactosyltransferase;Beta-N-acetylglucosaminyl-glycolipid beta-1,4-galactosyltransferase	B4GALT3	13150.7	14188.7	15189.2	14300.6	14354.5	15694.6	0.0616404	0.285043	-	-	9.4	4	-
580	Ran-binding protein 6	RANBP6	16701	21096.6	18719.2	20814.3	21381.9	21496	0.178855	0.906242	-	-	2.4	3	-
581	Nuclear export mediator factor NEMF	NEMF	422623	487710	512968	435251	471929	476435	-0.0371881	0.15724	-	-	23.6	26	-
582	Glycylpeptide N-tetradecanoyltransferase 2	NMT2	26071.4	26458.3	27612.1	27772.8	28803.5	31922.4	0.141	0.881424	-	-	13.7	6	-
583	Cyclin-T1	CCNT1	263812	252407	183529	276783	205976	210396	-0.00897921	0.0173819	-	-	20.2	14	-
584	Mitotic checkpoint serine/threonine-protein kinase BUB1 beta	BUB1B	35044.8	33580.2	39520.2	33289.3	34527	35311.9	-0.0654871	0.327241	-	-	2.6	3	-
585	Procollagen-lysine,2-oxoglutarate 5-dioxygenase 3	PLOD3	318734	341836	389149	314122	378627	360142	0.00489568	0.0156544	-	-	29.4	21	-
586	Eukaryotic translation initiation factor 4E type 2	EIF4E2	44257	42066.5	38617.9	44325.6	38931.8	42588.7	0.0105696	0.0421088	-	-	29.1	5	-
587	Cyclin-T2	CCNT2	52449	58449.3	39250.1	54038.1	47988.8	49094.4	0.0271456	0.0636595	-	-	8.7	5	-
588	Protein diaphanous homolog 1	DIAPH1	600923	527536	486422	569618	499824	535266	-0.00566196	0.0197195	-	-	23.4	30	-
590	Tetraspanin-3	TSPAN3	112583	94791.8	93826.6	85003.3	67448.3	90938.5	-0.313826	1.26502	-	-	16.9	4	-
591	Exocyst complex component 3	EXOC3	93874.2	85766.8	74288.5	105089	85361.7	94620.2	0.16833	0.705698	-	-	17.2	13	-
597	Protein arginine N-methyltransferase 3	PRMT3	62416.7	66655.4	69379.6	60055.3	74263.2	71826.8	0.0500992	0.196523	-	-	19.4	12	-
598	Importin subunit alpha-7	KPNA6	109008	103278	106269	117336	108902	116549	0.105307	0.803229	-	-	13.6	8	-
599	UDP-glucose 6-dehydrogenase	UGDH	433337	472208	460103	442450	532915	526561	0.13305	0.716146	-	-	39.3	18	-
600	Catenin delta-1	CTNND1	333077	318146	316512	334215	337034	338070	0.0610623	0.476353	-	-	33.2	29	-
602	Sorting nexin-2	SNX2	694285	770987	657987	692316	722016	752773	0.0317956	0.151466	-	-	38	21	-
603	Dolichol-phosphate mannosyltransferase subunit 1	DPM1	352621	432477	469989	373456	521502	466029	0.113554	0.308856	-	-	25.4	7	-
604	General vesicular transport factor p115	USO1	352055	322657	311619	349452	323857	333476	0.0308155	0.163017	-	-	24.3	20	-
605	28S ribosomal protein S14, mitochondrial	MRPS14	46186.3	46286.1	50489.3	41929.5	51421.2	50301.3	0.00230128	0.00771347	-	-	35.2	4	-
606	Target of Myb protein 1	TOM1	78516.8	74694.6	80572.1	80112.1	73059.2	73710.4	-0.0437768	0.24876	-	-	19.9	7	-
608	6-phosphofructo-2-kinase/fructose-2,6-bisphosphatase 2;6-phosphofructo-2-kinase;Fructose-2,6-bisphosphatase	PFKFB2	99793	103469	104449	96845.4	106153	104991	0.000384726	0.00188377	-	-	22.7	13	-
609	Coiled-coil domain-containing protein 22	CCDC22	71687.3	72596.2	62643.5	78734.6	65585.5	74361.6	0.0787184	0.339054	-	-	20.3	11	-
610	Polyglutamine-binding protein 1	PQBP1	324545	267020	282457	264275	251012	238016	-0.210848	1.23744	-	-	37.5	9	-
611	PRA1 family protein 2	PRAF2	71628	60729.4	64636.2	72776.4	64941.5	70086.8	0.0788312	0.392044	-	-	18.5	4	-
612	H/ACA ribonucleoprotein complex subunit 4	DKC1	675163	856994	968743	715182	811216	759590	-0.115673	0.368237	-	-	31.7	19	-
613	Eukaryotic translation initiation factor 5B	EIF5B	1.29522e+06	1.64285e+06	2.26551e+06	1.53493e+06	1.64256e+06	1.52786e+06	-0.107866	0.227709	-	-	36.6	51	-
614	Endothelial differentiation-related factor 1	EDF1	912606	519158	554166	565986	561756	468262	-0.272819	0.595402	-	-	52.7	10	-
615	DNA/RNA-binding protein KIN17	KIN	100215	123114	147805	106889	150271	130851	0.0682715	0.147497	-	-	35.9	14	-
616	Protein diaphanous homolog 2	DIAPH2	31207.9	33518.3	32598.8	38146.1	31092.5	37082.4	0.122387	0.592167	-	-	8.3	8	-
617	DnaJ homolog subfamily A member 2	DNAJA2	566119	554351	541126	550395	550853	554692	-0.00468225	0.0281873	-	-	38.8	16	-
618	Bromodomain-containing protein 4	BRD4	143658	155760	194306	173684	153013	152215	-0.0346894	0.101894	-	-	5.7	7	-
622	Checkpoint protein HUS1	HUS1	2089.45	2352.22	2169.48	1879.42	1536.82	1996.84	-0.29551	1.17723	-	-	13.5	3	+
623	Prefoldin subunit 1	PFDN1	50742.6	62278.3	91368.6	61181.4	66965.9	58952.2	-0.0858523	0.160648	-	-	31.1	4	-
624	Protein phosphatase 1 regulatory subunit 11	PPP1R11	32868.5	40585	44164.7	39968.5	42687.2	41782.2	0.0916684	0.331894	-	-	41.3	3	-
626	Nibrin	NBN	68520.5	70690.5	70421.9	70308.3	71083.7	70354.3	0.0145926	0.0877231	-	-	12.9	9	-
627	Nucleolar protein 3	NOL3	10052	17286.4	21064.1	18704	18349	16597.6	0.212702	0.354296	-	-	14.4	3	-
628	mRNA-capping enzyme;Polynucleotide 5-triphosphatase;mRNA guanylyltransferase	RNGTT	154912	160891	149742	164056	160303	176078	0.103727	0.747003	-	-	23.5	11	-
629	ATP-binding cassette sub-family B member 7, mitochondrial	ABCB7	153664	163975	166289	164937	166562	172566	0.0593909	0.407177	-	-	10.2	8	-
630	SLIT-ROBO Rho GTPase-activating protein 2	SRGAP2	95598.7	91983.7	81470.1	115682	83574.3	90750.6	0.0974712	0.304919	-	-	13.7	13	-
631	Carboxyl-terminal PDZ ligand of neuronal nitric oxide synthase protein	NOS1AP	81143.9	88953.4	107641	88314.9	95788.5	91095.9	-0.00393109	0.0117459	-	-	14	8	-
632	Immunoglobulin superfamily member 3	IGSF3	271815	282778	299725	258849	286186	285289	-0.0414827	0.226333	-	-	14.3	17	-
634	Putative tyrosine-protein phosphatase auxilin	DNAJC6	17112.4	19510	18047.4	19610.8	16121.7	19879.9	0.0203055	0.0658341	-	-	3.1	3	-
635	Glycosaminoglycan xylosylkinase	FAM20B	19489.8	16730.2	16500.2	22819.3	16317.2	18267.8	0.112765	0.340608	-	-	11	4	-
636	EF-hand calcium-binding domain-containing protein 14	EFCAB14	48597.8	47952.1	64968.5	37750.7	41642.6	45972.4	-0.355632	1.37181	-	-	18.4	8	-
637	WD repeat-containing protein 1	WDR1	1.65618e+06	1.56999e+06	1.43279e+06	1.46144e+06	1.58688e+06	1.58854e+06	-0.005386	0.0232653	-	-	44.9	26	-
641	NEDD4-binding protein 1	N4BP1	50730	53379.8	43186	52184.6	47966.5	50473.4	0.0371594	0.144793	-	-	8.8	8	-
642	Rho-associated protein kinase 2	ROCK2	998648	947905	844698	1.06671e+06	892585	933425	0.0508201	0.205607	-	-	34.6	53	-
643	CLIP-associating protein 2	CLASP2	65724.5	72220.5	72520.7	63660.3	75357.8	74350.8	0.0170885	0.0662193	-	-	10	12	-
644	Pentatricopeptide repeat-containing protein 1, mitochondrial	PTCD1	30059.1	27405.1	24732.7	31895.7	25817.4	31041	0.109073	0.41615	-	-	8.3	5	-
645	Copine-3	CPNE3	1.47763e+06	1.59248e+06	1.70999e+06	1.33959e+06	1.80483e+06	1.77189e+06	0.0301324	0.0839961	-	-	33.7	20	-
647	DEP domain-containing protein 5	DEPDC5	5479.14	6451.8	7362.95	6796.16	6914.22	7152.97	0.122965	0.44724	-	-	4.2	4	+
648	Autophagy-related protein 13	ATG13	23673.3	25250.2	25496.4	24083	24247.9	26363.9	0.00486284	0.0214299	-	-	19	6	-
650	Huntingtin-interacting protein 1-related protein	HIP1R	240847	214925	211871	246417	225019	224334	0.0605529	0.323109	-	-	33.6	32	-
651	E3 ubiquitin-protein ligase BRE1B	RNF40	748030	700130	649360	718126	643369	647674	-0.0615292	0.319716	-	-	3.2	3	-
653	Lysine-specific demethylase PHF2	PHF2	5881.06	4519.52	4650.24	5159.14	4545.01	4733.67	-0.0517262	0.152145	-	-	4.8	4	+
654	Zinc finger CCCH domain-containing protein 11A	ZC3H11A	108810	110427	108304	114328	108498	117926	0.0562413	0.385159	-	-	20.7	14	-
655	Clustered mitochondria protein homolog	CLUH	553905	590944	609209	589142	603019	602083	0.033729	0.210597	-	-	31.2	37	-
656	TSC22 domain family protein 2	TSC22D2	94080.8	90421.4	82843.4	100747	88037.5	90933.6	0.0648814	0.325359	-	-	4.5	3	-
657	Lysine-specific demethylase 4A	KDM4A	45117.5	46773.7	47492.4	46415.5	49680.6	47391.7	0.0416151	0.252923	-	-	10	10	-
658	DnaJ homolog subfamily C member 13	DNAJC13	190883	200353	214134	209089	218941	219219	0.0977612	0.686244	-	-	15.2	33	-
659	Phosphatase and actin regulator 2	PHACTR2	16273.5	15421.1	12812.7	17616.6	12275.9	12858.8	-0.0698262	0.162725	-	-	11.2	5	-
660	Serine/threonine-protein phosphatase 6 regulatory subunit 2	PPP6R2	45575.5	24654.9	21840.5	29967	26435.9	22296.7	-0.158146	0.228472	-	-	10.5	7	-
661	CCR4-NOT transcription complex subunit 3	CNOT3	416461	240340	225660	248082	222819	222859	-0.291529	0.610753	-	-	19.8	16	-
663	Ankyrin repeat domain-containing protein 17	ANKRD17	112502	125590	118255	123945	117966	126720	0.0497141	0.290861	-	-	6.3	14	-
664	Paired amphipathic helix protein Sin3b	SIN3B	11491.8	11374	11435.9	13434.6	11524.6	11826	0.0975739	0.506327	-	-	3.6	4	-
666	Xylulose kinase	XYLB	2029.18	1896.19	1961.44	2001.16	2544.66	2406.03	0.233016	0.969799	-	-	7.8	3	+
669	Ubiquinone biosynthesis protein COQ9, mitochondrial	COQ9	115942	107680	124390	136634	99443	94519.9	-0.0913545	0.251634	-	-	23	6	-
670	Gamma-glutamylcyclotransferase	GGCT	518167	582647	844443	515345	774172	647152	0.0060852	0.00940495	-	-	55.9	12	-
671	NADH dehydrogenase [ubiquinone] iron-sulfur protein 7, mitochondrial	NDUFS7	136087	157766	130803	137344	140240	144051	-0.00581516	0.0228543	-	-	19.4	5	-
673	Reticulon-2	RTN2	92661.7	106882	111020	91611.5	110538	105621	-0.0132802	0.0439262	-	-	15.6	4	-
674	NADH dehydrogenase [ubiquinone] iron-sulfur protein 2, mitochondrial	NDUFS2	138862	151409	159812	164228	172747	173973	0.184911	1.33107	-	-	21.7	9	-
675	Zinc finger protein ZPR1	ZPR1	456815	411143	394806	445265	357066	403707	-0.0694113	0.282196	-	-	34.6	16	-
677	Protein NipSnap homolog 2	GBAS	336320	401339	443726	325415	421187	399241	-0.0434403	0.117644	-	-	25.9	9	-
679	Programmed cell death protein 6	PDCD6	309977	213983	229493	269530	218494	246347	-0.0231235	0.0526827	-	-	27.7	5	-
680	Tubulin-specific chaperone A	TBCA	570179	649355	754242	676725	650499	644182	0.00737847	0.0235414	-	-	71.3	14	-
681	V-type proton ATPase subunit G 1	ATP6V1G1	54585.7	44055.8	49188.1	41191.3	49346.9	45111.7	-0.122455	0.519638	-	-	30.5	3	-
682	Vacuolar protein sorting-associated protein 4B	VPS4B	407139	389231	406021	376873	462471	424127	0.0667455	0.323874	-	-	28.6	10	-
683	Ectonucleoside triphosphate diphosphohydrolase 6	ENTPD6	15745.4	17654.1	16576.6	16437.8	18967.5	18626.8	0.111282	0.568375	-	-	7.1	3	-
685	Zinc finger protein 217	ZNF217	8455.24	9796.36	10977.7	9331.57	10681.9	9941.43	0.0413599	0.129935	-	-	4.3	4	+
686	Core histone macro-H2A.1	H2AFY	132575	137874	183741	123998	162651	162209	-0.0126282	0.0265613	-	-	11.1	4	-
687	SH3 domain-binding glutamic acid-rich-like protein	SH3BGRL	379350	499549	566908	498411	534531	488327	0.0920623	0.257763	-	-	85.1	12	-
688	Filamin-B	FLNB	4.46316e+06	4.56895e+06	4.75829e+06	4.05154e+06	4.69049e+06	4.52406e+06	-0.0581815	0.31653	-	-	45.5	108	-
690	Vesicle-associated membrane protein 4	VAMP4	52825.4	41615.4	47814.9	55363	36519.5	43429.7	-0.0865118	0.205987	-	-	23.6	3	-
691	NADH dehydrogenase [ubiquinone] iron-sulfur protein 6, mitochondrial	NDUFS6	148742	180703	183077	150410	181928	160458	-0.0548062	0.191399	-	-	32.3	6	-
692	Peroxisomal membrane protein PEX14	PEX14	84030.5	91950	79213	87838.9	77000.6	72451.4	-0.106919	0.495351	-	-	12.3	4	-
693	Tripartite motif-containing protein 3	TRIM3	15878.3	16491.8	12674.9	16262.7	13394.9	16297.6	0.0323733	0.0864894	-	-	6.1	4	-
695	Citrate synthase, mitochondrial	CS	1.11613e+06	1.24724e+06	1.14875e+06	1.20646e+06	1.23067e+06	1.22136e+06	0.0604704	0.399534	-	-	25.3	16	-
696	Sperm-associated antigen 7	SPAG7	131812	163329	175708	147519	173065	145979	-0.00715374	0.0190558	-	-	41	10	-
697	Vesicle-trafficking protein SEC22b	SEC22B	375344	311640	278964	354050	338203	334027	0.097879	0.378104	-	-	52.6	12	-
699	Pre-mRNA-processing factor 40 homolog A	PRPF40A	574912	698905	956439	602702	707352	642205	-0.163068	0.394599	-	-	20.9	22	-
700	Transforming acidic coiled-coil-containing protein 1	TACC1	50884.5	62963.8	60138.8	61471.5	59229.7	57826	0.0426379	0.172444	-	-	12.4	8	-
702	Leucine-rich repeat and calponin homology domain-containing protein 4	LRCH4	16539.4	18020.4	18753.2	21038.9	17590.3	20415	0.144932	0.709329	-	-	6.4	3	-
704	Vacuolar protein sorting-associated protein 26A	VPS26A	361252	412436	432044	370469	434449	430255	0.0351245	0.132863	-	-	39.4	12	-
706	Mitochondrial-processing peptidase subunit beta	PMPCB	508737	541125	491825	486946	520387	533102	-0.00109018	0.00520039	-	-	36.4	17	-
707	Histone deacetylase complex subunit SAP30	SAP30	20335.8	16012.3	18006.4	18074.3	18718.8	17738.6	0.0112008	0.0373187	-	-	11.4	3	-
708	Mediator of RNA polymerase II transcription subunit 24	MED24	35922.2	35006.5	35812	36934.1	40423.7	41945.4	0.158575	1.10744	-	-	5	4	-
711	PC4 and SFRS1-interacting protein	PSIP1	655557	658392	607823	666657	646206	546508	-0.0520455	0.225828	-	-	38.5	22	-
712	Erlin-1	ERLIN1	202352	194925	170730	231997	190419	200402	0.131559	0.601533	-	-	22.7	9	-
713	Glypican-4;Secreted glypican-4	GPC4	22570.4	18833.9	15930.3	19878.4	16541.4	17308.7	-0.0835837	0.233523	-	-	9.1	5	-
714	NADH dehydrogenase [ubiquinone] iron-sulfur protein 3, mitochondrial	NDUFS3	358630	198737	175496	230923	204595	204858	-0.123329	0.189102	-	-	40.2	13	-
715	Serine/arginine-rich splicing factor 10	SRSF10	81189.7	98378.4	109126	89264.8	103167	93745.8	-0.00460471	0.0126923	-	-	37	9	-
716	Ceroid-lipofuscinosis neuronal protein 5	CLN5	186437	158642	153419	160918	161876	169458	-0.0132677	0.0519866	-	-	15.9	6	-
717	Enoyl-CoA delta isomerase 2, mitochondrial	ECI2	403860	372517	373295	385072	373856	385716	-0.00544339	0.0293371	-	-	44.3	14	-
718	KH domain-containing, RNA-binding, signal transduction-associated protein 3	KHDRBS3	13661.7	14312.6	17795.7	14239.4	16681.7	14306.7	-0.0113694	0.0305223	-	-	10	3	-
720	TAF5-like RNA polymerase II p300/CBP-associated factor-associated factor 65 kDa subunit 5L	TAF5L	26975.8	28601	25707.1	27907.1	27340.2	30229.6	0.0725724	0.39679	-	-	9	5	-
721	Polycomb protein EED	EED	103682	104789	95279	107106	97933	107342	0.0404124	0.215683	-	-	21.5	8	-
722	Splicing factor 3B subunit 1	SF3B1	1.38755e+06	1.50574e+06	1.40987e+06	1.52763e+06	1.47615e+06	1.51084e+06	0.0699696	0.513467	-	-	29.2	39	-
723	Cold shock domain-containing protein E1	CSDE1	1.20082e+06	1.18958e+06	1.17829e+06	1.30671e+06	1.20857e+06	1.24998e+06	0.0766577	0.597767	-	-	42	37	-
724	WW domain-binding protein 4	WBP4	101634	76759.3	94429.1	108171	88764.3	74769.8	-0.012404	0.0261373	-	-	20	6	-
725	Interferon-inducible double-stranded RNA-dependent protein kinase activator A	PRKRA	185368	183612	186047	171470	193479	190202	-0.00168248	0.00801508	-	-	41.5	12	-
726	Peptide chain release factor 1, mitochondrial	MTRF1	5852.05	6076.31	5731.45	5806.64	6704.67	6607.26	0.111962	0.550373	-	-	8.8	3	+
727	Ribosomal protein S6 kinase alpha-5	RPS6KA5	59168.1	56208.1	55842.3	57103.7	60548.5	60865.3	0.0601133	0.391786	-	-	15	10	-
728	Mediator of RNA polymerase II transcription subunit 6	MED6	32173.4	42004.6	45098.1	39920.1	47700.9	42308.4	0.134198	0.417683	-	-	18.3	4	-
729	E3 ubiquitin-protein ligase MYCBP2	MYCBP2	232889	220811	213229	256485	205795	234682	0.0586445	0.25232	-	-	8.3	34	-
731	Nucleoplasmin-3	NPM3	55575.5	50433	48427.3	52335	54622	55814.5	0.0777538	0.444278	-	-	39.9	5	-
732	Acyl-protein thioesterase 1	LYPLA1	169525	127867	121163	186943	113854	124634	0.00479722	0.0075245	-	-	13.1	3	-
733	GTPase Era, mitochondrial	ERAL1	50847.6	53692.3	54732.1	51120.8	56678.2	55841	0.0382498	0.203572	-	-	16.9	6	-
734	U5 small nuclear ribonucleoprotein 200 kDa helicase	SNRNP200	1.86159e+06	1.97942e+06	1.92496e+06	2.03028e+06	2.01428e+06	2.10189e+06	0.0923997	0.754889	-	-	38.9	84	-
735	Mitochondrial tRNA-specific 2-thiouridylase 1	TRMU	25371.7	26830	26961.5	29825.1	25434.9	27837.4	0.0674629	0.338889	-	-	13.8	5	-
736	TIP41-like protein	TIPRL	197143	210589	210669	174500	210184	206078	-0.0701914	0.333702	-	-	36.8	10	-
738	TOM1-like protein 1	TOM1L1	80073.3	75376.1	87739.6	76680.1	80458.5	77278	-0.0504999	0.265209	-	-	11.6	4	-
739	Ribosomal protein S6 kinase alpha-4	RPS6KA4	85066.1	91286	86407.3	95505.5	96278.4	100496	0.153912	1.27289	-	-	18.1	12	-
740	Surfeit locus protein 6	SURF6	195652	267411	343638	234092	251968	225485	-0.144963	0.317542	-	-	29.1	13	-
741	Protein phosphatase 1B	PPM1B	194422	196434	221516	188232	204935	201662	-0.0403428	0.203588	-	-	33.9	11	-
742	Arf-GAP with dual PH domain-containing protein 1	ADAP1	80545.7	94659.8	107650	83571	95858.7	94213	-0.0403318	0.125677	-	-	30.2	10	-
743	Small subunit processome component 20 homolog	UTP20	229728	216407	245658	244451	220226	262007	0.0692706	0.33166	-	-	13.1	35	-
744	Nuclear pore complex protein Nup155	NUP155	524311	551805	519262	563751	585623	602388	0.134894	1.1466	-	-	27	29	-
745	Protein XRP2	RP2	80459.5	79727.6	80378.3	79542.6	84846.3	85937.8	0.0565741	0.384025	-	-	17.1	6	-
747	WD repeat and HMG-box DNA-binding protein 1	WDHD1	271617	287613	242773	262244	261383	270141	-0.0115062	0.0507877	-	-	21.1	21	-
748	Cartilage-associated protein	CRTAP	25997.7	21476.4	21585.9	20736.9	24313.8	21823.5	-0.0437888	0.153125	-	-	7.7	4	-
749	Calcium-binding mitochondrial carrier protein Aralar1	SLC25A12	94350.2	100428	100385	94296.7	113344	105955	0.0838803	0.434154	-	-	17	10	-
752	Paralemmin-1	PALM	64740.2	97827.5	63221.9	79490	63680.1	67975.9	-0.0728952	0.151384	-	-	31.8	10	-
753	Renin receptor	ATP6AP2	39408.8	40683.4	36332.5	43960.3	39784	40236.9	0.0908968	0.52212	-	-	13.8	4	-
754	Ribonuclease H2 subunit A	RNASEH2A	67989.6	59060.7	54624.6	65706.2	63208.3	65360.5	0.102499	0.500334	-	-	27.4	7	-
756	Calpain-15	CAPN15	6885.55	5621.76	6127.44	8001.97	5395.68	6663.82	0.0928769	0.230452	-	-	3.2	3	+
757	Breast cancer anti-estrogen resistance protein 3	BCAR3	3939.63	4428.48	4573.03	5386.51	4409.31	4154.81	0.102222	0.336312	-	-	4.7	3	+
758	Ribonuclease P protein subunit p20	POP7	61072.1	59545.6	70533.6	53579.3	66081.8	61045.3	-0.082337	0.32391	-	-	42.1	5	-
759	Ribonuclease P protein subunit p40	RPP40	105918	121883	137939	105955	126893	122569	-0.0372756	0.115752	-	-	17.4	6	-
760	Eukaryotic translation initiation factor 3 subunit G	EIF3G	801038	739027	690034	780953	672985	766583	-0.00663769	0.0252713	-	-	46.6	21	-
761	Eukaryotic translation initiation factor 3 subunit J	EIF3J	186743	255545	312397	270744	282042	234996	0.0891548	0.187479	-	-	35.3	11	-
762	Carbonyl reductase [NADPH] 3;Carbonyl reductase [NADPH] 1	CBR3;CBR1	19771.8	12236.9	10832.3	11964.6	12693.5	12238.2	-0.165254	0.323124	-	-	18.1	4	-
763	26S proteasome non-ATPase regulatory subunit 10	PSMD10	86943.2	69054.1	73885.4	86837.5	79029.3	81714.1	0.112733	0.515238	-	-	32.3	6	-
765	CAAX prenyl protease 1 homolog	ZMPSTE24	420862	462376	448195	457235	449815	441310	0.0191738	0.110608	-	-	22.7	11	-
767	Isocitrate dehydrogenase [NADP] cytoplasmic	IDH1	1.62484e+06	1.65969e+06	1.64776e+06	1.55471e+06	1.57317e+06	1.65238e+06	-0.0456163	0.326441	-	-	52.2	23	-
768	Glutamyl-tRNA(Gln) amidotransferase subunit B, mitochondrial	GATB	91314.5	96596.6	93876.1	93254.4	102003	107480	0.101378	0.638351	-	-	18	10	-
769	Protein SCO1 homolog, mitochondrial	SCO1	256690	236421	228333	214697	263562	252033	0.0138448	0.049962	-	-	16.3	6	-
770	Attractin	ATRN	97700.3	81692.7	84024.3	75000.7	74947.6	82383	-0.178082	1.00784	-	-	7.9	11	-
771	Signal transducing adapter molecule 2	STAM2	207175	185268	148908	237563	152896	152599	-0.0147621	0.0246455	-	-	21.1	10	-
773	Cyclin-K	CCNK	33849.3	33122.3	27344.8	31067.3	28738.7	30658.4	-0.0545087	0.212218	-	-	8.3	4	-
774	Short-chain dehydrogenase/reductase 3	DHRS3	31831.2	30997	35677.7	34311.2	30603.7	29586.3	-0.0600938	0.263108	-	-	12.6	4	-
775	PRA1 family protein 3	ARL6IP5	117873	142534	153702	121312	151865	139123	-0.00359907	0.00946361	-	-	17	4	-
778	Pre-mRNA-splicing factor SPF27	BCAS2	15210.1	17896.5	19389.6	18840.4	18531.8	18163.5	0.0882954	0.364516	-	-	31.1	6	-
779	Dynactin subunit 3	DCTN3	232180	194306	227004	244300	209355	207150	0.0163337	0.0560213	-	-	26.9	6	-
780	DnaJ homolog subfamily C member 8	DNAJC8	1.06763e+06	515266	447714	612642	439231	410444	-0.385673	0.535306	-	-	42.7	16	-
781	Survival of motor neuron-related-splicing factor 30	SMNDC1	387352	292556	229337	296897	258918	236649	-0.171541	0.391727	-	-	41.2	10	-
782	Cell cycle checkpoint protein RAD17	RAD17	27520.1	28339.8	29920.2	27164.6	31758.8	31759.1	0.0772074	0.370836	-	-	10.7	5	-
783	ATP synthase subunit d, mitochondrial	ATP5H	294547	281512	318690	331314	320478	289331	0.0724325	0.385606	-	-	45.3	9	-
785	Flotillin-1	FLOT1	24097.3	28246.8	29767.4	23897.1	31590.9	27273.8	0.00772073	0.0199708	-	-	12.4	4	-
786	Triple functional domain protein	TRIO	32043.2	31364.7	32622.8	34454.1	31785.3	35299.1	0.0792094	0.493667	-	-	4.8	15	-
787	ATP synthase subunit g, mitochondrial	ATP5L	302882	223074	207925	261772	260905	261534	0.115499	0.355629	-	-	44.7	4	-
788	Carboxypeptidase D	CPD	272542	262280	240100	237563	227654	244419	-0.125568	0.87078	-	-	11.4	17	-
789	Glutaredoxin-3	GLRX3	403824	364409	372998	376766	390837	381428	0.0110632	0.0590008	-	-	31.6	13	-
790	Ribosomal L1 domain-containing protein 1	RSL1D1	1.24043e+06	2.13727e+06	3.11082e+06	1.36989e+06	2.32224e+06	1.86474e+06	-0.158448	0.177543	-	-	44.9	36	-
791	Wolframin	WFS1	23949.1	22978.1	21692	26999.2	22867.5	22101.9	0.0643309	0.26381	-	-	8.1	7	-
792	ATP-dependent Clp protease ATP-binding subunit clpX-like, mitochondrial	CLPX	183267	166588	162414	181656	178804	183592	0.0887297	0.600514	-	-	28.3	16	-
793	Nebulette	NEBL	327293	454296	353708	379635	378202	346519	-0.0266899	0.0749388	-	-	37.4	12	-
794	SEC14-like protein 2	SEC14L2	256079	218548	199256	238981	196944	207268	-0.0643288	0.217778	-	-	25.3	9	-
797	Gamma-synuclein	SNCG	842757	755754	757848	1.01788e+06	690264	709150	0.0152647	0.0338872	-	-	81.9	11	-
798	Probable cytosolic iron-sulfur protein assembly protein CIAO1	CIAO1	98409.9	94047	105025	95749.4	105027	102287	0.0272195	0.13796	-	-	21.8	8	-
799	DNA fragmentation factor subunit beta	DFFB	112672	135719	130340	113113	125086	132149	-0.0307255	0.115142	-	-	21	6	-
800	AN1-type zinc finger protein 5	ZFAND5	80466.7	79271.1	79030.5	66208	64910.7	66519.2	-0.272788	2.50723	-	-	16.4	4	-
801	Signal recognition particle subunit SRP72	SRP72	728603	817156	905992	901136	816540	794272	0.0385536	0.14878	-	-	40.7	29	-
803	Decapping and exoribonuclease protein	DXO	24029	26498.7	26347.8	22275.6	23891.9	24197	-0.127187	0.802378	-	-	8.1	3	-
804	N(G),N(G)-dimethylarginine dimethylaminohydrolase 1	DDAH1	470835	403251	330203	469646	352443	397411	0.0231155	0.0515329	-	-	46.3	11	-
805	ATP-dependent DNA helicase Q4	RECQL4	33405.6	32233.4	31871.9	32479.2	30646.2	28028.2	-0.0996107	0.580517	-	-	9.1	8	-
806	ATP-dependent DNA helicase Q5	RECQL5	212142	251289	324885	188050	238674	225367	-0.258626	0.758963	-	-	10.5	9	-
807	Unconventional prefoldin RPB5 interactor 1	URI1	85363.4	78832	78521.4	88379.4	82107.8	77738.3	0.0314568	0.154587	-	-	25.6	11	-
809	Metastasis-associated protein MTA2	MTA2	695578	823715	951376	699645	853213	812764	-0.0560026	0.16247	-	-	34.1	22	-
810	Serine/threonine-protein kinase 10	STK10	230347	255882	238982	245557	227569	235842	-0.0320023	0.178318	-	-	20.6	23	-
811	Glutamine--fructose-6-phosphate aminotransferase [isomerizing] 2	GFPT2	86505.8	96029.5	91766	96366.2	96750.2	109526	0.140586	0.874629	-	-	19.5	13	-
812	Tubulin polymerization-promoting protein	TPPP	65346.4	64889.7	44884.5	53277.3	56538	50433.1	-0.108401	0.291732	-	-	17.8	4	-
814	Kelch repeat and BTB domain-containing protein 11	KBTBD11	42796.7	43915.7	45144.8	39532.2	46808.2	45205.2	-0.00683849	0.0272586	-	-	9	5	-
815	Mitochondrial import receptor subunit TOM70	TOMM70A	738438	558391	482802	620249	496360	531931	-0.0939033	0.226872	-	-	28.6	21	-
816	Importin-13	IPO13	5674.76	4557.23	6160.4	5036.65	5474.21	5980.6	0.0165551	0.0412603	-	-	5.2	3	+
817	Phospholipase DDHD2	DDHD2	21172	19767.3	16411.1	21023.8	17747.6	19443.2	0.0263218	0.0781979	-	-	9	6	-
818	Unconventional myosin-Id	MYO1D	212367	271128	274155	211624	311137	258406	0.0360583	0.0788019	-	-	22.2	22	-
819	TOX high mobility group box family member 4	TOX4	43339.1	47200.6	53681.3	46439.2	53222.5	50866.9	0.0650697	0.260558	-	-	8.7	5	-
820	Protein-methionine sulfoxide oxidase MICAL2	MICAL2	3102.29	3322.33	3721.36	2990.79	3103.72	3715.52	-0.0510892	0.152424	-	-	3.6	3	+
821	Protein transport protein Sec24D	SEC24D	301930	323937	312411	312274	332380	326424	0.0496729	0.33568	-	-	14	15	-
822	STAGA complex 65 subunit gamma	SUPT7L	22657.5	33133.1	32792.6	30835.2	29214.8	29966.9	0.0443377	0.105913	-	-	6.3	3	-
824	E3 UFM1-protein ligase 1	UFL1	307840	286738	274000	310630	298098	303987	0.0729703	0.487567	-	-	35.1	26	-
825	Transmembrane and coiled-coil domains protein 1	TMCC1	33570	34382.9	43794.1	31633.5	31046.8	34026.3	-0.199018	0.85678	-	-	13.1	6	-
826	SAM and SH3 domain-containing protein 1	SASH1	8937	10211	10194.3	9583	8947.31	8530.14	-0.11568	0.565819	-	-	3.4	3	+
827	UBX domain-containing protein 7	UBXN7	123369	133665	132286	127523	129188	120149	-0.0467388	0.284658	-	-	33.7	13	-
828	SUN domain-containing protein 1	SUN1	55357.2	61389.4	62253.1	56773.8	65027.6	61426	0.0334068	0.15011	-	-	10.7	9	-
829	Proline synthase co-transcribed bacterial homolog protein	PROSC	232755	207908	190996	243677	204913	207042	0.053868	0.202286	-	-	34.9	9	-
830	Erlin-2	ERLIN2	58478.3	55790.6	51660.3	59369.8	58563.4	58790.9	0.0927809	0.609443	-	-	11.8	4	-
831	Pre-mRNA-processing factor 6	PRPF6	823474	821196	699552	912805	731570	852945	0.0892915	0.352075	-	-	40.1	41	-
833	Pre-mRNA cleavage complex 2 protein Pcf11	PCF11	94691.5	118073	115390	108203	110570	98834	-0.0419067	0.153681	-	-	9.4	14	-
834	Protein furry homolog-like	FRYL	132288	127070	119484	138816	126489	141454	0.102132	0.643811	-	-	5.3	17	-
835	Nuclear factor of activated T-cells 5	NFAT5	34128.6	32984.9	32149.1	33310.8	37268.7	33671.2	0.0693013	0.396002	-	-	6.4	7	-
836	Endonuclease domain-containing 1 protein	ENDOD1	123980	146305	149191	125169	130686	126621	-0.128578	0.71782	-	-	24.4	10	-
838	D-glucuronyl C5-epimerase	GLCE	28495.5	39944	50472.3	26559.7	50061	42607.4	-0.00672352	0.00781807	-	-	9.6	6	-
840	Glutaminase kidney isoform, mitochondrial	GLS	178551	142520	124704	170546	143353	154753	0.084561	0.243047	-	-	4	3	-
841	HAUS augmin-like complex subunit 5	HAUS5	77159.7	61688.4	52913.3	78937.7	50767.7	63856.5	0.00766087	0.0131342	-	-	13.9	9	-
842	RING finger protein 37	UBOX5	7704.48	9485.11	10073	8177.54	10831.7	11224.1	0.144536	0.393818	-	-	6.6	3	+
844	Lysine-specific demethylase 4B	KDM4B	52801.1	54205.4	53701.1	57128.4	58439.1	58218.4	0.112887	0.950175	-	-	11.1	9	-
845	Protein SOGA1;N-terminal form;C-terminal 80 kDa form	SOGA1	15146.3	15061.5	17491.6	15817.8	16742.3	16677.3	0.0488109	0.217241	-	-	3.4	5	-
846	Ubiquitin carboxyl-terminal hydrolase 19	USP19	170118	185740	197545	163723	215721	205566	0.0726768	0.245789	-	-	13.2	13	-
847	WD repeat-containing protein 47	WDR47	27289.3	27073.8	19136.4	25622.7	20982.3	23642.3	-0.051195	0.119541	-	-	8.1	5	-
848	AP-2 complex subunit alpha-2	AP2A2	238341	254185	239039	251972	252659	264957	0.0733543	0.541964	-	-	18	16	-
849	Protein transport protein Sec31A	SEC31A	566811	566849	565763	582652	592063	604867	0.0663245	0.551206	-	-	20.3	25	-
850	Protein HEXIM1	HEXIM1	235108	202413	217302	204189	201109	175694	-0.173127	0.988022	-	-	32	13	-
851	Tight junction protein ZO-3	TJP3	114900	123433	114500	128028	119879	112516	0.0295696	0.148513	-	-	18.8	15	-
855	E3 ubiquitin-protein ligase UBR5	UBR5	263480	276637	283532	278932	301233	286322	0.0730775	0.514849	-	-	12.2	32	-
856	Arf-GAP domain and FG repeat-containing protein 2	AGFG2	188871	150601	103912	203372	97649.3	129651	-0.0663534	0.076248	-	-	18.3	9	-
857	Splicing factor, arginine/serine-rich 15	SCAF4	52791.2	40636.2	38644.8	58341.5	35974.4	38843.1	-0.00806275	0.0130477	-	-	11.6	9	-
859	NADH dehydrogenase [ubiquinone] 1 beta subcomplex subunit 6	NDUFB6	69936.8	36551.3	28394.2	64322.2	32009.6	37212.3	0.0260087	0.0229355	-	-	35.4	6	-
860	Mitofusin-2	MFN2	155667	155989	149021	175467	163172	165071	0.128421	1.05294	-	-	12.5	8	-
861	Snurportin-1	SNUPN	77810.9	83687.3	73473.9	73022.5	72403.5	80349.8	-0.0571718	0.294225	-	-	10.8	5	-
862	Ubiquitin conjugation factor E4 B	UBE4B	42856.8	39642.3	37080.6	42032.6	36421.7	40051	-0.0130276	0.050323	-	-	11.5	11	-
863	Zinc finger protein-like 1	ZFPL1	68043.5	60858.7	70180.1	53283.8	69163.5	61833.2	-0.116965	0.465068	-	-	14.2	4	-
864	Elongator complex protein 1	IKBKAP	450923	473622	484584	474374	527708	523984	0.113974	0.803896	-	-	21.7	22	-
865	Ubiquitin-like protein 3	UBL3	1473.23	1425.47	2202.58	1479.17	2149.66	1619.73	0.0516769	0.0842445	-	-	22.2	3	+
868	NADH dehydrogenase [ubiquinone] 1 beta subcomplex subunit 4	NDUFB4	18773	17372.6	17720.7	17197.5	17633.8	16028.1	-0.0832567	0.47855	-	-	33.3	3	-
869	NADH dehydrogenase [ubiquinone] 1 alpha subcomplex subunit 7	NDUFA7	230392	305001	234287	206907	320011	235311	-0.0265031	0.0502422	-	-	61.1	9	-
871	LETM1 and EF-hand domain-containing protein 1, mitochondrial	LETM1	629969	551145	540645	611524	595570	602053	0.0747258	0.432545	-	-	36.7	25	-
872	Epsin-2	EPN2	185216	189982	192920	177928	180919	176176	-0.0864745	0.729195	-	-	16.3	11	-
873	Starch-binding domain-containing protein 1	STBD1	117208	100448	93849.2	113017	95390	101814	-0.00318496	0.00987152	-	-	25.7	9	-
875	Zinc finger Ran-binding domain-containing protein 2	ZRANB2	464386	352018	422865	455774	367809	346116	-0.0842139	0.242305	-	-	43.8	17	-
876	Sorting nexin-4	SNX4	55404.8	59045.9	62673.2	55718.6	68846.8	65231.6	0.0958084	0.423206	-	-	20.7	10	-
877	Luc7-like protein 3	LUC7L3	493693	706528	951730	614866	646429	595483	-0.162696	0.312237	-	-	34.5	19	-
879	Chromosome-associated kinesin KIF4A	KIF4A	68989.3	77579.5	80461.8	72892.5	90632.5	79067.2	0.0928424	0.384916	-	-	10.7	13	-
880	Myotubularin-related protein 5	SBF1	48323.8	57777.2	58354	55010.5	56269.1	59888.6	0.0620887	0.268491	-	-	4.7	8	-
881	Golgi SNAP receptor complex member 1	GOSR1	68754.9	83827.4	81567.7	76402.9	85769.7	80009.5	0.052462	0.213163	-	-	21.2	6	-
882	Histone acetyltransferase KAT7	KAT7	22252.5	26081.2	20252.3	20972.3	22698.5	21972.1	-0.0561022	0.205264	-	-	8.2	4	-
883	Arginyl-tRNA--protein transferase 1	ATE1	348786	342981	347952	316615	324835	327053	-0.102465	0.930194	-	-	7.7	4	-
884	Arginyl-tRNA--protein transferase 1	ATE1	31452.2	32349.2	34891.3	28475.5	35002	32531.2	-0.0435912	0.171284	-	-	6.2	3	-
888	Vesicle-associated membrane protein-associated protein B/C	VAPB	363147	355035	305382	448382	303635	329109	0.062166	0.152575	-	-	51.9	13	-
889	RasGAP-activating-like protein 1	RASAL1	13595.2	13313.7	15173.6	12385.9	16275.8	15626.8	0.0659516	0.208211	-	-	6.2	5	-
891	Myelin protein zero-like protein 1	MPZL1	270531	275519	331673	231159	279969	273987	-0.159814	0.684877	-	-	22.4	8	-
892	NADH dehydrogenase [ubiquinone] 1 subunit C2;NADH dehydrogenase [ubiquinone] 1 subunit C2, isoform 2	NDUFC2;NDUFC2-KCTD14	94745.4	65027.1	65261.3	91741.5	74104.9	73700.6	0.105832	0.252675	-	-	35.3	5	-
893	NADH dehydrogenase [ubiquinone] 1 alpha subcomplex subunit 10, mitochondrial	NDUFA10	160813	162628	148752	151162	173246	168396	0.0602981	0.322158	-	-	34.4	12	-
894	Peptidyl-prolyl cis-trans isomerase FKBP9	FKBP9	603105	578136	561873	535675	540492	557427	-0.0932165	0.757759	-	-	21.8	15	-
895	6-phosphogluconolactonase	PGLS	123540	118543	129368	117487	122270	121172	-0.0407494	0.255876	-	-	37.2	7	-
896	Bifunctional 3-phosphoadenosine 5-phosphosulfate synthase 2;Sulfate adenylyltransferase;Adenylyl-sulfate kinase	PAPSS2	190129	213659	248430	204855	234796	231986	0.0483078	0.163744	-	-	33.6	20	-
897	Structural maintenance of chromosomes protein 2	SMC2	585465	616789	649515	609300	678957	667720	0.0786636	0.48192	-	-	26.6	34	-
898	Ubiquitin-like modifier-activating enzyme ATG7	ATG7	78051.6	74815.8	67132.3	77735.3	76690.3	79220.7	0.0895709	0.533591	-	-	19.2	13	-
899	Transforming acidic coiled-coil-containing protein 2	TACC2	92553.9	103170	99124.4	86192.8	100793	91992.9	-0.0813613	0.428572	-	-	17.3	10	-
900	Phenylalanine--tRNA ligase, mitochondrial	FARS2	47116.7	52116.5	50453.9	49847.5	52506.2	56202	0.0825619	0.473578	-	-	17.1	8	-
901	Zinc finger and BTB domain-containing protein 7A	ZBTB7A	12248.9	12988.2	12075.4	11497.2	12020.9	11010.6	-0.112068	0.677553	-	-	8.2	3	-
902	Acyl-protein thioesterase 2	LYPLA2	366623	428827	536261	410784	472057	439087	0.00474002	0.0112274	-	-	29.4	7	-
903	Importin-7	IPO7	226683	196205	175369	227011	177454	197796	0.0102654	0.0275136	-	-	13.5	14	-
904	E3 ubiquitin-protein ligase ARIH2	ARIH2	72049.3	70077.7	73150	65560	79487.3	75943.2	0.0332216	0.141912	-	-	14	7	-
905	Tumor necrosis factor alpha-induced protein 8	TNFAIP8	69193.2	55691	44219.8	46737.9	45110.1	53411.5	-0.199191	0.561087	-	-	13.3	3	-
906	Mitogen-activated protein kinase kinase kinase 6	MAP3K6	5347.02	5838.86	6096.61	5840.81	5631.38	6381.82	0.0470639	0.186988	-	-	3.8	4	+
907	Pre-mRNA-splicing factor SLU7	SLU7	31776.4	38885.4	39418.4	34919.4	37618.3	36672.3	-0.00530017	0.0174864	-	-	9	5	-
908	Phosphoacetylglucosamine mutase	PGM3	791303	753397	710300	755702	732133	738462	-0.0172079	0.0954337	-	-	39.7	25	-
909	Adenylyltransferase and sulfurtransferase MOCS3;Molybdopterin-synthase adenylyltransferase;Molybdopterin-synthase sulfurtransferase	MOCS3	17504	17340.3	16590.7	15665.3	18173.7	18193	0.0135382	0.0531457	-	-	10.7	4	-
911	CD2 antigen cytoplasmic tail-binding protein 2	CD2BP2	29927.1	33173.5	31367	32520	29365.7	30370.2	-0.0342059	0.167112	-	-	14.1	4	-
912	Zinc finger FYVE domain-containing protein 9	ZFYVE9	4055.49	5957.79	5029.83	5284.32	4725.03	5501.87	0.0589338	0.14322	-	-	2.2	3	+
913	Tumor necrosis factor receptor superfamily member 6B	TNFRSF6B	70808	71897.2	64217.5	71377.4	69824.5	65902.5	0.00223875	0.00989426	-	-	22.3	7	-
914	Supervillin	SVIL	58045.4	59806.8	64316.5	57940.7	60513.4	63510.3	-0.0012863	0.0057416	-	-	8.6	13	-
915	BAG family molecular chaperone regulator 4	BAG4	17012.7	53526.6	53821.3	43924.8	44266.3	38465.4	0.203255	0.182827	-	-	13.3	4	-
916	Activator of 90 kDa heat shock protein ATPase homolog 1	AHSA1	916468	913453	844585	871244	912786	959077	0.0364473	0.207783	-	-	57.1	17	-
917	Poly(A)-specific ribonuclease PARN	PARN	881845	937723	972746	933028	959458	952861	0.028219	0.170172	-	-	34.1	23	-
918	dTDP-D-glucose 4,6-dehydratase	TGDS	41139.6	45773	51128.5	43194.2	44545.8	46869.4	-0.0314594	0.121383	-	-	8.6	4	-
919	Proteasome assembly chaperone 1	PSMG1	497914	496882	564914	447844	523011	529816	-0.0571665	0.247024	-	-	41	14	-
920	Sphingosine-1-phosphate lyase 1	SGPL1	458674	497219	494512	476587	523872	499049	0.047927	0.28879	-	-	26.2	15	-
922	Ribosome biogenesis protein NSA2 homolog	NSA2	51046.1	68141	71966.3	55091.1	59254.1	70287.4	-0.0418809	0.0986876	-	-	18.8	5	-
923	GDH/6PGL endoplasmic bifunctional protein;Glucose 1-dehydrogenase;6-phosphogluconolactonase	H6PD	204885	218279	190558	219554	209430	214390	0.0700202	0.43045	-	-	21.4	15	-
924	Protein transport protein Sec24A	SEC24A	138997	136285	126266	137806	136935	144494	0.0629974	0.407929	-	-	14.7	12	-
925	Protein transport protein Sec24B	SEC24B	135800	134052	139045	139310	141664	145536	0.0607762	0.458895	-	-	13.9	15	-
927	NAD kinase	NADK	50392.3	54291.6	62313.9	49442.4	54951.4	55120	-0.0623347	0.254507	-	-	15	6	-
928	Tyrosyl-DNA phosphodiesterase 2	TDP2	67913.3	59327.4	46993.2	60750.5	49280	54475.8	-0.0717769	0.187423	-	-	14.8	5	-
931	Histidine protein methyltransferase 1 homolog	METTL18	20477.7	25995	23342.4	26257.8	23750.5	23967.8	0.0888537	0.359076	-	-	6.2	3	-
932	Persulfide dioxygenase ETHE1, mitochondrial	ETHE1	468787	423319	361939	472289	360158	406933	-0.0177769	0.0466422	-	-	40.6	10	-
933	Long-chain-fatty-acid--CoA ligase 3	ACSL3	478999	558324	589975	500796	638767	609145	0.101507	0.362179	-	-	30.3	19	-
934	DNA-directed RNA polymerase I subunit RPA1	POLR1A	138323	147019	151694	142351	162088	159533	0.0849583	0.493969	-	-	11.5	18	-
935	YEATS domain-containing protein 4	YEATS4	73967.7	75407.1	81086.9	75513.2	76634	74210.1	-0.0249113	0.1399	-	-	44.9	10	-
936	Zinc finger and BTB domain-containing protein 11	ZBTB11	48315.8	55638.4	57142	49788.4	47223.7	53555.1	-0.0955936	0.464224	-	-	8.5	8	-
937	CCR4-NOT transcription complex subunit 4	CNOT4	89044.9	90798.5	100847	93249	88371.1	93606.1	-0.026677	0.133546	-	-	9.9	7	-
938	STAM-binding protein	STAMBP	446953	404988	429357	388650	407287	398425	-0.100453	0.762435	-	-	30.7	13	-
939	Cleavage and polyadenylation specificity factor subunit 4	CPSF4	20434.6	20236	20816.6	21459	20838.8	21585.5	0.0550844	0.348302	-	-	33.1	7	-
941	N-acetylserotonin O-methyltransferase-like protein	ASMTL	203511	204555	200783	209046	221215	225977	0.107402	0.883805	-	-	28.8	19	-
942	Phosphatidate cytidylyltransferase 2	CDS2	116651	123148	123908	126384	123758	126690	0.051591	0.362577	-	-	13	4	-
945	Bromodomain-containing protein 1	BRD1	41825.8	53507.8	58396.4	45261.5	51864.4	51010.5	-0.042066	0.115196	-	-	3.9	4	-
946	Ribonuclease P protein subunit p29	POP4	59171.7	95181	100362	65842.6	87576.3	87966	-0.0520707	0.084292	-	-	27.3	5	-
947	E3 ubiquitin-protein ligase HERC2	HERC2	69189.6	72375.4	75510.4	73430.8	84936.6	81979.7	0.145103	0.913012	-	-	4.6	20	-
948	Ras-related protein Rab-3D	RAB3D	170208	190629	193316	184128	191216	195947	0.0457826	0.24998	-	-	19.6	5	-
949	Synaptosomal-associated protein 29	SNAP29	74262.3	86868.5	75738.1	99832.6	85203.3	72769.1	0.113755	0.383953	-	-	33.7	8	-
950	Serine/threonine-protein kinase OSR1	OXSR1	270710	251828	225462	284261	240938	257069	0.0653193	0.278117	-	-	24.3	12	-
951	Geranylgeranyl pyrophosphate synthase	GGPS1	32313.5	26718.2	26023.9	27589.1	29418.8	27929.9	0.00428231	0.0141864	-	-	13	3	-
952	Heat shock 70 kDa protein 4L	HSPA4L	369758	329849	291126	363689	306525	344070	0.0371263	0.126276	-	-	33.5	25	-
953	Polypyrimidine tract-binding protein 3	PTBP3	101392	92581.7	55894.6	103889	68542.9	85558.1	0.0718591	0.104548	-	-	10.9	5	-
954	TBC1 domain family member 8	TBC1D8	17115.1	18291.1	22475.5	16904.2	23980.1	23407.2	0.1438	0.369716	-	-	7	7	-
956	U6 snRNA-associated Sm-like protein LSm8	LSM8	153736	140392	176401	119797	167912	151782	-0.106161	0.307852	-	-	44.8	4	-
957	AP-2 complex subunit alpha-1	AP2A1	892299	943945	954388	928730	1.04874e+06	1.01903e+06	0.101388	0.682102	-	-	27.4	28	-
958	Protein Wiz	WIZ	7865.33	8655.06	7672.53	6777.78	8818.62	6951.53	-0.110019	0.378627	-	-	4.3	3	+
959	Probable ATP-dependent RNA helicase DDX58	DDX58	39862.4	41316.4	43497.1	39098.1	44374.7	47044.5	0.0627339	0.286902	-	-	11.4	10	-
960	Double-stranded RNA-binding protein Staufen homolog 1	STAU1	329413	321513	329297	361196	329681	336525	0.0668011	0.475076	-	-	39.7	19	-
961	Tetratricopeptide repeat protein 4	TTC4	118456	95752.1	101236	103006	98680	102562	-0.0464687	0.197634	-	-	27.6	12	-
963	BAG family molecular chaperone regulator 2	BAG2	525370	366281	339339	525316	328459	373982	-0.00571508	0.00857375	-	-	52.6	13	-
964	BAG family molecular chaperone regulator 3	BAG3	47702.3	107876	63888	62085.1	100577	54713.8	0.0184898	0.0183176	-	-	38.1	16	-
965	Mitogen-activated protein kinase kinase kinase kinase 4	MAP4K4	96182.4	101422	106627	96225.4	107074	102916	0.00925773	0.0428191	-	-	11.1	12	-
966	Malonyl-CoA decarboxylase, mitochondrial	MLYCD	87144.4	90677.3	83823.5	94277.4	89600.6	91051.6	0.0718671	0.502688	-	-	15.9	7	-
967	Quinone oxidoreductase-like protein 1	CRYZL1	555907	529569	567134	562204	511673	529777	-0.0438846	0.271008	-	-	37.2	15	-
968	Apoptosis-inducing factor 1, mitochondrial	AIFM1	934970	975730	1.00878e+06	927150	940511	956500	-0.04731	0.330809	-	-	42.4	25	-
969	Chloride intracellular channel protein 3	CLIC3	44514.8	36486.7	40452.2	38526.5	39943.4	36048.6	-0.0813735	0.371637	-	-	43.6	7	-
973	Uridine diphosphate glucose pyrophosphatase	NUDT14	29275.1	27691.9	26470.8	27464.4	23888.7	25357.7	-0.122408	0.70348	-	-	22.1	4	-
976	3(2),5-bisphosphate nucleotidase 1	BPNT1	399576	413069	383676	386597	400539	416690	0.00900279	0.0486595	-	-	12.5	4	-
978	N(G),N(G)-dimethylarginine dimethylaminohydrolase 2	DDAH2	163103	121528	112905	181184	110900	120434	0.0375913	0.0610156	-	-	34.7	9	-
979	Abhydrolase domain-containing protein 16A	ABHD16A	46991	50455.9	56415	47145.1	58888.6	55003	0.0637066	0.22896	-	-	14.5	7	-
980	Thioredoxin domain-containing protein 12	TXNDC12	320351	399817	447700	411719	398807	394648	0.0587983	0.186531	-	-	48.3	8	-
982	Probable tRNA pseudouridine synthase 2	TRUB2	13856.6	15728.2	13677.4	16089.7	16846.4	18132	0.240469	1.41039	-	-	13	4	-
983	Methyl-CpG-binding domain protein 3	MBD3	71165.5	56682.2	57376.7	60912.8	64097.8	51976.4	-0.0632215	0.202195	-	-	27.5	7	-
984	DNA topoisomerase 3-beta-1	TOP3B	54218.4	58241.8	67420.8	55316.8	61954.4	62749	0.00482736	0.0157783	-	-	14.3	8	-
985	Diphosphoinositol polyphosphate phosphohydrolase 1	NUDT3	371006	285162	217938	366622	206943	242659	-0.108229	0.158867	-	-	42.4	7	-
986	B-cell lymphoma/leukemia 10	BCL10	60448.8	45895.6	34762.6	66608.8	37762.8	39096.9	0.00937548	0.0113392	-	-	26.2	7	-
987	NADH dehydrogenase [ubiquinone] 1 beta subcomplex subunit 10	NDUFB10	50878.2	54686.2	55005	53001.2	52930.2	49950.1	-0.0423942	0.24603	-	-	35.5	5	-
988	Cleft lip and palate transmembrane protein 1	CLPTM1	152559	126656	100935	134432	108498	117946	-0.0603475	0.142445	-	-	9.3	7	-
989	Zinc finger BED domain-containing protein 1	ZBED1	18075.2	19184.1	21397.8	17705.7	22376.5	21292.4	0.0617186	0.209082	-	-	10.4	6	-
990	Molybdopterin synthase catalytic subunit	MOCS2	11472	9989.9	8383.06	13141.2	7825.56	9375.56	0.00171177	0.00271182	-	-	18.6	3	+
991	Mitochondrial import receptor subunit TOM40 homolog	TOMM40	276656	282670	237328	265973	247494	268508	-0.023484	0.0980911	-	-	24.3	7	-
992	Peroxisomal membrane protein 11B	PEX11B	356959	410793	499957	368492	454289	418667	-0.0216425	0.0545106	-	-	25.5	6	-
993	Serine/threonine-protein kinase PAK 4	PAK4	208271	231262	261314	211119	269332	234524	0.0278024	0.0830321	-	-	39.9	20	-
994	Serine/threonine-protein kinase Chk2	CHEK2	52231.7	56773.8	55911.5	51488.3	57302	61271.6	0.0415838	0.18642	-	-	15.5	8	-
995	Actin-like protein 6A	ACTL6A	338457	314213	331589	309867	331339	316263	-0.0396773	0.251148	-	-	29.4	13	-
996	Histone-lysine N-methyltransferase NSD2	WHSC1	22693.5	29005.1	37961.7	24583.7	30433.6	28978.4	-0.0682608	0.13432	-	-	6.4	6	-
997	Molybdopterin synthase sulfur carrier subunit	MOCS2	25833.4	30083.9	29324.8	28311.1	31628.1	30244.3	0.0829637	0.406728	-	-	30.7	3	-
999	Cytochrome b5	CYB5A	29022.7	24820.5	28832.6	24833	24097	25570.2	-0.146949	0.841854	-	-	36.7	3	-
1000	L-lactate dehydrogenase A chain	LDHA	4.84675e+06	5.05151e+06	5.2366e+06	4.38711e+06	5.19377e+06	4.86222e+06	-0.0702319	0.368775	-	-	39.8	21	-
1001	Glutamate dehydrogenase 1, mitochondrial;Glutamate dehydrogenase 2, mitochondrial	GLUD1;GLUD2	2.05909e+06	2.2434e+06	2.54667e+06	1.93605e+06	2.29004e+06	2.18501e+06	-0.0933908	0.392261	-	-	52.5	28	-
1002	Dihydrofolate reductase	DHFR	100215	93745.3	89713.9	106886	90397.6	99916	0.0652966	0.317427	-	-	44.4	8	-
1003	NADH-cytochrome b5 reductase 3;NADH-cytochrome b5 reductase 3 membrane-bound form;NADH-cytochrome b5 reductase 3 soluble form	CYB5R3	626879	752764	795609	603788	781058	742160	-0.0337476	0.0939839	-	-	55.4	15	-
1004	Glutathione reductase, mitochondrial	GSR	2.037e+06	2.12299e+06	2.3556e+06	1.97967e+06	1.98867e+06	2.05822e+06	-0.110057	0.723827	-	-	45.5	23	-
1005	Cytochrome c oxidase subunit 2	MT-CO2	276413	264044	220908	296779	291127	298371	0.225698	1.28906	-	-	30.8	6	-
1006	Superoxide dismutase [Cu-Zn]	SOD1	502692	470713	522854	668419	453758	478717	0.0769726	0.203643	-	-	41.6	6	-
1007	Purine nucleoside phosphorylase	PNP	1.12762e+06	1.08093e+06	1.06983e+06	1.07136e+06	1.01731e+06	1.08296e+06	-0.0479192	0.331226	-	-	69.9	18	-
1008	Hypoxanthine-guanine phosphoribosyltransferase	HPRT1	1.11927e+06	940915	836509	949135	828548	958359	-0.0750552	0.253534	-	-	56.4	11	-
1009	Aspartate aminotransferase, mitochondrial	GOT2	2.57274e+06	3.01243e+06	3.61048e+06	2.38895e+06	3.24654e+06	3.02522e+06	-0.0846997	0.210137	-	-	63.5	31	-
1010	Epidermal growth factor receptor	EGFR	562374	533111	555141	528368	546177	563309	-0.0113281	0.0656293	-	-	31.6	32	-
1011	Phosphoglycerate kinase 1	PGK1	1.2768e+07	1.27396e+07	1.35777e+07	1.23697e+07	1.28338e+07	1.26966e+07	-0.0439625	0.283878	-	-	73.6	37	-
1012	Adenylate kinase isoenzyme 1	AK1	856337	802610	772486	833174	796998	821135	0.0128087	0.0692723	-	-	53.6	13	-
1015	Urokinase-type plasminogen activator;Urokinase-type plasminogen activator long chain A;Urokinase-type plasminogen activator short chain A;Urokinase-type plasminogen activator chain B	PLAU	10080.8	15295.8	8388.71	10166.2	14357.7	8668.53	-0.0106004	0.0133207	-	-	13.8	5	-
1016	Adenosine deaminase	ADA	301606	274293	294535	275816	268992	279899	-0.0768841	0.550634	-	-	39.4	14	-
1017	Carbonic anhydrase 2	CA2	356052	380517	396305	327252	374982	370913	-0.0794517	0.437006	-	-	43.1	9	-
1018	Argininosuccinate synthase	ASS1	414009	463804	511327	416920	523192	517216	0.0668173	0.223271	-	-	29.1	15	-
1020	Complement C3;Complement C3 beta chain;C3-beta-c;Complement C3 alpha chain;C3a anaphylatoxin;Acylation stimulating protein;Complement C3b alpha chain;Complement C3c alpha chain fragment 1;Complement C3dg fragment;Complement C3g fragment;Complement C3d fragment;Complement C3f fragment;Complement C3c alpha chain fragment 2	C3	206331	21973.4	15108.6	20713.3	21266	19115.6	-1.00805	0.508559	-	-	3.7	6	-
1021	Metalloproteinase inhibitor 1	TIMP1	48298.7	46590.5	46957.8	43326.3	46350.2	45196.3	-0.0731207	0.509047	-	-	18.8	4	-
1022	Cystatin-C	CST3	23590.7	26435.4	29792.9	21037.8	26041.6	25829.8	-0.130938	0.47132	-	-	25.3	3	-
1026	GTPase KRas;GTPase KRas, N-terminally processed	KRAS	156152	151086	174846	162390	180483	166379	0.0804673	0.433579	-	-	19.1	4	-
1027	Low-density lipoprotein receptor	LDLR	55924.9	59835.1	46165.9	57725.8	49200.3	51061.6	-0.0303954	0.0934808	-	-	13.4	9	-
1029	Transforming growth factor beta-1;Latency-associated peptide	TGFB1	65042.8	69479.7	80215.7	65392.4	67869.2	66959.8	-0.0955634	0.473142	-	-	12.8	5	-
1030	Ig kappa chain C region	IGKC	46612.9	4334.33	4418.59	3358.27	4215.91	3280.47	-1.42153	0.803641	-	-	51.4	3	-
1031	Ig gamma-1 chain C region	IGHG1	260480	38742.6	53668.5	38468.5	47805	40873.3	-0.949701	0.700844	-	-	13.6	3	-
1033	Ig gamma-3 chain C region	IGHG3	739749	91420.7	117497	86121.8	97258.2	77563.3	-1.20416	0.818042	-	-	14.3	3	-
1037	Prelamin-A/C;Lamin-A/C	LMNA	2.52307e+06	2.04245e+06	2.13851e+06	1.95464e+06	2.18803e+06	1.92258e+06	-0.140838	0.675377	-	-	58.3	50	-
1039	Fibrinogen alpha chain;Fibrinopeptide A;Fibrinogen alpha chain	FGA	145464	14218.4	16580.8	13726.8	14759.3	13393	-1.21992	0.712111	-	-	6.8	4	-
1043	Transferrin receptor protein 1;Transferrin receptor protein 1, serum form	TFRC	1.39689e+06	1.59383e+06	1.59784e+06	1.48368e+06	1.65159e+06	1.57113e+06	0.0380055	0.181345	-	-	43.8	30	-
1044	Serotransferrin	TF	78566.2	10354.3	10164.2	10853.6	11675.5	10585.7	-0.874621	0.534676	-	-	10.6	6	-
1045	Ferritin light chain	FTL	137120	149914	210641	169214	169102	149972	-0.00430944	0.00888917	-	-	45.7	9	-
1046	Ferritin heavy chain;Ferritin heavy chain, N-terminally processed	FTH1	185826	234118	301946	206069	255348	228091	-0.0434248	0.0876452	-	-	55.2	10	-
1050	NADH-ubiquinone oxidoreductase chain 5	MT-ND5	76552.6	108191	129497	77601	131165	112772	0.0326349	0.0452734	-	-	9	4	-
1053	Catalase	CAT	1.16265e+06	1.28136e+06	1.43746e+06	1.02033e+06	1.31866e+06	1.27398e+06	-0.107054	0.371306	-	-	51.6	30	-
1054	RAF proto-oncogene serine/threonine-protein kinase	RAF1	53864.5	55825.6	53462	56337.5	56460.4	58859.7	0.0732797	0.531055	-	-	6.2	4	-
1055	Glucosylceramidase	GBA	192230	179140	183671	170761	181014	172055	-0.0833666	0.621407	-	-	26.1	11	-
1056	Tissue alpha-L-fucosidase	FUCA1	240658	235990	226339	221617	224052	244636	-0.0272179	0.151048	-	-	25.5	12	-
1057	Fructose-bisphosphate aldolase A	ALDOA	1.24465e+07	1.24422e+07	1.40707e+07	1.21e+07	1.23843e+07	1.24782e+07	-0.0735801	0.438824	-	-	64.8	34	-
1058	Cystatin-B	CSTB	526763	466484	490396	378592	463630	464780	-0.187588	0.954805	-	-	64.3	7	-
1059	Annexin A1	ANXA1	1.50933e+06	1.15572e+06	1.00148e+06	1.16487e+06	1.10995e+06	1.13116e+06	-0.0854547	0.237516	-	-	61	25	-
1061	Glucocorticoid receptor	NR3C1	1528.29	2575.25	1780.98	1394.82	2027.67	2054.88	-0.0901164	0.140941	-	-	9	4	+
1062	Major prion protein	PRNP	4119.71	3857.56	5444.35	4415.8	4521.1	3979.23	-0.0410506	0.100354	-	-	13	3	+
1063	Superoxide dismutase [Mn], mitochondrial	SOD2	571122	529394	578024	585854	545349	496177	-0.0468992	0.228404	-	-	43.2	10	-
1064	Ornithine aminotransferase, mitochondrial;Ornithine aminotransferase, hepatic form;Ornithine aminotransferase, renal form	OAT	635824	696575	755628	615951	870609	762039	0.0960409	0.293613	-	-	45.6	21	-
1065	Thymidine kinase, cytosolic	TK1	29979.2	24238.7	20422	30133.5	21118.3	25269.2	0.0386146	0.0767832	-	-	26.5	5	-
1069	Glyceraldehyde-3-phosphate dehydrogenase	GAPDH	1.4682e+07	1.89295e+07	2.23157e+07	1.42759e+07	1.99398e+07	1.84684e+07	-0.0794828	0.16466	-	-	67.8	31	-
1070	Argininosuccinate lyase	ASL	545767	599254	655554	546549	641902	614231	0.00243848	0.0084532	-	-	41.6	20	-
1071	HLA class I histocompatibility antigen, A-3 alpha chain	HLA-A	762840	702959	796231	619798	749582	693786	-0.135211	0.723026	-	-	23	8	-
1072	Receptor tyrosine-protein kinase erbB-2	ERBB2	38129.9	35989.7	37569.9	39038	33941.5	37249.6	-0.0209772	0.0960036	-	-	6.8	6	-
1073	Calpain small subunit 1	CAPNS1	422254	375197	398653	398524	343857	361932	-0.116233	0.685785	-	-	22.8	6	-
1075	Heat shock protein beta-1	HSPB1	929132	851944	802440	799133	934751	887578	0.0206192	0.0838159	-	-	66.3	18	-
1076	Thymidylate synthase	TYMS	32294.6	26470.4	27204.8	31512.1	27700.5	31825	0.0854804	0.344081	-	-	11.2	4	-
1077	Dolichyl-diphosphooligosaccharide--protein glycosyltransferase subunit 1	RPN1	1.48841e+06	1.59638e+06	1.5192e+06	1.55836e+06	1.60356e+06	1.63507e+06	0.0595884	0.429775	-	-	54	33	-
1078	Dolichyl-diphosphooligosaccharide--protein glycosyltransferase subunit 2	RPN2	543881	604560	680870	548311	742675	671969	0.0965209	0.300878	-	-	27.2	15	-
1079	Guanine nucleotide-binding protein G(i) subunit alpha-2	GNAI2	548444	564452	581588	541305	618375	616119	0.0653134	0.375233	-	-	20	5	-
1080	Anion exchange protein 2	SLC4A2	66019.1	72106	73316.9	73597.4	70156	72137.6	0.0312745	0.170405	-	-	9	10	-
1081	Sodium/potassium-transporting ATPase subunit alpha-1	ATP1A1	2.87281e+06	2.73027e+06	2.75951e+06	2.68638e+06	2.90043e+06	2.90551e+06	0.0216009	0.123803	-	-	28.6	32	-
1082	Sodium/potassium-transporting ATPase subunit beta-1	ATP1B1	497923	353257	351233	357403	360732	368375	-0.126472	0.396705	-	-	37.2	12	-
1083	Amyloid beta A4 protein;N-APP;Soluble APP-alpha;Soluble APP-beta;C99;Beta-amyloid protein 42;Beta-amyloid protein 40;C83;P3(42);P3(40);C80;Gamma-secretase C-terminal fragment 59;Gamma-secretase C-terminal fragment 57;Gamma-secretase C-terminal fragment 50;C31	APP	186392	157672	115695	169837	119592	141857	-0.0796285	0.151724	-	-	21.4	15	-
1086	Aldehyde dehydrogenase, mitochondrial	ALDH2	1.1375e+06	1.15841e+06	1.27058e+06	986689	1.22366e+06	1.13165e+06	-0.0977338	0.454601	-	-	32.3	15	-
1088	Protein S100-A8;Protein S100-A8, N-terminally processed	S100A8	371698	159436	535865	238831	287281	154015	-0.529153	0.544054	-	-	60.2	7	-
1089	Non-histone chromosomal protein HMG-14	HMGN1	344610	426524	294040	414535	257271	214931	-0.304984	0.559899	-	-	59	9	-
1090	ADP/ATP translocase 2;ADP/ATP translocase 2, N-terminally processed	SLC25A5	1.18744e+06	1.32868e+06	1.41921e+06	1.24729e+06	1.51398e+06	1.45507e+06	0.0984295	0.422651	-	-	19.5	6	-
1091	Ubiquitin-like protein ISG15	ISG15	346092	283775	252163	352288	255443	284226	0.0155135	0.0339621	-	-	45.5	7	-
1092	Propionyl-CoA carboxylase alpha chain, mitochondrial	PCCA	409833	428194	408581	399019	426575	431218	0.0112497	0.0626533	-	-	34.3	24	-
1093	Propionyl-CoA carboxylase beta chain, mitochondrial	PCCB	313345	353500	382545	304774	364876	357044	-0.031281	0.109024	-	-	47.7	22	-
1094	Eukaryotic translation initiation factor 2 subunit 1	EIF2S1	1.27582e+06	1.23118e+06	1.21265e+06	1.16659e+06	1.29698e+06	1.25244e+06	-0.00247348	0.0123873	-	-	63.5	23	-
1095	Non-histone chromosomal protein HMG-17	HMGN2	554399	1.20728e+06	1.82511e+06	447339	1.399e+06	865742	-0.390963	0.305423	-	-	41.1	3	-
1096	Intercellular adhesion molecule 1	ICAM1	17002.8	15072.3	15704	13760.2	16045.2	15410.4	-0.0807548	0.372453	-	-	7.7	3	-
1098	60S acidic ribosomal protein P2	RPLP2	100772	121224	166813	102664	96805.5	87440.8	-0.409845	1.21029	-	-	61.7	7	-
1099	60S acidic ribosomal protein P0;60S acidic ribosomal protein P0-like	RPLP0;RPLP0P6	1.2019e+06	1.15599e+06	1.1409e+06	1.16283e+06	1.30782e+06	1.30989e+06	0.109877	0.74955	-	-	46.4	15	-
1100	DNA-directed RNA polymerase III subunit RPC4	POLR3D	63888.7	69019.1	63854.1	58187.8	61943.7	66035.2	-0.0808074	0.472156	-	-	22.1	8	-
1101	Lupus La protein	SSB	3.39104e+06	3.23991e+06	3.62236e+06	3.39867e+06	3.23475e+06	3.36683e+06	-0.034865	0.200061	-	-	60.8	36	-
1102	Integrin beta-1	ITGB1	1.95796e+06	1.88083e+06	2.12097e+06	1.49786e+06	1.95498e+06	1.84989e+06	-0.175981	0.77467	-	-	29.7	27	-
1103	Keratin, type I cytoskeletal 18	KRT18	4.23781e+06	4.86673e+06	4.62281e+06	4.43965e+06	4.85297e+06	4.27943e+06	-0.0161024	0.0687606	-	-	50.7	24	-
1105	Uroporphyrinogen decarboxylase	UROD	353896	333647	376605	300336	340403	344926	-0.111532	0.641531	-	-	31.9	11	-
1106	Insulin receptor;Insulin receptor subunit alpha;Insulin receptor subunit beta	INSR	114954	107022	114329	100571	116277	106487	-0.0585712	0.315138	-	-	9.2	14	-
1107	Alpha-galactosidase A	GLA	305253	264906	274679	256560	275825	259016	-0.092378	0.560447	-	-	19.8	9	-
1110	Retinoblastoma-associated protein	RB1	171241	177390	187206	176499	203521	198278	0.108263	0.654467	-	-	13.1	12	-
1111	Prothymosin alpha;Prothymosin alpha, N-terminally processed;Thymosin alpha-1	PTMA	303573	280192	314632	533278	219738	255013	0.0530389	0.059945	-	-	36.4	7	-
1112	Cyclin-dependent kinase 1	CDK1	417225	489434	500749	441924	550981	559413	0.137896	0.535611	-	-	39.7	11	-
1113	ATP synthase subunit beta, mitochondrial	ATP5B	2.33868e+06	2.66253e+06	3.23089e+06	2.17427e+06	3.20393e+06	2.81777e+06	-0.0118315	0.023187	-	-	50.1	22	-
1114	Protein S100-A9	S100A9	359797	189686	392147	192090	249513	175546	-0.556481	1.01362	-	-	70.2	7	-
1115	Protein S100-A6	S100A6	705673	706083	1.41298e+06	713807	809070	765914	-0.223508	0.36313	-	-	45.6	6	-
1116	Eukaryotic translation initiation factor 4E	EIF4E	434451	325001	298226	252123	358979	341916	-0.148127	0.343008	-	-	34.6	8	-
1117	Alpha-enolase	ENO1	2.11747e+07	2.48636e+07	2.99824e+07	2.08927e+07	2.66899e+07	2.57295e+07	-0.0459257	0.111043	-	-	20.3	14	-
1119	Glycogen phosphorylase, liver form	PYGL	1.79018e+06	2.1005e+06	2.2805e+06	1.92273e+06	2.22022e+06	2.25524e+06	0.0556491	0.195713	-	-	48	45	-
1120	Glucose-6-phosphate isomerase	GPI	5.65221e+06	6.69369e+06	7.53082e+06	5.32086e+06	7.23759e+06	6.90717e+06	-0.0330539	0.0778734	-	-	35.5	24	-
1121	DNA polymerase beta	POLB	105379	107750	101418	107924	108774	109585	0.0532678	0.380673	-	-	19.4	7	-
1122	Nucleophosmin	NPM1	2.58334e+06	2.08811e+06	2.0958e+06	2.29182e+06	2.27676e+06	2.05665e+06	-0.0250548	0.0875784	-	-	63.3	20	-
1124	Tropomyosin alpha-3 chain	TPM3	1.24896e+06	1.15117e+06	1.16404e+06	1.17551e+06	1.0488e+06	1.08021e+06	-0.109877	0.747657	-	-	13.3	5	-
1126	Integrin alpha-V;Integrin alpha-V heavy chain;Integrin alpha-V light chain	ITGAV	698443	634486	587061	613319	556496	629526	-0.0919901	0.469556	-	-	29.7	31	-
1127	Beta-hexosaminidase subunit alpha	HEXA	483454	440033	421338	436766	402888	431661	-0.0796096	0.472022	-	-	27.2	14	-
1129	Glia-derived nexin	SERPINE2	258424	294240	212126	288409	249885	256292	0.0651737	0.198839	-	-	21.4	11	-
1130	Epoxide hydrolase 1	EPHX1	582852	730488	718885	595847	754088	722950	0.0286066	0.0812586	-	-	35.8	20	-
1131	Acyl-CoA-binding protein	DBI	94170.6	99512.4	147635	99802.5	111899	96899.2	-0.118146	0.280321	-	-	70.1	6	-
1132	L-lactate dehydrogenase B chain	LDHB	4.58746e+06	4.44167e+06	4.98019e+06	3.54018e+06	4.89187e+06	4.38861e+06	-0.139009	0.507999	-	-	40.7	17	-
1133	Major centromere autoantigen B	CENPB	20126.6	19756.5	21211.1	19584	21494.5	21531.4	0.0346121	0.170356	-	-	6	4	-
1135	Glutathione peroxidase 1	GPX1	278317	282401	295596	271174	289884	312269	0.0264612	0.133873	-	-	57.6	10	-
1136	Phosphoglycerate kinase 2	PGK2	257265	246697	246026	241356	229057	225652	-0.107944	0.883454	-	-	3.8	3	-
1137	Vitamin K-dependent protein S	PROS1	35081.6	36950	32035.9	31465.9	35508.9	38293.3	0.0143609	0.0498643	-	-	9.3	7	-
1138	Protein disulfide-isomerase	P4HB	8.89075e+06	8.0129e+06	8.98044e+06	7.70798e+06	8.33851e+06	7.90761e+06	-0.110677	0.723282	-	-	64.4	44	-
1139	Histone H1.0;Histone H1.0, N-terminally processed	H1F0	744473	897776	918311	836193	741963	657992	-0.196102	0.820992	-	-	32	9	-
1140	Acylphosphatase-1	ACYP1	153071	152379	179583	185621	163597	149903	0.0400079	0.140765	-	-	46.5	5	-
1141	Cathepsin D;Cathepsin D light chain;Cathepsin D heavy chain	CTSD	505827	460343	490453	425172	540428	471330	-0.0255257	0.0931342	-	-	38.8	14	-
1142	Annexin A2;Putative annexin A2-like protein	ANXA2;ANXA2P2	4.56734e+06	4.49918e+06	5.09348e+06	4.29599e+06	4.89782e+06	5.13095e+06	0.0148959	0.0564996	-	-	71.1	32	-
1143	Calpain-1 catalytic subunit	CAPN1	2.62753e+06	2.78765e+06	2.70917e+06	2.53423e+06	2.64465e+06	2.66944e+06	-0.0498129	0.34757	-	-	44.4	35	-
1144	Tubulin beta chain	TUBB	865597	861048	905200	845111	1.09943e+06	1.03132e+06	0.168742	0.8018	-	-	10.1	4	-
1145	Involucrin	IVL	187111	20331.6	11959.6	29703.7	30929.9	17687.4	-0.495114	0.203948	-	-	18.5	8	-
1146	Prosaposin;Saposin-A;Saposin-B-Val;Saposin-B;Saposin-C;Saposin-D	PSAP	212070	316381	490891	258956	284666	270672	-0.241027	0.379277	-	-	16.4	11	-
1147	Beta-hexosaminidase subunit beta;Beta-hexosaminidase subunit beta chain B;Beta-hexosaminidase subunit beta chain A	HEXB	878432	904308	975178	828586	857761	873640	-0.106381	0.791133	-	-	36.7	22	-
1149	Profilin-1	PFN1	5.9742e+06	6.32763e+06	7.40665e+06	5.27068e+06	6.7867e+06	6.57815e+06	-0.0836163	0.270592	-	-	74.3	15	-
1150	Bisphosphoglycerate mutase	BPGM	36940.7	34989	37031.1	36425.8	35733.1	37344.1	0.00741695	0.0380936	-	-	22.4	5	-
1151	Adenine phosphoribosyltransferase	APRT	326368	338240	375671	289795	417638	388490	0.0603807	0.161178	-	-	65.7	9	-
1152	Bifunctional glutamate/proline--tRNA ligase;Glutamate--tRNA ligase;Proline--tRNA ligase	EPRS	2.52325e+06	2.43626e+06	2.44696e+06	2.56732e+06	2.59864e+06	2.66098e+06	0.0796788	0.660788	-	-	42.3	65	-
1153	Cathepsin B;Cathepsin B light chain;Cathepsin B heavy chain	CTSB	296226	270980	239166	256485	260395	242196	-0.082382	0.393015	-	-	26.8	10	-
1154	Heat shock protein HSP 90-alpha	HSP90AA1	4.63389e+06	4.78161e+06	4.75094e+06	4.52529e+06	4.82673e+06	4.86104e+06	0.00412888	0.0222792	-	-	24.1	24	-
1155	Galactose-1-phosphate uridylyltransferase	GALT	42636.8	38067.8	38234.7	38105.3	37343.1	35379.8	-0.100598	0.608788	-	-	17.9	7	-
1156	Heterogeneous nuclear ribonucleoproteins C1/C2	HNRNPC	1.29207e+06	1.17835e+06	1.38568e+06	1.50184e+06	1.18306e+06	1.39536e+06	0.0776171	0.29752	-	-	49.8	19	-
1157	Cytochrome b-c1 complex subunit 6, mitochondrial	UQCRH	120459	112978	95141.8	199042	80156.7	91156.9	0.0558841	0.0596128	-	-	46.2	5	-
1158	Laminin subunit beta-1	LAMB1	214145	220245	234429	223304	198421	205980	-0.0922576	0.587017	-	-	13	22	-
1159	Tyrosine-protein kinase Yes	YES1	103296	114340	121302	107612	128104	126444	0.0943179	0.420897	-	-	6.4	4	-
1160	Tyrosine-protein kinase Lyn	LYN	25081.6	27013.1	28207.5	26564	28517.6	28267.2	0.0546952	0.289183	-	-	9	4	-
1162	Fumarate hydratase, mitochondrial	FH	1.29755e+06	1.23719e+06	1.15083e+06	1.26137e+06	1.15639e+06	1.17424e+06	-0.0363945	0.194437	-	-	50.5	22	-
1164	Transcription factor Sp1	SP1	65445.2	80541.1	70450.2	74722.4	75002.8	67002.1	0.00535858	0.0183685	-	-	3.9	4	-
1165	Insulin-like growth factor 1 receptor;Insulin-like growth factor 1 receptor alpha chain;Insulin-like growth factor 1 receptor beta chain	IGF1R	13511.7	9904.78	8166.96	12516.9	8447.33	9791.14	-0.0260929	0.0412072	-	-	3.4	4	+
1166	Annexin A6	ANXA6	1.30779e+06	1.22104e+06	1.17299e+06	1.31617e+06	1.31165e+06	1.32995e+06	0.0978861	0.735659	-	-	49.9	37	-
1168	Complement decay-accelerating factor	CD55	380751	328422	344586	385276	305909	336703	-0.0395973	0.143555	-	-	25.5	10	-
1169	4F2 cell-surface antigen heavy chain	SLC3A2	544869	469084	478432	472536	488974	498144	-0.0291072	0.141749	-	-	28.7	18	-
1170	Beta-glucuronidase	GUSB	201194	202373	190883	210872	178379	195150	-0.0274656	0.127988	-	-	15.8	12	-
1171	ATP-dependent 6-phosphofructokinase, muscle type	PFKM	501893	579833	709650	499141	586994	660589	-0.0311922	0.0724068	-	-	28.8	24	-
1172	Heat shock protein HSP 90-beta	HSP90AB1	8.78171e+06	9.74706e+06	1.05616e+07	8.70502e+06	1.08966e+07	1.04332e+07	0.043513	0.14628	-	-	16.2	13	-
1173	Signal recognition particle receptor subunit alpha	SRPR	353959	384288	391242	368535	431282	413395	0.101374	0.571777	-	-	30.3	19	-
1174	Asparagine synthetase [glutamine-hydrolyzing]	ASNS	536175	627119	694503	555241	720975	714265	0.0973658	0.294487	-	-	43.9	21	-
1175	Porphobilinogen deaminase	HMBS	367207	398483	463525	373789	423758	404316	-0.027603	0.0987114	-	-	41.9	15	-
1176	Pyruvate dehydrogenase E1 component subunit alpha, somatic form, mitochondrial	PDHA1	734297	743687	674322	729333	754704	773960	0.0700844	0.471457	-	-	39.3	20	-
1177	Cytochrome c1, heme protein, mitochondrial	CYC1	53685.8	67910.7	62742.4	55440.3	66788.4	68761.8	0.0515074	0.161018	-	-	21.8	5	-
1178	U2 small nuclear ribonucleoprotein B	SNRPB2	1.27088e+06	941831	741824	1.21677e+06	788582	892034	-0.01765	0.0259953	-	-	38.2	8	-
1179	Hepatocyte growth factor receptor	MET	340254	448033	364583	327951	491918	369910	0.0342016	0.0711753	-	-	15.3	22	-
1180	Melanotransferrin	MFI2	126773	110335	107112	122591	105840	106683	-0.0380661	0.149038	-	-	16.5	12	-
1181	U1 small nuclear ribonucleoprotein 70 kDa	SNRNP70	1.36401e+06	2.03141e+06	3.50257e+06	1.71857e+06	2.07007e+06	1.78596e+06	-0.203723	0.265349	-	-	38.2	25	-
1182	Integrin alpha-5;Integrin alpha-5 heavy chain;Integrin alpha-5 light chain	ITGA5	346972	311169	348786	275214	313475	314404	-0.157779	0.964154	-	-	14.4	14	-
1183	Nuclear factor 1 C-type	NFIC	77258.5	67730.2	66708	65679.3	73181.4	63195.5	-0.0668715	0.302931	-	-	12.8	7	-
1184	Vimentin	VIM	198760	65864.8	68224.1	66248.8	60211.6	60295.8	-0.630917	0.765187	-	-	12.9	6	-
1185	40S ribosomal protein S17	RPS17	942963	757640	838659	859424	838941	843856	0.00737974	0.0281791	-	-	63	10	-
1186	Guanine nucleotide-binding protein G(k) subunit alpha	GNAI3	58584.3	58705.1	62145.6	52872.3	63994.7	61179.1	-0.0153837	0.0601455	-	-	13	4	-
1187	Annexin A5	ANXA5	1.65403e+06	1.45241e+06	1.26472e+06	1.57426e+06	1.52599e+06	1.5794e+06	0.106847	0.4696	-	-	47.8	23	-
1189	40S ribosomal protein SA	RPSA	867250	1.14198e+06	1.18088e+06	1.19689e+06	1.27722e+06	1.20887e+06	0.22001	0.907968	-	-	50.8	13	-
1190	CD63 antigen	CD63	437765	277593	303515	326264	238441	286518	-0.242201	0.59281	-	-	12.8	3	-
1191	39S ribosomal protein L3, mitochondrial	MRPL3	219507	236192	274481	228193	265390	260285	0.0491781	0.180705	-	-	19.3	8	-
1192	U1 small nuclear ribonucleoprotein A	SNRPA	555907	315694	271779	435616	272467	299571	-0.141257	0.187086	-	-	34	9	-
1193	Fibroblast growth factor 2	FGF2	27354.8	32457	37483.7	27175.4	31658.9	29668.9	-0.127575	0.441974	-	-	18.1	3	-
1194	Gamma-enolase	ENO2	902996	883985	979237	888242	909183	921848	-0.0234488	0.133651	-	-	51.2	16	-
1195	3-ketoacyl-CoA thiolase, peroxisomal	ACAA1	197035	185955	165907	188608	181184	185324	0.0197033	0.088722	-	-	41.3	13	-
1196	Signal recognition particle 19 kDa protein	SRP19	358279	262966	250452	337256	231735	249731	-0.0912679	0.19168	-	-	41.7	8	-
1197	Glutathione S-transferase P	GSTP1	1.98616e+06	1.70669e+06	1.74407e+06	1.869e+06	1.67784e+06	1.90311e+06	0.00452861	0.01739	-	-	53.8	10	-
1198	U1 small nuclear ribonucleoprotein C	SNRPC	105173	113176	91019.3	150807	85770.8	90202.8	0.0356447	0.0568804	-	-	18.9	3	-
1199	Galectin-1	LGALS1	837548	967366	976437	1.11899e+06	850099	877339	0.0257111	0.0741178	-	-	71.9	9	-
1200	Dihydropteridine reductase	QDPR	57013.4	73947.1	82636.9	51323.9	81724.2	82734.1	-0.00190171	0.00285594	-	-	35.7	8	-
1201	High mobility group protein B1;Putative high mobility group protein B1-like 1	HMGB1;HMGB1P1	5.82358e+06	4.36033e+06	4.15836e+06	5.64933e+06	4.7584e+06	4.7013e+06	0.0864199	0.239725	-	-	35.8	15	-
1202	Retinol-binding protein 1	RBP1	984817	781182	695903	853718	676843	826594	-0.0548807	0.138331	-	-	85.2	15	-
1205	Clathrin light chain A	CLTA	330545	476451	468829	507415	429561	418943	0.102183	0.264926	-	-	28.9	9	-
1206	Clathrin light chain B	CLTB	48698.4	51777.1	63336.4	54149.8	52102.4	50178.3	-0.0579507	0.209702	-	-	24.2	7	-
1209	2,3-cyclic-nucleotide 3-phosphodiesterase	CNP	397385	378752	385797	390960	385226	396546	0.0135266	0.0842428	-	-	35.9	21	-
1210	Heme oxygenase 1	HMOX1	81990.8	41250.4	39236	43824.9	38573.6	38237.2	-0.345901	0.592992	-	-	25	6	-
1211	Dihydrolipoyl dehydrogenase, mitochondrial	DLD	1.69103e+06	1.76541e+06	1.71027e+06	1.76166e+06	1.56934e+06	1.58766e+06	-0.0727121	0.4691	-	-	36.1	20	-
1212	Heterogeneous nuclear ribonucleoprotein A1;Heterogeneous nuclear ribonucleoprotein A1, N-terminally processed;Heterogeneous nuclear ribonucleoprotein A1-like 2	HNRNPA1;HNRNPA1L2	1.33195e+06	1.66777e+06	1.84717e+06	1.20248e+06	1.82417e+06	1.64992e+06	-0.0603741	0.121809	-	-	56.6	17	-
1213	U2 small nuclear ribonucleoprotein A	SNRPA1	786390	604870	615219	678477	624708	631660	-0.0427798	0.143715	-	-	47.8	14	-
1214	Pro-cathepsin H;Cathepsin H mini chain;Cathepsin H;Cathepsin H heavy chain;Cathepsin H light chain	CTSH	82513.6	75971.4	84800.7	68215.2	76403.4	74059.6	-0.153916	1.01778	-	-	11.3	4	-
1215	Cytochrome c oxidase subunit 6C	COX6C	338448	255438	229974	328595	285368	277754	0.129856	0.372859	-	-	52	7	-
1216	Tumor-associated calcium signal transducer 2	TACSTD2	111855	113686	179810	90160.9	131356	132021	-0.182778	0.339583	-	-	26.9	9	-
1217	Poly [ADP-ribose] polymerase 1	PARP1	2.45571e+06	2.88219e+06	3.03657e+06	2.59891e+06	3.2611e+06	2.90679e+06	0.0656487	0.22702	-	-	44.1	55	-
1218	DNA polymerase alpha catalytic subunit	POLA1	56170	64375.3	60769.5	64945.4	63676.9	67790	0.117139	0.754173	-	-	7.5	10	-
1220	Arachidonate 5-lipoxygenase	ALOX5	15801.1	16868.9	18249.7	15436.4	17579.6	17755.3	-0.00458984	0.0160913	-	-	6	3	-
1221	Furin	FURIN	56557.1	56942.2	54873.5	49816.4	58955.5	53306.2	-0.058255	0.296536	-	-	12	8	-
1222	Leukotriene A-4 hydrolase	LTA4H	2.42499e+06	2.52259e+06	2.33919e+06	2.25002e+06	2.3386e+06	2.41911e+06	-0.0562788	0.377115	-	-	48.4	29	-
1223	Fructose-bisphosphate aldolase C	ALDOC	3.51229e+06	3.71412e+06	4.20419e+06	3.42392e+06	3.74355e+06	3.8547e+06	-0.0501942	0.221359	-	-	53.8	25	-
1231	Ataxin-1-like	ATXN1L	8674.74	10291	13813.8	10504.2	11871	9068.77	-0.0416701	0.0794323	-	-	7.3	5	-
1233	DNA-directed RNA polymerase II subunit GRINL1A	POLR2M	12146.5	13895.1	9711.62	15918.8	10751	10022.1	0.0218264	0.0357758	-	-	15.8	5	-
1234	Chromosome transmission fidelity protein 8 homolog isoform 2	CHTF8	15072.7	38955.4	37261.6	30923.3	38492.9	25810.2	0.163258	0.169091	-	-	10.5	4	-
1235	Chromosome transmission fidelity protein 8 homolog	CHTF8	9108.1	9172.11	8480.92	8343.77	9172.81	8931.16	-0.0172378	0.0725118	-	-	28.1	3	+
1236	Glutathione S-transferase theta-2;Glutathione S-transferase theta-2B	GSTT2;GSTT2B	7599.57	8598.09	9069.54	6773.91	10658.5	9908.98	0.0905656	0.195131	-	-	13.1	4	+
1242	Heat shock 70 kDa protein 1A;Heat shock 70 kDa protein 1B	HSPA1A;HSPA1B	2.81326e+06	3.14886e+06	3.63565e+06	2.74053e+06	3.28565e+06	3.43165e+06	-0.019917	0.0556544	-	-	22.2	16	-
1244			355531	286468	315452	289182	234541	242934	-0.32113	1.54493	-	-	40.9	8	-
1248	Adrenodoxin, mitochondrial	FDX1	172112	177497	165893	200879	161737	171140	0.0445869	0.185124	-	-	21.7	4	-
1249	60 kDa SS-A/Ro ribonucleoprotein	TROVE2	936676	1.11389e+06	1.13887e+06	966800	1.0769e+06	1.13116e+06	-0.00427972	0.0141338	-	-	41.1	24	-
1251	Lysosomal alpha-glucosidase;76 kDa lysosomal alpha-glucosidase;70 kDa lysosomal alpha-glucosidase	GAA	751721	749734	760068	734598	729869	753049	-0.0284561	0.200552	-	-	25.2	23	-
1252	Ras-related protein R-Ras	RRAS	330149	337863	361118	334086	329160	354162	-0.0162039	0.0868498	-	-	36.2	9	-
1253	HLA class I histocompatibility antigen, Cw-7 alpha chain	HLA-C	153439	130944	97423.1	144736	99310.2	117454	-0.071141	0.134013	-	-	12.6	4	-
1254	Serine/threonine-protein kinase A-Raf	ARAF	36138.7	36378.9	40737.9	35484.6	39459.9	42329	0.0487358	0.203343	-	-	12.9	7	-
1256	Dihydrolipoyllysine-residue acetyltransferase component of pyruvate dehydrogenase complex, mitochondrial	DLAT	846718	821250	821221	731181	863797	789718	-0.0650716	0.363292	-	-	23.5	15	-
1257	Receptor-type tyrosine-protein phosphatase F	PTPRF	250277	235330	228602	237079	243573	226882	-0.0131275	0.0696202	-	-	15	22	-
1258	Nuclear receptor subfamily 2 group F member 6	NR2F6	12416	10667.2	7941.8	11912	8369.86	10011.3	-0.0252009	0.0441177	-	-	6.9	3	+
1260	Thioredoxin	TXN	1.13615e+06	1.23265e+06	1.34931e+06	1.15048e+06	1.23758e+06	1.22352e+06	-0.0391161	0.186752	-	-	51.4	6	-
1261	Cytochrome c oxidase subunit 5B, mitochondrial	COX5B	194772	229484	253210	221456	241565	219022	0.0166642	0.0544515	-	-	35.7	7	-
1262	Lysosomal protective protein;Lysosomal protective protein 32 kDa chain;Lysosomal protective protein 20 kDa chain	CTSA	229764	168945	148088	172061	153396	156228	-0.159775	0.447318	-	-	11.2	5	-
1263	Microsomal glutathione S-transferase 1	MGST1	29120.6	27089.9	25172.5	30899.6	25088.4	30513.8	0.0841436	0.327355	-	-	23.2	3	-
1264	Microtubule-associated protein tau	MAPT	642004	551078	305792	405025	429146	324752	-0.312858	0.527861	-	-	10.9	7	-
1267	cAMP-dependent protein kinase type I-alpha regulatory subunit;cAMP-dependent protein kinase type I-alpha regulatory subunit, N-terminally processed	PRKAR1A	290326	318469	342733	299175	346365	331952	0.039449	0.167601	-	-	42.3	16	-
1269	S-formylglutathione hydrolase	ESD	1.11352e+06	1.02059e+06	1.04723e+06	867418	1.0112e+06	1.00732e+06	-0.143242	0.869473	-	-	21.6	8	-
1270	60 kDa heat shock protein, mitochondrial	HSPD1	5.76547e+06	5.97988e+06	5.50121e+06	5.79826e+06	6.08545e+06	6.07994e+06	0.0592469	0.397344	-	-	64.2	42	-
1271	78 kDa glucose-regulated protein	HSPA5	5.63245e+06	5.46889e+06	6.24101e+06	5.44894e+06	5.57941e+06	5.56384e+06	-0.061541	0.366193	-	-	55.5	43	-
1272	Laminin subunit gamma-1	LAMC1	210310	221686	244328	208745	227442	220881	-0.0397827	0.197761	-	-	14.8	19	-
1273	Lysosomal acid phosphatase	ACP2	26454.9	18936.3	22338.3	18041	21484.9	18636.6	-0.210487	0.744287	-	-	13.9	6	-
1274	Microtubule-associated protein 2	MAP2	30006.2	39387.7	30044.6	27433.3	44110.1	25576.1	-0.0660942	0.108505	-	-	14.9	6	-
1275	Heat shock cognate 71 kDa protein	HSPA8	9.00481e+06	1.02453e+07	1.28714e+07	8.25383e+06	1.14353e+07	1.09998e+07	-0.0645921	0.141127	-	-	39	34	-
1276	Solute carrier family 2, facilitated glucose transporter member 1	SLC2A1	403303	444423	483311	399878	498071	490718	0.0580173	0.204417	-	-	14.4	10	-
1277	Solute carrier family 2, facilitated glucose transporter member 3;Solute carrier family 2, facilitated glucose transporter member 14	SLC2A3;SLC2A14	38690.3	38512.3	37073.5	34468.1	36816	35739.8	-0.0948525	0.681736	-	-	6.2	3	-
1278	Protein 4.1	EPB41	137659	161416	162315	135743	181620	152776	0.0208432	0.058729	-	-	18.8	13	-
1279	Uridine 5-monophosphate synthase;Orotate phosphoribosyltransferase;Orotidine 5-phosphate decarboxylase	UMPS	422353	444949	423530	447984	483215	481442	0.12964	1.05912	-	-	32.1	21	-
1280	Pyruvate dehydrogenase E1 component subunit beta, mitochondrial	PDHB	529026	539953	522840	508221	600384	578594	0.0804504	0.457661	-	-	42.1	14	-
1281	Lipoamide acyltransferase component of branched-chain alpha-keto acid dehydrogenase complex, mitochondrial	DBT	155963	162588	155979	172985	172152	170825	0.121022	1.08873	-	-	25.3	12	-
1282	Glycogen phosphorylase, brain form	PYGB	1.11262e+06	1.31045e+06	1.38172e+06	1.14306e+06	1.3567e+06	1.34638e+06	0.0171968	0.0547892	-	-	42.9	36	-
1283	Ras-related protein Ral-A	RALA	167756	208515	208420	213924	172938	192366	-0.011599	0.0333438	-	-	25.7	6	-
1284	Ras-related protein Ral-B	RALB	220261	293162	333356	217910	292063	275994	-0.0977779	0.21986	-	-	27.2	8	-
1285	Breakpoint cluster region protein	BCR	40101.3	42937.9	33782.5	43062	39210.2	41455.6	0.0890098	0.367028	-	-	5.5	6	-
1287	Lysosome-associated membrane glycoprotein 1	LAMP1	145275	114620	124858	109503	109646	107923	-0.227372	1.27378	-	-	12.2	6	-
1288	Medium-chain specific acyl-CoA dehydrogenase, mitochondrial	ACADM	496468	590567	690458	465627	679637	584683	-0.0432535	0.0919949	-	-	35.6	18	-
1289	DNA topoisomerase 1	TOP1	2.61845e+06	3.83022e+06	4.90439e+06	2.98993e+06	3.70126e+06	3.19804e+06	-0.158301	0.298441	-	-	43.4	42	-
1291	Glucose-6-phosphate 1-dehydrogenase	G6PD	1.36976e+06	1.46116e+06	1.5168e+06	1.35538e+06	1.63385e+06	1.58343e+06	0.0693177	0.323359	-	-	61.4	36	-
1293	Pyruvate carboxylase, mitochondrial	PC	159241	162426	148286	171137	159548	165612	0.0791905	0.540513	-	-	21.1	22	-
1294	C-1-tetrahydrofolate synthase, cytoplasmic;Methylenetetrahydrofolate dehydrogenase;Methenyltetrahydrofolate cyclohydrolase;Formyltetrahydrofolate synthetase;C-1-tetrahydrofolate synthase, cytoplasmic, N-terminally processed	MTHFD1	1.15511e+06	1.09993e+06	1.0961e+06	1.26953e+06	1.18795e+06	1.21949e+06	0.133745	1.14715	-	-	43.9	41	-
1295	Cation-independent mannose-6-phosphate receptor	IGF2R	1.15133e+06	1.12501e+06	1.08487e+06	985088	1.02378e+06	1.1106e+06	-0.109063	0.771636	-	-	25.5	64	-
1296	Alcohol dehydrogenase class-3	ADH5	1.14621e+06	1.08785e+06	1.08917e+06	1.01343e+06	1.12058e+06	1.10283e+06	-0.0389585	0.231707	-	-	38	16	-
1297	Cyclin-dependent kinase 4	CDK4	53806.1	56544.9	58728.8	55110.5	62262.5	60986.3	0.075981	0.432203	-	-	29.7	8	-
1298	Serum response factor	SRF	25356.5	27504.7	27745	25003.8	25588.9	26834.1	-0.0575092	0.32249	-	-	3.7	3	-
1299	Ribose-phosphate pyrophosphokinase 2	PRPS2	895308	1.20495e+06	1.44326e+06	889392	1.28561e+06	1.32503e+06	-0.0131261	0.0204596	-	-	17.6	6	-
1300	Polyadenylate-binding protein 1;Polyadenylate-binding protein 3	PABPC1;PABPC3	3.13291e+06	3.78039e+06	4.20065e+06	3.19226e+06	3.86958e+06	3.63575e+06	-0.0492142	0.146716	-	-	33.8	27	-
1301	Proliferating cell nuclear antigen	PCNA	1.13499e+06	1.03999e+06	976423	1.03708e+06	1.05958e+06	1.02405e+06	-0.0115039	0.0545091	-	-	48.3	12	-
1303	Histidine--tRNA ligase, cytoplasmic	HARS	1.0202e+06	808751	736719	969604	811291	897493	0.0719731	0.214268	-	-	32.9	23	-
1304	Collagen alpha-1(VI) chain	COL6A1	209843	179423	178212	190596	172003	177937	-0.067317	0.323145	-	-	13.9	13	-
1305	Collagen alpha-2(VI) chain	COL6A2	176836	192070	189497	196861	191109	199566	0.0740742	0.532754	-	-	10.9	12	-
1306	ADP/ATP translocase 1	SLC25A4	166741	195235	206582	168386	229875	217734	0.108554	0.329636	-	-	17.1	5	-
1307	ADP/ATP translocase 3;ADP/ATP translocase 3, N-terminally processed	SLC25A6	189644	237390	240991	196442	261553	248806	0.0789003	0.222337	-	-	10.1	3	-
1308	Inosine-5-monophosphate dehydrogenase 2	IMPDH2	2.36383e+06	2.58535e+06	2.86063e+06	2.30052e+06	2.91361e+06	2.73967e+06	0.0236503	0.0740056	-	-	45.9	26	-
1309	Nucleoprotein TPR	TPR	3.01831e+06	2.603e+06	2.39591e+06	2.35135e+06	2.04595e+06	2.01002e+06	-0.320339	1.63123	-	-	40.8	109	-
1311	Creatine kinase B-type	CKB	1.41943e+06	1.39369e+06	1.44255e+06	1.19002e+06	1.43927e+06	1.47336e+06	-0.0591354	0.257659	-	-	55.4	16	-
1312	Annexin A3	ANXA3	1.90542e+06	2.03356e+06	2.01391e+06	1.95518e+06	2.10046e+06	1.96763e+06	0.0167823	0.0939791	-	-	64.7	27	-
1313	Creatine kinase U-type, mitochondrial	CKMT1A	722810	651658	682680	579590	658002	668231	-0.111824	0.663385	-	-	35.7	16	-
1314	2-oxoisovalerate dehydrogenase subunit alpha, mitochondrial	BCKDHA	49156.4	53568.4	48270.3	44814.5	54781.4	53208.9	0.0131405	0.0462029	-	-	16.4	6	-
1316	Alpha-actinin-1	ACTN1	1.35719e+06	1.31685e+06	1.34975e+06	1.40932e+06	1.23141e+06	1.32985e+06	-0.0212717	0.110818	-	-	36.4	30	-
1317	Angiotensin-converting enzyme;Angiotensin-converting enzyme, soluble form	ACE	10074.5	15621.8	15916.1	9500.37	19110.9	15862.8	0.0671164	0.0822053	-	-	2.6	3	-
1318	Cadherin-1;E-Cad/CTF1;E-Cad/CTF2;E-Cad/CTF3	CDH1	215097	297876	165172	166925	313358	169104	-0.0862491	0.104094	-	-	14.9	11	-
1319	Proto-oncogene tyrosine-protein kinase Src	SRC	120477	142857	159897	127619	161812	154448	0.0709362	0.209178	-	-	16	7	-
1320	Xaa-Pro dipeptidase	PEPD	637423	702716	808111	573218	724864	699058	-0.105847	0.369297	-	-	29.8	14	-
1321	X-ray repair cross-complementing protein 6	XRCC6	2.53762e+06	3.12193e+06	3.11266e+06	2.77965e+06	3.48745e+06	3.1344e+06	0.100401	0.363712	-	-	58.6	43	-
1322	X-ray repair cross-complementing protein 5	XRCC5	2.97681e+06	3.16045e+06	2.8537e+06	3.12886e+06	3.25749e+06	3.17827e+06	0.0903021	0.657506	-	-	40.3	37	-
1323	Uracil-DNA glycosylase	UNG	111774	134386	136455	136463	136276	146195	0.135846	0.698831	-	-	22	5	-
1324	Cytochrome c oxidase subunit 4 isoform 1, mitochondrial	COX4I1	955178	668224	652061	676768	655982	629595	-0.191456	0.608149	-	-	48.5	11	-
1325	5-aminolevulinate synthase, nonspecific, mitochondrial	ALAS1	33187.4	36119	37950.4	32328.7	38988.1	36988	0.0117999	0.0416271	-	-	11.6	7	-
1327	Lysosome-associated membrane glycoprotein 2	LAMP2	122678	98184.5	106726	90974.3	97358.1	95937.3	-0.199095	1.10321	-	-	10.5	5	-
1328	Ribonuclease inhibitor	RNH1	470260	499912	529006	489428	524297	488652	0.00395666	0.0187367	-	-	34.5	15	-
1329	Cytochrome b-245 light chain	CYBA	73588.7	90945.3	111758	70309.4	101320	89428.7	-0.0771644	0.156449	-	-	19	4	-
1331	Versican core protein	VCAN	20065.5	18452.8	21426.1	19199.3	19260.8	18792	-0.0636935	0.327325	-	-	4.3	3	-
1333	Sodium/potassium-transporting ATPase subunit alpha-3	ATP1A3	107760	110300	125515	101517	126468	114306	-0.007903	0.0256157	-	-	8.5	9	-
1334	Elongation factor 2	EEF2	7.54146e+06	7.76387e+06	7.9452e+06	7.35458e+06	8.0789e+06	7.91764e+06	0.00538943	0.0271062	-	-	48	53	-
1336	Protein disulfide-isomerase A4	PDIA4	3.5625e+06	3.49742e+06	3.23343e+06	3.11435e+06	3.35409e+06	3.48063e+06	-0.0493479	0.273125	-	-	55	46	-
1339	Translationally-controlled tumor protein	TPT1	1.0238e+06	876469	887168	949307	956546	923943	0.0252477	0.118957	-	-	44.8	9	-
1340	Delta-aminolevulinic acid dehydratase	ALAD	272776	245794	265118	247825	263785	271272	-0.00112681	0.00523047	-	-	35.5	9	-
1341	Tissue factor	F3	63165.7	41649	37939.1	53224.7	35664.1	40885.1	-0.120989	0.212648	-	-	7.5	3	-
1342	HLA class I histocompatibility antigen, alpha chain E	HLA-E	53093.9	46189.2	36096.3	53562.1	38568.3	43530	0.0075632	0.0144983	-	-	16.5	6	-
1344	Plastin-3	PLS3	2.37533e+06	1.99019e+06	1.92085e+06	2.10647e+06	2.07889e+06	1.93124e+06	-0.0342069	0.133262	-	-	37.6	26	-
1345	Acylamino-acid-releasing enzyme	APEH	1.55703e+06	1.56002e+06	1.66134e+06	1.44736e+06	1.48114e+06	1.5851e+06	-0.082664	0.578731	-	-	29.9	20	-
1346	Electron transfer flavoprotein subunit alpha, mitochondrial	ETFA	747320	678581	570161	779889	662964	673139	0.0891624	0.317738	-	-	42.6	12	-
1347	Glycogen [starch] synthase, muscle	GYS1	261612	286293	325168	266134	327534	314807	0.0573871	0.198385	-	-	23	13	-
1348	cAMP-dependent protein kinase type II-alpha regulatory subunit	PRKAR2A	463210	452868	434476	436831	474246	474724	0.0365878	0.220781	-	-	29	12	-
1349	Annexin A8-like protein 2;Annexin A8	ANXA8L2;ANXA8	108703	8668.53	11417.8	11085.7	18538.2	8694.7	-0.86335	0.411503	-	-	8.3	3	-
1350	Beta-enolase	ENO3	162618	171854	185566	155922	172322	175605	-0.0454465	0.222923	-	-	22	6	-
1351	General transcription factor IIF subunit 2	GTF2F2	933443	1.16595e+06	1.0338e+06	923486	1.18848e+06	968609	-0.0272774	0.0785881	-	-	56.6	15	-
1352	CD59 glycoprotein	CD59	107751	96888.8	127273	112458	103047	94777.6	-0.0915728	0.327374	-	-	25	4	-
1353	Bifunctional methylenetetrahydrofolate dehydrogenase/cyclohydrolase, mitochondrial;NAD-dependent methylenetetrahydrofolate dehydrogenase;Methenyltetrahydrofolate cyclohydrolase	MTHFD2	128552	128849	127550	134045	145298	142280	0.130461	1.09174	-	-	34	8	-
1354	Macrophage migration inhibitory factor	MIF	291341	554149	792639	658093	551129	553177	0.216261	0.263663	-	-	23.5	3	-
1356	Glucosidase 2 subunit beta	PRKCSH	797949	1.07005e+06	962619	971205	912084	935726	0.00405501	0.0121739	-	-	31.2	20	-
1357	Farnesyl pyrophosphate synthase	FDPS	988050	688965	668339	864614	624878	717688	-0.0768698	0.161381	-	-	24.1	9	-
1360	Alcohol dehydrogenase [NADP(+)]	AKR1A1	672846	609166	609605	579482	705354	640729	0.0226133	0.0898184	-	-	69.2	22	-
1361	Pyruvate kinase PKM	PKM	7.61233e+06	9.04133e+06	9.19541e+06	8.02905e+06	9.86343e+06	9.43064e+06	0.0796295	0.295379	-	-	9.4	5	-
1362	Pyruvate kinase PKM	PKM	267082	373486	378486	297521	371815	366280	0.0339827	0.0761764	-	-	3.2	3	-
1363	Acylphosphatase-2	ACYP2	77100.4	65382.7	54037.6	84812	49794.3	59292.5	-0.0405042	0.0663381	-	-	37.4	4	-
1364	Endoplasmin	HSP90B1	4.47681e+06	4.56841e+06	5.26573e+06	4.52841e+06	5.26369e+06	4.72708e+06	0.0217433	0.0830093	-	-	47.9	50	-
1366	Myosin light chain 6B	MYL6B	39155.6	38253.7	41264	37198.4	38655.5	38601.1	-0.0517149	0.320607	-	-	25.5	6	-
1367	Small nuclear ribonucleoprotein-associated proteins B and B;Small nuclear ribonucleoprotein-associated protein N	SNRPB;SNRPN	619604	690245	793134	638623	754725	696166	-0.00522368	0.0159567	-	-	29.9	10	-
1369	Insulin-degrading enzyme	IDE	1.19741e+06	1.09865e+06	1.01884e+06	1.10921e+06	1.07127e+06	1.11906e+06	-0.00380683	0.0166976	-	-	33.6	37	-
1370	Cytochrome c oxidase subunit 6B1	COX6B1	79881.1	154615	121334	225410	116829	125618	0.380803	0.554594	-	-	54.7	6	-
1372	Heterogeneous nuclear ribonucleoprotein L	HNRNPL	1.00305e+06	1.08247e+06	1.12612e+06	959944	1.12419e+06	1.08798e+06	-0.0195045	0.0822026	-	-	45.8	20	-
1373	Aspartate--tRNA ligase, cytoplasmic	DARS	1.15349e+06	1.24957e+06	1.35314e+06	1.17025e+06	1.44544e+06	1.34844e+06	0.07529	0.310527	-	-	68.5	34	-
1374	Junction plakoglobin	JUP	2.26683e+06	1.68999e+06	2.14332e+06	2.08627e+06	2.11194e+06	2.03127e+06	0.0414456	0.135555	-	-	42	27	-
1375	Cytochrome b-c1 complex subunit 7	UQCRB	251732	333472	329538	328219	307918	289538	0.0270181	0.0789441	-	-	49.5	6	-
1376	Serine/threonine-protein kinase B-raf	BRAF	24993.6	28097.3	28039.2	26849.8	28779.1	28868.2	0.0599919	0.309361	-	-	7.8	6	-
1377	Glutamine synthetase	GLUL	88674.8	75881.1	110969	67653.2	82389.4	81546.9	-0.238701	0.77301	-	-	20.1	7	-
1378	Aldose reductase	AKR1B1	687890	780818	891864	631037	785840	758232	-0.116462	0.411218	-	-	40.2	13	-
1379	Poliovirus receptor	PVR	86729.5	82356.6	88889.4	79296.6	81138.6	80037.1	-0.100701	0.784033	-	-	13.7	5	-
1381	Eukaryotic peptide chain release factor GTP-binding subunit ERF3A	GSPT1	1.41207e+06	1.41537e+06	1.44241e+06	1.26824e+06	1.44459e+06	1.43431e+06	-0.0445409	0.249059	-	-	44.7	29	-
1382	Interferon gamma receptor 1	IFNGR1	63675.9	55812.2	44946.8	54088.6	40603.3	49070.8	-0.189252	0.557283	-	-	6.1	3	-
1383	Beta-1,4-galactosyltransferase 1;Lactose synthase A protein;N-acetyllactosamine synthase;Beta-N-acetylglucosaminylglycopeptide beta-1,4-galactosyltransferase;Beta-N-acetylglucosaminyl-glycolipid beta-1,4-galactosyltransferase;Processed beta-1,4-galactosyltransferase 1	B4GALT1	10659.2	11380.5	13059.3	10296	11879.5	11223.1	-0.0689014	0.261579	-	-	10.8	3	-
1385	Ezrin	EZR	1.35431e+07	1.61187e+07	1.94362e+07	1.37537e+07	1.60643e+07	1.49707e+07	-0.119744	0.372975	-	-	54.6	48	-
1386	Ubiquitin carboxyl-terminal hydrolase isozyme L3	UCHL3	39809.4	41239.6	51442.5	40598.1	47330	44272.7	0.00349497	0.00984039	-	-	31.7	7	-
1388	Fos-related antigen 2	FOSL2	13082.4	11971.6	10893.7	14331.8	9465.79	10742.1	-0.0758142	0.178893	-	-	12.9	3	-
1389	Amphiregulin	AREG	41374.9	27006.4	21907	73656.5	15805	22055.7	0.0229655	0.0137104	-	-	19	4	-
1390	Membrane cofactor protein	CD46	422120	398739	440275	366869	383228	396084	-0.137409	1.05596	-	-	18.3	9	-
1392	NAD(P)H dehydrogenase [quinone] 1	NQO1	541402	695201	773320	552018	817879	711186	0.0472108	0.0943399	-	-	30.1	10	-
1393	N-acetylglucosamine-6-sulfatase	GNS	449495	424719	420008	383954	414768	438881	-0.0660549	0.393223	-	-	20.3	9	-
1394	Phosphorylase b kinase gamma catalytic chain, liver/testis isoform	PHKG2	18960.8	17254.1	16432.3	17758.4	18443.6	19406.8	0.0805631	0.410013	-	-	9.1	3	-
1395	40S ribosomal protein S2	RPS2	2.0246e+06	2.69525e+06	3.49083e+06	1.86083e+06	3.17577e+06	2.79318e+06	-0.0688878	0.0980573	-	-	60.8	21	-
1397	Desmoplakin	DSP	4.82583e+06	1.71248e+06	2.26141e+06	2.57936e+06	3.40616e+06	2.10789e+06	-0.00437568	0.00381632	-	-	40.2	137	-
1398	Replication protein A 32 kDa subunit	RPA2	249981	228932	233665	211925	253445	234573	-0.0286368	0.125275	-	-	20.7	4	-
1401	CD44 antigen	CD44	1.78614e+06	1.11771e+06	999433	1.09933e+06	869238	1.02867e+06	-0.340451	0.769977	-	-	14.4	11	-
1402	Ribosyldihydronicotinamide dehydrogenase [quinone]	NQO2	105972	100067	123023	97235.5	111505	104175	-0.0693013	0.289601	-	-	38.5	9	-
1406	Short-chain specific acyl-CoA dehydrogenase, mitochondrial	ACADS	402477	448706	492885	427644	489856	481491	0.0601153	0.251106	-	-	38.6	13	-
1408	Beta-galactosidase	GLB1	399980	409689	398794	360272	420634	415864	-0.0174461	0.0796926	-	-	18.5	10	-
1409	Serine/threonine-protein phosphatase 2B catalytic subunit beta isoform	PPP3CB	31446.8	30630.7	31488.6	30054	28443.3	32757.5	-0.038418	0.191069	-	-	12.8	5	-
1410	Cytoplasmic protein NCK1	NCK1	127707	121393	118078	134808	113524	118005	-0.00650635	0.02603	-	-	27.6	11	-
1411	GC-rich sequence DNA-binding factor 2	GCFC2	13287.2	13340.2	16141	15108.7	14744.5	12687.7	-0.00585669	0.0169639	-	-	5.4	4	-
1413	Histone H1.2	HIST1H1C	2.32764e+06	3.31169e+06	4.11693e+06	2.53777e+06	3.04772e+06	2.44823e+06	-0.248323	0.560587	-	-	14.6	4	-
1414	Epithelial cell adhesion molecule	EPCAM	922576	690568	1.05783e+06	936498	587749	923775	-0.135488	0.241774	-	-	38.9	14	-
1415	NADPH--cytochrome P450 reductase	POR	891976	883028	964274	829305	898195	903916	-0.0579286	0.35625	-	-	37.8	30	-
1416	Tyrosine-protein kinase Fer	FER	170315	196676	208208	181635	230811	213996	0.121093	0.467352	-	-	37.3	16	-
1417	Sarcoplasmic/endoplasmic reticulum calcium ATPase 2	ATP2A2	1.79584e+06	1.73336e+06	1.72597e+06	1.73705e+06	1.83756e+06	1.84714e+06	0.0446951	0.307908	-	-	27.5	30	-
1419	1-phosphatidylinositol 4,5-bisphosphate phosphodiesterase gamma-2	PLCG2	351112	404019	398526	373521	420135	418274	0.0718204	0.362686	-	-	20.4	28	-
1420	Fumarylacetoacetase	FAH	272129	311573	353411	271980	326557	328263	-0.0131749	0.0373292	-	-	31.3	11	-
1421	Stathmin	STMN1	240317	414645	538835	336493	385078	360880	-0.0664716	0.0879361	-	-	45.6	11	-
1422	Y-box-binding protein 3	YBX3	578226	712252	973184	565793	614539	633077	-0.288192	0.795915	-	-	14.2	5	-
1424	Zinc finger protein 14	ZNF14	50517.1	74914.1	47923.8	69295	44871	61754.5	0.0274428	0.0429881	-	-	5.8	3	-
1425	Zinc finger protein 16	ZNF16	26384.8	36144.6	33132	33997.4	31138.2	39801.1	0.138403	0.421628	-	-	5.4	4	-
1426	Zinc finger protein 24	ZNF24	21524.1	25456.2	26677.3	21026	27398.7	24644.6	-0.0140109	0.0372925	-	-	13.6	4	-
1427	Zinc finger protein with KRAB and SCAN domains 1	ZKSCAN1	8204.29	11078	18225.6	15671.7	11245.1	10583.7	0.0570643	0.067425	-	-	8.2	4	-
1430	Alpha-N-acetylgalactosaminidase	NAGA	48331.9	45428.2	48899.6	40530.5	49368.2	45989.1	-0.0741696	0.345037	-	-	8.3	3	-
1432	High mobility group protein HMG-I/HMG-Y	HMGA1	590136	830139	927602	719491	807061	556876	-0.163632	0.347749	-	-	23.4	4	-
1435	Transmembrane protein 11, mitochondrial	TMEM11	30062.7	28020.6	19925.6	38359.9	21442.4	27708.5	0.147105	0.245628	-	-	14.1	3	-
1436	Aspartate aminotransferase, cytoplasmic	GOT1	1.18924e+06	1.29987e+06	1.51298e+06	1.11061e+06	1.33162e+06	1.3091e+06	-0.0908929	0.336728	-	-	60	26	-
1437	Protein kinase C alpha type	PRKCA	87955.4	94985.8	90644.5	90149.1	86015.2	103841	0.0295002	0.123399	-	-	15.5	12	-
1438	Transcription factor jun-B	JUNB	75939.1	43154.8	30101.2	46210.3	31037.2	32524.3	-0.360151	0.48849	-	-	8.6	3	-
1439	Integrin alpha-2	ITGA2	1.13041e+06	1.18065e+06	1.28246e+06	1.00385e+06	1.14683e+06	1.1347e+06	-0.129942	0.773504	-	-	29.7	31	-
1440	Nucleolar transcription factor 1	UBTF	281183	243720	252941	267681	253020	280459	0.0440083	0.218946	-	-	30.4	22	-
1441	Transcription factor jun-D;Transcription factor AP-1	JUND;JUN	8883.02	6653.82	6768.67	7551	7068.2	5932.5	-0.112485	0.31238	-	-	8.4	3	+
1444	cAMP-dependent protein kinase catalytic subunit alpha	PRKACA	330033	372813	338999	375906	339553	362749	0.050212	0.271078	-	-	15.7	6	-
1445	Calpain-2 catalytic subunit	CAPN2	1.12412e+06	1.07535e+06	1.17251e+06	970625	1.05151e+06	1.11562e+06	-0.105306	0.669039	-	-	31.7	23	-
1447	Tyrosine-protein phosphatase non-receptor type 2	PTPN2	171384	199720	219494	172158	231321	211665	0.0553383	0.153088	-	-	33.4	13	-
1448	CTP synthase 1	CTPS1	722576	700171	684066	729924	741686	754583	0.0797478	0.656729	-	-	26.7	18	-
1449	Probable ATP-dependent RNA helicase DDX5	DDX5	554174	628870	733226	573841	695609	676897	0.0268353	0.0770807	-	-	37.5	29	-
1450	ATP-dependent 6-phosphofructokinase, liver type	PFKL	584271	692642	741414	590378	746224	773124	0.0609734	0.176034	-	-	34	24	-
1451	Ganglioside GM2 activator;Ganglioside GM2 activator isoform short	GM2A	148715	148581	159444	148411	149963	161923	0.0108883	0.0551659	-	-	23.8	4	-
1452	Galectin-3	LGALS3	321096	544452	622121	601585	535678	528223	0.215426	0.402364	-	-	36.8	11	-
1453	26S protease regulatory subunit 6A	PSMC3	999906	952174	881709	987043	959819	973478	0.0452344	0.270561	-	-	48.5	19	-
1454	T-complex protein 1 subunit alpha	TCP1	1.94053e+06	2.21686e+06	2.24882e+06	1.9469e+06	2.47643e+06	2.35636e+06	0.0772857	0.288156	-	-	49.1	26	-
1455	Tyrosine-protein phosphatase non-receptor type 1	PTPN1	457929	437797	428112	419510	471302	471655	0.0399046	0.217081	-	-	42.3	20	-
1456	TFIIH basal transcription factor complex helicase XPD subunit	ERCC2	138764	140770	157846	139826	175340	158540	0.111381	0.495716	-	-	20.5	14	-
1457	60S ribosomal protein L35a	RPL35A	424859	498781	662428	467175	583137	484452	-0.0296677	0.0607897	-	-	60.9	11	-
1458	Integrin beta-5	ITGB5	441609	490794	381837	416093	467105	407208	-0.0214769	0.0704023	-	-	29.8	23	-
1459	ADP-ribosylation factor 4	ARF4	376727	368678	307744	407851	352539	410090	0.154717	0.718022	-	-	35.6	6	-
1460	60S ribosomal protein L7	RPL7	1.514e+06	2.24582e+06	2.966e+06	1.60252e+06	2.51001e+06	2.09845e+06	-0.0855885	0.11924	-	-	59.3	22	-
1461	Vinculin	VCL	5.1268e+06	4.30794e+06	4.27829e+06	4.47801e+06	3.64079e+06	3.9869e+06	-0.179903	0.827411	-	-	55.8	71	-
1462	Receptor-type tyrosine-protein phosphatase alpha	PTPRA	51144	52121.9	51366.1	50729.7	54058.8	55471.2	0.0506085	0.316563	-	-	15	9	-
1463	Arylamine N-acetyltransferase 1	NAT1	27972.8	29665	28603.5	29226.6	31077.6	31827	0.0948099	0.627397	-	-	7.6	3	-
1465	Protein SON	SON	246002	341688	494427	271260	352050	336703	-0.123393	0.195973	-	-	2	6	-
1467	Negative elongation factor E	NELFE	204714	221215	256208	200783	246368	219436	-0.0320442	0.103952	-	-	41.9	15	-
1468	60S ribosomal protein L17	RPL17	846844	1.01552e+06	1.43944e+06	947630	1.23503e+06	1.02464e+06	-0.0152783	0.0258457	-	-	40.4	11	-
1469	Phosphoglycerate mutase 1	PGAM1	5.77256e+06	4.85259e+06	4.38818e+06	4.65789e+06	4.04662e+06	4.68468e+06	-0.159082	0.646751	-	-	61	22	-
1470	Regulator of chromosome condensation	RCC1	321833	345499	335110	316314	380072	351014	0.0598435	0.297924	-	-	30.2	12	-
1473	DNA ligase 1	LIG1	95410	91011.3	90505.9	104290	91346.6	97350.7	0.0796226	0.489128	-	-	11.4	9	-
1474	ATP synthase-coupling factor 6, mitochondrial	ATP5J	16764.8	22556.5	31116.7	19325	19611.5	19844.5	-0.215253	0.464154	-	-	38	4	-
1475	DNA repair protein XRCC1	XRCC1	349549	365567	303501	326049	320967	332119	-0.0527075	0.256459	-	-	23.1	13	-
1476	Peptidyl-glycine alpha-amidating monooxygenase;Peptidylglycine alpha-hydroxylating monooxygenase;Peptidyl-alpha-hydroxyglycine alpha-amidating lyase	PAM	71904.7	74219.2	65832.6	64364.1	65003.2	68840.5	-0.0955517	0.603664	-	-	10.3	10	-
1478	1-phosphatidylinositol 4,5-bisphosphate phosphodiesterase gamma-1	PLCG1	70553	69510.7	74396	80825.6	72777.6	74448.1	0.0877921	0.568516	-	-	13.6	15	-
1480	Nucleolin	NCL	3.41313e+06	3.77823e+06	3.78514e+06	3.76389e+06	3.55716e+06	3.08433e+06	-0.0804143	0.368694	-	-	40	41	-
1481	Hexokinase-1	HK1	1.24357e+06	1.30675e+06	1.36088e+06	1.25846e+06	1.43066e+06	1.38316e+06	0.0571036	0.320564	-	-	35.7	34	-
1482	DNA-directed RNA polymerase II subunit RPB3	POLR2C	58975	63579.3	69846.3	60794.6	79675.4	73400.6	0.147008	0.576062	-	-	24.7	5	-
1483	DNA-directed RNA polymerases I, II, and III subunit RPABC1	POLR2E	165421	171706	161933	185159	174288	181143	0.115296	0.949724	-	-	36.2	8	-
1484	NADH dehydrogenase [ubiquinone] flavoprotein 2, mitochondrial	NDUFV2	118636	103358	114373	152075	99912.7	88011.3	-0.0228831	0.039993	-	-	28.5	7	-
1485	Gamma-glutamyltranspeptidase 1;Gamma-glutamyltranspeptidase 1 heavy chain;Gamma-glutamyltranspeptidase 1 light chain;Putative gamma-glutamyltranspeptidase 3;Putative gamma-glutamyltranspeptidase 3 heavy chain;Putative gamma-glutamyltranspeptidase 3 light chain	GGT1;GGT3P	70393.1	65872.9	62394.5	54791.3	53704.9	64441.8	-0.20318	1.12218	-	-	5.4	4	-
1486	TFIIH basal transcription factor complex helicase XPB subunit	ERCC3	24301.1	30963.4	34904.1	29349.1	33990.4	29188.9	0.0496271	0.127717	-	-	9.2	5	-
1487	E3 ubiquitin-protein ligase TRIM21	TRIM21	66298.4	70145	65025.1	69950.5	65742.8	71134.3	0.0378001	0.216251	-	-	18.1	9	-
1488	Interferon-induced, double-stranded RNA-activated protein kinase	EIF2AK2	383715	413285	445182	400158	453067	458612	0.0786664	0.394776	-	-	26.3	12	-
1489	Spermidine synthase	SRM	227285	233161	251371	230428	269237	261534	0.0948474	0.521642	-	-	40.1	10	-
1490	Casein kinase II subunit alpha	CSNK2A2	203762	235384	211079	220811	223106	245423	0.0853768	0.466911	-	-	49.4	16	-
1491	Retinoic acid receptor RXR-alpha	RXRA	18541.3	18930.9	18009.2	16995.5	18417	17351	-0.0730033	0.440089	-	-	11.8	3	-
1492	Nuclear factor NF-kappa-B p105 subunit;Nuclear factor NF-kappa-B p50 subunit	NFKB1	158559	171450	155032	165614	163703	166891	0.0341474	0.204415	-	-	16.9	15	-
1493	Thymidine phosphorylase	TYMP	172615	161686	176599	142920	160058	157999	-0.149168	1.03977	-	-	24.7	10	-
1494	Plasma membrane calcium-transporting ATPase 1	ATP2B1	399567	411332	376619	412514	371125	409933	0.00663022	0.0311974	-	-	15.6	17	-
1495	Eukaryotic translation initiation factor 2 subunit 2	EIF2S2	737297	716979	695465	722016	717989	717786	0.00579707	0.0344197	-	-	64	22	-
1496	Annexin A7	ANXA7	362528	329486	279133	356114	339170	349608	0.113607	0.509343	-	-	35.2	16	-
1499	Cyclin-A2	CCNA2	29870.5	41777	32778.4	28568	32774.7	36475.5	-0.0867564	0.232927	-	-	6	3	-
1500	Transcription factor BTF3	BTF3	711448	818785	890110	679068	860216	825030	-0.0351757	0.106125	-	-	13.1	3	-
1503	Ras-related protein Rab-3B	RAB3B	6196.04	6875.38	7594.46	6084.51	8010.79	7810.82	0.0782753	0.223956	-	-	16.4	3	+
1504	Ras-related protein Rab-4A	RAB4A	205568	222737	260154	193884	227399	229813	-0.0778124	0.286354	-	-	36.7	7	-
1505	Ras-related protein Rab-5A	RAB5A	105820	80375.5	66749.1	115391	81153.5	79504.9	0.130375	0.254804	-	-	25.4	4	-
1506	Ras-related protein Rab-6A	RAB6A	977452	1.16341e+06	1.39387e+06	996574	1.23949e+06	1.14287e+06	-0.0557	0.145847	-	-	24	7	-
1507	Nuclear receptor subfamily 1 group D member 1;Nuclear receptor subfamily 1 group D member 2	NR1D1;NR1D2	18891.6	19205.6	16735	18249.4	19076.9	17854.6	0.0112797	0.045899	-	-	5.7	4	-
1508	Proteasome subunit beta type-1	PSMB1	569326	600870	674307	510810	624018	612204	-0.0804418	0.323486	-	-	57.7	14	-
1509	Cation-dependent mannose-6-phosphate receptor	M6PR	394573	285566	294874	283670	276133	287020	-0.187829	0.721603	-	-	30	10	-
1510	Cytochrome c oxidase subunit 5A, mitochondrial	COX5A	84517.3	105451	126864	99303.9	93728	101008	-0.0887416	0.249057	-	-	32	5	-
1511	Lamin-B1	LMNB1	328865	294132	296727	269916	302211	281905	-0.106605	0.665701	-	-	28.7	19	-
1512	B-cell lymphoma 3 protein	BCL3	8409.97	8509.2	8326.77	7674.78	9174.3	8545.78	0.00468474	0.0167681	-	-	8.6	3	+
1513	Calpastatin	CAST	747015	761505	594911	836677	612286	557171	-0.0818895	0.186518	-	-	39.6	29	-
1514	Inosine-5-monophosphate dehydrogenase 1	IMPDH1	380419	418901	450641	402779	456595	437848	0.0550523	0.256796	-	-	37.2	13	-
1516	Ras GTPase-activating protein 1	RASA1	57504.7	60270.2	53180.6	64020.3	57700.5	63855.5	0.118634	0.710196	-	-	12.3	10	-
1517	Parathymosin	PTMS	76359.5	70248.7	86929.2	101687	61253	63863.4	-0.0764281	0.143232	-	-	22.5	3	-
1519	V-type proton ATPase subunit B, brain isoform	ATP6V1B2	396334	424827	436994	386737	454501	437110	0.0208101	0.0902989	-	-	34.4	17	-
1520	V-type proton ATPase subunit C 1	ATP6V1C1	368446	290253	230242	341726	258142	305138	0.0428501	0.0837387	-	-	40.1	17	-
1521	Cysteine and glycine-rich protein 1	CSRP1	432969	378954	305467	408517	300266	334499	-0.0962211	0.242408	-	-	59.6	12	-
1522	Filamin-A	FLNA	5.5747e+06	5.45246e+06	5.24494e+06	4.89396e+06	5.2502e+06	5.36279e+06	-0.0701246	0.469675	-	-	49.9	109	-
1523	Amine oxidase [flavin-containing] A	MAOA	22392.6	22273.7	24348	18907	27548.5	23250.8	-0.00132889	0.00312744	-	-	16.2	6	-
1524	Cytoplasmic aconitate hydratase	ACO1	984099	1.0975e+06	1.11597e+06	1.00873e+06	1.20421e+06	1.16608e+06	0.0776347	0.361561	-	-	34.9	30	-
1526	Synaptotagmin-1	SYT1	316426	387803	413856	325393	364302	348624	-0.0991094	0.388476	-	-	23.9	10	-
1527	Kit ligand;Soluble KIT ligand	KITLG	43685.8	56683.6	64753.5	42102.5	60493.2	49546.8	-0.115195	0.256143	-	-	9.7	3	-
1528	5-nucleotidase	NT5E	303394	332583	344586	302141	327502	320286	-0.0445609	0.242556	-	-	24.2	13	-
1529	Transcription initiation factor TFIID subunit 1;Transcription initiation factor TFIID subunit 1-like	TAF1;TAF1L	40072.6	43327.2	51732.4	43975.3	47976.1	48331.1	0.061002	0.223666	-	-	4.6	7	-
1531	Midkine	MDK	146991	176352	165299	168161	138625	128215	-0.173228	0.694869	-	-	33.6	6	-
1532	Voltage-dependent anion-selective channel protein 1	VDAC1	1.79746e+06	2.05754e+06	2.28489e+06	1.62799e+06	2.23128e+06	1.92829e+06	-0.0902405	0.267153	-	-	67.1	16	-
1533	Succinate dehydrogenase [ubiquinone] iron-sulfur subunit, mitochondrial	SDHB	1.03924e+06	885076	852179	841490	827029	884421	-0.116268	0.615979	-	-	54.3	16	-
1534	CD9 antigen	CD9	1.21789e+06	1.27295e+06	1.78014e+06	1.31348e+06	1.37626e+06	1.28539e+06	-0.0827286	0.227657	-	-	31.1	8	-
1535	2-oxoisovalerate dehydrogenase subunit beta, mitochondrial	BCKDHB	4400.29	3362.33	2992.16	4508.53	2675.58	3546.73	-0.0164171	0.0246501	-	-	7.7	3	+
1536	Catechol O-methyltransferase	COMT	102703	84314.9	89581	83312	94602.6	92247.7	-0.0311564	0.119114	-	-	33.9	7	-
1537	Protein-glutamine gamma-glutamyltransferase 2	TGM2	257849	250185	222690	254809	242330	255820	0.045652	0.239746	-	-	23.7	16	-
1538	Methylmalonyl-CoA mutase, mitochondrial	MUT	228919	228919	228842	250425	236358	228623	0.058096	0.406431	-	-	29.6	23	-
1539	Oxysterol-binding protein 1	OSBP	733354	706878	671832	714935	632349	674812	-0.0636852	0.379178	-	-	24.7	20	-
1540	Protein-L-isoaspartate(D-aspartate) O-methyltransferase	PCMT1	633193	789290	921337	782983	854647	794646	0.0692314	0.200544	-	-	52.4	15	-
1541	rRNA 2-O-methyltransferase fibrillarin	FBL	586849	764145	841813	638516	844318	752960	0.0349164	0.0784671	-	-	37.7	14	-
1543	Trifunctional purine biosynthetic protein adenosine-3;Phosphoribosylamine--glycine ligase;Phosphoribosylformylglycinamidine cyclo-ligase;Phosphoribosylglycinamide formyltransferase	GART	1.10238e+06	1.13293e+06	1.118e+06	1.08332e+06	1.20336e+06	1.2491e+06	0.0739334	0.455493	-	-	31.6	30	-
1544	Cadherin-3	CDH3	88230.3	117045	61104.7	78723.8	106978	68624.1	-0.042263	0.0568	-	-	14.2	10	-
1545	Multifunctional protein ADE2;Phosphoribosylaminoimidazole-succinocarboxamide synthase;Phosphoribosylaminoimidazole carboxylase	PAICS	2.17684e+06	2.42023e+06	3.23853e+06	1.86438e+06	2.8082e+06	2.53193e+06	-0.121379	0.249324	-	-	49.4	26	-
1546	Non-specific lipid-transfer protein	SCP2	1.30743e+06	1.36096e+06	1.3809e+06	1.41695e+06	1.35277e+06	1.36064e+06	0.0286748	0.186229	-	-	34	21	-
1547	Ubiquitin-like modifier-activating enzyme 1	UBA1	2.02756e+06	2.0438e+06	2.01222e+06	2.16481e+06	2.14169e+06	2.15845e+06	0.0877351	0.783643	-	-	39.9	41	-
1549	Ectonucleotide pyrophosphatase/phosphodiesterase family member 1;Alkaline phosphodiesterase I;Nucleotide pyrophosphatase	ENPP1	6342.53	5481.42	5501.07	4194.99	5840.4	5600.23	-0.159699	0.484793	-	-	7.4	6	+
1552	NADPH:adrenodoxin oxidoreductase, mitochondrial	FDXR	432682	420800	403928	446372	448997	475806	0.124928	1.0279	-	-	12.2	5	-
1554	Heterogeneous nuclear ribonucleoproteins A2/B1	HNRNPA2B1	1.7918e+06	2.10171e+06	2.13328e+06	1.74146e+06	2.03234e+06	2.15058e+06	-0.0259597	0.0862338	-	-	58.9	22	-
1555	MHC class II regulatory factor RFX1	RFX1	44184.3	52086.9	45512.5	46658.4	47161	44350.4	-0.0340125	0.151308	-	-	9.4	9	-
1556	Calretinin	CALB2	91413.3	94742	87390.3	101881	81043	88932.9	-0.0145561	0.0522741	-	-	38	10	-
1557	E3 ubiquitin-protein ligase CBL	CBL	245688	246360	257340	227828	246400	245452	-0.0589601	0.401683	-	-	19.2	14	-
1558	cAMP-dependent protein kinase catalytic subunit beta	PRKACB	69111.4	79508.1	53877.8	83168	55953.5	69681.5	0.0437717	0.083434	-	-	9.8	4	-
1559	Cytochrome b-c1 complex subunit 2, mitochondrial	UQCRC2	579250	538526	485305	586542	549387	544453	0.070923	0.368904	-	-	43	16	-
1560	Protein-glutamine gamma-glutamyltransferase K	TGM1	69364.7	20051.4	49454	45393.7	47971.8	20536	-0.207054	0.153058	-	-	9.5	7	-
1561	Ferrochelatase, mitochondrial	FECH	192473	211397	200755	207412	252606	239855	0.207171	1.21523	-	-	38.1	16	-
1562	Transcription elongation factor A protein 1	TCEA1	1.16409e+06	877735	856083	915266	841120	860302	-0.133772	0.484499	-	-	51.5	17	-
1563	Integrin alpha-6;Integrin alpha-6 heavy chain;Integrin alpha-6 light chain;Processed integrin alpha-6	ITGA6	76815.7	67161.8	64388.7	70668.3	51249.1	74842.6	-0.0978006	0.257045	-	-	1.5	3	-
1564	Integrin alpha-6;Integrin alpha-6 heavy chain;Integrin alpha-6 light chain;Processed integrin alpha-6	ITGA6	901200	833061	838829	793213	836030	826328	-0.0668897	0.473838	-	-	2.1	4	-
1565	Splicing factor, proline- and glutamine-rich	SFPQ	1.38494e+06	1.44217e+06	1.44057e+06	1.52215e+06	1.45511e+06	1.40559e+06	0.0379001	0.246215	-	-	42	32	-
1566	Tubulin gamma-1 chain;Tubulin gamma-2 chain	TUBG1;TUBG2	86182.5	78813.2	67582.1	92842.9	80241.8	84029.6	0.14919	0.658107	-	-	13.7	7	-
1567	Peptidyl-prolyl cis-trans isomerase B	PPIB	2.87757e+06	3.24556e+06	3.99304e+06	2.50403e+06	3.64005e+06	3.28686e+06	-0.105295	0.24763	-	-	58.3	16	-
1568	NAD-dependent malic enzyme, mitochondrial	ME2	939910	1.12111e+06	1.19585e+06	963984	1.09879e+06	1.06064e+06	-0.0552049	0.205516	-	-	36.8	21	-
1569	Glycine dehydrogenase (decarboxylating), mitochondrial	GLDC	52240.7	58477.5	63475	55702.5	59388	57746.3	-0.00720071	0.0275626	-	-	10.9	11	-
1570	Tryptophan--tRNA ligase, cytoplasmic;T1-TrpRS;T2-TrpRS	WARS	967842	1.02016e+06	1.15903e+06	957784	1.0373e+06	1.02168e+06	-0.0576695	0.279699	-	-	48.6	25	-
1571	40S ribosomal protein S3	RPS3	1.71995e+06	1.94211e+06	2.04531e+06	1.71126e+06	2.12501e+06	2.09324e+06	0.0519846	0.182296	-	-	80.7	20	-
1574	Ribosomal protein S6 kinase beta-1	RPS6KB1	65790.1	62216.3	55214.3	75081.3	66709.8	75532.1	0.247745	1.43952	-	-	18.4	8	-
1575	Tyrosine-protein kinase JAK1	JAK1	30101.4	34739.9	38442.5	32326.6	39230.4	38369	0.0918362	0.319774	-	-	9	10	-
1576	Receptor-type tyrosine-protein phosphatase epsilon	PTPRE	27040.5	24882.5	27148.2	23730.5	31022.3	29666.9	0.0859325	0.30991	-	-	9.4	5	-
1577	Receptor-type tyrosine-protein phosphatase gamma	PTPRG	50192.9	58977.2	52930.3	49186.7	58338.1	55339.4	0.00642655	0.0223208	-	-	5.5	7	-
1578	Loricrin	LOR	20192.1	11659.4	35855.9	27899.6	33752.3	12876.6	0.174161	0.1331	-	-	6.7	3	-
1579	Nuclear autoantigen Sp-100	SP100	237658	239613	211220	276707	202820	209334	-0.0113255	0.0295517	-	-	15.1	14	-
1580	Colorectal mutant cancer protein	MCC	113427	102306	106323	104707	100613	102424	-0.0644592	0.421822	-	-	25.3	17	-
1582	Adenosylhomocysteinase	AHCY	4.04336e+06	4.44787e+06	5.21142e+06	3.79946e+06	4.47467e+06	4.53812e+06	-0.0935594	0.337829	-	-	50.9	27	-
1583	Cofilin-1	CFL1	4.86113e+06	3.82739e+06	3.14221e+06	4.61652e+06	3.4306e+06	3.9148e+06	0.0282573	0.0555123	-	-	59	16	-
1584	Eukaryotic translation initiation factor 4B	EIF4B	2.40236e+06	2.89135e+06	3.83506e+06	3.03151e+06	2.80373e+06	2.65233e+06	-0.0802674	0.1882	-	-	45.7	49	-
1585	Plasma membrane calcium-transporting ATPase 4	ATP2B4	488771	513865	508018	482691	512034	519970	0.00344624	0.0185997	-	-	15.4	18	-
1586	Inositol-trisphosphate 3-kinase A	ITPKA	12830.9	12255.5	13781.9	12297.7	13501.1	14241.8	0.0419274	0.17512	-	-	6.9	3	-
1587	Diacylglycerol kinase alpha	DGKA	28453.3	28405.8	31955.3	30247.4	33010.6	30878.7	0.0851736	0.468237	-	-	15	9	-
1588	Carnitine O-palmitoyltransferase 2, mitochondrial	CPT2	679573	729801	723821	745881	713441	699796	0.0176359	0.101243	-	-	39.1	27	-
1589	Thymidylate kinase	DTYMK	396657	331129	313684	348495	378000	364086	0.0730699	0.308174	-	-	66.5	14	-
1590	Ribonucleoside-diphosphate reductase large subunit	RRM1	1.84497e+06	2.03653e+06	2.11956e+06	2.01889e+06	1.86413e+06	1.9697e+06	-0.0344784	0.174666	-	-	36.9	31	-
1594	Rab proteins geranylgeranyltransferase component A 1	CHM	47700.5	46275.4	39141.2	43183.4	41130.4	44173.3	-0.0463596	0.191748	-	-	4.9	4	-
1597	Elongation factor 1-beta	EEF1B2	315267	229511	212804	337514	209919	217203	-0.000283567	0.000420614	-	-	39.1	8	-
1598	ATP synthase F(0) complex subunit B1, mitochondrial	ATP5F1	709715	624129	496930	735608	610809	641015	0.129296	0.399205	-	-	39.5	14	-
1599	Low molecular weight phosphotyrosine protein phosphatase	ACP1	157463	194036	210810	145564	217602	201278	-0.00491846	0.00932318	-	-	47.5	8	-
1600	Protein kinase C eta type	PRKCH	7180.32	7726.43	9353.81	8198.71	9066.97	8716.93	0.106811	0.391547	-	-	6.3	3	+
1601	Acetyl-CoA acetyltransferase, mitochondrial	ACAT1	1.09188e+06	1.23189e+06	1.24218e+06	1.05704e+06	1.34023e+06	1.27467e+06	0.0373581	0.129928	-	-	44.5	20	-
1603	Cyclin-C	CCNC	28133.5	28897.3	22795.1	30271	23717.6	28691.2	0.0508503	0.144167	-	-	14.1	3	-
1604	G1/S-specific cyclin-E1	CCNE1	34473.5	30198.4	34831.9	32930.5	34046.7	30319.1	-0.0310695	0.129741	-	-	17.3	6	-
1605	DNA-directed RNA polymerase II subunit RPB1	POLR2A	558503	631241	676683	603164	692740	681599	0.0851839	0.387082	-	-	23.7	50	-
1606	Cyclin-dependent kinase 2	CDK2	287577	313984	327968	292137	341232	344090	0.0706625	0.327524	-	-	26.5	8	-
1607	Adenomatous polyposis coli protein	APC	28090.4	31593.7	29041.9	28405.7	29861.9	27291.5	-0.0516376	0.264463	-	-	3.2	8	-
1608	Beta-adrenergic receptor kinase 1	ADRBK1	243658	254077	244215	244214	256251	264466	0.0435015	0.286792	-	-	27.9	19	-
1609	DNA replication licensing factor MCM3	MCM3	846009	935137	998231	829338	1.05135e+06	1.01057e+06	0.0526668	0.18354	-	-	38.6	34	-
1611	3-mercaptopyruvate sulfurtransferase	MPST	235242	216259	203895	212183	225444	212993	-0.008615	0.0393938	-	-	46.5	12	-
1612	40S ribosomal protein S12	RPS12	496693	586270	639290	588046	723483	599407	0.151345	0.577715	-	-	53.8	7	-
1613	Bromodomain-containing protein 2	BRD2	228129	254603	324447	259676	282297	273603	0.0299782	0.0823354	-	-	18	14	-
1614	Tumor necrosis factor receptor superfamily member 6	FAS	17865	14091.8	14054	14515.5	12595.8	14519.2	-0.138157	0.512722	-	-	11.8	3	-
1615	Transcriptional repressor protein YY1	YY1	222040	219895	186004	197247	224275	196330	-0.0214692	0.078842	-	-	20.8	9	-
1616	DnaJ homolog subfamily B member 1	DNAJB1	922486	1.01564e+06	1.11147e+06	885223	1.13918e+06	1.01411e+06	-0.00871129	0.0258907	-	-	60	27	-
1617	DnaJ homolog subfamily B member 2	DNAJB2	25072.6	20870.3	23348.1	21659.9	23156.5	21102.6	-0.0690021	0.310089	-	-	13.3	3	-
1620	Proteasome subunit alpha type-1	PSMA1	2.36643e+06	2.15222e+06	2.17033e+06	2.21188e+06	2.08697e+06	2.10278e+06	-0.0624929	0.404914	-	-	64.3	23	-
1621	Proteasome subunit alpha type-2	PSMA2	1.30923e+06	1.37982e+06	1.54042e+06	1.25084e+06	1.39793e+06	1.36851e+06	-0.0725734	0.368037	-	-	53.4	14	-
1622	Proteasome subunit alpha type-3	PSMA3	1.56304e+06	1.47409e+06	1.48866e+06	1.39385e+06	1.39358e+06	1.42831e+06	-0.102004	0.872887	-	-	55.6	17	-
1623	Proteasome subunit alpha type-4	PSMA4	895550	990963	1.20317e+06	816637	1.05435e+06	1.01136e+06	-0.0980578	0.288248	-	-	49.4	15	-
1625	Tumor necrosis factor receptor superfamily member 5	CD40	53885.2	52744.1	54976.7	51539.9	43979.4	54075.4	-0.116743	0.593333	-	-	21.3	5	-
1626	Integrin alpha-3;Integrin alpha-3 heavy chain;Integrin alpha-3 light chain	ITGA3	1.24312e+06	1.26842e+06	1.35714e+06	1.15896e+06	1.25724e+06	1.27703e+06	-0.067229	0.421609	-	-	22.8	24	-
1627	Moesin	MSN	3.37963e+06	3.86456e+06	5.02022e+06	3.3458e+06	3.96331e+06	3.70008e+06	-0.139435	0.406788	-	-	43.7	43	-
1628	Probable ATP-dependent RNA helicase DDX6	DDX6	604740	758906	733494	654053	773396	740842	0.051587	0.181056	-	-	57.1	21	-
1632	Splicing factor U2AF 65 kDa subunit	U2AF2	503608	600681	633817	535352	572744	556571	-0.0560081	0.232049	-	-	32.1	12	-
1633	60S ribosomal protein L13	RPL13	1.3271e+06	1.60568e+06	1.88606e+06	1.69976e+06	1.62991e+06	1.47425e+06	0.00775716	0.0195741	-	-	50.2	17	-
1634	Rab proteins geranylgeranyltransferase component A 2	CHML	28631.1	28131	25349.3	27412.9	28417.8	29990.5	0.0648211	0.337232	-	-	10.2	6	-
1635	Isovaleryl-CoA dehydrogenase, mitochondrial	IVD	183303	200137	224260	190564	210652	208124	0.0073965	0.0272715	-	-	26.1	13	-
1636	Protein S100-A4	S100A4	495489	463562	508202	515914	392877	462812	-0.105126	0.433663	-	-	45.5	6	-
1637	Alpha-1,3-mannosyl-glycoprotein 2-beta-N-acetylglucosaminyltransferase	MGAT1	27440.2	29519.6	36404.6	25615.2	33250.8	31732.5	-0.0419106	0.106666	-	-	9.4	4	-
1638	High mobility group protein B2	HMGB2	1.97377e+06	1.37106e+06	915666	1.7796e+06	1.25437e+06	1.28657e+06	0.0709704	0.091349	-	-	32.1	9	-
1639	Polypyrimidine tract-binding protein 1	PTBP1	544833	539630	748486	535718	719604	569289	-0.0013075	0.00262971	-	-	36.7	14	-
1640	Threonine--tRNA ligase, cytoplasmic	TARS	2.0273e+06	2.2135e+06	2.24288e+06	1.97946e+06	2.23584e+06	2.28741e+06	0.00280023	0.0113875	-	-	45.4	35	-
1641	Valine--tRNA ligase	VARS	1.84048e+06	2.00811e+06	2.05535e+06	1.96828e+06	2.14594e+06	2.14517e+06	0.0847805	0.529894	-	-	33.7	46	-
1642	Elongation factor 1-gamma	EEF1G	1.4444e+06	1.50386e+06	1.497e+06	1.40857e+06	1.55999e+06	1.53946e+06	0.0189956	0.103844	-	-	43.7	24	-
1643	Tristetraprolin	ZFP36	11312.1	11099.5	9931.96	15913.5	9923.16	9368.28	0.0821508	0.152938	-	-	9.2	3	-
1644	Peptidyl-prolyl cis-trans isomerase FKBP2	FKBP2	222507	261822	302342	205575	278216	253911	-0.0928058	0.250771	-	-	31	8	-
1646	Erythrocyte band 7 integral membrane protein	STOM	50684.2	56390	57648.3	49619.7	56487	50669.2	-0.0714373	0.352821	-	-	16.7	4	-
1647	Adenylate kinase 4, mitochondrial	AK4	411953	337311	299216	394559	301563	318211	-0.0450207	0.111776	-	-	45.3	11	-
1648	Amine oxidase [flavin-containing] B	MAOB	340936	416100	419697	344369	435650	401425	0.00549114	0.0153178	-	-	26.7	13	-
1649	14-3-3 protein theta	YWHAQ	739650	668036	661268	657008	646227	635467	-0.0920778	0.645444	-	-	30.2	9	-
1650	Mitogen-activated protein kinase 3	MAPK3	142751	143153	147564	141910	162885	154605	0.0816708	0.514615	-	-	26.4	11	-
1651	MAP/microtubule affinity-regulating kinase 3	MARK3	39929.8	38978.3	32116.5	42265.8	32795.9	36840.5	0.0102819	0.0274133	-	-	11.1	8	-
1653	Calmodulin-like protein 3	CALML3	217935	33759.4	32757.2	30747.1	48873	24566.9	-0.902243	0.577492	-	-	45	6	-
1654	Dipeptidyl peptidase 4;Dipeptidyl peptidase 4 membrane form;Dipeptidyl peptidase 4 soluble form	DPP4	177734	165524	159232	168483	149039	162936	-0.0650983	0.359272	-	-	15	13	-
1655	Aryl hydrocarbon receptor nuclear translocator	ARNT	118924	110137	98899.5	128887	88233	98883.2	-0.0680261	0.176246	-	-	10.6	7	-
1656	60S ribosomal protein L10	RPL10	948981	1.2163e+06	1.57592e+06	1.02567e+06	1.35298e+06	1.23965e+06	-0.026829	0.0481283	-	-	45.8	10	-
1657	Replication protein A 70 kDa DNA-binding subunit;Replication protein A 70 kDa DNA-binding subunit, N-terminally processed	RPA1	1.18349e+06	1.28309e+06	1.23907e+06	1.27447e+06	1.2752e+06	1.2967e+06	0.0545186	0.390492	-	-	35.1	26	-
1658	DNA-(apurinic or apyrimidinic site) lyase;DNA-(apurinic or apyrimidinic site) lyase, mitochondrial	APEX1	1.09233e+06	1.12987e+06	1.08204e+06	937315	1.2532e+06	1.18447e+06	0.019717	0.0610658	-	-	45.3	18	-
1659	CD82 antigen	CD82	163579	120057	116195	124836	111899	128579	-0.115123	0.348141	-	-	9	3	-
1660	Deoxycytidine kinase	DCK	341538	380423	395754	312349	404790	399812	-0.00820004	0.0233597	-	-	51.2	13	-
1661	CAD protein;Glutamine-dependent carbamoyl-phosphate synthase;Aspartate carbamoyltransferase;Dihydroorotase	CAD	1.7786e+06	1.91464e+06	1.96258e+06	1.88598e+06	2.11173e+06	2.12924e+06	0.114504	0.723057	-	-	29.5	59	-
1662	Calreticulin	CALR	2.33698e+06	1.89996e+06	1.89667e+06	1.87351e+06	1.96178e+06	1.97225e+06	-0.0721074	0.315066	-	-	33.3	18	-
1663	cAMP-specific 3,5-cyclic phosphodiesterase 4A	PDE4A	7219.21	8022.6	9723.78	6918.65	8669.74	8040.1	-0.0745778	0.206696	-	-	4	3	+
1664	Microtubule-associated protein 4	MAP4	2.42544e+06	3.88732e+06	2.67169e+06	2.59128e+06	3.38565e+06	2.23409e+06	-0.120663	0.222782	-	-	26.6	32	-
1666	Calnexin	CANX	4.56734e+06	3.31452e+06	2.89189e+06	3.91959e+06	2.95782e+06	3.28204e+06	-0.0674458	0.137544	-	-	47.1	41	-
1667	Phosphatidylinositol 3-kinase regulatory subunit alpha	PIK3R1	33264.6	33992.4	29705.2	37916.2	31378.3	34478.8	0.096125	0.432759	-	-	8.7	6	-
1668	Proteasome subunit beta type-9	PSMB9	100754	99333.3	110666	86480.7	108934	99640.6	-0.0795652	0.333441	-	-	25.6	5	-
1669	Proteasome subunit alpha type-5	PSMA5	1.15582e+06	882705	776714	1.08482e+06	796998	933966	0.00905614	0.0177361	-	-	46.9	10	-
1670	Proteasome subunit beta type-4	PSMB4	537424	586405	628231	519116	578206	583138	-0.0592571	0.289581	-	-	26.1	6	-
1671	Proteasome subunit beta type-6	PSMB6	459006	468585	463257	458407	409285	440563	-0.089852	0.649814	-	-	25.1	7	-
1672	Proteasome subunit beta type-5	PSMB5	1.2266e+06	1.48137e+06	2.06044e+06	1.15746e+06	1.72853e+06	1.47218e+06	-0.11536	0.208289	-	-	27	7	-
1674	ATP-binding cassette sub-family D member 3	ABCD3	313210	323425	320345	332517	328618	338198	0.0625057	0.503124	-	-	28.4	20	-
1675	Sperm-specific antigen 2	SSFA2	1.00853e+06	1.00209e+06	869886	1.03701e+06	954378	969002	0.0418248	0.2019	-	-	30.8	38	-
1677	NADH-ubiquinone oxidoreductase 75 kDa subunit, mitochondrial	NDUFS1	623816	630406	586750	617670	663995	656192	0.0739929	0.525103	-	-	36.5	23	-
1678	DNA polymerase delta catalytic subunit	POLD1	437711	485865	485192	451777	514659	500337	0.0576791	0.301535	-	-	29.4	31	-
1680	Probable global transcription activator SNF2L1	SMARCA1	123666	137133	142035	140932	134948	143205	0.0590739	0.33156	-	-	15.7	15	-
1681	Mitogen-activated protein kinase 1	MAPK1	1.01428e+06	950369	954346	972752	931744	989029	-0.0124538	0.0706702	-	-	30.8	13	-
1682	Grancalcin	GCA	43292.4	32397.7	29224.4	31607.7	32344.3	34252.6	-0.0757262	0.202769	-	-	17.5	3	-
1683	Retinoic acid receptor RXR-beta	RXRB	33519.7	30858.3	27981.2	26919.7	32409.1	29671.8	-0.0536579	0.202439	-	-	12.8	5	-
1684	DNA repair protein complementing XP-G cells	ERCC5	21577.1	23157.2	24290	21359.1	23050.2	24797	0.00282549	0.0105643	-	-	3.5	5	-
1685	Granulins;Acrogranin;Paragranulin;Granulin-1;Granulin-2;Granulin-3;Granulin-4;Granulin-5;Granulin-6;Granulin-7	GRN	46812.3	52383.2	63572.6	57407.8	53024.8	51033.1	-0.00168327	0.00457773	-	-	17.7	7	-
1686	Cytosol aminopeptidase	LAP3	1.73324e+06	1.8442e+06	2.0142e+06	1.72856e+06	1.77932e+06	1.85884e+06	-0.0571219	0.311924	-	-	62.4	32	-
1687	Protein S100-A2	S100A2	595462	152110	146249	185815	184170	154340	-0.442179	0.367964	-	-	27.6	5	-
1688	General transcription factor IIE subunit 1	GTF2E1	38276.3	39059.1	39380.2	33496.7	41794.6	39972.3	-0.0244147	0.090452	-	-	20.7	9	-
1689	Transcription initiation factor IIE subunit beta	GTF2E2	166507	171692	181719	182881	189696	168337	0.0562751	0.320907	-	-	28.9	10	-
1690	Tripeptidyl-peptidase 2	TPP2	402136	436315	431846	408421	453322	456173	0.0522003	0.296235	-	-	24.3	30	-
1691	Inositol monophosphatase 1	IMPA1	1.24312e+06	1.27029e+06	1.37865e+06	1.22838e+06	1.23737e+06	1.28421e+06	-0.0524935	0.334169	-	-	42.9	18	-
1692	Ephrin type-A receptor 2	EPHA2	653725	632897	675693	679551	666343	707428	0.0654699	0.481391	-	-	18.2	19	-
1693	Ephrin type-B receptor 2	EPHB2	148805	147813	139142	147046	142673	145517	-0.00119688	0.00642118	-	-	16.9	15	-
1694	Tyrosine-protein phosphatase non-receptor type 6	PTPN6	214585	214252	206568	233351	215965	226026	0.0874386	0.676253	-	-	26.9	15	-
1695	SHC-transforming protein 1	SHC1	224303	229781	233764	202362	232341	215304	-0.0837331	0.535653	-	-	31.3	17	-
1696	Cellular retinoic acid-binding protein 2	CRABP2	1.54697e+06	1.84986e+06	2.25052e+06	1.43468e+06	2.17187e+06	2.00373e+06	-0.0149178	0.0262824	-	-	52.9	13	-
1698	Transketolase	TKT	4.95444e+06	5.68681e+06	6.60886e+06	4.7158e+06	5.72255e+06	5.65945e+06	-0.0953069	0.310935	-	-	51.7	34	-
1699	Serpin B3	SERPINB3	233581	20233.3	26777.7	41929.5	28001.2	17209.4	-0.882321	0.433414	-	-	10	4	-
1701	Protein PML	PML	144108	140904	130566	144016	134183	137166	-9.818e-05	0.000466567	-	-	16	15	-
1704	Elongation factor 1-delta	EEF1D	679672	795041	883590	701922	978767	779734	0.0553381	0.14075	-	-	6.3	4	-
1705	Myristoylated alanine-rich C-kinase substrate	MARCKS	552414	937979	409585	646929	605857	416199	-0.126537	0.153564	-	-	29.2	8	-
1706	Guanine nucleotide-binding protein subunit alpha-11	GNA11	433993	448545	460937	459804	514436	529433	0.160321	1.12668	-	-	20.1	7	-
1707	Delta-1-pyrroline-5-carboxylate dehydrogenase, mitochondrial	ALDH4A1	188117	190548	201250	185782	216146	210789	0.0768842	0.428795	-	-	18.1	10	-
1708	Endoplasmic reticulum resident protein 29	ERP29	626502	636938	637254	609611	665685	613129	-0.010473	0.0580326	-	-	36	11	-
1709	Peroxiredoxin-6	PRDX6	1.03889e+06	1.14011e+06	1.13762e+06	1.2403e+06	1.12515e+06	1.16883e+06	0.0918842	0.606917	-	-	71.4	20	-
1710	Flavin reductase (NADPH)	BLVRB	426637	379493	355009	440054	375673	403048	0.0710565	0.312572	-	-	38.3	8	-
1711	Peroxiredoxin-5, mitochondrial	PRDX5	943592	712225	742121	896537	763088	780413	0.0327668	0.0954005	-	-	49.4	8	-
1712	D-dopachrome decarboxylase;D-dopachrome decarboxylase-like protein	DDT;DDTL	608763	766327	874058	741217	859918	833233	0.127082	0.40217	-	-	64.4	12	-
1713	Thioredoxin-dependent peroxide reductase, mitochondrial	PRDX3	716451	841493	1.37785e+06	689748	1.30049e+06	955487	0.0150417	0.0167107	-	-	29.4	8	-
1714	ATP synthase subunit delta, mitochondrial	ATP5D	60083.3	61944.2	66473.3	62301.1	62490	65149	0.011972	0.0602973	-	-	22.6	3	-
1715	60S ribosomal protein L12	RPL12	1.23845e+06	1.03817e+06	951065	1.08515e+06	1.11197e+06	1.09044e+06	0.035241	0.128566	-	-	69.1	10	-
1716	Enoyl-CoA hydratase, mitochondrial	ECHS1	1.13256e+06	1.07208e+06	1.14942e+06	1.11942e+06	1.0649e+06	1.03447e+06	-0.0595146	0.403258	-	-	48.3	18	-
1717	UMP-CMP kinase	CMPK1	411243	346671	326045	360540	352188	349106	-0.0228188	0.0863871	-	-	40.8	8	-
1718	Phosphatidylethanolamine-binding protein 1;Hippocampal cholinergic neurostimulating peptide	PEBP1	1.61612e+06	1.68972e+06	1.7271e+06	1.54547e+06	1.69506e+06	1.74799e+06	-0.0142012	0.0700709	-	-	63.1	11	-
1719	Protein disulfide-isomerase A3	PDIA3	3.08217e+06	3.20004e+06	3.04053e+06	3.11855e+06	3.31923e+06	3.24506e+06	0.0545359	0.38471	-	-	59	38	-
1720	Serine/threonine-protein phosphatase 2A 65 kDa regulatory subunit A alpha isoform	PPP2R1A	652907	630055	679271	706296	697373	698743	0.100207	0.842273	-	-	38	21	-
1722	Cell division cycle protein 27 homolog	CDC27	51721.5	58233.8	55498.6	55580	58893.9	55064.9	0.0362489	0.189227	-	-	9.6	8	-
1724	Peptidyl-prolyl cis-trans isomerase F, mitochondrial	PPIF	826654	746124	713072	805763	696162	740911	-0.0272231	0.115874	-	-	44.9	9	-
1725	NK-tumor recognition protein;Putative peptidyl-prolyl cis-trans isomerase	NKTR	90030.1	99358.9	130794	94043.1	97116.9	102965	-0.105051	0.316657	-	-	9.2	12	-
1726	Glycylpeptide N-tetradecanoyltransferase 1	NMT1	516021	517583	500070	604142	511843	538394	0.105967	0.651112	-	-	26	13	-
1727	HLA class I histocompatibility antigen, alpha chain F	HLA-F	5526.65	5176.63	7040.21	6239.67	5771.54	6371.98	0.0627098	0.181965	-	-	15.6	5	+
1730	Adenylosuccinate synthetase isozyme 2	ADSS	419632	434524	387494	385147	421612	479563	0.0467697	0.188289	-	-	40.1	14	-
1732	Alpha-2-macroglobulin receptor-associated protein	LRPAP1	725549	295021	269757	290676	239726	234032	-0.608014	0.843531	-	-	50.7	23	-
1734	Adenylosuccinate lyase	ADSL	1.13229e+06	1.11623e+06	1.10127e+06	1.0453e+06	1.06861e+06	1.10283e+06	-0.0587255	0.45371	-	-	40.5	18	-
1736	CAP-Gly domain-containing linker protein 1	CLIP1	702386	719013	676924	726099	634889	656516	-0.0585915	0.341277	-	-	38.6	52	-
1737	Sorcin	SRI	221061	262199	295115	248405	239014	252574	-0.0632947	0.231472	-	-	44.4	9	-
1738	Leukocyte elastase inhibitor	SERPINB1	813666	837061	866619	842834	900916	905844	0.0735779	0.534231	-	-	43.3	18	-
1739	High affinity cationic amino acid transporter 1	SLC7A1	96146.5	73855.5	69431.9	80767.6	61765.2	77971.5	-0.114008	0.305731	-	-	7.9	5	-
1740	Aldehyde dehydrogenase X, mitochondrial	ALDH1B1	851469	984134	1.01285e+06	849173	1.06872e+06	1.01824e+06	0.0409057	0.137214	-	-	31.1	17	-
1741	DNA-directed RNA polymerase II subunit RPB2	POLR2B	432484	458525	436485	472085	451653	471271	0.0717481	0.551524	-	-	27.9	33	-
1742	Succinate dehydrogenase [ubiquinone] flavoprotein subunit, mitochondrial	SDHA	1.82189e+06	1.89215e+06	2.01108e+06	1.59919e+06	1.88049e+06	1.81301e+06	-0.115533	0.664234	-	-	39.5	26	-
1743	Coronin-1A	CORO1A	57410.4	50542.1	47434.4	47827.4	48809.2	52948.2	-0.0517194	0.220952	-	-	12.8	6	-
1744	Rab GDP dissociation inhibitor alpha	GDI1	330634	357984	363296	328477	404461	371041	0.065696	0.296003	-	-	23.7	10	-
1745	Protein S100-A7;Protein S100-A7A	S100A7;S100A7A	111065	28113.5	41616.2	29799.3	23813.2	18258.9	-1.1087	1.22507	-	-	34.7	4	-
1746	S-adenosylmethionine synthase isoform type-2	MAT2A	1.09008e+06	1.15538e+06	1.25997e+06	1.00143e+06	1.11962e+06	1.11365e+06	-0.115272	0.67556	-	-	18.2	7	-
1748	cAMP-dependent protein kinase type I-beta regulatory subunit	PRKAR1B	28957.1	22392.2	23908.1	21644.9	22107.7	23121.9	-0.162194	0.7241	-	-	13.1	4	-
1749	cAMP-dependent protein kinase type II-beta regulatory subunit	PRKAR2B	29602	27759.3	23643.7	29276.1	26857.8	27825.6	0.0571178	0.224173	-	-	14.4	5	-
1750	Carbamoyl-phosphate synthase [ammonia], mitochondrial	CPS1	308154	341755	345349	311478	349255	347080	0.0180031	0.0810382	-	-	21.4	29	-
1751	Ribonucleoside-diphosphate reductase subunit M2	RRM2	240649	263101	274707	235564	251734	266580	-0.0459489	0.228213	-	-	44.5	16	-
1752	Syndecan-4	SDC4	96730.3	63444.6	62663.3	87308.1	61562.2	60705	-0.0790361	0.138892	-	-	29.8	6	-
1753	Nucleolysin TIA-1 isoform p40	TIA1	59154.6	47567	30067.3	58905.6	29960.7	40278.2	-0.0837219	0.0963872	-	-	14.2	5	-
1754	DnaJ homolog subfamily A member 1	DNAJA1	651255	746474	853862	658179	788412	767351	-0.020001	0.0585824	-	-	47.4	19	-
1755	RAC-alpha serine/threonine-protein kinase	AKT1	216920	210171	221276	336063	320011	328125	0.602175	4.50541	+	+	30.4	16	-
1756	RAC-beta serine/threonine-protein kinase	AKT2	62449	58314.6	55743.3	98634.5	67223.1	80996.1	0.467856	1.83934	-	+	22.7	11	-
1757	Cytochrome b-c1 complex subunit 1, mitochondrial	UQCRC1	416919	382227	360298	375820	419890	401139	0.0469227	0.234101	-	-	38.8	16	-
1758	3-hydroxyisobutyrate dehydrogenase, mitochondrial	HIBADH	485493	476289	454856	468561	431378	468557	-0.0504284	0.321382	-	-	35.4	9	-
1759	Bifunctional purine biosynthesis protein PURH;Phosphoribosylaminoimidazolecarboxamide formyltransferase;IMP cyclohydrolase	ATIC	1.768e+06	1.94117e+06	1.88663e+06	1.77863e+06	2.02831e+06	2.11508e+06	0.078966	0.405314	-	-	50.8	29	-
1760	Heterogeneous nuclear ribonucleoprotein H3	HNRNPH3	113660	114477	119876	116606	119996	129051	0.0704116	0.461311	-	-	31.4	9	-
1761	Heterogeneous nuclear ribonucleoprotein H;Heterogeneous nuclear ribonucleoprotein H, N-terminally processed	HNRNPH1	531622	536680	540362	501871	538781	579066	0.00745104	0.0357876	-	-	14.7	6	-
1762	Caspase-14;Caspase-14 subunit p17, mature form;Caspase-14 subunit p10, mature form;Caspase-14 subunit p20, intermediate form;Caspase-14 subunit p8, intermediate form	CASP14	250915	44228.2	58037.2	65425.7	73274.9	42398.9	-0.554622	0.384228	-	-	34.7	8	-
1765	14-3-3 protein sigma	SFN	1.64621e+06	1.27319e+06	1.55102e+06	1.22644e+06	1.41196e+06	1.26444e+06	-0.190045	0.850698	-	-	48.6	14	-
1766	Stress-induced-phosphoprotein 1	STIP1	7.17834e+06	5.68775e+06	5.54364e+06	5.36008e+06	4.68444e+06	4.85514e+06	-0.297566	1.38879	-	-	67.8	61	-
1767	Protein S100-A11;Protein S100-A11, N-terminally processed	S100A11	647527	719215	863083	606614	782429	778387	-0.0405465	0.104098	-	-	52.4	6	-
1768	Neural cell adhesion molecule L1	L1CAM	144880	113296	89094.4	130660	89033.2	99335.7	-0.113247	0.215721	-	-	10.9	13	-
1769	Type II inositol 1,4,5-trisphosphate 5-phosphatase	INPP5B	23637.4	20275	16668.5	25201.5	16793.3	21730.1	0.0677295	0.137662	-	-	4.7	3	-
1770	Peroxiredoxin-2	PRDX2	2.36985e+06	1.94871e+06	2.22577e+06	2.04812e+06	2.10981e+06	2.14547e+06	-0.0496372	0.232064	-	-	46.5	12	-
1771	Beta-arrestin-2	ARRB2	271393	258589	278299	251284	275953	274046	-0.0131735	0.0677844	-	-	36	12	-
1773	Cytidine deaminase	CDA	151113	180299	202494	206037	180993	174838	0.0803192	0.268059	-	-	47.9	5	-
1774	Deoxycytidylate deaminase	DCTD	169938	173753	184349	150721	201630	198720	0.049947	0.156131	-	-	36	5	-
1775	Pyrroline-5-carboxylate reductase 1, mitochondrial	PYCR1	829303	978020	842124	812167	1.03499e+06	886083	0.041657	0.139963	-	-	44.8	13	-
1777	ETS-related transcription factor Elf-1	ELF1	8500.41	10252.8	9024.57	9441.92	10958.2	9298.54	0.0968955	0.377094	-	-	6.1	3	+
1778	General transcription factor IIH subunit 1	GTF2H1	50421.9	53844.5	42801.3	49865.8	47798.6	52777	0.0381418	0.140979	-	-	14.1	8	-
1779	Syntaxin-2	STX2	74387.1	82480.5	82580.3	78858.2	79869.8	81479	0.00614467	0.0296748	-	-	27.4	7	-
1780	Cystathionine gamma-lyase	CTH	336050	362267	376407	326350	336907	358254	-0.072758	0.446718	-	-	30.1	11	-
1781	60S ribosomal protein L9	RPL9	765346	925817	1.14181e+06	797650	1.11335e+06	996996	0.0433659	0.0886262	-	-	39.1	9	-
1782	Long-chain-fatty-acid--CoA ligase 1	ACSL1	166130	158723	161523	163938	176296	173697	0.0790532	0.590696	-	-	16	11	-
1783	Kinesin-1 heavy chain	KIF5B	1.69139e+06	1.38184e+06	1.33539e+06	1.59564e+06	1.35043e+06	1.42517e+06	-0.00778878	0.0234592	-	-	44.5	46	-
1784	Cleavage stimulation factor subunit 2	CSTF2	35029.5	54589.3	47325.5	43050.2	45384.3	43439.6	-0.0308621	0.0691485	-	-	5	3	-
1787	Multidrug resistance-associated protein 1	ABCC1	230222	215087	210103	222917	215136	227482	0.0228225	0.129397	-	-	8.5	13	-
1790	ATP-binding cassette sub-family D member 1	ABCD1	47180.5	58477.5	56103.9	51863.3	59468.8	61091.6	0.0945487	0.372668	-	-	10.2	8	-
1791	Mannosyl-oligosaccharide 1,2-alpha-mannosidase IA	MAN1A1	106305	121929	93301.9	126233	100056	115152	0.0887411	0.289085	-	-	17.6	11	-
1792	DNA replication licensing factor MCM4	MCM4	505171	533044	541989	560023	556815	572987	0.0972989	0.805215	-	-	33.7	31	-
1793	DNA replication licensing factor MCM5	MCM5	871148	901103	967428	928321	952476	941107	0.0439676	0.279115	-	-	45.9	36	-
1794	DNA replication licensing factor MCM7	MCM7	588079	595132	585859	620260	639586	647821	0.10861	0.990744	-	-	43.5	32	-
1795	N-acetylgalactosamine-6-sulfatase	GALNS	96146.5	101028	97786.5	94893	89098	93186.1	-0.0899127	0.686807	-	-	15.9	9	-
1797	Serine hydroxymethyltransferase, cytosolic	SHMT1	583472	613234	681421	552716	662954	618578	-0.035081	0.139133	-	-	45.5	20	-
1798	Serine hydroxymethyltransferase, mitochondrial	SHMT2	2.5431e+06	3.16664e+06	3.18478e+06	2.52617e+06	2.97046e+06	3.07302e+06	-0.0511464	0.163788	-	-	48.4	25	-
1799	Bifunctional epoxide hydrolase 2;Cytosolic epoxide hydrolase 2;Lipid-phosphate phosphatase	EPHX2	159654	161820	168439	150388	152184	165061	-0.0680208	0.452875	-	-	22.5	11	-
1800	Heat shock 70 kDa protein 4	HSPA4	6.31001e+06	6.06392e+06	5.92421e+06	6.1593e+06	5.74614e+06	5.87811e+06	-0.0412689	0.261088	-	-	59.3	54	-
1801	Mannose-6-phosphate isomerase	MPI	76056.8	68923.5	65272.6	80214.2	74063.4	77094.1	0.14023	0.877161	-	-	15.4	5	-
1803	Glypican-1;Secreted glypican-1	GPC1	38602.3	48354.8	29179.1	33799.7	42515.1	32024.7	-0.0810383	0.15566	-	-	14	7	-
1804	Profilin-2	PFN2	294269	322657	350879	282918	312211	318860	-0.0807617	0.398702	-	-	17.9	4	-
1805	Profilin-2	PFN2	414764	475548	427476	406411	435342	490403	0.0137769	0.0511724	-	-	20	4	-
1807	Catenin alpha-1	CTNNA1	2.55693e+06	2.06117e+06	2.04474e+06	2.11205e+06	1.95509e+06	2.10612e+06	-0.103109	0.452563	-	-	34.2	30	-
1808	Catenin beta-1	CTNNB1	1.19013e+06	1.07872e+06	1.07039e+06	1.23783e+06	977460	1.14611e+06	0.00436602	0.0143931	-	-	35.1	27	-
1810	Prohibitin	PHB	1.0255e+06	910207	817700	940066	994069	951031	0.0731916	0.335653	-	-	55.1	16	-
1811	Serpin B6	SERPINB6	650177	768239	813895	659920	873829	829741	0.0783575	0.237136	-	-	46.8	15	-
1812	Merlin	NF2	108415	116509	95748.6	102755	74502.3	83818.1	-0.304811	1.20381	-	-	19.3	11	-
1813	Radixin	RDX	1.19184e+06	1.29657e+06	1.42954e+06	1.29403e+06	1.18923e+06	1.22933e+06	-0.0745584	0.384108	-	-	27.8	26	-
1814	Replication protein A 14 kDa subunit	RPA3	192652	182871	156785	210528	182693	201543	0.16297	0.815507	-	-	51.2	4	-
1815	Replication factor C subunit 4	RFC4	167262	119926	96106.4	178497	108105	125677	0.110365	0.170452	-	-	35.8	14	-
1816	Replication factor C subunit 2	RFC2	215115	190130	180644	196452	208739	209048	0.0714902	0.371712	-	-	36.2	11	-
1817	Replication factor C subunit 1	RFC1	245508	314132	353298	277567	341540	309092	0.0349677	0.085722	-	-	20.8	21	-
1818	60S ribosomal protein L22	RPL22	293128	347331	474005	293889	452578	367824	0.00656948	0.0101837	-	-	20.3	3	-
1819	General transcription factor IIF subunit 1	GTF2F1	1.00422e+06	888887	877749	994726	876602	821754	-0.0429599	0.173735	-	-	39.5	25	-
1820	Sepiapterin reductase	SPR	471428	432827	431436	416888	477710	477626	0.0372334	0.178023	-	-	39.8	10	-
1823	Alpha-L-iduronidase	IDUA	203547	205754	247793	169235	214074	213465	-0.141427	0.521612	-	-	14.4	10	-
1825	Insulin receptor substrate 1	IRS1	122408	178238	140803	133003	170196	128795	-0.0251506	0.0529891	-	-	18	18	-
1826	Glycogen debranching enzyme;4-alpha-glucanotransferase;Amylo-alpha-1,6-glucosidase	AGL	1.04724e+06	1.11399e+06	1.19698e+06	1.01873e+06	1.17116e+06	1.17316e+06	0.00112933	0.00432419	-	-	36.3	57	-
1827	Myosin-9	MYH9	7.31342e+06	8.85305e+06	1.02739e+07	7.3881e+06	8.76932e+06	7.95364e+06	-0.122784	0.398268	-	-	47.1	118	-
1828	Myosin-10	MYH10	1.37524e+06	1.85484e+06	2.19154e+06	1.54589e+06	1.79367e+06	1.62494e+06	-0.103728	0.250701	-	-	35.1	74	-
1829	Coatomer subunit beta	COPB2	926258	975420	987638	902093	1.03852e+06	1.03418e+06	0.0395747	0.199253	-	-	39.9	32	-
1830	Sterol O-acyltransferase 1	SOAT1	60733.5	71878.4	74643.5	68914.7	76654.2	77734.4	0.11122	0.504123	-	-	8.4	4	-
1831	Alpha-adducin	ADD1	269058	287263	299753	261944	286462	294456	-0.0228031	0.110184	-	-	26	16	-
1834	RNA-binding protein FUS	FUS	664089	734663	857214	664745	746904	645323	-0.128124	0.536603	-	-	18.1	10	-
1835	Nuclear pore complex protein Nup214	NUP214	363040	374362	342705	393420	377161	376992	0.0880858	0.663582	-	-	12.2	23	-
1836	Protein DEK	DEK	164945	185928	196258	157899	221087	171317	-0.00306361	0.00740212	-	-	33.1	13	-
1838	Protein phosphatase 1A	PPM1A	295580	294657	294549	262835	304634	299591	-0.0322878	0.163668	-	-	28.8	13	-
1839	Aryl hydrocarbon receptor	AHR	30067.2	29425.3	25476.6	36719.2	25923.7	30131.2	0.115881	0.352705	-	-	7.8	5	-
1840	Hydroxymethylglutaryl-CoA lyase, mitochondrial	HMGCL	282090	270320	259518	240389	296058	284217	0.0105292	0.0387541	-	-	31.1	10	-
1841	26S protease regulatory subunit 7	PSMC2	1.44143e+06	1.30477e+06	1.21112e+06	1.36172e+06	1.33269e+06	1.35021e+06	0.0351053	0.172257	-	-	63.7	30	-
1843	ADP-ribosylation factor-like protein 2	ARL2	182539	196070	209325	184805	233265	211980	0.0955259	0.407222	-	-	22.8	4	-
1844	ADP-ribosylation factor-like protein 3	ARL3	221779	203356	180743	218125	199621	216013	0.0688215	0.316338	-	-	56.6	8	-
1846	Dual specificity mitogen-activated protein kinase kinase 2	MAP2K2	446073	442578	429894	438582	477285	494160	0.0951607	0.669776	-	-	33.2	12	-
1847	ATP synthase subunit gamma, mitochondrial	ATP5C1	1.21959e+06	1.42871e+06	1.57337e+06	1.30875e+06	1.45617e+06	1.36693e+06	-0.024551	0.0843356	-	-	33.3	12	-
1848	V-type proton ATPase subunit E 1;V-type proton ATPase subunit E 2	ATP6V1E1;ATP6V1E2	129153	79132.4	72793.6	112963	78115.4	83239.7	-0.00614532	0.00846602	-	-	39.4	9	-
1849	Oxygen-dependent coproporphyrinogen-III oxidase, mitochondrial	CPOX	1.97421e+06	2.17336e+06	2.13002e+06	1.8459e+06	2.12108e+06	2.08724e+06	-0.0537872	0.2754	-	-	50.4	25	-
1851	60S ribosomal protein L4	RPL4	1.82512e+06	2.90832e+06	4.84598e+06	1.95722e+06	3.54356e+06	2.76594e+06	-0.141066	0.143839	-	-	45.9	22	-
1852	7,8-dihydro-8-oxoguanine triphosphatase	NUDT1	282602	227437	236465	266919	231076	248088	0.00325222	0.0105136	-	-	26.3	5	-
1853	Lon protease homolog, mitochondrial	LONP1	953921	898759	856535	952004	960223	973497	0.0923988	0.688688	-	-	32.5	34	-
1854	Phosphoglucomutase-1	PGM1	2.2565e+06	2.30266e+06	2.76659e+06	2.05156e+06	2.44466e+06	2.38478e+06	-0.0884273	0.346249	-	-	55.9	32	-
1855	Serine/threonine-protein phosphatase PP1-gamma catalytic subunit	PPP1CC	76415.2	75813.8	95788.2	77187.3	88373.3	77980.3	-0.0203611	0.0631184	-	-	11.1	4	-
1857	TGF-beta receptor type-1	TGFBR1	19373	19062.9	17572.2	20259.9	19128	20516.3	0.0976553	0.587137	-	-	8.2	3	-
1858	Guanine nucleotide-binding protein-like 1	GNL1	490971	560088	634694	499012	639054	601778	0.0456304	0.13282	-	-	31.3	21	-
1859	Tumor necrosis factor receptor superfamily member 3	LTBR	3209.52	3085.83	3321.83	3320.66	3568.64	3445.91	0.103911	0.52385	-	-	4.6	3	+
1860	Serpin B5	SERPINB5	663586	463346	387650	463135	496976	494937	-0.0217585	0.0405097	-	-	41.3	14	-
1862	Dihydrolipoyllysine-residue succinyltransferase component of 2-oxoglutarate dehydrogenase complex, mitochondrial	DLST	1.15475e+06	1.2434e+06	1.21376e+06	1.16799e+06	1.2329e+06	1.18664e+06	-0.00946146	0.052938	-	-	35.3	15	-
1863	GMP reductase 1	GMPR	194053	198710	239534	184837	210046	200048	-0.0833462	0.352892	-	-	30.4	8	-
1864	Phospholipid hydroperoxide glutathione peroxidase, mitochondrial	GPX4	23352.7	23937	24333.8	22584	24422.1	23876.4	-0.0155739	0.0782705	-	-	37.1	5	-
1865	Signal recognition particle 14 kDa protein	SRP14	1.21573e+06	1.11825e+06	942042	1.09277e+06	1.04467e+06	1.07539e+06	-0.0203405	0.071869	-	-	36.8	8	-
1866	Nuclear pore glycoprotein p62	NUP62	149191	217861	192411	182172	192374	173284	-0.0141351	0.0347112	-	-	18.2	10	-
1867	Hippocalcin-like protein 1;Neuron-specific calcium-binding protein hippocalcin	HPCAL1;HPCA	186356	231330	222945	205467	192884	213406	-0.061485	0.254716	-	-	63.2	12	-
1868	Squalene synthase	FDFT1	59941.4	52917.9	46593	50452.5	54766.5	58300.1	0.0414325	0.141008	-	-	18.3	5	-
1870	Transgelin-2	TAGLN2	564997	581112	623083	583082	609820	576165	0.00069376	0.00347176	-	-	50	11	-
1871	Transaldolase	TALDO1	2.11693e+06	1.69309e+06	1.63531e+06	1.76821e+06	1.82449e+06	1.79383e+06	-0.00612531	0.01956	-	-	46.6	18	-
1872	Alpha-synuclein	SNCA	8515.68	5778.8	5207.18	11846.5	4594	5291.48	0.0561371	0.0522979	-	-	33.9	3	+
1873	Electron transfer flavoprotein subunit beta	ETFB	785779	740602	656276	773195	759369	759226	0.0743459	0.405989	-	-	61.6	16	-
1874	RNA-binding motif protein, X chromosome;RNA-binding motif protein, X chromosome, N-terminally processed	RBMX	939101	1.104e+06	1.40849e+06	1.03982e+06	1.01511e+06	1.0806e+06	-0.118812	0.356968	-	-	16.9	9	-
1876	Coilin	COIL	54971	57610.2	55204.4	54802.1	57024.7	56463.7	0.00445337	0.0237622	-	-	12.3	6	-
1877	Vitamin K-dependent gamma-carboxylase	GGCX	11002.3	12561.2	14220.4	9989.06	14444.8	12971	-0.0234969	0.050367	-	-	6.6	4	-
1878	Lysosomal acid lipase/cholesteryl ester hydrolase	LIPA	148419	147975	157931	119754	156732	157064	-0.0781964	0.275	-	-	9.9	3	-
1879	V-type proton ATPase catalytic subunit A	ATP6V1A	908564	907500	862970	956173	892085	932559	0.0536167	0.37473	-	-	41.4	24	-
1880	Stress-70 protein, mitochondrial	HSPA9	5.05782e+06	4.69111e+06	4.07874e+06	4.70226e+06	4.19795e+06	4.51442e+06	-0.0396627	0.155806	-	-	59.8	50	-
1881	Eukaryotic initiation factor 4A-III;Eukaryotic initiation factor 4A-III, N-terminally processed	EIF4A3	744841	774300	838744	752629	882415	849109	0.0737629	0.373801	-	-	31.1	17	-
1882	DNA-binding protein SMUBP-2	IGHMBP2	48993.9	50018.2	50818.8	53791	48083.4	49818.3	0.0163882	0.0820809	-	-	15	14	-
1884	40S ribosomal protein S19	RPS19	830704	503832	361840	612480	452822	566741	0.0178909	0.020769	-	-	62.8	14	-
1885	60S ribosomal protein L3	RPL3	2.35431e+06	3.06778e+06	3.73465e+06	2.43709e+06	3.13635e+06	2.89135e+06	-0.0958289	0.212909	-	-	55.3	30	-
1886	Collagen alpha-1(XVIII) chain;Endostatin	COL18A1	28088.6	27270.4	25104.6	26756.3	27290.3	26259.7	-0.00138597	0.00612848	-	-	3.6	4	-
1887	Dolichyl-diphosphooligosaccharide--protein glycosyltransferase 48 kDa subunit	DDOST	596531	690272	730326	655214	817305	784347	0.160677	0.678294	-	-	25	12	-
1888	Acidic leucine-rich nuclear phosphoprotein 32 family member A	ANP32A	884297	863607	903121	727464	741410	785734	-0.234212	2.09462	-	-	34.5	10	-
1889	Flap endonuclease 1	FEN1	551174	529596	523320	581846	602584	576332	0.134534	1.21051	-	-	35.3	10	-
1890	Macrophage-capping protein	CAPG	1.40551e+06	1.22855e+06	1.06872e+06	1.18357e+06	1.03803e+06	1.1047e+06	-0.147761	0.631669	-	-	29.1	10	-
1892	Alpha-taxilin	TXLNA	782186	421972	386603	553973	365525	397628	-0.221437	0.324579	-	-	39	23	-
1893	T-complex protein 1 subunit zeta	CCT6A	1.30743e+06	1.52446e+06	1.66629e+06	1.32476e+06	1.76679e+06	1.58707e+06	0.0538498	0.153304	-	-	29.9	18	-
1896	60S ribosomal protein L13a	RPL13A	1.24007e+06	1.82359e+06	2.38671e+06	1.33884e+06	1.96816e+06	1.72202e+06	-0.0834333	0.123507	-	-	50.2	15	-
1900	Ubiquitin carboxyl-terminal hydrolase 8	USP8	314764	349944	340343	334548	345345	355381	0.0437447	0.262758	-	-	21.8	24	-
1901	Peroxisomal biogenesis factor 19	PEX19	26653.4	27656.9	30061.6	28044.7	24291.4	25501.3	-0.117046	0.629438	-	-	16.4	4	-
1902	Malate dehydrogenase, cytoplasmic	MDH1	3.69075e+06	3.73863e+06	3.72037e+06	3.22965e+06	3.58968e+06	3.71306e+06	-0.0846762	0.536981	-	-	48.3	20	-
1903	Malate dehydrogenase, mitochondrial	MDH2	4.69093e+06	4.73286e+06	4.84188e+06	4.46222e+06	4.65436e+06	4.77862e+06	-0.0384045	0.253929	-	-	67.2	22	-
1904	Replication factor C subunit 5	RFC5	223198	246791	227852	241668	255996	267653	0.133264	0.938312	-	-	47.9	14	-
1905	Replication factor C subunit 3	RFC3	224276	236609	243098	239003	282615	268892	0.164525	1.04088	-	-	37.6	12	-
1906	Trifunctional enzyme subunit alpha, mitochondrial;Long-chain enoyl-CoA hydratase;Long chain 3-hydroxyacyl-CoA dehydrogenase	HADHA	3.03546e+06	3.40435e+06	3.53227e+06	2.90569e+06	3.48618e+06	3.25568e+06	-0.0488036	0.200747	-	-	52.4	37	-
1907	Eukaryotic translation initiation factor 2 subunit 3;Putative eukaryotic translation initiation factor 2 subunit 3-like protein	EIF2S3;EIF2S3L	886811	910409	929271	825061	970010	916428	-0.0109066	0.0491161	-	-	50	23	-
1908	DNA-binding protein inhibitor ID-1	ID1	25877.4	25731	28374.4	25891.4	25066.1	24628.8	-0.0804103	0.48603	-	-	40.9	5	-
1910	Eukaryotic translation initiation factor 2D	EIF2D	75693	80265	67579.2	80064.8	72188.9	83428.6	0.0773249	0.352715	-	-	22.4	10	-
1911	Protein BUD31 homolog	BUD31	116445	82242.2	85533.3	97087.2	86369.1	91346.7	-0.0322628	0.0827564	-	-	41.7	7	-
1912	N-alpha-acetyltransferase 10	NAA10	629394	521084	430389	671858	469411	491042	0.0445773	0.0880032	-	-	58.6	14	-
1913	Lysine-specific demethylase 5C	KDM5C	255774	254993	241146	270561	260884	264574	0.0825986	0.656949	-	-	18.3	24	-
1914	Protein phosphatase inhibitor 2;Protein phosphatase inhibitor 2-like protein 3	PPP1R2;PPP1R2P3	88938.9	133718	119566	130209	111686	111700	0.0640056	0.155285	-	-	27.8	7	-
1915	Tyrosine-protein kinase CSK	CSK	289131	306226	337316	280468	360636	339240	0.0667549	0.240294	-	-	33.1	14	-
1918	Isoleucine--tRNA ligase, cytoplasmic	IARS	1.41314e+06	1.54844e+06	1.63418e+06	1.4868e+06	1.75414e+06	1.69655e+06	0.102427	0.513897	-	-	38.3	48	-
1919	Tumor necrosis factor ligand superfamily member 9	TNFSF9	10901.7	11213.7	10230.2	11711.1	12914.6	11415.9	0.155084	0.899328	-	-	15.7	3	-
1920	Folate transporter 1	SLC19A1	40662.7	50481.5	55533.9	44651.2	50623.2	54725.6	0.0392948	0.106084	-	-	9	5	-
1921	Eukaryotic translation initiation factor 1;Eukaryotic translation initiation factor 1b	EIF1;EIF1B	71070.3	65273.6	70065.5	76454.5	59734.5	66368.7	-0.0335943	0.120969	-	-	65.5	7	-
1924	Beta-centractin	ACTR1B	32383.6	33760.7	32423.4	29873.5	33462.2	30503	-0.0724313	0.425545	-	-	15.4	4	-
1925	Enoyl-CoA delta isomerase 1, mitochondrial	ECI1	470341	541260	602746	578676	528378	523787	0.0205764	0.0711193	-	-	21.4	6	-
1926	Lamina-associated polypeptide 2, isoform alpha;Thymopoietin;Thymopentin	TMPO	594923	576317	536600	507770	574912	520590	-0.0919172	0.55762	-	-	18.2	11	-
1927	Lamina-associated polypeptide 2, isoforms beta/gamma;Thymopoietin;Thymopentin	TMPO	424113	313472	252531	427031	264614	318929	0.0340715	0.0508069	-	-	10.8	3	-
1929	Signal transducer and activator of transcription 1-alpha/beta	STAT1	367378	410308	438465	393334	460952	459881	0.111734	0.523428	-	-	36.8	27	-
1930	Signal transducer and activator of transcription 6	STAT6	27605.4	28450.2	30010.7	29968	32551.5	33563	0.158052	1.05234	-	-	10	8	-
1931	Superkiller viralicidic activity 2-like 2	SKIV2L2	831755	874530	862673	881666	896006	891444	0.0554682	0.429558	-	-	25.7	32	-
1933	Phosphatidylinositol 4,5-bisphosphate 3-kinase catalytic subunit alpha isoform	PIK3CA	37838.9	42414	56231.2	32799.4	56693.1	47015	-0.0152728	0.0225841	-	-	8.6	8	-
1934	Phosphatidylinositol 4,5-bisphosphate 3-kinase catalytic subunit beta isoform	PIK3CB	31053.4	31103.4	23840.3	34364.9	24785.6	33213.9	0.098999	0.244286	-	-	5.8	6	-
1935	Serine/threonine-protein kinase mTOR	MTOR	197197	204312	207543	214461	221077	224836	0.116769	1.00748	-	-	10.6	26	-
1936	Phosphatidylinositol 4-kinase alpha	PI4KA	48516	68879	116531	50089.3	109901	81310.8	0.0669691	0.0614077	-	-	5.9	12	-
1938	Epidermal growth factor receptor substrate 15	EPS15	277150	316543	300673	337922	285623	303014	0.049641	0.223581	-	-	34.6	28	-
1939	Caspase-3;Caspase-3 subunit p17;Caspase-3 subunit p12	CASP3	93973	91900.2	94983.4	90615.4	98227.3	99404.5	0.0364007	0.215819	-	-	23.8	6	-
1940	Caspase-2;Caspase-2 subunit p18;Caspase-2 subunit p13;Caspase-2 subunit p12	CASP2	8042.81	7868.12	8942.54	7727.65	9395.01	8154.59	0.0217118	0.0716993	-	-	11.5	4	+
1941	40S ribosomal protein S27	RPS27	221303	275519	289033	199923	304315	287394	-0.00379056	0.00698601	-	-	15.5	3	-
1942	Tyrosine-protein kinase Tec	TEC	11236.7	12400.3	13449.4	11625.1	13421.4	12569.7	0.0218656	0.0766672	-	-	6.5	4	-
1943	Abelson tyrosine-protein kinase 2	ABL2	27574	33472.5	32859	27784.6	32735.4	35798.8	0.0341584	0.100272	-	-	3.3	3	-
1944	Tyrosine-protein kinase FRK	FRK	11843.9	14156.4	12248.1	14444.6	12421.5	13996.9	0.0967744	0.402238	-	-	7.5	4	-
1945	Probable helicase with zinc finger domain	HELZ	151041	161888	161269	153934	161939	172605	0.0419476	0.235506	-	-	2.2	4	-
1948	RNA-binding protein 34	RBM34	395606	515522	592676	440484	519579	474065	-0.0519421	0.12756	-	-	44.9	23	-
1949	Leucine-rich PPR motif-containing protein, mitochondrial	LRPPRC	2.58145e+06	2.40515e+06	2.47086e+06	2.57775e+06	2.73179e+06	2.6783e+06	0.099316	0.783589	-	-	45.3	72	-
1950	3-ketoacyl-CoA thiolase, mitochondrial	ACAA2	173692	172622	197884	135270	190578	176127	-0.128656	0.414031	-	-	25.2	11	-
1951	60S ribosomal protein L35	RPL35	837368	1.43733e+06	2.23298e+06	925882	1.59145e+06	1.31579e+06	-0.157043	0.165408	-	-	45.5	8	-
1952	Lysosomal Pro-X carboxypeptidase	PRCP	163193	176002	195904	153279	188623	178605	-0.0412947	0.146878	-	-	17.3	10	-
1953	Huntingtin	HTT	23796.4	21650.1	21513.8	22274.6	23251.1	23841	0.0519192	0.27453	-	-	2.9	8	-
1954	Endothelin-converting enzyme 1	ECE1	95365.1	83766.8	80282.2	68224.8	71112.4	81711.2	-0.231329	1.21228	-	-	10.7	8	-
1955	Methylenetetrahydrofolate reductase	MTHFR	23247.6	20358.5	17303.5	22371.3	19472.3	22147.2	0.0788023	0.255429	-	-	6.6	4	-
1956	Platelet-activating factor acetylhydrolase IB subunit alpha	PAFAH1B1	1.11568e+06	1.2566e+06	1.41455e+06	1.03834e+06	1.27169e+06	1.2128e+06	-0.102803	0.387473	-	-	54.1	24	-
1957	Cell surface glycoprotein MUC18	MCAM	293191	266818	269969	280672	238239	264485	-0.0853367	0.459942	-	-	26	16	-
1958	Carnitine O-acetyltransferase	CRAT	60851.2	73222.5	64838.4	63997.7	66470.7	70400.5	0.0173015	0.0683013	-	-	13.4	9	-
1959	Matrin-3	MATR3	816873	919339	884863	920940	875114	962058	0.0741798	0.452699	-	-	28.9	27	-
1960	DNA mismatch repair protein Msh2	MSH2	243954	270536	274042	264060	294910	295794	0.116303	0.706368	-	-	17.7	17	-
1961	G protein-coupled receptor kinase 6	GRK6	38375.1	40485.4	41701	38001.1	38264.4	39974.3	-0.0521798	0.315432	-	-	17	7	-
1962	Glycerol-3-phosphate dehydrogenase, mitochondrial	GPD2	1.43596e+06	1.49739e+06	1.40759e+06	1.47251e+06	1.51408e+06	1.50041e+06	0.0481286	0.347804	-	-	44.3	43	-
1964	Aldehyde dehydrogenase family 3 member B1	ALDH3B1	18620.4	22199.6	20823.6	20716.5	23337.2	22966.5	0.122435	0.600319	-	-	9.8	4	-
1965	Tyrosine-protein phosphatase non-receptor type 9	PTPN9	51020.1	54791.3	53876.4	55480.1	56983.2	57785.6	0.0928508	0.681657	-	-	11.8	7	-
1967	Ran-specific GTPase-activating protein	RANBP1	491977	559469	572975	614683	530344	519262	0.0340372	0.132918	-	-	56	11	-
1968	Nicotinamide phosphoribosyltransferase	NAMPT	1.90515e+06	2.01349e+06	2.07105e+06	1.87255e+06	1.83426e+06	1.92593e+06	-0.0880706	0.669135	-	-	43.6	25	-
1969	26S protease regulatory subunit 6B	PSMC4	838796	843432	857356	826995	945388	906965	0.0751158	0.48409	-	-	37.3	24	-
1970	Elongation factor Ts, mitochondrial	TSFM	282197	254616	245997	271646	276197	276131	0.0763703	0.480811	-	-	36.6	13	-
1971	Peptidyl-prolyl cis-trans isomerase C	PPIC	68108.2	64852	42174.8	67823	43085.7	59841.4	-0.0304114	0.0451289	-	-	17.5	5	-
1974	Short/branched chain specific acyl-CoA dehydrogenase, mitochondrial	ACADSB	233204	231653	226975	237337	261670	264289	0.140238	1.08511	-	-	33.3	12	-
1975	Chromobox protein homolog 5	CBX5	210058	135288	164691	117111	132780	130654	-0.401309	1.37571	-	-	30.9	6	-
1976	Ubiquitin carboxyl-terminal hydrolase 5	USP5	1.33078e+06	1.18834e+06	1.10649e+06	1.24568e+06	1.16914e+06	1.23159e+06	0.0118958	0.0494411	-	-	35.7	30	-
1977	Mitogen-activated protein kinase 8	MAPK8	99784	108929	101158	109568	103527	113352	0.075251	0.478953	-	-	12.2	4	-
1978	Mitogen-activated protein kinase 9	MAPK9	93829.3	93792.5	87046.6	95463.6	89375.4	98303.8	0.0435923	0.247813	-	-	10.2	4	-
1979	Dual specificity mitogen-activated protein kinase kinase 4	MAP2K4	94538.8	79935.1	67005	106383	80326.8	83726.6	0.166251	0.476239	-	-	17.1	7	-
1980	Antigen KI-67	MKI67	1.17621e+06	1.28139e+06	1.20985e+06	1.16584e+06	1.27955e+06	1.13992e+06	-0.0335812	0.178421	-	-	3.1	9	-
1982	Phosphorylase b kinase regulatory subunit alpha, liver isoform	PHKA2	9981.99	10754.2	11753.4	11077.1	12112.2	12532.3	0.138106	0.688011	-	-	3.4	4	-
1983	Phosphorylase b kinase regulatory subunit alpha, skeletal muscle isoform	PHKA1	5224.87	6408.03	5417.2	6091.92	5559.33	6724.31	0.109457	0.395566	-	-	2.4	3	+
1984	Ran GTPase-activating protein 1	RANGAP1	639579	594701	546599	579042	595613	627106	0.0189934	0.0870743	-	-	50.1	26	-
1985	ATP-dependent DNA helicase Q1	RECQL	301139	352234	368614	332958	417988	373746	0.137261	0.563657	-	-	20.8	12	-
1986	Probable 28S rRNA (cytosine(4447)-C(5))-methyltransferase	NOP2	454228	658231	857087	503407	719392	632850	-0.0536951	0.0798273	-	-	42.6	35	-
1987	Transcriptional regulator ATRX	ATRX	66138.6	71785.5	89186.4	67751	67822.4	76273.7	-0.090939	0.310338	-	-	5.8	13	-
1988	Adapter molecule crk	CRK	384074	386362	393802	351805	375248	376549	-0.0777842	0.606832	-	-	10.9	3	-
1990	Crk-like protein	CRKL	602117	696211	745204	631166	722728	696009	0.00779109	0.0267117	-	-	43.6	14	-
1991	Translation initiation factor IF-2, mitochondrial	MTIF2	130456	140244	135262	128339	142280	151526	0.0536703	0.270942	-	-	18.6	13	-
1992	Large proline-rich protein BAG6	BAG6	252505	322954	329934	314852	326482	297033	0.0608298	0.211168	-	-	20.9	21	-
1996	Neurogenic locus notch homolog protein 1;Notch 1 extracellular truncation;Notch 1 intracellular domain	NOTCH1	16269.9	19042.7	20939.6	18008.8	21806.9	18081.9	0.0434505	0.128183	-	-	2.9	7	-
1997	Dual specificity mitogen-activated protein kinase kinase 3	MAP2K3	351184	397702	397097	354072	412951	410808	0.038357	0.16196	-	-	34	11	-
1998	Lys-63-specific deubiquitinase BRCC36	BRCC3	43616.7	45505	49350.8	42019.7	50583.9	47281.6	0.0123485	0.0453103	-	-	21	6	-
1999	60S ribosomal protein L27a	RPL27A	357642	460370	594783	392303	503426	455829	-0.0404771	0.076221	-	-	31.8	6	-
2000	60S ribosomal protein L5	RPL5	3.46451e+06	4.82592e+06	6.80049e+06	3.40297e+06	4.98283e+06	4.36166e+06	-0.206819	0.346528	-	-	50.5	20	-
2001	60S ribosomal protein L21	RPL21	581801	676736	938662	536061	839898	694612	-0.0803019	0.137357	-	-	51.9	14	-
2002	60S ribosomal protein L28	RPL28	1.1455e+06	1.59773e+06	1.97163e+06	1.17712e+06	1.66785e+06	1.531e+06	-0.0878833	0.153907	-	-	58.4	11	-
2003	40S ribosomal protein S9	RPS9	1.68115e+06	2.31168e+06	3.09795e+06	1.82451e+06	2.59333e+06	2.29832e+06	-0.0489349	0.0747969	-	-	66.5	22	-
2004	40S ribosomal protein S5;40S ribosomal protein S5, N-terminally processed	RPS5	464611	315344	292399	350741	315537	318624	-0.0936076	0.215737	-	-	37.7	10	-
2005	40S ribosomal protein S10;Putative 40S ribosomal protein S10-like	RPS10;RPS10P5	1.40075e+06	1.01619e+06	901099	1.31735e+06	1.05174e+06	1.06565e+06	0.0676757	0.145774	-	-	49.1	12	-
2006	Microtubule-associated protein 1B;MAP1B heavy chain;MAP1 light chain LC1	MAP1B	168519	218265	206553	208272	176200	185304	-0.0533109	0.175914	-	-	12.3	25	-
2007	Glucosamine-6-phosphate isomerase 1	GNPDA1	730507	793627	828957	759054	756043	818095	-0.0112388	0.0530361	-	-	18.7	6	-
2008	E3 ubiquitin-protein ligase NEDD4	NEDD4	46748.5	45130.6	43659.8	44771.5	47487.3	51025.2	0.0786679	0.458761	-	-	11.9	10	-
2009	Transcriptional coactivator YAP1	YAP1	52813.7	107333	90401.2	104417	91060.7	83366.6	0.20977	0.353777	-	-	13.7	6	-
2010	Utrophin	UTRN	211073	200312	198789	217480	198516	199734	0.0123287	0.0641355	-	-	14.7	47	-
2011	Ras GTPase-activating-like protein IQGAP1	IQGAP1	2.53888e+06	2.56367e+06	2.72939e+06	2.56281e+06	2.73423e+06	2.66561e+06	0.0241155	0.141087	-	-	39.7	70	-
2012	Glycogenin-1	GYG1	335269	313566	377496	324964	373909	397687	0.0946828	0.394293	-	-	23.7	8	-
2013	Dolichyl-diphosphooligosaccharide--protein glycosyltransferase subunit STT3A	STT3A	526691	628116	647111	533386	671412	638831	0.0319374	0.0980327	-	-	19.1	16	-
2014	Cytosolic phospholipase A2;Phospholipase A2;Lysophospholipase	PLA2G4A	107140	106501	107544	108278	111739	115713	0.0633811	0.46709	-	-	9.3	7	-
2016	F-actin-capping protein subunit alpha-2	CAPZA2	267136	287681	291452	234651	316653	291131	-0.0167358	0.0497099	-	-	49	10	-
2017	F-actin-capping protein subunit beta	CAPZB	2.13867e+06	2.23666e+06	2.43056e+06	1.85901e+06	2.29397e+06	2.14724e+06	-0.114827	0.546234	-	-	62.5	23	-
2018	Eukaryotic translation initiation factor 1A, X-chromosomal;Eukaryotic translation initiation factor 1A, Y-chromosomal	EIF1AX;EIF1AY	493603	423426	414747	510939	416724	434523	0.0313273	0.107427	-	-	35.4	6	-
2019	Aldehyde dehydrogenase family 1 member A3	ALDH1A3	1.58469e+06	1.78669e+06	1.84151e+06	1.5748e+06	1.81992e+06	1.85215e+06	0.00862139	0.0313009	-	-	39.5	26	-
2020	Glutamine--tRNA ligase	QARS	944041	1.02857e+06	1.10651e+06	968766	1.20942e+06	1.17267e+06	0.118254	0.504279	-	-	48	37	-
2021	60S ribosomal protein L29	RPL29	389301	703928	1.09812e+06	449585	865104	561951	-0.153789	0.145804	-	-	23.3	5	-
2022	Galectin-7	LGALS7	493477	37891.4	32423.4	45228.2	129889	38482.1	-0.474399	0.171275	-	-	39.7	5	-
2024	Cytochrome b-c1 complex subunit Rieske, mitochondrial;Cytochrome b-c1 complex subunit 11;Putative cytochrome b-c1 complex subunit Rieske-like protein 1	UQCRFS1;UQCRFS1P1	224806	299357	230172	219909	267016	228937	-0.0681591	0.201488	-	-	34.7	11	-
2026	ATP synthase subunit O, mitochondrial	ATP5O	933084	954154	896941	894249	1.06277e+06	993553	0.0805965	0.447485	-	-	53.1	10	-
2027	LIM and senescent cell antigen-like-containing domain protein 1	LIMS1	173504	166777	181167	167462	172927	171819	-0.0251071	0.151511	-	-	33.2	12	-
2028	Prolyl endopeptidase	PREP	2.66184e+06	2.52259e+06	2.45969e+06	2.41904e+06	2.30577e+06	2.57698e+06	-0.0668131	0.416503	-	-	49.6	36	-
2029	NADP-dependent malic enzyme	ME1	1.09035e+06	1.16225e+06	1.327e+06	984121	1.27095e+06	1.20906e+06	-0.0510616	0.161533	-	-	33	20	-
2030	Iron-responsive element-binding protein 2	IREB2	181749	201551	200161	193304	208898	208035	0.065416	0.394381	-	-	16.7	17	-
2032	Phosphatidylinositol 5-phosphate 4-kinase type-2 alpha	PIP4K2A	183276	190979	182242	182828	193171	194088	0.0345951	0.222668	-	-	21	6	-
2033	Transcription factor SOX-9;Transcription factor SOX-8	SOX9;SOX8	9756.56	12204.1	12311	8024	10423.2	9846.02	-0.277316	1.01706	-	-	6.7	3	+
2034	Coatomer subunit delta	ARCN1	1.91278e+06	2.03693e+06	1.98563e+06	1.88555e+06	2.04956e+06	2.09599e+06	0.0220894	0.118985	-	-	48.3	33	-
2035	Lanosterol synthase	LSS	192212	196164	193203	182140	209908	203471	0.0315842	0.164267	-	-	26	17	-
2036	Serine/threonine-protein phosphatase 2B catalytic subunit gamma isoform	PPP3CC	26970.4	29779.5	37145.7	25046.8	36585.4	28991.2	-0.0557951	0.11943	-	-	8	4	-
2037	Glutamate--cysteine ligase catalytic subunit	GCLC	384299	357405	343256	425537	354356	370352	0.0814359	0.39613	-	-	25	16	-
2038	Glutamate--cysteine ligase regulatory subunit	GCLM	287631	291088	277465	292922	301478	319686	0.0937474	0.713636	-	-	31.4	8	-
2039	CD151 antigen	CD151	277078	333230	426415	309297	308842	320079	-0.121592	0.347874	-	-	24.9	7	-
2040	Trafficking protein particle complex subunit 10	TRAPPC10	30259.4	23414.4	18828.1	35160.1	20085.4	24494.1	0.124949	0.200048	-	-	6.6	7	-
2041	26S proteasome non-ATPase regulatory subunit 8	PSMD8	333482	301108	265854	353922	299225	305138	0.0918671	0.365435	-	-	27.1	11	-
2042	Serpin B4	SERPINB4	366821	39375.6	44671	49153.4	40770.2	27527.6	-1.18265	0.69463	-	-	12.8	4	-
2043	Protein PRRC2A	PRRC2A	348669	628601	579665	456086	546347	411930	-0.102567	0.171462	-	-	19.8	39	-
2044	Glutathione synthetase	GSS	1.58253e+06	1.52177e+06	1.5885e+06	1.68085e+06	1.41866e+06	1.52166e+06	-0.0254303	0.119438	-	-	56.1	31	-
2045	T-complex protein 1 subunit epsilon	CCT5	3.93433e+06	3.96598e+06	4.20673e+06	3.82944e+06	4.33663e+06	4.05713e+06	0.0125576	0.0607597	-	-	57.3	39	-
2048	Heat shock 70 kDa protein 13	HSPA13	91197.7	95653.8	86652	93208.2	96818.2	98853.7	0.0796592	0.537372	-	-	18.3	8	-
2049	Casein kinase I isoform alpha	CSNK1A1	415761	496693	617496	414674	575592	514108	-0.0184812	0.0363976	-	-	33.2	12	-
2051	Isocitrate dehydrogenase [NADP], mitochondrial	IDH2	508916	542782	548042	498486	582457	568119	0.0412697	0.201173	-	-	48.2	20	-
2054	CD97 antigen;CD97 antigen subunit alpha;CD97 antigen subunit beta	CD97	73573.4	87044.9	100441	74149.7	90564.5	89148.3	-0.0345432	0.0922665	-	-	8.8	8	-
2055	DNA polymerase delta subunit 2	POLD2	97915.9	106590	81013.3	98189.6	88763.3	97882.9	0.00429593	0.0127386	-	-	15.6	8	-
2056	MARCKS-related protein	MARCKSL1	146030	305526	252715	195002	265432	183356	-0.0828618	0.107951	-	-	27.2	5	-
2057	Paxillin	PXN	907038	918827	879432	998046	801822	888700	-0.0144809	0.0563708	-	-	12.9	5	-
2060	Nuclear receptor subfamily 2 group C member 2	NR2C2	23648.2	27007.8	30331.7	23552.1	28588.8	27323.9	-0.0248183	0.0728971	-	-	14.3	7	-
2061	MAP kinase-activated protein kinase 2	MAPKAPK2	93092.8	77656.2	73380.6	89307.8	82149.2	86225	0.0846564	0.355886	-	-	16.5	7	-
2062	4-trimethylaminobutyraldehyde dehydrogenase	ALDH9A1	877587	731390	683373	889188	804692	785784	0.1194	0.507524	-	-	42.3	21	-
2063	60S ribosomal protein L34	RPL34	1.0097e+06	1.25945e+06	1.22279e+06	1.16283e+06	1.0155e+06	1.04775e+06	-0.109919	0.474908	-	-	37.6	7	-
2064	Ribose-5-phosphate isomerase	RPIA	604919	616951	717697	530710	672868	675933	-0.0500481	0.159335	-	-	46	14	-
2065	Protein ERGIC-53	LMAN1	515823	471414	423403	519675	439390	478934	0.029013	0.107059	-	-	42.4	22	-
2066	Nuclear autoantigenic sperm protein	NASP	811448	969023	906346	910366	804553	796584	-0.0962098	0.469825	-	-	39	29	-
2067	Fatty acid synthase;[Acyl-carrier-protein] S-acetyltransferase;[Acyl-carrier-protein] S-malonyltransferase;3-oxoacyl-[acyl-carrier-protein] synthase;3-oxoacyl-[acyl-carrier-protein] reductase;3-hydroxyacyl-[acyl-carrier-protein] dehydratase;Enoyl-[acyl-carrier-protein] reductase;Oleoyl-[acyl-carrier-protein] hydrolase	FASN	4.7414e+06	5.10242e+06	4.95615e+06	5.14614e+06	5.27634e+06	5.51131e+06	0.10657	0.817187	-	-	44.9	101	-
2068	Cyclin-dependent kinase 8	CDK8	129944	151005	159374	125771	157593	155353	-0.00744855	0.021055	-	-	7.3	4	-
2069	Protein farnesyltransferase/geranylgeranyltransferase type-1 subunit alpha	FNTA	216678	206494	224543	186255	210312	207022	-0.103016	0.661559	-	-	32.5	12	-
2070	Protein farnesyltransferase subunit beta	FNTB	198454	191275	207911	185858	187645	199704	-0.060118	0.393783	-	-	9.6	4	-
2071	Deoxyhypusine synthase	DHPS	484101	455481	454120	465155	445012	487688	0.0039134	0.019953	-	-	44.7	15	-
2072	T-complex protein 1 subunit gamma	CCT3	2.5731e+06	2.78657e+06	2.69983e+06	2.60998e+06	2.90798e+06	2.82908e+06	0.0498419	0.291677	-	-	67.3	43	-
2073	39S ribosomal protein L19, mitochondrial	MRPL19	251723	316247	312949	265909	332848	332217	0.0797015	0.250623	-	-	34.6	11	-
2074	Beta-arrestin-1	ARRB1	334964	305108	318294	283810	286186	294909	-0.147181	1.22856	-	-	34.4	16	-
2075	Elongation factor Tu, mitochondrial	TUFM	1.79162e+06	1.89848e+06	1.78735e+06	1.84128e+06	2.0384e+06	2.02419e+06	0.107187	0.760748	-	-	56.4	24	-
2076	Alpha-aminoadipic semialdehyde dehydrogenase	ALDH7A1	1.51463e+06	1.51625e+06	1.41192e+06	1.39063e+06	1.55415e+06	1.56877e+06	0.0214552	0.105598	-	-	47	24	-
2078	Inositol polyphosphate 1-phosphatase	INPP1	22965.6	21634	21635.4	21282.8	23967.3	24292.4	0.0683653	0.352066	-	-	15.5	6	-
2080	Signal recognition particle 9 kDa protein	SRP9	281452	350725	330485	335752	328714	339968	0.0672699	0.30647	-	-	64	7	-
2082	Choline-phosphate cytidylyltransferase A	PCYT1A	122274	110230	98618.1	114113	110613	115064	0.0426169	0.183063	-	-	26.7	9	-
2083	Alanine--tRNA ligase, cytoplasmic	AARS	2.18564e+06	2.20595e+06	2.15166e+06	2.43806e+06	2.20184e+06	2.37239e+06	0.0986247	0.742103	-	-	36.3	36	-
2084	Cysteine--tRNA ligase, cytoplasmic	CARS	1.06942e+06	827122	738034	1.07999e+06	769156	859093	0.0428288	0.0892596	-	-	32.4	27	-
2085	Probable histidine--tRNA ligase, mitochondrial	HARS2	254346	262482	254667	236026	287196	281925	0.0562247	0.256043	-	-	18	11	-
2086	Serine--tRNA ligase, cytoplasmic	SARS	437074	478942	564207	427267	563552	537961	0.0444121	0.119916	-	-	41.4	23	-
2087	Protein phosphatase 1F	PPM1F	26132.5	27429.3	28464.9	25145.6	29113.8	29187.9	0.0222121	0.0908055	-	-	24.3	6	-
2088	DNA primase small subunit	PRIM1	83162.9	98377	114261	88443.8	117254	117051	0.125622	0.342909	-	-	19.8	8	-
2089	DNA primase large subunit	PRIM2	55894.3	57084.9	53406.9	54297	58710.1	64640.5	0.0913607	0.490662	-	-	17.9	8	-
2092	Transcriptional repressor CTCF	CTCF	444070	616156	707755	507329	641870	603863	0.00736385	0.0136883	-	-	27.1	23	-
2093	Proteasome subunit beta type-3	PSMB3	982931	1.12408e+06	1.28342e+06	915083	1.21505e+06	1.14159e+06	-0.0532889	0.144714	-	-	51.7	14	-
2094	Proteasome subunit beta type-2	PSMB2	515895	632103	788905	519815	722452	647310	-0.0272442	0.0523772	-	-	42.8	15	-
2095	DNA replication licensing factor MCM2	MCM2	873088	900268	887734	921015	936334	927297	0.065557	0.545501	-	-	33.2	31	-
2096	Very long-chain specific acyl-CoA dehydrogenase, mitochondrial	ACADVL	2.10804e+06	2.39828e+06	2.68781e+06	2.14246e+06	2.47218e+06	2.41341e+06	-0.0294025	0.0998347	-	-	43.6	29	-
2097	YLP motif-containing protein 1	YLPM1	320009	403453	455676	376787	386385	374355	-0.0367761	0.105416	-	-	16.4	34	-
2098	Vacuolar protein sorting-associated protein 41 homolog	VPS41	20929.5	23594.9	24056.6	21051.8	23153.3	23186.8	-0.0239942	0.098576	-	-	5.5	4	-
2099	Transmembrane emp24 domain-containing protein 10	TMED10	218133	278522	278384	199482	297854	268853	-0.0274639	0.0565595	-	-	37	8	-
2100	RNA-binding protein 25	RBM25	559114	755000	1.13491e+06	626342	770059	663677	-0.193906	0.339019	-	-	33.1	34	-
2101	Protein numb homolog	NUMB	178902	176878	189356	166613	184712	182137	-0.032072	0.176118	-	-	14.5	12	-
2103	Dual specificity protein kinase CLK3	CLK3	32042.3	37623.4	44731.8	36766.4	37613	38560.8	-0.00538328	0.0145251	-	-	10.8	7	-
2104	Presenilin-1;Presenilin-1 NTF subunit;Presenilin-1 CTF subunit;Presenilin-1 CTF12	PSEN1	16761.2	17635.2	19867.6	17116.9	17563.7	18916	-0.0154597	0.0580863	-	-	7.8	3	-
2105	Translation initiation factor eIF-2B subunit beta	EIF2B2	43737.9	32551.3	34191.3	36100.3	38028.5	39364.4	0.050252	0.157086	-	-	10.3	4	-
2106	Histidine triad nucleotide-binding protein 1	HINT1	425847	628534	744016	561033	689095	645323	0.108383	0.211987	-	-	40.5	6	-
2107	Bis(5-adenosyl)-triphosphatase	FHIT	291915	251842	285611	292288	234158	247774	-0.102741	0.433781	-	-	73.5	9	-
2108	Nuclear pore complex protein Nup153	NUP153	596953	811162	687545	664282	792057	625660	-0.00542708	0.0132749	-	-	28.5	34	-
2109	E3 SUMO-protein ligase RanBP2	RANBP2	3.49253e+06	3.4888e+06	3.48517e+06	3.86823e+06	3.46737e+06	3.62542e+06	0.0651429	0.439066	-	-	30.1	84	-
2111	Tuberin	TSC2	21344.4	21491.2	18565.1	25022.1	19333	22978.3	0.128116	0.488771	-	-	4.1	6	-
2112	NADH dehydrogenase [ubiquinone] flavoprotein 1, mitochondrial	NDUFV1	325165	323937	341460	295006	379796	339476	0.0268935	0.0981918	-	-	35.6	15	-
2113	Glycogen synthase kinase-3 alpha	GSK3A	29951.4	31666.4	32420.6	28667.9	34192.3	32726	0.0203518	0.0810673	-	-	8.5	3	-
2114	Glycogen synthase kinase-3 beta	GSK3B	297942	345769	331433	293384	337321	343047	-0.00274597	0.00997391	-	-	27.4	7	-
2115	Transcription initiation factor TFIID subunit 6	TAF6	52302.6	57111.9	52160.9	52303.8	55133.1	55394.5	0.0119782	0.058842	-	-	14.6	8	-
2116	Cytosolic purine 5-nucleotidase	NT5C2	678361	777519	875854	676338	785064	763131	-0.0630447	0.228096	-	-	26.2	15	-
2117	Selenide, water dikinase 1	SEPHS1	164882	159167	150817	164110	163682	170658	0.07063	0.496325	-	-	24.5	8	-
2118	5-formyltetrahydrofolate cyclo-ligase	MTHFS	175390	161793	149445	162143	145808	160527	-0.0533947	0.256353	-	-	22.7	6	-
2119	GMP synthase [glutamine-hydrolyzing]	GMPS	1.6463e+06	1.71881e+06	1.65285e+06	1.66183e+06	1.69325e+06	1.75527e+06	0.0262218	0.168709	-	-	49.4	39	-
2120	DNA ligase 3	LIG3	138988	154359	154947	139976	172747	148841	0.0381964	0.1483	-	-	17.1	14	-
2121	DNA ligase 4	LIG4	24267	23363.3	26407.2	24091.5	28092.6	23720.9	0.0335704	0.129537	-	-	3.6	3	-
2122	Double-strand break repair protein MRE11A	MRE11A	74900.9	78864.3	78937.2	81744.3	77628.7	83215.1	0.0598307	0.399142	-	-	18.5	15	-
2123	Ketohexokinase	KHK	106861	111413	96772.5	103823	88004.5	108405	-0.0727068	0.296964	-	-	24.5	8	-
2124	Guanine nucleotide-binding protein G(q) subunit alpha	GNAQ	66790.6	67248	67285.1	60517.4	67995.6	72051.1	-0.00920433	0.0386314	-	-	19.5	6	-
2125	Isocitrate dehydrogenase [NAD] subunit alpha, mitochondrial	IDH3A	273252	268623	286007	264286	319384	279554	0.0562183	0.269006	-	-	33.1	12	-
2126	Sulfotransferase 1A1;Sulfotransferase 1A2	SULT1A1;SULT1A2	236832	221202	220979	238390	262287	248010	0.140577	1.07926	-	-	13.2	4	-
2127	Cysteine-rich protein 1	CRIP1	143254	141941	137850	171287	115682	141680	0.000749699	0.00179317	-	-	31.2	3	-
2128	Matrix metalloproteinase-14	MMP14	47446.4	47352.8	37372	50264.4	37487.6	41199.9	-0.0377044	0.0952944	-	-	10.8	6	-
2129	Protoporphyrinogen oxidase	PPOX	58572.6	61692.4	68269.4	53200	67327.2	65647.7	-0.0230659	0.0723556	-	-	13.6	6	-
2130	Rab GDP dissociation inhibitor beta	GDI2	1.34875e+06	1.4314e+06	1.43109e+06	1.27888e+06	1.55075e+06	1.50208e+06	0.0362148	0.155621	-	-	42.7	22	-
2131	Emerin	EMD	275461	276785	277960	260353	299448	266197	-0.0100734	0.0477542	-	-	43.7	13	-
2132	Carnitine O-palmitoyltransferase 1, liver isoform	CPT1A	493747	567792	608091	536137	649436	625768	0.117999	0.494026	-	-	27.3	20	-
2133	Serpin B8	SERPINB8	47140.1	37402.5	45745.8	38401.8	41717	40039.2	-0.110169	0.476008	-	-	18.7	8	-
2134	Serpin B9	SERPINB9	690342	682743	696412	654365	732356	725261	0.0275154	0.154171	-	-	48.9	18	-
2135	Serpin H1	SERPINH1	726376	779445	723283	762342	781611	799810	0.0729409	0.537754	-	-	43.8	19	-
2136	Hsc70-interacting protein;Putative protein FAM10A5;Putative protein FAM10A4	ST13;ST13P5;ST13P4	927066	761114	816922	664078	693112	670385	-0.300517	1.95475	-	-	35.5	13	-
2137	Peroxisomal targeting signal 1 receptor	PEX5	9564.36	10167.4	12842.2	9702.06	10797.7	9532.74	-0.107511	0.354385	-	-	5.8	3	+
2139	Vasodilator-stimulated phosphoprotein	VASP	889632	953507	875755	707166	917961	831502	-0.153593	0.71766	-	-	42.4	21	-
2140	Dynamin-2	DNM2	1.25965e+06	1.40137e+06	1.40895e+06	1.39256e+06	1.54692e+06	1.54517e+06	0.140143	0.912356	-	-	24.5	20	-
2141	Methionine aminopeptidase 2	METAP2	816639	1.0084e+06	1.25754e+06	828328	1.01437e+06	891109	-0.155973	0.42555	-	-	10.5	6	-
2143	Bis(5-nucleosyl)-tetraphosphatase [asymmetrical]	NUDT2	43040.1	44218.8	38387.4	44337.4	40901.9	43293	0.034619	0.160913	-	-	47.6	6	-
2144	Cyclin-dependent kinase 7	CDK7	106098	123099	131818	110019	136127	123906	0.0360641	0.117205	-	-	31.5	11	-
2145	Biotin--protein ligase;Biotin--[methylmalonyl-CoA-carboxytransferase] ligase;Biotin--[propionyl-CoA-carboxylase [ATP-hydrolyzing]] ligase;Biotin--[methylcrotonoyl-CoA-carboxylase] ligase;Biotin--[acetyl-CoA-carboxylase] ligase	HLCS	69735.6	64101.9	72800.7	58483.3	80827.3	70983.8	0.0147146	0.0400514	-	-	5.1	4	-
2146	Kinetochore-associated protein 1	KNTC1	29344.2	29673.1	29957	31526.1	31210.4	33914.2	0.118446	0.854783	-	-	2.9	7	-
2147	Ras association domain-containing protein 2	RASSF2	8248.57	10652.8	10371.9	9700.77	11404.5	10993.9	0.138782	0.496229	-	-	8.9	3	+
2148	Cyclin-dependent kinase 9	CDK9	154993	142830	121105	166108	147742	157595	0.176223	0.842579	-	-	24.5	11	-
2151	Basal cell adhesion molecule	BCAM	286149	245835	228870	261535	215498	235547	-0.0927652	0.360874	-	-	28.2	16	-
2152	Palmitoyl-protein thioesterase 1	PPT1	302765	298873	337415	274032	288449	304341	-0.114634	0.725355	-	-	22.2	7	-
2153	60S ribosomal protein L14	RPL14	414467	702824	1.06145e+06	410913	908121	712996	-0.0722574	0.0634067	-	-	44.2	10	-
2154	T-complex protein 1 subunit theta	CCT8	3.98067e+06	3.88409e+06	3.54613e+06	3.87736e+06	3.82665e+06	3.89985e+06	0.0259147	0.142585	-	-	65	40	-
2155	T-complex protein 1 subunit delta	CCT4	1.90964e+06	2.07693e+06	1.97799e+06	1.98483e+06	2.1791e+06	2.11744e+06	0.0744264	0.493677	-	-	51.4	31	-
2156	Annexin A11	ANXA11	774552	694191	672045	768037	737616	753895	0.0803858	0.498356	-	-	40.9	20	-
2157	Poly(A) polymerase alpha	PAPOLA	842021	996498	974471	905778	1.02311e+06	1.0146e+06	0.0671835	0.309113	-	-	29.9	20	-
2158	Fragile X mental retardation syndrome-related protein 1	FXR1	900930	948861	1.01117e+06	895839	932009	961055	-0.0357883	0.202031	-	-	39.8	24	-
2159	Fragile X mental retardation syndrome-related protein 2	FXR2	343074	392813	339565	375691	289363	361765	-0.0728559	0.251054	-	-	26.6	15	-
2160	Ras-related protein Rab-5C	RAB5C	479466	562418	625798	482658	616898	584368	0.0147136	0.038688	-	-	39.4	6	-
2161	Ras-related protein Rab-7a	RAB7A	1.17684e+06	1.30411e+06	1.33266e+06	1.18593e+06	1.24438e+06	1.22392e+06	-0.0597801	0.362312	-	-	68.6	15	-
2162	Ras-related protein Rab-9A	RAB9A	66983.7	74537	69867.5	70247	83489.3	88318.1	0.190116	0.95614	-	-	23.4	5	-
2163	Ras-related protein Rab-13	RAB13	133051	151908	189709	136828	186423	162651	0.0379181	0.0843008	-	-	30.5	8	-
2164	Ras-related protein Rab-27A	RAB27A	95239.4	108028	127472	98571.1	122716	124005	0.0645803	0.182447	-	-	19.9	4	-
2165	Gastrotropin	FABP6	33591.6	27997.7	27548.5	37865.7	25035.3	27352.5	0.000382555	0.000749779	-	-	48.4	6	-
2166	1-phosphatidylinositol 4,5-bisphosphate phosphodiesterase delta-1	PLCD1	120280	122443	110779	122258	104374	119431	-0.0327789	0.143822	-	-	15.9	10	-
2167	28S ribosomal protein S29, mitochondrial	DAP3	186419	158763	158582	166183	171928	171878	0.0217719	0.0955376	-	-	35	15	-
2168	Dual specificity protein phosphatase 3	DUSP3	148499	123913	124010	127501	129305	127084	-0.0410572	0.181515	-	-	30.3	5	-
2169	Matrix metalloproteinase-15	MMP15	26600.4	40058.4	29644.4	30343	41875.3	29282.3	0.0787277	0.153012	-	-	9.4	6	-
2170	Probable global transcription activator SNF2L2	SMARCA2	12037.9	14374.6	13392.5	14310.3	12764.7	14549.7	0.0658922	0.267785	-	-	2.9	4	-
2171	Transcription activator BRG1	SMARCA4	426574	492222	574630	456677	526869	495262	-0.00597705	0.0168865	-	-	13.1	22	-
2172	Isocitrate dehydrogenase [NAD] subunit gamma, mitochondrial	IDH3G	119849	140985	142388	124417	147519	148831	0.0610607	0.231251	-	-	36.4	11	-
2173	Galactokinase	GALK1	230949	223478	225787	220640	249003	249800	0.0786525	0.494781	-	-	39.3	16	-
2174	Translocon-associated protein subunit delta	SSR4	56824.8	50193.3	48502.2	49504.7	55812.2	50446.9	0.00361541	0.0134027	-	-	36.4	5	-
2175	B-cell receptor-associated protein 31	BCAP31	3.02208e+06	2.94563e+06	3.12906e+06	2.96554e+06	3.01797e+06	2.93581e+06	-0.0280739	0.182829	-	-	51.2	19	-
2176	Thiopurine S-methyltransferase	TPMT	90685.8	81493.3	82212.6	85882.2	87594.3	86225	0.0314615	0.174268	-	-	33.1	9	-
2178	Host cell factor 1;HCF N-terminal chain 1;HCF N-terminal chain 2;HCF N-terminal chain 3;HCF N-terminal chain 4;HCF N-terminal chain 5;HCF N-terminal chain 6;HCF C-terminal chain 1;HCF C-terminal chain 2;HCF C-terminal chain 3;HCF C-terminal chain 4;HCF C-terminal chain 5;HCF C-terminal chain 6	HCFC1	1.12403e+06	1.2071e+06	1.13577e+06	1.05024e+06	1.20729e+06	1.10205e+06	-0.0470736	0.254715	-	-	19.5	38	-
2179	Caveolin-2	CAV2	124429	127409	131682	120485	125681	128077	-0.0354077	0.224667	-	-	37	5	-
2180	Fatty aldehyde dehydrogenase	ALDH3A2	316129	341230	379419	310587	385248	342103	5.28436e-05	0.00016472	-	-	27.6	16	-
2181	Succinate-semialdehyde dehydrogenase, mitochondrial	ALDH5A1	471239	430309	402839	492866	378393	420851	-0.0192143	0.05975	-	-	29.9	18	-
2182	Peroxisomal multifunctional enzyme type 2;(3R)-hydroxyacyl-CoA dehydrogenase;Enoyl-CoA hydratase 2	HSD17B4	984548	1.11103e+06	1.26489e+06	949650	1.21048e+06	1.08592e+06	-0.0494951	0.151102	-	-	42.5	36	-
2183	26S proteasome non-ATPase regulatory subunit 7	PSMD7	591752	514916	567347	540155	595506	588430	0.0436006	0.220062	-	-	44.1	12	-
2185	Sulfite oxidase, mitochondrial	SUOX	311818	299748	264142	345949	241448	274400	-0.0357401	0.0921345	-	-	29.4	17	-
2186	N-sulphoglucosamine sulphohydrolase	SGSH	148724	158103	169698	142824	156445	160645	-0.050901	0.256974	-	-	14.1	7	-
2188	Ubiquitin carboxyl-terminal hydrolase 11	USP11	427302	458767	450047	401995	478858	466206	0.00821569	0.0331824	-	-	21.5	20	-
2190	H(+)/Cl(-) exchange transporter 3	CLCN3	21732.4	23480.4	37531.8	23779.9	28694.1	25706.9	-0.0422568	0.0719867	-	-	5.6	5	-
2193	Plexin-A3	PLXNA3	14894	15321.4	15996.8	13448.5	14631.8	14657.9	-0.113273	0.696169	-	-	4.8	7	-
2195	Vesicle-associated membrane protein 7	VAMP7	171815	170575	166728	187749	175382	174071	0.0767418	0.571263	-	-	30.5	8	-
2197	Ribosomal protein S6 kinase alpha-3	RPS6KA3	130833	129148	133864	136559	148018	143048	0.118093	0.959108	-	-	20	13	-
2198	AF4/FMR2 family member 1	AFF1	8288.36	9649.15	10919.7	9803.92	8104.83	8376.6	-0.130614	0.441662	-	-	3.5	4	+
2199	Hepatoma-derived growth factor	HDGF	868444	884496	854838	921305	763768	782587	-0.0846255	0.439764	-	-	71.7	22	-
2200	Cyclin-H	CCNH	96335.1	85839.5	73912.3	81329.5	81633.8	80039	-0.0672895	0.267046	-	-	26	10	-
2201	CDK-activating kinase assembly factor MAT1	MNAT1	91503.1	107134	93771.4	99967.9	91385.9	90110.3	-0.0530617	0.246795	-	-	28.5	8	-
2202	Serine/threonine-protein kinase Nek3	NEK3	836.111	1084.98	677.475	614.694	913.562	1031.32	-0.0285561	0.0387758	-	-	5.3	3	+
2203	Serine/threonine-protein kinase Nek4	NEK4	13055.4	15736.2	16030.7	13962.2	17267.2	16037.9	0.077155	0.259334	-	-	8	5	-
2205	NADH dehydrogenase [ubiquinone] 1 alpha subcomplex subunit 8	NDUFA8	59155.5	78450.9	87113.1	84709.9	78878.4	69002.8	0.0632086	0.15442	-	-	25	4	-
2206	Heterogeneous nuclear ribonucleoprotein A3	HNRNPA3	1.28965e+06	1.52406e+06	1.69542e+06	1.22666e+06	1.5398e+06	1.60861e+06	-0.0444164	0.117767	-	-	8.5	5	-
2207	Heterogeneous nuclear ribonucleoprotein A3	HNRNPA3	121052	131565	161764	122118	160983	140953	0.0350323	0.0891367	-	-	3.9	3	-
2208	6-phosphogluconate dehydrogenase, decarboxylating	PGD	2.01616e+06	1.88986e+06	1.85849e+06	1.66452e+06	1.83628e+06	1.89986e+06	-0.0954082	0.594496	-	-	46.2	21	-
2209	Heterogeneous nuclear ribonucleoprotein M	HNRNPM	2.24025e+06	2.31586e+06	2.30355e+06	2.39175e+06	2.48249e+06	2.3777e+06	0.0801189	0.658373	-	-	73.4	56	-
2210	Importin subunit alpha-1	KPNA2	83411.7	79225.3	81098.2	80549.4	84279.9	90851	0.0675613	0.414257	-	-	12.1	5	-
2211	Importin subunit alpha-5;Importin subunit alpha-5, N-terminally processed	KPNA1	277222	247370	247044	278867	268227	278217	0.0989205	0.672056	-	-	18.2	11	-
2212	Nuclear cap-binding protein subunit 2	NCBP2	148257	165026	155866	145531	168347	159838	0.012761	0.0550775	-	-	41	7	-
2213	Rap1 GTPase-GDP dissociation stimulator 1	RAP1GDS1	161837	142722	150025	155234	148157	150002	-0.00213598	0.010033	-	-	25.9	14	-
2215	DNA-directed RNA polymerases I, II, and III subunit RPABC3	POLR2H	485681	399467	311690	473170	341519	399398	0.0313193	0.0595882	-	-	40	7	-
2217	Rho GDP-dissociation inhibitor 1	ARHGDIA	1.36321e+06	1.33447e+06	1.46589e+06	1.22806e+06	1.33885e+06	1.327e+06	-0.0965009	0.661612	-	-	52.9	12	-
2218	Rho GDP-dissociation inhibitor 2	ARHGDIB	8189.74	5628.76	4891.24	6320.36	4641.29	5829.91	-0.132942	0.252757	-	-	18.4	3	+
2219	Arf-GAP domain and FG repeat-containing protein 1	AGFG1	467467	573260	541550	443632	542915	513006	-0.0773608	0.294173	-	-	17.6	10	-
2220	Heterogeneous nuclear ribonucleoprotein F;Heterogeneous nuclear ribonucleoprotein F, N-terminally processed	HNRNPF	694455	746057	840187	684215	823001	822659	0.0299205	0.102283	-	-	25.5	11	-
2221	Signal transducer and activator of transcription 2	STAT2	13248.6	13947.7	13552.9	12328.9	14389.5	13865.1	-0.00864583	0.0336041	-	-	4	3	-
2223	DNA mismatch repair protein Msh6	MSH6	210373	193726	172569	235844	172396	202517	0.0758213	0.231806	-	-	18.6	25	-
2224	Kinesin-like protein KIF11	KIF11	21139.7	22633.3	27216.1	21298.9	26568.7	26056.1	0.0597557	0.175367	-	-	5.9	5	-
2225	Guanine nucleotide exchange factor VAV2	VAV2	84207.5	88557.4	90757.6	86035.9	98612	96611	0.0921034	0.543879	-	-	14.3	12	-
2226	Zinc finger protein 143	ZNF143	50514.4	75547.1	85069.5	72824.8	93154.2	85038.8	0.276486	0.662341	-	-	11	4	-
2227	RNA-binding protein 5	RBM5	109915	122670	130344	108515	131271	122451	-0.00361948	0.0120539	-	-	12.5	10	-
2228	Ribonuclease UK114	HRSP12	344196	317997	330089	294512	312944	326916	-0.0873187	0.594427	-	-	37.2	5	-
2229	Spermine synthase	SMS	414890	392908	369123	408345	394695	398631	0.0315207	0.181793	-	-	26.2	14	-
2230	Hexokinase-2	HK2	586947	582796	586354	587670	639022	651490	0.0955408	0.718617	-	-	34.4	31	-
2231	Ephrin-B2	EFNB2	15038.6	14377.3	13450.4	15936	14477.7	12171.3	-0.0168308	0.0500708	-	-	11.7	3	-
2232	39S ribosomal protein L12, mitochondrial	MRPL12	166471	261929	396758	222144	228823	204514	-0.244927	0.370438	-	-	16.2	4	-
2235	Thimet oligopeptidase	THOP1	1.02326e+06	978020	912795	1.0688e+06	894380	948002	-0.00384981	0.0147092	-	-	43.7	32	-
2237	F-actin-capping protein subunit alpha-1	CAPZA1	698416	717033	733664	620260	725491	696933	-0.0761316	0.440397	-	-	51	12	-
2238	High mobility group protein HMGI-C	HMGA2	37262.3	38004.5	30961.1	39522.6	30282.7	21268.8	-0.261478	0.550182	-	-	41.9	4	-
2239	Cysteine-rich protein 2	CRIP2	129162	113637	105576	96998	106164	102178	-0.186161	1.06322	-	-	36.1	4	-
2240	Nuclear pore complex protein Nup98-Nup96;Nuclear pore complex protein Nup98;Nuclear pore complex protein Nup96	NUP98	574005	606473	585237	610321	588078	626349	0.0473383	0.329253	-	-	21.6	38	-
2241	Biliverdin reductase A	BLVRA	316372	330698	321109	346787	329065	330525	0.0556608	0.409413	-	-	31.1	12	-
2242	Tricarboxylate transport protein, mitochondrial	SLC25A1	384092	439211	444970	399685	473693	469963	0.0817625	0.361603	-	-	30.9	10	-
2243	Serine/threonine-protein phosphatase 5	PPP5C	1.25462e+06	1.22488e+06	1.34876e+06	1.13941e+06	1.2549e+06	1.26454e+06	-0.0656826	0.389506	-	-	47.1	26	-
2244	Serine/threonine-protein kinase PLK1	PLK1	37826.3	26287.2	20909.9	40591.7	19917.5	23327.5	-0.0468948	0.0522988	-	-	4.6	3	-
2245	Arfaptin-2	ARFIP2	140416	155180	201321	139321	180929	155304	-0.0547416	0.131094	-	-	30.2	10	-
2248	Nucleoside diphosphate-linked moiety X motif 6	NUDT6	34588.5	40179.7	33669.4	35690.9	38954.1	41198.9	0.097246	0.440043	-	-	12.7	5	-
2249	Cytosolic Fe-S cluster assembly factor NUBP1	NUBP1	37021.6	31485.9	27310.9	31850.6	33187	33290.6	0.0481674	0.156963	-	-	22.5	5	-
2252	Methionine aminopeptidase 1	METAP1	411126	385567	390563	369781	379552	383356	-0.0674899	0.514583	-	-	51.3	16	-
2253	Succinyl-CoA ligase [ADP/GDP-forming] subunit alpha, mitochondrial	SUCLG1	509491	570903	594698	532999	613880	562718	0.0300136	0.127604	-	-	26.9	8	-
2254	Diphosphomevalonate decarboxylase	MVD	279404	252125	250381	260934	262871	255790	-0.00253976	0.0124263	-	-	27.5	13	-
2255	Geranylgeranyl transferase type-1 subunit beta	PGGT1B	348651	281216	264948	284229	255974	277036	-0.122015	0.490389	-	-	16.2	7	-
2256	Geranylgeranyl transferase type-2 subunit beta	RABGGTB	97116.5	101729	113054	105984	105220	104155	0.0188202	0.0891691	-	-	16.3	6	-
2257	Coatomer subunit beta	COPB1	829932	825452	824304	804001	928949	941894	0.105669	0.646066	-	-	34.8	31	-
2258	Coatomer subunit alpha;Xenin;Proxenin	COPA	1.4047e+06	1.42332e+06	1.51652e+06	1.52107e+06	1.61514e+06	1.579e+06	0.118495	0.953446	-	-	39.5	52	-
2259	Dipeptidyl peptidase 1;Dipeptidyl peptidase 1 exclusion domain chain;Dipeptidyl peptidase 1 heavy chain;Dipeptidyl peptidase 1 light chain	CTSC	6326.18	6941.64	6662.46	6295.76	6320.41	7633.67	0.0180359	0.0585164	-	-	6.7	3	+
2260	LIM domain kinase 1	LIMK1	12654.9	13551.7	13931.5	13262.7	14409.7	14595.9	0.0744867	0.390716	-	-	9.5	5	-
2261	AP-3 complex subunit mu-2	AP3M2	25252.3	27320.2	31047.4	25775.3	30266.8	29414.1	0.0331273	0.113754	-	-	13.4	4	-
2262	AP-2 complex subunit sigma	AP2S1	75932.9	88486	91115.4	69183.3	98110.4	92088.4	0.00999336	0.0230968	-	-	14.1	3	-
2263	Cytochrome c-type heme lyase	HCCS	427158	423278	445253	377088	440729	416484	-0.0726494	0.419872	-	-	48.5	16	-
2265	Sodium/myo-inositol cotransporter	SLC5A3	26664.2	29116.9	27429.7	27237.7	29919.3	28970.5	0.049591	0.265978	-	-	5	3	-
2267	DNA-directed RNA polymerases I, II, and III subunit RPABC4	POLR2K	29451.1	37076.6	42435	28045.7	44219.6	38041.5	0.00865128	0.014541	-	-	44.8	3	-
2269	Monocarboxylate transporter 1	SLC16A1	83407.2	79921.6	93727.6	76790.8	91779.1	84715.1	-0.0218373	0.0805928	-	-	12.8	7	-
2270	IST1 homolog	IST1	300017	263303	251060	276364	258642	250213	-0.0497075	0.228486	-	-	22.7	9	-
2271	Protein transport protein Sec24C	SEC24C	593755	681558	698180	627416	716618	708560	0.0577374	0.257767	-	-	23.9	24	-
2272	Activated RNA polymerase II transcriptional coactivator p15	SUB1	1.16418e+06	1.04836e+06	1.05675e+06	1.03469e+06	1.13089e+06	1.1106e+06	0.00363521	0.0168205	-	-	51.2	9	-
2273	DNA polymerase subunit gamma-1	POLG	43122.7	45921.1	46199.8	45826.7	45267.4	44691.7	0.00639159	0.0330679	-	-	13	13	-
2274	Methylosome subunit pICln	CLNS1A	171743	187087	190841	161918	187868	175723	-0.0660143	0.344732	-	-	16	3	-
2275	Bloom syndrome protein	BLM	3579.29	5607.08	4057.81	3860.06	5154.13	4677.21	0.0641258	0.123129	-	-	3.4	5	+
2276	Arginine--tRNA ligase, cytoplasmic	RARS	1.0767e+06	1.15036e+06	1.22792e+06	1.08364e+06	1.36276e+06	1.2848e+06	0.106351	0.466169	-	-	50.9	36	-
2277	Ataxin-3	ATXN3	31645.3	32904.1	36637.9	30187.2	34822.4	31654.8	-0.065739	0.297774	-	-	20.5	7	-
2280	Telomeric repeat-binding factor 1	TERF1	20463.4	20780.1	17838.1	22080.1	19400	19301.6	0.0414368	0.161241	-	-	10.3	4	-
2282	Tyrosine--tRNA ligase, cytoplasmic;Tyrosine--tRNA ligase, cytoplasmic, N-terminally processed	YARS	913774	902598	848927	948844	914688	945484	0.0763147	0.582325	-	-	61.6	34	-
2283	Ubiquitin carboxyl-terminal hydrolase 14	USP14	884611	816105	759050	905176	817773	835722	0.0583098	0.30073	-	-	43.8	24	-
2284	5-AMP-activated protein kinase subunit gamma-1	PRKAG1	163364	167450	170108	165356	182980	184920	0.088633	0.599486	-	-	34.1	9	-
2285	Heat shock-related 70 kDa protein 2	HSPA2	36830.3	35522.4	27793.1	36731	31485.7	36038.8	0.0656322	0.201542	-	-	11.9	6	-
2287	Sodium/potassium-transporting ATPase subunit beta-3	ATP1B3	1.15771e+06	893749	847824	1.06149e+06	901256	913261	-0.0019535	0.00486851	-	-	49.8	14	-
2288	UV excision repair protein RAD23 homolog A	RAD23A	269605	287815	287577	341672	256570	274892	0.0369627	0.12136	-	-	28.2	9	-
2289	UV excision repair protein RAD23 homolog B	RAD23B	1.01392e+06	1.28926e+06	1.30119e+06	1.07169e+06	1.32875e+06	1.13372e+06	-0.025095	0.0698011	-	-	32	11	-
2291	Ephrin type-B receptor 4	EPHB4	26841.1	29778.2	31999.2	27927.5	34670.5	31092.2	0.0784054	0.298496	-	-	3.7	4	-
2292	Alpha-N-acetylglucosaminidase;Alpha-N-acetylglucosaminidase 82 kDa form;Alpha-N-acetylglucosaminidase 77 kDa form	NAGLU	151894	156069	156361	148454	138476	150100	-0.0881876	0.665846	-	-	20.5	13	-
2293	Adenylate kinase 2, mitochondrial;Adenylate kinase 2, mitochondrial, N-terminally processed	AK2	699503	765909	902598	714483	752058	732373	-0.099088	0.439855	-	-	60.3	12	-
2294	Delta-1-pyrroline-5-carboxylate synthase;Glutamate 5-kinase;Gamma-glutamyl phosphate reductase	ALDH18A1	956166	1.00808e+06	963680	992244	1.11463e+06	1.09388e+06	0.127072	0.926512	-	-	40.4	34	-
2295	Alpha-soluble NSF attachment protein	NAPA	117648	89982.3	83662.3	95663.5	78409.7	82809.9	-0.170607	0.548305	-	-	33.2	8	-
2296	Eukaryotic translation initiation factor 5	EIF5	416111	310226	261257	347163	291542	327024	-0.00901637	0.0178552	-	-	29.7	16	-
2297	Solute carrier family 12 member 2	SLC12A2	227824	227370	229747	227828	228133	233059	0.00850108	0.0528134	-	-	18.6	17	-
2298	26S proteasome non-ATPase regulatory subunit 4	PSMD4	877354	728117	760677	781930	778029	743390	-0.0345432	0.155157	-	-	12.7	3	-
2300	Developmentally-regulated GTP-binding protein 2	DRG2	177384	216569	248161	178433	224318	218049	-0.0424667	0.10709	-	-	28.6	11	-
2301	Exportin-2	CSE1L	879824	788374	739887	829757	758551	848745	0.0192886	0.0793592	-	-	30.3	31	-
2303	Transitional endoplasmic reticulum ATPase	VCP	4.82277e+06	4.90619e+06	4.97043e+06	4.97562e+06	4.5228e+06	4.94977e+06	-0.0261285	0.148193	-	-	60.5	57	-
2304	Microfibrillar-associated protein 1	MFAP1	176602	167773	128373	171449	148497	168277	0.0572302	0.165162	-	-	25.5	11	-
2305	Trifunctional enzyme subunit beta, mitochondrial;3-ketoacyl-CoA thiolase	HADHB	1.40883e+06	1.70184e+06	1.82822e+06	1.41943e+06	1.81652e+06	1.64638e+06	-0.0154181	0.0411111	-	-	40.3	24	-
2307	Mesencephalic astrocyte-derived neurotrophic factor	MANF	284802	128773	189427	144897	131345	130467	-0.494783	0.970007	-	-	44	9	-
2310	RNA polymerase II elongation factor ELL	ELL	101984	124381	106005	102519	117584	103673	-0.0352089	0.130358	-	-	23.2	12	-
2313	Caspase-7;Caspase-7 subunit p20;Caspase-7 subunit p11	CASP7	93946.1	85906.9	76139.8	84539.1	82919.7	87646.3	-7.66187e-05	0.000278526	-	-	28.4	9	-
2314	Caspase-6;Caspase-6 subunit p18;Caspase-6 subunit p11	CASP6	62877.4	69789.5	69649.7	66732.3	75049.6	75498.6	0.102337	0.577204	-	-	34.8	11	-
2315	Adenosine kinase	ADK	755089	682056	624780	709433	635771	661966	-0.0359853	0.153873	-	-	49.5	18	-
2316	Double-stranded RNA-specific adenosine deaminase	ADAR	620206	611685	621428	647080	583031	646956	0.0166863	0.0899781	-	-	26.2	35	-
2317	Laminin subunit beta-2	LAMB2	43457.7	45565.6	51308.1	45573.1	46996.3	46780.9	-0.00669752	0.0276329	-	-	9.3	14	-
2318	Tumor protein D52	TPD52	974219	518229	560685	656954	572712	542436	-0.157323	0.275099	-	-	40.8	10	-
2319	Protein arginine N-methyltransferase 2	PRMT2	18936.5	18397.5	18748.9	19749.5	19948.3	19998.9	0.0901712	0.640081	-	-	7.2	3	-
2321	Protein SEC13 homolog	SEC13	116499	96013.4	88592.4	97651.3	96392.1	99138.9	-0.0288838	0.0979765	-	-	23.9	8	-
2322	NHP2-like protein 1;NHP2-like protein 1, N-terminally processed	NHP2L1	395023	397864	418948	400104	454778	439382	0.0933445	0.612393	-	-	53.1	8	-
2323	Puromycin-sensitive aminopeptidase	NPEPPS	5.75442e+06	5.80977e+06	6.31003e+06	5.46033e+06	5.78695e+06	5.8605e+06	-0.0626615	0.392451	-	-	46.9	51	-
2324	FAD-linked sulfhydryl oxidase ALR	GFER	60882.6	57091.7	61437.1	55373.7	52845.2	54299.7	-0.142167	1.12317	-	-	30.2	5	-
2326	Succinyl-CoA:3-ketoacid coenzyme A transferase 1, mitochondrial	OXCT1	1.19894e+06	1.33714e+06	1.44425e+06	1.12877e+06	1.3668e+06	1.32021e+06	-0.061631	0.238469	-	-	37.1	18	-
2328	Eukaryotic translation initiation factor 3 subunit B	EIF3B	1.12942e+06	1.24534e+06	1.401e+06	1.10438e+06	1.44597e+06	1.37225e+06	0.0510796	0.152933	-	-	38.8	31	-
2329	BH3-interacting domain death agonist;BH3-interacting domain death agonist p15;BH3-interacting domain death agonist p13;BH3-interacting domain death agonist p11	BID	15973.5	20028.5	23677.6	20303.9	20149.2	18279.6	-0.00618489	0.0140546	-	-	14.1	3	-
2333	NADH dehydrogenase [ubiquinone] flavoprotein 3, mitochondrial	NDUFV3	368940	210009	206157	193605	169920	137559	-0.606522	1.33623	+	-	29.6	11	-
2334	Ribosomal RNA processing protein 1 homolog A	RRP1	210992	201848	212380	276632	167146	169782	-0.0681132	0.132527	-	-	29.1	16	-
2335	Methionine--tRNA ligase, cytoplasmic	MARS	308118	292260	285201	309824	324931	321604	0.111385	0.904769	-	-	31.9	25	-
2336	cAMP-regulated phosphoprotein 19	ARPP19	62574.7	48859.9	74765.1	55509.1	48766.7	44527.4	-0.30776	0.95751	-	-	35.4	3	-
2337	Myc-associated zinc finger protein	MAZ	9098.22	9381.27	9423.25	9430.96	11854	8712.3	0.0920572	0.305526	-	-	8.3	4	+
2338	DNA polymerase epsilon subunit 2	POLE2	7100.83	7420.84	8212.5	7229.18	7240.99	7190.55	-0.0670896	0.316281	-	-	6.3	3	+
2340	ATP synthase subunit epsilon-like protein, mitochondrial;ATP synthase subunit epsilon, mitochondrial	ATP5EP2;ATP5E	202774	252367	260366	220188	255273	225209	-0.0246316	0.076332	-	-	45.1	3	-
2341	Histone deacetylase 4	HDAC4	71179	77750.5	87883.8	77548.3	75746.7	77780.6	-0.0300705	0.124326	-	-	12.5	11	-
2342	Eukaryotic translation initiation factor 6	EIF6	272982	261364	265415	246041	287249	271292	0.00597558	0.0267684	-	-	50.2	8	-
2343	C-terminal-binding protein 2	CTBP2	396666	378510	334799	437937	383090	414802	0.156427	0.887499	-	-	19.8	9	-
2344	NADH dehydrogenase [ubiquinone] 1 alpha subcomplex subunit 6	NDUFA6	138916	115246	117374	121194	140038	128825	0.0728316	0.309813	-	-	32	5	-
2347	Peroxisomal biogenesis factor 3	PEX3	56600.3	62854.7	54689.6	57839.7	64291.2	63129.6	0.0903006	0.490526	-	-	9.7	4	-
2348	3-keto-steroid reductase	HSD17B7	44276.8	45134.6	49537.5	42903	51265	50830.5	0.0584805	0.245373	-	-	9.8	3	-
2349	Breast cancer anti-estrogen resistance protein 1	BCAR1	70200	61379.9	49896.7	81134	51831.4	60194.5	0.0785279	0.155636	-	-	10.2	6	-
2350	Syntaxin-17	STX17	17619.8	16126.8	16849.6	17799.2	18678.4	15699.5	0.0415133	0.17207	-	-	15.2	5	-
2351	UPF0769 protein C21orf59	C21orf59	59273.1	57754.3	58800.9	59432.1	54938.7	54052.8	-0.0632369	0.40522	-	-	18.6	6	-
2352	tRNA (guanine-N(7)-)-methyltransferase non-catalytic subunit WDR4	WDR4	151203	164420	159091	139428	159176	158943	-0.0550198	0.288176	-	-	28.4	10	-
2353	Transmembrane protein 33	TMEM33	82630.3	91703.6	85022.8	81297.3	97737.5	94595.6	0.0741311	0.343084	-	-	21.5	6	-
2354	Synaptojanin-2-binding protein	SYNJ2BP	144880	142399	177731	148862	168007	158107	0.0363036	0.129983	-	-	41.4	6	-
2355	Gem-associated protein 4	GEMIN4	123621	103624	99033.9	128361	105447	117916	0.110403	0.432452	-	-	11.9	13	-
2358	Ras-related protein Rab-25	RAB25	210894	238104	275456	210034	285453	242118	0.0232175	0.0575238	-	-	34.7	7	-
2359	Coronin-7;Mitochondrial import inner membrane translocase subunit TIM16	CORO7;PAM16	108406	58756.3	50650.5	91283.8	54859	62625	-0.0136235	0.0145564	-	-	7.3	7	-
2360	Nuclear pore complex protein Nup107	NUP107	238808	256313	245658	263781	269194	270682	0.118059	1.01359	-	-	23.9	22	-
2361	Gasdermin-D	GSDMD	120962	139450	109969	134013	123938	140087	0.108973	0.477908	-	-	14.3	6	-
2363	Selenocysteine-specific elongation factor	EEFSEC	76108.9	80613.9	88630.6	78420.8	93782.2	85860.1	0.0718806	0.317729	-	-	11.9	7	-
2364	Epiplakin	EPPK1	46104.5	10445.1	10196.7	11799.2	16107.9	12245.1	-0.359063	0.25771	-	-	3.7	8	-
2367	Myotrophin	MTPN	317171	271546	253663	411247	222139	257580	0.0357075	0.0555005	-	-	41.5	5	-
2368	Putative ribonuclease	YBEY	6369.74	8799.71	13847.2	5686.19	14827.3	12321.8	0.140192	0.125308	-	-	25.7	4	+
2370	Actin-related protein 2/3 complex subunit 4	ARPC4	454812	546027	443627	590861	466042	504626	0.111635	0.412372	-	-	53	9	-
2372	CD81 antigen	CD81	100583	121126	126284	109396	121654	124546	0.0358132	0.12591	-	-	25.4	4	-
2374	Triosephosphate isomerase	TPI1	8.17043e+06	6.43658e+06	6.85621e+06	6.132e+06	6.53315e+06	6.6648e+06	-0.144473	0.690502	-	-	73.4	25	-
2375	Eukaryotic translation initiation factor 3 subunit E	EIF3E	730660	675780	618430	740992	711209	761606	0.131471	0.829516	-	-	42.5	19	-
2376	Protein transport protein Sec61 subunit beta	SEC61B	159771	146318	142515	144715	156584	152481	0.017511	0.086644	-	-	50	4	-
2378	Serine/threonine-protein phosphatase 4 catalytic subunit	PPP4C	103188	111320	108309	103442	101617	109487	-0.0374723	0.222428	-	-	25.1	6	-
2379	Gamma-aminobutyric acid receptor-associated protein-like 2	GABARAPL2	292104	277431	325988	257828	303901	294023	-0.0658303	0.289255	-	-	54.7	8	-
2381	Myosin light polypeptide 6	MYL6	442148	382941	417095	428761	399551	395867	-0.0194862	0.0916307	-	-	44.4	7	-
2384	Eukaryotic initiation factor 4A-I	EIF4A1	2.25102e+06	2.35707e+06	2.48698e+06	2.23401e+06	2.61128e+06	2.53164e+06	0.0541647	0.267595	-	-	26.1	12	-
2385	40S ribosomal protein S20	RPS20	228246	275384	308890	222316	336248	279171	0.0347196	0.0709935	-	-	31.9	6	-
2386	Ribose-phosphate pyrophosphokinase 1	PRPS1	127393	147167	167704	124052	155170	170540	0.0207507	0.0488083	-	-	14.5	5	-
2387	Proteasome subunit alpha type-6	PSMA6	1.30626e+06	1.33203e+06	1.27902e+06	1.14285e+06	1.17892e+06	1.25795e+06	-0.13098	1.06345	-	-	58.9	16	-
2388	Protein S100-A10	S100A10	264414	230400	335520	304838	238143	304863	0.0382296	0.0850169	-	-	35.1	3	-
2389	Cell division control protein 42 homolog	CDC42	819370	789222	809285	900814	759220	790702	0.0157624	0.0699384	-	-	28.8	6	-
2390	Destrin	DSTN	742803	669032	505840	653892	588089	680192	0.0190974	0.0451854	-	-	48	11	-
2391	Glia maturation factor beta	GMFB	214504	226858	225971	226968	224807	229075	0.0293531	0.193634	-	-	52.8	7	-
2392	Ras-related protein Rab-8A	RAB8A	700527	716427	705209	711550	596495	651146	-0.118952	0.74101	-	-	29	8	-
2393	Signal peptidase complex subunit 3	SPCS3	35283.7	37837.5	40071.8	35447	45486.3	39448	0.0832136	0.322182	-	-	21.7	4	-
2394	Signal recognition particle 54 kDa protein	SRP54	459950	490511	479450	516806	522926	519774	0.125657	1.13141	-	-	35.7	20	-
2395	Ras-related protein Rab-4B	RAB4B	57683.4	59568.5	71041.4	59598.7	66192.3	60996.2	-0.00690098	0.0234826	-	-	21.1	4	-
2396	Ras-related protein Rab-2A	RAB2A	715661	812832	946341	734588	851576	814653	-0.0371127	0.118965	-	-	36.8	7	-
2397	Ras-related protein Rab-5B	RAB5B	124797	140716	145231	123601	149432	144464	0.0217221	0.077558	-	-	24.2	4	-
2399	Ras-related protein Rab-10	RAB10	1.20037e+06	1.31467e+06	1.45302e+06	1.24041e+06	1.30049e+06	1.30979e+06	-0.0393428	0.18122	-	-	58	14	-
2401	NEDD8-conjugating enzyme Ubc12	UBE2M	415186	437083	430021	398331	456202	421422	-0.00905679	0.0435246	-	-	46.4	10	-
2402	Ubiquitin-conjugating enzyme E2 K	UBE2K	746431	742111	723467	757367	697373	719724	-0.0254015	0.157115	-	-	48	9	-
2403	Ubiquitin-conjugating enzyme E2 N;Putative ubiquitin-conjugating enzyme E2 N-like	UBE2N;UBE2NL	586166	608762	628768	725701	625027	637572	0.122056	0.767806	-	-	59.2	10	-
2404	Ras-related protein Rab-14	RAB14	603051	641934	618713	669537	574455	613080	-0.00751462	0.0337903	-	-	65.1	13	-
2405	Actin-related protein 3	ACTR3	1.50269e+06	1.59665e+06	1.75157e+06	1.40793e+06	1.71238e+06	1.62258e+06	-0.0344608	0.131216	-	-	42.1	17	-
2406	Actin-related protein 2	ACTR2	915839	1.07566e+06	1.2093e+06	894206	1.17679e+06	1.0867e+06	-0.019688	0.0495374	-	-	46.2	18	-
2407	Alpha-centractin	ACTR1A	451058	443750	406078	442654	431622	434720	0.010407	0.0550572	-	-	19.9	6	-
2408	COP9 signalosome complex subunit 2	COPS2	459249	418133	413687	454721	440347	427609	0.0360448	0.206757	-	-	35.7	16	-
2409	ATP-binding cassette sub-family E member 1	ABCE1	1.77321e+06	2.01982e+06	2.0784e+06	1.72416e+06	2.04871e+06	2.07003e+06	-0.00860479	0.0289077	-	-	43.4	27	-
2410	Ras-related protein Rap-1b;Ras-related protein Rap-1b-like protein	RAP1B	331982	420679	486069	350386	427956	409254	-0.0485256	0.119346	-	-	17	3	-
2411	Ras-related protein Rap-2b	RAP2B	334703	356476	436301	340426	340382	339142	-0.135209	0.61532	-	-	36.6	7	-
2412	40S ribosomal protein S3a	RPS3A	1.36815e+06	1.61133e+06	2.13724e+06	1.31305e+06	2.02214e+06	1.59356e+06	-0.0517216	0.0901215	-	-	68.9	23	-
2413	60S ribosomal protein L26	RPL26	940538	1.23541e+06	1.31404e+06	974826	1.10666e+06	1.12615e+06	-0.109911	0.345197	-	-	13.1	3	-
2414	Proteasome activator complex subunit 3	PSME3	791788	703524	720695	823460	717946	722527	0.0298411	0.133327	-	-	43.3	14	-
2415	60S ribosomal protein L15	RPL15	1.45607e+06	1.50547e+06	2.00175e+06	977695	1.63161e+06	1.4712e+06	-0.300939	0.681951	-	-	51.5	16	-
2416	Protein mago nashi homolog 2;Protein mago nashi homolog	MAGOHB;MAGOH	196568	167369	137184	223809	150728	161304	0.0899419	0.188179	-	-	34.5	5	-
2417	60S ribosomal protein L27	RPL27	664547	901466	1.15308e+06	799842	948247	827076	-0.0463553	0.0862013	-	-	55.1	12	-
2418	V-type proton ATPase subunit d 1	ATP6V0D1	87049.2	77291.3	66553.9	91752.3	78790.2	75660.9	0.0962161	0.332958	-	-	16	6	-
2419	Pterin-4-alpha-carbinolamine dehydratase	PCBD1	340361	289216	275032	364086	265581	317188	0.0599847	0.170521	-	-	49	6	-
2420	60S ribosomal protein L37a	RPL37A	94682.5	196905	463822	99043.9	389073	207573	-0.0374806	0.0187533	-	-	25	3	-
2421	Transforming protein RhoA	RHOA	1.4267e+06	1.43504e+06	1.50336e+06	1.34131e+06	1.61004e+06	1.61786e+06	0.0609518	0.280997	-	-	20.2	6	-
2422	N-alpha-acetyltransferase 20	NAA20	36028.2	31341.8	31975.1	34715.2	31801.3	33036.8	0.0048535	0.019499	-	-	24.2	4	-
2423	10 kDa heat shock protein, mitochondrial	HSPE1	1.79827e+06	1.81295e+06	1.82369e+06	2.1243e+06	1.89112e+06	1.92238e+06	0.12577	0.942744	-	-	85.3	13	-
2424	Protein transport protein Sec61 subunit alpha isoform 1;Protein transport protein Sec61 subunit alpha isoform 2	SEC61A1;SEC61A2	226872	210952	204800	204952	233797	227590	0.0513224	0.266881	-	-	12	6	-
2425	Lysozyme C	LYZ	165968	46233.6	50120.1	50413.8	86646.4	23991.4	-0.62523	0.452369	-	-	24.3	4	-
2426	Prefoldin subunit 3	VBP1	584810	520330	502785	604217	445129	480321	-0.0813496	0.263678	-	-	56.3	15	-
2427	Syntaxin-binding protein 1	STXBP1	204086	209632	198902	220317	213936	229311	0.114989	0.948275	-	-	24.6	14	-
2428	Beta-2-microglobulin;Beta-2-microglobulin form pI 5.3	B2M	56235.6	74705.4	68157.7	64759.5	61158.4	63046	-0.0658407	0.237626	-	-	19.3	3	-
2429	Dolichyl-diphosphooligosaccharide--protein glycosyltransferase subunit DAD1	DAD1	118762	102668	93624.3	124697	102938	113224	0.116124	0.458701	-	-	35.4	4	-
2430	Epididymal secretory protein E1	NPC2	447366	368611	368897	361722	338161	368188	-0.144579	0.753854	-	-	49	7	-
2431	Coatomer subunit zeta-1	COPZ1	23795.5	26070.4	30418	26841.2	32087.1	27886.6	0.115997	0.436204	-	-	15.6	3	-
2432	60S ribosomal protein L37	RPL37	499504	532330	746491	297134	551427	502265	-0.423404	0.813976	-	-	26.8	4	-
2435	DDB1- and CUL4-associated factor 7	DCAF7	294008	298253	301917	276750	299034	309850	-0.0153615	0.0824153	-	-	34.8	11	-
2436	WD repeat-containing protein 5	WDR5	453429	593974	693485	414449	632668	629309	-0.0595769	0.101337	-	-	41.6	12	-
2437	AP-1 complex subunit sigma-1A	AP1S1	87649.2	69102.6	41337.5	83361.4	46083.5	58259.7	-0.0539347	0.0598285	-	-	22.2	3	-
2439	Nuclear transport factor 2	NUTF2	313938	297755	286714	304881	325972	328489	0.0948751	0.678027	-	-	56.7	5	-
2440	Heterogeneous nuclear ribonucleoprotein K	HNRNPK	1.91925e+06	1.83504e+06	1.62301e+06	1.94228e+06	1.73406e+06	1.72074e+06	0.00663576	0.0251906	-	-	47.7	23	-
2441	14-3-3 protein gamma;14-3-3 protein gamma, N-terminally processed	YWHAG	2.22614e+06	1.57605e+06	1.6356e+06	1.75564e+06	1.54501e+06	1.44799e+06	-0.18234	0.581385	-	-	30	10	-
2442	Ubiquitin carboxyl-terminal hydrolase 46	USP46	29287.6	34873.2	36462.6	33184	37398.3	37523.1	0.107472	0.450638	-	-	11.3	4	-
2443	Ras-related protein R-Ras2	RRAS2	341520	324058	336468	327800	328236	342417	-0.0051288	0.029249	-	-	34.3	8	-
2445	40S ribosomal protein S7	RPS7	529367	779970	993012	500280	916962	787072	-0.0611346	0.0748123	-	-	36.1	11	-
2446	Serine/threonine-protein phosphatase PP1-alpha catalytic subunit	PPP1CA	601129	624304	668283	630543	678150	664444	0.0599878	0.378222	-	-	16.1	7	-
2447	Serine/threonine-protein phosphatase PP1-beta catalytic subunit	PPP1CB	209178	220703	247044	202534	240226	219308	-0.0320318	0.12553	-	-	19.9	6	-
2448	Neuronal calcium sensor 1	NCS1	37627.8	45506.3	48877	43637.9	48204.6	42764.8	0.0347178	0.112631	-	-	18.9	3	-
2449	26S protease regulatory subunit 4	PSMC1	1.01302e+06	1.07817e+06	1.03311e+06	1.09643e+06	1.03319e+06	1.10313e+06	0.0490928	0.331797	-	-	55.9	25	-
2450	26S protease regulatory subunit 8	PSMC5	730732	773128	766475	710572	847113	813866	0.0593465	0.299561	-	-	66.3	26	-
2451	40S ribosomal protein S8	RPS8	603500	992215	1.4591e+06	607925	1.23248e+06	981602	-0.0828302	0.0803357	-	-	51.4	12	-
2452	40S ribosomal protein S15a	RPS15A	725882	966208	1.27751e+06	740884	1.26319e+06	1.06526e+06	0.051351	0.0709518	-	-	71.5	9	-
2453	40S ribosomal protein S16	RPS16	868678	1.11051e+06	1.28137e+06	1.03333e+06	1.20761e+06	1.11051e+06	0.0549615	0.141992	-	-	71.9	16	-
2454	Ubiquitin-conjugating enzyme E2 G1;Ubiquitin-conjugating enzyme E2 G1, N-terminally processed	UBE2G1	145015	137807	146249	158425	126276	131313	-0.0512903	0.206176	-	-	41.2	6	-
2455	Ubiquitin-conjugating enzyme E2 H	UBE2H	72701.3	67464.9	60715.8	74984.6	56587.9	64353.3	-0.0416964	0.126961	-	-	36.8	6	-
2456	14-3-3 protein epsilon	YWHAE	4.12033e+06	3.62402e+06	4.03971e+06	4.07228e+06	3.47247e+06	3.73431e+06	-0.0639882	0.305025	-	-	66.7	24	-
2457	40S ribosomal protein S14	RPS14	634881	753545	869504	637570	887590	821932	0.0537072	0.125433	-	-	43	10	-
2458	40S ribosomal protein S23	RPS23	439858	585557	716919	492630	637088	619906	0.02513	0.0460579	-	-	30.1	6	-
2459	40S ribosomal protein S18	RPS18	990835	1.30877e+06	1.46801e+06	1.06597e+06	1.48539e+06	1.39457e+06	0.0713472	0.150323	-	-	59.2	16	-
2460	40S ribosomal protein S29	RPS29	155649	159652	189610	153945	195658	174042	0.0513046	0.168232	-	-	48.2	4	-
2461	40S ribosomal protein S13	RPS13	712930	860335	1.1308e+06	715859	1.27371e+06	1.00123e+06	0.132133	0.215432	-	-	63.6	15	-
2462	40S ribosomal protein S11	RPS11	809966	1.10463e+06	1.32928e+06	882751	1.24682e+06	1.10569e+06	0.0110432	0.0183298	-	-	51.3	14	-
2463	Small nuclear ribonucleoprotein E	SNRPE	127591	128637	129783	131874	145585	142467	0.120242	0.933586	-	-	38	3	-
2464	Small nuclear ribonucleoprotein F	SNRPF	154634	149766	174294	154224	173437	176550	0.0754757	0.364184	-	-	39.5	5	-
2466	U6 snRNA-associated Sm-like protein LSm6	LSM6	211424	232165	237229	201051	239227	225632	-0.0338824	0.14477	-	-	47.5	5	-
2467	Small nuclear ribonucleoprotein Sm D1	SNRPD1	250843	324785	373536	261310	317715	315230	-0.0725394	0.178582	-	-	20.2	3	-
2468	Small nuclear ribonucleoprotein Sm D2	SNRPD2	1.77276e+06	2.04339e+06	2.20399e+06	1.90843e+06	1.90217e+06	2.02881e+06	-0.0388044	0.160082	-	-	15.3	3	-
2470	Small nuclear ribonucleoprotein Sm D3	SNRPD3	1.08263e+06	1.24076e+06	1.37165e+06	1.11674e+06	1.26786e+06	1.26995e+06	-0.0117364	0.0385199	-	-	33.3	3	-
2471	Thymosin beta-4;Hematopoietic system regulatory peptide	TMSB4X	90488.2	98399.9	215902	112791	109603	91758.8	-0.253681	0.3369	-	-	75	4	-
2472	ADP-ribosylation factor 6	ARF6	468114	508478	519771	490416	574551	558322	0.115539	0.656264	-	-	32.6	4	-
2473	26S protease regulatory subunit 10B	PSMC6	625954	610890	660957	595374	754789	668880	0.0833645	0.371838	-	-	49.9	20	-
2475	TATA box-binding protein-like protein 1	TBPL1	32457.2	37464.5	36731.3	34346.7	35019	36073.2	-0.0139445	0.0602975	-	-	18.3	3	-
2476	60S ribosomal protein L7a	RPL7A	1.6525e+06	2.56232e+06	3.35054e+06	1.79185e+06	2.85442e+06	2.42846e+06	-0.0639351	0.0821102	-	-	49.2	19	-
2477	DNA-directed RNA polymerase II subunit RPB7	POLR2G	125507	122938	135692	104450	133205	123198	-0.0961959	0.410181	-	-	45.3	6	-
2479	Eukaryotic peptide chain release factor subunit 1	ETF1	1.1331e+06	1.21835e+06	1.07682e+06	1.18636e+06	1.11102e+06	1.23808e+06	0.0448508	0.237289	-	-	47.1	19	-
2482	Protein yippee-like 5	YPEL5	40395.9	44757.5	51001.2	39788	50208.7	44682.8	-0.0156261	0.0444057	-	-	38.8	4	-
2483	40S ribosomal protein S4, X isoform	RPS4X	1.0246e+06	1.19499e+06	1.34395e+06	1.06683e+06	1.26808e+06	1.20611e+06	-0.0040713	0.0115894	-	-	37.6	9	-
2485	Rho-related GTP-binding protein RhoB	RHOB	39619.9	38004.5	44624.3	37059.8	40900.9	42061.5	-0.0252468	0.100139	-	-	15.8	3	-
2486	60S ribosomal protein L23a	RPL23A	1.44997e+06	2.28299e+06	3.24531e+06	1.58114e+06	2.52808e+06	2.09904e+06	-0.118856	0.147854	-	-	42.3	12	-
2487	40S ribosomal protein S6	RPS6	1.74321e+06	2.31451e+06	2.44031e+06	1.97667e+06	1.70579e+06	1.7954e+06	-0.233903	0.863011	-	-	40.6	16	-
2488	Visinin-like protein 1	VSNL1	111577	120210	131354	111384	107860	113598	-0.122806	0.766532	-	-	24.6	5	-
2489	Histone H4	HIST1H4A	1.40443e+06	1.17496e+06	2.33736e+06	1.13554e+06	1.47806e+06	1.53405e+06	-0.19435	0.318343	-	-	60.2	11	-
2490	Ras-related protein Rab-1A	RAB1A	749215	650083	558140	775655	549854	599565	-0.0294164	0.0658138	-	-	30.7	7	-
2491	GTP-binding nuclear protein Ran	RAN	2.74096e+06	3.29728e+06	3.93562e+06	2.5223e+06	3.38278e+06	3.24752e+06	-0.120088	0.306921	-	-	50.9	16	-
2492	60S ribosomal protein L23	RPL23	1.23118e+06	1.46965e+06	1.58864e+06	1.23902e+06	1.63172e+06	1.57409e+06	0.0489315	0.13228	-	-	52.9	9	-
2494	40S ribosomal protein S15	RPS15	719918	994814	1.34474e+06	744086	1.15214e+06	988832	-0.0613584	0.0881125	-	-	50.3	6	-
2495	40S ribosomal protein S24	RPS24	596234	833304	1.07121e+06	671987	965547	868545	0.0274978	0.0414015	-	-	36.2	5	-
2496	40S ribosomal protein S25	RPS25	482152	503306	806202	469754	582244	495154	-0.176887	0.376929	-	-	38.4	6	-
2497	40S ribosomal protein S26;Putative 40S ribosomal protein S26-like 1	RPS26;RPS26P11	263821	328503	367624	290192	324070	318801	-0.0292425	0.0826393	-	-	51.3	6	-
2498	40S ribosomal protein S28	RPS28	270692	280111	285823	267929	294624	270771	-0.00666111	0.0341581	-	-	60.9	6	-
2499	40S ribosomal protein S30	FAU	151311	232219	361840	169525	294390	192425	-0.13494	0.151005	-	-	20.3	3	-
2500	Guanine nucleotide-binding protein G(I)/G(S)/G(T) subunit beta-1	GNB1	692201	639685	608473	644189	637035	643818	-0.00941246	0.0475607	-	-	17.8	6	-
2502	E3 ubiquitin-protein ligase RBX1;E3 ubiquitin-protein ligase RBX1, N-terminally processed	RBX1	27084.5	28598.4	29715.1	23868.1	29712.1	31449.2	-0.0151468	0.0449326	-	-	29.6	3	-
2503	Guanine nucleotide-binding protein G(I)/G(S)/G(T) subunit beta-2;Guanine nucleotide-binding protein subunit beta-4	GNB2;GNB4	88266.2	73132.3	62825.9	95199.3	70204.9	75174	0.10301	0.262269	-	-	13.5	4	-
2504	60S ribosomal protein L30	RPL30	883237	779822	714798	936412	848633	838633	0.145615	0.751245	-	-	50.4	8	-
2506	60S ribosomal protein L31	RPL31	414342	582930	805650	469485	659936	560997	-0.0543001	0.0792631	-	-	53.6	10	-
2507	60S ribosomal protein L10a	RPL10A	1.47341e+06	1.29269e+06	1.25229e+06	1.28049e+06	1.3956e+06	1.4591e+06	0.0428522	0.188639	-	-	47.5	12	-
2508	60S ribosomal protein L32	RPL32	1.25722e+06	2.04286e+06	2.8595e+06	1.23826e+06	2.4573e+06	1.97058e+06	-0.0975258	0.101484	-	-	65.9	15	-
2511	60S ribosomal protein L8	RPL8	821651	1.13816e+06	1.38253e+06	919725	1.18986e+06	1.06939e+06	-0.0479149	0.0885407	-	-	55.6	16	-
2512	Peptidyl-prolyl cis-trans isomerase A;Peptidyl-prolyl cis-trans isomerase A, N-terminally processed	PPIA	6.76331e+06	7.56724e+06	8.93561e+06	6.2314e+06	8.42884e+06	8.01974e+06	-0.0395392	0.096751	-	-	20	4	-
2515	Ubiquitin-40S ribosomal protein S27a;Ubiquitin;40S ribosomal protein S27a	RPS27A	1.38629e+06	1.46722e+06	1.58398e+06	1.37247e+06	1.37434e+06	1.41621e+06	-0.0901041	0.604309	-	-	31.4	5	-
2517	Growth factor receptor-bound protein 2	GRB2	1.03862e+06	1.00624e+06	1.07978e+06	1.09911e+06	1.00745e+06	1.04864e+06	0.0137323	0.0748552	-	-	65.4	18	-
2518	Transformer-2 protein homolog beta	TRA2B	202550	247613	324857	222939	297185	241685	-0.00834326	0.0149588	-	-	37.8	7	-
2519	Ras-related C3 botulinum toxin substrate 1	RAC1	922037	1.06152e+06	1.13029e+06	1.11083e+06	1.09656e+06	1.06723e+06	0.0775862	0.387476	-	-	15.1	3	-
2520	AP-2 complex subunit beta	AP2B1	422955	398510	400675	384061	424587	410179	-0.00463427	0.0233835	-	-	15.6	13	-
2521	Guanine nucleotide-binding protein G(s) subunit alpha isoforms short;Guanine nucleotide-binding protein G(s) subunit alpha isoforms XLas	GNAS	341080	326253	325253	330390	361773	375723	0.103753	0.707865	-	-	22.4	9	-
2522	Guanine nucleotide-binding protein G(i) subunit alpha-1	GNAI1	122498	121273	111059	114811	122461	125097	0.0307614	0.162472	-	-	13	4	-
2523	Calcineurin subunit B type 1	PPP3R1	67713.9	81637.4	112614	71431.2	84862.2	79855.1	-0.120978	0.270923	-	-	36.5	5	-
2524	14-3-3 protein zeta/delta	YWHAZ	4.92525e+06	3.99062e+06	4.26585e+06	3.88284e+06	3.94376e+06	3.88451e+06	-0.165076	0.952475	-	-	47.3	14	-
2525	Serine/threonine-protein phosphatase 2A 55 kDa regulatory subunit B alpha isoform	PPP2R2A	484038	506633	540079	505008	476456	497357	-0.048767	0.300024	-	-	19	8	-
2526	Small ubiquitin-related modifier 1	SUMO1	207984	181794	196413	204973	195211	174405	-0.0299153	0.126238	-	-	59.4	6	-
2528	60S ribosomal protein L38	RPL38	1.18798e+06	916605	811321	1.17293e+06	999010	1.06073e+06	0.164177	0.51787	-	-	50	6	-
2529	S-phase kinase-associated protein 1	SKP1	462608	567496	546288	594751	445628	530908	-0.00915769	0.0241934	-	-	44.8	10	-
2530	Guanine nucleotide-binding protein G(I)/G(S)/G(O) subunit gamma-5	GNG5	110499	109965	95991.8	143565	89193.6	112172	0.100123	0.236121	-	-	38.2	3	-
2531	40S ribosomal protein S21	RPS21	190685	194440	157535	211227	190079	168946	0.0719206	0.248337	-	-	67.5	6	-
2532	Eukaryotic translation initiation factor 5A-1;Eukaryotic translation initiation factor 5A-1-like	EIF5A;EIF5AL1	1.02532e+06	999367	915143	941785	964283	1.02218e+06	-0.00486385	0.022912	-	-	9.2	4	-
2533	Guanine nucleotide-binding protein subunit beta-2-like 1;Guanine nucleotide-binding protein subunit beta-2-like 1, N-terminally processed	GNB2L1	1.55783e+06	1.53968e+06	1.81747e+06	1.53773e+06	1.72215e+06	1.72291e+06	0.0219168	0.0867463	-	-	71.3	21	-
2536	SUMO-conjugating enzyme UBC9	UBE2I	600931	693006	746138	646435	640149	668162	-0.056133	0.252775	-	-	39.2	7	-
2537	Thymosin beta-10	TMSB10	85117.3	107504	189059	121215	90617.6	100457	-0.216248	0.320288	-	-	54.5	3	-
2539	Nuclease-sensitive element-binding protein 1	YBX1	588268	800293	1.18681e+06	598437	662730	620821	-0.394073	0.84782	-	-	47.2	14	-
2540	Signal peptidase complex catalytic subunit SEC11A	SEC11A	79520	89805.9	87200.7	83525.8	97235.9	95903.8	0.10761	0.565326	-	-	32.3	6	-
2541	Casein kinase II subunit beta	CSNK2B	272471	269983	305524	260568	284879	268685	-0.0574423	0.316656	-	-	23.3	5	-
2542	Tropomyosin alpha-4 chain	TPM4	314531	204541	285286	301625	268153	190458	-0.0842385	0.14665	-	-	19	7	-
2543	Tropomyosin alpha-4 chain	TPM4	62267.6	56655.3	57126.4	52434.9	51088.6	52933.4	-0.169046	1.30718	-	-	15.5	4	-
2544	Actin, alpha skeletal muscle;Actin, alpha cardiac muscle 1;Actin, gamma-enteric smooth muscle;Actin, aortic smooth muscle	ACTA1;ACTC1;ACTG2;ACTA2	656994	646514	549626	553254	626005	648156	-0.0188518	0.0674104	-	-	11.7	3	-
2545	Ubiquitin-conjugating enzyme E2 L3	UBE2L3	832653	873574	869038	937895	824957	884175	0.0380044	0.214215	-	-	50	8	-
2546	Elongation factor 1-alpha 1;Putative elongation factor 1-alpha-like 3	EEF1A1;EEF1A1P5	5.92678e+06	6.73652e+06	7.7315e+06	5.86939e+06	7.81749e+06	7.32412e+06	0.0408576	0.10659	-	-	29.7	16	-
2551	Casein kinase II subunit alpha;Casein kinase II subunit alpha 3	CSNK2A1;CSNK2A3	583211	684790	726522	610170	681327	704901	0.0047641	0.0155456	-	-	45.5	17	-
2552	Platelet-activating factor acetylhydrolase IB subunit beta	PAFAH1B2	245239	335264	348998	369244	288290	337421	0.10798	0.284064	-	-	21.4	4	-
2556	Coxsackievirus and adenovirus receptor	CXADR	404902	355547	390224	360702	348246	374464	-0.0853927	0.538301	-	-	39.7	15	-
2558	Nucleolar protein 14	NOP14	223010	250522	312553	238960	276452	272246	0.0141891	0.0366199	-	-	18	17	-
2560	Immunoglobulin-binding protein 1	IGBP1	100458	195854	179173	144038	191843	134087	0.0239388	0.0305261	-	-	41.6	12	-
2561	Tyrosine-protein phosphatase non-receptor type substrate 1;Signal-regulatory protein beta-1 isoform 3	SIRPA;SIRPB1	229629	195868	181846	184375	177518	174189	-0.173548	0.920052	-	-	17.5	8	-
2562	Phosphoserine phosphatase	PSPH	264208	202589	206568	207197	199451	215973	-0.102981	0.400316	-	-	27.1	9	-
2563	RNA-binding protein 6	RBM6	200475	222656	226155	279587	195743	209108	0.0603158	0.16543	-	-	22.8	27	-
2564	Eukaryotic translation initiation factor 4 gamma 2	EIF4G2	481640	380207	348645	442955	392835	398385	0.039584	0.11469	-	-	28.9	26	-
2565	Ribonuclease P protein subunit p38	RPP38	145428	168770	196328	139299	176211	166222	-0.0800095	0.236663	-	-	43.8	11	-
2566	Ribonuclease P protein subunit p30	RPP30	242805	301001	322976	240174	329511	320620	0.0347613	0.0792396	-	-	46.3	15	-
2567	General transcription factor II-I	GTF2I	938922	922813	854570	848700	948428	947717	0.0143355	0.0673179	-	-	30.4	31	-
2568	Acid-sensing ion channel 1	ASIC1	85395.7	86141.2	90650.1	75071.6	78509.6	80037.1	-0.166457	1.38298	-	-	16.5	8	-
2570	Phosphatidylinositol 5-phosphate 4-kinase type-2 beta	PIP4K2B	146470	152325	143010	145918	149878	156425	0.0335142	0.206656	-	-	16.1	7	-
2571	Contactin-associated protein 1	CNTNAP1	29109.8	30035.4	30638.6	28147.8	32303.9	30817.8	0.0216575	0.0994723	-	-	5.5	7	-
2572	SRSF protein kinase 2;SRSF protein kinase 2 N-terminal;SRSF protein kinase 2 C-terminal	SRPK2	73913.8	83944.5	97591.4	85520.1	87369	86220.1	0.029792	0.102139	-	-	14.4	9	-
2573	T-complex protein 1 subunit beta	CCT2	1.90245e+06	2.03262e+06	1.94942e+06	1.81903e+06	2.19174e+06	2.12953e+06	0.0571811	0.268529	-	-	60.9	33	-
2575	CMP-sialic acid transporter	SLC35A1	41806	47024.2	50742.4	42478.5	53768.7	48963.6	0.0549677	0.18508	-	-	7.4	3	-
2578	mRNA export factor	RAE1	499513	473124	527691	436046	459963	499314	-0.105495	0.645803	-	-	45.7	16	-
2579	Glutathione S-transferase omega-1	GSTO1	1.91215e+06	1.81255e+06	2.20201e+06	1.68139e+06	2.12458e+06	1.97914e+06	-0.0367769	0.11913	-	-	47.7	17	-
2581	DNA-dependent protein kinase catalytic subunit	PRKDC	5.44474e+06	5.71065e+06	5.78378e+06	5.96621e+06	6.50361e+06	6.55759e+06	0.166897	1.30043	-	-	38.2	168	-
2582	Disintegrin and metalloproteinase domain-containing protein 17	ADAM17	377338	298792	249321	315508	245805	287325	-0.11171	0.279353	-	-	28.5	20	-
2584	Arginase-2, mitochondrial	ARG2	21763.9	24054.2	19870.4	23927.1	23107.6	24830.5	0.133428	0.702789	-	-	11	3	-
2587	Interleukin-13 receptor subunit alpha-1	IL13RA1	14619.1	14912	14757.9	15130.2	14917.7	14911.7	0.0216929	0.115852	-	-	6.8	3	-
2588	Microtubule-associated protein 1A;MAP1A heavy chain;MAP1 light chain LC2	MAP1A	9118.88	13738.9	12873.3	11380.1	13182.3	12295.2	0.0645467	0.148717	-	-	2.5	6	-
2589	Double-stranded RNA-specific editase 1	ADARB1	3159.68	3779.44	3815.4	3067.83	4564.78	3705.88	0.0625976	0.14142	-	-	3.1	3	+
2591	Interferon-induced 35 kDa protein	IFI35	49353.1	48814.1	46163	51099.3	48998.4	48345.8	0.0407508	0.244675	-	-	9.8	3	-
2592	Nucleobindin-2;Nesfatin-1	NUCB2	50102.2	55629	71462.8	65043.2	52191.7	50276.7	-0.0742652	0.181852	-	-	16.4	6	-
2593	4-aminobutyrate aminotransferase, mitochondrial	ABAT	93892.2	104089	100836	98182.1	102330	109949	0.0548997	0.30128	-	-	18.4	9	-
2594	Dermcidin;Survival-promoting peptide;DCD-1	DCD	141727	72060.2	157917	128361	87243.6	105454	-0.149874	0.192678	-	-	29.1	4	-
2595	TATA element modulatory factor	TMF1	205343	196784	172144	211001	171801	167825	-0.0644399	0.225036	-	-	17.9	19	-
2596	28S ribosomal protein S22, mitochondrial	MRPS22	539615	602405	685947	525316	745852	667671	0.0768169	0.203948	-	-	40	18	-
2597	28S ribosomal protein S25, mitochondrial	MRPS25	438645	449003	443839	440731	509324	488131	0.108645	0.730266	-	-	19.7	5	-
2599	28S ribosomal protein S10, mitochondrial	MRPS10	318689	298469	281311	361572	307067	315329	0.129266	0.715593	-	-	18.9	4	-
2600	28S ribosomal protein S35, mitochondrial	MRPS35	93434.1	80467.1	69318.8	87621.8	68817.1	78200.6	-0.0481189	0.132375	-	-	28.8	10	-
2601	28S ribosomal protein S5, mitochondrial	MRPS5	471985	587200	660476	499313	596920	580906	-0.0267705	0.069493	-	-	38.8	20	-
2602	28S ribosomal protein S36, mitochondrial	MRPS36	133689	154938	134471	157415	156902	138838	0.0999917	0.507095	-	-	36.9	4	-
2603	28S ribosomal protein S11, mitochondrial	MRPS11	86084.6	81013.9	58133.4	85212.8	66303.9	69036.3	-0.0185909	0.037436	-	-	28.9	7	-
2604	28S ribosomal protein S15, mitochondrial	MRPS15	247807	298617	354429	247825	343644	303702	-0.00670624	0.0136064	-	-	29.2	10	-
2606	28S ribosomal protein S34, mitochondrial	MRPS34	154885	148083	194504	122967	163215	152343	-0.181681	0.592849	-	-	41.3	9	-
2607	28S ribosomal protein S6, mitochondrial	MRPS6	136195	132796	125308	147734	148273	138021	0.138596	1.06749	-	-	39.2	6	-
2608	28S ribosomal protein S9, mitochondrial	MRPS9	560748	675982	773801	560496	735597	694484	-0.01158	0.0264874	-	-	45.5	21	-
2609	High mobility group nucleosome-binding domain-containing protein 5	HMGN5	94511.9	49443.1	24797.7	58581.1	36523.8	33927	-0.224923	0.185373	-	-	23	6	-
2610	SAP domain-containing ribonucleoprotein	SARNP	650132	860133	401524	539511	779592	407258	-0.130156	0.150929	-	-	47.6	11	-
2611	Serine beta-lactamase-like protein LACTB, mitochondrial	LACTB	58140.6	54812.8	50827.3	54118.7	56651.7	53736.1	0.0081581	0.0368269	-	-	15.5	8	-
2612	U7 snRNA-associated Sm-like protein LSm11	LSM11	16913	20687.1	28142.5	16720.4	20841	19665.5	-0.174305	0.398813	-	-	13.9	5	-
2613	Conserved oligomeric Golgi complex subunit 7	COG7	32768	38232.2	40018	36987.8	41103.8	42742.2	0.124753	0.565672	-	-	6.8	5	-
2614	60S ribosomal protein L24	RPL24	1.02317e+06	1.39746e+06	1.96258e+06	1.19958e+06	1.55223e+06	1.2971e+06	-0.0721446	0.115017	-	-	46.5	11	-
2615	Thioredoxin-like protein 4A	TXNL4A	86068.4	74497.9	71372.3	80429.1	71106	78947.2	-0.00649045	0.0229587	-	-	30.3	4	-
2619	ADP-ribosylation factor 1;ADP-ribosylation factor 3	ARF1;ARF3	1.09511e+06	1.18865e+06	1.1909e+06	1.14048e+06	1.20676e+06	1.24733e+06	0.0490601	0.295642	-	-	29.3	5	-
[truncated: 3,680 more rows]
