# Supplementary material for: Proteome-Wide Monitoring of Drug Action in Living Cells Using a Novel Label-Free Solvent-Based Shift Assay
Source: Mol Cell Proteomics. 2025 Nov 5;24(12):101444. doi: 10.1016/j.mcpro.2025.101444 (PMC12802111; doi:10.1016/j.mcpro.2025.101444)
Supplement: Supplementary Dataset S4 [file mmc5.xlsx]

## Sheet: Info
Supplementary Table 4: Solvent-induced Protein Precipitation (SIPP) on K562 lyste treated with SCIO-469
Columns A-C: ID, protein name and gene name of proteins identified by MaxQuant
Columns D-I: Normalized protein quantification results per treatment and replicate
Columns J-K: Fold-change and p-values generated by limma
Columns L, M, P: Flags for proteins, which pass the fold-change and significance cut-offs, are known targets of the used compound or are amongst the lowest 5 percent identified proteins
Columns N-O: Number of unique peptides and resulting sequence coverage for each identified protein

## Sheet: Sheet1
id	protein	gene	DMSO_1	DMSO_2	DMSO_3	SCIO469_1	SCIO469_2	SCIO469_3	log2_foldchange	-log10_pvalue	significant	known target	Unique sequence coverage [%]	Unique peptides	lowest_5_percent
3			771795	760845	751272	716825	824979	665290	-0.0550639	0.253666	-	-	62.3	14	-
7	RNA-binding protein 47	RBM47	19675.7	15982.7	20314.5	20454.6	19887.4	17124.6	0.0416404	0.129714	-	-	8	6	-
8	Intraflagellar transport protein 56	TTC26	9250.9	9454.27	10706.1	11210.5	9871.98	9049.29	0.0323352	0.108585	-	-	7	5	+
9	Ubiquitin-like modifier-activating enzyme 6	UBA6	925090	924282	895018	951077	904889	940791	0.0271116	0.178827	-	-	37.6	36	-
13	UHRF1-binding protein 1-like	UHRF1BP1L	12268.7	12604.1	11560.2	12469.5	12149	12358.7	0.0222434	0.110056	-	-	5.6	8	-
14	Shootin-1	KIAA1598	1.08146e+06	985414	954756	945949	914050	954323	-0.100751	0.703323	-	-	62.9	41	-
16	Rho GTPase-activating protein 10	ARHGAP10	78416.2	76386.2	71714.5	76976.3	71441.1	84738.3	0.0391513	0.181752	-	-	10.4	7	-
18	Acetolactate synthase-like protein	ILVBL	268644	298576	277762	292665	298483	266839	0.0217421	0.105803	-	-	22.9	14	-
21	Pleckstrin homology domain-containing family G member 3	PLEKHG3	14162.9	17026.5	18415.1	18214	18451	15305.1	0.0706564	0.225716	-	-	3.8	3	-
23	SH3 and PX domain-containing protein 2B	SH3PXD2B	435457	449891	477159	431428	433514	449550	-0.0509656	0.337763	-	-	29.1	25	-
24	Protein FAM92A1	FAM92A1	2530.44	2374.58	2631.1	2900.55	2940.08	2434.7	0.131068	0.523874	-	-	13.5	3	+
26	Neuroblastoma-amplified sequence	NBAS	79088	76102	77781.7	82642.2	77182.8	73848.4	0.00296666	0.014513	-	-	7.7	17	-
27	Probable threonine--tRNA ligase 2, cytoplasmic	TARSL2	10297.2	11716.1	13434.5	13522.6	12123.1	12193.1	0.100834	0.383843	-	-	5.9	3	-
29	tRNA wybutosine-synthesizing protein 5	TYW5	12117.8	14343.6	14858.3	13747.9	13472.5	13421.8	-0.0183318	0.0674673	-	-	28.3	5	-
30	DENN domain-containing protein 3	DENND3	33905.9	34378.9	39342	35902.9	36812.2	37440.6	0.0365852	0.176114	-	-	3.8	5	-
31	von Willebrand factor A domain-containing protein 8	VWA8	346621	386349	403659	420194	404615	372005	0.0755083	0.394117	-	-	24	43	-
32	Protein strawberry notch homolog 1	SBNO1	128273	153793	162428	159396	151843	143742	0.0395552	0.14842	-	-	11.4	16	-
34	GTP-binding protein 10	GTPBP10	107041	119138	136973	137132	129991	125556	0.119208	0.55759	-	-	24	8	-
35	WD repeat-containing protein 91	WDR91	71731.3	65920.1	68914.3	69004.5	66432.9	77876.5	0.0438841	0.212049	-	-	16.6	11	-
36	Transmembrane protein 189	TMEM189	81215.7	87892.1	96147.4	100894	100460	78758.4	0.0726716	0.250039	-	-	15.9	4	-
37	Trafficking protein particle complex subunit 13	TRAPPC13	31727.9	29422.6	27161	28148.2	26960.3	31721.3	-0.0249612	0.0959419	-	-	13.4	6	-
38	CCR4-NOT transcription complex subunit 1	CNOT1	503330	504653	494413	543289	505151	498904	0.0415618	0.271406	-	-	20.8	49	-
39	Coiled-coil domain-containing protein 88B	CCDC88B	13575.5	10429.4	5149.76	8894.12	9318.28	11561.1	0.131369	0.149612	-	-	2.5	3	+
40	Microtubule-associated proteins 1A/1B light chain 3B;Microtubule-associated proteins 1A/1B light chain 3 beta 2;Microtubule-associated proteins 1A/1B light chain 3A	MAP1LC3B;MAP1LC3B2;MAP1LC3A	58817.8	49148.1	54056	54456.3	51477.2	46017.1	-0.0922137	0.419115	-	-	22.4	3	-
41	Protein FAM83G	FAM83G	40419.3	36349.3	34099.3	38257.8	35445.6	40332.1	0.0421911	0.181357	-	-	10.2	8	-
42	Phosphoglycolate phosphatase	PGP	698120	598163	563358	557163	617699	526320	-0.125707	0.578285	-	-	39.9	11	-
43	RCC1 domain-containing protein 1	RCCD1	11357.1	13648.7	13718.9	13299.3	14169.6	12434.1	0.0466491	0.173256	-	-	9.3	3	-
45	Zinc finger protein 316	ZNF316	17484.2	22118.8	25636.4	23100	24178.4	21942.5	0.10194	0.305728	-	-	6.2	5	-
46	WAS/WASL-interacting protein family member 3	WIPF3	64740.2	74682.5	60451.3	65549.7	75635.5	76509.7	0.125363	0.564663	-	-	7	4	-
50	Structural maintenance of chromosomes flexible hinge domain-containing protein 1	SMCHD1	528792	572789	590116	614220	566967	602600	0.0771731	0.497643	-	-	26.1	49	-
51	Protein unc-119 homolog B	UNC119B	179791	207760	197997	195749	213075	187453	0.0267251	0.118816	-	-	34.7	8	-
52	Probable methyltransferase-like protein 15	METTL15	51283.2	61482.3	64146.8	64346.7	59973	60358	0.0678968	0.28908	-	-	15.2	5	-
58	Rho GTPase-activating protein 32	ARHGAP32	24165.5	28052.9	24620.9	25745.4	28228.3	25531.6	0.0509204	0.233444	-	-	4.2	7	-
60	Putative ATP-dependent RNA helicase DDX11-like protein 8;Putative ATP-dependent RNA helicase DDX12;Probable ATP-dependent RNA helicase DDX11	DDX11L8;DDX12P;DDX11	14514.9	15045.3	14753.6	15577.7	13885.6	14869	-0.000844169	0.00364864	-	-	4.5	4	-
61	Carbohydrate deacetylase	YDJC	13420.1	12306.6	12707.2	11721.3	13246.8	11408.3	-0.081538	0.403264	-	-	9.9	3	-
64	Protein FAM171A2	FAM171A2	22272.2	22963.3	22010.2	21889	20578.8	21664.2	-0.0686893	0.451995	-	-	10	7	-
66	Small nuclear ribonucleoprotein G;Putative small nuclear ribonucleoprotein G-like protein 15	SNRPG;SNRPGP15	313417	303519	309314	325490	355441	339582	0.139015	1.17843	-	-	36.8	5	-
67	UPF0577 protein KIAA1324-like	KIAA1324L	15393.3	14380	15784.6	17230.2	15688.3	13067.1	0.00522705	0.0153631	-	-	3.7	3	-
68	Nucleoside diphosphate-linked moiety X motif 19, mitochondrial	NUDT19	43591.5	48775.1	43392.5	46219.4	47474.1	41136.5	-0.0105254	0.0419753	-	-	18.7	7	-
70	Espin	ESPN	42930.5	81716.9	58752.8	68588.5	69740.8	68318.2	0.221649	0.479727	-	-	6.9	6	-
135	Nascent polypeptide-associated complex subunit alpha;Nascent polypeptide-associated complex subunit alpha, muscle-specific form	NACA	1.12619e+06	956363	1.04852e+06	1.03522e+06	1.03042e+06	908672	-0.0734748	0.357773	-	-	29.8	5	-
136	Uncharacterized protein C11orf98	C11orf98	343217	443077	600002	415648	401755	507007	-0.0359873	0.0636	-	-	48.8	11	-
138	Deoxyribonuclease-2-alpha	DNASE2	129360	135140	147692	137652	143073	119374	-0.0450551	0.190489	-	-	13.1	4	-
139	Alkyldihydroxyacetonephosphate synthase, peroxisomal	AGPS	339194	360247	359732	367317	345993	336898	-0.0126477	0.068025	-	-	39.7	20	-
140	Kinesin-like protein KIF2A	KIF2A	178803	190534	185354	200744	183736	200122	0.0750557	0.511164	-	-	24.4	17	-
141	Thymidine kinase 2, mitochondrial	TK2	40952.8	46571.7	35585.7	38738.9	45719.2	47852.3	0.106821	0.37204	-	-	25.2	5	-
142	ATP-dependent RNA helicase DDX39A	DDX39A	110607	118433	115595	126500	120457	119256	0.0877098	0.662968	-	-	13.1	6	-
143	PDZ and LIM domain protein 1	PDLIM1	386050	488801	348051	379499	486762	365587	0.0133983	0.029232	-	-	47.7	14	-
144	Cytosolic acyl coenzyme A thioester hydrolase	ACOT7	1.6225e+06	1.86494e+06	2.11871e+06	1.8793e+06	1.92218e+06	1.6574e+06	-0.0328925	0.108137	-	-	58.3	21	-
145	Unconventional myosin-Ic	MYO1C	464862	585759	616846	584881	580920	580515	0.0772653	0.294161	-	-	31.8	30	-
146	Synaptosomal-associated protein 23	SNAP23	77681.5	77361.3	87746.7	73510.3	71735.6	79702	-0.109092	0.650802	-	-	37.3	7	-
148	AH receptor-interacting protein	AIP	191934	209686	275103	220949	219148	183514	-0.105769	0.3039	-	-	40.6	13	-
149	GTP-binding protein 1	GTPBP1	134003	135423	143265	149528	138015	152277	0.0911697	0.631233	-	-	18.1	11	-
150	Syntaxin-binding protein 3	STXBP3	97718.3	94833.6	104326	105112	93368.3	98953.8	0.00216455	0.00969874	-	-	18.4	12	-
151	AP-4 complex subunit mu-1	AP4M1	15599	18359.8	18275.1	17733.8	18042.7	17727.2	0.0386652	0.170174	-	-	10.8	5	-
152	Armadillo repeat protein deleted in velo-cardio-facial syndrome	ARVCF	40027.7	35192.4	35377.8	36493.2	33479.4	41758.7	0.0112908	0.0377969	-	-	5.8	5	-
153	Small acidic protein	SMAP	96514.8	113799	114257	104878	107891	101031	-0.0448392	0.207617	-	-	13.1	3	-
155	AP-3 complex subunit beta-1	AP3B1	601111	631200	670913	685223	627769	669856	0.0596014	0.361002	-	-	27.1	31	-
158	Galectin-8	LGALS8	66972.9	85361.4	79867.8	75437	82445.4	70525.8	-0.0193048	0.0624906	-	-	30.3	10	-
159	NADH dehydrogenase [ubiquinone] iron-sulfur protein 8, mitochondrial	NDUFS8	28570.9	28715.5	25459.6	23915.6	25701.8	22248.2	-0.203694	1.24793	-	-	21	4	-
160	Tumor necrosis factor receptor superfamily member 10A	TNFRSF10A	116211	94732.6	128490	98436.1	84550.2	103246	-0.239707	0.950389	-	-	10.7	4	-
161	NF-kappa-B inhibitor epsilon	NFKBIE	24833.7	30176.8	37275.8	31784.5	33014.7	30235.8	0.0612358	0.163326	-	-	12.4	5	-
162	26S proteasome non-ATPase regulatory subunit 11	PSMD11	757802	779700	687700	747540	733728	676558	-0.0436365	0.228407	-	-	55.2	25	-
163	26S proteasome non-ATPase regulatory subunit 12	PSMD12	536022	503401	431478	483979	476778	444601	-0.0608377	0.266297	-	-	34.2	17	-
164	26S proteasome non-ATPase regulatory subunit 9	PSMD9	383939	378308	439002	445568	444904	384028	0.0852271	0.404563	-	-	44.8	11	-
165	Copper transport protein ATOX1	ATOX1	51002.1	56651.2	69597.4	60947	78744.4	53042.5	0.113395	0.274816	-	-	42.6	3	-
166	Menin	MEN1	24566.1	29584.2	23073.7	28099.3	28025.6	26608.5	0.107139	0.465742	-	-	9.6	8	-
167	E3 SUMO-protein ligase CBX4	CBX4	128013	150965	155654	149814	154128	138128	0.0281542	0.110524	-	-	20	9	-
169	Membrane-associated progesterone receptor component 1	PGRMC1	238476	253808	294111	241062	276125	238718	-0.0546358	0.214071	-	-	41	9	-
170	Transcription elongation factor SPT5	SUPT5H	465015	495064	533602	516366	496019	482257	0.00264454	0.0120418	-	-	30.3	30	-
171	Transcription initiation factor TFIID subunit 4	TAF4	55896.1	56878.9	50767.9	50907.7	56897.5	54887.6	-0.00727506	0.0316996	-	-	12.9	11	-
172	DNA fragmentation factor subunit alpha	DFFA	204481	195774	164253	168459	190497	186982	-0.0440008	0.168031	-	-	36.3	11	-
173	Huntingtin-interacting protein 1	HIP1	105290	110428	111154	111494	107527	104911	-0.0130661	0.0741812	-	-	11.8	11	-
174	Chloride intracellular channel protein 1	CLIC1	780570	653046	625812	635108	649449	603482	-0.119304	0.5943	-	-	62.7	12	-
175	Eukaryotic translation initiation factor 3 subunit F	EIF3F	502629	446699	433529	441847	449781	399627	-0.097835	0.539534	-	-	30	11	-
177	Pyruvate dehydrogenase protein X component, mitochondrial	PDHX	313651	321553	262785	268403	334517	265232	-0.0514531	0.163548	-	-	35.7	18	-
178	Sulfhydryl oxidase 1	QSOX1	35743.5	28112.2	26847	30535.7	29246.8	36362.8	0.0892003	0.271927	-	-	11.1	7	-
179	Dynactin subunit 6	DCTN6	148068	144460	133788	128029	153765	126830	-0.0655955	0.288624	-	-	31.1	5	-
180	Acetyl-coenzyme A transporter 1	SLC33A1	39505.8	36937.9	38796.1	40456.7	38721	39344.4	0.0408574	0.254668	-	-	12	6	-
181	Neural Wiskott-Aldrich syndrome protein	WASL	58894.1	52461.3	43282.2	52749.8	48616.9	64113.7	0.0993689	0.285355	-	-	18.8	10	-
183	Importin-5	IPO5	519191	551186	601459	571384	536767	520588	-0.0361237	0.179305	-	-	27.8	27	-
184	DNA-directed RNA polymerase, mitochondrial	POLRMT	255280	254158	264227	277078	258577	278999	0.0738526	0.542078	-	-	17.2	23	-
185	Eukaryotic elongation factor 2 kinase	EEF2K	85573.5	88350	84734.3	90568.2	82603.1	87726.8	0.0116266	0.062353	-	-	15.2	10	-
186	Histone deacetylase complex subunit SAP18	SAP18	506366	466767	400025	479586	440055	500178	0.0529808	0.205366	-	-	45.1	10	-
187	Echinoderm microtubule-associated protein-like 1	EML1	100763	81320.9	92392.5	98049.7	79597.5	109879	0.0599279	0.170882	-	-	13.5	12	-
188	Insulin-like growth factor 2 mRNA-binding protein 3	IGF2BP3	776178	868779	918777	915346	833318	819291	0.00415702	0.0163264	-	-	42.3	23	-
191	RNA 3-terminal phosphate cyclase	RTCA	128929	131790	131692	137989	135605	115219	-0.0178841	0.0755485	-	-	11.7	4	-
192	Phosphatidylinositol 4-phosphate 3-kinase C2 domain-containing subunit alpha	PIK3C2A	208118	235437	230398	246027	237308	233280	0.0902539	0.595779	-	-	17.8	28	-
193	Phosphatidylinositol 3-kinase regulatory subunit beta	PIK3R2	152110	160231	217967	182109	171734	161076	-0.0255532	0.0647515	-	-	20.7	14	-
194	Golgi integral membrane protein 4	GOLIM4	97439.9	98697.6	96962	96698	102239	105421	0.0535003	0.363658	-	-	18.2	15	-
195	Beta-mannosidase	MANBA	112331	127200	133082	127223	124951	120461	0.0033741	0.0140107	-	-	16.6	14	-
196	Agrin;Agrin N-terminal 110 kDa subunit;Agrin C-terminal 110 kDa subunit;Agrin C-terminal 90 kDa fragment;Agrin C-terminal 22 kDa fragment	AGRN	59032.4	52420.9	49005.7	54938.5	52637.2	65466.9	0.106689	0.431017	-	-	8.1	14	-
197	Procollagen-lysine,2-oxoglutarate 5-dioxygenase 2	PLOD2	440523	440248	441831	478525	441882	413874	0.0101403	0.0491029	-	-	25.5	17	-
198	Exocyst complex component 5	EXOC5	81624.4	71917.4	62915	74139.3	67693.3	72022	-0.0103523	0.034134	-	-	21.9	15	-
199	High mobility group nucleosome-binding domain-containing protein 4	HMGN4	117711	176164	274481	177766	165920	196173	0.007908	0.00956942	-	-	24.4	3	-
200	Cytochrome c oxidase subunit NDUFA4	NDUFA4	31482.7	32807.2	38494.9	30341	32993.6	33182.2	-0.0864575	0.397234	-	-	46.9	4	-
201	26S proteasome non-ATPase regulatory subunit 14	PSMD14	229575	226185	230695	221775	230987	204541	-0.0643858	0.41557	-	-	20.6	7	-
202	Zinc finger protein 593	ZNF593	37598.2	19585.4	21796.7	19452.6	18818.3	21017.5	-0.353622	0.759702	-	-	45.5	5	-
203	Myc box-dependent-interacting protein 1	BIN1	100754	83440.8	77344.7	78816.4	77244.9	88934	-0.0880503	0.330177	-	-	22.5	8	-
204	Importin subunit alpha-4	KPNA3	90587	83276.5	81644.1	84996.1	83451.4	74876.3	-0.0712404	0.391959	-	-	12.3	6	-
207	Ladinin-1	LAD1	898775	1.03001e+06	915949	895549	1.00508e+06	947650	0.00285317	0.0118627	-	-	51.5	26	-
210	von Willebrand factor A domain-containing protein 5A	VWA5A	63836.6	56783.2	62401.6	65708.7	58481.2	63657.1	0.0376487	0.184474	-	-	9.7	6	-
211	Pescadillo homolog	PES1	377203	352314	329043	357031	328607	424348	0.0623934	0.232779	-	-	26.9	17	-
213	Receptor-binding cancer antigen expressed on SiSo cells	EBAG9	30776.8	38393.8	49943.4	35800	41528.7	37789.4	-0.0236528	0.0484709	-	-	12.2	3	-
216	Membrane-associated phosphatidylinositol transfer protein 1	PITPNM1	86564.2	76003.7	64484.8	73526.6	74812.1	80777.8	0.0222325	0.0697085	-	-	8.4	9	-
217	U3 small nucleolar ribonucleoprotein protein MPP10	MPHOSPH10	116660	168487	190360	156440	161090	166994	0.056531	0.123377	-	-	9.7	8	-
218	Nucleolar protein 56	NOP56	427329	636951	873210	639971	588733	643724	0.00973468	0.0140243	-	-	47.5	26	-
219	ATP-dependent RNA helicase DDX3X	DDX3X	1.119e+06	1.20749e+06	1.32022e+06	1.29578e+06	1.15121e+06	1.28574e+06	0.0348586	0.15403	-	-	12.1	7	-
220	Ribonuclease T2	RNASET2	64640.5	77968.7	78368.7	74149.5	84334.1	56567	-0.0530322	0.126832	-	-	10.2	3	-
221	Podocalyxin	PODXL	365258	242198	194405	227035	209786	306875	-0.0782292	0.119346	-	-	15.6	8	-
222	Pirin	PIR	564170	562795	552780	518283	557108	561212	-0.0384014	0.250138	-	-	36.6	11	-
223	Importin subunit alpha-3	KPNA4	442220	381042	349323	399062	383547	397883	0.0163602	0.0611957	-	-	14.4	9	-
224	E3 ubiquitin-protein ligase TRIM38	TRIM38	51354.2	58011.5	60083.6	61135.6	58886.7	60450.1	0.0939681	0.556892	-	-	10.8	5	-
226	Serine/threonine-protein phosphatase 6 catalytic subunit;Serine/threonine-protein phosphatase 6 catalytic subunit, N-terminally processed	PPP6C	299424	333392	352605	340262	348718	306924	0.0163772	0.0664118	-	-	34.8	9	-
228	Cocaine esterase	CES2	11738.8	11575.1	12201.7	12607.2	12874.8	13772.6	0.143735	0.979564	-	-	5.7	3	-
230	Lysosomal alpha-mannosidase;Lysosomal alpha-mannosidase A peptide;Lysosomal alpha-mannosidase B peptide;Lysosomal alpha-mannosidase C peptide;Lysosomal alpha-mannosidase D peptide;Lysosomal alpha-mannosidase E peptide	MAN2B1	94808.3	79520.2	94027.4	87127.7	84872.5	78699.6	-0.0948774	0.473636	-	-	8	8	-
231	Ubiquitin-conjugating enzyme E2 C	UBE2C	6930.09	9870.16	10367.8	8465.56	10210.5	7740.13	-0.0280147	0.0549058	-	-	23	3	+
232	Pyridoxal kinase	PDXK	415078	382685	427179	415933	392632	387624	-0.0333981	0.185264	-	-	36.2	12	-
236	AT-rich interactive domain-containing protein 1A	ARID1A	95095.7	100269	88446.7	89315.4	103358	83790.8	-0.041573	0.165088	-	-	7.8	16	-
237	C2 domain-containing protein 2-like	C2CD2L	29411.6	30531	30412.4	33507.3	30839.1	32963.7	0.106264	0.773047	-	-	9.5	5	-
239	F-BAR domain only protein 1	FCHO1	6082.33	6252.61	6535.74	5964.31	7093.52	6412.65	0.0421147	0.168719	-	-	3.3	3	+
241	Thioredoxin domain-containing protein 9	TXNDC9	10204.7	9844.57	9996.59	10353.2	9528.86	10021.8	-0.00751787	0.0338594	-	-	18.1	3	+
242	Dihydropyrimidinase-related protein 4	DPYSL4	46460.2	39923.8	41534.1	41656.5	38554.6	44564	-0.0354057	0.149939	-	-	19.4	8	-
244	TRAF-type zinc finger domain-containing protein 1	TRAFD1	34452.9	37576.3	33670.8	33754	39054.7	38585	0.0742172	0.370486	-	-	12	8	-
245	Cytochrome c oxidase subunit 7A-related protein, mitochondrial	COX7A2L	40638.4	38513.6	34103.6	35262.7	36439.2	34663.7	-0.0870248	0.468231	-	-	27.2	3	-
247	Ubiquitin domain-containing protein UBFD1	UBFD1	226764	289041	371839	303879	340848	223883	-0.023924	0.0386104	-	-	35	10	-
250	Coatomer subunit epsilon	COPE	24778.9	30085.2	31555.1	29978.1	30294	29011	0.0544987	0.211725	-	-	18	3	-
252	AP-3 complex subunit delta-1	AP3D1	741931	922180	1.13158e+06	928629	816277	1.16679e+06	0.0640108	0.131253	-	-	28.3	28	-
253	Copper chaperone for superoxide dismutase	CCS	351166	300664	329071	310821	336994	315302	-0.0243882	0.114042	-	-	25.2	9	-
256	Segment polarity protein dishevelled homolog DVL-1;Putative segment polarity protein dishevelled homolog DVL1P1	DVL1;DVL1P1	34710.6	37886	33447.4	32833.4	36128.4	35394.7	-0.0223679	0.103381	-	-	12.8	6	-
257	Segment polarity protein dishevelled homolog DVL-2	DVL2	149811	151369	145528	152199	149538	150856	0.0190462	0.121655	-	-	10.9	7	-
258	Chromodomain-helicase-DNA-binding protein 1	CHD1	10737.3	12913.3	15719.6	14865.2	12313.4	13870.6	0.0733813	0.192006	-	-	2.7	4	-
259	Chromodomain-helicase-DNA-binding protein 2	CHD2	74258.7	92115.7	104813	100707	90149.4	90200.9	0.0639367	0.193648	-	-	5.7	10	-
260	Golgi SNAP receptor complex member 2	GOSR2	39297.5	35991	42613.2	40620.8	42728.9	38034.4	0.0437856	0.195503	-	-	30.8	5	-
261	Torsin-1A	TOR1A	41092	38672.6	37349.3	41904.2	39908.7	34701.9	-0.0108111	0.0410509	-	-	10.2	3	-
262	Torsin-1B	TOR1B	28069.8	28591.6	26654.7	29107.5	27826.7	26779.9	0.00667191	0.0321809	-	-	9.8	3	-
263	Syntaxin-16	STX16	85388.5	63256	59392.1	68813.8	60446.4	61368.2	-0.10989	0.329248	-	-	15.5	5	-
264	Disintegrin and metalloproteinase domain-containing protein 10	ADAM10	631154	646985	647281	669085	666968	613986	0.0172995	0.0986408	-	-	46.4	30	-
265	Etoposide-induced protein 2.4 homolog	EI24	30452.5	41895.5	55341.6	43365.1	38833.8	42378	0.00514651	0.00859745	-	-	10.3	5	-
266	Tumor protein p53-inducible protein 11	TP53I11	22590.2	31615.2	32372.5	28754.7	32117.7	27280.6	0.04132	0.100817	-	-	18.5	4	-
268	Histone-lysine N-methyltransferase 2D	KMT2D	4309.48	4702.55	6288.39	5851.46	4888.85	4986.1	0.0541847	0.126978	-	-	0.7	4	+
270	Apoptotic protease-activating factor 1	APAF1	49103.4	51249.2	50967.3	55422.7	51744.9	51929.4	0.0718418	0.505004	-	-	7.7	8	-
271	Serine/threonine-protein kinase RIO3	RIOK3	91575	86446.9	85102	93931.3	84059.6	81022.8	-0.0248714	0.117042	-	-	15.6	9	-
272	Inositol monophosphatase 2	IMPA2	17548.9	15834.6	16150.9	13293.2	12431.1	13906.8	-0.321878	2.18554	-	-	11.9	3	-
273	Dual specificity mitogen-activated protein kinase kinase 7	MAP2K7	96245.3	99513.8	102350	104022	99590.1	97260.7	0.0132038	0.0737065	-	-	13.8	6	-
274	Acyl-coenzyme A thioesterase 8	ACOT8	53943.5	54860	58385.1	58804.2	57006.6	52420.3	0.00812283	0.0377483	-	-	17.9	5	-
276	Programmed cell death protein 5	PDCD5	45812.6	26648.2	21119.2	26059.4	28393.8	38702.6	0.0504909	0.0619383	-	-	48.8	6	-
277	Protein arginine N-methyltransferase 5;Protein arginine N-methyltransferase 5, N-terminally processed	PRMT5	1.55819e+06	1.49106e+06	1.49177e+06	1.538e+06	1.46947e+06	1.75303e+06	0.0643184	0.338801	-	-	39.6	28	-
278	Na(+)/H(+) exchange regulatory cofactor NHE-RF1	SLC9A3R1	646153	863244	925976	858300	869543	746852	0.0366479	0.0938199	-	-	64.5	24	-
279	Serine/threonine-protein kinase Chk1	CHEK1	25296.3	22758.5	24253.2	25597.6	23523.3	30522.9	0.132161	0.566625	-	-	12.8	6	-
280	Tumor necrosis factor receptor superfamily member 10B	TNFRSF10B	19017.3	16827.2	16450.7	17088.5	15525.7	19514.5	-0.00801054	0.025028	-	-	17.5	5	-
282	Tripeptidyl-peptidase 1	TPP1	203682	166965	114021	145930	147090	170619	-0.027469	0.0475852	-	-	15.8	7	-
283	Transcription elongation regulator 1	TCERG1	580795	648305	558889	624292	597081	604785	0.0331027	0.170421	-	-	26.8	41	-
284	Transportin-2	TNPO2	67011.6	71847.4	64125.6	70441.8	62604.8	69601.8	-0.00280536	0.011846	-	-	7.6	5	-
285	Heparan sulfate glucosamine 3-O-sulfotransferase 1	HS3ST1	6302.47	6358.2	7536.76	7627.6	7580.28	6057.26	0.071222	0.222444	-	-	11.4	3	+
286	Protein unc-13 homolog B	UNC13B	16572.6	14463.5	13522.5	16712.4	14823.8	18350.4	0.162687	0.692721	-	-	3.1	5	-
287	DNA-directed RNA polymerase III subunit RPC1	POLR3A	174384	212299	224882	220093	220649	208078	0.0931521	0.39778	-	-	16.2	20	-
289	Tetraspanin-4	TSPAN4	161379	105523	76777.6	105061	92128.9	143830	0.0301853	0.0371419	-	-	6.7	3	-
290	Proteasome subunit alpha type-7	PSMA7	1.28956e+06	1.33854e+06	1.47027e+06	1.38203e+06	1.33147e+06	1.36217e+06	-0.00596723	0.0289184	-	-	67.7	19	-
291	Secretory carrier-associated membrane protein 3	SCAMP3	250637	215518	199963	216127	188297	284986	0.0342147	0.0761156	-	-	34.3	13	-
292	Phytanoyl-CoA dioxygenase, peroxisomal	PHYH	45433.6	36294.1	32388.1	34402.3	33532	41579.4	-0.0516804	0.134974	-	-	16	6	-
293	5-oxoprolinase	OPLAH	130078	142844	129797	136276	137986	136795	0.0309976	0.181862	-	-	20.6	21	-
295	[3-methyl-2-oxobutanoate dehydrogenase [lipoamide]] kinase, mitochondrial	BCKDK	5719.75	5873.88	6860.46	7257.04	6019.87	5706.48	0.0377142	0.110346	-	-	11.6	3	+
296	Microsomal glutathione S-transferase 3	MGST3	83771	56447.9	41611.9	54521.6	44816.5	97278.3	0.0908695	0.0974583	-	-	15.1	3	-
297	Gem-associated protein 2	GEMIN2	70014.1	76120.9	66249.8	67828.1	76742.9	77998	0.0671664	0.328343	-	-	13.9	4	-
298	Interferon regulatory factor 6	IRF6	50715.6	53323.3	47410.4	54276.9	52580.8	47716.1	0.0289843	0.133937	-	-	15.4	8	-
299	Tax1-binding protein 3	TAX1BP3	27593.7	22929.6	28155.2	29754.8	26898.1	27166	0.0958258	0.423234	-	-	30.6	3	-
300	PDZ domain-containing protein GIPC1	GIPC1	102254	100106	103534	100549	97103.7	88789	-0.0966138	0.660699	-	-	44.7	13	-
301	Inhibitor of nuclear factor kappa-B kinase subunit beta	IKBKB	1853.86	1862.65	1978.7	1915.28	1595.41	1970.75	-0.0607378	0.196011	-	-	7.7	5	+
302	Histone acetyltransferase type B catalytic subunit	HAT1	240003	268435	281099	291442	276125	258609	0.066866	0.337614	-	-	23.6	8	-
304	Peripheral plasma membrane protein CASK	CASK	411423	413810	428254	439645	426877	403350	0.0180459	0.103965	-	-	30.2	26	-
305	Phospholipase D2	PLD2	60286.3	63661.4	72363.7	70967.9	61292.7	66208.6	0.0174621	0.0654351	-	-	12.4	11	-
306	Proepiregulin;Epiregulin	EREG	99227.2	83079.9	77695.5	67262.3	84118.9	66869	-0.253166	1.0409	-	-	16.6	3	-
307	Cytochrome b-c1 complex subunit 8	UQCRQ	406887	244879	141270	200397	202814	272610	-0.115094	0.121004	-	-	57.3	7	-
309	Hepatocyte growth factor-regulated tyrosine kinase substrate	HGS	640207	651605	621612	615647	641445	600494	-0.0429907	0.293048	-	-	26	22	-
312	Down syndrome critical region protein 3	DSCR3	32839.8	40198.5	39501.8	38579.9	39006.9	35025.3	0.00515625	0.0174442	-	-	22.9	5	-
313	Protein phosphatase 1 regulatory subunit 12A	PPP1R12A	757155	799108	764226	761689	750158	873565	0.0367774	0.18247	-	-	31.2	41	-
314	Very long-chain acyl-CoA synthetase	SLC27A2	96469.9	127967	137068	106998	115293	114788	-0.0856493	0.265519	-	-	15.8	9	-
315	Cyclin-G-associated kinase	GAK	246586	227841	203329	231000	210350	260686	0.0496874	0.181051	-	-	14.5	18	-
316	Heterogeneous nuclear ribonucleoprotein D-like	HNRNPDL	812472	815957	768738	828298	877337	796099	0.0609757	0.403019	-	-	23.8	15	-
317	Exportin-1	XPO1	1.06134e+06	996835	994327	1.07131e+06	993606	986893	-0.000673923	0.00337328	-	-	24.8	29	-
318	TATA-binding protein-associated factor 172	BTAF1	119211	113802	118713	125072	120820	116170	0.0414436	0.268695	-	-	15.3	26	-
319	Rho guanine nucleotide exchange factor 10	ARHGEF10	68594.1	69289.8	62342.2	65955.4	63930.2	72190.5	0.0129539	0.0575383	-	-	10.2	12	-
320	Zinc finger protein 609	ZNF609	56796.1	58350.9	65975.5	64071.5	64398.8	58410.1	0.0468197	0.222415	-	-	9.7	9	-
323	Spectrin beta chain, non-erythrocytic 2	SPTBN2	53913.9	38637.5	59915.3	51236	33766.3	75246.7	0.0202614	0.0233023	-	-	4	10	-
324	Protein transport protein Sec16A	SEC16A	120953	165618	172371	162414	173331	152463	0.104612	0.315362	-	-	12.9	23	-
325	Plexin-B2	PLXNB2	448947	451144	425736	481421	454027	439477	0.0519233	0.33572	-	-	18.1	30	-
326	Protein KHNYN	KHNYN	32908.1	29958.6	26111.6	32131.1	29020.2	32308.2	0.0756072	0.309985	-	-	6.8	5	-
327	Tectonin beta-propeller repeat-containing protein 2	TECPR2	87915	84523.7	95304.5	96117.9	85598.3	103755	0.0898294	0.437131	-	-	10.5	13	-
328	U2 snRNP-associated SURP motif-containing protein	U2SURP	649898	771391	1.00762e+06	805422	687013	994535	0.0411826	0.0780152	-	-	30.3	35	-
329	Histone-lysine N-methyltransferase SETD1A	SETD1A	81079.2	89179.6	89087.4	90809.8	84708	86724.5	0.0168394	0.0863569	-	-	10	13	-
331	Synaptojanin-2	SYNJ2	41828.5	51911.8	52368.8	54089.3	49999.7	48780.2	0.0714352	0.282416	-	-	12.3	12	-
332	Kinesin-like protein KIF3B;Kinesin-like protein KIF3B, N-terminally processed	KIF3B	137407	144164	157464	161313	148209	164544	0.111593	0.684972	-	-	18.2	13	-
333	Phosphoribosylformylglycinamidine synthase	PFAS	491861	504276	488402	490616	484074	462856	-0.0467161	0.332583	-	-	20.8	29	-
334	Guanine nucleotide exchange factor DBS	MCF2L	5818.01	5866.47	6203.39	7327.38	6380.88	6719.34	0.189765	1.11514	-	-	4	4	+
336	Serine/threonine-protein phosphatase 6 regulatory ankyrin repeat subunit A	ANKRD28	23488.3	25256.9	24234.8	25393.7	24069.4	22498.1	-0.0214112	0.101727	-	-	8.6	7	-
337	Rho guanine nucleotide exchange factor 11	ARHGEF11	26436	31301.4	33840.5	30568.3	30985.4	27489.4	-0.0349964	0.120007	-	-	4.8	6	-
338	Mitochondrial ribonuclease P protein 3	KIAA0391	227366	242023	212903	241276	228481	239600	0.0576761	0.345573	-	-	18.5	13	-
339	Inhibitor of nuclear factor kappa-B kinase subunit alpha	CHUK	45185.7	37927.8	33040.1	38914.3	36101.6	44259.3	0.045002	0.127284	-	-	7.2	6	-
340	U6 snRNA-associated Sm-like protein LSm1	LSM1	77245	85065.1	88626.3	89381.6	108245	69581.2	0.0697185	0.17201	-	-	31.6	3	-
341	Niemann-Pick C1 protein	NPC1	105891	98371.7	100762	103950	101436	97228.3	-0.0113157	0.0611554	-	-	8.5	11	-
342	Secretory carrier-associated membrane protein 1	SCAMP1	371258	315169	347527	344645	294715	384145	-0.0198621	0.0620652	-	-	40.8	13	-
343	Secretory carrier-associated membrane protein 2	SCAMP2	146685	115522	101126	112095	101407	162496	0.0360836	0.0626345	-	-	17	7	-
344	Actin-related protein 2/3 complex subunit 1B	ARPC1B	723618	803485	889714	842438	830823	743677	0.0029816	0.0104684	-	-	40.3	17	-
345	Actin-related protein 2/3 complex subunit 2	ARPC2	1.27734e+06	1.20662e+06	1.1325e+06	1.16611e+06	1.13275e+06	1.37236e+06	0.0181905	0.069463	-	-	46.3	22	-
346	Actin-related protein 2/3 complex subunit 3	ARPC3	96694.4	106295	155399	118365	111888	95341.2	-0.11303	0.253863	-	-	28.1	6	-
348	DNA-directed RNA polymerases I and III subunit RPAC1	POLR1C	133788	143840	142586	148652	142940	125772	-0.012699	0.0538576	-	-	33.8	10	-
349	Phospholipid scramblase 1	PLSCR1	89106.9	143423	251513	153157	154798	123636	-0.0443384	0.0453167	-	-	20.3	6	-
350	Transcription intermediary factor 1-alpha	TRIM24	13129.1	12535	11999	12637.7	13623.6	15112	0.132632	0.699664	-	-	5	5	-
351	Axin-1	AXIN1	22544.4	23865.6	16554	21167.2	22379.6	34847	0.296722	0.648481	-	-	4	3	-
352	Membrane-associated progesterone receptor component 2	PGRMC2	282844	222212	246195	226882	238274	204041	-0.162773	0.756427	-	-	32.3	7	-
353	Centrin-3	CETN3	54147.4	54881.5	49486.5	44118.4	53277.9	41860.6	-0.193246	0.950559	-	-	20.4	4	-
356	Prefoldin subunit 6	PFDN6	55078.8	48038.3	62592.5	48747.6	51615.8	66537.9	0.00521537	0.0120454	-	-	46.5	9	-
357	WD repeat-containing protein 46	WDR46	27688.9	34451.6	39433.9	33263.6	39213.5	38409.6	0.137814	0.444133	-	-	11.6	7	-
358	NF-kappa-B-repressing factor	NKRF	293676	326631	341022	331219	309978	348087	0.0425519	0.204137	-	-	39.1	30	-
359	Dihydroxyacetone phosphate acyltransferase	GNPAT	92401.3	92549.4	90518.6	96329	87838	99247.8	0.0391665	0.223259	-	-	16.9	11	-
360	Laminin subunit alpha-5	LAMA5	218196	238212	261102	255507	238437	246478	0.0486504	0.238518	-	-	10.8	35	-
361	Zinc finger protein 185	ZNF185	292338	392180	307546	296947	433237	266604	-0.0132987	0.0230511	-	-	38.4	21	-
362	Protein CASC3	CASC3	84165.3	86892.7	69733.2	77362.7	79834.6	96214.2	0.0735324	0.249995	-	-	12.1	7	-
363	28S ribosomal protein S12, mitochondrial	MRPS12	121591	150494	131406	143147	132038	145721	0.0652948	0.28833	-	-	28.3	6	-
365	Peroxisomal acyl-coenzyme A oxidase 3	ACOX3	243002	224690	211631	225485	219071	261323	0.0532712	0.231575	-	-	21.6	13	-
366	Protein RER1	RER1	177851	195854	228178	199276	184960	197369	-0.0425776	0.163394	-	-	26	5	-
368	Mitogen-activated protein kinase 13	MAPK13	87910.5	94678.7	100976	100034	96453.4	90412.6	0.0179185	0.0819065	-	-	26.8	8	-
369	Serine palmitoyltransferase 1	SPTLC1	169893	170467	149728	170783	159331	164799	0.0161437	0.0757454	-	-	21.6	10	-
370	Serine palmitoyltransferase 2	SPTLC2	84163.5	88583	88878.1	94428.8	86469.5	100090	0.100866	0.636671	-	-	9.8	6	-
371	UDP-N-acetylglucosamine--peptide N-acetylglucosaminyltransferase 110 kDa subunit	OGT	179899	180757	175001	183169	181527	174686	0.00984044	0.0581076	-	-	14.7	15	-
372	Phosphomannomutase 2	PMM2	421509	463696	411381	403649	466995	445434	0.0208335	0.0912434	-	-	52.8	13	-
373	DNA-directed RNA polymerase III subunit RPC7	POLR3G	28090.4	32993	31129.4	29403.1	33360.9	27705.9	-0.0287328	0.105925	-	-	13.9	4	-
374	Transmembrane 9 superfamily member 1	TM9SF1	104338	117973	138078	131189	112185	115141	-0.00142562	0.00404318	-	-	22.1	10	-
375	Type II inositol 3,4-bisphosphate 4-phosphatase	INPP4B	40621.3	40260.5	38472.2	42369.1	39596	37169.2	-0.00431564	0.0194656	-	-	12	8	-
376	E3 ubiquitin-protein ligase Midline-1	MID1	64339.6	67547	67618.8	72429.7	67058.3	63724.7	0.0249426	0.127942	-	-	15.4	11	-
377	High mobility group protein B3	HMGB3	1.04185e+06	488181	482363	482766	570792	396913	-0.3885	0.607221	-	-	33.5	7	-
378	Protein phosphatase 1G	PPM1G	582017	458067	392303	420204	372463	479200	-0.159923	0.456977	-	-	36.3	19	-
379	Phosphatidylinositol 3,4,5-trisphosphate 5-phosphatase 2	INPPL1	172336	183571	186867	190366	177328	192048	0.0443642	0.267757	-	-	20.5	25	-
380	Eukaryotic translation initiation factor 3 subunit D	EIF3D	522407	744212	976182	780671	760209	600690	-0.0301024	0.0469014	-	-	42.5	20	-
381	Eukaryotic translation initiation factor 3 subunit H	EIF3H	728926	729666	730058	731545	684995	781235	0.00392534	0.0192125	-	-	34.9	15	-
382	Histone deacetylase 3	HDAC3	83974.8	82459	77822.8	82963.4	81783.6	78380.2	-0.00635061	0.0333512	-	-	17.3	7	-
383	Branched-chain-amino-acid aminotransferase, mitochondrial	BCAT2	563209	644062	717952	675161	688964	594713	0.0290313	0.0993369	-	-	40.3	14	-
384	Importin-8	IPO8	29338.8	27103.4	24407.4	24511.9	24512.1	26869.1	-0.0885581	0.432185	-	-	5.8	6	-
385	Syntaxin-7	STX7	484487	359197	322806	352332	373678	359473	-0.0824286	0.229109	-	-	45.6	10	-
386	Trinucleotide repeat-containing gene 18 protein	TNRC18	4176.02	4225.24	5106.91	4531.52	4071.01	4685.58	-0.0200006	0.0602929	-	-	1	3	+
387	Monocarboxylate transporter 4	SLC16A3	454561	480680	503365	502971	451560	504881	0.0200606	0.0967778	-	-	21.3	11	-
388	Canalicular multispecific organic anion transporter 2	ABCC3	7095.98	7888.99	8724.88	7645.34	7233.14	7147.92	-0.101751	0.454749	-	-	4.6	5	+
389	Multidrug resistance-associated protein 4	ABCC4	95122.6	101933	100024	104409	98519	103794	0.0462077	0.299795	-	-	8.1	11	-
391	DNA-directed RNA polymerase I subunit RPA34	CD3EAP	230895	328152	440430	299475	339547	323395	-0.00705785	0.0110536	-	-	31.4	11	-
392	Prolyl 4-hydroxylase subunit alpha-2	P4HA2	319174	311923	268003	311004	291015	314469	0.031053	0.136133	-	-	32.5	17	-
393	Melanoma-associated antigen B2	MAGEB2	402432	420665	425892	425006	378268	458819	0.0109704	0.0449797	-	-	37	14	-
394	Calpain-5	CAPN5	3518.76	3508.06	4839.61	4451.7	4354.46	3204.95	0.0188406	0.0353858	-	-	5.6	3	+
395	Synaptobrevin homolog YKT6	YKT6	269579	289135	267225	251521	253833	319457	-0.0101085	0.0329312	-	-	53	11	-
396	Nucleoporin-like protein 2	NUPL2	53808.8	61580.6	62125.8	59463.7	58679.1	62565.6	0.0282383	0.132384	-	-	19.6	6	-
397	Actin-related protein 2/3 complex subunit 5	ARPC5	505234	339129	302752	296977	335598	309286	-0.250299	0.666184	-	-	47	7	-
401	3-phosphoinositide-dependent protein kinase 1;Putative 3-phosphoinositide-dependent protein kinase 2	PDPK1;PDPK2P	68584.2	68600.2	59239.3	66697.5	62924.2	67043.4	0.0045665	0.0188924	-	-	18.9	9	-
402	Tapasin	TAPBP	40505.5	41612.7	39913.4	42708.6	39756.7	42667	0.0356102	0.212875	-	-	7.8	3	-
403	Period circadian protein homolog 1	PER1	48778.3	52951.5	41901.8	51981.2	49692.7	50664.5	0.0913575	0.422312	-	-	6.4	8	-
404	RING finger protein 113A	RNF113A	48106.5	43246.4	39473.5	44131.7	46338.9	46859.8	0.0742307	0.363727	-	-	20.7	7	-
405	Claudin-3	CLDN3	92212.6	105698	88043.6	89855.7	113896	83939.8	0.000516743	0.00131736	-	-	15.5	4	-
407	Pre-mRNA-splicing factor ATP-dependent RNA helicase DHX15	DHX15	2.55487e+06	2.8492e+06	3.23358e+06	2.97222e+06	2.9702e+06	2.81968e+06	0.0268997	0.105137	-	-	44.2	38	-
408	mRNA cap guanine-N7 methyltransferase	RNMT	723591	814381	847230	800121	822254	786545	0.0172337	0.0805046	-	-	31.1	20	-
409	Zinc finger ZZ-type and EF-hand domain-containing protein 1	ZZEF1	17295.6	17075	16542.7	16982.5	17473.7	15949.8	-0.0152359	0.07419	-	-	2.5	7	-
410	TELO2-interacting protein 1 homolog	TTI1	12442	12296.2	9736.65	12508.3	11221.3	14496.7	0.149974	0.50255	-	-	5	6	-
411	Ribosomal RNA-processing protein 8	RRP8	112556	113307	135375	126999	118869	131592	0.06748	0.305947	-	-	33.6	14	-
413	Signal-induced proliferation-associated 1-like protein 1	SIPA1L1	3473.85	3255.13	4263.3	4101.53	3569.23	3892.11	0.0803699	0.253567	-	-	2	3	+
414	Cytochrome b5 type B	CYB5B	404758	343776	306471	293164	320258	314067	-0.177419	0.829057	-	-	46	6	-
415	U4/U6 small nuclear ribonucleoprotein Prp4	PRPF4	504794	503454	472350	508180	484878	509947	0.0219649	0.130678	-	-	33.8	16	-
416	D-3-phosphoglycerate dehydrogenase	PHGDH	814502	769209	743083	770772	737305	687141	-0.0845481	0.544188	-	-	38.6	21	-
417	NADH dehydrogenase [ubiquinone] iron-sulfur protein 4, mitochondrial	NDUFS4	63669.6	49886.2	47679.1	52983.3	52435.4	62371.6	0.0647885	0.197394	-	-	26.3	5	-
419	Cytoplasmic dynein 1 light intermediate chain 2	DYNC1LI2	245481	256259	171932	208410	219177	222119	-0.0307343	0.0731666	-	-	24.6	11	-
421	26S proteasome non-ATPase regulatory subunit 3	PSMD3	1.10831e+06	1.33013e+06	1.40579e+06	1.349e+06	1.27773e+06	1.20843e+06	0.00242836	0.00798613	-	-	49.4	32	-
422	RNA binding protein fox-1 homolog 2;RNA binding protein fox-1 homolog 1	RBFOX2;RBFOX1	113624	125890	130562	121260	123507	109948	-0.0605521	0.308774	-	-	14.2	5	-
423	Bifunctional 3-phosphoadenosine 5-phosphosulfate synthase 1;Sulfate adenylyltransferase;Adenylyl-sulfate kinase	PAPSS1	908744	995380	1.05433e+06	983097	1.02775e+06	917942	-0.0134116	0.0583775	-	-	36.7	24	-
425	Centromere/kinetochore protein zw10 homolog	ZW10	63175.6	57926.7	53689.7	60961.2	56955.9	61902.2	0.0431624	0.20753	-	-	12.5	9	-
429	U4/U6.U5 tri-snRNP-associated protein 1	SART1	793305	1.01704e+06	1.19654e+06	946316	983469	847354	-0.0972685	0.268206	-	-	42	36	-
430	Kunitz-type protease inhibitor 2	SPINT2	597581	420356	667406	480340	452631	534590	-0.176162	0.470328	-	-	33.3	6	-
431	Glycosylphosphatidylinositol anchor attachment 1 protein	GPAA1	36532.1	34578.2	36937.8	38707.3	34711.2	43196.2	0.104928	0.514461	-	-	12.2	9	-
433	Zinc finger protein 264	ZNF264	14506	16122.8	18668.3	18261.9	16430.4	17210.9	0.0807271	0.314432	-	-	4.9	3	-
434	Heat shock 70 kDa protein 12A	HSPA12A	154688	161888	153886	159794	163032	153296	0.0171554	0.100611	-	-	19.7	11	-
435	Centriolar coiled-coil protein of 110 kDa	CCP110	20885.5	19318.8	15431	22856.4	19560.4	29288.3	0.357505	1.09091	-	-	3.7	4	-
436	Inositol hexakisphosphate and diphosphoinositol-pentakisphosphate kinase 2	PPIP5K2	190856	185161	156234	185993	183994	210224	0.127289	0.608466	-	-	13.4	16	-
437	Mitogen-activated protein kinase kinase kinase 7	MAP3K7	105020	112828	111731	111045	114681	106832	0.0130937	0.0708332	-	-	20.7	10	-
438	Eukaryotic translation elongation factor 1 epsilon-1	EEF1E1	188871	133239	129076	141740	145483	143105	-0.0461542	0.118786	-	-	40.3	6	-
439	LYR motif-containing protein 1	LYRM1	90039.1	75038	63144.1	67185.8	83610.1	66496.7	-0.0639015	0.164606	-	-	32.8	4	-
441	Receptor-interacting serine/threonine-protein kinase 2	RIPK2	66376.6	66592.1	68255.3	71066.7	74072.9	69370.6	0.0918258	0.72552	-	-	18.9	8	-
442	WD repeat-containing protein 62	WDR62	14521.2	15399.5	17040.5	15173	14106.5	15187.5	-0.0764201	0.379015	-	-	2.8	4	-
443	Heterogeneous nuclear ribonucleoprotein R	HNRNPR	1.27007e+06	1.3945e+06	1.50633e+06	1.32953e+06	1.25984e+06	1.55726e+06	-0.0108433	0.0361277	-	-	28.3	20	-
444	U4/U6 small nuclear ribonucleoprotein Prp3	PRPF3	437424	424679	434561	410693	409492	467706	-0.012489	0.0594856	-	-	30.2	23	-
445	Thioredoxin-like protein 1	TXNL1	1.4338e+06	1.25051e+06	1.20263e+06	1.26163e+06	1.24205e+06	1.05352e+06	-0.128439	0.600156	-	-	59.2	14	-
446	Tumor protein D54	TPD52L2	755781	325769	274919	367348	393713	417529	-0.0548861	0.0556094	-	-	74.3	14	-
448	ERI1 exoribonuclease 3	ERI3	38158.6	45253.1	46212.5	45583.3	45078.5	39269.9	0.00535365	0.0175488	-	-	25.8	4	-
449	52 kDa repressor of the inhibitor of the protein kinase	PRKRIR	44652.2	37696.1	29643	36714.4	34487.4	46787.3	0.0825634	0.184399	-	-	12.7	9	-
450	Acidic fibroblast growth factor intracellular-binding protein	FIBP	47893.6	49191.2	49816.1	51416.4	50274.1	44933.4	-0.00500378	0.0224885	-	-	15.1	7	-
451	Eukaryotic translation initiation factor 4 gamma 3	EIF4G3	196407	211585	215011	219348	216116	217338	0.0684936	0.487735	-	-	13.2	23	-
452	Peptidyl-prolyl cis-trans isomerase H	PPIH	742057	690851	716905	668667	740604	572696	-0.124642	0.583363	-	-	44.6	11	-
453	Membrane-bound transcription factor site-2 protease	MBTPS2	19906.5	23590.9	18558	21956.2	20900.1	21888.6	0.0682714	0.277099	-	-	3.5	3	-
454	Serine protease HTRA2, mitochondrial	HTRA2	290541	305782	338335	298496	328052	283222	-0.038708	0.170635	-	-	15.1	6	-
455	Krueppel-like factor 4	KLF4	14397.3	15539.6	14678.7	15639.9	16455.2	17814.4	0.160453	1.02664	-	-	10.7	4	-
457	Aflatoxin B1 aldehyde reductase member 2	AKR7A2	801137	687497	590342	624659	670287	637483	-0.0949073	0.363326	-	-	36.2	14	-
458	Prominin-1	PROM1	111199	101336	123989	109893	97304.5	104960	-0.105326	0.520306	-	-	12.7	10	-
459	Band 4.1-like protein 2	EPB41L2	1.62816e+06	1.46561e+06	1.13309e+06	1.27489e+06	1.33415e+06	1.67435e+06	0.0249579	0.055289	-	-	39	41	-
460	Trans-Golgi network integral membrane protein 2	TGOLN2	92104.9	76203	52463.6	62264.1	66410.9	80438.8	-0.0489099	0.0855613	-	-	14.9	5	-
461	DNA repair protein RAD51 homolog 3	RAD51C	12927.9	14326.1	12794.7	14895.7	12640.5	13400.3	0.0301769	0.119172	-	-	10.6	4	-
466	A-kinase anchor protein 10, mitochondrial	AKAP10	14007.5	14292.4	16224.4	16674.6	16044	14615.3	0.0891817	0.424317	-	-	7.3	4	-
467	Synaptotagmin-7	SYT7	17551.6	19526.2	22561.8	21232.5	19616.8	22899.8	0.100935	0.392383	-	-	16.9	5	-
468	Density-regulated protein	DENR	1.03143e+06	878570	843029	862235	920840	751124	-0.119078	0.503651	-	-	30.8	8	-
469	Exportin-T	XPOT	79845.2	72088.5	77429.6	77661.4	76512.4	69796.8	-0.0346025	0.177524	-	-	9	8	-
471	2-deoxynucleoside 5-phosphate N-hydrolase 1	DNPH1	189617	196030	229097	206626	230145	156960	-0.0633821	0.162262	-	-	43.7	7	-
472	Protein sprouty homolog 1	SPRY1	3390.95	4608.81	7305.81	5460.42	5394.54	5644.55	0.180747	0.295958	-	-	12.5	4	+
473	Mitochondrial import inner membrane translocase subunit TIM44	TIMM44	719388	682285	629320	662214	639981	700045	-0.019387	0.0935719	-	-	40.3	25	-
474	Trafficking protein particle complex subunit 3	TRAPPC3	81333.4	55260	66641.6	63283.5	60788.8	63188.8	-0.100401	0.313231	-	-	29.4	6	-
475	Charged multivesicular body protein 2a	CHMP2A	396172	343910	360072	363566	378173	390044	0.0428176	0.228605	-	-	31.1	8	-
476	Cytoplasmic protein NCK2	NCK2	149478	139423	152825	145807	141123	160370	0.0170436	0.080113	-	-	22.1	9	-
477	Tetraspanin-6	TSPAN6	97799.1	98954.8	85247.6	90391.9	87164.7	125968	0.0888903	0.241793	-	-	28.2	6	-
478	Pleiotropic regulator 1	PLRG1	228910	236717	216991	245354	214472	269406	0.0899515	0.418658	-	-	34.7	17	-
480	Regulator of G-protein signaling 10	RGS10	103197	71576.7	64641.8	64158.1	68308.2	70762.9	-0.207534	0.584645	-	-	24.6	4	-
481	BUB3-interacting and GLEBS motif-containing protein ZNF207	ZNF207	162789	169942	172767	164208	177644	171501	0.0219548	0.127109	-	-	14.9	6	-
482	NADH dehydrogenase [ubiquinone] 1 beta subcomplex subunit 5, mitochondrial	NDUFB5	54733.9	41138.6	35930.8	35324.9	35692.3	45073.5	-0.169856	0.44596	-	-	20.6	4	-
483	NADH dehydrogenase [ubiquinone] 1 beta subcomplex subunit 3	NDUFB3	155747	124147	106629	119466	127400	105460	-0.1204	0.356945	-	-	28.6	3	-
484	NADH dehydrogenase [ubiquinone] 1 alpha subcomplex subunit 2	NDUFA2	91925.2	78441.4	86287.1	77174.1	89630.1	84592.3	-0.0295318	0.12263	-	-	27.3	3	-
485	ATPase ASNA1	ASNA1	187686	173147	174506	165340	168923	141577	-0.173405	1.04454	-	-	38.8	10	-
486	Mitotic checkpoint protein BUB3	BUB3	948352	872941	868316	846413	853411	935255	-0.029855	0.157982	-	-	46.6	15	-
487	Lipid phosphate phosphohydrolase 2	PPAP2C	163409	173389	172597	175177	174536	170521	0.0307938	0.199587	-	-	20.4	7	-
489	Alpha-actinin-4	ACTN4	4.83732e+06	4.51966e+06	4.48633e+06	4.80483e+06	4.65885e+06	4.40398e+06	0.00243626	0.0123018	-	-	43	45	-
490	Maleylacetoacetate isomerase	GSTZ1	181470	160285	174011	172924	170271	155696	-0.0476162	0.249763	-	-	25.5	5	-
491	Probable 18S rRNA (guanine-N(7))-methyltransferase	WBSCR22	82572.8	89548.7	94738.8	88093.1	88304.7	93262.9	0.0168426	0.0811147	-	-	20.1	5	-
492	HIV Tat-specific factor 1	HTATSF1	776600	705908	659344	697568	669292	772867	-0.000831564	0.00310967	-	-	35.4	30	-
495	5-AMP-activated protein kinase subunit beta-2	PRKAB2	7472.57	7817.21	7384.02	8231.2	8200.16	7306.16	0.0644011	0.311674	-	-	15.4	4	+
496	AP-1 complex subunit gamma-1	AP1G1	679196	757936	714105	761751	758621	683731	0.0346958	0.177875	-	-	21.3	21	-
497	Syntaxin-6	STX6	122651	101704	97441.4	108996	109775	109085	0.0342488	0.1347	-	-	27.5	7	-
498	Synaptogyrin-1	SYNGR1	24876.8	21875	26634.9	24552.7	23524.3	23820.8	-0.0250497	0.101997	-	-	16.2	3	-
499	Synaptogyrin-2	SYNGR2	205604	174548	235447	218441	195020	183759	-0.0367358	0.110476	-	-	21	6	-
501	Small glutamine-rich tetratricopeptide repeat-containing protein alpha	SGTA	234272	287802	261399	245272	293396	292580	0.0855157	0.341907	-	-	33.9	10	-
502	Lipoyl synthase, mitochondrial	LIAS	50760.5	45954.8	49345.1	47463.1	47678.7	48532.4	-0.0225769	0.124311	-	-	15.1	6	-
504	Mitochondrial carnitine/acylcarnitine carrier protein	SLC25A20	46614.7	51620.9	47022.9	50822.1	48260.2	41999.8	-0.045144	0.190873	-	-	18.9	6	-
505	Asparagine--tRNA ligase, cytoplasmic	NARS	871094	964619	1.03299e+06	1.00168e+06	947884	912307	-0.000987809	0.00397772	-	-	39.4	25	-
506	Unconventional myosin-Ib	MYO1B	395292	505502	473171	458310	470782	506272	0.0694339	0.280452	-	-	28.5	32	-
508	Peroxisomal membrane protein PMP34	SLC25A17	13319.5	15208.3	15240.1	16425.9	15641.4	15908.6	0.13496	0.8093	-	-	14	5	-
509	Cleavage and polyadenylation specificity factor subunit 5	NUDT21	370018	390497	405965	405515	425672	344570	0.00667766	0.0242166	-	-	41.4	10	-
510	LanC-like protein 1	LANCL1	162852	143113	147310	143432	147453	149043	-0.0410701	0.229711	-	-	30.1	11	-
511	Striatin	STRN	198068	185888	175680	183139	180389	191950	-0.00953437	0.0468988	-	-	19.3	12	-
512	U3 small nucleolar RNA-interacting protein 2	RRP9	564305	713383	837429	722167	711198	740317	0.0578686	0.162336	-	-	40.8	21	-
513	Protein SCO2 homolog, mitochondrial	SCO2	64663.8	67563.2	74137.2	74741.8	65946.1	68559.3	0.020387	0.0889357	-	-	22.9	5	-
515	A-kinase anchor protein 8	AKAP8	238296	186386	196866	195137	174766	206854	-0.103248	0.405749	-	-	23.3	15	-
516	Putative GTP-binding protein 6	GTPBP6	112807	120420	122188	128447	119653	125566	0.072479	0.497214	-	-	18.4	9	-
517	Glucose-6-phosphate translocase	SLC37A4	41329.1	49255.9	48688.9	49206.3	47162.3	46120	0.0369416	0.161235	-	-	7.9	3	-
518	Zinc finger and BTB domain-containing protein 14	ZBTB14	104086	84762.1	72154.4	81643.2	84550.2	96995.1	0.0242806	0.0608564	-	-	5.6	4	-
519	Isocitrate dehydrogenase [NAD] subunit beta, mitochondrial	IDH3B	471248	486727	440331	470431	452679	461415	-0.0132173	0.0720322	-	-	30.4	12	-
520	Nardilysin	NRD1	759643	695928	650873	708109	675527	705454	-0.00936637	0.0429748	-	-	21.2	25	-
521	Calumenin	CALU	234075	246980	193330	217197	217608	195693	-0.0910313	0.375281	-	-	12.4	3	-
523	Putative adenosylhomocysteinase 2	AHCYL1	219794	252946	268145	265783	268312	241814	0.0700207	0.320369	-	-	11.1	6	-
524	Kinesin-like protein KIF1C	KIF1C	83790.7	93131.2	113126	100642	99905.6	97072.5	0.0482943	0.166152	-	-	8.7	10	-
526	Exostosin-like 3	EXTL3	30093.3	33421.3	36669.1	36360.6	34507.5	34411.9	0.0758069	0.369409	-	-	11.5	10	-
527	Origin recognition complex subunit 5	ORC5	63537.5	46671.3	42125.3	51958.8	42073.8	66898.4	0.0758096	0.138416	-	-	14.7	7	-
529	Retinal rod rhodopsin-sensitive cGMP 3,5-cyclic phosphodiesterase subunit delta	PDE6D	59185.1	58672.8	67140.8	65516	63426.3	63134.9	0.0567494	0.31485	-	-	33.3	4	-
530	Origin recognition complex subunit 4	ORC4	43277.2	41688.1	41237.1	43971.6	42291.8	41756.8	0.0205921	0.11937	-	-	13.4	4	-
531	Peroxisome biogenesis factor 1	PEX1	9564.36	8159.03	10196.6	10175.5	9965.7	9789.07	0.106366	0.473548	-	-	4.1	6	+
533	Double-strand-break repair protein rad21 homolog	RAD21	47733.8	51541.4	46379.4	49185.9	49937.5	48830.2	0.0239727	0.130876	-	-	23.6	13	-
534	Putative pre-mRNA-splicing factor ATP-dependent RNA helicase DHX16	DHX16	538923	615052	608997	606197	580776	662498	0.0694877	0.358606	-	-	28.8	33	-
535	Sjoegren syndrome/scleroderma autoantigen 1	SSSCA1	9972.11	12984.5	12205.4	11225.8	13336.7	11315.2	0.033399	0.096272	-	-	25.1	4	-
538	Mediator of RNA polymerase II transcription subunit 14	MED14	183401	158372	172696	173128	167995	168806	-0.0103113	0.0488033	-	-	8.6	11	-
539	Phosphoribosyl pyrophosphate synthase-associated protein 2	PRPSAP2	241377	301566	336043	268841	305608	278480	-0.0321339	0.092055	-	-	37.9	12	-
540	SWI/SNF-related matrix-associated actin-dependent regulator of chromatin subfamily A member 5	SMARCA5	683157	790004	844910	810051	769743	878268	0.0880587	0.398215	-	-	24.6	27	-
542	C-Jun-amino-terminal kinase-interacting protein 4	SPAG9	1.0626e+06	1.05562e+06	977766	1.03226e+06	1.02335e+06	973851	-0.0307903	0.183349	-	-	27.4	33	-
543	Zinc finger protein 292	ZNF292	6340.64	6729.25	7143.88	7335.23	7176.82	7151.84	0.101573	0.566794	-	-	1.5	3	+
544	Kinesin heavy chain isoform 5C	KIF5C	14108.1	12451.2	11930.3	12750.9	13371.1	14959.2	0.0944369	0.41292	-	-	3.2	4	-
546	Nucleolar pre-ribosomal-associated protein 1	URB1	93479	96917.1	108567	105418	97706.1	104843	0.0449133	0.225724	-	-	6.6	13	-
547	E3 ubiquitin-protein ligase MGRN1	MGRN1	100601	115356	91198.9	101724	113791	99512.3	0.0407194	0.149229	-	-	19.2	7	-
548	Signal-induced proliferation-associated 1-like protein 3	SIPA1L3	51959.5	65346.3	71566	65466.1	64913.3	63754.1	0.052337	0.169805	-	-	3.3	5	-
549	Zinc finger C3H1 domain-containing protein	ZFC3H1	151787	132258	105303	127305	115369	228577	0.222426	0.362602	-	-	7	14	-
551	Uncharacterized protein KIAA0556	KIAA0556	15255.9	14276.3	10262.3	11640.7	13202.8	15644.1	0.0350998	0.0710204	-	-	2	3	-
552	Intron-binding protein aquarius	AQR	103017	93318.4	90633.2	102706	90007.8	105734	0.0552871	0.253035	-	-	8	12	-
553	Dynamin-like 120 kDa protein, mitochondrial;Dynamin-like 120 kDa protein, form S1	OPA1	334110	318186	321844	348030	306975	350106	0.0428555	0.231314	-	-	33.5	32	-
554	Germinal-center associated nuclear protein	MCM3AP	60782.9	62311.9	77217.5	71104.5	67568	65074	0.0320868	0.113332	-	-	8.8	14	-
555	Kinesin-like protein KIF1B	KIF1B	158559	167450	161679	168551	161769	167405	0.0295294	0.190658	-	-	8.5	17	-
557	Lysine-specific histone demethylase 1A	KDM1A	178219	187437	177985	183526	178686	197751	0.0417615	0.250451	-	-	20.4	16	-
558	TBC1 domain family member 4	TBC1D4	315079	332570	316300	333737	317705	331842	0.0287439	0.182198	-	-	23.9	25	-
560	Frizzled-6	FZD6	32509.3	25491.2	21481.3	26244.9	24344.8	36607.7	0.131289	0.272618	-	-	6.2	4	-
561	Putative nucleoside diphosphate kinase	NME2P1	67085.2	35472.5	25127.2	35194.4	33669.7	56341.7	0.0530174	0.0507535	-	-	20.4	3	-
562	Fatty acid desaturase 1	FADS1	22854.2	23316.1	24994.3	25740.3	24052.1	23092.8	0.0340838	0.16952	-	-	8.1	3	-
563	Periplakin	PPL	1.23513e+06	706393	604429	681726	676264	720416	-0.222342	0.403034	-	-	30.4	56	-
564	Non-syndromic hearing impairment protein 5	DFNA5	77904.3	87527.1	88947.4	87419.2	86569	81224.6	0.00644478	0.0284611	-	-	18.8	8	-
567	Mannosyl-oligosaccharide 1,2-alpha-mannosidase IB	MAN1A2	25575.6	25797	30597.6	29953.6	26516.5	29252.1	0.0675904	0.28838	-	-	10	6	-
568	Myelin protein zero-like protein 2	MPZL2	88110.8	82266.4	87008.4	97100.7	94041.6	80813.1	0.0755306	0.377281	-	-	19.1	4	-
569	Long-chain-fatty-acid--CoA ligase 4	ACSL4	282027	303196	297915	320169	303810	288768	0.0469768	0.28281	-	-	28.1	17	-
570	Sorting nexin-3	SNX3	138413	116131	117221	125419	120619	113504	-0.0446673	0.195597	-	-	52.5	10	-
571	Syntaxin-10	STX10	49848.9	30986.3	29450.7	36086.4	34268.4	40916.1	0.0511705	0.0928706	-	-	19.3	4	-
572	Protein O-GlcNAcase	MGEA5	363552	365163	320430	341821	339978	334379	-0.0435138	0.240866	-	-	26	22	-
574	Vinexin	SORBS3	427464	521502	606310	587736	605908	496631	0.129304	0.406544	-	-	44.1	19	-
578	Pre-mRNA-processing factor 17	CDC40	74662	71887.8	82730.3	84595.5	74451.6	82688.5	0.0766778	0.396301	-	-	24.2	11	-
579	Beta-1,4-galactosyltransferase 3;N-acetyllactosamine synthase;Beta-N-acetylglucosaminylglycopeptide beta-1,4-galactosyltransferase;Beta-N-acetylglucosaminyl-glycolipid beta-1,4-galactosyltransferase	B4GALT3	13150.7	14188.7	15189.2	15222	13875.1	15483.4	0.0688156	0.32902	-	-	9.4	4	-
580	Ran-binding protein 6	RANBP6	16701	21096.6	18719.2	18984.6	21358.2	19481.1	0.0867455	0.355553	-	-	2.4	3	-
581	Nuclear export mediator factor NEMF	NEMF	422623	487710	512968	472501	438057	510055	-0.000725699	0.00249124	-	-	23.6	26	-
582	Glycylpeptide N-tetradecanoyltransferase 2	NMT2	26071.4	26458.3	27612.1	30239	29791	27484.5	0.126138	0.891528	-	-	13.7	6	-
583	Cyclin-T1	CCNT1	263812	252407	183529	212335	222925	276304	0.0326281	0.0717267	-	-	20.2	14	-
584	Mitotic checkpoint serine/threonine-protein kinase BUB1 beta	BUB1B	35044.8	33580.2	39520.2	37133.4	37591.6	39084.8	0.0767762	0.414133	-	-	2.6	3	-
585	Procollagen-lysine,2-oxoglutarate 5-dioxygenase 3	PLOD3	318734	341836	389149	377124	343066	333302	0.00812454	0.0296151	-	-	29.4	21	-
586	Eukaryotic translation initiation factor 4E type 2	EIF4E2	44257	42066.5	38617.9	36732.7	41087.8	39845.1	-0.0858904	0.47326	-	-	29.1	5	-
587	Cyclin-T2	CCNT2	52449	58449.3	39250.1	50132	52175.3	50330.4	0.0432431	0.111946	-	-	8.7	5	-
588	Protein diaphanous homolog 1	DIAPH1	600923	527536	486422	535827	502531	542350	-0.0261508	0.105897	-	-	23.4	30	-
590	Tetraspanin-3	TSPAN3	112583	94791.8	93826.6	82646.3	82364.1	95416.6	-0.208155	1.09327	-	-	16.9	4	-
591	Exocyst complex component 3	EXOC3	93874.2	85766.8	74288.5	90684.4	83967.8	90932.9	0.0704021	0.301532	-	-	17.2	13	-
597	Protein arginine N-methyltransferase 3	PRMT3	62416.7	66655.4	69379.6	70196.2	63633.8	63271.1	-0.0101445	0.0461963	-	-	19.4	12	-
598	Importin subunit alpha-7	KPNA6	109008	103278	106269	112187	109803	114112	0.0775287	0.608191	-	-	13.6	8	-
599	UDP-glucose 6-dehydrogenase	UGDH	433337	472208	460103	484428	479991	415441	0.0123545	0.0524721	-	-	39.3	18	-
600	Catenin delta-1	CTNND1	333077	318146	316512	338253	297336	327785	-0.00828646	0.0396264	-	-	33.2	29	-
602	Sorting nexin-2	SNX2	694285	770987	657987	712207	724070	661253	-0.0155546	0.0682766	-	-	38	21	-
603	Dolichol-phosphate mannosyltransferase subunit 1	DPM1	352621	432477	469989	458168	418596	404859	0.0384952	0.124417	-	-	25.4	7	-
604	General vesicular transport factor p115	USO1	352055	322657	311619	323054	298263	313636	-0.076045	0.472545	-	-	24.3	20	-
605	28S ribosomal protein S14, mitochondrial	MRPS14	46186.3	46286.1	50489.3	47241.9	47432.9	45839.8	-0.0238213	0.130759	-	-	35.2	4	-
606	Target of Myb protein 1	TOM1	78516.8	74694.6	80572.1	77781.7	80950.6	75426	0.00241606	0.0122291	-	-	19.9	7	-
608	6-phosphofructo-2-kinase/fructose-2,6-bisphosphatase 2;6-phosphofructo-2-kinase;Fructose-2,6-bisphosphatase	PFKFB2	99793	103469	104449	105785	100326	99032.2	-0.0124023	0.0700889	-	-	22.7	13	-
609	Coiled-coil domain-containing protein 22	CCDC22	71687.3	72596.2	62643.5	69514.2	69900.5	70619.9	0.0246357	0.117935	-	-	20.3	11	-
610	Polyglutamine-binding protein 1	PQBP1	324545	267020	282457	267628	292908	242236	-0.122104	0.552483	-	-	37.5	9	-
611	PRA1 family protein 2	PRAF2	71628	60729.4	64636.2	67252.1	61647.5	72401.2	0.0314582	0.126363	-	-	18.5	4	-
612	H/ACA ribonucleoprotein complex subunit 4	DKC1	675163	856994	968743	814485	795190	897326	0.0173947	0.0451345	-	-	31.7	19	-
613	Eukaryotic translation initiation factor 5B	EIF5B	1.29522e+06	1.64285e+06	2.26551e+06	1.7062e+06	1.47291e+06	2.03845e+06	0.0292336	0.0483617	-	-	36.6	51	-
614	Endothelial differentiation-related factor 1	EDF1	912606	519158	554166	509648	587920	487362	-0.282123	0.644997	-	-	52.7	10	-
615	DNA/RNA-binding protein KIN17	KIN	100215	123114	147805	134013	127266	117130	0.0438444	0.115049	-	-	35.9	14	-
616	Protein diaphanous homolog 2	DIAPH2	31207.9	33518.3	32598.8	35993.6	35589.1	35281	0.135463	1.10158	-	-	8.3	8	-
617	DnaJ homolog subfamily A member 2	DNAJA2	566119	554351	541126	544145	503774	519128	-0.0850034	0.658359	-	-	38.8	16	-
618	Bromodomain-containing protein 4	BRD4	143658	155760	194306	180743	164571	199711	0.15009	0.544759	-	-	5.7	7	-
622	Checkpoint protein HUS1	HUS1	2089.45	2352.22	2169.48	2046.18	2132.86	1967.12	-0.10423	0.451902	-	-	13.5	3	+
623	Prefoldin subunit 1	PFDN1	50742.6	62278.3	91368.6	63230.5	78945.3	66253.7	0.0652836	0.115519	-	-	31.1	4	-
624	Protein phosphatase 1 regulatory subunit 11	PPP1R11	32868.5	40585	44164.7	40101.9	45211.4	35727.8	0.0456194	0.126479	-	-	41.3	3	-
626	Nibrin	NBN	68520.5	70690.5	70421.9	69689.5	70687.5	65343.4	-0.0278786	0.166479	-	-	12.9	9	-
627	Nucleolar protein 3	NOL3	10052	17286.4	21064.1	17057.9	17880.1	15505.9	0.123236	0.190638	-	-	14.4	3	-
628	mRNA-capping enzyme;Polynucleotide 5-triphosphatase;mRNA guanylyltransferase	RNGTT	154912	160891	149742	168520	155534	168846	0.0819469	0.570029	-	-	23.5	11	-
629	ATP-binding cassette sub-family B member 7, mitochondrial	ABCB7	153664	163975	166289	169305	160909	166092	0.0369674	0.230842	-	-	10.2	8	-
630	SLIT-ROBO Rho GTPase-activating protein 2	SRGAP2	95598.7	91983.7	81470.1	92731.4	83810	107184	0.0725216	0.272687	-	-	13.7	13	-
631	Carboxyl-terminal PDZ ligand of neuronal nitric oxide synthase protein	NOS1AP	81143.9	88953.4	107641	100603	98882.4	100571	0.121589	0.525086	-	-	14	8	-
632	Immunoglobulin superfamily member 3	IGSF3	271815	282778	299725	301055	296810	278901	0.0377942	0.21909	-	-	14.3	17	-
634	Putative tyrosine-protein phosphatase auxilin	DNAJC6	17112.4	19510	18047.4	19570.8	18775.2	21201.7	0.123555	0.702283	-	-	3.1	3	-
635	Glycosaminoglycan xylosylkinase	FAM20B	19489.8	16730.2	16500.2	16584.9	16324.2	24439.1	0.0994736	0.23985	-	-	11	4	-
636	EF-hand calcium-binding domain-containing protein 14	EFCAB14	48597.8	47952.1	64968.5	51708	44731.4	58547.3	-0.05365	0.13556	-	-	18.4	8	-
637	WD repeat-containing protein 1	WDR1	1.65618e+06	1.56999e+06	1.43279e+06	1.55105e+06	1.37469e+06	1.51081e+06	-0.0699217	0.369866	-	-	44.9	26	-
641	NEDD4-binding protein 1	N4BP1	50730	53379.8	43186	48912.7	52982.4	48168.8	0.0313757	0.120809	-	-	8.8	8	-
642	Rho-associated protein kinase 2	ROCK2	998648	947905	844698	929068	899744	1.01002e+06	0.0261503	0.112712	-	-	34.6	53	-
643	CLIP-associating protein 2	CLASP2	65724.5	72220.5	72520.7	76470.7	73527.8	71522.3	0.0747856	0.481021	-	-	10	12	-
644	Pentatricopeptide repeat-containing protein 1, mitochondrial	PTCD1	30059.1	27405.1	24732.7	27903.5	27486.2	29135.5	0.0444233	0.19581	-	-	8.3	5	-
645	Copine-3	CPNE3	1.47763e+06	1.59248e+06	1.70999e+06	1.60416e+06	1.56806e+06	1.32376e+06	-0.091035	0.414381	-	-	33.7	20	-
647	DEP domain-containing protein 5	DEPDC5	5479.14	6451.8	7362.95	6742.23	6682.5	6809.09	0.0790471	0.271815	-	-	4.2	4	+
648	Autophagy-related protein 13	ATG13	23673.3	25250.2	25496.4	25285.7	26443.9	25053.5	0.0454722	0.267082	-	-	19	6	-
650	Huntingtin-interacting protein 1-related protein	HIP1R	240847	214925	211871	230847	223862	234965	0.0489536	0.27703	-	-	33.6	32	-
651	E3 ubiquitin-protein ligase BRE1B	RNF40	748030	700130	649360	673938	717050	677695	-0.0181371	0.088398	-	-	3.2	3	-
653	Lysine-specific demethylase PHF2	PHF2	5881.06	4519.52	4650.24	4967.73	3814.91	5825.82	-0.054285	0.111059	-	-	4.8	4	+
654	Zinc finger CCCH domain-containing protein 11A	ZC3H11A	108810	110427	108304	115347	113151	117737	0.0799323	0.658815	-	-	20.7	14	-
655	Clustered mitochondria protein homolog	CLUH	553905	590944	609209	608777	584544	574675	0.0121253	0.0650135	-	-	31.2	37	-
656	TSC22 domain family protein 2	TSC22D2	94080.8	90421.4	82843.4	89038.1	102316	83180.4	0.0348896	0.135971	-	-	4.5	3	-
657	Lysine-specific demethylase 4A	KDM4A	45117.5	46773.7	47492.4	49572.3	47111.6	45644.8	0.0296622	0.171499	-	-	10	10	-
658	DnaJ homolog subfamily C member 13	DNAJC13	190883	200353	214134	216535	202891	209656	0.0565268	0.34658	-	-	15.2	33	-
659	Phosphatase and actin regulator 2	PHACTR2	16273.5	15421.1	12812.7	14647	15164.2	16040.9	0.0493442	0.179073	-	-	11.2	5	-
660	Serine/threonine-protein phosphatase 6 regulatory subunit 2	PPP6R2	45575.5	24654.9	21840.5	27419.3	24890.8	34062.1	-0.0260545	0.0326091	-	-	10.5	7	-
661	CCR4-NOT transcription complex subunit 3	CNOT3	416461	240340	225660	238850	232508	240119	-0.253426	0.537997	-	-	19.8	16	-
663	Ankyrin repeat domain-containing protein 17	ANKRD17	112502	125590	118255	122147	119845	129848	0.0620133	0.377667	-	-	6.3	14	-
664	Paired amphipathic helix protein Sin3b	SIN3B	11491.8	11374	11435.9	12309.5	11197.4	12999.5	0.0871606	0.47188	-	-	3.6	4	-
666	Xylulose kinase	XYLB	2029.18	1896.19	1961.44	2494.31	2019.63	1631.14	0.0408989	0.0900388	-	-	7.8	3	+
669	Ubiquinone biosynthesis protein COQ9, mitochondrial	COQ9	115942	107680	124390	106458	113963	129231	0.00459577	0.0162561	-	-	23	6	-
670	Gamma-glutamylcyclotransferase	GGCT	518167	582647	844443	626688	653972	504930	-0.100327	0.209136	-	-	55.9	12	-
671	NADH dehydrogenase [ubiquinone] iron-sulfur protein 7, mitochondrial	NDUFS7	136087	157766	130803	136113	128815	152933	-0.0222359	0.0795721	-	-	19.4	5	-
673	Reticulon-2	RTN2	92661.7	106882	111020	106325	104735	104774	0.0285425	0.129064	-	-	15.6	4	-
674	NADH dehydrogenase [ubiquinone] iron-sulfur protein 2, mitochondrial	NDUFS2	138862	151409	159812	172659	173188	156764	0.160124	1.05066	-	-	21.7	9	-
675	Zinc finger protein ZPR1	ZPR1	456815	411143	394806	387318	416540	371427	-0.102448	0.594308	-	-	34.6	16	-
677	Protein NipSnap homolog 2	GBAS	336320	401339	443726	411030	420394	360267	0.018576	0.0559508	-	-	25.9	9	-
679	Programmed cell death protein 6	PDCD6	309977	213983	229493	231316	239469	232006	-0.081411	0.242123	-	-	27.7	5	-
680	Tubulin-specific chaperone A	TBCA	570179	649355	754242	693297	733212	641657	0.0746849	0.275342	-	-	71.3	14	-
681	V-type proton ATPase subunit G 1	ATP6V1G1	54585.7	44055.8	49188.1	49408.2	49087.4	43494	-0.0550824	0.219452	-	-	30.5	3	-
682	Vacuolar protein sorting-associated protein 4B	VPS4B	407139	389231	406021	408665	392288	345314	-0.0723202	0.397048	-	-	28.6	10	-
683	Ectonucleoside triphosphate diphosphohydrolase 6	ENTPD6	15745.4	17654.1	16576.6	17657.4	17765.4	16074.2	0.043335	0.207513	-	-	7.1	3	-
685	Zinc finger protein 217	ZNF217	8455.24	9796.36	10977.7	9988.98	9734.27	8938.67	-0.0217064	0.0672529	-	-	4.3	4	+
686	Core histone macro-H2A.1	H2AFY	132575	137874	183741	151200	142873	149827	-0.0177833	0.0489551	-	-	11.1	4	-
687	SH3 domain-binding glutamic acid-rich-like protein	SH3BGRL	379350	499549	566908	500035	572542	450020	0.0873773	0.218724	-	-	85.1	12	-
688	Filamin-B	FLNB	4.46316e+06	4.56895e+06	4.75829e+06	4.68046e+06	4.45669e+06	4.0189e+06	-0.0703159	0.40893	-	-	45.5	108	-
690	Vesicle-associated membrane protein 4	VAMP4	52825.4	41615.4	47814.9	47468.2	43471	60279.6	0.0809593	0.22755	-	-	23.6	3	-
691	NADH dehydrogenase [ubiquinone] iron-sulfur protein 6, mitochondrial	NDUFS6	148742	180703	183077	158438	185113	153443	-0.0429513	0.145888	-	-	32.3	6	-
692	Peroxisomal membrane protein PEX14	PEX14	84030.5	91950	79213	72694.8	82625.1	78834.8	-0.123412	0.715021	-	-	12.3	4	-
693	Tripartite motif-containing protein 3	TRIM3	15878.3	16491.8	12674.9	16186.3	15695	17039.4	0.127722	0.515492	-	-	6.1	4	-
695	Citrate synthase, mitochondrial	CS	1.11613e+06	1.24724e+06	1.14875e+06	1.19598e+06	1.23268e+06	1.1176e+06	0.0143687	0.0699502	-	-	25.3	16	-
696	Sperm-associated antigen 7	SPAG7	131812	163329	175708	168530	178227	142194	0.0583824	0.170959	-	-	41	10	-
697	Vesicle-trafficking protein SEC22b	SEC22B	375344	311640	278964	308711	288547	311412	-0.0780956	0.288824	-	-	52.6	12	-
699	Pre-mRNA-processing factor 40 homolog A	PRPF40A	574912	698905	956439	738324	624174	815157	-0.0109438	0.0194694	-	-	20.9	22	-
700	Transforming acidic coiled-coil-containing protein 1	TACC1	50884.5	62963.8	60138.8	59751.2	65641.1	59654.5	0.0933847	0.425642	-	-	12.4	8	-
702	Leucine-rich repeat and calponin homology domain-containing protein 4	LRCH4	16539.4	18020.4	18753.2	18555.5	17878.2	24077.6	0.171688	0.650883	-	-	6.4	3	-
704	Vacuolar protein sorting-associated protein 26A	VPS26A	361252	412436	432044	411213	402731	388310	-0.000482091	0.0019342	-	-	39.4	12	-
706	Mitochondrial-processing peptidase subunit beta	PMPCB	508737	541125	491825	502125	498371	479356	-0.0582201	0.390366	-	-	36.4	17	-
707	Histone deacetylase complex subunit SAP30	SAP30	20335.8	16012.3	18006.4	16403.5	15809.7	16303.5	-0.157241	0.781893	-	-	11.4	3	-
708	Mediator of RNA polymerase II transcription subunit 24	MED24	35922.2	35006.5	35812	38999.9	37949.2	35613.2	0.0756693	0.51486	-	-	5	4	-
711	PC4 and SFRS1-interacting protein	PSIP1	655557	658392	607823	644884	641693	706845	0.0523331	0.310272	-	-	38.5	22	-
712	Erlin-1	ERLIN1	202352	194925	170730	188521	183391	211322	0.0391957	0.163023	-	-	22.7	9	-
713	Glypican-4;Secreted glypican-4	GPC4	22570.4	18833.9	15930.3	18076.3	19481.9	19052	-0.00445264	0.0115495	-	-	9.1	5	-
714	NADH dehydrogenase [ubiquinone] iron-sulfur protein 3, mitochondrial	NDUFS3	358630	198737	175496	203976	198759	204424	-0.197937	0.344653	-	-	40.2	13	-
715	Serine/arginine-rich splicing factor 10	SRSF10	81189.7	98378.4	109126	103481	97438.4	105725	0.0968208	0.371233	-	-	37	9	-
716	Ceroid-lipofuscinosis neuronal protein 5	CLN5	186437	158642	153419	166757	166828	153080	-0.030517	0.123949	-	-	15.9	6	-
717	Enoyl-CoA delta isomerase 2, mitochondrial	ECI2	403860	372517	373295	396289	390891	362226	-0.000421926	0.00200486	-	-	44.3	14	-
718	KH domain-containing, RNA-binding, signal transduction-associated protein 3	KHDRBS3	13661.7	14312.6	17795.7	14284.1	14421.1	15238.4	-0.0495482	0.169181	-	-	10	3	-
720	TAF5-like RNA polymerase II p300/CBP-associated factor-associated factor 65 kDa subunit 5L	TAF5L	26975.8	28601	25707.1	28297	26374.1	28457.4	0.0328915	0.168138	-	-	9	5	-
721	Polycomb protein EED	EED	103682	104789	95279	102176	101053	110898	0.0485081	0.273982	-	-	21.5	8	-
722	Splicing factor 3B subunit 1	SF3B1	1.38755e+06	1.50574e+06	1.40987e+06	1.44431e+06	1.39545e+06	1.3802e+06	-0.0275277	0.16792	-	-	29.2	39	-
723	Cold shock domain-containing protein E1	CSDE1	1.20082e+06	1.18958e+06	1.17829e+06	1.19425e+06	1.12118e+06	1.33738e+06	0.0297856	0.142936	-	-	42	37	-
724	WW domain-binding protein 4	WBP4	101634	76759.3	94429.1	104123	85645.2	102422	0.10339	0.348564	-	-	20	6	-
725	Interferon-inducible double-stranded RNA-dependent protein kinase activator A	PRKRA	185368	183612	186047	190193	180274	161340	-0.064986	0.363936	-	-	41.5	12	-
726	Peptide chain release factor 1, mitochondrial	MTRF1	5852.05	6076.31	5731.45	7130.33	6467.71	6264.89	0.167825	0.978645	-	-	8.8	3	+
727	Ribosomal protein S6 kinase alpha-5	RPS6KA5	59168.1	56208.1	55842.3	60458.7	53521.8	55271.7	-0.0181131	0.0893343	-	-	15	10	-
728	Mediator of RNA polymerase II transcription subunit 6	MED6	32173.4	42004.6	45098.1	39943.9	47365.1	37323	0.070794	0.18651	-	-	18.3	4	-
729	E3 ubiquitin-protein ligase MYCBP2	MYCBP2	232889	220811	213229	234823	216403	264899	0.0986275	0.506589	-	-	8.3	34	-
731	Nucleoplasmin-3	NPM3	55575.5	50433	48427.3	50196.2	51647.4	50736	-0.0151173	0.0725624	-	-	39.9	5	-
732	Acyl-protein thioesterase 1	LYPLA1	169525	127867	121163	132739	130680	156862	0.0170099	0.0416093	-	-	13.1	3	-
733	GTPase Era, mitochondrial	ERAL1	50847.6	53692.3	54732.1	56059.9	51040.1	50142.2	-0.0195514	0.0965514	-	-	16.9	6	-
734	U5 small nuclear ribonucleoprotein 200 kDa helicase	SNRNP200	1.86159e+06	1.97942e+06	1.92496e+06	2.0476e+06	1.87188e+06	2.05051e+06	0.0493232	0.311061	-	-	38.9	84	-
735	Mitochondrial tRNA-specific 2-thiouridylase 1	TRMU	25371.7	26830	26961.5	26940.2	24364.9	28762.2	0.0135874	0.0567361	-	-	13.8	5	-
736	TIP41-like protein	TIPRL	197143	210589	210669	196697	188498	184023	-0.119411	0.954492	-	-	36.8	10	-
738	TOM1-like protein 1	TOM1L1	80073.3	75376.1	87739.6	81151.9	82222.5	75186.9	-0.0260057	0.119568	-	-	11.6	4	-
739	Ribosomal protein S6 kinase alpha-4	RPS6KA4	85066.1	91286	86407.3	98342.3	92046.7	88594	0.0857516	0.575552	-	-	18.1	12	-
740	Surfeit locus protein 6	SURF6	195652	267411	343638	256007	218622	345510	0.0350365	0.0519238	-	-	29.1	13	-
741	Protein phosphatase 1B	PPM1B	194422	196434	221516	221173	203426	205531	0.0427975	0.219627	-	-	33.9	11	-
742	Arf-GAP with dual PH domain-containing protein 1	ADAP1	80545.7	94659.8	107650	101486	95956.1	92802.4	0.0463056	0.159458	-	-	30.2	10	-
743	Small subunit processome component 20 homolog	UTP20	229728	216407	245658	243091	207070	262097	0.0371296	0.136902	-	-	13.1	35	-
744	Nuclear pore complex protein Nup155	NUP155	524311	551805	519262	575533	559317	533581	0.0644095	0.453326	-	-	27	29	-
745	Protein XRP2	RP2	80459.5	79727.6	80378.3	81186.5	83840.6	79101.3	0.0208139	0.128869	-	-	17.1	6	-
747	WD repeat and HMG-box DNA-binding protein 1	WDHD1	271617	287613	242773	261552	273849	273424	0.0154353	0.0689254	-	-	21.1	21	-
748	Cartilage-associated protein	CRTAP	25997.7	21476.4	21585.9	21423.1	20494.7	19361.6	-0.167871	0.865242	-	-	7.7	4	-
749	Calcium-binding mitochondrial carrier protein Aralar1	SLC25A12	94350.2	100428	100385	102523	95505.7	97599.7	0.00225122	0.0115254	-	-	17	10	-
752	Paralemmin-1	PALM	64740.2	97827.5	63221.9	70097.3	88505.5	83310.7	0.122767	0.280986	-	-	31.8	10	-
753	Renin receptor	ATP6AP2	39408.8	40683.4	36332.5	40377.1	36896.3	39512	0.0050293	0.0223579	-	-	13.8	4	-
754	Ribonuclease H2 subunit A	RNASEH2A	67989.6	59060.7	54624.6	61873.6	61179.9	60013.1	0.0168654	0.0654696	-	-	27.4	7	-
756	Calpain-15	CAPN15	6885.55	5621.76	6127.44	5755.84	6111.77	8297.46	0.0998036	0.258339	-	-	3.2	3	+
757	Breast cancer anti-estrogen resistance protein 3	BCAR3	3939.63	4428.48	4573.03	4536.72	5416.73	4576.23	0.165071	0.714993	-	-	4.7	3	+
758	Ribonuclease P protein subunit p20	POP7	61072.1	59545.6	70533.6	65705.6	65881.1	61820.9	0.0203857	0.086993	-	-	42.1	5	-
759	Ribonuclease P protein subunit p40	RPP40	105918	121883	137939	126622	128193	117051	0.0311705	0.109228	-	-	17.4	6	-
760	Eukaryotic translation initiation factor 3 subunit G	EIF3G	801038	739027	690034	745521	706933	796657	0.0132055	0.0568026	-	-	46.6	21	-
761	Eukaryotic translation initiation factor 3 subunit J	EIF3J	186743	255545	312397	275651	247608	244685	0.0546045	0.114185	-	-	35.3	11	-
762	Carbonyl reductase [NADPH] 3;Carbonyl reductase [NADPH] 1	CBR3;CBR1	19771.8	12236.9	10832.3	11709	11076.9	11462.1	-0.272654	0.614298	-	-	18.1	4	-
763	26S proteasome non-ATPase regulatory subunit 10	PSMD10	86943.2	69054.1	73885.4	72250.3	75997.9	68018.4	-0.0827343	0.35538	-	-	32.3	6	-
765	CAAX prenyl protease 1 homolog	ZMPSTE24	420862	462376	448195	439716	428436	481845	0.0192269	0.0942057	-	-	22.7	11	-
767	Isocitrate dehydrogenase [NADP] cytoplasmic	IDH1	1.62484e+06	1.65969e+06	1.64776e+06	1.60253e+06	1.56615e+06	1.70874e+06	-0.0170696	0.100242	-	-	52.2	23	-
768	Glutamyl-tRNA(Gln) amidotransferase subunit B, mitochondrial	GATB	91314.5	96596.6	93876.1	100473	93209.6	91865.7	0.0183885	0.100297	-	-	18	10	-
769	Protein SCO1 homolog, mitochondrial	SCO1	256690	236421	228333	235588	252169	211527	-0.0470074	0.213558	-	-	16.3	6	-
770	Attractin	ATRN	97700.3	81692.7	84024.3	78250.6	85084.8	84615.9	-0.0838153	0.421447	-	-	7.9	11	-
771	Signal transducing adapter molecule 2	STAM2	207175	185268	148908	154228	171514	181182	-0.084687	0.267785	-	-	21.1	10	-
773	Cyclin-K	CCNK	33849.3	33122.3	27344.8	31331.8	28984.8	35555.4	0.0249316	0.0772795	-	-	8.3	4	-
774	Short-chain dehydrogenase/reductase 3	DHRS3	31831.2	30997	35677.7	33780.5	27575.2	35795.4	-0.0260855	0.0812974	-	-	12.6	4	-
775	PRA1 family protein 3	ARL6IP5	117873	142534	153702	138192	135442	131269	-0.023931	0.0827938	-	-	17	4	-
778	Pre-mRNA-splicing factor SPF27	BCAS2	15210.1	17896.5	19389.6	18827.6	19985	19718.3	0.163769	0.795577	-	-	31.1	6	-
779	Dynactin subunit 3	DCTN3	232180	194306	227004	206993	233779	199799	-0.0276692	0.103937	-	-	26.9	6	-
780	DnaJ homolog subfamily C member 8	DNAJC8	1.06763e+06	515266	447714	477689	488215	516620	-0.343846	0.534071	-	-	42.7	16	-
781	Survival of motor neuron-related-splicing factor 30	SMNDC1	387352	292556	229337	244742	319111	330813	-0.00283152	0.00466318	-	-	41.2	10	-
782	Cell cycle checkpoint protein RAD17	RAD17	27520.1	28339.8	29920.2	31710	29628.4	29758.7	0.0869322	0.573857	-	-	10.7	5	-
783	ATP synthase subunit d, mitochondrial	ATP5H	294547	281512	318690	286936	308266	285172	-0.0223709	0.112143	-	-	45.3	9	-
785	Flotillin-1	FLOT1	24097.3	28246.8	29767.4	29930.1	28714.1	26242	0.0515152	0.199133	-	-	12.4	4	-
786	Triple functional domain protein	TRIO	32043.2	31364.7	32622.8	33948.7	32185.6	32499.3	0.0383781	0.239257	-	-	4.8	15	-
787	ATP synthase subunit g, mitochondrial	ATP5L	302882	223074	207925	235007	225268	197829	-0.141246	0.422614	-	-	44.7	4	-
788	Carboxypeptidase D	CPD	272542	262280	240100	245690	250228	250231	-0.0526255	0.319495	-	-	11.4	17	-
789	Glutaredoxin-3	GLRX3	403824	364409	372998	387573	395348	343776	-0.0197984	0.0888224	-	-	31.6	13	-
790	Ribosomal L1 domain-containing protein 1	RSL1D1	1.24043e+06	2.13727e+06	3.11082e+06	2.09368e+06	1.88288e+06	2.10685e+06	0.00338912	0.00378538	-	-	44.9	36	-
791	Wolframin	WFS1	23949.1	22978.1	21692	24637.3	21914.8	27298.3	0.10139	0.465482	-	-	8.1	7	-
792	ATP-dependent Clp protease ATP-binding subunit clpX-like, mitochondrial	CLPX	183267	166588	162414	176400	162764	165034	-0.0218366	0.108283	-	-	28.3	16	-
793	Nebulette	NEBL	327293	454296	353708	374178	437837	390505	0.0942277	0.300402	-	-	37.4	12	-
794	SEC14-like protein 2	SEC14L2	256079	218548	199256	228095	206974	242961	0.0135473	0.0427659	-	-	25.3	9	-
797	Gamma-synuclein	SNCG	842757	755754	757848	759304	917034	826523	0.0845881	0.416477	-	-	81.9	11	-
798	Probable cytosolic iron-sulfur protein assembly protein CIAO1	CIAO1	98409.9	94047	105025	104868	104113	98385.5	0.0480617	0.283398	-	-	21.8	8	-
799	DNA fragmentation factor subunit beta	DFFB	112672	135719	130340	130710	142136	126409	0.0789013	0.373706	-	-	21	6	-
800	AN1-type zinc finger protein 5	ZFAND5	80466.7	79271.1	79030.5	79337.3	75722.5	81952.7	-0.0113615	0.0637673	-	-	16.4	4	-
801	Signal recognition particle subunit SRP72	SRP72	728603	817156	905992	847891	737429	1.05401e+06	0.0963204	0.278503	-	-	40.7	29	-
803	Decapping and exoribonuclease protein	DXO	24029	26498.7	26347.8	26654.7	25790.7	22091.4	-0.0478819	0.197946	-	-	8.1	3	-
804	N(G),N(G)-dimethylarginine dimethylaminohydrolase 1	DDAH1	470835	403251	330203	362811	392804	396188	-0.0503462	0.149092	-	-	46.3	11	-
805	ATP-dependent DNA helicase Q4	RECQL4	33405.6	32233.4	31871.9	30910.8	30794.1	35354.5	-0.00942392	0.0407269	-	-	9.1	8	-
806	ATP-dependent DNA helicase Q5	RECQL5	212142	251289	324885	242601	208495	285682	-0.0871017	0.194221	-	-	10.5	9	-
807	Unconventional prefoldin RPB5 interactor 1	URI1	85363.4	78832	78521.4	81659.5	91517.9	77784.4	0.0458903	0.220435	-	-	25.6	11	-
809	Metastasis-associated protein MTA2	MTA2	695578	823715	951376	814332	787368	830795	-0.0110751	0.0333222	-	-	34.1	22	-
810	Serine/threonine-protein kinase 10	STK10	230347	255882	238982	244599	240607	268417	0.0551269	0.308808	-	-	20.6	23	-
811	Glutamine--fructose-6-phosphate aminotransferase [isomerizing] 2	GFPT2	86505.8	96029.5	91766	98379	97314	93468.7	0.0770823	0.523219	-	-	19.5	13	-
812	Tubulin polymerization-promoting protein	TPPP	65346.4	64889.7	44884.5	49140.1	65441.2	50256.9	-0.0786322	0.171017	-	-	17.8	4	-
814	Kelch repeat and BTB domain-containing protein 11	KBTBD11	42796.7	43915.7	45144.8	43777.9	45315.7	42071.3	-0.00791459	0.0414239	-	-	9	5	-
815	Mitochondrial import receptor subunit TOM70	TOMM70A	738438	558391	482802	529884	505658	565112	-0.131603	0.381382	-	-	28.6	21	-
816	Importin-13	IPO13	5674.76	4557.23	6160.4	5795.19	5476.4	6027.47	0.0879663	0.284274	-	-	5.2	3	+
817	Phospholipase DDHD2	DDHD2	21172	19767.3	16411.1	18925.5	18410.9	19987.7	0.00668618	0.0209385	-	-	9	6	-
818	Unconventional myosin-Id	MYO1D	212367	271128	274155	268851	276880	245342	0.0701126	0.251346	-	-	22.2	22	-
819	TOX high mobility group box family member 4	TOX4	43339.1	47200.6	53681.3	53160.7	53013	45195	0.0713249	0.275286	-	-	8.7	5	-
820	Protein-methionine sulfoxide oxidase MICAL2	MICAL2	3102.29	3322.33	3721.36	4124.87	3228.5	3335.56	0.0705963	0.212317	-	-	3.6	3	+
821	Protein transport protein Sec24D	SEC24D	301930	323937	312411	318833	319847	294196	-0.00880206	0.0455843	-	-	14	15	-
822	STAGA complex 65 subunit gamma	SUPT7L	22657.5	33133.1	32792.6	30864.9	35233.3	30302.5	0.140237	0.389338	-	-	6.3	3	-
824	E3 UFM1-protein ligase 1	UFL1	307840	286738	274000	304959	280935	286808	0.00761829	0.0363396	-	-	35.1	26	-
825	Transmembrane and coiled-coil domains protein 1	TMCC1	33570	34382.9	43794.1	35436	30570.3	36122.7	-0.123116	0.443929	-	-	13.1	6	-
826	SAM and SH3 domain-containing protein 1	SASH1	8937	10211	10194.3	9503.02	9864.33	10017.9	0.00452334	0.0174899	-	-	3.4	3	+
827	UBX domain-containing protein 7	UBXN7	123369	133665	132286	133605	135203	129437	0.0333599	0.204413	-	-	33.7	13	-
828	SUN domain-containing protein 1	SUN1	55357.2	61389.4	62253.1	62028.6	61430.5	56754.2	0.0105691	0.0476931	-	-	10.7	9	-
829	Proline synthase co-transcribed bacterial homolog protein	PROSC	232755	207908	190996	202212	215007	209421	-0.00721573	0.0286385	-	-	34.9	9	-
830	Erlin-2	ERLIN2	58478.3	55790.6	51660.3	56216.9	49446.9	54746.5	-0.0491095	0.241236	-	-	11.8	4	-
831	Pre-mRNA-processing factor 6	PRPF6	823474	821196	699552	824078	756919	869283	0.0656213	0.299473	-	-	40.1	41	-
833	Pre-mRNA cleavage complex 2 protein Pcf11	PCF11	94691.5	118073	115390	104766	111372	118021	0.0313658	0.113561	-	-	9.4	14	-
834	Protein furry homolog-like	FRYL	132288	127070	119484	133503	123593	131847	0.0384064	0.218293	-	-	5.3	17	-
835	Nuclear factor of activated T-cells 5	NFAT5	34128.6	32984.9	32149.1	34370.7	34904.3	32036.8	0.028916	0.158308	-	-	6.4	7	-
836	Endonuclease domain-containing 1 protein	ENDOD1	123980	146305	149191	158683	142423	163172	0.148827	0.767745	-	-	24.4	10	-
838	D-glucuronyl C5-epimerase	GLCE	28495.5	39944	50472.3	43690.3	41618.6	32148.5	0.00836278	0.0129875	-	-	9.6	6	-
840	Glutaminase kidney isoform, mitochondrial	GLS	178551	142520	124704	151170	138282	154050	0.00705558	0.0180417	-	-	4	3	-
841	HAUS augmin-like complex subunit 5	HAUS5	77159.7	61688.4	52913.3	61238.5	61771.9	75156.5	0.0582702	0.14642	-	-	13.9	9	-
842	RING finger protein 37	UBOX5	7704.48	9485.11	10073	9983.07	10441.9	7930.12	0.0557892	0.144218	-	-	6.6	3	+
844	Lysine-specific demethylase 4B	KDM4B	52801.1	54205.4	53701.1	63540.4	52740.5	55050.2	0.0877923	0.466485	-	-	11.1	9	-
845	Protein SOGA1;N-terminal form;C-terminal 80 kDa form	SOGA1	15146.3	15061.5	17491.6	17031.4	15804.9	16260.4	0.0444804	0.198955	-	-	3.4	5	-
846	Ubiquitin carboxyl-terminal hydrolase 19	USP19	170118	185740	197545	187624	192821	167876	-0.013166	0.0531881	-	-	13.2	13	-
847	WD repeat-containing protein 47	WDR47	27289.3	27073.8	19136.4	23831	22356.6	25578.7	-0.0176902	0.0413759	-	-	8.1	5	-
848	AP-2 complex subunit alpha-2	AP2A2	238341	254185	239039	251134	250601	240609	0.0214618	0.128554	-	-	18	16	-
849	Protein transport protein Sec31A	SEC31A	566811	566849	565763	593383	558743	539871	-0.00742174	0.040622	-	-	20.3	25	-
850	Protein HEXIM1	HEXIM1	235108	202413	217302	206147	212855	207579	-0.0610409	0.355088	-	-	32	13	-
851	Tight junction protein ZO-3	TJP3	114900	123433	114500	123972	116469	133003	0.0806519	0.488909	-	-	18.8	15	-
855	E3 ubiquitin-protein ligase UBR5	UBR5	263480	276637	283532	280534	272032	276971	0.010829	0.0621592	-	-	12.2	32	-
856	Arf-GAP domain and FG repeat-containing protein 2	AGFG2	188871	150601	103912	132229	132497	209352	0.10381	0.153535	-	-	18.3	9	-
857	Splicing factor, arginine/serine-rich 15	SCAF4	52791.2	40636.2	38644.8	52309.4	47144.1	54995.4	0.236707	0.937758	-	-	11.6	9	-
859	NADH dehydrogenase [ubiquinone] 1 beta subcomplex subunit 6	NDUFB6	69936.8	36551.3	28394.2	34245.3	34407.1	46047.5	-0.139946	0.171061	-	-	35.4	6	-
860	Mitofusin-2	MFN2	155667	155989	149021	154789	145770	168032	0.0224392	0.112135	-	-	12.5	8	-
861	Snurportin-1	SNUPN	77810.9	83687.3	73473.9	81831.8	74334.9	75046.8	-0.0225736	0.106231	-	-	10.8	5	-
862	Ubiquitin conjugation factor E4 B	UBE4B	42856.8	39642.3	37080.6	41002	37692.9	40617.2	-0.00171608	0.00710085	-	-	11.5	11	-
863	Zinc finger protein-like 1	ZFPL1	68043.5	60858.7	70180.1	64892.1	68149.5	55626.4	-0.080156	0.34321	-	-	14.2	4	-
864	Elongator complex protein 1	IKBKAP	450923	473622	484584	496314	476089	469911	0.0338357	0.214012	-	-	21.7	22	-
865	Ubiquitin-like protein 3	UBL3	1473.23	1425.47	2202.58	1783.37	1690.09	1144.25	-0.141168	0.241757	-	-	22.2	3	+
868	NADH dehydrogenase [ubiquinone] 1 beta subcomplex subunit 4	NDUFB4	18773	17372.6	17720.7	16438.1	15193.8	14911.2	-0.21133	1.50726	-	-	33.3	3	-
869	NADH dehydrogenase [ubiquinone] 1 alpha subcomplex subunit 7	NDUFA7	230392	305001	234287	233029	315056	194772	-0.0677591	0.134008	-	-	61.1	9	-
871	LETM1 and EF-hand domain-containing protein 1, mitochondrial	LETM1	629969	551145	540645	564126	543471	516424	-0.0818734	0.453871	-	-	36.7	25	-
872	Epsin-2	EPN2	185216	189982	192920	198899	196512	171883	-0.00499744	0.0220258	-	-	16.3	11	-
873	Starch-binding domain-containing protein 1	STBD1	117208	100448	93849.2	109057	98002.6	116464	0.0573049	0.214189	-	-	25.7	9	-
875	Zinc finger Ran-binding domain-containing protein 2	ZRANB2	464386	352018	422865	468076	408583	542536	0.195307	0.694789	-	-	43.8	17	-
876	Sorting nexin-4	SNX4	55404.8	59045.9	62673.2	65187.8	61995.6	53053.3	0.0215049	0.0794549	-	-	20.7	10	-
877	Luc7-like protein 3	LUC7L3	493693	706528	951730	697853	594480	889820	0.0510516	0.0733293	-	-	34.5	19	-
879	Chromosome-associated kinesin KIF4A	KIF4A	68989.3	77579.5	80461.8	82475.1	76430.2	81018.9	0.0820025	0.459459	-	-	10.7	13	-
880	Myotubularin-related protein 5	SBF1	48323.8	57777.2	58354	60693.1	56938.7	57211.8	0.0930624	0.459293	-	-	4.7	8	-
881	Golgi SNAP receptor complex member 1	GOSR1	68754.9	83827.4	81567.7	84455.8	83153	81726.3	0.0959614	0.491615	-	-	21.2	6	-
882	Histone acetyltransferase KAT7	KAT7	22252.5	26081.2	20252.3	24026.7	24490.1	25426.8	0.116044	0.516535	-	-	8.2	4	-
883	Arginyl-tRNA--protein transferase 1	ATE1	348786	342981	347952	342005	345400	341434	-0.015155	0.0981329	-	-	7.7	4	-
884	Arginyl-tRNA--protein transferase 1	ATE1	31452.2	32349.2	34891.3	33495	33028.1	29867.4	-0.034516	0.166056	-	-	6.2	3	-
888	Vesicle-associated membrane protein-associated protein B/C	VAPB	363147	355035	305382	306040	343210	346774	-0.0374415	0.155013	-	-	51.9	13	-
889	RasGAP-activating-like protein 1	RASAL1	13595.2	13313.7	15173.6	16317.8	14503.4	14029.3	0.0912344	0.430761	-	-	6.2	5	-
891	Myelin protein zero-like protein 1	MPZL1	270531	275519	331673	285947	281365	279068	-0.0462994	0.201809	-	-	22.4	8	-
892	NADH dehydrogenase [ubiquinone] 1 subunit C2;NADH dehydrogenase [ubiquinone] 1 subunit C2, isoform 2	NDUFC2;NDUFC2-KCTD14	94745.4	65027.1	65261.3	71012.7	69271.2	68944.3	-0.0818529	0.221469	-	-	35.3	5	-
893	NADH dehydrogenase [ubiquinone] 1 alpha subcomplex subunit 10, mitochondrial	NDUFA10	160813	162628	148752	162424	155247	157803	0.0108601	0.0580863	-	-	34.4	12	-
894	Peptidyl-prolyl cis-trans isomerase FKBP9	FKBP9	603105	578136	561873	539293	578462	507585	-0.102373	0.686417	-	-	21.8	15	-
895	6-phosphogluconolactonase	PGLS	123540	118543	129368	123757	124961	116846	-0.022759	0.126842	-	-	37.2	7	-
896	Bifunctional 3-phosphoadenosine 5-phosphosulfate synthase 2;Sulfate adenylyltransferase;Adenylyl-sulfate kinase	PAPSS2	190129	213659	248430	226178	214146	255708	0.0984774	0.367646	-	-	33.6	20	-
897	Structural maintenance of chromosomes protein 2	SMC2	585465	616789	649515	655731	604722	623206	0.0251205	0.136463	-	-	26.6	34	-
898	Ubiquitin-like modifier-activating enzyme ATG7	ATG7	78051.6	74815.8	67132.3	80168.1	72372.5	70142.7	0.0179951	0.0735457	-	-	19.2	13	-
899	Transforming acidic coiled-coil-containing protein 2	TACC2	92553.9	103170	99124.4	92892.5	109373	86835.2	-0.0338212	0.126417	-	-	17.3	10	-
900	Phenylalanine--tRNA ligase, mitochondrial	FARS2	47116.7	52116.5	50453.9	55908	52194.4	52201.8	0.0993682	0.673147	-	-	17.1	8	-
901	Zinc finger and BTB domain-containing protein 7A	ZBTB7A	12248.9	12988.2	12075.4	12296.2	12473.1	13011.3	0.018292	0.088381	-	-	8.2	3	-
902	Acyl-protein thioesterase 2	LYPLA2	366623	428827	536261	432539	459612	403713	-0.0236842	0.0603919	-	-	29.4	7	-
903	Importin-7	IPO7	226683	196205	175369	191895	170625	208627	-0.0637848	0.217337	-	-	13.5	14	-
904	E3 ubiquitin-protein ligase ARIH2	ARIH2	72049.3	70077.7	73150	75199.5	69036.9	66146.9	-0.035011	0.18989	-	-	14	7	-
905	Tumor necrosis factor alpha-induced protein 8	TNFAIP8	69193.2	55691	44219.8	55068	52274.7	48206.1	-0.0987411	0.255294	-	-	13.3	3	-
906	Mitogen-activated protein kinase kinase kinase 6	MAP3K6	5347.02	5838.86	6096.61	6632.95	5502.7	4463.55	-0.0748161	0.192545	-	-	3.8	4	+
907	Pre-mRNA-splicing factor SLU7	SLU7	31776.4	38885.4	39418.4	37183.3	34554.3	36839	-0.013766	0.0479306	-	-	9	5	-
908	Phosphoacetylglucosamine mutase	PGM3	791303	753397	710300	731861	696107	769859	-0.0368653	0.201309	-	-	39.7	25	-
909	Adenylyltransferase and sulfurtransferase MOCS3;Molybdopterin-synthase adenylyltransferase;Molybdopterin-synthase sulfurtransferase	MOCS3	17504	17340.3	16590.7	17993.8	15972.3	14876.9	-0.0786832	0.376102	-	-	10.7	4	-
911	CD2 antigen cytoplasmic tail-binding protein 2	CD2BP2	29927.1	33173.5	31367	30230.9	30593.3	26687.8	-0.11177	0.637813	-	-	14.1	4	-
912	Zinc finger FYVE domain-containing protein 9	ZFYVE9	4055.49	5957.79	5029.83	4979.05	6137.4	4317.95	0.0395603	0.077846	-	-	2.2	3	+
913	Tumor necrosis factor receptor superfamily member 6B	TNFRSF6B	70808	71897.2	64217.5	64789.2	66236.9	68182	-0.0533461	0.315453	-	-	22.3	7	-
914	Supervillin	SVIL	58045.4	59806.8	64316.5	64091.9	62590.5	59909.2	0.0353939	0.198009	-	-	8.6	13	-
915	BAG family molecular chaperone regulator 4	BAG4	17012.7	53526.6	53821.3	47904.5	50766.6	47688.7	0.414216	0.440754	-	-	13.3	4	-
916	Activator of 90 kDa heat shock protein ATPase homolog 1	AHSA1	916468	913453	844585	879718	849968	868215	-0.0410523	0.265863	-	-	57.1	17	-
917	Poly(A)-specific ribonuclease PARN	PARN	881845	937723	972746	957234	942080	938920	0.0246582	0.146726	-	-	34.1	23	-
918	dTDP-D-glucose 4,6-dehydratase	TGDS	41139.6	45773	51128.5	47218.5	45638	49751.3	0.0517224	0.218754	-	-	8.6	4	-
919	Proteasome assembly chaperone 1	PSMG1	497914	496882	564914	550527	544666	464237	-0.00192782	0.0068535	-	-	41	14	-
920	Sphingosine-1-phosphate lyase 1	SGPL1	458674	497219	494512	498873	473937	488910	0.0118607	0.0650995	-	-	26.2	15	-
922	Ribosome biogenesis protein NSA2 homolog	NSA2	51046.1	68141	71966.3	66211.3	60072.5	81304	0.123154	0.322764	-	-	18.8	5	-
923	GDH/6PGL endoplasmic bifunctional protein;Glucose 1-dehydrogenase;6-phosphogluconolactonase	H6PD	204885	218279	190558	213976	209575	204012	0.0341177	0.184375	-	-	21.4	15	-
924	Protein transport protein Sec24A	SEC24A	138997	136285	126266	140221	135385	133581	0.0281159	0.161312	-	-	14.7	12	-
925	Protein transport protein Sec24B	SEC24B	135800	134052	139045	142841	128423	128173	-0.0354733	0.200688	-	-	13.9	15	-
927	NAD kinase	NADK	50392.3	54291.6	62313.9	55077.2	57836.6	57307.8	0.032894	0.136248	-	-	15	6	-
928	Tyrosyl-DNA phosphodiesterase 2	TDP2	67913.3	59327.4	46993.2	50503	51122.4	59128.3	-0.103557	0.306962	-	-	14.8	5	-
931	Histidine protein methyltransferase 1 homolog	METTL18	20477.7	25995	23342.4	22685.1	24718.7	23989.4	0.0381671	0.141855	-	-	6.2	3	-
932	Persulfide dioxygenase ETHE1, mitochondrial	ETHE1	468787	423319	361939	368275	418816	411865	-0.0590504	0.217605	-	-	40.6	10	-
933	Long-chain-fatty-acid--CoA ligase 3	ACSL3	478999	558324	589975	604485	563534	513484	0.0495832	0.191372	-	-	30.3	19	-
934	DNA-directed RNA polymerase I subunit RPA1	POLR1A	138323	147019	151694	152240	151604	151444	0.0600747	0.417462	-	-	11.5	18	-
935	YEATS domain-containing protein 4	YEATS4	73967.7	75407.1	81086.9	80858.3	75208	87167.4	0.0763353	0.425018	-	-	44.9	10	-
936	Zinc finger and BTB domain-containing protein 11	ZBTB11	48315.8	55638.4	57142	58548.3	56318	64901.5	0.15945	0.868079	-	-	8.5	8	-
937	CCR4-NOT transcription complex subunit 4	CNOT4	89044.9	90798.5	100847	99405.6	94774.1	100404	0.0714223	0.433611	-	-	9.9	7	-
938	STAM-binding protein	STAMBP	446953	404988	429357	428584	404299	391661	-0.0651921	0.411789	-	-	30.7	13	-
939	Cleavage and polyadenylation specificity factor subunit 4	CPSF4	20434.6	20236	20816.6	21493.4	20237.4	19820.2	0.000740464	0.00351761	-	-	33.1	7	-
941	N-acetylserotonin O-methyltransferase-like protein	ASMTL	203511	204555	200783	207798	200156	202395	0.00341645	0.0199732	-	-	28.8	19	-
942	Phosphatidate cytidylyltransferase 2	CDS2	116651	123148	123908	125144	116459	138206	0.0594584	0.308735	-	-	13	4	-
945	Bromodomain-containing protein 1	BRD1	41825.8	53507.8	58396.4	53341.1	50814.5	54417.3	0.0581769	0.180426	-	-	3.9	4	-
946	Ribonuclease P protein subunit p29	POP4	59171.7	95181	100362	87048.2	95429.2	79107.2	0.0724444	0.13631	-	-	27.3	5	-
947	E3 ubiquitin-protein ligase HERC2	HERC2	69189.6	72375.4	75510.4	80375.1	72137.3	74322.7	0.0628554	0.37502	-	-	4.6	20	-
948	Ras-related protein Rab-3D	RAB3D	170208	190629	193316	185606	194599	190138	0.0435897	0.24219	-	-	19.6	5	-
949	Synaptosomal-associated protein 29	SNAP29	74262.3	86868.5	75738.1	79848	91678.5	79399.2	0.0834941	0.390108	-	-	33.7	8	-
950	Serine/threonine-protein kinase OSR1	OXSR1	270710	251828	225462	246526	225402	251162	-0.0464051	0.208178	-	-	24.3	12	-
951	Geranylgeranyl pyrophosphate synthase	GGPS1	32313.5	26718.2	26023.9	23458.9	27958.7	25753.1	-0.137207	0.581435	-	-	13	3	-
952	Heat shock 70 kDa protein 4L	HSPA4L	369758	329849	291126	324817	311154	342150	-0.0127156	0.0449812	-	-	33.5	25	-
953	Polypyrimidine tract-binding protein 3	PTBP3	101392	92581.7	55894.6	84203	82764.8	102031	0.146171	0.272019	-	-	10.9	5	-
954	TBC1 domain family member 8	TBC1D8	17115.1	18291.1	22475.5	21352.7	19165.4	16896.3	-0.00837695	0.0214569	-	-	7	7	-
956	U6 snRNA-associated Sm-like protein LSm8	LSM8	153736	140392	176401	155818	163079	130201	-0.0675334	0.229663	-	-	44.8	4	-
957	AP-2 complex subunit alpha-1	AP2A1	892299	943945	954388	981486	977731	886822	0.0274144	0.149376	-	-	27.4	28	-
958	Protein Wiz	WIZ	7865.33	8655.06	7672.53	8151.17	8719.63	6589.02	-0.0524723	0.162486	-	-	4.3	3	+
959	Probable ATP-dependent RNA helicase DDX58	DDX58	39862.4	41316.4	43497.1	44656.7	43046.4	42771.9	0.0662555	0.440391	-	-	11.4	10	-
960	Double-stranded RNA-binding protein Staufen homolog 1	STAU1	329413	321513	329297	335205	311126	357513	0.0321253	0.17403	-	-	39.7	19	-
961	Tetratricopeptide repeat protein 4	TTC4	118456	95752.1	101236	98183.3	89531.6	100061	-0.128185	0.632484	-	-	27.6	12	-
963	BAG family molecular chaperone regulator 2	BAG2	525370	366281	339339	351781	375313	495465	0.000847939	0.00145078	-	-	52.6	13	-
964	BAG family molecular chaperone regulator 3	BAG3	47702.3	107876	63888	62535.2	107145	55619.5	0.060281	0.0618053	-	-	38.1	16	-
965	Mitogen-activated protein kinase kinase kinase kinase 4	MAP4K4	96182.4	101422	106627	107722	102459	103775	0.04634	0.284699	-	-	11.1	12	-
966	Malonyl-CoA decarboxylase, mitochondrial	MLYCD	87144.4	90677.3	83823.5	87934.1	91802.8	92242.9	0.0562984	0.380198	-	-	15.9	7	-
967	Quinone oxidoreductase-like protein 1	CRYZL1	555907	529569	567134	557388	531737	561898	-0.00121786	0.00647683	-	-	37.2	15	-
968	Apoptosis-inducing factor 1, mitochondrial	AIFM1	934970	975730	1.00878e+06	991191	951394	1.02814e+06	0.0250778	0.146488	-	-	42.4	25	-
969	Chloride intracellular channel protein 3	CLIC3	44514.8	36486.7	40452.2	37672.6	40230	34805.8	-0.105586	0.493381	-	-	43.6	7	-
973	Uridine diphosphate glucose pyrophosphatase	NUDT14	29275.1	27691.9	26470.8	24923.8	25574.6	29275.6	-0.0672029	0.32227	-	-	22.1	4	-
976	3(2),5-bisphosphate nucleotidase 1	BPNT1	399576	413069	383676	374341	396620	431472	0.00554388	0.0250785	-	-	12.5	4	-
978	N(G),N(G)-dimethylarginine dimethylaminohydrolase 2	DDAH2	163103	121528	112905	120271	124148	135610	-0.0481228	0.128508	-	-	34.7	9	-
979	Abhydrolase domain-containing protein 16A	ABHD16A	46991	50455.9	56415	54510.4	51828.1	52590.8	0.0505305	0.243659	-	-	14.5	7	-
980	Thioredoxin domain-containing protein 12	TXNDC12	320351	399817	447700	399785	435570	363246	0.0471848	0.132956	-	-	48.3	8	-
982	Probable tRNA pseudouridine synthase 2	TRUB2	13856.6	15728.2	13677.4	15850.9	15655.7	15532.4	0.12361	0.738217	-	-	13	4	-
983	Methyl-CpG-binding domain protein 3	MBD3	71165.5	56682.2	57376.7	54207.6	57621.5	52682	-0.164043	0.794505	-	-	27.5	7	-
984	DNA topoisomerase 3-beta-1	TOP3B	54218.4	58241.8	67420.8	65071.5	60995.3	60239.5	0.0558006	0.238696	-	-	14.3	8	-
985	Diphosphoinositol polyphosphate phosphohydrolase 1	NUDT3	371006	285162	217938	252255	253298	379501	0.0242259	0.0363746	-	-	42.4	7	-
986	B-cell lymphoma/leukemia 10	BCL10	60448.8	45895.6	34762.6	39759.4	43540.8	52206.7	-0.0312359	0.053947	-	-	26.2	7	-
987	NADH dehydrogenase [ubiquinone] 1 beta subcomplex subunit 10	NDUFB10	50878.2	54686.2	55005	52577.5	47545.8	46993	-0.127192	0.853773	-	-	35.5	5	-
988	Cleft lip and palate transmembrane protein 1	CLPTM1	152559	126656	100935	114297	110616	143203	-0.0357627	0.0767748	-	-	9.3	7	-
989	Zinc finger BED domain-containing protein 1	ZBED1	18075.2	19184.1	21397.8	21404.7	20562.6	16761.1	-0.00277248	0.00788022	-	-	10.4	6	-
990	Molybdopterin synthase catalytic subunit	MOCS2	11472	9989.9	8383.06	9447.06	10407.5	10564.6	0.0375312	0.108686	-	-	18.6	3	+
991	Mitochondrial import receptor subunit TOM40 homolog	TOMM40	276656	282670	237328	263897	252236	289993	0.0188909	0.0721605	-	-	24.3	7	-
992	Peroxisomal membrane protein 11B	PEX11B	356959	410793	499957	458637	425692	383597	0.0102585	0.0264001	-	-	25.5	6	-
993	Serine/threonine-protein kinase PAK 4	PAK4	208271	231262	261314	246373	224274	232996	0.0108777	0.0393748	-	-	39.9	20	-
994	Serine/threonine-protein kinase Chk2	CHEK2	52231.7	56773.8	55911.5	56441.1	55468.8	57746.7	0.0416223	0.25734	-	-	15.5	8	-
995	Actin-like protein 6A	ACTL6A	338457	314213	331589	327672	310102	333576	-0.0190328	0.106954	-	-	29.4	13	-
996	Histone-lysine N-methyltransferase NSD2	WHSC1	22693.5	29005.1	37961.7	30562.2	28565.9	31151	0.0407313	0.0838392	-	-	6.4	6	-
997	Molybdopterin synthase sulfur carrier subunit	MOCS2	25833.4	30083.9	29324.8	31366.5	33128.5	27134.7	0.102362	0.445999	-	-	30.7	3	-
999	Cytochrome b5	CYB5A	29022.7	24820.5	28832.6	24424.3	28202.5	24195.1	-0.105854	0.485878	-	-	36.7	3	-
1000	L-lactate dehydrogenase A chain	LDHA	4.84675e+06	5.05151e+06	5.2366e+06	4.78556e+06	4.79771e+06	4.64061e+06	-0.0890057	0.719382	-	-	39.8	21	-
1001	Glutamate dehydrogenase 1, mitochondrial;Glutamate dehydrogenase 2, mitochondrial	GLUD1;GLUD2	2.05909e+06	2.2434e+06	2.54667e+06	2.34395e+06	2.24589e+06	2.15986e+06	-0.0163784	0.064159	-	-	52.5	28	-
1002	Dihydrofolate reductase	DHFR	100215	93745.3	89713.9	92157.5	85181.4	103539	-0.0174529	0.068105	-	-	44.4	8	-
1003	NADH-cytochrome b5 reductase 3;NADH-cytochrome b5 reductase 3 membrane-bound form;NADH-cytochrome b5 reductase 3 soluble form	CYB5R3	626879	752764	795609	735837	749517	679047	-0.00119487	0.00391903	-	-	55.4	15	-
1004	Glutathione reductase, mitochondrial	GSR	2.037e+06	2.12299e+06	2.3556e+06	2.12783e+06	2.05932e+06	2.06814e+06	-0.0562493	0.326869	-	-	45.5	23	-
1005	Cytochrome c oxidase subunit 2	MT-CO2	276413	264044	220908	259412	271678	235318	0.0135663	0.0454062	-	-	30.8	6	-
1006	Superoxide dismutase [Cu-Zn]	SOD1	502692	470713	522854	465681	507160	452411	-0.0705058	0.417838	-	-	41.6	6	-
1007	Purine nucleoside phosphorylase	PNP	1.12762e+06	1.08093e+06	1.06983e+06	1.06692e+06	1.11515e+06	1.07018e+06	-0.011465	0.0679006	-	-	69.9	18	-
1008	Hypoxanthine-guanine phosphoribosyltransferase	HPRT1	1.11927e+06	940915	836509	895274	920142	897296	-0.084387	0.334184	-	-	56.4	11	-
1009	Aspartate aminotransferase, mitochondrial	GOT2	2.57274e+06	3.01243e+06	3.61048e+06	3.1499e+06	3.17045e+06	2.74776e+06	-0.00939024	0.0245955	-	-	63.5	31	-
1010	Epidermal growth factor receptor	EGFR	562374	533111	555141	543860	513404	523792	-0.062166	0.458599	-	-	31.6	32	-
1011	Phosphoglycerate kinase 1	PGK1	1.2768e+07	1.27396e+07	1.35777e+07	1.30526e+07	1.31263e+07	1.20256e+07	-0.0333939	0.198581	-	-	73.6	37	-
1012	Adenylate kinase isoenzyme 1	AK1	856337	802610	772486	763565	765822	770956	-0.078659	0.574931	-	-	53.6	13	-
1015	Urokinase-type plasminogen activator;Urokinase-type plasminogen activator long chain A;Urokinase-type plasminogen activator short chain A;Urokinase-type plasminogen activator chain B	PLAU	10080.8	15295.8	8388.71	10798.7	14819.9	8625.51	0.0312703	0.0405355	-	-	13.8	5	-
1016	Adenosine deaminase	ADA	301606	274293	294535	283307	297833	266839	-0.0379949	0.20684	-	-	39.4	14	-
1017	Carbonic anhydrase 2	CA2	356052	380517	396305	375890	379693	352340	-0.0315156	0.173995	-	-	43.1	9	-
1018	Argininosuccinate synthase	ASS1	414009	463804	511327	486650	450938	448678	0.00135577	0.00495091	-	-	29.1	15	-
1020	Complement C3;Complement C3 beta chain;C3-beta-c;Complement C3 alpha chain;C3a anaphylatoxin;Acylation stimulating protein;Complement C3b alpha chain;Complement C3c alpha chain fragment 1;Complement C3dg fragment;Complement C3g fragment;Complement C3d fragment;Complement C3f fragment;Complement C3c alpha chain fragment 2	C3	206331	21973.4	15108.6	21549.5	19419.8	22800.8	-0.947916	0.485524	-	-	3.7	6	-
1021	Metalloproteinase inhibitor 1	TIMP1	48298.7	46590.5	46957.8	47870.9	48561.4	45292	-0.00172361	0.00890991	-	-	18.8	4	-
1022	Cystatin-C	CST3	23590.7	26435.4	29792.9	24720.9	28521	24036.4	-0.0442268	0.150116	-	-	25.3	3	-
1026	GTPase KRas;GTPase KRas, N-terminally processed	KRAS	156152	151086	174846	167756	162161	166141	0.0439338	0.236581	-	-	19.1	4	-
1027	Low-density lipoprotein receptor	LDLR	55924.9	59835.1	46165.9	49135	55327.3	57179.4	0.00297629	0.00870419	-	-	13.4	9	-
1029	Transforming growth factor beta-1;Latency-associated peptide	TGFB1	65042.8	69479.7	80215.7	74575.6	71973.8	66385	-0.00827813	0.0294057	-	-	12.8	5	-
1030	Ig kappa chain C region	IGKC	46612.9	4334.33	4418.59	4128.95	2695.65	4617	-1.3729	0.780049	-	-	51.4	3	-
1031	Ig gamma-1 chain C region	IGHG1	260480	38742.6	53668.5	44941.1	43491	43541.1	-0.88999	0.672617	-	-	13.6	3	-
1033	Ig gamma-3 chain C region	IGHG3	739749	91420.7	117497	103950	89897.9	111319	-0.977766	0.654021	-	-	14.3	3	-
1037	Prelamin-A/C;Lamin-A/C	LMNA	2.52307e+06	2.04245e+06	2.13851e+06	2.18798e+06	2.00854e+06	2.11175e+06	-0.0826361	0.390398	-	-	58.3	50	-
1039	Fibrinogen alpha chain;Fibrinopeptide A;Fibrinogen alpha chain	FGA	145464	14218.4	16580.8	15234.2	12876.7	15710.7	-1.15868	0.687807	-	-	6.8	4	-
1043	Transferrin receptor protein 1;Transferrin receptor protein 1, serum form	TFRC	1.39689e+06	1.59383e+06	1.59784e+06	1.56481e+06	1.59445e+06	1.5115e+06	0.0280665	0.141192	-	-	43.8	30	-
1044	Serotransferrin	TF	78566.2	10354.3	10164.2	12294.2	11085.5	10892.9	-0.825867	0.513322	-	-	10.6	6	-
1045	Ferritin light chain	FTL	137120	149914	210641	182598	171686	198241	0.17378	0.499679	-	-	45.7	9	-
1046	Ferritin heavy chain;Ferritin heavy chain, N-terminally processed	FTH1	185826	234118	301946	263377	267059	214271	0.0660824	0.138651	-	-	55.2	10	-
1050	NADH-ubiquinone oxidoreductase chain 5	MT-ND5	76552.6	108191	129497	112228	110655	87088	0.00400367	0.0067362	-	-	9	4	-
1053	Catalase	CAT	1.16265e+06	1.28136e+06	1.43746e+06	1.34064e+06	1.32745e+06	1.1759e+06	-0.0110891	0.0391426	-	-	51.6	30	-
1054	RAF proto-oncogene serine/threonine-protein kinase	RAF1	53864.5	55825.6	53462	53774.3	51372	60890.1	0.0217763	0.0970275	-	-	6.2	4	-
1055	Glucosylceramidase	GBA	192230	179140	183671	185544	178428	182936	-0.0208669	0.125795	-	-	26.1	11	-
1056	Tissue alpha-L-fucosidase	FUCA1	240658	235990	226339	242652	250601	242236	0.0654994	0.493241	-	-	25.5	12	-
1057	Fructose-bisphosphate aldolase A	ALDOA	1.24465e+07	1.24422e+07	1.40707e+07	1.30853e+07	1.28777e+07	1.19021e+07	-0.0398808	0.205082	-	-	64.8	34	-
1058	Cystatin-B	CSTB	526763	466484	490396	482511	510621	356426	-0.15217	0.503179	-	-	64.3	7	-
1059	Annexin A1	ANXA1	1.50933e+06	1.15572e+06	1.00148e+06	966470	986816	935050	-0.323359	1.22027	-	-	61	25	-
1061	Glucocorticoid receptor	NR3C1	1528.29	2575.25	1780.98	1836.48	1989.89	1683.85	-0.0626347	0.115758	-	-	9	4	+
1062	Major prion protein	PRNP	4119.71	3857.56	5444.35	4480.14	4416.62	5943.6	0.147611	0.365124	-	-	13	3	+
1063	Superoxide dismutase [Mn], mitochondrial	SOD2	571122	529394	578024	529252	546340	602943	-0.0011657	0.00509527	-	-	43.2	10	-
1064	Ornithine aminotransferase, mitochondrial;Ornithine aminotransferase, hepatic form;Ornithine aminotransferase, renal form	OAT	635824	696575	755628	761108	712135	617827	0.000291037	0.000942403	-	-	45.6	21	-
1065	Thymidine kinase, cytosolic	TK1	29979.2	24238.7	20422	22299.8	21969.3	28190.9	-0.0345497	0.0764177	-	-	26.5	5	-
1069	Glyceraldehyde-3-phosphate dehydrogenase	GAPDH	1.4682e+07	1.89295e+07	2.23157e+07	1.89867e+07	1.94112e+07	1.63408e+07	-0.0141321	0.0313469	-	-	67.8	31	-
1070	Argininosuccinate lyase	ASL	545767	599254	655554	608613	630677	556205	-0.00204166	0.00760273	-	-	41.6	20	-
1071	HLA class I histocompatibility antigen, A-3 alpha chain	HLA-A	762840	702959	796231	731097	723505	718094	-0.0562567	0.353945	-	-	23	8	-
1072	Receptor tyrosine-protein kinase erbB-2	ERBB2	38129.9	35989.7	37569.9	35877.4	32115.7	37048.7	-0.0907691	0.533784	-	-	6.8	6	-
1073	Calpain small subunit 1	CAPNS1	422254	375197	398653	341403	381204	338485	-0.173254	1.17696	-	-	22.8	6	-
1075	Heat shock protein beta-1	HSPB1	929132	851944	802440	755614	840806	716879	-0.159961	0.933936	-	-	66.3	18	-
1076	Thymidylate synthase	TYMS	32294.6	26470.4	27204.8	27267.4	26567.2	29955.6	-0.0332943	0.124327	-	-	11.2	4	-
1077	Dolichyl-diphosphooligosaccharide--protein glycosyltransferase subunit 1	RPN1	1.48841e+06	1.59638e+06	1.5192e+06	1.52607e+06	1.43102e+06	1.55383e+06	-0.0297335	0.176316	-	-	54	33	-
1078	Dolichyl-diphosphooligosaccharide--protein glycosyltransferase subunit 2	RPN2	543881	604560	680870	637147	599950	555411	-0.0255101	0.0930733	-	-	27.2	15	-
1079	Guanine nucleotide-binding protein G(i) subunit alpha-2	GNAI2	548444	564452	581588	587277	555778	570638	0.0163114	0.0974011	-	-	20	5	-
1080	Anion exchange protein 2	SLC4A2	66019.1	72106	73316.9	76112.9	72691	70298.5	0.0520871	0.302286	-	-	9	10	-
1081	Sodium/potassium-transporting ATPase subunit alpha-1	ATP1A1	2.87281e+06	2.73027e+06	2.75951e+06	2.72277e+06	2.5281e+06	2.59539e+06	-0.0922803	0.734599	-	-	28.6	32	-
1082	Sodium/potassium-transporting ATPase subunit beta-1	ATP1B1	497923	353257	351233	379825	353462	342542	-0.141967	0.452459	-	-	37.2	12	-
1083	Amyloid beta A4 protein;N-APP;Soluble APP-alpha;Soluble APP-beta;C99;Beta-amyloid protein 42;Beta-amyloid protein 40;C83;P3(42);P3(40);C80;Gamma-secretase C-terminal fragment 59;Gamma-secretase C-terminal fragment 57;Gamma-secretase C-terminal fragment 50;C31	APP	186392	157672	115695	149070	142155	153237	-0.0221272	0.0470653	-	-	21.4	15	-
1086	Aldehyde dehydrogenase, mitochondrial	ALDH2	1.1375e+06	1.15841e+06	1.27058e+06	1.18232e+06	1.17703e+06	1.0207e+06	-0.0790589	0.412821	-	-	32.3	15	-
1088	Protein S100-A8;Protein S100-A8, N-terminally processed	S100A8	371698	159436	535865	273592	176535	463689	-0.167949	0.126201	-	-	60.2	7	-
1089	Non-histone chromosomal protein HMG-14	HMGN1	344610	426524	294040	278597	340092	501070	0.0451717	0.0706384	-	-	59	9	-
1090	ADP/ATP translocase 2;ADP/ATP translocase 2, N-terminally processed	SLC25A5	1.18744e+06	1.32868e+06	1.41921e+06	1.35022e+06	1.23861e+06	1.30828e+06	-0.0111157	0.0462604	-	-	19.5	6	-
1091	Ubiquitin-like protein ISG15	ISG15	346092	283775	252163	278495	288748	320250	0.0188011	0.0532825	-	-	45.5	7	-
1092	Propionyl-CoA carboxylase alpha chain, mitochondrial	PCCA	409833	428194	408581	421254	429842	412365	0.0194985	0.121727	-	-	34.3	24	-
1093	Propionyl-CoA carboxylase beta chain, mitochondrial	PCCB	313345	353500	382545	355084	368045	344109	0.0286071	0.122688	-	-	47.7	22	-
1094	Eukaryotic translation initiation factor 2 subunit 1	EIF2S1	1.27582e+06	1.23118e+06	1.21265e+06	1.29639e+06	1.24645e+06	1.20922e+06	0.0122617	0.0709477	-	-	63.5	23	-
1095	Non-histone chromosomal protein HMG-17	HMGN2	554399	1.20728e+06	1.82511e+06	1.14919e+06	1.3526e+06	833969	0.028564	0.0234857	-	-	41.1	3	-
1096	Intercellular adhesion molecule 1	ICAM1	17002.8	15072.3	15704	16718.5	14412.5	14082.2	-0.082052	0.368902	-	-	7.7	3	-
1098	60S acidic ribosomal protein P2	RPLP2	100772	121224	166813	100225	122455	101619	-0.236111	0.612691	-	-	61.7	7	-
1099	60S acidic ribosomal protein P0;60S acidic ribosomal protein P0-like	RPLP0;RPLP0P6	1.2019e+06	1.15599e+06	1.1409e+06	1.18253e+06	1.14346e+06	1.05078e+06	-0.0526273	0.322056	-	-	46.4	15	-
1100	DNA-directed RNA polymerase III subunit RPC4	POLR3D	63888.7	69019.1	63854.1	65669.9	62051.1	65208.2	-0.0278638	0.158321	-	-	22.1	8	-
1101	Lupus La protein	SSB	3.39104e+06	3.23991e+06	3.62236e+06	3.43514e+06	3.35464e+06	3.55554e+06	0.0139943	0.0740021	-	-	60.8	36	-
1102	Integrin beta-1	ITGB1	1.95796e+06	1.88083e+06	2.12097e+06	1.84413e+06	1.90841e+06	1.57362e+06	-0.16535	0.912753	-	-	29.7	27	-
1103	Keratin, type I cytoskeletal 18	KRT18	4.23781e+06	4.86673e+06	4.62281e+06	4.45588e+06	4.87144e+06	4.41672e+06	0.0026638	0.0114819	-	-	50.7	24	-
1105	Uroporphyrinogen decarboxylase	UROD	353896	333647	376605	351455	370943	292913	-0.0732317	0.297563	-	-	31.9	11	-
1106	Insulin receptor;Insulin receptor subunit alpha;Insulin receptor subunit beta	INSR	114954	107022	114329	112411	108006	102844	-0.0572699	0.363317	-	-	9.2	14	-
1107	Alpha-galactosidase A	GLA	305253	264906	274679	272664	273638	261881	-0.0616404	0.358173	-	-	19.8	9	-
1110	Retinoblastoma-associated protein	RB1	171241	177390	187206	190305	183305	183053	0.0557513	0.375914	-	-	13.1	12	-
1111	Prothymosin alpha;Prothymosin alpha, N-terminally processed;Thymosin alpha-1	PTMA	303573	280192	314632	301697	357813	470890	0.308524	1.03831	-	-	36.4	7	-
1112	Cyclin-dependent kinase 1	CDK1	417225	489434	500749	482501	479905	417519	-0.0269682	0.100451	-	-	39.7	11	-
1113	ATP synthase subunit beta, mitochondrial	ATP5B	2.33868e+06	2.66253e+06	3.23089e+06	2.75936e+06	2.874e+06	2.17573e+06	-0.0738431	0.194248	-	-	50.1	22	-
1114	Protein S100-A9	S100A9	359797	189686	392147	232050	178352	342718	-0.305336	0.411817	-	-	70.2	7	-
1115	Protein S100-A6	S100A6	705673	706083	1.41298e+06	856597	890735	723297	-0.117101	0.169633	-	-	45.6	6	-
1116	Eukaryotic translation initiation factor 4E	EIF4E	434451	325001	298226	313696	344931	309972	-0.109411	0.331342	-	-	34.6	8	-
1117	Alpha-enolase	ENO1	2.11747e+07	2.48636e+07	2.99824e+07	2.74356e+07	2.70511e+07	2.20562e+07	0.0174752	0.0420952	-	-	20.3	14	-
1119	Glycogen phosphorylase, liver form	PYGL	1.79018e+06	2.1005e+06	2.2805e+06	2.14567e+06	2.06592e+06	2.09627e+06	0.0386135	0.154381	-	-	48	45	-
1120	Glucose-6-phosphate isomerase	GPI	5.65221e+06	6.69369e+06	7.53082e+06	6.95121e+06	6.64214e+06	5.70432e+06	-0.0378184	0.112762	-	-	35.5	24	-
1121	DNA polymerase beta	POLB	105379	107750	101418	110994	112538	100169	0.0399145	0.221017	-	-	19.4	7	-
1122	Nucleophosmin	NPM1	2.58334e+06	2.08811e+06	2.0958e+06	1.93883e+06	2.0203e+06	1.98202e+06	-0.180736	0.991928	-	-	63.3	20	-
1124	Tropomyosin alpha-3 chain	TPM3	1.24896e+06	1.15117e+06	1.16404e+06	1.18538e+06	1.19826e+06	1.11584e+06	-0.0261834	0.150302	-	-	13.3	5	-
1126	Integrin alpha-V;Integrin alpha-V heavy chain;Integrin alpha-V light chain	ITGAV	698443	634486	587061	637504	618168	626028	-0.0255276	0.121006	-	-	29.7	31	-
1127	Beta-hexosaminidase subunit alpha	HEXA	483454	440033	421338	452897	453903	439418	0.00373143	0.0175001	-	-	27.2	14	-
1129	Glia-derived nexin	SERPINE2	258424	294240	212126	232397	287639	261979	0.0395514	0.107489	-	-	21.4	11	-
1130	Epoxide hydrolase 1	EPHX1	582852	730488	718885	713185	734752	697037	0.0850064	0.377945	-	-	35.8	20	-
1131	Acyl-CoA-binding protein	DBI	94170.6	99512.4	147635	97802	110349	92572.1	-0.15656	0.396565	-	-	70.1	6	-
1132	L-lactate dehydrogenase B chain	LDHB	4.58746e+06	4.44167e+06	4.98019e+06	4.27554e+06	4.13967e+06	3.8052e+06	-0.197135	1.42784	-	-	40.7	17	-
1133	Major centromere autoantigen B	CENPB	20126.6	19756.5	21211.1	21221.2	20301.5	20685.4	0.0264852	0.144145	-	-	6	4	-
1135	Glutathione peroxidase 1	GPX1	278317	282401	295596	293144	320488	263106	0.0298079	0.130112	-	-	57.6	10	-
1136	Phosphoglycerate kinase 2	PGK2	257265	246697	246026	237015	223011	258011	-0.0650917	0.382768	-	-	3.8	3	-
1137	Vitamin K-dependent protein S	PROS1	35081.6	36950	32035.9	35319.8	36350.3	31175.5	-0.0177072	0.0688112	-	-	9.3	7	-
1138	Protein disulfide-isomerase	P4HB	8.89075e+06	8.0129e+06	8.98044e+06	8.34221e+06	8.25458e+06	7.5279e+06	-0.101181	0.640141	-	-	64.4	44	-
1139	Histone H1.0;Histone H1.0, N-terminally processed	H1F0	744473	897776	918311	765033	693707	1.17198e+06	0.0063906	0.0108654	-	-	32	9	-
1140	Acylphosphatase-1	ACYP1	153071	152379	179583	173464	164476	177654	0.0916889	0.492446	-	-	46.5	5	-
1141	Cathepsin D;Cathepsin D light chain;Cathepsin D heavy chain	CTSD	505827	460343	490453	468973	478403	433813	-0.076886	0.494188	-	-	38.8	14	-
1142	Annexin A2;Putative annexin A2-like protein	ANXA2;ANXA2P2	4.56734e+06	4.49918e+06	5.09348e+06	4.87099e+06	4.26877e+06	4.00734e+06	-0.109662	0.54939	-	-	71.1	32	-
1143	Calpain-1 catalytic subunit	CAPN1	2.62753e+06	2.78765e+06	2.70917e+06	2.72185e+06	2.75742e+06	2.73218e+06	0.0157862	0.0994665	-	-	44.4	35	-
1144	Tubulin beta chain	TUBB	865597	861048	905200	919709	861769	675255	-0.111372	0.421037	-	-	10.1	4	-
1145	Involucrin	IVL	187111	20331.6	11959.6	18769.5	18660.5	33175.4	-0.656407	0.290944	-	-	18.5	8	-
1146	Prosaposin;Saposin-A;Saposin-B-Val;Saposin-B;Saposin-C;Saposin-D	PSAP	212070	316381	490891	294225	414082	264223	-0.0110063	0.0120425	-	-	16.4	11	-
1147	Beta-hexosaminidase subunit beta;Beta-hexosaminidase subunit beta chain B;Beta-hexosaminidase subunit beta chain A	HEXB	878432	904308	975178	871348	895699	846629	-0.0764726	0.526615	-	-	36.7	22	-
1149	Profilin-1	PFN1	5.9742e+06	6.32763e+06	7.40665e+06	6.34038e+06	6.76264e+06	5.1854e+06	-0.110873	0.391985	-	-	74.3	15	-
1150	Bisphosphoglycerate mutase	BPGM	36940.7	34989	37031.1	36387.1	39605.6	36291.2	0.0426333	0.243771	-	-	22.4	5	-
1151	Adenine phosphoribosyltransferase	APRT	326368	338240	375671	326591	379091	292932	-0.0644743	0.239849	-	-	65.7	9	-
1152	Bifunctional glutamate/proline--tRNA ligase;Glutamate--tRNA ligase;Proline--tRNA ligase	EPRS	2.52325e+06	2.43626e+06	2.44696e+06	2.55334e+06	2.38848e+06	2.61852e+06	0.0287613	0.175483	-	-	42.3	65	-
1153	Cathepsin B;Cathepsin B light chain;Cathepsin B heavy chain	CTSB	296226	270980	239166	243621	273132	246468	-0.0757553	0.336148	-	-	26.8	10	-
1154	Heat shock protein HSP 90-alpha	HSP90AA1	4.63389e+06	4.78161e+06	4.75094e+06	4.66466e+06	4.35389e+06	4.50843e+06	-0.0670785	0.519932	-	-	24.1	24	-
1155	Galactose-1-phosphate uridylyltransferase	GALT	42636.8	38067.8	38234.7	37337.2	37204.3	39115.1	-0.0639141	0.372745	-	-	17.9	7	-
1156	Heterogeneous nuclear ribonucleoproteins C1/C2	HNRNPC	1.29207e+06	1.17835e+06	1.38568e+06	1.22555e+06	1.11047e+06	1.36531e+06	-0.0610775	0.250674	-	-	49.8	19	-
1157	Cytochrome b-c1 complex subunit 6, mitochondrial	UQCRH	120459	112978	95141.8	99524.8	107441	129995	0.0341322	0.0967521	-	-	46.2	5	-
1158	Laminin subunit beta-1	LAMB1	214145	220245	234429	224670	217541	229233	0.00635428	0.0333436	-	-	13	22	-
1159	Tyrosine-protein kinase Yes	YES1	103296	114340	121302	122544	110779	111192	0.0251123	0.109641	-	-	6.4	4	-
1160	Tyrosine-protein kinase Lyn	LYN	25081.6	27013.1	28207.5	27707.8	26745.1	25780.5	-0.000174568	0.000760807	-	-	9	4	-
1162	Fumarate hydratase, mitochondrial	FH	1.29755e+06	1.23719e+06	1.15083e+06	1.18558e+06	1.17913e+06	1.21843e+06	-0.0390631	0.231735	-	-	50.5	22	-
1164	Transcription factor Sp1	SP1	65445.2	80541.1	70450.2	67404	83132	62883.1	-0.025236	0.0710578	-	-	3.9	4	-
1165	Insulin-like growth factor 1 receptor;Insulin-like growth factor 1 receptor alpha chain;Insulin-like growth factor 1 receptor beta chain	IGF1R	13511.7	9904.78	8166.96	10176.1	10105.3	14279.2	0.141981	0.274457	-	-	3.4	4	-
1166	Annexin A6	ANXA6	1.30779e+06	1.22104e+06	1.17299e+06	1.26173e+06	1.1842e+06	1.15033e+06	-0.0413558	0.23291	-	-	49.9	37	-
1168	Complement decay-accelerating factor	CD55	380751	328422	344586	337203	352620	330764	-0.0439085	0.232336	-	-	25.5	10	-
1169	4F2 cell-surface antigen heavy chain	SLC3A2	544869	469084	478432	486395	469902	431276	-0.103656	0.574281	-	-	28.7	18	-
1170	Beta-glucuronidase	GUSB	201194	202373	190883	207085	203981	223060	0.092598	0.670919	-	-	15.8	12	-
1171	ATP-dependent 6-phosphofructokinase, muscle type	PFKM	501893	579833	709650	578887	591162	643430	0.0308319	0.0875209	-	-	28.8	24	-
1172	Heat shock protein HSP 90-beta	HSP90AB1	8.78171e+06	9.74706e+06	1.05616e+07	9.95371e+06	9.3157e+06	8.78287e+06	-0.0502113	0.227459	-	-	16.2	13	-
1173	Signal recognition particle receptor subunit alpha	SRPR	353959	384288	391242	412610	382199	372446	0.0474331	0.266282	-	-	30.3	19	-
1174	Asparagine synthetase [glutamine-hydrolyzing]	ASNS	536175	627119	694503	654355	614544	585845	0.00422734	0.013564	-	-	43.9	21	-
1175	Porphobilinogen deaminase	HMBS	367207	398483	463525	418145	415516	404066	0.0165793	0.0626868	-	-	41.9	15	-
1176	Pyruvate dehydrogenase E1 component subunit alpha, somatic form, mitochondrial	PDHA1	734297	743687	674322	740689	706416	699977	-0.00260053	0.0129447	-	-	39.3	20	-
1177	Cytochrome c1, heme protein, mitochondrial	CYC1	53685.8	67910.7	62742.4	61127.4	70589	52165.6	-0.00775261	0.0195387	-	-	21.8	5	-
1178	U2 small nuclear ribonucleoprotein B	SNRPB2	1.27088e+06	941831	741824	924817	904678	1.04843e+06	-0.00585694	0.0106178	-	-	38.2	8	-
1179	Hepatocyte growth factor receptor	MET	340254	448033	364583	369040	467549	326119	0.00594391	0.0127921	-	-	15.3	22	-
1180	Melanotransferrin	MFI2	126773	110335	107112	116662	107690	115934	-0.0135794	0.0562128	-	-	16.5	12	-
1181	U1 small nuclear ribonucleoprotein 70 kDa	SNRNP70	1.36401e+06	2.03141e+06	3.50257e+06	2.39288e+06	1.88976e+06	2.72209e+06	0.114306	0.132689	-	-	38.2	25	-
1182	Integrin alpha-5;Integrin alpha-5 heavy chain;Integrin alpha-5 light chain	ITGA5	346972	311169	348786	333268	312264	275021	-0.131956	0.698538	-	-	14.4	14	-
1183	Nuclear factor 1 C-type	NFIC	77258.5	67730.2	66708	73209.6	68566.4	67391.3	-0.0150856	0.0654777	-	-	12.8	7	-
1184	Vimentin	VIM	198760	65864.8	68224.1	55316.7	62023.4	57982.9	-0.722196	0.931886	-	-	12.9	6	-
1185	40S ribosomal protein S17	RPS17	942963	757640	838659	759314	727139	744255	-0.181357	1.07268	-	-	63	10	-
1186	Guanine nucleotide-binding protein G(k) subunit alpha	GNAI3	58584.3	58705.1	62145.6	60349.6	54418.8	55227.6	-0.0789384	0.508879	-	-	13	4	-
1187	Annexin A5	ANXA5	1.65403e+06	1.45241e+06	1.26472e+06	1.41577e+06	1.35882e+06	1.27565e+06	-0.102692	0.433042	-	-	47.8	23	-
1189	40S ribosomal protein SA	RPSA	867250	1.14198e+06	1.18088e+06	1.09343e+06	1.15733e+06	967041	0.021793	0.0577047	-	-	50.8	13	-
1190	CD63 antigen	CD63	437765	277593	303515	332830	265376	334762	-0.106314	0.236397	-	-	12.8	3	-
1191	39S ribosomal protein L3, mitochondrial	MRPL3	219507	236192	274481	246526	233435	238159	-0.0180795	0.0695087	-	-	19.3	8	-
1192	U1 small nuclear ribonucleoprotein A	SNRPA	555907	315694	271779	302084	299880	343521	-0.205358	0.357292	-	-	34	9	-
1193	Fibroblast growth factor 2	FGF2	27354.8	32457	37483.7	32098.4	31860.4	32474.8	-0.00100013	0.00285289	-	-	18.1	3	-
1194	Gamma-enolase	ENO2	902996	883985	979237	938844	961665	810914	-0.0314769	0.136326	-	-	51.2	16	-
1195	3-ketoacyl-CoA thiolase, peroxisomal	ACAA1	197035	185955	165907	185881	187647	188766	0.0384029	0.190904	-	-	41.3	13	-
1196	Signal recognition particle 19 kDa protein	SRP19	358279	262966	250452	278831	245858	362217	0.0245235	0.0467468	-	-	41.7	8	-
1197	Glutathione S-transferase P	GSTP1	1.98616e+06	1.70669e+06	1.74407e+06	1.7377e+06	1.87437e+06	1.76567e+06	-0.0132813	0.0589605	-	-	53.8	10	-
1198	U1 small nuclear ribonucleoprotein C	SNRPC	105173	113176	91019.3	89285.8	113657	126566	0.0818355	0.228826	-	-	18.9	3	-
1199	Galectin-1	LGALS1	837548	967366	976437	935663	938216	885058	-0.00869289	0.0374738	-	-	71.9	9	-
1200	Dihydropteridine reductase	QDPR	57013.4	73947.1	82636.9	67713.9	75279.7	60215	-0.0609155	0.154982	-	-	35.7	8	-
1201	High mobility group protein B1;Putative high mobility group protein B1-like 1	HMGB1;HMGB1P1	5.82358e+06	4.36033e+06	4.15836e+06	4.59656e+06	5.76368e+06	3.86673e+06	-0.0145661	0.0278849	-	-	35.8	15	-
1202	Retinol-binding protein 1	RBP1	984817	781182	695903	764085	825878	803447	-0.0261783	0.0739783	-	-	85.2	15	-
1205	Clathrin light chain A	CLTA	330545	476451	468829	424272	474741	441740	0.089698	0.251049	-	-	28.9	9	-
1206	Clathrin light chain B	CLTB	48698.4	51777.1	63336.4	49274.6	55906.8	42816	-0.145735	0.499079	-	-	24.2	7	-
1209	2,3-cyclic-nucleotide 3-phosphodiesterase	CNP	397385	378752	385797	386278	352591	427542	0.00135673	0.00539926	-	-	35.9	21	-
1210	Heme oxygenase 1	HMOX1	81990.8	41250.4	39236	39419.9	39320.6	40509.4	-0.35986	0.654909	-	-	25	6	-
1211	Dihydrolipoyl dehydrogenase, mitochondrial	DLD	1.69103e+06	1.76541e+06	1.71027e+06	1.70722e+06	1.68674e+06	1.84837e+06	0.0200023	0.114282	-	-	36.1	20	-
1212	Heterogeneous nuclear ribonucleoprotein A1;Heterogeneous nuclear ribonucleoprotein A1, N-terminally processed;Heterogeneous nuclear ribonucleoprotein A1-like 2	HNRNPA1;HNRNPA1L2	1.33195e+06	1.66777e+06	1.84717e+06	1.69917e+06	1.63988e+06	1.33062e+06	-0.048753	0.125947	-	-	56.6	17	-
1213	U2 small nuclear ribonucleoprotein A	SNRPA1	786390	604870	615219	627299	655674	553824	-0.12047	0.448107	-	-	47.8	14	-
1214	Pro-cathepsin H;Cathepsin H mini chain;Cathepsin H;Cathepsin H heavy chain;Cathepsin H light chain	CTSH	82513.6	75971.4	84800.7	79948.9	81689.9	72329.7	-0.0567801	0.300548	-	-	11.3	4	-
1215	Cytochrome c oxidase subunit 6C	COX6C	338448	255438	229974	234222	275274	217426	-0.168037	0.489488	-	-	52	7	-
1216	Tumor-associated calcium signal transducer 2	TACSTD2	111855	113686	179810	148315	118315	108086	-0.0898955	0.168775	-	-	26.9	9	-
1217	Poly [ADP-ribose] polymerase 1	PARP1	2.45571e+06	2.88219e+06	3.03657e+06	3.0553e+06	2.8499e+06	2.7213e+06	0.0469244	0.192447	-	-	44.1	55	-
1218	DNA polymerase alpha catalytic subunit	POLA1	56170	64375.3	60769.5	59525.9	60693.1	64095.1	0.0252032	0.123083	-	-	7.5	10	-
1220	Arachidonate 5-lipoxygenase	ALOX5	15801.1	16868.9	18249.7	18115.1	17786.4	16035	0.0289777	0.12003	-	-	6	3	-
1221	Furin	FURIN	56557.1	56942.2	54873.5	56014	56287.4	51541.4	-0.0403276	0.24199	-	-	12	8	-
1222	Leukotriene A-4 hydrolase	LTA4H	2.42499e+06	2.52259e+06	2.33919e+06	2.35384e+06	2.49559e+06	2.42529e+06	-0.00211548	0.0113546	-	-	48.4	29	-
1223	Fructose-bisphosphate aldolase C	ALDOC	3.51229e+06	3.71412e+06	4.20419e+06	3.99775e+06	4.01717e+06	3.37887e+06	-0.00511631	0.0171536	-	-	53.8	25	-
1231	Ataxin-1-like	ATXN1L	8674.74	10291	13813.8	11940.5	11531.2	11998.1	0.140603	0.373309	-	-	7.3	5	-
1233	DNA-directed RNA polymerase II subunit GRINL1A	POLR2M	12146.5	13895.1	9711.62	10988.3	11653.6	13445.3	0.0236479	0.0561775	-	-	15.8	5	-
1234	Chromosome transmission fidelity protein 8 homolog isoform 2	CHTF8	15072.7	38955.4	37261.6	30765	43584.8	29867.4	0.290746	0.339472	-	-	10.5	4	-
1235	Chromosome transmission fidelity protein 8 homolog	CHTF8	9108.1	9172.11	8480.92	8178.39	9211.08	7613.44	-0.10163	0.469515	-	-	28.1	3	+
1236	Glutathione S-transferase theta-2;Glutathione S-transferase theta-2B	GSTT2;GSTT2B	7599.57	8598.09	9069.54	9329.11	8766.58	7309.69	0.00420002	0.0115689	-	-	13.1	4	+
1242	Heat shock 70 kDa protein 1A;Heat shock 70 kDa protein 1B	HSPA1A;HSPA1B	2.81326e+06	3.14886e+06	3.63565e+06	3.07416e+06	3.11919e+06	3.03113e+06	-0.0493561	0.198737	-	-	22.2	16	-
1244			355531	286468	315452	238401	329219	259451	-0.219289	0.803297	-	-	40.9	8	-
1248	Adrenodoxin, mitochondrial	FDX1	172112	177497	165893	167776	196311	157029	0.00977009	0.0358338	-	-	21.7	4	-
1249	60 kDa SS-A/Ro ribonucleoprotein	TROVE2	936676	1.11389e+06	1.13887e+06	1.08741e+06	1.13973e+06	1.05048e+06	0.0439418	0.189836	-	-	41.1	24	-
1251	Lysosomal alpha-glucosidase;76 kDa lysosomal alpha-glucosidase;70 kDa lysosomal alpha-glucosidase	GAA	751721	749734	760068	763952	785417	719789	0.00393674	0.0214372	-	-	25.2	23	-
1252	Ras-related protein R-Ras	RRAS	330149	337863	361118	354493	329946	350057	0.00784835	0.0401907	-	-	36.2	9	-
1253	HLA class I histocompatibility antigen, Cw-7 alpha chain	HLA-C	153439	130944	97423.1	114471	114633	141018	-0.0270265	0.0549358	-	-	12.6	4	-
1254	Serine/threonine-protein kinase A-Raf	ARAF	36138.7	36378.9	40737.9	39487.2	37481.6	38009.9	0.0236406	0.115985	-	-	12.9	7	-
1256	Dihydrolipoyllysine-residue acetyltransferase component of pyruvate dehydrogenase complex, mitochondrial	DLAT	846718	821250	821221	821927	852674	717829	-0.0609429	0.322172	-	-	23.5	15	-
1257	Receptor-type tyrosine-protein phosphatase F	PTPRF	250277	235330	228602	243835	231886	230330	-0.0160077	0.087444	-	-	15	22	-
1258	Nuclear receptor subfamily 2 group F member 6	NR2F6	12416	10667.2	7941.8	9668.98	9400.71	9953.19	-0.0724697	0.17546	-	-	6.9	3	+
1260	Thioredoxin	TXN	1.13615e+06	1.23265e+06	1.34931e+06	1.30098e+06	1.33568e+06	1.05303e+06	-0.015473	0.0479671	-	-	51.4	6	-
1261	Cytochrome c oxidase subunit 5B, mitochondrial	COX5B	194772	229484	253210	226454	247828	211302	0.0224476	0.0712988	-	-	35.7	7	-
1262	Lysosomal protective protein;Lysosomal protective protein 32 kDa chain;Lysosomal protective protein 20 kDa chain	CTSA	229764	168945	148088	163861	166159	155216	-0.147946	0.428288	-	-	11.2	5	-
1263	Microsomal glutathione S-transferase 1	MGST1	29120.6	27089.9	25172.5	29595.8	25792.6	33627.1	0.123443	0.499168	-	-	23.2	3	-
1264	Microtubule-associated protein tau	MAPT	642004	551078	305792	361343	552747	373112	-0.179264	0.249488	-	-	10.9	7	-
1267	cAMP-dependent protein kinase type I-alpha regulatory subunit;cAMP-dependent protein kinase type I-alpha regulatory subunit, N-terminally processed	PRKAR1A	290326	318469	342733	317610	302997	314626	-0.0219036	0.10276	-	-	42.3	16	-
1269	S-formylglutathione hydrolase	ESD	1.11352e+06	1.02059e+06	1.04723e+06	1.00487e+06	1.0157e+06	988167	-0.0796049	0.604427	-	-	21.6	8	-
1270	60 kDa heat shock protein, mitochondrial	HSPD1	5.76547e+06	5.97988e+06	5.50121e+06	5.93883e+06	5.83502e+06	5.20225e+06	-0.0244166	0.120392	-	-	64.2	42	-
1271	78 kDa glucose-regulated protein	HSPA5	5.63245e+06	5.46889e+06	6.24101e+06	5.77939e+06	5.41348e+06	5.45143e+06	-0.0575617	0.335335	-	-	55.5	43	-
1272	Laminin subunit gamma-1	LAMC1	210310	221686	244328	231602	222677	212350	-0.0189382	0.08707	-	-	14.8	19	-
1273	Lysosomal acid phosphatase	ACP2	26454.9	18936.3	22338.3	19853.2	20647.7	19783.9	-0.154843	0.5928	-	-	13.9	6	-
1274	Microtubule-associated protein 2	MAP2	30006.2	39387.7	30044.6	28626.3	39628.5	27859.7	-0.0560171	0.123663	-	-	14.9	6	-
1275	Heat shock cognate 71 kDa protein	HSPA8	9.00481e+06	1.02453e+07	1.28714e+07	1.03573e+07	1.04352e+07	9.27054e+06	-0.0816837	0.251242	-	-	39	34	-
1276	Solute carrier family 2, facilitated glucose transporter member 1	SLC2A1	403303	444423	483311	458321	420910	404879	-0.0497976	0.224137	-	-	14.4	10	-
1277	Solute carrier family 2, facilitated glucose transporter member 3;Solute carrier family 2, facilitated glucose transporter member 14	SLC2A3;SLC2A14	38690.3	38512.3	37073.5	39993.8	33734.8	36304	-0.0578467	0.294507	-	-	6.2	3	-
1278	Protein 4.1	EPB41	137659	161416	162315	155390	160698	142096	-0.00785541	0.0296121	-	-	18.8	13	-
1279	Uridine 5-monophosphate synthase;Orotate phosphoribosyltransferase;Orotidine 5-phosphate decarboxylase	UMPS	422353	444949	423530	458270	435848	444317	0.0523527	0.374125	-	-	32.1	21	-
1280	Pyruvate dehydrogenase E1 component subunit beta, mitochondrial	PDHB	529026	539953	522840	535001	532387	474937	-0.0475956	0.278906	-	-	42.1	14	-
1281	Lipoamide acyltransferase component of branched-chain alpha-keto acid dehydrogenase complex, mitochondrial	DBT	155963	162588	155979	176614	163319	173451	0.113013	0.908177	-	-	25.3	12	-
1282	Glycogen phosphorylase, brain form	PYGB	1.11262e+06	1.31045e+06	1.38172e+06	1.35165e+06	1.33061e+06	1.2829e+06	0.0652384	0.299036	-	-	42.9	36	-
1283	Ras-related protein Ral-A	RALA	167756	208515	208420	194189	197707	237797	0.108185	0.397511	-	-	25.7	6	-
1284	Ras-related protein Ral-B	RALB	220261	293162	333356	298231	281126	271013	0.0260108	0.0623085	-	-	27.2	8	-
1285	Breakpoint cluster region protein	BCR	40101.3	42937.9	33782.5	39124.3	39053.8	41725.4	0.0440905	0.168635	-	-	5.5	6	-
1287	Lysosome-associated membrane glycoprotein 1	LAMP1	145275	114620	124858	112625	108197	117091	-0.18104	0.962529	-	-	12.2	6	-
1288	Medium-chain specific acyl-CoA dehydrogenase, mitochondrial	ACADM	496468	590567	690458	614832	576263	547318	-0.0206861	0.059243	-	-	35.6	18	-
1289	DNA topoisomerase 1	TOP1	2.61845e+06	3.83022e+06	4.90439e+06	3.52719e+06	3.29238e+06	4.38487e+06	0.0166567	0.0250856	-	-	43.4	42	-
1291	Glucose-6-phosphate 1-dehydrogenase	G6PD	1.36976e+06	1.46116e+06	1.5168e+06	1.5014e+06	1.4315e+06	1.36501e+06	-0.0164414	0.0840404	-	-	61.4	36	-
1293	Pyruvate carboxylase, mitochondrial	PC	159241	162426	148286	161017	153650	164574	0.0287394	0.163141	-	-	21.1	22	-
1294	C-1-tetrahydrofolate synthase, cytoplasmic;Methylenetetrahydrofolate dehydrogenase;Methenyltetrahydrofolate cyclohydrolase;Formyltetrahydrofolate synthetase;C-1-tetrahydrofolate synthase, cytoplasmic, N-terminally processed	MTHFD1	1.15511e+06	1.09993e+06	1.0961e+06	1.18202e+06	1.07986e+06	1.1762e+06	0.0361376	0.217159	-	-	43.9	41	-
1295	Cation-independent mannose-6-phosphate receptor	IGF2R	1.15133e+06	1.12501e+06	1.08487e+06	1.1233e+06	1.09737e+06	1.06969e+06	-0.0305967	0.199966	-	-	25.5	64	-
1296	Alcohol dehydrogenase class-3	ADH5	1.14621e+06	1.08785e+06	1.08917e+06	1.06529e+06	1.01933e+06	1.10849e+06	-0.0580393	0.398904	-	-	38	16	-
1297	Cyclin-dependent kinase 4	CDK4	53806.1	56544.9	58728.8	56380	59434.6	57128.5	0.0331544	0.194549	-	-	29.7	8	-
1298	Serum response factor	SRF	25356.5	27504.7	27745	23867.7	27042.5	23530.8	-0.116476	0.665217	-	-	3.7	3	-
1299	Ribose-phosphate pyrophosphokinase 2	PRPS2	895308	1.20495e+06	1.44326e+06	1.07059e+06	1.28442e+06	1.05401e+06	-0.0344446	0.0700107	-	-	17.6	6	-
1300	Polyadenylate-binding protein 1;Polyadenylate-binding protein 3	PABPC1;PABPC3	3.13291e+06	3.78039e+06	4.20065e+06	3.77837e+06	3.7691e+06	3.64715e+06	0.0207021	0.0676268	-	-	33.8	27	-
1301	Proliferating cell nuclear antigen	PCNA	1.13499e+06	1.03999e+06	976423	964064	954636	966737	-0.124466	0.86868	-	-	48.3	12	-
1303	Histidine--tRNA ligase, cytoplasmic	HARS	1.0202e+06	808751	736719	824802	771608	806367	-0.0814147	0.279185	-	-	32.9	23	-
1304	Collagen alpha-1(VI) chain	COL6A1	209843	179423	178212	183720	173561	172540	-0.0954643	0.527991	-	-	13.9	13	-
1305	Collagen alpha-2(VI) chain	COL6A2	176836	192070	189497	197625	196569	199877	0.0902313	0.699263	-	-	10.9	12	-
1306	ADP/ATP translocase 1	SLC25A4	166741	195235	206582	214027	187886	183063	0.0434873	0.16062	-	-	17.1	5	-
1307	ADP/ATP translocase 3;ADP/ATP translocase 3, N-terminally processed	SLC25A6	189644	237390	240991	227952	223958	206344	-0.0141721	0.0462604	-	-	10.1	3	-
1308	Inosine-5-monophosphate dehydrogenase 2	IMPDH2	2.36383e+06	2.58535e+06	2.86063e+06	2.71186e+06	2.56568e+06	2.2694e+06	-0.048962	0.193637	-	-	45.9	26	-
1309	Nucleoprotein TPR	TPR	3.01831e+06	2.603e+06	2.39591e+06	2.43386e+06	2.44155e+06	2.64164e+06	-0.0873344	0.399856	-	-	40.8	109	-
1311	Creatine kinase B-type	CKB	1.41943e+06	1.39369e+06	1.44255e+06	1.4436e+06	1.55888e+06	1.19991e+06	-0.0265785	0.0954963	-	-	55.4	16	-
1312	Annexin A3	ANXA3	1.90542e+06	2.03356e+06	2.01391e+06	1.85483e+06	1.9065e+06	1.76371e+06	-0.107764	0.851805	-	-	64.7	27	-
1313	Creatine kinase U-type, mitochondrial	CKMT1A	722810	651658	682680	697864	707726	628243	-0.0171609	0.0809503	-	-	35.7	16	-
1314	2-oxoisovalerate dehydrogenase subunit alpha, mitochondrial	BCKDHA	49156.4	53568.4	48270.3	53633.7	48427.5	44417	-0.046606	0.203246	-	-	16.4	6	-
1316	Alpha-actinin-1	ACTN1	1.35719e+06	1.31685e+06	1.34975e+06	1.40507e+06	1.40252e+06	1.3511e+06	0.047464	0.354052	-	-	36.4	30	-
1317	Angiotensin-converting enzyme;Angiotensin-converting enzyme, soluble form	ACE	10074.5	15621.8	15916.1	15242.4	15406.1	11699.3	0.0444179	0.0792608	-	-	2.6	3	-
1318	Cadherin-1;E-Cad/CTF1;E-Cad/CTF2;E-Cad/CTF3	CDH1	215097	297876	165172	171823	305742	158224	-0.116154	0.148738	-	-	14.9	11	-
1319	Proto-oncogene tyrosine-protein kinase Src	SRC	120477	142857	159897	145950	140702	132092	-0.00693848	0.0212979	-	-	16	7	-
1320	Xaa-Pro dipeptidase	PEPD	637423	702716	808111	720026	722530	654914	-0.029112	0.107683	-	-	29.8	14	-
1321	X-ray repair cross-complementing protein 6	XRCC6	2.53762e+06	3.12193e+06	3.11266e+06	3.12177e+06	2.91512e+06	2.86152e+06	0.0262128	0.0988766	-	-	58.6	43	-
1322	X-ray repair cross-complementing protein 5	XRCC5	2.97681e+06	3.16045e+06	2.8537e+06	3.09618e+06	2.91665e+06	2.85319e+06	-0.0197857	0.105611	-	-	40.3	37	-
1323	Uracil-DNA glycosylase	UNG	111774	134386	136455	125450	136322	126987	0.0278038	0.108766	-	-	22	5	-
1324	Cytochrome c oxidase subunit 4 isoform 1, mitochondrial	COX4I1	955178	668224	652061	637178	674265	601924	-0.228839	0.761032	-	-	48.5	11	-
1325	5-aminolevulinate synthase, nonspecific, mitochondrial	ALAS1	33187.4	36119	37950.4	40583.1	38350.9	35188.9	0.0892504	0.46673	-	-	11.6	7	-
1327	Lysosome-associated membrane glycoprotein 2	LAMP2	122678	98184.5	106726	97427.9	101225	89389.6	-0.181399	0.945482	-	-	10.5	5	-
1328	Ribonuclease inhibitor	RNH1	470260	499912	529006	481512	479972	499757	-0.0355568	0.206109	-	-	34.5	15	-
1329	Cytochrome b-245 light chain	CYBA	73588.7	90945.3	111758	100102	89661.7	95669.4	0.0663852	0.174824	-	-	19	4	-
1331	Versican core protein	VCAN	20065.5	18452.8	21426.1	20097.8	20060.5	18242.6	-0.0364038	0.160457	-	-	4.3	3	-
1333	Sodium/potassium-transporting ATPase subunit alpha-3	ATP1A3	107760	110300	125515	124756	112682	104764	-0.00619721	0.022268	-	-	8.5	9	-
1334	Elongation factor 2	EEF2	7.54146e+06	7.76387e+06	7.9452e+06	7.6065e+06	7.42536e+06	7.18525e+06	-0.0656576	0.507108	-	-	48	53	-
1336	Protein disulfide-isomerase A4	PDIA4	3.5625e+06	3.49742e+06	3.23343e+06	3.32922e+06	3.22726e+06	3.1006e+06	-0.0914024	0.65537	-	-	55	46	-
1339	Translationally-controlled tumor protein	TPT1	1.0238e+06	876469	887168	949334	994371	834979	-0.00477684	0.0167835	-	-	44.8	9	-
1340	Delta-aminolevulinic acid dehydratase	ALAD	272776	245794	265118	263805	273256	220052	-0.0547446	0.223713	-	-	35.5	9	-
1341	Tissue factor	F3	63165.7	41649	37939.1	45086.9	39443	66503.6	0.0815994	0.122621	-	-	7.5	3	-
1342	HLA class I histocompatibility antigen, alpha chain E	HLA-E	53093.9	46189.2	36096.3	45594.5	41587	53558.9	0.0660568	0.1602	-	-	16.5	6	-
1344	Plastin-3	PLS3	2.37533e+06	1.99019e+06	1.92085e+06	2.0212e+06	1.99649e+06	1.77194e+06	-0.114926	0.527348	-	-	37.6	26	-
1345	Acylamino-acid-releasing enzyme	APEH	1.55703e+06	1.56002e+06	1.66134e+06	1.59774e+06	1.59264e+06	1.49415e+06	-0.0286422	0.172452	-	-	29.9	20	-
1346	Electron transfer flavoprotein subunit alpha, mitochondrial	ETFA	747320	678581	570161	605005	603068	696087	-0.0623613	0.217104	-	-	42.6	12	-
1347	Glycogen [starch] synthase, muscle	GYS1	261612	286293	325168	300759	291952	264625	-0.0226067	0.0830903	-	-	23	13	-
1348	cAMP-dependent protein kinase type II-alpha regulatory subunit	PRKAR2A	463210	452868	434476	442397	433696	403723	-0.0782144	0.547695	-	-	29	12	-
1349	Annexin A8-like protein 2;Annexin A8	ANXA8L2;ANXA8	108703	8668.53	11417.8	10386.9	10650.4	14676	-0.909442	0.467356	-	-	8.3	3	-
1350	Beta-enolase	ENO3	162618	171854	185566	180661	178304	163310	0.00687732	0.0301344	-	-	22	6	-
1351	General transcription factor IIF subunit 2	GTF2F2	933443	1.16595e+06	1.0338e+06	1.00788e+06	1.14461e+06	1.02177e+06	0.0223834	0.0811024	-	-	56.6	15	-
1352	CD59 glycoprotein	CD59	107751	96888.8	127273	95933.4	108541	95080.5	-0.141483	0.590857	-	-	25	4	-
1353	Bifunctional methylenetetrahydrofolate dehydrogenase/cyclohydrolase, mitochondrial;NAD-dependent methylenetetrahydrofolate dehydrogenase;Methenyltetrahydrofolate cyclohydrolase	MTHFD2	128552	128849	127550	132953	126835	128721	0.0130108	0.0794081	-	-	34	8	-
1354	Macrophage migration inhibitory factor	MIF	291341	554149	792639	606208	627301	509467	0.199438	0.244946	-	-	23.5	3	-
1356	Glucosidase 2 subunit beta	PRKCSH	797949	1.07005e+06	962619	985523	1.05127e+06	871566	0.0452324	0.137812	-	-	31.2	20	-
1357	Farnesyl pyrophosphate synthase	FDPS	988050	688965	668339	669442	669149	752084	-0.144472	0.418403	-	-	24.1	9	-
1360	Alcohol dehydrogenase [NADP(+)]	AKR1A1	672846	609166	609605	624853	634138	551120	-0.064769	0.337649	-	-	69.2	22	-
1361	Pyruvate kinase PKM	PKM	7.61233e+06	9.04133e+06	9.19541e+06	8.75783e+06	8.90228e+06	8.06358e+06	-0.00320593	0.0117703	-	-	9.4	5	-
1362	Pyruvate kinase PKM	PKM	267082	373486	378486	332810	374089	305396	0.00339503	0.0075485	-	-	3.2	3	-
1363	Acylphosphatase-2	ACYP2	77100.4	65382.7	54037.6	71435.8	64390.2	95878.1	0.231693	0.611642	-	-	37.4	4	-
1364	Endoplasmin	HSP90B1	4.47681e+06	4.56841e+06	5.26573e+06	4.8139e+06	4.48127e+06	4.56183e+06	-0.0433572	0.212173	-	-	47.9	50	-
1366	Myosin light chain 6B	MYL6B	39155.6	38253.7	41264	35868.3	40900.4	35306.5	-0.0849816	0.467059	-	-	25.5	6	-
1367	Small nuclear ribonucleoprotein-associated proteins B and B;Small nuclear ribonucleoprotein-associated protein N	SNRPB;SNRPN	619604	690245	793134	721096	740480	619561	-0.0120398	0.0367463	-	-	29.9	10	-
1369	Insulin-degrading enzyme	IDE	1.19741e+06	1.09865e+06	1.01884e+06	1.08874e+06	1.0748e+06	1.11613e+06	-0.0124479	0.0576779	-	-	33.6	37	-
1370	Cytochrome c oxidase subunit 6B1	COX6B1	79881.1	154615	121334	138804	150839	140303	0.323671	0.728339	-	-	54.7	6	-
1372	Heterogeneous nuclear ribonucleoprotein L	HNRNPL	1.00305e+06	1.08247e+06	1.12612e+06	1.05663e+06	1.00422e+06	996201	-0.0700084	0.454244	-	-	45.8	20	-
1373	Aspartate--tRNA ligase, cytoplasmic	DARS	1.15349e+06	1.24957e+06	1.35314e+06	1.33014e+06	1.20791e+06	1.19638e+06	-0.00698989	0.0287532	-	-	68.5	34	-
1374	Junction plakoglobin	JUP	2.26683e+06	1.68999e+06	2.14332e+06	2.03731e+06	1.80178e+06	1.96849e+06	-0.0614514	0.204204	-	-	42	27	-
1375	Cytochrome b-c1 complex subunit 7	UQCRB	251732	333472	329538	288414	336449	268887	-0.0281245	0.0743811	-	-	49.5	6	-
1376	Serine/threonine-protein kinase B-raf	BRAF	24993.6	28097.3	28039.2	29176.8	28809.8	28672	0.0971948	0.617413	-	-	7.8	6	-
1377	Glutamine synthetase	GLUL	88674.8	75881.1	110969	80624.8	82066.7	87675.9	-0.121383	0.392121	-	-	20.1	7	-
1378	Aldose reductase	AKR1B1	687890	780818	891864	756602	769533	699506	-0.0780444	0.31878	-	-	40.2	13	-
1379	Poliovirus receptor	PVR	86729.5	82356.6	88889.4	80668.7	84402.9	75118.3	-0.103984	0.70117	-	-	13.7	5	-
1381	Eukaryotic peptide chain release factor GTP-binding subunit ERF3A	GSPT1	1.41207e+06	1.41537e+06	1.44241e+06	1.40853e+06	1.37144e+06	1.32856e+06	-0.0559053	0.424725	-	-	44.7	29	-
1382	Interferon gamma receptor 1	IFNGR1	63675.9	55812.2	44946.8	53320.7	47549.6	62699.8	-0.00231743	0.00506572	-	-	6.1	3	-
1383	Beta-1,4-galactosyltransferase 1;Lactose synthase A protein;N-acetyllactosamine synthase;Beta-N-acetylglucosaminylglycopeptide beta-1,4-galactosyltransferase;Beta-N-acetylglucosaminyl-glycolipid beta-1,4-galactosyltransferase;Processed beta-1,4-galactosyltransferase 1	B4GALT1	10659.2	11380.5	13059.3	12519.5	12821.2	11028.1	0.0533837	0.195139	-	-	10.8	3	-
1385	Ezrin	EZR	1.35431e+07	1.61187e+07	1.94362e+07	1.66767e+07	1.60383e+07	1.59753e+07	0.00338019	0.00894398	-	-	54.6	48	-
1386	Ubiquitin carboxyl-terminal hydrolase isozyme L3	UCHL3	39809.4	41239.6	51442.5	50980.1	46704.2	39701.1	0.0541887	0.156829	-	-	31.7	7	-
1388	Fos-related antigen 2	FOSL2	13082.4	11971.6	10893.7	11530.6	11787.5	13445.3	0.0330339	0.118318	-	-	12.9	3	-
1389	Amphiregulin	AREG	41374.9	27006.4	21907	18992.8	23162.8	41196.3	-0.144557	0.169159	-	-	19	4	-
1390	Membrane cofactor protein	CD46	422120	398739	440275	409745	401287	405143	-0.0512364	0.341054	-	-	18.3	9	-
1392	NAD(P)H dehydrogenase [quinone] 1	NQO1	541402	695201	773320	660930	641645	590049	-0.0726966	0.218589	-	-	30.1	10	-
1393	N-acetylglucosamine-6-sulfatase	GNS	449495	424719	420008	426617	462404	374563	-0.0393105	0.168737	-	-	20.3	9	-
1394	Phosphorylase b kinase gamma catalytic chain, liver/testis isoform	PHKG2	18960.8	17254.1	16432.3	17469.8	16298.4	15137.5	-0.106258	0.538324	-	-	9.1	3	-
1395	40S ribosomal protein S2	RPS2	2.0246e+06	2.69525e+06	3.49083e+06	2.79382e+06	2.65691e+06	2.55013e+06	-0.00302324	0.00554271	-	-	60.8	21	-
1397	Desmoplakin	DSP	4.82583e+06	1.71248e+06	2.26141e+06	2.19308e+06	1.73073e+06	2.82281e+06	-0.267539	0.299815	-	-	40.2	137	-
1398	Replication protein A 32 kDa subunit	RPA2	249981	228932	233665	227137	227277	210979	-0.0986911	0.70333	-	-	20.7	4	-
1401	CD44 antigen	CD44	1.78614e+06	1.11771e+06	999433	942575	954971	1.11153e+06	-0.331942	0.795497	-	-	14.4	11	-
1402	Ribosyldihydronicotinamide dehydrogenase [quinone]	NQO2	105972	100067	123023	119007	108895	112142	0.0519114	0.225482	-	-	38.5	9	-
1406	Short-chain specific acyl-CoA dehydrogenase, mitochondrial	ACADS	402477	448706	492885	472949	465063	425387	0.0239852	0.0950919	-	-	38.6	13	-
1408	Beta-galactosidase	GLB1	399980	409689	398794	407880	432108	348587	-0.0296822	0.123178	-	-	18.5	10	-
1409	Serine/threonine-protein phosphatase 2B catalytic subunit beta isoform	PPP3CB	31446.8	30630.7	31488.6	29857.8	34076.2	29611.7	-0.00322847	0.0136726	-	-	12.8	5	-
1410	Cytoplasmic protein NCK1	NCK1	127707	121393	118078	121515	117722	136217	0.0300496	0.145092	-	-	27.6	11	-
1411	GC-rich sequence DNA-binding factor 2	GCFC2	13287.2	13340.2	16141	13510.4	15935	15415.8	0.0713743	0.263453	-	-	5.4	4	-
1413	Histone H1.2	HIST1H1C	2.32764e+06	3.31169e+06	4.11693e+06	3.11494e+06	2.78659e+06	3.8391e+06	0.0234905	0.0377904	-	-	14.6	4	-
1414	Epithelial cell adhesion molecule	EPCAM	922576	690568	1.05783e+06	978367	655368	980230	-0.0335605	0.0569896	-	-	38.9	14	-
1415	NADPH--cytochrome P450 reductase	POR	891976	883028	964274	913318	857504	908065	-0.0316176	0.18488	-	-	37.8	30	-
1416	Tyrosine-protein kinase Fer	FER	170315	196676	208208	204128	198071	187561	0.0402647	0.172975	-	-	37.3	16	-
1417	Sarcoplasmic/endoplasmic reticulum calcium ATPase 2	ATP2A2	1.79584e+06	1.73336e+06	1.72597e+06	1.8007e+06	1.62965e+06	1.66925e+06	-0.0444385	0.281607	-	-	27.5	30	-
1419	1-phosphatidylinositol 4,5-bisphosphate phosphodiesterase gamma-2	PLCG2	351112	404019	398526	410306	399613	389780	0.0589782	0.331665	-	-	20.4	28	-
1420	Fumarylacetoacetase	FAH	272129	311573	353411	319965	338304	298949	0.0369744	0.129959	-	-	31.3	11	-
1421	Stathmin	STMN1	240317	414645	538835	377776	449188	355622	0.0561796	0.072898	-	-	45.6	11	-
1422	Y-box-binding protein 3	YBX3	578226	712252	973184	726020	662751	718084	-0.0713684	0.154652	-	-	14.2	5	-
1424	Zinc finger protein 14	ZNF14	50517.1	74914.1	47923.8	57201.6	57527.8	77398.4	0.163289	0.358627	-	-	5.8	3	-
1425	Zinc finger protein 16	ZNF16	26384.8	36144.6	33132	32930.3	38834.8	43925.2	0.276699	0.960439	-	-	5.4	4	-
1426	Zinc finger protein 24	ZNF24	21524.1	25456.2	26677.3	26031.9	25374.7	23867.9	0.0363867	0.139157	-	-	13.6	4	-
1427	Zinc finger protein with KRAB and SCAN domains 1	ZKSCAN1	8204.29	11078	18225.6	10163.2	10265	10444.1	-0.201446	0.325968	-	-	8.2	4	-
1430	Alpha-N-acetylgalactosaminidase	NAGA	48331.9	45428.2	48899.6	51285.9	48901.8	43461.7	0.0072694	0.0297637	-	-	8.3	3	-
1432	High mobility group protein HMG-I/HMG-Y	HMGA1	590136	830139	927602	763433	784901	917373	0.0915379	0.214864	-	-	23.4	4	-
1435	Transmembrane protein 11, mitochondrial	TMEM11	30062.7	28020.6	19925.6	26727.1	25530.6	32848.1	0.139085	0.344111	-	-	14.1	3	-
1436	Aspartate aminotransferase, cytoplasmic	GOT1	1.18924e+06	1.29987e+06	1.51298e+06	1.37509e+06	1.35758e+06	1.25262e+06	-9.16615e-05	0.000305501	-	-	60	26	-
1437	Protein kinase C alpha type	PRKCA	87955.4	94985.8	90644.5	97077.2	89838.6	97726.1	0.0568362	0.356277	-	-	15.5	12	-
1438	Transcription factor jun-B	JUNB	75939.1	43154.8	30101.2	36859.1	39204.9	42315.3	-0.229984	0.323211	-	-	8.6	3	-
1439	Integrin alpha-2	ITGA2	1.13041e+06	1.18065e+06	1.28246e+06	1.17559e+06	1.15819e+06	1.06391e+06	-0.0802331	0.47891	-	-	29.7	31	-
1440	Nucleolar transcription factor 1	UBTF	281183	243720	252941	277975	259820	279607	0.0734428	0.422407	-	-	30.4	22	-
1441	Transcription factor jun-D;Transcription factor AP-1	JUND;JUN	8883.02	6653.82	6768.67	6411.74	8066.18	6837.8	-0.0593247	0.154913	-	-	8.4	3	+
1444	cAMP-dependent protein kinase catalytic subunit alpha	PRKACA	330033	372813	338999	344329	333800	380020	0.0221682	0.100186	-	-	15.7	6	-
1445	Calpain-2 catalytic subunit	CAPN2	1.12412e+06	1.07535e+06	1.17251e+06	1.14878e+06	1.12701e+06	1.09624e+06	0.00065556	0.00344378	-	-	31.7	23	-
1447	Tyrosine-protein phosphatase non-receptor type 2	PTPN2	171384	199720	219494	209868	198329	184288	0.00998176	0.0326916	-	-	33.4	13	-
1448	CTP synthase 1	CTPS1	722576	700171	684066	720138	678415	710814	0.00164047	0.00894348	-	-	26.7	18	-
1449	Probable ATP-dependent RNA helicase DDX5	DDX5	554174	628870	733226	669656	605621	674844	0.0330104	0.109947	-	-	37.5	29	-
1450	ATP-dependent 6-phosphofructokinase, liver type	PFKL	584271	692642	741414	688261	719030	707061	0.073938	0.327728	-	-	34	24	-
1451	Ganglioside GM2 activator;Ganglioside GM2 activator isoform short	GM2A	148715	148581	159444	140384	177357	129427	-0.0428928	0.134566	-	-	23.8	4	-
1452	Galectin-3	LGALS3	321096	544452	622121	563545	560847	521607	0.200032	0.383171	-	-	36.8	11	-
1453	26S protease regulatory subunit 6A	PSMC3	999906	952174	881709	909831	917713	867676	-0.0708409	0.450316	-	-	48.5	19	-
1454	T-complex protein 1 subunit alpha	TCP1	1.94053e+06	2.21686e+06	2.24882e+06	2.13976e+06	2.22122e+06	1.85346e+06	-0.0450402	0.182939	-	-	49.1	26	-
1455	Tyrosine-protein phosphatase non-receptor type 1	PTPN1	457929	437797	428112	449635	430244	422888	-0.023063	0.138063	-	-	42.3	20	-
1456	TFIIH basal transcription factor complex helicase XPD subunit	ERCC2	138764	140770	157846	165136	152072	150101	0.0966214	0.577469	-	-	20.5	14	-
1457	60S ribosomal protein L35a	RPL35A	424859	498781	662428	525806	436134	611732	-0.000316187	0.000565689	-	-	60.9	11	-
1458	Integrin beta-5	ITGB5	441609	490794	381837	429981	495550	402018	0.0165712	0.0491353	-	-	29.8	23	-
1459	ADP-ribosylation factor 4	ARF4	376727	368678	307744	361048	330099	406838	0.0606432	0.218163	-	-	35.6	6	-
1460	60S ribosomal protein L7	RPL7	1.514e+06	2.24582e+06	2.966e+06	2.31704e+06	2.03244e+06	2.23658e+06	0.020887	0.0321208	-	-	59.3	22	-
1461	Vinculin	VCL	5.1268e+06	4.30794e+06	4.27829e+06	4.1786e+06	4.19466e+06	4.38164e+06	-0.099682	0.539536	-	-	55.8	71	-
1462	Receptor-type tyrosine-protein phosphatase alpha	PTPRA	51144	52121.9	51366.1	53784.5	53570.5	50188.3	0.0262367	0.156726	-	-	15	9	-
1463	Arylamine N-acetyltransferase 1	NAT1	27972.8	29665	28603.5	30792.6	26661	29089.4	0.00294241	0.0125063	-	-	7.6	3	-
1465	Protein SON	SON	246002	341688	494427	351343	315965	393875	0.0244242	0.0355596	-	-	2	6	-
1467	Negative elongation factor E	NELFE	204714	221215	256208	234375	226884	236082	0.0378946	0.157837	-	-	41.9	15	-
1468	60S ribosomal protein L17	RPL17	846844	1.01552e+06	1.43944e+06	1.10587e+06	979070	1.11212e+06	-0.0133064	0.0246708	-	-	40.4	11	-
1469	Phosphoglycerate mutase 1	PGAM1	5.77256e+06	4.85259e+06	4.38818e+06	4.85396e+06	4.75228e+06	4.64933e+06	-0.0655942	0.259247	-	-	61	22	-
1470	Regulator of chromosome condensation	RCC1	321833	345499	335110	348845	328712	307924	-0.0258812	0.135561	-	-	30.2	12	-
1473	DNA ligase 1	LIG1	95410	91011.3	90505.9	95329.9	88453.8	105548	0.0598283	0.30734	-	-	11.4	9	-
1474	ATP synthase-coupling factor 6, mitochondrial	ATP5J	16764.8	22556.5	31116.7	18014.2	27034.9	17671.4	-0.150433	0.239829	-	-	38	4	-
1475	DNA repair protein XRCC1	XRCC1	349549	365567	303501	342484	356560	323092	0.00826332	0.032073	-	-	23.1	13	-
1476	Peptidyl-glycine alpha-amidating monooxygenase;Peptidylglycine alpha-hydroxylating monooxygenase;Peptidyl-alpha-hydroxyglycine alpha-amidating lyase	PAM	71904.7	74219.2	65832.6	70667.1	78022.4	67074.8	0.0246732	0.107038	-	-	10.3	10	-
1478	1-phosphatidylinositol 4,5-bisphosphate phosphodiesterase gamma-1	PLCG1	70553	69510.7	74396	74850.8	67804.3	76814.4	0.0318682	0.164544	-	-	13.6	15	-
1480	Nucleolin	NCL	3.41313e+06	3.77823e+06	3.78514e+06	3.64228e+06	3.54074e+06	4.3835e+06	0.0706069	0.301143	-	-	40	41	-
1481	Hexokinase-1	HK1	1.24357e+06	1.30675e+06	1.36088e+06	1.36775e+06	1.27734e+06	1.26507e+06	-0.000280441	0.00137796	-	-	35.7	34	-
1482	DNA-directed RNA polymerase II subunit RPB3	POLR2C	58975	63579.3	69846.3	67258.2	61091.9	54988.5	-0.0710071	0.29322	-	-	24.7	5	-
1483	DNA-directed RNA polymerases I, II, and III subunit RPABC1	POLR2E	165421	171706	161933	169264	170682	170286	0.0323571	0.216738	-	-	36.2	8	-
1484	NADH dehydrogenase [ubiquinone] flavoprotein 2, mitochondrial	NDUFV2	118636	103358	114373	98046.7	114508	127340	0.00924798	0.0287953	-	-	28.5	7	-
1485	Gamma-glutamyltranspeptidase 1;Gamma-glutamyltranspeptidase 1 heavy chain;Gamma-glutamyltranspeptidase 1 light chain;Putative gamma-glutamyltranspeptidase 3;Putative gamma-glutamyltranspeptidase 3 heavy chain;Putative gamma-glutamyltranspeptidase 3 light chain	GGT1;GGT3P	70393.1	65872.9	62394.5	59488.2	57850	58462	-0.174706	1.36473	-	-	5.4	4	-
1486	TFIIH basal transcription factor complex helicase XPB subunit	ERCC3	24301.1	30963.4	34904.1	31423.6	29987	33929.8	0.094586	0.28784	-	-	9.2	5	-
1487	E3 ubiquitin-protein ligase TRIM21	TRIM21	66298.4	70145	65025.1	69196.1	72352.5	70834.4	0.0766241	0.555378	-	-	18.1	9	-
1488	Interferon-induced, double-stranded RNA-activated protein kinase	EIF2AK2	383715	413285	445182	451348	409578	424329	0.0506636	0.263188	-	-	26.3	12	-
1489	Spermidine synthase	SRM	227285	233161	251371	243396	242405	205521	-0.0452117	0.200644	-	-	40.1	10	-
1490	Casein kinase II subunit alpha	CSNK2A2	203762	235384	211079	222335	227047	213967	0.0311442	0.157194	-	-	49.4	16	-
1491	Retinoic acid receptor RXR-alpha	RXRA	18541.3	18930.9	18009.2	17433.1	19384.4	15225.7	-0.0989976	0.436782	-	-	11.8	3	-
1492	Nuclear factor NF-kappa-B p105 subunit;Nuclear factor NF-kappa-B p50 subunit	NFKB1	158559	171450	155032	165543	159665	153962	-0.0168445	0.0878653	-	-	16.9	15	-
1493	Thymidine phosphorylase	TYMP	172615	161686	176599	153270	170118	140617	-0.142284	0.822877	-	-	24.7	10	-
1494	Plasma membrane calcium-transporting ATPase 1	ATP2B1	399567	411332	376619	409164	392584	414324	0.0348655	0.213368	-	-	15.6	17	-
1495	Eukaryotic translation initiation factor 2 subunit 2	EIF2S2	737297	716979	695465	752861	708817	742257	0.0358533	0.234355	-	-	64	22	-
1496	Annexin A7	ANXA7	362528	329486	279133	315816	327459	292246	-0.0472255	0.171388	-	-	35.2	16	-
1499	Cyclin-A2	CCNA2	29870.5	41777	32778.4	34792.8	45605.4	33205.7	0.121749	0.312293	-	-	6	3	-
1500	Transcription factor BTF3	BTF3	711448	818785	890110	845190	880742	685230	-0.00788147	0.0216532	-	-	13.1	3	-
1503	Ras-related protein Rab-3B	RAB3B	6196.04	6875.38	7594.46	5449.3	6075.82	7717.2	-0.113501	0.322553	-	-	16.4	3	+
1504	Ras-related protein Rab-4A	RAB4A	205568	222737	260154	228003	225861	213262	-0.0390682	0.154563	-	-	36.7	7	-
1505	Ras-related protein Rab-5A	RAB5A	105820	80375.5	66749.1	83334.4	72170.8	120726	0.118318	0.204973	-	-	25.4	4	-
1506	Ras-related protein Rab-6A	RAB6A	977452	1.16341e+06	1.39387e+06	1.21872e+06	1.14164e+06	1.18051e+06	0.0171088	0.0473226	-	-	24	7	-
1507	Nuclear receptor subfamily 1 group D member 1;Nuclear receptor subfamily 1 group D member 2	NR1D1;NR1D2	18891.6	19205.6	16735	18648.2	19384.4	17090.3	0.00832377	0.0317128	-	-	5.7	4	-
1508	Proteasome subunit beta type-1	PSMB1	569326	600870	674307	660838	626086	560271	0.00235701	0.00839183	-	-	57.7	14	-
1509	Cation-dependent mannose-6-phosphate receptor	M6PR	394573	285566	294874	305071	274996	272395	-0.179986	0.664869	-	-	30	10	-
1510	Cytochrome c oxidase subunit 5A, mitochondrial	COX5A	84517.3	105451	126864	102187	119194	96443.5	0.0183705	0.040833	-	-	32	5	-
1511	Lamin-B1	LMNB1	328865	294132	296727	287272	293176	299487	-0.0621382	0.392194	-	-	28.7	19	-
1512	B-cell lymphoma 3 protein	BCL3	8409.97	8509.2	8326.77	8029.35	8167.36	7366.13	-0.10094	0.588144	-	-	8.6	3	+
1513	Calpastatin	CAST	747015	761505	594911	629359	707860	792797	0.0205448	0.057609	-	-	39.6	29	-
1514	Inosine-5-monophosphate dehydrogenase 1	IMPDH1	380419	418901	450641	435598	429536	392386	0.0106235	0.043372	-	-	37.2	13	-
1516	Ras GTPase-activating protein 1	RASA1	57504.7	60270.2	53180.6	58954	58892.4	63391.6	0.0853132	0.523031	-	-	12.3	10	-
1517	Parathymosin	PTMS	76359.5	70248.7	86929.2	72975.1	78697.6	102638	0.112699	0.336212	-	-	22.5	3	-
1519	V-type proton ATPase subunit B, brain isoform	ATP6V1B2	396334	424827	436994	438238	427929	396883	0.00553251	0.0262468	-	-	34.4	17	-
1520	V-type proton ATPase subunit C 1	ATP6V1C1	368446	290253	230242	273439	261665	291267	-0.0802126	0.195462	-	-	40.1	17	-
1521	Cysteine and glycine-rich protein 1	CSRP1	432969	378954	305467	354075	356264	435851	0.0445098	0.11415	-	-	59.6	12	-
1522	Filamin-A	FLNA	5.5747e+06	5.45246e+06	5.24494e+06	5.40608e+06	4.90214e+06	4.75986e+06	-0.112606	0.789283	-	-	49.9	109	-
1523	Amine oxidase [flavin-containing] A	MAOA	22392.6	22273.7	24348	24364.1	23410.5	21084.2	-0.00469802	0.0187358	-	-	16.2	6	-
1524	Cytoplasmic aconitate hydratase	ACO1	984099	1.0975e+06	1.11597e+06	1.13176e+06	1.10052e+06	1.0303e+06	0.0301436	0.150668	-	-	34.9	30	-
1526	Synaptotagmin-1	SYT1	316426	387803	413856	376400	348297	407583	0.0244532	0.0759839	-	-	23.9	10	-
1527	Kit ligand;Soluble KIT ligand	KITLG	43685.8	56683.6	64753.5	50802.7	66016.9	48568.6	0.00757042	0.0147092	-	-	9.7	3	-
1528	5-nucleotidase	NT5E	303394	332583	344586	337846	346662	288484	-0.013795	0.0516594	-	-	24.2	13	-
1529	Transcription initiation factor TFIID subunit 1;Transcription initiation factor TFIID subunit 1-like	TAF1;TAF1L	40072.6	43327.2	51732.4	49806.8	46432.6	48943.9	0.111218	0.489064	-	-	4.6	7	-
1531	Midkine	MDK	146991	176352	165299	162903	160029	212390	0.123265	0.42848	-	-	33.6	6	-
1532	Voltage-dependent anion-selective channel protein 1	VDAC1	1.79746e+06	2.05754e+06	2.28489e+06	1.9737e+06	2.00251e+06	1.72863e+06	-0.10222	0.428541	-	-	67.1	16	-
1533	Succinate dehydrogenase [ubiquinone] iron-sulfur subunit, mitochondrial	SDHB	1.03924e+06	885076	852179	853203	873369	773592	-0.14779	0.773562	-	-	54.3	16	-
1534	CD9 antigen	CD9	1.21789e+06	1.27295e+06	1.78014e+06	1.38315e+06	1.27706e+06	1.36619e+06	-0.0645349	0.173632	-	-	31.1	8	-
1535	2-oxoisovalerate dehydrogenase subunit beta, mitochondrial	BCKDHB	4400.29	3362.33	2992.16	3439.21	3433.34	4530.18	0.0910045	0.199098	-	-	7.7	3	+
1536	Catechol O-methyltransferase	COMT	102703	84314.9	89581	83178.5	85927.3	78811.3	-0.153886	0.873473	-	-	33.9	7	-
1537	Protein-glutamine gamma-glutamyltransferase 2	TGM2	257849	250185	222690	244375	232823	233936	-0.0367038	0.188662	-	-	23.7	16	-
1538	Methylmalonyl-CoA mutase, mitochondrial	MUT	228919	228919	228842	236036	234755	239864	0.0494509	0.380697	-	-	29.6	23	-
1539	Oxysterol-binding protein 1	OSBP	733354	706878	671832	698873	698154	790964	0.0493715	0.264675	-	-	24.7	20	-
1540	Protein-L-isoaspartate(D-aspartate) O-methyltransferase	PCMT1	633193	789290	921337	798439	876611	683946	0.0186911	0.042508	-	-	52.4	15	-
1541	rRNA 2-O-methyltransferase fibrillarin	FBL	586849	764145	841813	746317	709199	754358	0.0269644	0.0733627	-	-	37.7	14	-
1543	Trifunctional purine biosynthetic protein adenosine-3;Phosphoribosylamine--glycine ligase;Phosphoribosylformylglycinamidine cyclo-ligase;Phosphoribosylglycinamide formyltransferase	GART	1.10238e+06	1.13293e+06	1.118e+06	1.16244e+06	1.10062e+06	1.08027e+06	-0.00491575	0.0276013	-	-	31.6	30	-
1544	Cadherin-3	CDH3	88230.3	117045	61104.7	68791.4	114040	70784.5	-0.061475	0.0796623	-	-	14.2	10	-
1545	Multifunctional protein ADE2;Phosphoribosylaminoimidazole-succinocarboxamide synthase;Phosphoribosylaminoimidazole carboxylase	PAICS	2.17684e+06	2.42023e+06	3.23853e+06	2.6775e+06	2.6354e+06	2.09705e+06	-0.0684822	0.159752	-	-	49.4	26	-
1546	Non-specific lipid-transfer protein	SCP2	1.30743e+06	1.36096e+06	1.3809e+06	1.28906e+06	1.48792e+06	1.24812e+06	-0.012535	0.0532593	-	-	34	21	-
1547	Ubiquitin-like modifier-activating enzyme 1	UBA1	2.02756e+06	2.0438e+06	2.01222e+06	2.11244e+06	1.97975e+06	1.95497e+06	-0.00946915	0.0544441	-	-	39.9	41	-
1549	Ectonucleotide pyrophosphatase/phosphodiesterase family member 1;Alkaline phosphodiesterase I;Nucleotide pyrophosphatase	ENPP1	6342.53	5481.42	5501.07	5398.84	5270.51	5366.87	-0.108215	0.534251	-	-	7.4	6	+
1552	NADPH:adrenodoxin oxidoreductase, mitochondrial	FDXR	432682	420800	403928	436087	423492	410072	0.0140958	0.0805232	-	-	12.2	5	-
1554	Heterogeneous nuclear ribonucleoproteins A2/B1	HNRNPA2B1	1.7918e+06	2.10171e+06	2.13328e+06	2.14588e+06	1.93012e+06	1.98202e+06	0.0103932	0.0404683	-	-	58.9	22	-
1555	MHC class II regulatory factor RFX1	RFX1	44184.3	52086.9	45512.5	45383.5	50951.2	46667.7	0.0143315	0.0564024	-	-	9.4	9	-
1556	Calretinin	CALB2	91413.3	94742	87390.3	98021.2	98222.5	93868.5	0.0853028	0.632821	-	-	38	10	-
1557	E3 ubiquitin-protein ligase CBL	CBL	245688	246360	257340	248432	252160	235739	-0.0256288	0.15669	-	-	19.2	14	-
1558	cAMP-dependent protein kinase catalytic subunit beta	PRKACB	69111.4	79508.1	53877.8	61201.8	67507.8	74656.8	0.019728	0.0457006	-	-	9.8	4	-
1559	Cytochrome b-c1 complex subunit 2, mitochondrial	UQCRC2	579250	538526	485305	536347	493599	562192	-0.00817498	0.0314881	-	-	43	16	-
1560	Protein-glutamine gamma-glutamyltransferase K	TGM1	69364.7	20051.4	49454	33606.2	23855.1	56791.4	-0.198432	0.154465	-	-	9.5	7	-
1561	Ferrochelatase, mitochondrial	FECH	192473	211397	200755	216076	201035	193577	0.0139508	0.0683106	-	-	38.1	16	-
1562	Transcription elongation factor A protein 1	TCEA1	1.16409e+06	877735	856083	857209	869257	819576	-0.172786	0.690342	-	-	51.5	17	-
1563	Integrin alpha-6;Integrin alpha-6 heavy chain;Integrin alpha-6 light chain;Processed integrin alpha-6	ITGA6	76815.7	67161.8	64388.7	92420.5	64550.9	89308.3	0.227198	0.758624	-	-	1.5	3	-
1564	Integrin alpha-6;Integrin alpha-6 heavy chain;Integrin alpha-6 light chain;Processed integrin alpha-6	ITGA6	901200	833061	838829	867220	819376	820134	-0.037288	0.230634	-	-	2.1	4	-
1565	Splicing factor, proline- and glutamine-rich	SFPQ	1.38494e+06	1.44217e+06	1.44057e+06	1.50558e+06	1.37316e+06	1.43419e+06	0.0144497	0.0813608	-	-	42	32	-
1566	Tubulin gamma-1 chain;Tubulin gamma-2 chain	TUBG1;TUBG2	86182.5	78813.2	67582.1	82640.2	74818.8	83976	0.0592501	0.229022	-	-	13.7	7	-
1567	Peptidyl-prolyl cis-trans isomerase B	PPIB	2.87757e+06	3.24556e+06	3.99304e+06	3.34125e+06	3.34431e+06	2.8576e+06	-0.0746358	0.230032	-	-	58.3	16	-
1568	NAD-dependent malic enzyme, mitochondrial	ME2	939910	1.12111e+06	1.19585e+06	1.14073e+06	1.12548e+06	1.04069e+06	0.0281617	0.102504	-	-	36.8	21	-
1569	Glycine dehydrogenase (decarboxylating), mitochondrial	GLDC	52240.7	58477.5	63475	58063	60101.2	61947.3	0.05227	0.24322	-	-	10.9	11	-
1570	Tryptophan--tRNA ligase, cytoplasmic;T1-TrpRS;T2-TrpRS	WARS	967842	1.02016e+06	1.15903e+06	1.06366e+06	1.03272e+06	974821	-0.0319555	0.142395	-	-	48.6	25	-
1571	40S ribosomal protein S3	RPS3	1.71995e+06	1.94211e+06	2.04531e+06	2.00438e+06	1.90363e+06	1.94253e+06	0.0391776	0.192131	-	-	80.7	20	-
1574	Ribosomal protein S6 kinase beta-1	RPS6KB1	65790.1	62216.3	55214.3	57932.6	53789.5	58971.5	-0.0994955	0.533045	-	-	18.4	8	-
1575	Tyrosine-protein kinase JAK1	JAK1	30101.4	34739.9	38442.5	38090.6	35969.7	33467.3	0.0632817	0.241232	-	-	9	10	-
1576	Receptor-type tyrosine-protein phosphatase epsilon	PTPRE	27040.5	24882.5	27148.2	27976.9	27564.7	25284.7	0.0314047	0.15466	-	-	9.4	5	-
1577	Receptor-type tyrosine-protein phosphatase gamma	PTPRG	50192.9	58977.2	52930.3	55236.2	56377.3	50949.6	0.006022	0.0240764	-	-	5.5	7	-
1578	Loricrin	LOR	20192.1	11659.4	35855.9	23194.8	17246.1	35672	0.252456	0.240318	-	-	6.7	3	-
1579	Nuclear autoantigen Sp-100	SP100	237658	239613	211220	232326	241229	237924	0.0495704	0.283646	-	-	15.1	14	-
1580	Colorectal mutant cancer protein	MCC	113427	102306	106323	107222	107690	105911	-0.00425443	0.0218857	-	-	25.3	17	-
1582	Adenosylhomocysteinase	AHCY	4.04336e+06	4.44787e+06	5.21142e+06	4.74336e+06	4.54802e+06	4.25661e+06	-0.00983238	0.0327547	-	-	50.9	27	-
1583	Cofilin-1	CFL1	4.86113e+06	3.82739e+06	3.14221e+06	3.52403e+06	3.92747e+06	3.33654e+06	-0.113418	0.304349	-	-	59	16	-
1584	Eukaryotic translation initiation factor 4B	EIF4B	2.40236e+06	2.89135e+06	3.83506e+06	3.21484e+06	2.9791e+06	3.70398e+06	0.137751	0.342752	-	-	45.7	49	-
1585	Plasma membrane calcium-transporting ATPase 4	ATP2B4	488771	513865	508018	516856	495320	491555	-0.00665064	0.0379222	-	-	15.4	18	-
1586	Inositol-trisphosphate 3-kinase A	ITPKA	12830.9	12255.5	13781.9	14346.3	13573.9	12406.7	0.0522671	0.233982	-	-	6.9	3	-
1587	Diacylglycerol kinase alpha	DGKA	28453.3	28405.8	31955.3	32333.9	27345.7	28897.4	-0.00517796	0.0190329	-	-	15	9	-
1588	Carnitine O-palmitoyltransferase 2, mitochondrial	CPT2	679573	729801	723821	741627	720445	751056	0.0535795	0.37543	-	-	39.1	27	-
1589	Thymidylate kinase	DTYMK	396657	331129	313684	347245	325088	292462	-0.106522	0.433798	-	-	66.5	14	-
1590	Ribonucleoside-diphosphate reductase large subunit	RRM1	1.84497e+06	2.03653e+06	2.11956e+06	2.05393e+06	2.04143e+06	2.13164e+06	0.0554854	0.325419	-	-	36.9	31	-
1594	Rab proteins geranylgeranyltransferase component A 1	CHM	47700.5	46275.4	39141.2	43194.8	43748.3	43304.9	-0.0261072	0.107144	-	-	4.9	4	-
1597	Elongation factor 1-beta	EEF1B2	315267	229511	212804	227096	228787	251956	-0.0780634	0.211041	-	-	39.1	8	-
1598	ATP synthase F(0) complex subunit B1, mitochondrial	ATP5F1	709715	624129	496930	622365	611560	656952	0.0613051	0.186779	-	-	39.5	14	-
1599	Low molecular weight phosphotyrosine protein phosphatase	ACP1	157463	194036	210810	195423	221653	153168	0.0142454	0.0302652	-	-	47.5	8	-
1600	Protein kinase C eta type	PRKCH	7180.32	7726.43	9353.81	9400.67	8965.88	9655.71	0.216396	0.983506	-	-	6.3	3	+
1601	Acetyl-CoA acetyltransferase, mitochondrial	ACAT1	1.09188e+06	1.23189e+06	1.24218e+06	1.17743e+06	1.2389e+06	1.1176e+06	-0.0118177	0.0528062	-	-	44.5	20	-
1603	Cyclin-C	CCNC	28133.5	28897.3	22795.1	26790.3	29441.9	27104.3	0.068717	0.262115	-	-	14.1	3	-
1604	G1/S-specific cyclin-E1	CCNE1	34473.5	30198.4	34831.9	33473.6	32585.3	33142	-0.00148745	0.00625509	-	-	17.3	6	-
1605	DNA-directed RNA polymerase II subunit RPB1	POLR2A	558503	631241	676683	676721	626526	640109	0.0620053	0.301681	-	-	23.7	50	-
1606	Cyclin-dependent kinase 2	CDK2	287577	313984	327968	312034	310351	316821	0.0170251	0.0875557	-	-	26.5	8	-
1607	Adenomatous polyposis coli protein	APC	28090.4	31593.7	29041.9	31187.1	32430.4	31468.5	0.10145	0.67015	-	-	3.2	8	-
1608	Beta-adrenergic receptor kinase 1	ADRBK1	243658	254077	244215	260441	248927	254405	0.0418435	0.291863	-	-	27.9	19	-
1609	DNA replication licensing factor MCM3	MCM3	846009	935137	998231	971211	909154	831608	-0.0350036	0.146937	-	-	38.6	34	-
1611	3-mercaptopyruvate sulfurtransferase	MPST	235242	216259	203895	203425	216069	195301	-0.091014	0.536292	-	-	46.5	12	-
1612	40S ribosomal protein S12	RPS12	496693	586270	639290	506233	638097	507272	-0.0613508	0.186435	-	-	53.8	7	-
1613	Bromodomain-containing protein 2	BRD2	228129	254603	324447	306335	277865	276853	0.107513	0.352602	-	-	18	14	-
1614	Tumor necrosis factor receptor superfamily member 6	FAS	17865	14091.8	14054	13058.8	13607.3	12366.5	-0.229042	1.06342	-	-	11.8	3	-
1615	Transcriptional repressor protein YY1	YY1	222040	219895	186004	226036	212817	202660	0.034086	0.142003	-	-	20.8	9	-
1616	DnaJ homolog subfamily B member 1	DNAJB1	922486	1.01564e+06	1.11147e+06	1.02564e+06	957170	954000	-0.0510079	0.245125	-	-	60	27	-
1617	DnaJ homolog subfamily B member 2	DNAJB2	25072.6	20870.3	23348.1	23998.1	21315.2	21039.1	-0.0609985	0.256196	-	-	13.3	3	-
1620	Proteasome subunit alpha type-1	PSMA1	2.36643e+06	2.15222e+06	2.17033e+06	2.1523e+06	2.12635e+06	2.18171e+06	-0.048912	0.321058	-	-	64.3	23	-
1621	Proteasome subunit alpha type-2	PSMA2	1.30923e+06	1.37982e+06	1.54042e+06	1.42331e+06	1.38971e+06	1.27252e+06	-0.0482648	0.230051	-	-	53.4	14	-
1622	Proteasome subunit alpha type-3	PSMA3	1.56304e+06	1.47409e+06	1.48866e+06	1.496e+06	1.44345e+06	1.42067e+06	-0.053665	0.385863	-	-	55.6	17	-
1623	Proteasome subunit alpha type-4	PSMA4	895550	990963	1.20317e+06	1.05061e+06	1.02363e+06	917491	-0.0379649	0.119449	-	-	49.4	15	-
1625	Tumor necrosis factor receptor superfamily member 5	CD40	53885.2	52744.1	54976.7	51241.1	52171.5	53568.7	-0.0419222	0.28099	-	-	21.3	5	-
1626	Integrin alpha-3;Integrin alpha-3 heavy chain;Integrin alpha-3 light chain	ITGA3	1.24312e+06	1.26842e+06	1.35714e+06	1.31464e+06	1.3001e+06	1.17796e+06	-0.0293292	0.153574	-	-	22.8	24	-
1627	Moesin	MSN	3.37963e+06	3.86456e+06	5.02022e+06	4.43294e+06	3.96572e+06	4.16999e+06	0.0536571	0.143153	-	-	43.7	43	-
1628	Probable ATP-dependent RNA helicase DDX6	DDX6	604740	758906	733494	723971	744430	680997	0.0415651	0.161156	-	-	57.1	21	-
1632	Splicing factor U2AF 65 kDa subunit	U2AF2	503608	600681	633817	604801	569176	635542	0.0634519	0.260018	-	-	32.1	12	-
1633	60S ribosomal protein L13	RPL13	1.3271e+06	1.60568e+06	1.88606e+06	1.58438e+06	1.40711e+06	2.01504e+06	0.0535419	0.117961	-	-	50.2	17	-
1634	Rab proteins geranylgeranyltransferase component A 2	CHML	28631.1	28131	25349.3	27581.4	27758.8	26640.8	-0.000470254	0.00205635	-	-	10.2	6	-
1635	Isovaleryl-CoA dehydrogenase, mitochondrial	IVD	183303	200137	224260	202355	197545	190618	-0.0368806	0.163099	-	-	26.1	13	-
1636	Protein S100-A4	S100A4	495489	463562	508202	450695	511434	512867	0.00608954	0.0265077	-	-	45.5	6	-
1637	Alpha-1,3-mannosyl-glycoprotein 2-beta-N-acetylglucosaminyltransferase	MGAT1	27440.2	29519.6	36404.6	33766.2	31902.5	32604.1	0.0840738	0.317313	-	-	9.4	4	-
1638	High mobility group protein B2	HMGB2	1.97377e+06	1.37106e+06	915666	1.41638e+06	1.75292e+06	1.29378e+06	0.124806	0.182999	-	-	32.1	9	-
1639	Polypyrimidine tract-binding protein 1	PTBP1	544833	539630	748486	698628	621066	577810	0.0627022	0.16978	-	-	36.7	14	-
1640	Threonine--tRNA ligase, cytoplasmic	TARS	2.0273e+06	2.2135e+06	2.24288e+06	2.18247e+06	2.1581e+06	2.07559e+06	-0.0139958	0.0748058	-	-	45.4	35	-
1641	Valine--tRNA ligase	VARS	1.84048e+06	2.00811e+06	2.05535e+06	2.09409e+06	1.9941e+06	1.96418e+06	0.0368948	0.211816	-	-	33.7	46	-
1642	Elongation factor 1-gamma	EEF1G	1.4444e+06	1.50386e+06	1.497e+06	1.49151e+06	1.3504e+06	1.46603e+06	-0.0463752	0.293971	-	-	43.7	24	-
1643	Tristetraprolin	ZFP36	11312.1	11099.5	9931.96	11049.5	10676.2	13764.8	0.126946	0.484783	-	-	9.2	3	-
1644	Peptidyl-prolyl cis-trans isomerase FKBP2	FKBP2	222507	261822	302342	271400	289609	228518	0.00940655	0.0236335	-	-	31	8	-
1646	Erythrocyte band 7 integral membrane protein	STOM	50684.2	56390	57648.3	56548.2	56442.3	56310.3	0.0418021	0.230905	-	-	16.7	4	-
1647	Adenylate kinase 4, mitochondrial	AK4	411953	337311	299216	316020	311011	318271	-0.136836	0.550996	-	-	45.3	11	-
1648	Amine oxidase [flavin-containing] B	MAOB	340936	416100	419697	403547	407952	379864	0.0236126	0.0894742	-	-	26.7	13	-
1649	14-3-3 protein theta	YWHAQ	739650	668036	661268	646159	647794	660793	-0.0801268	0.548134	-	-	30.2	9	-
1650	Mitogen-activated protein kinase 3	MAPK3	142751	143153	147564	150731	147922	133219	-0.00726618	0.0350649	-	-	26.4	11	-
1651	MAP/microtubule affinity-regulating kinase 3	MARK3	39929.8	38978.3	32116.5	34947.7	34178.5	44698.2	0.0316844	0.0852993	-	-	11.1	8	-
1653	Calmodulin-like protein 3	CALML3	217935	33759.4	32757.2	28778.2	26336.8	41336.4	-0.981153	0.682289	-	-	45	6	-
1654	Dipeptidyl peptidase 4;Dipeptidyl peptidase 4 membrane form;Dipeptidyl peptidase 4 soluble form	DPP4	177734	165524	159232	171415	159952	179222	0.022998	0.1125	-	-	15	13	-
1655	Aryl hydrocarbon receptor nuclear translocator	ARNT	118924	110137	98899.5	104348	103989	136687	0.0651121	0.201294	-	-	10.6	7	-
1656	60S ribosomal protein L10	RPL10	948981	1.2163e+06	1.57592e+06	1.28375e+06	1.13523e+06	1.2392e+06	-0.00345628	0.00666619	-	-	45.8	10	-
1657	Replication protein A 70 kDa DNA-binding subunit;Replication protein A 70 kDa DNA-binding subunit, N-terminally processed	RPA1	1.18349e+06	1.28309e+06	1.23907e+06	1.22055e+06	1.24971e+06	1.22362e+06	-0.00387977	0.0214641	-	-	35.1	26	-
1658	DNA-(apurinic or apyrimidinic site) lyase;DNA-(apurinic or apyrimidinic site) lyase, mitochondrial	APEX1	1.09233e+06	1.12987e+06	1.08204e+06	1.1131e+06	1.14815e+06	869018	-0.0886554	0.340193	-	-	45.3	18	-
1659	CD82 antigen	CD82	163579	120057	116195	140313	124454	130142	-0.00196745	0.00479312	-	-	9	3	-
1660	Deoxycytidine kinase	DCK	341538	380423	395754	378694	400369	303956	-0.0526771	0.17391	-	-	51.2	13	-
1661	CAD protein;Glutamine-dependent carbamoyl-phosphate synthase;Aspartate carbamoyltransferase;Dihydroorotase	CAD	1.7786e+06	1.91464e+06	1.96258e+06	2.01193e+06	1.92142e+06	1.76185e+06	0.00909164	0.0411843	-	-	29.5	59	-
1662	Calreticulin	CALR	2.33698e+06	1.89996e+06	1.89667e+06	1.85993e+06	1.78428e+06	1.80231e+06	-0.164546	0.894023	-	-	33.3	18	-
1663	cAMP-specific 3,5-cyclic phosphodiesterase 4A	PDE4A	7219.21	8022.6	9723.78	8824.4	8239.85	7105.69	-0.0414458	0.110548	-	-	4	3	+
1664	Microtubule-associated protein 4	MAP4	2.42544e+06	3.88732e+06	2.67169e+06	2.55803e+06	3.65941e+06	2.79607e+06	0.0184218	0.0311353	-	-	26.6	32	-
1666	Calnexin	CANX	4.56734e+06	3.31452e+06	2.89189e+06	3.31311e+06	3.10542e+06	3.95188e+06	-0.0355503	0.0722992	-	-	47.1	41	-
1667	Phosphatidylinositol 3-kinase regulatory subunit alpha	PIK3R1	33264.6	33992.4	29705.2	30767.1	30396.3	35075.3	-0.0113932	0.0434239	-	-	8.7	6	-
1668	Proteasome subunit beta type-9	PSMB9	100754	99333.3	110666	101290	101732	93607.8	-0.0664752	0.394065	-	-	25.6	5	-
1669	Proteasome subunit alpha type-5	PSMA5	1.15582e+06	882705	776714	893429	921720	891290	-0.0368632	0.0964729	-	-	46.9	10	-
1670	Proteasome subunit beta type-4	PSMB4	537424	586405	628231	604872	594891	581122	0.0262823	0.131029	-	-	26.1	6	-
1671	Proteasome subunit beta type-6	PSMB6	459006	468585	463257	445017	450766	454743	-0.0424491	0.31732	-	-	25.1	7	-
1672	Proteasome subunit beta type-5	PSMB5	1.2266e+06	1.48137e+06	2.06044e+06	1.62393e+06	1.52866e+06	1.32298e+06	-0.0629985	0.12676	-	-	27	7	-
1674	ATP-binding cassette sub-family D member 3	ABCD3	313210	323425	320345	342453	297517	376277	0.0801624	0.372694	-	-	28.4	20	-
1675	Sperm-specific antigen 2	SSFA2	1.00853e+06	1.00209e+06	869886	925316	973714	968981	-0.0033427	0.0143784	-	-	30.8	38	-
1677	NADH-ubiquinone oxidoreductase 75 kDa subunit, mitochondrial	NDUFS1	623816	630406	586750	629073	617384	571353	-0.0187898	0.100172	-	-	36.5	23	-
1678	DNA polymerase delta catalytic subunit	POLD1	437711	485865	485192	492797	502665	472047	0.0601434	0.372491	-	-	29.4	31	-
1680	Probable global transcription activator SNF2L1	SMARCA1	123666	137133	142035	142943	132076	153374	0.0885317	0.463661	-	-	15.7	15	-
1681	Mitogen-activated protein kinase 1	MAPK1	1.01428e+06	950369	954346	921055	987007	889948	-0.0617704	0.39693	-	-	30.8	13	-
1682	Grancalcin	GCA	43292.4	32397.7	29224.4	29309.3	33919.3	26220.5	-0.217673	0.641246	-	-	17.5	3	-
1683	Retinoic acid receptor RXR-beta	RXRB	33519.7	30858.3	27981.2	32095.4	27706.2	27882.3	-0.074402	0.319163	-	-	12.8	5	-
1684	DNA repair protein complementing XP-G cells	ERCC5	21577.1	23157.2	24290	23320.2	24209.9	22424.6	0.020313	0.0956765	-	-	3.5	5	-
1685	Granulins;Acrogranin;Paragranulin;Granulin-1;Granulin-2;Granulin-3;Granulin-4;Granulin-5;Granulin-6;Granulin-7	GRN	46812.3	52383.2	63572.6	58262.8	55467.9	53576.6	0.0504781	0.166995	-	-	17.7	7	-
1686	Cytosol aminopeptidase	LAP3	1.73324e+06	1.8442e+06	2.0142e+06	1.98685e+06	1.94647e+06	1.80408e+06	0.0386441	0.191151	-	-	62.4	32	-
1687	Protein S100-A2	S100A2	595462	152110	146249	149131	188240	166063	-0.502223	0.44123	-	-	27.6	5	-
1688	General transcription factor IIE subunit 1	GTF2E1	38276.3	39059.1	39380.2	39510.6	38908.4	34885.2	-0.0448811	0.245008	-	-	20.7	9	-
1689	Transcription initiation factor IIE subunit beta	GTF2E2	166507	171692	181719	167225	163558	183475	-0.0166488	0.0813115	-	-	28.9	10	-
1690	Tripeptidyl-peptidase 2	TPP2	402136	436315	431846	433457	418395	399950	-0.0209988	0.115544	-	-	24.3	30	-
1691	Inositol monophosphatase 1	IMPA1	1.24312e+06	1.27029e+06	1.37865e+06	1.31271e+06	1.29207e+06	1.27124e+06	-0.00464183	0.0240272	-	-	42.9	18	-
1692	Ephrin type-A receptor 2	EPHA2	653725	632897	675693	692410	603250	673041	0.00268409	0.01205	-	-	18.2	19	-
1693	Ephrin type-B receptor 2	EPHB2	148805	147813	139142	152281	141381	152874	0.0349684	0.206294	-	-	16.9	15	-
1694	Tyrosine-protein phosphatase non-receptor type 6	PTPN6	214585	214252	206568	219613	198319	233848	0.0336309	0.166244	-	-	26.9	15	-
1695	SHC-transforming protein 1	SHC1	224303	229781	233764	217330	237767	215261	-0.0384127	0.229792	-	-	31.3	17	-
1696	Cellular retinoic acid-binding protein 2	CRABP2	1.54697e+06	1.84986e+06	2.25052e+06	1.89102e+06	2.01045e+06	1.37275e+06	-0.101119	0.221357	-	-	52.9	13	-
1698	Transketolase	TKT	4.95444e+06	5.68681e+06	6.60886e+06	5.89662e+06	5.87117e+06	5.161e+06	-0.0198519	0.0605239	-	-	51.7	34	-
1699	Serpin B3	SERPINB3	233581	20233.3	26777.7	24566	21105.7	50144.2	-0.761077	0.371197	-	-	10	4	-
1701	Protein PML	PML	144108	140904	130566	134003	138502	141743	-0.00373047	0.0186417	-	-	16	15	-
1704	Elongation factor 1-delta	EEF1D	679672	795041	883590	802446	888316	598730	-0.0539543	0.123733	-	-	6.3	4	-
1705	Myristoylated alanine-rich C-kinase substrate	MARCKS	552414	937979	409585	406738	970941	547533	0.00898743	0.0077705	-	-	29.2	8	-
1706	Guanine nucleotide-binding protein subunit alpha-11	GNA11	433993	448545	460937	493868	455232	426171	0.0315546	0.161682	-	-	20.1	7	-
1707	Delta-1-pyrroline-5-carboxylate dehydrogenase, mitochondrial	ALDH4A1	188117	190548	201250	199521	189875	183181	-0.0186375	0.102904	-	-	18.1	10	-
1708	Endoplasmic reticulum resident protein 29	ERP29	626502	636938	637254	608817	690695	508359	-0.0834774	0.315884	-	-	36	11	-
1709	Peroxiredoxin-6	PRDX6	1.03889e+06	1.14011e+06	1.13762e+06	1.06325e+06	1.14566e+06	1.05068e+06	-0.024747	0.130911	-	-	71.4	20	-
1710	Flavin reductase (NADPH)	BLVRB	426637	379493	355009	372700	387200	359140	-0.0497667	0.239079	-	-	38.3	8	-
1711	Peroxiredoxin-5, mitochondrial	PRDX5	943592	712225	742121	702533	817836	659637	-0.132034	0.457133	-	-	49.4	8	-
1712	D-dopachrome decarboxylase;D-dopachrome decarboxylase-like protein	DDT;DDTL	608763	766327	874058	769641	925803	642421	0.0556132	0.120648	-	-	64.4	12	-
1713	Thioredoxin-dependent peroxide reductase, mitochondrial	PRDX3	716451	841493	1.37785e+06	986206	1.04439e+06	669366	-0.0896316	0.124857	-	-	29.4	8	-
1714	ATP synthase subunit delta, mitochondrial	ATP5D	60083.3	61944.2	66473.3	60700.3	70287.8	55370.6	-0.0222033	0.0791245	-	-	22.6	3	-
1715	60S ribosomal protein L12	RPL12	1.23845e+06	1.03817e+06	951065	985982	970845	884088	-0.176996	0.832154	-	-	69.1	10	-
1716	Enoyl-CoA hydratase, mitochondrial	ECHS1	1.13256e+06	1.07208e+06	1.14942e+06	1.08639e+06	1.09937e+06	1.08762e+06	-0.0345002	0.231455	-	-	48.3	18	-
1717	UMP-CMP kinase	CMPK1	411243	346671	326045	356980	353911	312803	-0.0780474	0.314541	-	-	40.8	8	-
1718	Phosphatidylethanolamine-binding protein 1;Hippocampal cholinergic neurostimulating peptide	PEBP1	1.61612e+06	1.68972e+06	1.7271e+06	1.68755e+06	1.80618e+06	1.58254e+06	0.0108117	0.0525022	-	-	63.1	11	-
1719	Protein disulfide-isomerase A3	PDIA3	3.08217e+06	3.20004e+06	3.04053e+06	3.04704e+06	2.95155e+06	2.83888e+06	-0.0773832	0.598214	-	-	59	38	-
1720	Serine/threonine-protein phosphatase 2A 65 kDa regulatory subunit A alpha isoform	PPP2R1A	652907	630055	679271	654915	636252	639540	-0.0228011	0.141003	-	-	38	21	-
1722	Cell division cycle protein 27 homolog	CDC27	51721.5	58233.8	55498.6	56896.8	55280.4	55948.7	0.0247169	0.132283	-	-	9.6	8	-
1724	Peptidyl-prolyl cis-trans isomerase F, mitochondrial	PPIF	826654	746124	713072	699311	782481	729989	-0.046294	0.229046	-	-	44.9	9	-
1725	NK-tumor recognition protein;Putative peptidyl-prolyl cis-trans isomerase	NKTR	90030.1	99358.9	130794	104776	96883.7	116630	0.00569163	0.013074	-	-	9.2	12	-
1726	Glycylpeptide N-tetradecanoyltransferase 1	NMT1	516021	517583	500070	538355	504147	615965	0.107968	0.597595	-	-	26	13	-
1727	HLA class I histocompatibility antigen, alpha chain F	HLA-F	5526.65	5176.63	7040.21	6451.49	6408.99	5949.48	0.096152	0.310711	-	-	15.6	5	+
1730	Adenylosuccinate synthetase isozyme 2	ADSS	419632	434524	387494	443355	416157	385321	0.00297268	0.0124643	-	-	40.1	14	-
1732	Alpha-2-macroglobulin receptor-associated protein	LRPAP1	725549	295021	269757	267761	257247	278588	-0.529773	0.753357	-	-	50.7	23	-
1734	Adenylosuccinate lyase	ADSL	1.13229e+06	1.11623e+06	1.10127e+06	1.11168e+06	1.10358e+06	1.04196e+06	-0.040942	0.282096	-	-	40.5	18	-
1736	CAP-Gly domain-containing linker protein 1	CLIP1	702386	719013	676924	727987	749441	730841	0.0740037	0.588173	-	-	38.6	52	-
1737	Sorcin	SRI	221061	262199	295115	250604	299048	253798	0.0510275	0.158083	-	-	44.4	9	-
1738	Leukocyte elastase inhibitor	SERPINB1	813666	837061	866619	850603	818190	811590	-0.0211655	0.130258	-	-	43.3	18	-
1739	High affinity cationic amino acid transporter 1	SLC7A1	96146.5	73855.5	69431.9	78089.5	69304.7	89990.3	-0.00589606	0.0134232	-	-	7.9	5	-
1740	Aldehyde dehydrogenase X, mitochondrial	ALDH1B1	851469	984134	1.01285e+06	951903	985477	832823	-0.0398393	0.155615	-	-	31.1	17	-
1741	DNA-directed RNA polymerase II subunit RPB2	POLR2B	432484	458525	436485	455905	415497	503098	0.0462775	0.219346	-	-	27.9	33	-
1742	Succinate dehydrogenase [ubiquinone] flavoprotein subunit, mitochondrial	SDHA	1.82189e+06	1.89215e+06	2.01108e+06	1.93159e+06	1.8956e+06	1.84846e+06	-0.0115536	0.063125	-	-	39.5	26	-
1743	Coronin-1A	CORO1A	57410.4	50542.1	47434.4	52742.7	50368.8	49578.8	-0.0211686	0.0878577	-	-	12.8	6	-
1744	Rab GDP dissociation inhibitor alpha	GDI1	330634	357984	363296	354003	346576	292325	-0.0872578	0.420992	-	-	23.7	10	-
1745	Protein S100-A7;Protein S100-A7A	S100A7;S100A7A	111065	28113.5	41616.2	25762.8	22252.4	60189.5	-0.63766	0.526832	-	-	34.7	4	-
1746	S-adenosylmethionine synthase isoform type-2	MAT2A	1.09008e+06	1.15538e+06	1.25997e+06	1.10964e+06	1.12988e+06	1.11633e+06	-0.0603905	0.363227	-	-	18.2	7	-
1748	cAMP-dependent protein kinase type I-beta regulatory subunit	PRKAR1B	28957.1	22392.2	23908.1	23678	22223.7	24787	-0.0830631	0.318487	-	-	13.1	4	-
1749	cAMP-dependent protein kinase type II-beta regulatory subunit	PRKAR2B	29602	27759.3	23643.7	24869.7	25501.9	28911.1	-0.0278332	0.0934773	-	-	14.4	5	-
1750	Carbamoyl-phosphate synthase [ammonia], mitochondrial	CPS1	308154	341755	345349	336082	342072	322866	0.00979294	0.0480884	-	-	21.4	29	-
1751	Ribonucleoside-diphosphate reductase subunit M2	RRM2	240649	263101	274707	254518	266332	287034	0.0539249	0.279249	-	-	44.5	16	-
1752	Syndecan-4	SDC4	96730.3	63444.6	62663.3	65399.8	63973.3	76313.7	-0.0894626	0.200366	-	-	29.8	6	-
1753	Nucleolysin TIA-1 isoform p40	TIA1	59154.6	47567	30067.3	44580.2	42990.9	66837.7	0.199484	0.308422	-	-	14.2	5	-
1754	DnaJ homolog subfamily A member 1	DNAJA1	651255	746474	853862	732687	699072	687591	-0.0790431	0.323803	-	-	47.4	19	-
1755	RAC-alpha serine/threonine-protein kinase	AKT1	216920	210171	221276	227881	207318	238630	0.0534421	0.303725	-	-	30.4	16	-
1756	RAC-beta serine/threonine-protein kinase	AKT2	62449	58314.6	55743.3	61758.4	57503.8	74695	0.128658	0.551458	-	-	22.7	11	-
1757	Cytochrome b-c1 complex subunit 1, mitochondrial	UQCRC1	416919	382227	360298	384708	365215	351517	-0.072429	0.411898	-	-	38.8	16	-
1758	3-hydroxyisobutyrate dehydrogenase, mitochondrial	HIBADH	485493	476289	454856	414475	502942	389887	-0.123987	0.568448	-	-	35.4	9	-
1759	Bifunctional purine biosynthesis protein PURH;Phosphoribosylaminoimidazolecarboxamide formyltransferase;IMP cyclohydrolase	ATIC	1.768e+06	1.94117e+06	1.88663e+06	1.95953e+06	1.89933e+06	1.77409e+06	0.00940656	0.0465751	-	-	50.8	29	-
1760	Heterogeneous nuclear ribonucleoprotein H3	HNRNPH3	113660	114477	119876	122606	109220	124929	0.0336821	0.173546	-	-	31.4	9	-
1761	Heterogeneous nuclear ribonucleoprotein H;Heterogeneous nuclear ribonucleoprotein H, N-terminally processed	HNRNPH1	531622	536680	540362	582832	508565	540028	0.0180526	0.0931637	-	-	14.7	6	-
1762	Caspase-14;Caspase-14 subunit p17, mature form;Caspase-14 subunit p10, mature form;Caspase-14 subunit p20, intermediate form;Caspase-14 subunit p8, intermediate form	CASP14	250915	44228.2	58037.2	53703	43501.6	88041.4	-0.54894	0.379409	-	-	34.7	8	-
1765	14-3-3 protein sigma	SFN	1.64621e+06	1.27319e+06	1.55102e+06	1.36673e+06	1.44919e+06	1.21422e+06	-0.144937	0.594454	-	-	48.6	14	-
1766	Stress-induced-phosphoprotein 1	STIP1	7.17834e+06	5.68775e+06	5.54364e+06	5.51791e+06	5.14227e+06	5.62662e+06	-0.167849	0.768251	-	-	67.8	61	-
1767	Protein S100-A11;Protein S100-A11, N-terminally processed	S100A11	647527	719215	863083	679351	916364	573146	-0.0572939	0.115797	-	-	52.4	6	-
1768	Neural cell adhesion molecule L1	L1CAM	144880	113296	89094.4	101373	108359	125439	-0.0286253	0.0570157	-	-	10.9	13	-
1769	Type II inositol 1,4,5-trisphosphate 5-phosphatase	INPP5B	23637.4	20275	16668.5	18704.3	18848.9	24002.1	0.0277023	0.0631028	-	-	4.7	3	-
1770	Peroxiredoxin-2	PRDX2	2.36985e+06	1.94871e+06	2.22577e+06	2.15791e+06	2.05578e+06	1.87296e+06	-0.102328	0.494003	-	-	46.5	12	-
1771	Beta-arrestin-2	ARRB2	271393	258589	278299	270013	269115	240217	-0.0540292	0.308106	-	-	36	12	-
1773	Cytidine deaminase	CDA	151113	180299	202494	163535	195317	137393	-0.110059	0.297802	-	-	47.9	5	-
1774	Deoxycytidylate deaminase	DCTD	169938	173753	184349	174657	185725	130485	-0.120972	0.397723	-	-	36	5	-
1775	Pyrroline-5-carboxylate reductase 1, mitochondrial	PYCR1	829303	978020	842124	881818	938407	768310	-0.0344705	0.125932	-	-	44.8	13	-
1777	ETS-related transcription factor Elf-1	ELF1	8500.41	10252.8	9024.57	8640.8	11339.9	9265.54	0.0690142	0.213549	-	-	6.1	3	+
1778	General transcription factor IIH subunit 1	GTF2H1	50421.9	53844.5	42801.3	51084.1	50248.3	50713.5	0.0546048	0.231492	-	-	14.1	8	-
1779	Syntaxin-2	STX2	74387.1	82480.5	82580.3	86625.1	85490.2	78209.7	0.0643289	0.360572	-	-	27.4	7	-
1780	Cystathionine gamma-lyase	CTH	336050	362267	376407	363515	375495	338965	0.00463978	0.0211859	-	-	30.1	11	-
1781	60S ribosomal protein L9	RPL9	765346	925817	1.14181e+06	1.00676e+06	908226	904998	0.0108416	0.0259588	-	-	39.1	9	-
1782	Long-chain-fatty-acid--CoA ligase 1	ACSL1	166130	158723	161523	167276	161301	159224	0.00415985	0.0233692	-	-	16	11	-
1783	Kinesin-1 heavy chain	KIF5B	1.69139e+06	1.38184e+06	1.33539e+06	1.43167e+06	1.33004e+06	1.49543e+06	-0.044111	0.162823	-	-	44.5	46	-
1784	Cleavage stimulation factor subunit 2	CSTF2	35029.5	54589.3	47325.5	38972.4	54334.6	39845.1	-0.0336932	0.0616107	-	-	5	3	-
1787	Multidrug resistance-associated protein 1	ABCC1	230222	215087	210103	222274	202240	229723	-0.00357896	0.015876	-	-	8.5	13	-
1790	ATP-binding cassette sub-family D member 1	ABCD1	47180.5	58477.5	56103.9	58145.6	58230.6	55677.3	0.0947882	0.455403	-	-	10.2	8	-
1791	Mannosyl-oligosaccharide 1,2-alpha-mannosidase IA	MAN1A1	106305	121929	93301.9	105805	116861	116797	0.0853287	0.338976	-	-	17.6	11	-
1792	DNA replication licensing factor MCM4	MCM4	505171	533044	541989	556694	510086	575478	0.0543659	0.320568	-	-	33.7	31	-
1793	DNA replication licensing factor MCM5	MCM5	871148	901103	967428	965359	855543	1.02354e+06	0.0515456	0.241391	-	-	45.9	36	-
1794	DNA replication licensing factor MCM7	MCM7	588079	595132	585859	631673	566766	630467	0.0461924	0.281365	-	-	43.5	32	-
1795	N-acetylgalactosamine-6-sulfatase	GALNS	96146.5	101028	97786.5	97033.4	106523	100649	0.0437636	0.272691	-	-	15.9	9	-
1797	Serine hydroxymethyltransferase, cytosolic	SHMT1	583472	613234	681421	641928	632369	589696	-0.00883203	0.0382052	-	-	45.5	20	-
1798	Serine hydroxymethyltransferase, mitochondrial	SHMT2	2.5431e+06	3.16664e+06	3.18478e+06	2.94602e+06	3.07606e+06	2.67623e+06	-0.0268938	0.0911005	-	-	48.4	25	-
1799	Bifunctional epoxide hydrolase 2;Cytosolic epoxide hydrolase 2;Lipid-phosphate phosphatase	EPHX2	159654	161820	168439	160558	164992	153903	-0.031351	0.195275	-	-	22.5	11	-
1800	Heat shock 70 kDa protein 4	HSPA4	6.31001e+06	6.06392e+06	5.92421e+06	5.85381e+06	5.92367e+06	5.86952e+06	-0.0518026	0.390447	-	-	59.3	54	-
1801	Mannose-6-phosphate isomerase	MPI	76056.8	68923.5	65272.6	69890.3	70296.4	64090.2	-0.0399671	0.190192	-	-	15.4	5	-
1803	Glypican-1;Secreted glypican-1	GPC1	38602.3	48354.8	29179.1	33192.3	47542	33922	-0.00833793	0.0132413	-	-	14	7	-
1804	Profilin-2	PFN2	294269	322657	350879	380233	338132	370006	0.171303	1.02608	-	-	17.9	4	-
1805	Profilin-2	PFN2	414764	475548	427476	472664	470925	373436	-0.00685084	0.0209261	-	-	20	4	-
1807	Catenin alpha-1	CTNNA1	2.55693e+06	2.06117e+06	2.04474e+06	2.08012e+06	2.02011e+06	2.01112e+06	-0.1169	0.563314	-	-	34.2	30	-
1808	Catenin beta-1	CTNNB1	1.19013e+06	1.07872e+06	1.07039e+06	1.15816e+06	1.0704e+06	1.19472e+06	0.0360248	0.186669	-	-	35.1	27	-
1810	Prohibitin	PHB	1.0255e+06	910207	817700	816340	928261	762471	-0.133881	0.574396	-	-	55.1	16	-
1811	Serpin B6	SERPINB6	650177	768239	813895	769009	762427	670954	-0.0158058	0.0534839	-	-	46.8	15	-
1812	Merlin	NF2	108415	116509	95748.6	85183.7	76448.3	105725	-0.27094	1.07022	-	-	19.3	11	-
1813	Radixin	RDX	1.19184e+06	1.29657e+06	1.42954e+06	1.34828e+06	1.2937e+06	1.41322e+06	0.0527229	0.256213	-	-	27.8	26	-
1814	Replication protein A 14 kDa subunit	RPA3	192652	182871	156785	172985	196177	150484	-0.0377352	0.115599	-	-	51.2	4	-
1815	Replication factor C subunit 4	RFC4	167262	119926	96106.4	114175	107709	147005	-0.0309018	0.0511675	-	-	35.8	14	-
1816	Replication factor C subunit 2	RFC2	215115	190130	180644	189734	184644	179457	-0.0776261	0.423006	-	-	36.2	11	-
1817	Replication factor C subunit 1	RFC1	245508	314132	353298	327386	319981	319447	0.0988435	0.323557	-	-	20.8	21	-
1818	60S ribosomal protein L22	RPL22	293128	347331	474005	378164	327402	337299	-0.0695469	0.156825	-	-	20.3	3	-
1819	General transcription factor IIF subunit 1	GTF2F1	1.00422e+06	888887	877749	880564	951289	974802	0.0198704	0.0904525	-	-	39.5	25	-
1820	Sepiapterin reductase	SPR	471428	432827	431436	424598	464843	371545	-0.0878655	0.406372	-	-	39.8	10	-
1823	Alpha-L-iduronidase	IDUA	203547	205754	247793	212376	212588	194694	-0.0798446	0.364721	-	-	14.4	10	-
1825	Insulin receptor substrate 1	IRS1	122408	178238	140803	140333	187896	129956	0.0525425	0.10762	-	-	18	18	-
1826	Glycogen debranching enzyme;4-alpha-glucanotransferase;Amylo-alpha-1,6-glucosidase	AGL	1.04724e+06	1.11399e+06	1.19698e+06	1.1548e+06	1.13896e+06	1.08478e+06	0.0103454	0.0499263	-	-	36.3	57	-
1827	Myosin-9	MYH9	7.31342e+06	8.85305e+06	1.02739e+07	8.21376e+06	8.52598e+06	9.3746e+06	-0.00632366	0.0167665	-	-	47.1	118	-
1828	Myosin-10	MYH10	1.37524e+06	1.85484e+06	2.19154e+06	1.79713e+06	1.78753e+06	2.00543e+06	0.0682186	0.16039	-	-	35.1	74	-
1829	Coatomer subunit beta	COPB2	926258	975420	987638	1.02441e+06	939268	928788	0.00073129	0.0035667	-	-	39.9	32	-
1830	Sterol O-acyltransferase 1	SOAT1	60733.5	71878.4	74643.5	77842.8	73606.2	75913.9	0.138896	0.751117	-	-	8.4	4	-
1831	Alpha-adducin	ADD1	269058	287263	299753	293980	285879	283359	0.0132308	0.0706053	-	-	26	16	-
1834	RNA-binding protein FUS	FUS	664089	734663	857214	765410	769294	709804	-0.000308688	0.00100457	-	-	18.1	10	-
1835	Nuclear pore complex protein Nup214	NUP214	363040	374362	342705	363035	363302	363363	0.0137218	0.0786551	-	-	12.2	23	-
1836	Protein DEK	DEK	164945	185928	196258	192395	179232	180996	0.0174581	0.0753197	-	-	33.1	13	-
1838	Protein phosphatase 1A	PPM1A	295580	294657	294549	287435	292277	270063	-0.0590745	0.424758	-	-	28.8	13	-
1839	Aryl hydrocarbon receptor	AHR	30067.2	29425.3	25476.6	27078.8	29909.5	32576.7	0.0757298	0.313646	-	-	7.8	5	-
1840	Hydroxymethylglutaryl-CoA lyase, mitochondrial	HMGCL	282090	270320	259518	274846	275035	233378	-0.0552512	0.264468	-	-	31.1	10	-
1841	26S protease regulatory subunit 7	PSMC2	1.44143e+06	1.30477e+06	1.21112e+06	1.26867e+06	1.21863e+06	1.24684e+06	-0.0802652	0.45998	-	-	63.7	30	-
1843	ADP-ribosylation factor-like protein 2	ARL2	182539	196070	209325	210051	198989	191029	0.0306336	0.151842	-	-	22.8	4	-
1844	ADP-ribosylation factor-like protein 3	ARL3	221779	203356	180743	210408	213592	225578	0.104867	0.553348	-	-	56.6	8	-
1846	Dual specificity mitogen-activated protein kinase kinase 2	MAP2K2	446073	442578	429894	439900	436106	399940	-0.0485188	0.309601	-	-	33.2	12	-
1847	ATP synthase subunit gamma, mitochondrial	ATP5C1	1.21959e+06	1.42871e+06	1.57337e+06	1.39385e+06	1.36704e+06	1.55598e+06	0.0376657	0.132068	-	-	33.3	12	-
1848	V-type proton ATPase subunit E 1;V-type proton ATPase subunit E 2	ATP6V1E1;ATP6V1E2	129153	79132.4	72793.6	79209.9	80319.5	87282	-0.14066	0.284626	-	-	39.4	9	-
1849	Oxygen-dependent coproporphyrinogen-III oxidase, mitochondrial	CPOX	1.97421e+06	2.17336e+06	2.13002e+06	2.1366e+06	2.21099e+06	1.98182e+06	0.0115855	0.0561266	-	-	50.4	25	-
1851	60S ribosomal protein L4	RPL4	1.82512e+06	2.90832e+06	4.84598e+06	3.20444e+06	2.81748e+06	2.77275e+06	-0.0130584	0.0139375	-	-	45.9	22	-
1852	7,8-dihydro-8-oxoguanine triphosphatase	NUDT1	282602	227437	236465	246108	256100	221904	-0.0399779	0.14762	-	-	26.3	5	-
1853	Lon protease homolog, mitochondrial	LONP1	953921	898759	856535	936632	884835	860239	-0.0142298	0.0721511	-	-	32.5	34	-
1854	Phosphoglucomutase-1	PGM1	2.2565e+06	2.30266e+06	2.76659e+06	2.4727e+06	2.3005e+06	2.28283e+06	-0.0488792	0.207274	-	-	55.9	32	-
1855	Serine/threonine-protein phosphatase PP1-gamma catalytic subunit	PPP1CC	76415.2	75813.8	95788.2	93428.7	80086.1	80686.7	0.0405277	0.132378	-	-	11.1	4	-
1857	TGF-beta receptor type-1	TGFBR1	19373	19062.9	17572.2	20347.6	19503	19686.9	0.0892257	0.56746	-	-	8.2	3	-
1858	Guanine nucleotide-binding protein-like 1	GNL1	490971	560088	634694	597400	549084	552158	0.0178174	0.0615361	-	-	31.3	21	-
1859	Tumor necrosis factor receptor superfamily member 3	LTBR	3209.52	3085.83	3321.83	3523.52	3005.01	3483.03	0.0549117	0.207734	-	-	4.6	3	+
1860	Serpin B5	SERPINB5	663586	463346	387650	439104	424228	417813	-0.204956	0.522861	-	-	41.3	14	-
1862	Dihydrolipoyllysine-residue succinyltransferase component of 2-oxoglutarate dehydrogenase complex, mitochondrial	DLST	1.15475e+06	1.2434e+06	1.21376e+06	1.25725e+06	1.33491e+06	1.13348e+06	0.0421396	0.210876	-	-	35.3	15	-
1863	GMP reductase 1	GMPR	194053	198710	239534	221244	200978	221012	0.0298195	0.11245	-	-	30.4	8	-
1864	Phospholipid hydroperoxide glutathione peroxidase, mitochondrial	GPX4	23352.7	23937	24333.8	21873.7	24563.8	21062.6	-0.088462	0.49446	-	-	37.1	5	-
1865	Signal recognition particle 14 kDa protein	SRP14	1.21573e+06	1.11825e+06	942042	1.01694e+06	1.06122e+06	1.03706e+06	-0.0648245	0.268295	-	-	36.8	8	-
1866	Nuclear pore glycoprotein p62	NUP62	149191	217861	192411	185769	218498	180378	0.0757967	0.201612	-	-	18.2	10	-
1867	Hippocalcin-like protein 1;Neuron-specific calcium-binding protein hippocalcin	HPCAL1;HPCA	186356	231330	222945	222019	255354	203414	0.0876345	0.317712	-	-	63.2	12	-
1868	Squalene synthase	FDFT1	59941.4	52917.9	46593	48459.1	53520.8	49271.1	-0.069936	0.278127	-	-	18.3	5	-
1870	Transgelin-2	TAGLN2	564997	581112	623083	576369	643175	517560	-0.03085	0.123009	-	-	50	11	-
1871	Transaldolase	TALDO1	2.11693e+06	1.69309e+06	1.63531e+06	1.63841e+06	1.66627e+06	1.56451e+06	-0.152189	0.705181	-	-	46.6	18	-
1872	Alpha-synuclein	SNCA	8515.68	5778.8	5207.18	5820.98	6169.25	9657.97	0.145561	0.235219	-	-	33.9	3	+
1873	Electron transfer flavoprotein subunit beta	ETFB	785779	740602	656276	699423	721277	676696	-0.0539657	0.269596	-	-	61.6	16	-
1874	RNA-binding motif protein, X chromosome;RNA-binding motif protein, X chromosome, N-terminally processed	RBMX	939101	1.104e+06	1.40849e+06	1.14511e+06	974192	1.48945e+06	0.0621005	0.119147	-	-	16.9	9	-
1876	Coilin	COIL	54971	57610.2	55204.4	53048.5	52366.5	56108.5	-0.0552009	0.367569	-	-	12.3	6	-
1877	Vitamin K-dependent gamma-carboxylase	GGCX	11002.3	12561.2	14220.4	12573.5	11668.9	13457.1	0.00222448	0.00646853	-	-	6.6	4	-
1878	Lysosomal acid lipase/cholesteryl ester hydrolase	LIPA	148419	147975	157931	152699	161396	143056	0.00785329	0.0376873	-	-	9.9	3	-
1879	V-type proton ATPase catalytic subunit A	ATP6V1A	908564	907500	862970	890646	876171	903724	-0.00428378	0.0246422	-	-	41.4	24	-
1880	Stress-70 protein, mitochondrial	HSPA9	5.05782e+06	4.69111e+06	4.07874e+06	4.24782e+06	4.34298e+06	4.2814e+06	-0.0976919	0.512261	-	-	59.8	50	-
1881	Eukaryotic initiation factor 4A-III;Eukaryotic initiation factor 4A-III, N-terminally processed	EIF4A3	744841	774300	838744	834496	706665	822241	0.0011456	0.00430363	-	-	31.1	17	-
1882	DNA-binding protein SMUBP-2	IGHMBP2	48993.9	50018.2	50818.8	52612.2	49642	54269.3	0.062227	0.414898	-	-	15	14	-
1884	40S ribosomal protein S19	RPS19	830704	503832	361840	459156	472560	490967	-0.169172	0.256975	-	-	62.8	14	-
1885	60S ribosomal protein L3	RPL3	2.35431e+06	3.06778e+06	3.73465e+06	3.19394e+06	2.7929e+06	3.3045e+06	0.0426873	0.0941595	-	-	55.3	30	-
1886	Collagen alpha-1(XVIII) chain;Endostatin	COL18A1	28088.6	27270.4	25104.6	26426.4	27292.1	27265.9	0.0107635	0.0514916	-	-	3.6	4	-
1887	Dolichyl-diphosphooligosaccharide--protein glycosyltransferase 48 kDa subunit	DDOST	596531	690272	730326	713542	696308	633122	0.0216356	0.0823625	-	-	25	12	-
1888	Acidic leucine-rich nuclear phosphoprotein 32 family member A	ANP32A	884297	863607	903121	814271	768213	861042	-0.118909	0.904566	-	-	34.5	10	-
1889	Flap endonuclease 1	FEN1	551174	529596	523320	549854	543652	516100	0.00476296	0.0262068	-	-	35.3	10	-
1890	Macrophage-capping protein	CAPG	1.40551e+06	1.22855e+06	1.06872e+06	1.13441e+06	1.1338e+06	1.16346e+06	-0.100802	0.440174	-	-	29.1	10	-
1892	Alpha-taxilin	TXLNA	782186	421972	386603	419073	448825	480699	-0.165676	0.272236	-	-	39	23	-
1893	T-complex protein 1 subunit zeta	CCT6A	1.30743e+06	1.52446e+06	1.66629e+06	1.52424e+06	1.50714e+06	1.30524e+06	-0.0491515	0.174596	-	-	29.9	18	-
1896	60S ribosomal protein L13a	RPL13A	1.24007e+06	1.82359e+06	2.38671e+06	1.84851e+06	1.62448e+06	1.84543e+06	0.0126896	0.0196463	-	-	50.2	15	-
1900	Ubiquitin carboxyl-terminal hydrolase 8	USP8	314764	349944	340343	362373	347877	343404	0.0691908	0.458983	-	-	21.8	24	-
1901	Peroxisomal biogenesis factor 19	PEX19	26653.4	27656.9	30061.6	31916	31974.2	27805.8	0.118898	0.647032	-	-	16.4	4	-
1902	Malate dehydrogenase, cytoplasmic	MDH1	3.69075e+06	3.73863e+06	3.72037e+06	3.56542e+06	3.70914e+06	3.43962e+06	-0.0581545	0.435277	-	-	48.3	20	-
1903	Malate dehydrogenase, mitochondrial	MDH2	4.69093e+06	4.73286e+06	4.84188e+06	4.90432e+06	5.05563e+06	4.46463e+06	0.0141112	0.0732443	-	-	67.2	22	-
1904	Replication factor C subunit 5	RFC5	223198	246791	227852	247474	250524	235710	0.0731753	0.488547	-	-	47.9	14	-
1905	Replication factor C subunit 3	RFC3	224276	236609	243098	244732	244997	225676	0.022967	0.125129	-	-	37.6	12	-
1906	Trifunctional enzyme subunit alpha, mitochondrial;Long-chain enoyl-CoA hydratase;Long chain 3-hydroxyacyl-CoA dehydrogenase	HADHA	3.03546e+06	3.40435e+06	3.53227e+06	3.386e+06	3.47379e+06	3.22445e+06	0.0184181	0.0857669	-	-	52.4	37	-
1907	Eukaryotic translation initiation factor 2 subunit 3;Putative eukaryotic translation initiation factor 2 subunit 3-like protein	EIF2S3;EIF2S3L	886811	910409	929271	934114	889779	871135	-0.0171002	0.101786	-	-	50	23	-
1908	DNA-binding protein inhibitor ID-1	ID1	25877.4	25731	28374.4	26702.7	28210.2	24204	-0.0171153	0.0706471	-	-	40.9	5	-
1910	Eukaryotic translation initiation factor 2D	EIF2D	75693	80265	67579.2	77891.8	75966.4	77520.9	0.0533011	0.275023	-	-	22.4	10	-
1911	Protein BUD31 homolog	BUD31	116445	82242.2	85533.3	85031.8	88515	88080.6	-0.10173	0.323963	-	-	41.7	7	-
1912	N-alpha-acetyltransferase 10	NAA10	629394	521084	430389	453366	464900	524390	-0.117628	0.362501	-	-	58.6	14	-
1913	Lysine-specific demethylase 5C	KDM5C	255774	254993	241146	276619	271343	237346	0.0599253	0.318862	-	-	18.3	24	-
1914	Protein phosphatase inhibitor 2;Protein phosphatase inhibitor 2-like protein 3	PPP1R2;PPP1R2P3	88938.9	133718	119566	116907	122178	104010	0.0210602	0.0479527	-	-	27.8	7	-
1915	Tyrosine-protein kinase CSK	CSK	289131	306226	337316	329109	310475	295852	0.00583272	0.0243411	-	-	33.1	14	-
1918	Isoleucine--tRNA ligase, cytoplasmic	IARS	1.41314e+06	1.54844e+06	1.63418e+06	1.6484e+06	1.51374e+06	1.48465e+06	0.0170063	0.0762589	-	-	38.3	48	-
1919	Tumor necrosis factor ligand superfamily member 9	TNFSF9	10901.7	11213.7	10230.2	10660.1	11856.3	11279.9	0.0629889	0.322783	-	-	15.7	3	-
1920	Folate transporter 1	SLC19A1	40662.7	50481.5	55533.9	52880.3	50513.2	49873.7	0.074948	0.260432	-	-	9	5	-
1921	Eukaryotic translation initiation factor 1;Eukaryotic translation initiation factor 1b	EIF1;EIF1B	71070.3	65273.6	70065.5	65304	72296	71628.1	0.0190543	0.0941602	-	-	65.5	7	-
1924	Beta-centractin	ACTR1B	32383.6	33760.7	32423.4	30642.7	31523.8	30732.6	-0.0852961	0.643569	-	-	15.4	4	-
1925	Enoyl-CoA delta isomerase 1, mitochondrial	ECI1	470341	541260	602746	534604	574761	531170	0.0296763	0.109734	-	-	21.4	6	-
1926	Lamina-associated polypeptide 2, isoform alpha;Thymopoietin;Thymopentin	TMPO	594923	576317	536600	531851	593371	488714	-0.0848226	0.423893	-	-	18.2	11	-
1927	Lamina-associated polypeptide 2, isoforms beta/gamma;Thymopoietin;Thymopentin	TMPO	424113	313472	252531	315602	309548	362168	0.0252256	0.0486535	-	-	10.8	3	-
1929	Signal transducer and activator of transcription 1-alpha/beta	STAT1	367378	410308	438465	446536	426275	397932	0.0655497	0.318465	-	-	36.8	27	-
1930	Signal transducer and activator of transcription 6	STAT6	27605.4	28450.2	30010.7	32171.8	30918.4	27707.9	0.0752312	0.399371	-	-	10	8	-
1931	Superkiller viralicidic activity 2-like 2	SKIV2L2	831755	874530	862673	885488	858307	885372	0.0335894	0.229612	-	-	25.7	32	-
1933	Phosphatidylinositol 4,5-bisphosphate 3-kinase catalytic subunit alpha isoform	PIK3CA	37838.9	42414	56231.2	53879.3	44971.4	35858.1	-0.0182467	0.0328838	-	-	8.6	8	-
1934	Phosphatidylinositol 4,5-bisphosphate 3-kinase catalytic subunit beta isoform	PIK3CB	31053.4	31103.4	23840.3	29402.1	27571.4	33104.8	0.0736346	0.231234	-	-	5.8	6	-
1935	Serine/threonine-protein kinase mTOR	MTOR	197197	204312	207543	225781	202585	203013	0.0503967	0.299944	-	-	10.6	26	-
1936	Phosphatidylinositol 4-kinase alpha	PI4KA	48516	68879	116531	79265.9	80052.7	47244.8	-0.125788	0.139648	-	-	5.9	12	-
1938	Epidermal growth factor receptor substrate 15	EPS15	277150	316543	300673	314725	332891	314704	0.107293	0.723967	-	-	34.6	28	-
1939	Caspase-3;Caspase-3 subunit p17;Caspase-3 subunit p12	CASP3	93973	91900.2	94983.4	94029.2	96960.2	86310	-0.0199872	0.10576	-	-	23.8	6	-
1940	Caspase-2;Caspase-2 subunit p18;Caspase-2 subunit p13;Caspase-2 subunit p12	CASP2	8042.81	7868.12	8942.54	8647.22	8272.17	7392.39	-0.0326196	0.123207	-	-	11.5	4	+
1941	40S ribosomal protein S27	RPS27	221303	275519	289033	282858	257515	212586	-0.0622104	0.172539	-	-	15.5	3	-
1942	Tyrosine-protein kinase Tec	TEC	11236.7	12400.3	13449.4	14657.2	11790.3	13711.9	0.112835	0.449496	-	-	6.5	4	-
1943	Abelson tyrosine-protein kinase 2	ABL2	27574	33472.5	32859	33624.5	34525.6	34021	0.127011	0.677064	-	-	3.3	3	-
1944	Tyrosine-protein kinase FRK	FRK	11843.9	14156.4	12248.1	13794.8	12436.8	14552.6	0.0939527	0.400392	-	-	7.5	4	-
1945	Probable helicase with zinc finger domain	HELZ	151041	161888	161269	166074	158623	160899	0.0347269	0.218969	-	-	2.2	4	-
1948	RNA-binding protein 34	RBM34	395606	515522	592676	513012	480431	564445	0.0676044	0.17567	-	-	44.9	23	-
1949	Leucine-rich PPR motif-containing protein, mitochondrial	LRPPRC	2.58145e+06	2.40515e+06	2.47086e+06	2.62745e+06	2.4514e+06	2.1577e+06	-0.047519	0.220203	-	-	45.3	72	-
1950	3-ketoacyl-CoA thiolase, mitochondrial	ACAA2	173692	172622	197884	182649	192763	158499	-0.029476	0.11137	-	-	25.2	11	-
1951	60S ribosomal protein L35	RPL35	837368	1.43733e+06	2.23298e+06	1.36551e+06	1.24951e+06	1.31847e+06	-0.08554	0.0994676	-	-	45.5	8	-
1952	Lysosomal Pro-X carboxypeptidase	PRCP	163193	176002	195904	173515	191711	161066	-0.0235577	0.0873792	-	-	17.3	10	-
1953	Huntingtin	HTT	23796.4	21650.1	21513.8	25784.2	21499.7	22499	0.0567631	0.245734	-	-	2.9	8	-
1954	Endothelin-converting enzyme 1	ECE1	95365.1	83766.8	80282.2	81709.5	84231.7	74655.8	-0.106599	0.557121	-	-	10.7	8	-
1955	Methylenetetrahydrofolate reductase	MTHFR	23247.6	20358.5	17303.5	21816.6	20978.6	22169.8	0.103052	0.396777	-	-	6.6	4	-
1956	Platelet-activating factor acetylhydrolase IB subunit alpha	PAFAH1B1	1.11568e+06	1.2566e+06	1.41455e+06	1.28172e+06	1.25334e+06	1.27124e+06	0.0141035	0.0531674	-	-	54.1	24	-
1957	Cell surface glycoprotein MUC18	MCAM	293191	266818	269969	268596	257285	279695	-0.0426092	0.248215	-	-	26	16	-
1958	Carnitine O-acetyltransferase	CRAT	60851.2	73222.5	64838.4	72715.1	70294.5	70893.2	0.108965	0.624784	-	-	13.4	9	-
1959	Matrin-3	MATR3	816873	919339	884863	923930	895536	925525	0.0682151	0.450854	-	-	28.9	27	-
1960	DNA mismatch repair protein Msh2	MSH2	243954	270536	274042	277527	265529	262195	0.0317689	0.172075	-	-	17.7	17	-
1961	G protein-coupled receptor kinase 6	GRK6	38375.1	40485.4	41701	40888.9	39102.5	42254.5	0.0201412	0.105816	-	-	17	7	-
1962	Glycerol-3-phosphate dehydrogenase, mitochondrial	GPD2	1.43596e+06	1.49739e+06	1.40759e+06	1.45869e+06	1.44728e+06	1.40136e+06	-0.010949	0.0645746	-	-	44.3	43	-
1964	Aldehyde dehydrogenase family 3 member B1	ALDH3B1	18620.4	22199.6	20823.6	22149.9	20116	19192.1	-0.003161	0.0109677	-	-	9.8	4	-
1965	Tyrosine-protein phosphatase non-receptor type 9	PTPN9	51020.1	54791.3	53876.4	54898.8	52256.6	53041.6	0.00494791	0.0258449	-	-	11.8	7	-
1967	Ran-specific GTPase-activating protein	RANBP1	491977	559469	572975	564993	575306	524909	0.0378356	0.180255	-	-	56	11	-
1968	Nicotinamide phosphoribosyltransferase	NAMPT	1.90515e+06	2.01349e+06	2.07105e+06	1.99541e+06	2.01007e+06	1.9146e+06	-0.0163305	0.0939182	-	-	43.6	25	-
1969	26S protease regulatory subunit 6B	PSMC4	838796	843432	857356	866088	831129	766057	-0.0458165	0.277832	-	-	37.3	24	-
1970	Elongation factor Ts, mitochondrial	TSFM	282197	254616	245997	255599	241535	251377	-0.0625672	0.365596	-	-	36.6	13	-
1971	Peptidyl-prolyl cis-trans isomerase C	PPIC	68108.2	64852	42174.8	55792.8	54935.2	71765.3	0.0799115	0.153136	-	-	17.5	5	-
1974	Short/branched chain specific acyl-CoA dehydrogenase, mitochondrial	ACADSB	233204	231653	226975	242285	237050	207197	-0.0143975	0.0655379	-	-	33.3	12	-
1975	Chromobox protein homolog 5	CBX5	210058	135288	164691	140629	136025	140205	-0.26776	0.919321	-	-	30.9	6	-
1976	Ubiquitin carboxyl-terminal hydrolase 5	USP5	1.33078e+06	1.18834e+06	1.10649e+06	1.2126e+06	1.20074e+06	1.17061e+06	-0.0126411	0.0546489	-	-	35.7	30	-
1977	Mitogen-activated protein kinase 8	MAPK8	99784	108929	101158	113910	105911	101933	0.0538258	0.308738	-	-	12.2	4	-
1978	Mitogen-activated protein kinase 9	MAPK9	93829.3	93792.5	87046.6	101072	94830.5	91989.1	0.0676108	0.429689	-	-	10.2	4	-
1979	Dual specificity mitogen-activated protein kinase kinase 4	MAP2K4	94538.8	79935.1	67005	76020.1	71094	80602.4	-0.0723579	0.225661	-	-	17.1	7	-
1980	Antigen KI-67	MKI67	1.17621e+06	1.28139e+06	1.20985e+06	1.15837e+06	1.27906e+06	1.27036e+06	0.0152444	0.0772483	-	-	3.1	9	-
1982	Phosphorylase b kinase regulatory subunit alpha, liver isoform	PHKA2	9981.99	10754.2	11753.4	11191.2	10271.7	11375.9	0.0172146	0.0654414	-	-	3.4	4	-
1983	Phosphorylase b kinase regulatory subunit alpha, skeletal muscle isoform	PHKA1	5224.87	6408.03	5417.2	5778.27	6442.85	6128	0.11031	0.458683	-	-	2.4	3	+
1984	Ran GTPase-activating protein 1	RANGAP1	639579	594701	546599	564136	565055	521215	-0.10782	0.651893	-	-	50.1	26	-
1985	ATP-dependent DNA helicase Q1	RECQL	301139	352234	368614	377623	377723	338750	0.101807	0.486724	-	-	20.8	12	-
1986	Probable 28S rRNA (cytosine(4447)-C(5))-methyltransferase	NOP2	454228	658231	857087	654548	637084	639648	0.0192694	0.0317876	-	-	42.6	35	-
1987	Transcriptional regulator ATRX	ATRX	66138.6	71785.5	89186.4	74827.4	69850.8	86695.1	0.0325951	0.0892179	-	-	5.8	13	-
1988	Adapter molecule crk	CRK	384074	386362	393802	401294	392785	357513	-0.0174703	0.0928474	-	-	10.9	3	-
1990	Crk-like protein	CRKL	602117	696211	745204	744217	784451	591264	0.0480007	0.140604	-	-	43.6	14	-
1991	Translation initiation factor IF-2, mitochondrial	MTIF2	130456	140244	135262	143493	141496	131337	0.0359214	0.209795	-	-	18.6	13	-
1992	Large proline-rich protein BAG6	BAG6	252505	322954	329934	300596	350793	289474	0.060688	0.188241	-	-	20.9	21	-
1996	Neurogenic locus notch homolog protein 1;Notch 1 extracellular truncation;Notch 1 intracellular domain	NOTCH1	16269.9	19042.7	20939.6	18525.9	19916.1	18057.4	0.0127982	0.0411039	-	-	2.9	7	-
1997	Dual specificity mitogen-activated protein kinase kinase 3	MAP2K3	351184	397702	397097	380682	393435	370565	0.00034296	0.00153668	-	-	34	11	-
1998	Lys-63-specific deubiquitinase BRCC36	BRCC3	43616.7	45505	49350.8	46923.8	47404.3	42249.6	-0.0198999	0.0881281	-	-	21	6	-
1999	60S ribosomal protein L27a	RPL27A	357642	460370	594783	494591	426638	498591	0.0344781	0.0689932	-	-	31.8	6	-
2000	60S ribosomal protein L5	RPL5	3.46451e+06	4.82592e+06	6.80049e+06	5.29241e+06	4.78805e+06	4.80561e+06	0.032997	0.0521788	-	-	50.5	20	-
2001	60S ribosomal protein L21	RPL21	581801	676736	938662	740598	657128	728960	-0.0196734	0.0404853	-	-	51.9	14	-
2002	60S ribosomal protein L28	RPL28	1.1455e+06	1.59773e+06	1.97163e+06	1.60762e+06	1.38301e+06	1.6425e+06	0.00575284	0.0101592	-	-	58.4	11	-
2003	40S ribosomal protein S9	RPS9	1.68115e+06	2.31168e+06	3.09795e+06	2.4833e+06	2.17283e+06	2.40011e+06	0.0350789	0.06063	-	-	66.5	22	-
2004	40S ribosomal protein S5;40S ribosomal protein S5, N-terminally processed	RPS5	464611	315344	292399	290697	275580	331871	-0.229426	0.622837	-	-	37.7	10	-
2005	40S ribosomal protein S10;Putative 40S ribosomal protein S10-like	RPS10;RPS10P5	1.40075e+06	1.01619e+06	901099	945582	976966	1.02716e+06	-0.144934	0.412199	-	-	49.1	12	-
2006	Microtubule-associated protein 1B;MAP1B heavy chain;MAP1 light chain LC1	MAP1B	168519	218265	206553	194648	205607	230977	0.0943305	0.349078	-	-	12.3	25	-
2007	Glucosamine-6-phosphate isomerase 1	GNPDA1	730507	793627	828957	793689	837249	727461	0.00281472	0.011557	-	-	18.7	6	-
2008	E3 ubiquitin-protein ligase NEDD4	NEDD4	46748.5	45130.6	43659.8	49554	47561.1	47867	0.0974951	0.747415	-	-	11.9	10	-
2009	Transcriptional coactivator YAP1	YAP1	52813.7	107333	90401.2	93877.3	103999	86707.8	0.241383	0.439645	-	-	13.7	6	-
2010	Utrophin	UTRN	211073	200312	198789	206137	204449	200396	0.00232263	0.0128738	-	-	14.7	47	-
2011	Ras GTPase-activating-like protein IQGAP1	IQGAP1	2.53888e+06	2.56367e+06	2.72939e+06	2.77078e+06	2.46642e+06	2.71533e+06	0.0209516	0.107629	-	-	39.7	70	-
2012	Glycogenin-1	GYG1	335269	313566	377496	386737	380669	359316	0.138198	0.821218	-	-	23.7	8	-
2013	Dolichyl-diphosphooligosaccharide--protein glycosyltransferase subunit STT3A	STT3A	526691	628116	647111	623273	588197	586404	0.002019	0.00734414	-	-	19.1	16	-
2014	Cytosolic phospholipase A2;Phospholipase A2;Lysophospholipase	PLA2G4A	107140	106501	107544	110036	102306	103667	-0.0241539	0.147823	-	-	9.3	7	-
2016	F-actin-capping protein subunit alpha-2	CAPZA2	267136	287681	291452	271787	291646	231663	-0.0955246	0.438767	-	-	49	10	-
2017	F-actin-capping protein subunit beta	CAPZB	2.13867e+06	2.23666e+06	2.43056e+06	2.23202e+06	2.28721e+06	2.0606e+06	-0.0481154	0.257381	-	-	62.5	23	-
2018	Eukaryotic translation initiation factor 1A, X-chromosomal;Eukaryotic translation initiation factor 1A, Y-chromosomal	EIF1AX;EIF1AY	493603	423426	414747	413018	435848	450412	-0.0321412	0.141016	-	-	35.4	6	-
2019	Aldehyde dehydrogenase family 1 member A3	ALDH1A3	1.58469e+06	1.78669e+06	1.84151e+06	1.78011e+06	1.76831e+06	1.64201e+06	-0.00419272	0.0178449	-	-	39.5	26	-
2020	Glutamine--tRNA ligase	QARS	944041	1.02857e+06	1.10651e+06	1.10515e+06	1.03406e+06	933580	-0.00338723	0.0124232	-	-	48	37	-
2021	60S ribosomal protein L29	RPL29	389301	703928	1.09812e+06	642744	596259	727118	-0.0369694	0.0378569	-	-	23.3	5	-
2022	Galectin-7	LGALS7	493477	37891.4	32423.4	41932.8	39369.3	59018.6	-0.879166	0.398396	-	-	39.7	5	-
2024	Cytochrome b-c1 complex subunit Rieske, mitochondrial;Cytochrome b-c1 complex subunit 11;Putative cytochrome b-c1 complex subunit Rieske-like protein 1	UQCRFS1;UQCRFS1P1	224806	299357	230172	210989	301037	205923	-0.0813495	0.180088	-	-	34.7	11	-
2026	ATP synthase subunit O, mitochondrial	ATP5O	933084	954154	896941	928191	929542	838535	-0.0474759	0.283819	-	-	53.1	10	-
2027	LIM and senescent cell antigen-like-containing domain protein 1	LIMS1	173504	166777	181167	173627	170242	174068	-0.00899035	0.0501589	-	-	33.2	12	-
2028	Prolyl endopeptidase	PREP	2.66184e+06	2.52259e+06	2.45969e+06	2.56649e+06	2.54646e+06	2.38003e+06	-0.0288458	0.169374	-	-	49.6	36	-
2029	NADP-dependent malic enzyme	ME1	1.09035e+06	1.16225e+06	1.327e+06	1.24807e+06	1.25449e+06	1.00982e+06	-0.0296615	0.0945689	-	-	33	20	-
2030	Iron-responsive element-binding protein 2	IREB2	181749	201551	200161	212539	192840	189540	0.0277915	0.135109	-	-	16.7	17	-
2032	Phosphatidylinositol 5-phosphate 4-kinase type-2 alpha	PIP4K2A	183276	190979	182242	195249	183611	194361	0.0424745	0.282189	-	-	21	6	-
2033	Transcription factor SOX-9;Transcription factor SOX-8	SOX9;SOX8	9756.56	12204.1	12311	11950.6	11796.1	10261.8	-0.00635755	0.0178591	-	-	6.7	3	-
2034	Coatomer subunit delta	ARCN1	1.91278e+06	2.03693e+06	1.98563e+06	2.01784e+06	1.87676e+06	1.96977e+06	-0.0175284	0.102173	-	-	48.3	33	-
2035	Lanosterol synthase	LSS	192212	196164	193203	199194	205081	184053	0.0152034	0.0819967	-	-	26	17	-
2036	Serine/threonine-protein phosphatase 2B catalytic subunit gamma isoform	PPP3CC	26970.4	29779.5	37145.7	33616.4	30306.4	28920.9	-0.00599811	0.0156566	-	-	8	4	-
2037	Glutamate--cysteine ligase catalytic subunit	GCLC	384299	357405	343256	357561	344845	397256	0.0183771	0.0817665	-	-	25	16	-
2038	Glutamate--cysteine ligase regulatory subunit	GCLM	287631	291088	277465	279402	300099	266506	-0.0186754	0.0984718	-	-	31.4	8	-
2039	CD151 antigen	CD151	277078	333230	426415	371354	338476	369301	0.0791924	0.208985	-	-	24.9	7	-
2040	Trafficking protein particle complex subunit 10	TRAPPC10	30259.4	23414.4	18828.1	25111.3	24073.2	31363.6	0.169062	0.403729	-	-	6.6	7	-
2041	26S proteasome non-ATPase regulatory subunit 8	PSMD8	333482	301108	265854	286630	281757	304935	-0.0387915	0.157446	-	-	27.1	11	-
2042	Serpin B4	SERPINB4	366821	39375.6	44671	39295.5	34293.3	61895.4	-0.98384	0.569484	-	-	12.8	4	-
2043	Protein PRRC2A	PRRC2A	348669	628601	579665	498343	599721	525027	0.101533	0.182855	-	-	19.8	39	-
2044	Glutathione synthetase	GSS	1.58253e+06	1.52177e+06	1.5885e+06	1.57837e+06	1.57648e+06	1.68454e+06	0.0439445	0.297415	-	-	56.1	31	-
2045	T-complex protein 1 subunit epsilon	CCT5	3.93433e+06	3.96598e+06	4.20673e+06	4.02416e+06	4.08717e+06	3.6302e+06	-0.0455517	0.260135	-	-	57.3	39	-
2048	Heat shock 70 kDa protein 13	HSPA13	91197.7	95653.8	86652	97807.1	96309.9	88709.6	0.0482204	0.272592	-	-	18.3	8	-
2049	Casein kinase I isoform alpha	CSNK1A1	415761	496693	617496	527498	511367	493162	0.0203497	0.0516547	-	-	33.2	12	-
2051	Isocitrate dehydrogenase [NADP], mitochondrial	IDH2	508916	542782	548042	546969	542686	510858	0.000804908	0.0040903	-	-	48.2	20	-
2054	CD97 antigen;CD97 antigen subunit alpha;CD97 antigen subunit beta	CD97	73573.4	87044.9	100441	96401.3	94032	80684.8	0.0617595	0.188099	-	-	8.8	8	-
2055	DNA polymerase delta subunit 2	POLD2	97915.9	106590	81013.3	98105.8	101914	94866.9	0.0552737	0.203364	-	-	15.6	8	-
2056	MARCKS-related protein	MARCKSL1	146030	305526	252715	183057	402061	216074	0.165389	0.179264	-	-	27.2	5	-
2057	Paxillin	PXN	907038	918827	879432	850552	932947	851430	-0.0391485	0.239427	-	-	12.9	5	-
2060	Nuclear receptor subfamily 2 group C member 2	NR2C2	23648.2	27007.8	30331.7	28599.8	28062.9	25493.4	0.0262875	0.0888767	-	-	14.3	7	-
2061	MAP kinase-activated protein kinase 2	MAPKAPK2	93092.8	77656.2	73380.6	85075.6	76245.6	80702.4	-0.00638625	0.0210546	-	-	16.5	7	-
2062	4-trimethylaminobutyraldehyde dehydrogenase	ALDH9A1	877587	731390	683373	752545	701137	741600	-0.0549133	0.216709	-	-	42.3	21	-
2063	60S ribosomal protein L34	RPL34	1.0097e+06	1.25945e+06	1.22279e+06	1.0445e+06	937336	1.43693e+06	-0.0481503	0.105467	-	-	37.6	7	-
2064	Ribose-5-phosphate isomerase	RPIA	604919	616951	717697	659758	685970	567307	-0.0203541	0.0708024	-	-	46	14	-
2065	Protein ERGIC-53	LMAN1	515823	471414	423403	483745	444732	512779	0.0332057	0.131581	-	-	42.4	22	-
2066	Nuclear autoantigenic sperm protein	NASP	811448	969023	906346	880472	898290	989244	0.0448983	0.201294	-	-	39	29	-
2067	Fatty acid synthase;[Acyl-carrier-protein] S-acetyltransferase;[Acyl-carrier-protein] S-malonyltransferase;3-oxoacyl-[acyl-carrier-protein] synthase;3-oxoacyl-[acyl-carrier-protein] reductase;3-hydroxyacyl-[acyl-carrier-protein] dehydratase;Enoyl-[acyl-carrier-protein] reductase;Oleoyl-[acyl-carrier-protein] hydrolase	FASN	4.7414e+06	5.10242e+06	4.95615e+06	5.14297e+06	4.92021e+06	4.75045e+06	0.00122317	0.00634633	-	-	44.9	101	-
2068	Cyclin-dependent kinase 8	CDK8	129944	151005	159374	151200	148151	143517	0.0132848	0.0523885	-	-	7.3	4	-
2069	Protein farnesyltransferase/geranylgeranyltransferase type-1 subunit alpha	FNTA	216678	206494	224543	213619	222610	203679	-0.0175963	0.0939378	-	-	32.5	12	-
2070	Protein farnesyltransferase subunit beta	FNTB	198454	191275	207911	198991	196914	176469	-0.0635824	0.368319	-	-	9.6	4	-
2071	Deoxyhypusine synthase	DHPS	484101	455481	454120	457607	467903	424289	-0.0468016	0.284894	-	-	44.7	15	-
2072	T-complex protein 1 subunit gamma	CCT3	2.5731e+06	2.78657e+06	2.69983e+06	2.62684e+06	2.63224e+06	2.61323e+06	-0.0331378	0.219279	-	-	67.3	43	-
2073	39S ribosomal protein L19, mitochondrial	MRPL19	251723	316247	312949	303787	307014	265889	-0.00220987	0.00667585	-	-	34.6	11	-
2074	Beta-arrestin-1	ARRB1	334964	305108	318294	303094	296102	286034	-0.113881	0.883555	-	-	34.4	16	-
2075	Elongation factor Tu, mitochondrial	TUFM	1.79162e+06	1.89848e+06	1.78735e+06	1.93516e+06	1.80092e+06	1.80643e+06	0.016801	0.0951609	-	-	56.4	24	-
2076	Alpha-aminoadipic semialdehyde dehydrogenase	ALDH7A1	1.51463e+06	1.51625e+06	1.41192e+06	1.46949e+06	1.47109e+06	1.38676e+06	-0.0377346	0.236781	-	-	47	24	-
2078	Inositol polyphosphate 1-phosphatase	INPP1	22965.6	21634	21635.4	21974.6	21440.5	19833.9	-0.0673426	0.392352	-	-	15.5	6	-
2080	Signal recognition particle 9 kDa protein	SRP9	281452	350725	330485	339813	395874	308551	0.115825	0.429656	-	-	64	7	-
2082	Choline-phosphate cytidylyltransferase A	PCYT1A	122274	110230	98618.1	105683	103951	104813	-0.0690305	0.332472	-	-	26.7	9	-
2083	Alanine--tRNA ligase, cytoplasmic	AARS	2.18564e+06	2.20595e+06	2.15166e+06	2.16025e+06	2.09776e+06	2.23011e+06	-0.0125819	0.0767882	-	-	36.3	36	-
2084	Cysteine--tRNA ligase, cytoplasmic	CARS	1.06942e+06	827122	738034	778551	803510	922459	-0.0593187	0.158843	-	-	32.4	27	-
2085	Probable histidine--tRNA ligase, mitochondrial	HARS2	254346	262482	254667	274723	254063	244803	0.00238815	0.0117637	-	-	18	11	-
2086	Serine--tRNA ligase, cytoplasmic	SARS	437074	478942	564207	491859	488301	420233	-0.0755822	0.276202	-	-	41.4	23	-
2087	Protein phosphatase 1F	PPM1F	26132.5	27429.3	28464.9	27267.4	26010.7	23273.1	-0.101934	0.562521	-	-	24.3	6	-
2088	DNA primase small subunit	PRIM1	83162.9	98377	114261	107212	100728	94113.4	0.0402219	0.122894	-	-	19.8	8	-
2089	DNA primase large subunit	PRIM2	55894.3	57084.9	53406.9	54693.9	52909.7	53662.8	-0.0446678	0.294537	-	-	17.9	8	-
2092	Transcriptional repressor CTCF	CTCF	444070	616156	707755	625301	651763	585394	0.100325	0.24946	-	-	27.1	23	-
2093	Proteasome subunit beta type-3	PSMB3	982931	1.12408e+06	1.28342e+06	1.17559e+06	1.18974e+06	951442	-0.0305567	0.0865698	-	-	51.7	14	-
2094	Proteasome subunit beta type-2	PSMB2	515895	632103	788905	647025	679544	507840	-0.0681084	0.148473	-	-	42.8	15	-
2095	DNA replication licensing factor MCM2	MCM2	873088	900268	887734	910902	856825	904910	0.00582029	0.033302	-	-	33.2	31	-
2096	Very long-chain specific acyl-CoA dehydrogenase, mitochondrial	ACADVL	2.10804e+06	2.39828e+06	2.68781e+06	2.59748e+06	2.50199e+06	2.27597e+06	0.0407788	0.150467	-	-	43.6	29	-
2097	YLP motif-containing protein 1	YLPM1	320009	403453	455676	396595	397987	425132	0.0632582	0.193977	-	-	16.4	34	-
2098	Vacuolar protein sorting-associated protein 41 homolog	VPS41	20929.5	23594.9	24056.6	23420.1	23814	23369.1	0.0445716	0.2254	-	-	5.5	4	-
2099	Transmembrane emp24 domain-containing protein 10	TMED10	218133	278522	278384	271329	257066	221992	-0.042463	0.128902	-	-	37	8	-
2100	RNA-binding protein 25	RBM25	559114	755000	1.13491e+06	815025	684507	989146	0.0679922	0.0964032	-	-	33.1	34	-
2101	Protein numb homolog	NUMB	178902	176878	189356	179326	186002	168405	-0.0310611	0.175655	-	-	14.5	12	-
2103	Dual specificity protein kinase CLK3	CLK3	32042.3	37623.4	44731.8	42475.1	35293.6	43029.6	0.0861484	0.252029	-	-	10.8	7	-
2104	Presenilin-1;Presenilin-1 NTF subunit;Presenilin-1 CTF subunit;Presenilin-1 CTF12	PSEN1	16761.2	17635.2	19867.6	19112.1	17949	17823.3	0.0193803	0.0786322	-	-	7.8	3	-
2105	Translation initiation factor eIF-2B subunit beta	EIF2B2	43737.9	32551.3	34191.3	37566.6	32903.7	33297.8	-0.0806985	0.264937	-	-	10.3	4	-
2106	Histidine triad nucleotide-binding protein 1	HINT1	425847	628534	744016	638737	697848	504773	0.0587037	0.0996836	-	-	40.5	6	-
2107	Bis(5-adenosyl)-triphosphatase	FHIT	291915	251842	285611	279270	262392	341042	0.0837391	0.308806	-	-	73.5	9	-
2108	Nuclear pore complex protein Nup153	NUP153	596953	811162	687545	656220	830717	664467	0.0405584	0.107498	-	-	28.5	34	-
2109	E3 SUMO-protein ligase RanBP2	RANBP2	3.49253e+06	3.4888e+06	3.48517e+06	3.64677e+06	3.48537e+06	3.67488e+06	0.0457974	0.34047	-	-	30.1	84	-
2111	Tuberin	TSC2	21344.4	21491.2	18565.1	22638.2	20060.5	23889.4	0.116432	0.544901	-	-	4.1	6	-
2112	NADH dehydrogenase [ubiquinone] flavoprotein 1, mitochondrial	NDUFV1	325165	323937	341460	358193	342321	313509	0.0319971	0.170122	-	-	35.6	15	-
2113	Glycogen synthase kinase-3 alpha	GSK3A	29951.4	31666.4	32420.6	30279.8	30128.5	32699.2	-0.0145825	0.0717871	-	-	8.5	3	-
2114	Glycogen synthase kinase-3 beta	GSK3B	297942	345769	331433	324461	344816	309031	0.00602259	0.0251742	-	-	27.4	7	-
2115	Transcription initiation factor TFIID subunit 6	TAF6	52302.6	57111.9	52160.9	57835.7	59178.3	50375.4	0.0487022	0.225871	-	-	14.6	8	-
2116	Cytosolic purine 5-nucleotidase	NT5C2	678361	777519	875854	789040	790199	760687	0.0126658	0.0447032	-	-	26.2	15	-
2117	Selenide, water dikinase 1	SEPHS1	164882	159167	150817	161323	172250	146643	0.0139967	0.0609673	-	-	24.5	8	-
2118	5-formyltetrahydrofolate cyclo-ligase	MTHFS	175390	161793	149445	161649	164017	147995	-0.0373607	0.173768	-	-	22.7	6	-
2119	GMP synthase [glutamine-hydrolyzing]	GMPS	1.6463e+06	1.71881e+06	1.65285e+06	1.68602e+06	1.66025e+06	1.66955e+06	-0.000373998	0.00216938	-	-	49.4	39	-
2120	DNA ligase 3	LIG3	138988	154359	154947	162026	160019	148455	0.070493	0.418817	-	-	17.1	14	-
2121	DNA ligase 4	LIG4	24267	23363.3	26407.2	28307.2	27046.3	25343.5	0.124684	0.757331	-	-	3.6	3	-
2122	Double-strand break repair protein MRE11A	MRE11A	74900.9	78864.3	78937.2	80896	77685.8	83555.7	0.0571319	0.385501	-	-	18.5	15	-
2123	Ketohexokinase	KHK	106861	111413	96772.5	100780	108359	107821	0.0104491	0.047134	-	-	24.5	8	-
2124	Guanine nucleotide-binding protein G(q) subunit alpha	GNAQ	66790.6	67248	67285.1	66222.5	61139.7	62349	-0.0865418	0.655249	-	-	19.5	6	-
2125	Isocitrate dehydrogenase [NAD] subunit alpha, mitochondrial	IDH3A	273252	268623	286007	263999	266944	250907	-0.0825469	0.625081	-	-	33.1	12	-
2126	Sulfotransferase 1A1;Sulfotransferase 1A2	SULT1A1;SULT1A2	236832	221202	220979	241093	231762	202719	-0.0104758	0.0433384	-	-	13.2	4	-
2127	Cysteine-rich protein 1	CRIP1	143254	141941	137850	139813	147520	165044	0.0934317	0.555849	-	-	31.2	3	-
2128	Matrix metalloproteinase-14	MMP14	47446.4	47352.8	37372	40672.8	41548.8	50865.3	0.0112831	0.029645	-	-	10.8	6	-
2129	Protoporphyrinogen oxidase	PPOX	58572.6	61692.4	68269.4	65160.2	65009	60830.3	0.0209544	0.0955747	-	-	13.6	6	-
2130	Rab GDP dissociation inhibitor beta	GDI2	1.34875e+06	1.4314e+06	1.43109e+06	1.39232e+06	1.35442e+06	1.21539e+06	-0.0898579	0.567421	-	-	42.7	22	-
2131	Emerin	EMD	275461	276785	277960	288536	280600	271493	0.0175657	0.109081	-	-	43.7	13	-
2132	Carnitine O-palmitoyltransferase 1, liver isoform	CPT1A	493747	567792	608091	620469	572743	574616	0.0868083	0.422607	-	-	27.3	20	-
2133	Serpin B8	SERPINB8	47140.1	37402.5	45745.8	43417	37661.4	41350.1	-0.0848299	0.331781	-	-	18.7	8	-
2134	Serpin B9	SERPINB9	690342	682743	696412	712808	693372	619013	-0.0338276	0.180457	-	-	48.9	18	-
2135	Serpin H1	SERPINH1	726376	779445	723283	726448	700105	738445	-0.0416008	0.268524	-	-	43.8	19	-
2136	Hsc70-interacting protein;Putative protein FAM10A5;Putative protein FAM10A4	ST13;ST13P5;ST13P4	927066	761114	816922	760160	739007	721533	-0.169342	1.04446	-	-	35.5	13	-
2137	Peroxisomal targeting signal 1 receptor	PEX5	9564.36	10167.4	12842.2	12484.8	10915.3	9999.25	0.0419443	0.111436	-	-	5.8	3	-
2139	Vasodilator-stimulated phosphoprotein	VASP	889632	953507	875755	858432	979357	769330	-0.0666133	0.28163	-	-	42.4	21	-
2140	Dynamin-2	DNM2	1.25965e+06	1.40137e+06	1.40895e+06	1.48071e+06	1.40243e+06	1.31475e+06	0.044841	0.233193	-	-	24.5	20	-
2141	Methionine aminopeptidase 2	METAP2	816639	1.0084e+06	1.25754e+06	1.05173e+06	1.02794e+06	1.16405e+06	0.0937427	0.251183	-	-	10.5	6	-
2143	Bis(5-nucleosyl)-tetraphosphatase [asymmetrical]	NUDT2	43040.1	44218.8	38387.4	43249.9	42340.6	41449.1	0.0183691	0.0858557	-	-	47.6	6	-
2144	Cyclin-dependent kinase 7	CDK7	106098	123099	131818	119792	118209	123636	0.00806907	0.0303474	-	-	31.5	11	-
2145	Biotin--protein ligase;Biotin--[methylmalonyl-CoA-carboxytransferase] ligase;Biotin--[propionyl-CoA-carboxylase [ATP-hydrolyzing]] ligase;Biotin--[methylcrotonoyl-CoA-carboxylase] ligase;Biotin--[acetyl-CoA-carboxylase] ligase	HLCS	69735.6	64101.9	72800.7	78296.5	63618.5	62856.6	-0.0185857	0.0626198	-	-	5.1	4	-
2146	Kinetochore-associated protein 1	KNTC1	29344.2	29673.1	29957	33192.3	30337	31859.4	0.0995075	0.719833	-	-	2.9	7	-
2147	Ras association domain-containing protein 2	RASSF2	8248.57	10652.8	10371.9	9343.28	9405.59	9728.81	-0.0307359	0.0983101	-	-	8.9	3	+
2148	Cyclin-dependent kinase 9	CDK9	154993	142830	121105	143453	135413	157215	0.0626407	0.233903	-	-	24.5	11	-
2151	Basal cell adhesion molecule	BCAM	286149	245835	228870	240777	245198	263812	-0.015947	0.0585693	-	-	28.2	16	-
2152	Palmitoyl-protein thioesterase 1	PPT1	302765	298873	337415	315296	340389	273737	-0.018524	0.0667788	-	-	22.2	7	-
2153	60S ribosomal protein L14	RPL14	414467	702824	1.06145e+06	774870	712890	629164	0.0562289	0.0646773	-	-	44.2	10	-
2154	T-complex protein 1 subunit theta	CCT8	3.98067e+06	3.88409e+06	3.54613e+06	3.591e+06	3.55986e+06	3.65019e+06	-0.0775512	0.536683	-	-	65	40	-
2155	T-complex protein 1 subunit delta	CCT4	1.90964e+06	2.07693e+06	1.97799e+06	1.91681e+06	1.96703e+06	1.871e+06	-0.0510822	0.348375	-	-	51.4	31	-
2156	Annexin A11	ANXA11	774552	694191	672045	705244	702476	635239	-0.0664602	0.350709	-	-	40.9	20	-
2157	Poly(A) polymerase alpha	PAPOLA	842021	996498	974471	980375	1.02115e+06	929288	0.0620789	0.306886	-	-	29.9	20	-
2158	Fragile X mental retardation syndrome-related protein 1	FXR1	900930	948861	1.01117e+06	1.00119e+06	876104	1.01325e+06	0.0133665	0.0563831	-	-	39.8	24	-
2159	Fragile X mental retardation syndrome-related protein 2	FXR2	343074	392813	339565	367704	347504	438262	0.0971059	0.398456	-	-	26.6	15	-
2160	Ras-related protein Rab-5C	RAB5C	479466	562418	625798	556766	539760	556969	-0.0039276	0.0130087	-	-	39.4	6	-
2161	Ras-related protein Rab-7a	RAB7A	1.17684e+06	1.30411e+06	1.33266e+06	1.3493e+06	1.27017e+06	1.24155e+06	0.0190282	0.0931985	-	-	68.6	15	-
2162	Ras-related protein Rab-9A	RAB9A	66983.7	74537	69867.5	78967.2	81138.1	65286.6	0.0873437	0.381	-	-	23.4	5	-
2163	Ras-related protein Rab-13	RAB13	133051	151908	189709	168755	146889	144467	-0.0328576	0.0868381	-	-	30.5	8	-
2164	Ras-related protein Rab-27A	RAB27A	95239.4	108028	127472	119231	120390	105382	0.0686259	0.235543	-	-	19.9	4	-
2165	Gastrotropin	FABP6	33591.6	27997.7	27548.5	30925.1	28444.5	33623.1	0.0636675	0.242591	-	-	48.4	6	-
2166	1-phosphatidylinositol 4,5-bisphosphate phosphodiesterase delta-1	PLCD1	120280	122443	110779	118609	117310	124067	0.0271578	0.150833	-	-	15.9	10	-
2167	28S ribosomal protein S29, mitochondrial	DAP3	186419	158763	158582	163596	154377	145290	-0.118371	0.635861	-	-	35	15	-
2168	Dual specificity protein phosphatase 3	DUSP3	148499	123913	124010	122830	127103	112672	-0.125151	0.631783	-	-	30.3	5	-
2169	Matrix metalloproteinase-15	MMP15	26600.4	40058.4	29644.4	27890.3	43206.1	28162.5	0.034486	0.0564913	-	-	9.4	6	-
2170	Probable global transcription activator SNF2L2	SMARCA2	12037.9	14374.6	13392.5	15328	14260.5	15677.4	0.188117	1.06892	-	-	2.9	4	-
2171	Transcription activator BRG1	SMARCA4	426574	492222	574630	533921	484380	549826	0.0790005	0.281124	-	-	13.1	22	-
2172	Isocitrate dehydrogenase [NAD] subunit gamma, mitochondrial	IDH3G	119849	140985	142388	133177	139430	136746	0.0259333	0.11378	-	-	36.4	11	-
2173	Galactokinase	GALK1	230949	223478	225787	251878	218488	214193	0.00550539	0.0234837	-	-	39.3	16	-
2174	Translocon-associated protein subunit delta	SSR4	56824.8	50193.3	48502.2	51555.1	48869.3	45985.8	-0.0852781	0.441027	-	-	36.4	5	-
2175	B-cell receptor-associated protein 31	BCAP31	3.02208e+06	2.94563e+06	3.12906e+06	2.90239e+06	3.09529e+06	2.93461e+06	-0.0264545	0.164568	-	-	51.2	19	-
2176	Thiopurine S-methyltransferase	TPMT	90685.8	81493.3	82212.6	87216.4	77351.1	87575	-0.0134598	0.0581287	-	-	33.1	9	-
2178	Host cell factor 1;HCF N-terminal chain 1;HCF N-terminal chain 2;HCF N-terminal chain 3;HCF N-terminal chain 4;HCF N-terminal chain 5;HCF N-terminal chain 6;HCF C-terminal chain 1;HCF C-terminal chain 2;HCF C-terminal chain 3;HCF C-terminal chain 4;HCF C-terminal chain 5;HCF C-terminal chain 6	HCFC1	1.12403e+06	1.2071e+06	1.13577e+06	1.10892e+06	1.24502e+06	1.07292e+06	-0.0190064	0.0885698	-	-	19.5	38	-
2179	Caveolin-2	CAV2	124429	127409	131682	139538	131464	123871	0.0407706	0.23396	-	-	37	5	-
2180	Fatty aldehyde dehydrogenase	ALDH3A2	316129	341230	379419	340649	328005	328207	-0.0528154	0.266878	-	-	27.6	16	-
2181	Succinate-semialdehyde dehydrogenase, mitochondrial	ALDH5A1	471239	430309	402839	422498	416894	488126	0.0246138	0.0970052	-	-	29.9	18	-
2182	Peroxisomal multifunctional enzyme type 2;(3R)-hydroxyacyl-CoA dehydrogenase;Enoyl-CoA hydratase 2	HSD17B4	984548	1.11103e+06	1.26489e+06	1.16632e+06	1.07164e+06	1.07665e+06	-0.0133733	0.0462542	-	-	42.5	36	-
2183	26S proteasome non-ATPase regulatory subunit 7	PSMD7	591752	514916	567347	585799	569100	500393	-0.017137	0.0686986	-	-	44.1	12	-
2185	Sulfite oxidase, mitochondrial	SUOX	311818	299748	264142	277384	288586	330823	0.0337232	0.129932	-	-	29.4	17	-
2186	N-sulphoglucosamine sulphohydrolase	SGSH	148724	158103	169698	159162	161138	149445	-0.0193544	0.0945046	-	-	14.1	7	-
2188	Ubiquitin carboxyl-terminal hydrolase 11	USP11	427302	458767	450047	469402	435953	372917	-0.069749	0.308022	-	-	21.5	20	-
2190	H(+)/Cl(-) exchange transporter 3	CLCN3	21732.4	23480.4	37531.8	29725.2	23702.1	32028.9	0.0788864	0.135646	-	-	5.6	5	-
2193	Plexin-A3	PLXNA3	14894	15321.4	15996.8	16996.8	15943.6	14910.2	0.048827	0.243661	-	-	4.8	7	-
2195	Vesicle-associated membrane protein 7	VAMP7	171815	170575	166728	167623	161779	182181	0.00528757	0.0261548	-	-	30.5	8	-
2197	Ribosomal protein S6 kinase alpha-3	RPS6KA3	130833	129148	133864	141332	128719	130838	0.0245253	0.140894	-	-	20	13	-
2198	AF4/FMR2 family member 1	AFF1	8288.36	9649.15	10919.7	8729.59	9196.16	10954.6	0.00335367	0.00832422	-	-	3.5	4	+
2199	Hepatoma-derived growth factor	HDGF	868444	884496	854838	806911	886700	888331	-0.0156631	0.0855346	-	-	71.7	22	-
2200	Cyclin-H	CCNH	96335.1	85839.5	73912.3	82845.1	78489.1	87372.1	-0.0351455	0.122771	-	-	26	10	-
2201	CDK-activating kinase assembly factor MAT1	MNAT1	91503.1	107134	93771.4	92902.7	101503	98189.6	0.00347386	0.0140795	-	-	28.5	8	-
2202	Serine/threonine-protein kinase Nek3	NEK3	836.111	1084.98	677.475	1018.24	967.02	734.016	0.0779645	0.135942	-	-	5.3	3	+
2203	Serine/threonine-protein kinase Nek4	NEK4	13055.4	15736.2	16030.7	15632.8	16256.3	14116.5	0.0411267	0.144668	-	-	8	5	-
2205	NADH dehydrogenase [ubiquinone] 1 alpha subcomplex subunit 8	NDUFA8	59155.5	78450.9	87113.1	74532.8	82481.7	74017.9	0.0568778	0.15116	-	-	25	4	-
2206	Heterogeneous nuclear ribonucleoprotein A3	HNRNPA3	1.28965e+06	1.52406e+06	1.69542e+06	1.5751e+06	1.4095e+06	1.43194e+06	-0.0226464	0.0740651	-	-	8.5	5	-
2207	Heterogeneous nuclear ribonucleoprotein A3	HNRNPA3	121052	131565	161764	152413	133501	137657	0.0402082	0.127716	-	-	3.9	3	-
2208	6-phosphogluconate dehydrogenase, decarboxylating	PGD	2.01616e+06	1.88986e+06	1.85849e+06	1.82058e+06	1.85878e+06	1.76978e+06	-0.0805623	0.60693	-	-	46.2	21	-
2209	Heterogeneous nuclear ribonucleoprotein M	HNRNPM	2.24025e+06	2.31586e+06	2.30355e+06	2.3937e+06	2.29084e+06	2.27028e+06	0.0196421	0.124775	-	-	73.4	56	-
2210	Importin subunit alpha-1	KPNA2	83411.7	79225.3	81098.2	75642.9	76771.6	78623.2	-0.0770497	0.598693	-	-	12.1	5	-
2211	Importin subunit alpha-5;Importin subunit alpha-5, N-terminally processed	KPNA1	277222	247370	247044	265324	249654	254944	-0.00153728	0.00708152	-	-	18.2	11	-
2212	Nuclear cap-binding protein subunit 2	NCBP2	148257	165026	155866	155512	156940	145849	-0.0331275	0.183459	-	-	41	7	-
2213	Rap1 GTPase-GDP dissociation stimulator 1	RAP1GDS1	161837	142722	150025	140772	141027	143821	-0.0931202	0.644444	-	-	25.9	14	-
2215	DNA-directed RNA polymerases I, II, and III subunit RPABC3	POLR2H	485681	399467	311690	365971	360863	397403	-0.068137	0.171362	-	-	40	7	-
2217	Rho GDP-dissociation inhibitor 1	ARHGDIA	1.36321e+06	1.33447e+06	1.46589e+06	1.35389e+06	1.32841e+06	1.21304e+06	-0.0965349	0.632947	-	-	52.9	12	-
2218	Rho GDP-dissociation inhibitor 2	ARHGDIB	8189.74	5628.76	4891.24	5412.09	5264.39	6023.85	-0.131232	0.288301	-	-	18.4	3	+
2219	Arf-GAP domain and FG repeat-containing protein 1	AGFG1	467467	573260	541550	535460	598717	504136	0.0517722	0.199643	-	-	17.6	10	-
2220	Heterogeneous nuclear ribonucleoprotein F;Heterogeneous nuclear ribonucleoprotein F, N-terminally processed	HNRNPF	694455	746057	840187	820163	771962	707306	0.0136323	0.0504996	-	-	25.5	11	-
2221	Signal transducer and activator of transcription 2	STAT2	13248.6	13947.7	13552.9	13267.7	12265.6	13549.2	-0.0612362	0.339444	-	-	4	3	-
2223	DNA mismatch repair protein Msh6	MSH6	210373	193726	172569	193374	181574	227998	0.0622792	0.222908	-	-	18.6	25	-
2224	Kinesin-like protein KIF11	KIF11	21139.7	22633.3	27216.1	23605.7	23725.1	21959.1	-0.0274973	0.0933868	-	-	5.9	5	-
2225	Guanine nucleotide exchange factor VAV2	VAV2	84207.5	88557.4	90757.6	95942.6	92470.3	90658.5	0.0830084	0.611384	-	-	14.3	12	-
2226	Zinc finger protein 143	ZNF143	50514.4	75547.1	85069.5	85279.5	80561.4	69479.3	0.185386	0.428934	-	-	11	4	-
2227	RNA-binding protein 5	RBM5	109915	122670	130344	124583	130374	119834	0.049102	0.239716	-	-	12.5	10	-
2228	Ribonuclease UK114	HRSP12	344196	317997	330089	299974	343640	292834	-0.0864274	0.481446	-	-	37.2	5	-
2229	Spermine synthase	SMS	414890	392908	369123	389530	369040	394091	-0.0289932	0.157741	-	-	26.2	14	-
2230	Hexokinase-2	HK2	586947	582796	586354	621254	587231	550640	0.000742504	0.00366757	-	-	34.4	31	-
2231	Ephrin-B2	EFNB2	15038.6	14377.3	13450.4	13432.9	14584.7	13390.5	-0.0495585	0.245809	-	-	11.7	3	-
2232	39S ribosomal protein L12, mitochondrial	MRPL12	166471	261929	396758	224180	321492	214996	-0.0529857	0.06011	-	-	16.2	4	-
2235	Thimet oligopeptidase	THOP1	1.02326e+06	978020	912795	959416	972375	996985	0.00866334	0.0448139	-	-	43.7	32	-
2237	F-actin-capping protein subunit alpha-1	CAPZA1	698416	717033	733664	710076	725179	662527	-0.0356519	0.219832	-	-	51	12	-
2238	High mobility group protein HMGI-C	HMGA2	37262.3	38004.5	30961.1	31335.9	28943.7	49607.2	0.0124238	0.0205403	-	-	41.9	4	-
2239	Cysteine-rich protein 2	CRIP2	129162	113637	105576	100978	111869	86559.9	-0.221428	0.976144	-	-	36.1	4	-
2240	Nuclear pore complex protein Nup98-Nup96;Nuclear pore complex protein Nup98;Nuclear pore complex protein Nup96	NUP98	574005	606473	585237	593761	602245	608901	0.0319709	0.216692	-	-	21.6	38	-
2241	Biliverdin reductase A	BLVRA	316372	330698	321109	318681	318193	331881	0.0008266	0.00461214	-	-	31.1	12	-
2242	Tricarboxylate transport protein, mitochondrial	SLC25A1	384092	439211	444970	442153	403343	445336	0.0271232	0.121307	-	-	30.9	10	-
2243	Serine/threonine-protein phosphatase 5	PPP5C	1.25462e+06	1.22488e+06	1.34876e+06	1.36888e+06	1.27811e+06	1.23656e+06	0.0206031	0.106128	-	-	47.1	26	-
2244	Serine/threonine-protein kinase PLK1	PLK1	37826.3	26287.2	20909.9	27081.9	22434.1	50509.7	0.187213	0.226521	-	-	4.6	3	-
2245	Arfaptin-2	ARFIP2	140416	155180	201321	170212	174995	140842	-0.0214747	0.0502363	-	-	30.2	10	-
2248	Nucleoside diphosphate-linked moiety X motif 6	NUDT6	34588.5	40179.7	33669.4	39081.5	37255.9	36558.7	0.0619913	0.295394	-	-	12.7	5	-
2249	Cytosolic Fe-S cluster assembly factor NUBP1	NUBP1	37021.6	31485.9	27310.9	29880.2	29983.2	26127.4	-0.147882	0.559445	-	-	22.5	5	-
2252	Methionine aminopeptidase 1	METAP1	411126	385567	390563	378408	386512	376846	-0.0558974	0.408897	-	-	51.3	16	-
2253	Succinyl-CoA ligase [ADP/GDP-forming] subunit alpha, mitochondrial	SUCLG1	509491	570903	594698	571394	564366	506635	-0.0274655	0.119044	-	-	26.9	8	-
2254	Diphosphomevalonate decarboxylase	MVD	279404	252125	250381	245211	252800	238326	-0.0852198	0.567118	-	-	27.5	13	-
2255	Geranylgeranyl transferase type-1 subunit beta	PGGT1B	348651	281216	264948	269840	273705	277794	-0.113477	0.48361	-	-	16.2	7	-
2256	Geranylgeranyl transferase type-2 subunit beta	RABGGTB	97116.5	101729	113054	105540	101111	99943.5	-0.0222051	0.105592	-	-	16.3	6	-
2257	Coatomer subunit beta	COPB1	829932	825452	824304	879830	824855	726952	-0.0327098	0.151289	-	-	34.8	31	-
2258	Coatomer subunit alpha;Xenin;Proxenin	COPA	1.4047e+06	1.42332e+06	1.51652e+06	1.54697e+06	1.39478e+06	1.48857e+06	0.0277078	0.152969	-	-	39.5	52	-
2259	Dipeptidyl peptidase 1;Dipeptidyl peptidase 1 exclusion domain chain;Dipeptidyl peptidase 1 heavy chain;Dipeptidyl peptidase 1 light chain	CTSC	6326.18	6941.64	6662.46	5726.69	7086.92	5397.14	-0.139203	0.532437	-	-	6.7	3	+
2260	LIM domain kinase 1	LIMK1	12654.9	13551.7	13931.5	13643.9	13637.9	14817.1	0.0688759	0.37342	-	-	9.5	5	-
2261	AP-3 complex subunit mu-2	AP3M2	25252.3	27320.2	31047.4	28481.5	27155.4	27659.8	-0.000598497	0.0021732	-	-	13.4	4	-
2262	AP-2 complex subunit sigma	AP2S1	75932.9	88486	91115.4	88912.7	86437.9	77400.3	-0.013825	0.0504015	-	-	14.1	3	-
2263	Cytochrome c-type heme lyase	HCCS	427158	423278	445253	433171	456963	404546	-0.00256153	0.0123285	-	-	48.5	16	-
2265	Sodium/myo-inositol cotransporter	SLC5A3	26664.2	29116.9	27429.7	28713	28047.6	25751.1	-0.0127602	0.0582664	-	-	5	3	-
2267	DNA-directed RNA polymerases I, II, and III subunit RPABC4	POLR2K	29451.1	37076.6	42435	37096.7	40423.2	34080.7	0.0471144	0.12448	-	-	44.8	3	-
2269	Monocarboxylate transporter 1	SLC16A1	83407.2	79921.6	93727.6	89023.8	73154.8	93743.1	-0.0111252	0.0339073	-	-	12.8	7	-
2270	IST1 homolog	IST1	300017	263303	251060	244079	243333	225010	-0.189843	1.18995	-	-	22.7	9	-
2271	Protein transport protein Sec24C	SEC24C	593755	681558	698180	693827	679573	596947	-0.00183294	0.00655446	-	-	23.9	24	-
2272	Activated RNA polymerase II transcriptional coactivator p15	SUB1	1.16418e+06	1.04836e+06	1.05675e+06	1.13359e+06	1.19338e+06	973518	0.010049	0.0369166	-	-	51.2	9	-
2273	DNA polymerase subunit gamma-1	POLG	43122.7	45921.1	46199.8	47294.9	45201.9	45315.5	0.0275274	0.159822	-	-	13	13	-
2274	Methylosome subunit pICln	CLNS1A	171743	187087	190841	173454	178294	159606	-0.104335	0.668091	-	-	16	3	-
2275	Bloom syndrome protein	BLM	3579.29	5607.08	4057.81	4585.45	5974.07	4772.3	0.227612	0.5671	-	-	3.4	5	+
2276	Arginine--tRNA ligase, cytoplasmic	RARS	1.0767e+06	1.15036e+06	1.22792e+06	1.23839e+06	1.13045e+06	1.07184e+06	-0.00648382	0.0267221	-	-	50.9	36	-
2277	Ataxin-3	ATXN3	31645.3	32904.1	36637.9	36825.5	36745.2	31625.2	0.055247	0.235485	-	-	20.5	7	-
2280	Telomeric repeat-binding factor 1	TERF1	20463.4	20780.1	17838.1	19043.8	19348.1	21216.4	0.0144939	0.0559665	-	-	10.3	4	-
2282	Tyrosine--tRNA ligase, cytoplasmic;Tyrosine--tRNA ligase, cytoplasmic, N-terminally processed	YARS	913774	902598	848927	890544	840606	877063	-0.0309214	0.190917	-	-	61.6	34	-
2283	Ubiquitin carboxyl-terminal hydrolase 14	USP14	884611	816105	759050	810265	811897	847403	0.00824852	0.0379321	-	-	43.8	24	-
2284	5-AMP-activated protein kinase subunit gamma-1	PRKAG1	163364	167450	170108	177032	167450	161193	0.0127545	0.0698136	-	-	34.1	9	-
2285	Heat shock-related 70 kDa protein 2	HSPA2	36830.3	35522.4	27793.1	31190.1	33146.6	36661.6	0.0199585	0.056196	-	-	11.9	6	-
2287	Sodium/potassium-transporting ATPase subunit beta-3	ATP1B3	1.15771e+06	893749	847824	851653	852865	858054	-0.164395	0.67434	-	-	49.8	14	-
2288	UV excision repair protein RAD23 homolog A	RAD23A	269605	287815	287577	290514	308257	326423	0.129848	0.946483	-	-	28.2	9	-
2289	UV excision repair protein RAD23 homolog B	RAD23B	1.01392e+06	1.28926e+06	1.30119e+06	1.21586e+06	1.44642e+06	1.03334e+06	0.0318196	0.0767646	-	-	32	11	-
2291	Ephrin type-B receptor 4	EPHB4	26841.1	29778.2	31999.2	31698.8	31405.2	29102.2	0.0599424	0.282895	-	-	3.7	4	-
2292	Alpha-N-acetylglucosaminidase;Alpha-N-acetylglucosaminidase 82 kDa form;Alpha-N-acetylglucosaminidase 77 kDa form	NAGLU	151894	156069	156361	160467	155716	153629	0.0168333	0.104471	-	-	20.5	13	-
2293	Adenylate kinase 2, mitochondrial;Adenylate kinase 2, mitochondrial, N-terminally processed	AK2	699503	765909	902598	714786	809545	660489	-0.113143	0.4296	-	-	60.3	12	-
2294	Delta-1-pyrroline-5-carboxylate synthase;Glutamate 5-kinase;Gamma-glutamyl phosphate reductase	ALDH18A1	956166	1.00808e+06	963680	1.06234e+06	982608	974772	0.0438316	0.277564	-	-	40.4	34	-
2295	Alpha-soluble NSF attachment protein	NAPA	117648	89982.3	83662.3	88404	91441.4	92595.7	-0.0809074	0.260506	-	-	33.2	8	-
2296	Eukaryotic translation initiation factor 5	EIF5	416111	310226	261257	310423	285535	299164	-0.11564	0.303109	-	-	29.7	16	-
2297	Solute carrier family 12 member 2	SLC12A2	227824	227370	229747	231112	210235	234113	-0.0217355	0.120024	-	-	18.6	17	-
2298	26S proteasome non-ATPase regulatory subunit 4	PSMD4	877354	728117	760677	761251	782472	652161	-0.107658	0.474591	-	-	12.7	3	-
2300	Developmentally-regulated GTP-binding protein 2	DRG2	177384	216569	248161	213589	206754	223628	0.0169599	0.0482793	-	-	28.6	11	-
2301	Exportin-2	CSE1L	879824	788374	739887	775288	738979	730303	-0.0982131	0.573838	-	-	30.3	31	-
2303	Transitional endoplasmic reticulum ATPase	VCP	4.82277e+06	4.90619e+06	4.97043e+06	5.07701e+06	5.05668e+06	4.84295e+06	0.0267385	0.180204	-	-	60.5	57	-
2304	Microfibrillar-associated protein 1	MFAP1	176602	167773	128373	161690	167890	151346	0.0370783	0.108555	-	-	25.5	11	-
2305	Trifunctional enzyme subunit beta, mitochondrial;3-ketoacyl-CoA thiolase	HADHB	1.40883e+06	1.70184e+06	1.82822e+06	1.72139e+06	1.68397e+06	1.60223e+06	0.027828	0.0982588	-	-	40.3	24	-
2307	Mesencephalic astrocyte-derived neurotrophic factor	MANF	284802	128773	189427	145685	150896	156029	-0.339402	0.635989	-	-	44	9	-
2310	RNA polymerase II elongation factor ELL	ELL	101984	124381	106005	104480	124005	109565	0.0260557	0.0915071	-	-	23.2	12	-
2313	Caspase-7;Caspase-7 subunit p20;Caspase-7 subunit p11	CASP7	93946.1	85906.9	76139.8	90019.8	80110	85209.6	-4.83184e-06	1.68523e-05	-	-	28.4	9	-
2314	Caspase-6;Caspase-6 subunit p18;Caspase-6 subunit p11	CASP6	62877.4	69789.5	69649.7	72596.9	72056	67647	0.0704615	0.429384	-	-	34.8	11	-
2315	Adenosine kinase	ADK	755089	682056	624780	671736	646838	693627	-0.0314754	0.141225	-	-	49.5	18	-
2316	Double-stranded RNA-specific adenosine deaminase	ADAR	620206	611685	621428	627401	569874	708393	0.0344869	0.1485	-	-	26.2	35	-
2317	Laminin subunit beta-2	LAMB2	43457.7	45565.6	51308.1	51485.7	47257	46062.2	0.0471802	0.213557	-	-	9.3	14	-
2318	Tumor protein D52	TPD52	974219	518229	560685	505204	619029	521558	-0.26511	0.526651	-	-	40.8	10	-
2319	Protein arginine N-methyltransferase 2	PRMT2	18936.5	18397.5	18748.9	19803.2	19591.9	19108.8	0.0609135	0.404583	-	-	7.2	3	-
2321	Protein SEC13 homolog	SEC13	116499	96013.4	88592.4	92852.7	93553.8	93173.8	-0.0973308	0.40865	-	-	23.9	8	-
2322	NHP2-like protein 1;NHP2-like protein 1, N-terminally processed	NHP2L1	395023	397864	418948	376186	459440	331019	-0.0675819	0.227105	-	-	53.1	8	-
2323	Puromycin-sensitive aminopeptidase	NPEPPS	5.75442e+06	5.80977e+06	6.31003e+06	5.94647e+06	5.9164e+06	5.45907e+06	-0.0451299	0.265359	-	-	46.9	51	-
2324	FAD-linked sulfhydryl oxidase ALR	GFER	60882.6	57091.7	61437.1	58413.7	62926.1	53902.8	-0.0360309	0.174501	-	-	30.2	5	-
2326	Succinyl-CoA:3-ketoacid coenzyme A transferase 1, mitochondrial	OXCT1	1.19894e+06	1.33714e+06	1.44425e+06	1.31036e+06	1.36178e+06	1.24351e+06	-0.0204444	0.0864473	-	-	37.1	18	-
2328	Eukaryotic translation initiation factor 3 subunit B	EIF3B	1.12942e+06	1.24534e+06	1.401e+06	1.33411e+06	1.24779e+06	1.1956e+06	0.00480685	0.0172743	-	-	38.8	31	-
2329	BH3-interacting domain death agonist;BH3-interacting domain death agonist p15;BH3-interacting domain death agonist p13;BH3-interacting domain death agonist p11	BID	15973.5	20028.5	23677.6	24143.9	23528.1	21702.4	0.234212	0.821282	-	-	14.1	3	-
2333	NADH dehydrogenase [ubiquinone] flavoprotein 3, mitochondrial	NDUFV3	368940	210009	206157	159845	190468	199034	-0.466116	1.08713	-	-	29.6	11	-
2334	Ribosomal RNA processing protein 1 homolog A	RRP1	210992	201848	212380	191284	171495	286759	0.0188711	0.0361456	-	-	29.1	16	-
2335	Methionine--tRNA ligase, cytoplasmic	MARS	308118	292260	285201	307946	282733	297890	0.00472914	0.0240126	-	-	31.9	25	-
2336	cAMP-regulated phosphoprotein 19	ARPP19	62574.7	48859.9	74765.1	53649	59541.7	75039.9	0.0228377	0.0436561	-	-	35.4	3	-
2337	Myc-associated zinc finger protein	MAZ	9098.22	9381.27	9423.25	10763	10185.7	9181.38	0.107866	0.576844	-	-	8.3	4	+
2338	DNA polymerase epsilon subunit 2	POLE2	7100.83	7420.84	8212.5	7828.42	7364.44	7011.82	-0.032768	0.130456	-	-	6.3	3	+
2340	ATP synthase subunit epsilon-like protein, mitochondrial;ATP synthase subunit epsilon, mitochondrial	ATP5EP2;ATP5E	202774	252367	260366	224313	229935	240335	-0.034719	0.12377	-	-	45.1	3	-
2341	Histone deacetylase 4	HDAC4	71179	77750.5	87883.8	81254.8	82735.1	79731.4	0.0467332	0.20914	-	-	12.5	11	-
2342	Eukaryotic translation initiation factor 6	EIF6	272982	261364	265415	256037	271688	226676	-0.088062	0.491836	-	-	50.2	8	-
2343	C-terminal-binding protein 2	CTBP2	396666	378510	334799	360609	376078	373563	0.00375659	0.0159018	-	-	19.8	9	-
2344	NADH dehydrogenase [ubiquinone] 1 alpha subcomplex subunit 6	NDUFA6	138916	115246	117374	118620	120571	100806	-0.127412	0.563078	-	-	32	5	-
2347	Peroxisomal biogenesis factor 3	PEX3	56600.3	62854.7	54689.6	60849.1	60928.4	58306.2	0.0506348	0.276603	-	-	9.7	4	-
2348	3-keto-steroid reductase	HSD17B7	44276.8	45134.6	49537.5	51511.2	46607.7	45087.2	0.0429562	0.20582	-	-	9.8	3	-
2349	Breast cancer anti-estrogen resistance protein 1	BCAR1	70200	61379.9	49896.7	58143.6	59956.8	64372.4	0.0206012	0.0570659	-	-	10.2	6	-
2350	Syntaxin-17	STX17	17619.8	16126.8	16849.6	16241.4	16425.6	16835.6	-0.0307468	0.163267	-	-	15.2	5	-
2351	UPF0769 protein C21orf59	C21orf59	59273.1	57754.3	58800.9	59236.4	60949.4	59601.6	0.0321007	0.213779	-	-	18.6	6	-
2352	tRNA (guanine-N(7)-)-methyltransferase non-catalytic subunit WDR4	WDR4	151203	164420	159091	162638	165250	150699	0.0114236	0.0577045	-	-	28.4	10	-
2353	Transmembrane protein 33	TMEM33	82630.3	91703.6	85022.8	90124.8	83358.6	88217.7	0.0136086	0.0678649	-	-	21.5	6	-
2354	Synaptojanin-2-binding protein	SYNJ2BP	144880	142399	177731	161649	163749	137697	-0.00288211	0.00850277	-	-	41.4	6	-
2355	Gem-associated protein 4	GEMIN4	123621	103624	99033.9	113624	98174.7	125370	0.0468713	0.147325	-	-	11.9	13	-
2358	Ras-related protein Rab-25	RAB25	210894	238104	275456	238075	255335	238806	0.0232377	0.0803221	-	-	34.7	7	-
2359	Coronin-7;Mitochondrial import inner membrane translocase subunit TIM16	CORO7;PAM16	108406	58756.3	50650.5	55923.3	57558.4	62294.2	-0.228708	0.380846	-	-	7.3	7	-
2360	Nuclear pore complex protein Nup107	NUP107	238808	256313	245658	255181	251576	264125	0.0577764	0.408715	-	-	23.9	22	-
2361	Gasdermin-D	GSDMD	120962	139450	109969	125174	124282	123675	0.0175714	0.0662081	-	-	14.3	6	-
2363	Selenocysteine-specific elongation factor	EEFSEC	76108.9	80613.9	88630.6	84370.2	77471.6	77249.4	-0.0356575	0.169045	-	-	11.9	7	-
2364	Epiplakin	EPPK1	46104.5	10445.1	10196.7	11287	10907.7	12191.1	-0.570001	0.472372	-	-	3.7	8	-
2367	Myotrophin	MTPN	317171	271546	253663	266884	285946	353241	0.101081	0.333468	-	-	41.5	5	-
2368	Putative ribonuclease	YBEY	6369.74	8799.71	13847.2	11137.2	10586.3	4820.21	-0.149892	0.145962	-	-	25.7	4	+
2370	Actin-related protein 2/3 complex subunit 4	ARPC4	454812	546027	443627	467047	515489	460906	0.00346372	0.011841	-	-	53	9	-
2372	CD81 antigen	CD81	100583	121126	126284	133544	127619	132895	0.18596	1.01151	-	-	25.4	4	-
2374	Triosephosphate isomerase	TPI1	8.17043e+06	6.43658e+06	6.85621e+06	6.38238e+06	6.97159e+06	5.75214e+06	-0.164813	0.721806	-	-	73.4	25	-
2375	Eukaryotic translation initiation factor 3 subunit E	EIF3E	730660	675780	618430	668076	660963	613859	-0.0572916	0.292943	-	-	42.5	19	-
2376	Protein transport protein Sec61 subunit beta	SEC61B	159771	146318	142515	159763	156978	153384	0.0691365	0.449876	-	-	50	4	-
2378	Serine/threonine-protein phosphatase 4 catalytic subunit	PPP4C	103188	111320	108309	106539	112586	106714	0.0136782	0.075341	-	-	25.1	6	-
2379	Gamma-aminobutyric acid receptor-associated protein-like 2	GABARAPL2	292104	277431	325988	293664	296255	291502	-0.0196402	0.0934573	-	-	54.7	8	-
2381	Myosin light polypeptide 6	MYL6	442148	382941	417095	412396	441672	381774	-0.00743526	0.0298474	-	-	44.4	7	-
2384	Eukaryotic initiation factor 4A-I	EIF4A1	2.25102e+06	2.35707e+06	2.48698e+06	2.35465e+06	2.15648e+06	2.26558e+06	-0.0659664	0.425809	-	-	26.1	12	-
2385	40S ribosomal protein S20	RPS20	228246	275384	308890	277567	273801	243656	-0.0227707	0.0675191	-	-	31.9	6	-
2386	Ribose-phosphate pyrophosphokinase 1	PRPS1	127393	147167	167704	141669	157045	149896	0.028335	0.0954367	-	-	14.5	5	-
2387	Proteasome subunit alpha type-6	PSMA6	1.30626e+06	1.33203e+06	1.27902e+06	1.27244e+06	1.26156e+06	1.21941e+06	-0.061707	0.481453	-	-	58.9	16	-
2388	Protein S100-A10	S100A10	264414	230400	335520	312126	291340	271925	0.0915647	0.272242	-	-	35.1	3	-
2389	Cell division control protein 42 homolog	CDC42	819370	789222	809285	669269	715645	793434	-0.153885	1.03343	-	-	28.8	6	-
2390	Destrin	DSTN	742803	669032	505840	595514	627052	547484	-0.0993993	0.289398	-	-	48	11	-
2391	Glia maturation factor beta	GMFB	214504	226858	225971	223059	246097	194723	-0.0136202	0.0501811	-	-	52.8	7	-
2392	Ras-related protein Rab-8A	RAB8A	700527	716427	705209	772597	648875	846257	0.0871471	0.373339	-	-	29	8	-
2393	Signal peptidase complex subunit 3	SPCS3	35283.7	37837.5	40071.8	38712.4	36801.7	38210.7	0.00838021	0.039005	-	-	21.7	4	-
2394	Signal recognition particle 54 kDa protein	SRP54	459950	490511	479450	510974	461658	510260	0.0513884	0.310642	-	-	35.7	20	-
2395	Ras-related protein Rab-4B	RAB4B	57683.4	59568.5	71041.4	64594.5	64051.7	60282.6	0.0103411	0.0378233	-	-	21.1	4	-
2396	Ras-related protein Rab-2A	RAB2A	715661	812832	946341	845649	804189	796030	-0.00805904	0.0259724	-	-	36.8	7	-
2397	Ras-related protein Rab-5B	RAB5B	124797	140716	145231	143922	140444	132219	0.022496	0.102381	-	-	24.2	4	-
2399	Ras-related protein Rab-10	RAB10	1.20037e+06	1.31467e+06	1.45302e+06	1.4121e+06	1.29188e+06	1.43595e+06	0.0640288	0.302033	-	-	58	14	-
2401	NEDD8-conjugating enzyme Ubc12	UBE2M	415186	437083	430021	429838	434222	408945	-0.0106471	0.061035	-	-	46.4	10	-
2402	Ubiquitin-conjugating enzyme E2 K	UBE2K	746431	742111	723467	691645	737535	663938	-0.0809266	0.583202	-	-	48	9	-
2403	Ubiquitin-conjugating enzyme E2 N;Putative ubiquitin-conjugating enzyme E2 N-like	UBE2N;UBE2NL	586166	608762	628768	545012	666949	520431	-0.0820479	0.344472	-	-	59.2	10	-
2404	Ras-related protein Rab-14	RAB14	603051	641934	618713	599439	601308	599210	-0.0497322	0.365068	-	-	65.1	13	-
2405	Actin-related protein 3	ACTR3	1.50269e+06	1.59665e+06	1.75157e+06	1.6747e+06	1.67297e+06	1.46329e+06	-0.0119048	0.0471102	-	-	42.1	17	-
2406	Actin-related protein 2	ACTR2	915839	1.07566e+06	1.2093e+06	1.10852e+06	1.13418e+06	935902	-0.00594947	0.0163563	-	-	46.2	18	-
2407	Alpha-centractin	ACTR1A	451058	443750	406078	442295	428819	422046	-0.00734649	0.0373759	-	-	19.9	6	-
2408	COP9 signalosome complex subunit 2	COPS2	459249	418133	413687	418838	408468	374269	-0.103695	0.658654	-	-	35.7	16	-
2409	ATP-binding cassette sub-family E member 1	ABCE1	1.77321e+06	2.01982e+06	2.0784e+06	1.86921e+06	1.87465e+06	2.08333e+06	-0.00937561	0.0377481	-	-	43.4	27	-
2410	Ras-related protein Rap-1b;Ras-related protein Rap-1b-like protein	RAP1B	331982	420679	486069	389224	397748	380128	-0.0686801	0.20283	-	-	17	3	-
2411	Ras-related protein Rap-2b	RAP2B	334703	356476	436301	364259	336975	365832	-0.0710745	0.273368	-	-	36.6	7	-
2412	40S ribosomal protein S3a	RPS3A	1.36815e+06	1.61133e+06	2.13724e+06	1.72251e+06	1.44957e+06	1.64299e+06	-0.0665854	0.157473	-	-	68.9	23	-
2413	60S ribosomal protein L26	RPL26	940538	1.23541e+06	1.31404e+06	1.20628e+06	1.03501e+06	1.36197e+06	0.0517863	0.127886	-	-	13.1	3	-
2414	Proteasome activator complex subunit 3	PSME3	791788	703524	720695	696752	759099	668406	-0.0611477	0.328358	-	-	43.3	14	-
2415	60S ribosomal protein L15	RPL15	1.45607e+06	1.50547e+06	2.00175e+06	1.57133e+06	1.46306e+06	1.6282e+06	-0.0764381	0.243194	-	-	51.5	16	-
2416	Protein mago nashi homolog 2;Protein mago nashi homolog	MAGOHB;MAGOH	196568	167369	137184	150507	144030	185660	-0.055105	0.136219	-	-	34.5	5	-
2417	60S ribosomal protein L27	RPL27	664547	901466	1.15308e+06	913318	812222	1.05215e+06	0.0587319	0.108623	-	-	55.1	12	-
2418	V-type proton ATPase subunit d 1	ATP6V0D1	87049.2	77291.3	66553.9	78319.9	73156.7	73825.9	-0.0273877	0.0951211	-	-	16	6	-
2419	Pterin-4-alpha-carbinolamine dehydratase	PCBD1	340361	289216	275032	281207	327364	282595	-0.0191841	0.0649279	-	-	49	6	-
2420	60S ribosomal protein L37a	RPL37A	94682.5	196905	463822	231877	218412	120060	-0.169361	0.113569	-	-	25	3	-
2421	Transforming protein RhoA	RHOA	1.4267e+06	1.43504e+06	1.50336e+06	1.50252e+06	1.49184e+06	1.25811e+06	-0.0420754	0.192806	-	-	20.2	6	-
2422	N-alpha-acetyltransferase 20	NAA20	36028.2	31341.8	31975.1	31328.8	33329.3	28636.7	-0.0906732	0.447873	-	-	24.2	4	-
2423	10 kDa heat shock protein, mitochondrial	HSPE1	1.79827e+06	1.81295e+06	1.82369e+06	1.69713e+06	2.24599e+06	1.57519e+06	0.00471869	0.0122196	-	-	85.3	13	-
2424	Protein transport protein Sec61 subunit alpha isoform 1;Protein transport protein Sec61 subunit alpha isoform 2	SEC61A1;SEC61A2	226872	210952	204800	222356	195728	208343	-0.0374428	0.191808	-	-	12	6	-
2425	Lysozyme C	LYZ	165968	46233.6	50120.1	40484.2	34690.1	76326.4	-0.614368	0.547937	-	-	24.3	4	-
2426	Prefoldin subunit 3	VBP1	584810	520330	502785	498445	521839	585277	-0.00239317	0.00880714	-	-	56.3	15	-
2427	Syntaxin-binding protein 1	STXBP1	204086	209632	198902	222876	219272	212782	0.0964128	0.799193	-	-	24.6	14	-
2428	Beta-2-microglobulin;Beta-2-microglobulin form pI 5.3	B2M	56235.6	74705.4	68157.7	69024.9	66152.7	59892.6	-0.0220927	0.0669295	-	-	19.3	3	-
2429	Dolichyl-diphosphooligosaccharide--protein glycosyltransferase subunit DAD1	DAD1	118762	102668	93624.3	113737	111812	99522.1	0.0496143	0.184738	-	-	35.4	4	-
2430	Epididymal secretory protein E1	NPC2	447366	368611	368897	318772	411079	316733	-0.183855	0.694019	-	-	49	7	-
2431	Coatomer subunit zeta-1	COPZ1	23795.5	26070.4	30418	29606	26395.1	23540.6	-0.0122385	0.0342111	-	-	15.6	3	-
2432	60S ribosomal protein L37	RPL37	499504	532330	746491	552831	506232	655061	-0.0382258	0.081931	-	-	26.8	4	-
2435	DDB1- and CUL4-associated factor 7	DCAF7	294008	298253	301917	293746	305244	290679	-0.00752962	0.0443811	-	-	34.8	11	-
2436	WD repeat-containing protein 5	WDR5	453429	593974	693485	625587	631336	459270	-0.0140603	0.0259099	-	-	41.6	12	-
2437	AP-1 complex subunit sigma-1A	AP1S1	87649.2	69102.6	41337.5	51652.9	56264.5	74773.4	-0.0681112	0.0893805	-	-	22.2	3	-
2439	Nuclear transport factor 2	NUTF2	313938	297755	286714	288710	322888	239345	-0.0881566	0.329365	-	-	56.7	5	-
2440	Heterogeneous nuclear ribonucleoprotein K	HNRNPK	1.91925e+06	1.83504e+06	1.62301e+06	1.71538e+06	1.69047e+06	1.62055e+06	-0.094197	0.553291	-	-	47.7	23	-
2441	14-3-3 protein gamma;14-3-3 protein gamma, N-terminally processed	YWHAG	2.22614e+06	1.57605e+06	1.6356e+06	1.62903e+06	1.50169e+06	1.67582e+06	-0.161736	0.557444	-	-	30	10	-
2442	Ubiquitin carboxyl-terminal hydrolase 46	USP46	29287.6	34873.2	36462.6	34670.4	37153.6	32732.5	0.0597009	0.234177	-	-	11.3	4	-
2443	Ras-related protein R-Ras2	RRAS2	341520	324058	336468	353830	312006	338877	0.00223292	0.0105533	-	-	34.3	8	-
2445	40S ribosomal protein S7	RPS7	529367	779970	993012	826280	724098	666525	-0.0133411	0.0207848	-	-	36.1	11	-
2446	Serine/threonine-protein phosphatase PP1-alpha catalytic subunit	PPP1CA	601129	624304	668283	658412	667571	580319	0.00812485	0.0344779	-	-	16.1	7	-
2447	Serine/threonine-protein phosphatase PP1-beta catalytic subunit	PPP1CB	209178	220703	247044	222468	235558	195184	-0.0523649	0.21178	-	-	19.9	6	-
2448	Neuronal calcium sensor 1	NCS1	37627.8	45506.3	48877	43159.1	52525.3	40463.4	0.044091	0.12241	-	-	18.9	3	-
2449	26S protease regulatory subunit 4	PSMC1	1.01302e+06	1.07817e+06	1.03311e+06	1.05306e+06	1.03081e+06	1.07322e+06	0.015356	0.092801	-	-	55.9	25	-
2450	26S protease regulatory subunit 8	PSMC5	730732	773128	766475	788938	752396	688395	-0.0278823	0.144878	-	-	66.3	26	-
2451	40S ribosomal protein S8	RPS8	603500	992215	1.4591e+06	1.08099e+06	986720	871987	0.0300734	0.0355677	-	-	51.4	12	-
2452	40S ribosomal protein S15a	RPS15A	725882	966208	1.27751e+06	1.05755e+06	984712	813177	-0.0271356	0.0462035	-	-	71.5	9	-
2453	40S ribosomal protein S16	RPS16	868678	1.11051e+06	1.28137e+06	1.12238e+06	1.02469e+06	1.16023e+06	0.036785	0.0949595	-	-	71.9	16	-
2454	Ubiquitin-conjugating enzyme E2 G1;Ubiquitin-conjugating enzyme E2 G1, N-terminally processed	UBE2G1	145015	137807	146249	149702	141190	155726	0.057153	0.366326	-	-	41.2	6	-
2455	Ubiquitin-conjugating enzyme E2 H	UBE2H	72701.3	67464.9	60715.8	63272.3	65855.3	77624.7	0.039733	0.14198	-	-	36.8	6	-
2456	14-3-3 protein epsilon	YWHAE	4.12033e+06	3.62402e+06	4.03971e+06	3.95504e+06	4.10658e+06	4.00656e+06	0.0364636	0.20375	-	-	66.7	24	-
2457	40S ribosomal protein S14	RPS14	634881	753545	869504	804097	751583	639266	-0.0355522	0.0957413	-	-	43	10	-
2458	40S ribosomal protein S23	RPS23	439858	585557	716919	617207	578577	604090	0.0747897	0.17581	-	-	30.1	6	-
2459	40S ribosomal protein S18	RPS18	990835	1.30877e+06	1.46801e+06	1.2967e+06	1.2608e+06	1.2246e+06	0.0242358	0.0613727	-	-	59.2	16	-
2460	40S ribosomal protein S29	RPS29	155649	159652	189610	155808	167603	149876	-0.0892259	0.417103	-	-	48.2	4	-
2461	40S ribosomal protein S13	RPS13	712930	860335	1.1308e+06	964156	944566	741747	-0.0126966	0.0239097	-	-	63.6	15	-
2462	40S ribosomal protein S11	RPS11	809966	1.10463e+06	1.32928e+06	1.15663e+06	1.01503e+06	1.1129e+06	0.0452079	0.0959363	-	-	51.3	14	-
2463	Small nuclear ribonucleoprotein E	SNRPE	127591	128637	129783	145920	148276	116963	0.0828601	0.354023	-	-	38	3	-
2464	Small nuclear ribonucleoprotein F	SNRPF	154634	149766	174294	179458	188403	153403	0.120569	0.557664	-	-	39.5	5	-
2466	U6 snRNA-associated Sm-like protein LSm6	LSM6	211424	232165	237229	224925	241219	200935	-0.0316815	0.133226	-	-	47.5	5	-
2467	Small nuclear ribonucleoprotein Sm D1	SNRPD1	250843	324785	373536	373790	318776	347666	0.148319	0.453453	-	-	20.2	3	-
2468	Small nuclear ribonucleoprotein Sm D2	SNRPD2	1.77276e+06	2.04339e+06	2.20399e+06	2.00132e+06	2.06926e+06	2.02062e+06	0.0225957	0.0920712	-	-	15.3	3	-
2470	Small nuclear ribonucleoprotein Sm D3	SNRPD3	1.08263e+06	1.24076e+06	1.37165e+06	1.30771e+06	1.31206e+06	1.15807e+06	0.0363087	0.132513	-	-	33.3	3	-
2471	Thymosin beta-4;Hematopoietic system regulatory peptide	TMSB4X	90488.2	98399.9	215902	134818	139583	171766	0.249891	0.336564	-	-	75	4	-
2472	ADP-ribosylation factor 6	ARF6	468114	508478	519771	545715	500532	495328	0.0430251	0.236021	-	-	32.6	4	-
2473	26S protease regulatory subunit 10B	PSMC6	625954	610890	660957	620673	633211	498914	-0.122072	0.55415	-	-	49.9	20	-
2475	TATA box-binding protein-like protein 1	TBPL1	32457.2	37464.5	36731.3	33167.8	37712.1	37346.5	0.021571	0.0868353	-	-	18.3	3	-
2476	60S ribosomal protein L7a	RPL7A	1.6525e+06	2.56232e+06	3.35054e+06	2.50349e+06	2.37241e+06	2.3519e+06	-0.00745617	0.0108008	-	-	49.2	19	-
2477	DNA-directed RNA polymerase II subunit RPB7	POLR2G	125507	122938	135692	121892	122369	116787	-0.0884342	0.627214	-	-	45.3	6	-
2479	Eukaryotic peptide chain release factor subunit 1	ETF1	1.1331e+06	1.21835e+06	1.07682e+06	1.19119e+06	1.18477e+06	1.19305e+06	0.0598967	0.38778	-	-	47.1	19	-
2482	Protein yippee-like 5	YPEL5	40395.9	44757.5	51001.2	49949.5	43942.4	45064.7	0.0337373	0.121301	-	-	38.8	4	-
2483	40S ribosomal protein S4, X isoform	RPS4X	1.0246e+06	1.19499e+06	1.34395e+06	1.22463e+06	1.12022e+06	1.27026e+06	0.0275689	0.0914309	-	-	37.6	9	-
2485	Rho-related GTP-binding protein RhoB	RHOB	39619.9	38004.5	44624.3	40947	36165.7	41307	-0.0451532	0.191983	-	-	15.8	3	-
2486	60S ribosomal protein L23a	RPL23A	1.44997e+06	2.28299e+06	3.24531e+06	2.29084e+06	2.10436e+06	2.0264e+06	-0.045709	0.0615649	-	-	42.3	12	-
2487	40S ribosomal protein S6	RPS6	1.74321e+06	2.31451e+06	2.44031e+06	1.92629e+06	1.54253e+06	2.76109e+06	-0.0877204	0.149469	-	-	40.6	16	-
2488	Visinin-like protein 1	VSNL1	111577	120210	131354	116805	132057	124518	0.0415183	0.189837	-	-	24.6	5	-
2489	Histone H4	HIST1H4A	1.40443e+06	1.17496e+06	2.33736e+06	1.39936e+06	1.11114e+06	1.51542e+06	-0.236989	0.417488	-	-	60.2	11	-
2490	Ras-related protein Rab-1A	RAB1A	749215	650083	558140	643406	570161	763764	0.0145324	0.0352672	-	-	30.7	7	-
2491	GTP-binding nuclear protein Ran	RAN	2.74096e+06	3.29728e+06	3.93562e+06	3.34961e+06	3.3751e+06	3.00075e+06	-0.0227671	0.060604	-	-	50.9	16	-
2492	60S ribosomal protein L23	RPL23	1.23118e+06	1.46965e+06	1.58864e+06	1.50497e+06	1.38091e+06	1.43047e+06	0.0161768	0.055464	-	-	52.9	9	-
2494	40S ribosomal protein S15	RPS15	719918	994814	1.34474e+06	1.04409e+06	932583	1.01002e+06	0.010066	0.0164116	-	-	50.3	6	-
2495	40S ribosomal protein S24	RPS24	596234	833304	1.07121e+06	893531	858450	781450	0.057173	0.10654	-	-	36.2	5	-
2496	40S ribosomal protein S25	RPS25	482152	503306	806202	524787	485528	574489	-0.1395	0.300221	-	-	38.4	6	-
2497	40S ribosomal protein S26;Putative 40S ribosomal protein S26-like 1	RPS26;RPS26P11	263821	328503	367624	329313	299554	333360	0.015221	0.0421123	-	-	51.3	6	-
2498	40S ribosomal protein S28	RPS28	270692	280111	285823	276599	292382	284280	0.0283963	0.180537	-	-	60.9	6	-
2499	40S ribosomal protein S30	FAU	151311	232219	361840	203435	218172	205942	-0.15869	0.227392	-	-	20.3	3	-
2500	Guanine nucleotide-binding protein G(I)/G(S)/G(T) subunit beta-1	GNB1	692201	639685	608473	597237	565944	624323	-0.117497	0.775821	-	-	17.8	6	-
2502	E3 ubiquitin-protein ligase RBX1;E3 ubiquitin-protein ligase RBX1, N-terminally processed	RBX1	27084.5	28598.4	29715.1	29903.6	38211.3	25302.4	0.109665	0.315309	-	-	29.6	3	-
2503	Guanine nucleotide-binding protein G(I)/G(S)/G(T) subunit beta-2;Guanine nucleotide-binding protein subunit beta-4	GNB2;GNB4	88266.2	73132.3	62825.9	68087	68607.6	82099.6	-0.0268687	0.069025	-	-	13.5	4	-
2504	60S ribosomal protein L30	RPL30	883237	779822	714798	735021	730984	750899	-0.0957452	0.504282	-	-	50.4	8	-
2506	60S ribosomal protein L31	RPL31	414342	582930	805650	604709	541529	617856	0.0187516	0.0290928	-	-	53.6	10	-
2507	60S ribosomal protein L10a	RPL10A	1.47341e+06	1.29269e+06	1.25229e+06	1.33004e+06	1.23899e+06	1.24028e+06	-0.0742675	0.402241	-	-	47.5	12	-
2508	60S ribosomal protein L32	RPL32	1.25722e+06	2.04286e+06	2.8595e+06	2.10887e+06	1.9152e+06	1.68944e+06	-0.0353614	0.0448552	-	-	65.9	15	-
2511	60S ribosomal protein L8	RPL8	821651	1.13816e+06	1.38253e+06	1.17661e+06	1.03989e+06	1.26595e+06	0.0868959	0.183376	-	-	55.6	16	-
2512	Peptidyl-prolyl cis-trans isomerase A;Peptidyl-prolyl cis-trans isomerase A, N-terminally processed	PPIA	6.76331e+06	7.56724e+06	8.93561e+06	7.55043e+06	8.45158e+06	6.13447e+06	-0.0747814	0.203645	-	-	20	4	-
2515	Ubiquitin-40S ribosomal protein S27a;Ubiquitin;40S ribosomal protein S27a	RPS27A	1.38629e+06	1.46722e+06	1.58398e+06	1.45369e+06	1.45923e+06	1.43791e+06	-0.0263206	0.143597	-	-	31.4	5	-
2517	Growth factor receptor-bound protein 2	GRB2	1.03862e+06	1.00624e+06	1.07978e+06	1.06325e+06	1.10568e+06	1.02462e+06	0.0313822	0.191824	-	-	65.4	18	-
2518	Transformer-2 protein homolog beta	TRA2B	202550	247613	324857	264478	242568	250887	-0.00586287	0.012204	-	-	37.8	7	-
2519	Ras-related C3 botulinum toxin substrate 1	RAC1	922037	1.06152e+06	1.13029e+06	927773	977922	999925	-0.0954011	0.489645	-	-	15.1	3	-
2520	AP-2 complex subunit beta	AP2B1	422955	398510	400675	401457	391513	351860	-0.0960823	0.62036	-	-	15.6	13	-
2521	Guanine nucleotide-binding protein G(s) subunit alpha isoforms short;Guanine nucleotide-binding protein G(s) subunit alpha isoforms XLas	GNAS	341080	326253	325253	335256	322955	300536	-0.0511759	0.318176	-	-	22.4	9	-
2522	Guanine nucleotide-binding protein G(i) subunit alpha-1	GNAI1	122498	121273	111059	116407	113562	115053	-0.0391319	0.237167	-	-	13	4	-
2523	Calcineurin subunit B type 1	PPP3R1	67713.9	81637.4	112614	86940.1	87069.1	77535.6	-0.0283175	0.0564433	-	-	36.5	5	-
2524	14-3-3 protein zeta/delta	YWHAZ	4.92525e+06	3.99062e+06	4.26585e+06	4.04128e+06	4.11041e+06	3.96746e+06	-0.115778	0.635158	-	-	47.3	14	-
2525	Serine/threonine-protein phosphatase 2A 55 kDa regulatory subunit B alpha isoform	PPP2R2A	484038	506633	540079	504704	503468	565317	0.0390558	0.198343	-	-	19	8	-
2526	Small ubiquitin-related modifier 1	SUMO1	207984	181794	196413	193669	196837	186512	-0.0209321	0.105936	-	-	59.4	6	-
2528	60S ribosomal protein L38	RPL38	1.18798e+06	916605	811321	951128	943065	882354	-0.0528852	0.147068	-	-	50	6	-
2529	S-phase kinase-associated protein 1	SKP1	462608	567496	546288	576104	586858	621717	0.183846	1.05974	-	-	44.8	10	-
2530	Guanine nucleotide-binding protein G(I)/G(S)/G(O) subunit gamma-5	GNG5	110499	109965	95991.8	97501.3	119510	103177	0.0145614	0.0506141	-	-	38.2	3	-
2531	40S ribosomal protein S21	RPS21	190685	194440	157535	169417	215380	169757	0.0282473	0.0802508	-	-	67.5	6	-
2532	Eukaryotic translation initiation factor 5A-1;Eukaryotic translation initiation factor 5A-1-like	EIF5A;EIF5AL1	1.02532e+06	999367	915143	1.00677e+06	1.05242e+06	834107	-0.0284967	0.10209	-	-	9.2	4	-
2533	Guanine nucleotide-binding protein subunit beta-2-like 1;Guanine nucleotide-binding protein subunit beta-2-like 1, N-terminally processed	GNB2L1	1.55783e+06	1.53968e+06	1.81747e+06	1.65492e+06	1.59579e+06	1.63055e+06	-0.00590396	0.0248635	-	-	71.3	21	-
2536	SUMO-conjugating enzyme UBC9	UBE2I	600931	693006	746138	661674	737391	646762	0.00742498	0.0255803	-	-	39.2	7	-
2537	Thymosin beta-10	TMSB10	85117.3	107504	189059	123452	128557	184915	0.254152	0.36987	-	-	54.5	3	-
2539	Nuclease-sensitive element-binding protein 1	YBX1	588268	800293	1.18681e+06	816850	696987	920528	-0.0307839	0.0438327	-	-	47.2	14	-
2540	Signal peptidase complex catalytic subunit SEC11A	SEC11A	79520	89805.9	87200.7	86848.4	79985.7	84892.2	-0.0261988	0.131389	-	-	32.3	6	-
2541	Casein kinase II subunit beta	CSNK2B	272471	269983	305524	249951	289341	244166	-0.115992	0.603383	-	-	23.3	5	-
2542	Tropomyosin alpha-4 chain	TPM4	314531	204541	285286	221662	203130	301643	-0.144797	0.303191	-	-	19	7	-
2543	Tropomyosin alpha-4 chain	TPM4	62267.6	56655.3	57126.4	55638.9	58556.7	49705.2	-0.105175	0.582005	-	-	15.5	4	-
2544	Actin, alpha skeletal muscle;Actin, alpha cardiac muscle 1;Actin, gamma-enteric smooth muscle;Actin, aortic smooth muscle	ACTA1;ACTC1;ACTG2;ACTA2	656994	646514	549626	597318	660628	516424	-0.0653723	0.231115	-	-	11.7	3	-
2545	Ubiquitin-conjugating enzyme E2 L3	UBE2L3	832653	873574	869038	867199	964629	834557	0.0477619	0.262868	-	-	50	8	-
2546	Elongation factor 1-alpha 1;Putative elongation factor 1-alpha-like 3	EEF1A1;EEF1A1P5	5.92678e+06	6.73652e+06	7.7315e+06	7.08863e+06	6.57501e+06	6.43175e+06	-0.0140958	0.0469346	-	-	29.7	16	-
2551	Casein kinase II subunit alpha;Casein kinase II subunit alpha 3	CSNK2A1;CSNK2A3	583211	684790	726522	675865	702438	635386	0.0186836	0.0693882	-	-	45.5	17	-
2552	Platelet-activating factor acetylhydrolase IB subunit beta	PAFAH1B2	245239	335264	348998	282338	331945	276197	-0.0495465	0.125331	-	-	21.4	4	-
2556	Coxsackievirus and adenovirus receptor	CXADR	404902	355547	390224	409511	377780	388633	0.0326477	0.169237	-	-	39.7	15	-
2558	Nucleolar protein 14	NOP14	223010	250522	312553	269861	250763	301868	0.0754401	0.22436	-	-	18	17	-
2560	Immunoglobulin-binding protein 1	IGBP1	100458	195854	179173	143585	185390	129662	-0.0101659	0.0130774	-	-	41.6	12	-
2561	Tyrosine-protein phosphatase non-receptor type substrate 1;Signal-regulatory protein beta-1 isoform 3	SIRPA;SIRPB1	229629	195868	181846	179214	197057	187022	-0.102801	0.475188	-	-	17.5	8	-
2562	Phosphoserine phosphatase	PSPH	264208	202589	206568	205984	213094	193253	-0.12744	0.521501	-	-	27.1	9	-
2563	RNA-binding protein 6	RBM6	200475	222656	226155	231704	213133	270092	0.133977	0.624583	-	-	22.8	27	-
2564	Eukaryotic translation initiation factor 4 gamma 2	EIF4G2	481640	380207	348645	379387	354265	373553	-0.115561	0.42498	-	-	28.9	26	-
2565	Ribonuclease P protein subunit p38	RPP38	145428	168770	196328	175524	178390	170668	0.0497548	0.174194	-	-	43.8	11	-
2566	Ribonuclease P protein subunit p30	RPP30	242805	301001	322976	305428	328932	253749	0.0370114	0.0983926	-	-	46.3	15	-
2567	General transcription factor II-I	GTF2I	938922	922813	854570	894418	867248	819438	-0.0734042	0.480784	-	-	30.4	31	-
2568	Acid-sensing ion channel 1	ASIC1	85395.7	86141.2	90650.1	83842.1	81914.6	77438.5	-0.108776	0.831174	-	-	16.5	8	-
2570	Phosphatidylinositol 5-phosphate 4-kinase type-2 beta	PIP4K2B	146470	152325	143010	149906	140903	153688	0.00829182	0.043419	-	-	16.1	7	-
2571	Contactin-associated protein 1	CNTNAP1	29109.8	30035.4	30638.6	33375.8	29925.8	29331.4	0.043039	0.223463	-	-	5.5	7	-
2572	SRSF protein kinase 2;SRSF protein kinase 2 N-terminal;SRSF protein kinase 2 C-terminal	SRPK2	73913.8	83944.5	97591.4	92095.3	87621.9	107910	0.174712	0.681491	-	-	14.4	9	-
2573	T-complex protein 1 subunit beta	CCT2	1.90245e+06	2.03262e+06	1.94942e+06	1.98399e+06	2.02183e+06	1.70658e+06	-0.0463561	0.224309	-	-	60.9	33	-
2575	CMP-sialic acid transporter	SLC35A1	41806	47024.2	50742.4	51821.1	46377.2	50302.9	0.092431	0.449213	-	-	7.4	3	-
2578	mRNA export factor	RAE1	499513	473124	527691	498465	476835	484687	-0.0381324	0.229102	-	-	45.7	16	-
2579	Glutathione S-transferase omega-1	GSTO1	1.91215e+06	1.81255e+06	2.20201e+06	1.96238e+06	2.02422e+06	1.56108e+06	-0.0998417	0.351617	-	-	47.7	17	-
2581	DNA-dependent protein kinase catalytic subunit	PRKDC	5.44474e+06	5.71065e+06	5.78378e+06	6.25332e+06	5.64854e+06	5.72666e+06	0.0565548	0.361977	-	-	38.2	168	-
2582	Disintegrin and metalloproteinase domain-containing protein 17	ADAM17	377338	298792	249321	286457	276450	329412	-0.0359247	0.0845348	-	-	28.5	20	-
2584	Arginase-2, mitochondrial	ARG2	21763.9	24054.2	19870.4	23434.4	23661	21231.1	0.0594915	0.255387	-	-	11	3	-
2587	Interleukin-13 receptor subunit alpha-1	IL13RA1	14619.1	14912	14757.9	16151.7	16120.5	15001.3	0.0932862	0.619443	-	-	6.8	3	-
2588	Microtubule-associated protein 1A;MAP1A heavy chain;MAP1 light chain LC2	MAP1A	9118.88	13738.9	12873.3	14281	13077.5	13945.1	0.230454	0.72337	-	-	2.5	6	-
2589	Double-stranded RNA-specific editase 1	ADARB1	3159.68	3779.44	3815.4	4453.13	3631.39	3540.84	0.109882	0.356569	-	-	3.1	3	+
2591	Interferon-induced 35 kDa protein	IFI35	49353.1	48814.1	46163	46290.8	51564.2	43011.9	-0.0384482	0.174484	-	-	9.8	3	-
2592	Nucleobindin-2;Nesfatin-1	NUCB2	50102.2	55629	71462.8	57055.9	60349.8	63413.1	0.044201	0.124247	-	-	16.4	6	-
2593	4-aminobutyrate aminotransferase, mitochondrial	ABAT	93892.2	104089	100836	103920	115073	101080	0.0982041	0.590857	-	-	18.4	9	-
2594	Dermcidin;Survival-promoting peptide;DCD-1	DCD	141727	72060.2	157917	74445.1	99159.7	159870	-0.150194	0.157623	-	-	29.1	4	-
2595	TATA element modulatory factor	TMF1	205343	196784	172144	193088	196665	208059	0.0612417	0.305227	-	-	17.9	19	-
2596	28S ribosomal protein S22, mitochondrial	MRPS22	539615	602405	685947	662510	633555	525154	-0.00553628	0.0153601	-	-	40	18	-
2597	28S ribosomal protein S25, mitochondrial	MRPS25	438645	449003	443839	484571	443345	443014	0.0408916	0.257737	-	-	19.7	5	-
2599	28S ribosomal protein S10, mitochondrial	MRPS10	318689	298469	281311	320597	335932	277657	0.0534457	0.232813	-	-	18.9	4	-
2600	28S ribosomal protein S35, mitochondrial	MRPS35	93434.1	80467.1	69318.8	75557.3	68834.2	77809.9	-0.121648	0.471259	-	-	28.8	10	-
2601	28S ribosomal protein S5, mitochondrial	MRPS5	471985	587200	660476	600947	570840	658196	0.100916	0.334276	-	-	38.8	20	-
2602	28S ribosomal protein S36, mitochondrial	MRPS36	133689	154938	134471	133676	169678	124753	0.007583	0.0201775	-	-	36.9	4	-
2603	28S ribosomal protein S11, mitochondrial	MRPS11	86084.6	81013.9	58133.4	72290	65893.5	86502	0.00779282	0.0155725	-	-	28.9	7	-
2604	28S ribosomal protein S15, mitochondrial	MRPS15	247807	298617	354429	337611	298407	293432	0.0575528	0.164836	-	-	29.2	10	-
2606	28S ribosomal protein S34, mitochondrial	MRPS34	154885	148083	194504	160660	141964	174627	-0.054529	0.166769	-	-	41.3	9	-
2607	28S ribosomal protein S6, mitochondrial	MRPS6	136195	132796	125308	122799	132889	119011	-0.0742504	0.465326	-	-	39.2	6	-
2608	28S ribosomal protein S9, mitochondrial	MRPS9	560748	675982	773801	680849	646695	676411	0.00734033	0.0212789	-	-	45.5	21	-
2609	High mobility group nucleosome-binding domain-containing protein 5	HMGN5	94511.9	49443.1	24797.7	37433.1	47923.5	50993.7	-0.113702	0.0949124	-	-	23	6	-
2610	SAP domain-containing ribonucleoprotein	SARNP	650132	860133	401524	418645	861338	425201	-0.183442	0.202239	-	-	47.6	11	-
2611	Serine beta-lactamase-like protein LACTB, mitochondrial	LACTB	58140.6	54812.8	50827.3	58449.4	55955.6	55220.7	0.0523393	0.292445	-	-	15.5	8	-
2612	U7 snRNA-associated Sm-like protein LSm11	LSM11	16913	20687.1	28142.5	23109.2	21574.3	23067.3	0.074674	0.1644	-	-	13.9	5	-
2613	Conserved oligomeric Golgi complex subunit 7	COG7	32768	38232.2	40018	38113	40292.2	32093.6	-0.00821761	0.0240481	-	-	6.8	5	-
2614	60S ribosomal protein L24	RPL24	1.02317e+06	1.39746e+06	1.96258e+06	1.45807e+06	1.22647e+06	1.57411e+06	0.00150386	0.00220596	-	-	46.5	11	-
2615	Thioredoxin-like protein 4A	TXNL4A	86068.4	74497.9	71372.3	75021.1	80158.8	78142.1	0.0127359	0.0512532	-	-	30.3	4	-
2619	ADP-ribosylation factor 1;ADP-ribosylation factor 3	ARF1;ARF3	1.09511e+06	1.18865e+06	1.1909e+06	1.17508e+06	1.11123e+06	1.20334e+06	0.00650734	0.0329037	-	-	29.3	5	-
[truncated: 3,680 more rows]
