# Supplementary material for: Proteome-Wide Monitoring of Drug Action in Living Cells Using a Novel Label-Free Solvent-Based Shift Assay
Source: Mol Cell Proteomics. 2025 Nov 5;24(12):101444. doi: 10.1016/j.mcpro.2025.101444 (PMC12802111; doi:10.1016/j.mcpro.2025.101444)
Supplement: Supplementary Dataset S5 [file mmc6.xlsx]

## Sheet: Info
Supplementary Table 5: Solvent-induced Protein Precipitation (SIPP) on K562 lyste treated with Vorinostat
Columns A-C: ID, protein name and gene name of proteins identified by MaxQuant
Columns D-I: Normalized protein quantification results per treatment and replicate
Columns J-K: Fold-change and p-values generated by limma
Columns L, M, P: Flags for proteins, which pass the fold-change and significance cut-offs, are known targets of the used compound or are amongst the lowest 5 percent identified proteins
Columns N-O: Number of unique peptides and resulting sequence coverage for each identified protein

## Sheet: Sheet1
id	protein	gene	DMSO_1	DMSO_2	DMSO_3	Vorinostat_1	Vorinostat_2	Vorinostat_3	log2_foldchange	-log10_pvalue	significant	known target	Unique sequence coverage [%]	Unique peptides	lowest_5_percent
3			771795	760845	751272	716909	673407	723639	-0.112205	0.891253	-	-	62.3	14	-
7	RNA-binding protein 47	RBM47	19675.7	15982.7	20314.5	17637.7	19611.4	15991.9	-0.0692472	0.227843	-	-	8	6	-
8	Intraflagellar transport protein 56	TTC26	9250.9	9454.27	10706.1	9562.86	8997.04	7920.6	-0.152807	0.715089	-	-	7	5	+
9	Ubiquitin-like modifier-activating enzyme 6	UBA6	925090	924282	895018	952859	994524	941308	0.0736977	0.543811	-	-	37.6	36	-
13	UHRF1-binding protein 1-like	UHRF1BP1L	12268.7	12604.1	11560.2	11658.2	12538.5	11629.3	-0.0241893	0.113605	-	-	5.6	8	-
14	Shootin-1	KIAA1598	1.08146e+06	985414	954756	1.00493e+06	828143	891614	-0.151817	0.813223	-	-	62.9	41	-
16	Rho GTPase-activating protein 10	ARHGAP10	78416.2	76386.2	71714.5	77997	79317.1	78486.8	0.0589232	0.390893	-	-	10.4	7	-
18	Acetolactate synthase-like protein	ILVBL	268644	298576	277762	284284	307485	289646	0.0614984	0.370371	-	-	22.9	14	-
21	Pleckstrin homology domain-containing family G member 3	PLEKHG3	14162.9	17026.5	18415.1	16457.1	16193.5	15404.2	-0.0377796	0.129749	-	-	3.8	3	-
23	SH3 and PX domain-containing protein 2B	SH3PXD2B	435457	449891	477159	431679	453593	428030	-0.0525018	0.326983	-	-	29.1	25	-
24	Protein FAM92A1	FAM92A1	2530.44	2374.58	2631.1	2655.02	2661.66	2112.86	-0.0274912	0.0797152	-	-	13.5	3	+
26	Neuroblastoma-amplified sequence	NBAS	79088	76102	77781.7	78535.9	76211.6	78762.3	0.00334754	0.018366	-	-	7.7	17	-
27	Probable threonine--tRNA ligase 2, cytoplasmic	TARSL2	10297.2	11716.1	13434.5	12115.8	10709.1	10714.7	-0.0737923	0.259184	-	-	5.9	3	-
29	tRNA wybutosine-synthesizing protein 5	TYW5	12117.8	14343.6	14858.3	13798.8	13131.1	13911.7	-0.0116595	0.0412736	-	-	28.3	5	-
30	DENN domain-containing protein 3	DENND3	33905.9	34378.9	39342	28779.3	29116.9	30447.6	-0.281972	1.93145	-	-	3.8	5	-
31	von Willebrand factor A domain-containing protein 8	VWA8	346621	386349	403659	370460	389711	372792	-0.00210461	0.00900895	-	-	24	43	-
32	Protein strawberry notch homolog 1	SBNO1	128273	153793	162428	141151	139184	123285	-0.134596	0.596219	-	-	11.4	16	-
34	GTP-binding protein 10	GTPBP10	107041	119138	136973	119937	118746	115447	-0.0291028	0.110048	-	-	24	8	-
35	WD repeat-containing protein 91	WDR91	71731.3	65920.1	68914.3	67697.4	67814.7	83743	0.0795145	0.339862	-	-	16.6	11	-
36	Transmembrane protein 189	TMEM189	81215.7	87892.1	96147.4	86739.6	82960.3	77123.2	-0.102155	0.546104	-	-	15.9	4	-
37	Trafficking protein particle complex subunit 13	TRAPPC13	31727.9	29422.6	27161	30866	30655.4	36303.6	0.146021	0.727853	-	-	13.4	6	-
38	CCR4-NOT transcription complex subunit 1	CNOT1	503330	504653	494413	540115	518475	525954	0.0766544	0.601086	-	-	20.8	49	-
39	Coiled-coil domain-containing protein 88B	CCDC88B	13575.5	10429.4	5149.76	12394.4	13873.4	14651	0.596259	0.956027	-	-	2.5	3	-
40	Microtubule-associated proteins 1A/1B light chain 3B;Microtubule-associated proteins 1A/1B light chain 3 beta 2;Microtubule-associated proteins 1A/1B light chain 3A	MAP1LC3B;MAP1LC3B2;MAP1LC3A	58817.8	49148.1	54056	43497.4	48388.4	51898.8	-0.172184	0.889137	-	-	22.4	3	-
41	Protein FAM83G	FAM83G	40419.3	36349.3	34099.3	42837.4	37731.2	43389.8	0.161757	0.87337	-	-	10.2	8	-
42	Phosphoglycolate phosphatase	PGP	698120	598163	563358	583508	521207	569658	-0.14712	0.744873	-	-	39.9	11	-
43	RCC1 domain-containing protein 1	RCCD1	11357.1	13648.7	13718.9	12640.5	13028.2	11666.7	-0.0488068	0.186931	-	-	9.3	3	-
45	Zinc finger protein 316	ZNF316	17484.2	22118.8	25636.4	23818.7	22316.3	17805.2	-0.0223412	0.0468226	-	-	6.2	5	-
46	WAS/WASL-interacting protein family member 3	WIPF3	64740.2	74682.5	60451.3	74257.7	80210.3	74475.5	0.20063	1.14559	-	-	7	4	-
50	Structural maintenance of chromosomes flexible hinge domain-containing protein 1	SMCHD1	528792	572789	590116	607497	550979	536729	0.00245565	0.0103166	-	-	26.1	49	-
51	Protein unc-119 homolog B	UNC119B	179791	207760	197997	171954	196652	182699	-0.0865267	0.458334	-	-	34.7	8	-
52	Probable methyltransferase-like protein 15	METTL15	51283.2	61482.3	64146.8	60741.6	57057.6	52978.1	-0.0465122	0.172537	-	-	15.2	5	-
58	Rho GTPase-activating protein 32	ARHGAP32	24165.5	28052.9	24620.9	25433.6	29053.2	25289.8	0.0543354	0.230948	-	-	4.2	7	-
60	Putative ATP-dependent RNA helicase DDX11-like protein 8;Putative ATP-dependent RNA helicase DDX12;Probable ATP-dependent RNA helicase DDX11	DDX11L8;DDX12P;DDX11	14514.9	15045.3	14753.6	14957.1	14051.6	14793.1	-0.0171429	0.086973	-	-	4.5	4	-
61	Carbohydrate deacetylase	YDJC	13420.1	12306.6	12707.2	11543.2	11618.9	11887.3	-0.132172	0.91265	-	-	9.9	3	-
64	Protein FAM171A2	FAM171A2	22272.2	22963.3	22010.2	21974	22206.6	23009.2	-0.00125074	0.00618247	-	-	10	7	-
66	Small nuclear ribonucleoprotein G;Putative small nuclear ribonucleoprotein G-like protein 15	SNRPG;SNRPGP15	313417	303519	309314	341274	303489	362670	0.117429	0.702943	-	-	36.8	5	-
67	UPF0577 protein KIAA1324-like	KIAA1324L	15393.3	14380	15784.6	14361.2	14148.6	14280.5	-0.0893371	0.569721	-	-	3.7	3	-
68	Nucleoside diphosphate-linked moiety X motif 19, mitochondrial	NUDT19	43591.5	48775.1	43392.5	45495.7	44627.7	44054.1	-0.0148962	0.0715562	-	-	18.7	7	-
70	Espin	ESPN	42930.5	81716.9	58752.8	85243.7	73128.6	76613.2	0.404109	0.982531	-	-	6.9	6	-
135	Nascent polypeptide-associated complex subunit alpha;Nascent polypeptide-associated complex subunit alpha, muscle-specific form	NACA	1.12619e+06	956363	1.04852e+06	927761	864409	989345	-0.169758	0.998877	-	-	29.8	5	-
136	Uncharacterized protein C11orf98	C11orf98	343217	443077	600002	500190	417543	441334	0.00487646	0.00847874	-	-	48.8	11	-
138	Deoxyribonuclease-2-alpha	DNASE2	129360	135140	147692	123568	119695	119100	-0.183863	1.38069	-	-	13.1	4	-
139	Alkyldihydroxyacetonephosphate synthase, peroxisomal	AGPS	339194	360247	359732	340399	347070	304694	-0.0960697	0.599598	-	-	39.7	20	-
140	Kinesin-like protein KIF2A	KIF2A	178803	190534	185354	190676	194762	166518	-0.0100628	0.0429338	-	-	24.4	17	-
141	Thymidine kinase 2, mitochondrial	TK2	40952.8	46571.7	35585.7	44728.9	52068.8	57778.3	0.329148	1.38376	-	-	25.2	5	-
142	ATP-dependent RNA helicase DDX39A	DDX39A	110607	118433	115595	117131	121008	111367	0.019985	0.108593	-	-	13.1	6	-
143	PDZ and LIM domain protein 1	PDLIM1	386050	488801	348051	417747	437816	390742	0.0406134	0.117634	-	-	47.7	14	-
144	Cytosolic acyl coenzyme A thioester hydrolase	ACOT7	1.6225e+06	1.86494e+06	2.11871e+06	1.62598e+06	1.95369e+06	1.78488e+06	-0.0590638	0.198094	-	-	58.3	21	-
145	Unconventional myosin-Ic	MYO1C	464862	585759	616846	576969	572113	481255	-0.0268076	0.0751347	-	-	31.8	30	-
146	Synaptosomal-associated protein 23	SNAP23	77681.5	77361.3	87746.7	75641.7	63678	67024	-0.235958	1.40757	-	-	37.3	7	-
148	AH receptor-interacting protein	AIP	191934	209686	275103	194469	198758	184085	-0.212629	0.805233	-	-	40.6	13	-
149	GTP-binding protein 1	GTPBP1	134003	135423	143265	139656	143572	141567	0.0422353	0.27576	-	-	18.1	11	-
150	Syntaxin-binding protein 3	STXBP3	97718.3	94833.6	104326	99313	99031.3	86684.5	-0.0604711	0.310534	-	-	18.4	12	-
151	AP-4 complex subunit mu-1	AP4M1	15599	18359.8	18275.1	18061.8	17639	16597.8	0.00493649	0.0181801	-	-	10.8	5	-
152	Armadillo repeat protein deleted in velo-cardio-facial syndrome	ARVCF	40027.7	35192.4	35377.8	43815.7	39307.9	41432.5	0.172642	1.09894	-	-	5.8	5	-
153	Small acidic protein	SMAP	96514.8	113799	114257	108100	95906.2	106955	-0.059508	0.260761	-	-	13.1	3	-
155	AP-3 complex subunit beta-1	AP3B1	601111	631200	670913	664252	646769	604932	0.00996653	0.0465613	-	-	27.1	31	-
158	Galectin-8	LGALS8	66972.9	85361.4	79867.8	69693.7	85370.4	68640.4	-0.0536512	0.166991	-	-	30.3	10	-
159	NADH dehydrogenase [ubiquinone] iron-sulfur protein 8, mitochondrial	NDUFS8	28570.9	28715.5	25459.6	30355.5	22821.7	23696.2	-0.115857	0.418639	-	-	21	4	-
160	Tumor necrosis factor receptor superfamily member 10A	TNFRSF10A	116211	94732.6	128490	100509	83931.8	82769.2	-0.33952	1.4231	-	-	10.7	4	-
161	NF-kappa-B inhibitor epsilon	NFKBIE	24833.7	30176.8	37275.8	31303.3	30885.6	31692.5	0.0444704	0.116819	-	-	12.4	5	-
162	26S proteasome non-ATPase regulatory subunit 11	PSMD11	757802	779700	687700	699469	772507	694259	-0.0384129	0.185386	-	-	55.2	25	-
163	26S proteasome non-ATPase regulatory subunit 12	PSMD12	536022	503401	431478	459401	487586	461151	-0.0575459	0.251412	-	-	34.2	17	-
164	26S proteasome non-ATPase regulatory subunit 9	PSMD9	383939	378308	439002	376561	410140	408266	-0.00538591	0.0219546	-	-	44.8	11	-
165	Copper transport protein ATOX1	ATOX1	51002.1	56651.2	69597.4	66975.4	51197.2	57604	-0.00861115	0.0204867	-	-	42.6	3	-
166	Menin	MEN1	24566.1	29584.2	23073.7	28298.3	28560.6	24958.6	0.0888429	0.33724	-	-	9.6	8	-
167	E3 SUMO-protein ligase CBX4	CBX4	128013	150965	155654	136269	142730	130032	-0.0834083	0.396567	-	-	20	9	-
169	Membrane-associated progesterone receptor component 1	PGRMC1	238476	253808	294111	295989	217454	217747	-0.115012	0.348611	-	-	41	9	-
170	Transcription elongation factor SPT5	SUPT5H	465015	495064	533602	463245	504059	424212	-0.103501	0.531907	-	-	30.3	30	-
171	Transcription initiation factor TFIID subunit 4	TAF4	55896.1	56878.9	50767.9	53521.3	59724.3	59940.5	0.0824692	0.455221	-	-	12.9	11	-
172	DNA fragmentation factor subunit alpha	DFFA	204481	195774	164253	210424	195957	194539	0.0956088	0.443746	-	-	36.3	11	-
173	Huntingtin-interacting protein 1	HIP1	105290	110428	111154	108995	109275	102910	-0.0254739	0.148653	-	-	11.8	11	-
174	Chloride intracellular channel protein 1	CLIC1	780570	653046	625812	648927	722315	700336	0.0137638	0.0480272	-	-	62.7	12	-
175	Eukaryotic translation initiation factor 3 subunit F	EIF3F	502629	446699	433529	393137	436259	430367	-0.133048	0.794916	-	-	30	11	-
177	Pyruvate dehydrogenase protein X component, mitochondrial	PDHX	313651	321553	262785	277502	333614	344492	0.0890168	0.327255	-	-	35.7	18	-
178	Sulfhydryl oxidase 1	QSOX1	35743.5	28112.2	26847	29532.8	30369.5	33770.9	0.0556962	0.176579	-	-	11.1	7	-
179	Dynactin subunit 6	DCTN6	148068	144460	133788	132619	139165	132927	-0.0740564	0.488118	-	-	31.1	5	-
180	Acetyl-coenzyme A transporter 1	SLC33A1	39505.8	36937.9	38796.1	40427.3	38413.8	41612.1	0.0636264	0.401311	-	-	12	6	-
181	Neural Wiskott-Aldrich syndrome protein	WASL	58894.1	52461.3	43282.2	52429.2	62158	56546.5	0.154199	0.57885	-	-	18.8	10	-
183	Importin-5	IPO5	519191	551186	601459	644982	584767	624958	0.151203	0.971864	-	-	27.8	27	-
184	DNA-directed RNA polymerase, mitochondrial	POLRMT	255280	254158	264227	276515	259458	269908	0.0585794	0.409808	-	-	17.2	23	-
185	Eukaryotic elongation factor 2 kinase	EEF2K	85573.5	88350	84734.3	88276.2	83667.4	82008.9	-0.0269569	0.158437	-	-	15.2	10	-
186	Histone deacetylase complex subunit SAP18	SAP18	506366	466767	400025	432127	493423	420341	-0.0257109	0.0853426	-	-	45.1	10	-
187	Echinoderm microtubule-associated protein-like 1	EML1	100763	81320.9	92392.5	94754	96428.2	128951	0.2127	0.755681	-	-	13.5	12	-
188	Insulin-like growth factor 2 mRNA-binding protein 3	IGF2BP3	776178	868779	918777	854013	820113	774824	-0.0637141	0.315174	-	-	42.3	23	-
191	RNA 3-terminal phosphate cyclase	RTCA	128929	131790	131692	125307	139331	119954	-0.0318399	0.160459	-	-	11.7	4	-
192	Phosphatidylinositol 4-phosphate 3-kinase C2 domain-containing subunit alpha	PIK3C2A	208118	235437	230398	234150	232673	210633	0.00786142	0.0336036	-	-	17.8	28	-
193	Phosphatidylinositol 3-kinase regulatory subunit beta	PIK3R2	152110	160231	217967	158744	156460	145071	-0.186706	0.655786	-	-	20.7	14	-
194	Golgi integral membrane protein 4	GOLIM4	97439.9	98697.6	96962	97800.8	94176.7	96676.5	-0.0221884	0.138449	-	-	18.2	15	-
195	Beta-mannosidase	MANBA	112331	127200	133082	120517	122751	117051	-0.0450229	0.220783	-	-	16.6	14	-
196	Agrin;Agrin N-terminal 110 kDa subunit;Agrin C-terminal 110 kDa subunit;Agrin C-terminal 90 kDa fragment;Agrin C-terminal 22 kDa fragment	AGRN	59032.4	52420.9	49005.7	58097.6	60419.7	75558.3	0.268829	1.18896	-	-	8.1	14	-
197	Procollagen-lysine,2-oxoglutarate 5-dioxygenase 2	PLOD2	440523	440248	441831	421754	424918	392504	-0.0949116	0.722279	-	-	25.5	17	-
198	Exocyst complex component 5	EXOC5	81624.4	71917.4	62915	80218	69539.3	76553.1	0.0698228	0.259512	-	-	21.9	15	-
199	High mobility group nucleosome-binding domain-containing protein 4	HMGN4	117711	176164	274481	190208	165685	192577	0.0308624	0.0388068	-	-	24.4	3	-
200	Cytochrome c oxidase subunit NDUFA4	NDUFA4	31482.7	32807.2	38494.9	32709.7	31451.6	28967.2	-0.138654	0.685277	-	-	46.9	4	-
201	26S proteasome non-ATPase regulatory subunit 14	PSMD14	229575	226185	230695	223350	228344	210153	-0.0535004	0.357334	-	-	20.6	7	-
202	Zinc finger protein 593	ZNF593	37598.2	19585.4	21796.7	18676	20962.9	22589.8	-0.286618	0.576453	-	-	45.5	5	-
203	Myc box-dependent-interacting protein 1	BIN1	100754	83440.8	77344.7	89745.6	86531	113198	0.145002	0.480933	-	-	22.5	8	-
204	Importin subunit alpha-4	KPNA3	90587	83276.5	81644.1	87992.4	81832.1	76174.7	-0.055735	0.282695	-	-	12.3	6	-
207	Ladinin-1	LAD1	898775	1.03001e+06	915949	865667	1.1045e+06	935902	0.0258964	0.0868112	-	-	51.5	26	-
210	von Willebrand factor A domain-containing protein 5A	VWA5A	63836.6	56783.2	62401.6	58940.6	57442.5	64790.4	-0.0147576	0.0641365	-	-	9.7	6	-
211	Pescadillo homolog	PES1	377203	352314	329043	384056	389916	415415	0.169518	1.18643	-	-	26.9	17	-
213	Receptor-binding cancer antigen expressed on SiSo cells	EBAG9	30776.8	38393.8	49943.4	36373.8	36597.1	28504.3	-0.2124	0.531839	-	-	12.2	3	-
216	Membrane-associated phosphatidylinositol transfer protein 1	PITPNM1	86564.2	76003.7	64484.8	82604.7	85160.9	83762.2	0.157971	0.70645	-	-	8.4	9	-
217	U3 small nucleolar ribonucleoprotein protein MPP10	MPHOSPH10	116660	168487	190360	178727	140575	132753	-0.0552822	0.103811	-	-	9.7	8	-
218	Nucleolar protein 56	NOP56	427329	636951	873210	649517	560645	458989	-0.169314	0.274834	-	-	47.5	26	-
219	ATP-dependent RNA helicase DDX3X	DDX3X	1.119e+06	1.20749e+06	1.32022e+06	1.3209e+06	1.14867e+06	1.04436e+06	-0.0569645	0.209842	-	-	12.1	7	-
220	Ribonuclease T2	RNASET2	64640.5	77968.7	78368.7	81906.1	61851.5	60909.1	-0.118725	0.375438	-	-	10.2	3	-
221	Podocalyxin	PODXL	365258	242198	194405	268715	225122	336123	0.0805342	0.124071	-	-	15.6	8	-
222	Pirin	PIR	564170	562795	552780	539871	497047	568263	-0.0676301	0.412064	-	-	36.6	11	-
223	Importin subunit alpha-3	KPNA4	442220	381042	349323	395710	428277	487742	0.163276	0.693101	-	-	14.4	9	-
224	E3 ubiquitin-protein ligase TRIM38	TRIM38	51354.2	58011.5	60083.6	65038.1	61608.6	56477.6	0.112768	0.590298	-	-	10.8	5	-
226	Serine/threonine-protein phosphatase 6 catalytic subunit;Serine/threonine-protein phosphatase 6 catalytic subunit, N-terminally processed	PPP6C	299424	333392	352605	336504	316211	293944	-0.0568021	0.262752	-	-	34.8	9	-
228	Cocaine esterase	CES2	11738.8	11575.1	12201.7	13081.9	12408.3	11856.8	0.0717327	0.411412	-	-	5.7	3	-
230	Lysosomal alpha-mannosidase;Lysosomal alpha-mannosidase A peptide;Lysosomal alpha-mannosidase B peptide;Lysosomal alpha-mannosidase C peptide;Lysosomal alpha-mannosidase D peptide;Lysosomal alpha-mannosidase E peptide	MAN2B1	94808.3	79520.2	94027.4	76248.9	79012.5	73421.5	-0.226806	1.41261	-	-	8	8	-
231	Ubiquitin-conjugating enzyme E2 C	UBE2C	6930.09	9870.16	10367.8	10079.9	7673.56	8279.97	-0.0490221	0.101161	-	-	23	3	+
232	Pyridoxal kinase	PDXK	415078	382685	427179	376958	356775	382539	-0.133119	0.956258	-	-	36.2	12	-
236	AT-rich interactive domain-containing protein 1A	ARID1A	95095.7	100269	88446.7	87593.8	100304	87208.5	-0.0461287	0.212315	-	-	7.8	16	-
237	C2 domain-containing protein 2-like	C2CD2L	29411.6	30531	30412.4	31720.3	31748.4	30540	0.0571561	0.381881	-	-	9.5	5	-
239	F-BAR domain only protein 1	FCHO1	6082.33	6252.61	6535.74	6516.42	6269.27	7221.31	0.0824019	0.40222	-	-	3.3	3	+
241	Thioredoxin domain-containing protein 9	TXNDC9	10204.7	9844.57	9996.59	9613.91	11024.5	10604	0.0541218	0.266208	-	-	18.1	3	+
242	Dihydropyrimidinase-related protein 4	DPYSL4	46460.2	39923.8	41534.1	41606.9	46317.1	42613.9	0.0307171	0.134816	-	-	19.4	8	-
244	TRAF-type zinc finger domain-containing protein 1	TRAFD1	34452.9	37576.3	33670.8	43817.7	43510.3	41221.5	0.283442	2.16652	-	-	12	8	-
245	Cytochrome c oxidase subunit 7A-related protein, mitochondrial	COX7A2L	40638.4	38513.6	34103.6	35618.2	36107.4	32468.4	-0.118063	0.622819	-	-	27.2	3	-
247	Ubiquitin domain-containing protein UBFD1	UBFD1	226764	289041	371839	250959	303861	244250	-0.129305	0.300436	-	-	35	10	-
250	Coatomer subunit epsilon	COPE	24778.9	30085.2	31555.1	32500.3	29006.2	25773.7	0.0155569	0.0433627	-	-	18	3	-
252	AP-3 complex subunit delta-1	AP3D1	741931	922180	1.13158e+06	1.10968e+06	887188	810935	0.0147652	0.0287374	-	-	28.3	28	-
253	Copper chaperone for superoxide dismutase	CCS	351166	300664	329071	340724	292354	338939	-0.0137863	0.0517105	-	-	25.2	9	-
256	Segment polarity protein dishevelled homolog DVL-1;Putative segment polarity protein dishevelled homolog DVL1P1	DVL1;DVL1P1	34710.6	37886	33447.4	39076.8	32223.4	39532	0.0595007	0.234123	-	-	12.8	6	-
257	Segment polarity protein dishevelled homolog DVL-2	DVL2	149811	151369	145528	148300	147029	159439	0.0250386	0.143696	-	-	10.9	7	-
258	Chromodomain-helicase-DNA-binding protein 1	CHD1	10737.3	12913.3	15719.6	13384.9	11860.8	12658.9	-0.0390303	0.100642	-	-	2.7	4	-
259	Chromodomain-helicase-DNA-binding protein 2	CHD2	74258.7	92115.7	104813	94833.4	80754.8	77420.5	-0.0913629	0.268299	-	-	5.7	10	-
260	Golgi SNAP receptor complex member 2	GOSR2	39297.5	35991	42613.2	37951	38501.9	40565.9	-0.00801203	0.0328411	-	-	30.8	5	-
261	Torsin-1A	TOR1A	41092	38672.6	37349.3	35336.5	36560.9	35310.6	-0.126563	0.939092	-	-	10.2	3	-
262	Torsin-1B	TOR1B	28069.8	28591.6	26654.7	24846.8	25974.2	25396.2	-0.128082	0.970238	-	-	9.8	3	-
263	Syntaxin-16	STX16	85388.5	63256	59392.1	66138.5	58111.4	61976.2	-0.143164	0.460443	-	-	15.5	5	-
264	Disintegrin and metalloproteinase domain-containing protein 10	ADAM10	631154	646985	647281	617321	687245	649273	0.0198515	0.106732	-	-	46.4	30	-
265	Etoposide-induced protein 2.4 homolog	EI24	30452.5	41895.5	55341.6	44838.7	36750.9	38378.5	-0.0529659	0.0933808	-	-	10.3	5	-
266	Tumor protein p53-inducible protein 11	TP53I11	22590.2	31615.2	32372.5	29528.8	26013.3	27941.9	-0.0357597	0.0889652	-	-	18.5	4	-
268	Histone-lysine N-methyltransferase 2D	KMT2D	4309.48	4702.55	6288.39	6109.96	5048.81	4248.39	0.0134583	0.0248822	-	-	0.7	4	+
270	Apoptotic protease-activating factor 1	APAF1	49103.4	51249.2	50967.3	55369.1	51675.1	52039.1	0.0717415	0.494134	-	-	7.7	8	-
271	Serine/threonine-protein kinase RIO3	RIOK3	91575	86446.9	85102	88287.3	80737.2	81643.6	-0.0703936	0.447633	-	-	15.6	9	-
272	Inositol monophosphatase 2	IMPA2	17548.9	15834.6	16150.9	12969	14599.1	14617	-0.232493	1.49374	-	-	11.9	3	-
273	Dual specificity mitogen-activated protein kinase kinase 7	MAP2K7	96245.3	99513.8	102350	99030.3	96120.7	90809.1	-0.060501	0.391481	-	-	13.8	6	-
274	Acyl-coenzyme A thioesterase 8	ACOT8	53943.5	54860	58385.1	53788.8	50493	50328.6	-0.112678	0.815209	-	-	17.9	5	-
276	Programmed cell death protein 5	PDCD5	45812.6	26648.2	21119.2	38343.6	37363	39069.9	0.372771	0.718963	-	-	48.8	6	-
277	Protein arginine N-methyltransferase 5;Protein arginine N-methyltransferase 5, N-terminally processed	PRMT5	1.55819e+06	1.49106e+06	1.49177e+06	1.58378e+06	1.57136e+06	1.73388e+06	0.105383	0.734427	-	-	39.6	28	-
278	Na(+)/H(+) exchange regulatory cofactor NHE-RF1	SLC9A3R1	646153	863244	925976	849131	696647	773002	-0.0585769	0.152891	-	-	64.5	24	-
279	Serine/threonine-protein kinase Chk1	CHEK1	25296.3	22758.5	24253.2	24100.4	27170.9	28361.3	0.137177	0.769386	-	-	12.8	6	-
280	Tumor necrosis factor receptor superfamily member 10B	TNFRSF10B	19017.3	16827.2	16450.7	19434.7	19327.4	19828.7	0.166871	1.07775	-	-	17.5	5	-
282	Tripeptidyl-peptidase 1	TPP1	203682	166965	114021	169279	171532	188445	0.165621	0.366642	-	-	15.8	7	-
283	Transcription elongation regulator 1	TCERG1	580795	648305	558889	654287	689801	543582	0.0737789	0.28143	-	-	26.8	41	-
284	Transportin-2	TNPO2	67011.6	71847.4	64125.6	82690.1	69614.7	73236.6	0.149809	0.861477	-	-	7.6	5	-
285	Heparan sulfate glucosamine 3-O-sulfotransferase 1	HS3ST1	6302.47	6358.2	7536.76	6058.8	7240	5609.31	-0.0985445	0.33041	-	-	11.4	3	+
286	Protein unc-13 homolog B	UNC13B	16572.6	14463.5	13522.5	15856.1	16433.4	22462.5	0.284203	0.982253	-	-	3.1	5	-
287	DNA-directed RNA polymerase III subunit RPC1	POLR3A	174384	212299	224882	210618	201050	188052	-0.0214081	0.0709839	-	-	16.2	20	-
289	Tetraspanin-4	TSPAN4	161379	105523	76777.6	119012	114329	133101	0.156683	0.263564	-	-	6.7	3	-
290	Proteasome subunit alpha type-7	PSMA7	1.28956e+06	1.33854e+06	1.47027e+06	1.25276e+06	1.22359e+06	1.31898e+06	-0.109317	0.694171	-	-	67.7	19	-
291	Secretory carrier-associated membrane protein 3	SCAMP3	250637	215518	199963	250939	259115	322967	0.319726	1.39937	-	-	34.3	13	-
292	Phytanoyl-CoA dioxygenase, peroxisomal	PHYH	45433.6	36294.1	32388.1	38404.6	42033.5	70154.7	0.361467	0.759387	-	-	16	6	-
293	5-oxoprolinase	OPLAH	130078	142844	129797	134368	137079	144862	0.0485993	0.279782	-	-	20.6	21	-
295	[3-methyl-2-oxobutanoate dehydrogenase [lipoamide]] kinase, mitochondrial	BCKDK	5719.75	5873.88	6860.46	5079.09	4804.08	4705.32	-0.33515	1.87742	-	-	11.6	3	+
296	Microsomal glutathione S-transferase 3	MGST3	83771	56447.9	41611.9	76741	75500.6	155769	0.732484	1.14468	-	-	15.1	3	-
297	Gem-associated protein 2	GEMIN2	70014.1	76120.9	66249.8	79094.2	72567.5	79669.8	0.124358	0.771018	-	-	13.9	4	-
298	Interferon regulatory factor 6	IRF6	50715.6	53323.3	47410.4	49154.6	51248.1	47515.2	-0.0330607	0.171362	-	-	15.4	8	-
299	Tax1-binding protein 3	TAX1BP3	27593.7	22929.6	28155.2	24591.5	28492.1	29953.2	0.0788274	0.287449	-	-	30.6	3	-
300	PDZ domain-containing protein GIPC1	GIPC1	102254	100106	103534	92158.8	95400.9	86270.4	-0.160863	1.29197	-	-	44.7	13	-
301	Inhibitor of nuclear factor kappa-B kinase subunit beta	IKBKB	1853.86	1862.65	1978.7	2012.11	1933.91	1431.62	-0.0981876	0.271567	-	-	7.7	5	+
302	Histone acetyltransferase type B catalytic subunit	HAT1	240003	268435	281099	265603	271269	263517	0.0227312	0.107423	-	-	23.6	8	-
304	Peripheral plasma membrane protein CASK	CASK	411423	413810	428254	410832	437884	429050	0.0273968	0.166135	-	-	30.2	26	-
305	Phospholipase D2	PLD2	60286.3	63661.4	72363.7	64720.9	58700.9	59496.7	-0.0990303	0.507628	-	-	12.4	11	-
306	Proepiregulin;Epiregulin	EREG	99227.2	83079.9	77695.5	73398.4	82198.3	75416.2	-0.164444	0.78267	-	-	16.6	3	-
307	Cytochrome b-c1 complex subunit 8	UQCRQ	406887	244879	141270	267851	287741	269794	0.187639	0.224498	-	-	57.3	7	-
309	Hepatocyte growth factor-regulated tyrosine kinase substrate	HGS	640207	651605	621612	653107	696373	695532	0.0955818	0.724586	-	-	26	22	-
312	Down syndrome critical region protein 3	DSCR3	32839.8	40198.5	39501.8	36603.6	39433.3	32664.6	-0.0484597	0.169877	-	-	22.9	5	-
313	Protein phosphatase 1 regulatory subunit 12A	PPP1R12A	757155	799108	764226	815868	839523	861344	0.117172	0.945708	-	-	31.2	41	-
314	Very long-chain acyl-CoA synthetase	SLC27A2	96469.9	127967	137068	120192	124906	105142	-0.0334315	0.0853244	-	-	15.8	9	-
315	Cyclin-G-associated kinase	GAK	246586	227841	203329	228139	222791	243718	0.0389619	0.169356	-	-	14.5	18	-
316	Heterogeneous nuclear ribonucleoprotein D-like	HNRNPDL	812472	815957	768738	830888	867004	890742	0.110799	0.845841	-	-	23.8	15	-
317	Exportin-1	XPO1	1.06134e+06	996835	994327	1.07561e+06	1.02479e+06	1.18176e+06	0.10277	0.630868	-	-	24.8	29	-
318	TATA-binding protein-associated factor 172	BTAF1	119211	113802	118713	124514	111371	114366	-0.00739782	0.0359541	-	-	15.3	26	-
319	Rho guanine nucleotide exchange factor 10	ARHGEF10	68594.1	69289.8	62342.2	72521.8	68044.9	72099.8	0.0879862	0.565095	-	-	10.2	12	-
320	Zinc finger protein 609	ZNF609	56796.1	58350.9	65975.5	57165	63027.7	57390.4	-0.0268496	0.117005	-	-	9.7	9	-
323	Spectrin beta chain, non-erythrocytic 2	SPTBN2	53913.9	38637.5	59915.3	43491.3	58890.9	87818.8	0.283238	0.48116	-	-	4	10	-
324	Protein transport protein Sec16A	SEC16A	120953	165618	172371	156913	165353	150372	0.0587408	0.164612	-	-	12.9	23	-
325	Plexin-B2	PLXNB2	448947	451144	425736	446506	445670	448710	0.0167822	0.098767	-	-	18.1	30	-
326	Protein KHNYN	KHNYN	32908.1	29958.6	26111.6	33701.3	32304.7	36970.5	0.214939	1.08906	-	-	6.8	5	-
327	Tectonin beta-propeller repeat-containing protein 2	TECPR2	87915	84523.7	95304.5	83558.6	84811.2	96144.7	-0.0185863	0.0783673	-	-	10.5	13	-
328	U2 snRNP-associated SURP motif-containing protein	U2SURP	649898	771391	1.00762e+06	971438	817028	878275	0.154874	0.435185	-	-	30.3	35	-
329	Histone-lysine N-methyltransferase SETD1A	SETD1A	81079.2	89179.6	89087.4	86917.5	82145.5	79814.5	-0.0589293	0.344262	-	-	10	13	-
331	Synaptojanin-2	SYNJ2	41828.5	51911.8	52368.8	49218.7	48086.8	43679.2	-0.0458203	0.164408	-	-	12.3	12	-
332	Kinesin-like protein KIF3B;Kinesin-like protein KIF3B, N-terminally processed	KIF3B	137407	144164	157464	159283	146255	143354	0.0328234	0.155789	-	-	18.2	13	-
333	Phosphoribosylformylglycinamidine synthase	PFAS	491861	504276	488402	489675	547042	510705	0.0584784	0.366847	-	-	20.8	29	-
334	Guanine nucleotide exchange factor DBS	MCF2L	5818.01	5866.47	6203.39	6620.25	6006.22	5526.05	0.017839	0.0654556	-	-	4	4	+
336	Serine/threonine-protein phosphatase 6 regulatory ankyrin repeat subunit A	ANKRD28	23488.3	25256.9	24234.8	25165.1	25671.6	22713.6	0.00981632	0.0430424	-	-	8.6	7	-
337	Rho guanine nucleotide exchange factor 11	ARHGEF11	26436	31301.4	33840.5	27267.1	26955.5	25195.7	-0.198856	0.999111	-	-	4.8	6	-
338	Mitochondrial ribonuclease P protein 3	KIAA0391	227366	242023	212903	248793	238950	211321	0.0335788	0.144043	-	-	18.5	13	-
339	Inhibitor of nuclear factor kappa-B kinase subunit alpha	CHUK	45185.7	37927.8	33040.1	39619.8	42114.7	42160.5	0.104368	0.3897	-	-	7.2	6	-
340	U6 snRNA-associated Sm-like protein LSm1	LSM1	77245	85065.1	88626.3	78399.7	82290.4	91567.6	0.00688801	0.0264733	-	-	31.6	3	-
341	Niemann-Pick C1 protein	NPC1	105891	98371.7	100762	99004.8	100393	112866	0.0319947	0.157927	-	-	8.5	11	-
342	Secretory carrier-associated membrane protein 1	SCAMP1	371258	315169	347527	358867	320265	356532	0.0036912	0.0142154	-	-	40.8	13	-
343	Secretory carrier-associated membrane protein 2	SCAMP2	146685	115522	101126	136951	131379	189901	0.331866	0.947889	-	-	17	7	-
344	Actin-related protein 2/3 complex subunit 1B	ARPC1B	723618	803485	889714	724506	872106	730605	-0.0547495	0.197901	-	-	40.3	17	-
345	Actin-related protein 2/3 complex subunit 2	ARPC2	1.27734e+06	1.20662e+06	1.1325e+06	1.17995e+06	1.30331e+06	1.49779e+06	0.133374	0.621862	-	-	46.3	22	-
346	Actin-related protein 2/3 complex subunit 3	ARPC3	96694.4	106295	155399	104175	105926	89972.2	-0.228648	0.621843	-	-	28.1	6	-
348	DNA-directed RNA polymerases I and III subunit RPAC1	POLR1C	133788	143840	142586	136839	130694	123799	-0.103195	0.716651	-	-	33.8	10	-
349	Phospholipid scramblase 1	PLSCR1	89106.9	143423	251513	128510	125914	92073.3	-0.369778	0.484432	-	-	20.3	6	-
350	Transcription intermediary factor 1-alpha	TRIM24	13129.1	12535	11999	13710.3	14618.7	16617.8	0.251387	1.45984	-	-	5	5	-
351	Axin-1	AXIN1	22544.4	23865.6	16554	29320.3	36465.9	39344.5	0.746577	2.51611	+	-	4	3	-
352	Membrane-associated progesterone receptor component 2	PGRMC2	282844	222212	246195	212570	198082	209107	-0.271155	1.53991	-	-	32.3	7	-
353	Centrin-3	CETN3	54147.4	54881.5	49486.5	58079.3	35547.3	40182.3	-0.275309	0.79543	-	-	20.4	4	-
356	Prefoldin subunit 6	PFDN6	55078.8	48038.3	62592.5	94736.8	54944.2	74443.2	0.408786	1.09771	-	-	46.5	9	-
357	WD repeat-containing protein 46	WDR46	27688.9	34451.6	39433.9	34395.8	37708.7	32845.1	0.0598289	0.172202	-	-	11.6	7	-
358	NF-kappa-B-repressing factor	NKRF	293676	326631	341022	335091	318904	301337	-0.00756551	0.0314307	-	-	39.1	30	-
359	Dihydroxyacetone phosphate acyltransferase	GNPAT	92401.3	92549.4	90518.6	91964.6	97846.3	85170.2	-0.00480208	0.0221479	-	-	16.9	11	-
360	Laminin subunit alpha-5	LAMA5	218196	238212	261102	246719	245884	240798	0.0353961	0.168046	-	-	10.8	35	-
361	Zinc finger protein 185	ZNF185	292338	392180	307546	280390	387556	267327	-0.0931701	0.219565	-	-	38.4	21	-
362	Protein CASC3	CASC3	84165.3	86892.7	69733.2	85687	84343.1	90303.5	0.118608	0.574475	-	-	12.1	7	-
363	28S ribosomal protein S12, mitochondrial	MRPS12	121591	150494	131406	144629	150300	117156	0.0276168	0.0814033	-	-	28.3	6	-
365	Peroxisomal acyl-coenzyme A oxidase 3	ACOX3	243002	224690	211631	239387	239881	265810	0.133868	0.829123	-	-	21.6	13	-
366	Protein RER1	RER1	177851	195854	228178	189109	181943	165551	-0.16021	0.745647	-	-	26	5	-
368	Mitogen-activated protein kinase 13	MAPK13	87910.5	94678.7	100976	91032.1	109922	81563.4	-0.0141038	0.0410462	-	-	26.8	8	-
369	Serine palmitoyltransferase 1	SPTLC1	169893	170467	149728	166137	166743	154452	-0.00643539	0.0277699	-	-	21.6	10	-
370	Serine palmitoyltransferase 2	SPTLC2	84163.5	88583	88878.1	86780.2	87319.3	83616.6	-0.0215315	0.126051	-	-	9.8	6	-
371	UDP-N-acetylglucosamine--peptide N-acetylglucosaminyltransferase 110 kDa subunit	OGT	179899	180757	175001	187482	180356	175812	0.0210128	0.124873	-	-	14.7	15	-
372	Phosphomannomutase 2	PMM2	421509	463696	411381	393697	494892	547339	0.135805	0.490667	-	-	52.8	13	-
373	DNA-directed RNA polymerase III subunit RPC7	POLR3G	28090.4	32993	31129.4	28320.7	30345	27943.7	-0.0882271	0.469546	-	-	13.9	4	-
374	Transmembrane 9 superfamily member 1	TM9SF1	104338	117973	138078	115300	106553	91855.3	-0.196934	0.770748	-	-	22.1	10	-
375	Type II inositol 3,4-bisphosphate 4-phosphatase	INPP4B	40621.3	40260.5	38472.2	38981.2	36143.7	37142.3	-0.0886118	0.619165	-	-	12	8	-
376	E3 ubiquitin-protein ligase Midline-1	MID1	64339.6	67547	67618.8	64669	64227.4	59635.3	-0.082198	0.565305	-	-	15.4	11	-
377	High mobility group protein B3	HMGB3	1.04185e+06	488181	482363	433876	515527	477306	-0.400123	0.682412	-	-	33.5	7	-
378	Protein phosphatase 1G	PPM1G	582017	458067	392303	498482	488761	488003	0.0616585	0.174373	-	-	36.3	19	-
379	Phosphatidylinositol 3,4,5-trisphosphate 5-phosphatase 2	INPPL1	172336	183571	186867	185611	193685	188881	0.0666304	0.458887	-	-	20.5	25	-
380	Eukaryotic translation initiation factor 3 subunit D	EIF3D	522407	744212	976182	667619	724157	508195	-0.20911	0.391921	-	-	42.5	20	-
381	Eukaryotic translation initiation factor 3 subunit H	EIF3H	728926	729666	730058	717316	767013	888737	0.110865	0.579736	-	-	34.9	15	-
382	Histone deacetylase 3	HDAC3	83974.8	82459	77822.8	75433.3	87378.1	83675	0.0111475	0.04889	-	-	17.3	7	-
383	Branched-chain-amino-acid aminotransferase, mitochondrial	BCAT2	563209	644062	717952	621907	601043	588385	-0.0812766	0.36049	-	-	40.3	14	-
384	Importin-8	IPO8	29338.8	27103.4	24407.4	28955.2	25332.7	26289.8	-0.003091	0.0108379	-	-	5.8	6	-
385	Syntaxin-7	STX7	484487	359197	322806	340440	371397	376410	-0.0797447	0.215701	-	-	45.6	10	-
386	Trinucleotide repeat-containing gene 18 protein	TNRC18	4176.02	4225.24	5106.91	4935.39	4715.35	4721.1	0.0953463	0.392778	-	-	1	3	+
387	Monocarboxylate transporter 4	SLC16A3	454561	480680	503365	484001	475824	449268	-0.0293801	0.158364	-	-	21.3	11	-
388	Canalicular multispecific organic anion transporter 2	ABCC3	7095.98	7888.99	8724.88	6954.62	7007.89	7097.25	-0.165922	0.865983	-	-	4.6	5	+
389	Multidrug resistance-associated protein 4	ABCC4	95122.6	101933	100024	105853	94350	100024	0.0142281	0.0699174	-	-	8.1	11	-
391	DNA-directed RNA polymerase I subunit RPA34	CD3EAP	230895	328152	440430	315748	323752	248443	-0.131313	0.231639	-	-	31.4	11	-
392	Prolyl 4-hydroxylase subunit alpha-2	P4HA2	319174	311923	268003	314223	326993	305661	0.0783996	0.403027	-	-	32.5	17	-
393	Melanoma-associated antigen B2	MAGEB2	402432	420665	425892	434750	416221	377822	-0.0255536	0.125526	-	-	37	14	-
394	Calpain-5	CAPN5	3518.76	3508.06	4839.61	3397.69	3784.77	3372.56	-0.154009	0.47893	-	-	5.6	3	+
395	Synaptobrevin homolog YKT6	YKT6	269579	289135	267225	296020	305673	369235	0.227238	1.25447	-	-	53	11	-
396	Nucleoporin-like protein 2	NUPL2	53808.8	61580.6	62125.8	60854.5	57970.3	55443.6	-0.0246043	0.108698	-	-	19.6	6	-
397	Actin-related protein 2/3 complex subunit 5	ARPC5	505234	339129	302752	333280	305859	351476	-0.177964	0.436258	-	-	47	7	-
401	3-phosphoinositide-dependent protein kinase 1;Putative 3-phosphoinositide-dependent protein kinase 2	PDPK1;PDPK2P	68584.2	68600.2	59239.3	63272.7	71454.9	60201.1	-0.0114121	0.040857	-	-	18.9	9	-
402	Tapasin	TAPBP	40505.5	41612.7	39913.4	41560.1	39313.8	38065.5	-0.0377631	0.220119	-	-	7.8	3	-
403	Period circadian protein homolog 1	PER1	48778.3	52951.5	41901.8	51503.7	50943.5	54817.6	0.136764	0.67417	-	-	6.4	8	-
404	RING finger protein 113A	RNF113A	48106.5	43246.4	39473.5	44221.5	49707.6	53155.9	0.169583	0.822143	-	-	20.7	7	-
405	Claudin-3	CLDN3	92212.6	105698	88043.6	78014.3	107865	77908.7	-0.129462	0.396966	-	-	15.5	4	-
407	Pre-mRNA-splicing factor ATP-dependent RNA helicase DHX15	DHX15	2.55487e+06	2.8492e+06	3.23358e+06	2.72335e+06	2.83246e+06	2.87423e+06	-0.0287727	0.109214	-	-	44.2	38	-
408	mRNA cap guanine-N7 methyltransferase	RNMT	723591	814381	847230	791878	858817	812914	0.0490331	0.241202	-	-	31.1	20	-
409	Zinc finger ZZ-type and EF-hand domain-containing protein 1	ZZEF1	17295.6	17075	16542.7	17756.7	16979.9	16698.9	0.0144885	0.073394	-	-	2.5	7	-
410	TELO2-interacting protein 1 homolog	TTI1	12442	12296.2	9736.65	13230.3	11929.4	13726.9	0.180148	0.751042	-	-	5	6	-
411	Ribosomal RNA-processing protein 8	RRP8	112556	113307	135375	125632	118197	106772	-0.0409639	0.154117	-	-	33.6	14	-
413	Signal-induced proliferation-associated 1-like protein 1	SIPA1L1	3473.85	3255.13	4263.3	4055.95	3468.64	3612.84	0.0254406	0.0698086	-	-	2	3	+
414	Cytochrome b5 type B	CYB5B	404758	343776	306471	322348	293519	383402	-0.0777822	0.233079	-	-	46	6	-
415	U4/U6 small nuclear ribonucleoprotein Prp4	PRPF4	504794	503454	472350	477431	532137	502118	0.0292341	0.155846	-	-	33.8	16	-
416	D-3-phosphoglycerate dehydrogenase	PHGDH	814502	769209	743083	720642	766033	675489	-0.106732	0.678332	-	-	38.6	21	-
417	NADH dehydrogenase [ubiquinone] iron-sulfur protein 4, mitochondrial	NDUFS4	63669.6	49886.2	47679.1	48346.2	66541.6	79065.7	0.249369	0.619509	-	-	26.3	5	-
419	Cytoplasmic dynein 1 light intermediate chain 2	DYNC1LI2	245481	256259	171932	219119	261965	217625	0.0692913	0.164583	-	-	24.6	11	-
421	26S proteasome non-ATPase regulatory subunit 3	PSMD3	1.10831e+06	1.33013e+06	1.40579e+06	1.225e+06	1.29293e+06	1.09876e+06	-0.0840052	0.322242	-	-	49.4	32	-
422	RNA binding protein fox-1 homolog 2;RNA binding protein fox-1 homolog 1	RBFOX2;RBFOX1	113624	125890	130562	123578	106298	108036	-0.132039	0.722552	-	-	14.2	5	-
423	Bifunctional 3-phosphoadenosine 5-phosphosulfate synthase 1;Sulfate adenylyltransferase;Adenylyl-sulfate kinase	PAPSS1	908744	995380	1.05433e+06	870579	1.05799e+06	958831	-0.0369608	0.144659	-	-	36.7	24	-
425	Centromere/kinetochore protein zw10 homolog	ZW10	63175.6	57926.7	53689.7	60727.4	59751.8	63688.4	0.0780392	0.428806	-	-	12.5	9	-
429	U4/U6.U5 tri-snRNP-associated protein 1	SART1	793305	1.01704e+06	1.19654e+06	886697	904503	715113	-0.250411	0.763513	-	-	42	36	-
430	Kunitz-type protease inhibitor 2	SPINT2	597581	420356	667406	493895	403304	380368	-0.381947	1.11618	-	-	33.3	6	-
431	Glycosylphosphatidylinositol anchor attachment 1 protein	GPAA1	36532.1	34578.2	36937.8	37677.5	38852.6	37416.9	0.0770925	0.537875	-	-	12.2	9	-
433	Zinc finger protein 264	ZNF264	14506	16122.8	18668.3	17029.6	18951.3	14352	0.028418	0.0753359	-	-	4.9	3	-
434	Heat shock 70 kDa protein 12A	HSPA12A	154688	161888	153886	152886	160975	157913	0.00407054	0.0218621	-	-	19.7	11	-
435	Centriolar coiled-coil protein of 110 kDa	CCP110	20885.5	19318.8	15431	17914.3	21822.7	28466.8	0.279295	0.74296	-	-	3.7	4	-
436	Inositol hexakisphosphate and diphosphoinositol-pentakisphosphate kinase 2	PPIP5K2	190856	185161	156234	199086	205819	222350	0.240876	1.38378	-	-	13.4	16	-
437	Mitogen-activated protein kinase kinase kinase 7	MAP3K7	105020	112828	111731	105009	111498	104505	-0.0379059	0.225346	-	-	20.7	10	-
438	Eukaryotic translation elongation factor 1 epsilon-1	EEF1E1	188871	133239	129076	142330	150956	162185	0.0337917	0.0813479	-	-	40.3	6	-
439	LYR motif-containing protein 1	LYRM1	90039.1	75038	63144.1	65612.7	88854	77082.3	0.0249962	0.0559921	-	-	32.8	4	-
441	Receptor-interacting serine/threonine-protein kinase 2	RIPK2	66376.6	66592.1	68255.3	68518.1	71480.4	83012.4	0.143465	0.834846	-	-	18.9	8	-
442	WD repeat-containing protein 62	WDR62	14521.2	15399.5	17040.5	14599.1	13161.4	13634.4	-0.180187	1.05489	-	-	2.8	4	-
443	Heterogeneous nuclear ribonucleoprotein R	HNRNPR	1.27007e+06	1.3945e+06	1.50633e+06	1.47395e+06	1.45717e+06	1.59518e+06	0.120291	0.682824	-	-	28.3	20	-
444	U4/U6 small nuclear ribonucleoprotein Prp3	PRPF3	437424	424679	434561	452231	433468	401152	-0.0126099	0.063301	-	-	30.2	23	-
445	Thioredoxin-like protein 1	TXNL1	1.4338e+06	1.25051e+06	1.20263e+06	1.15605e+06	1.26091e+06	1.1801e+06	-0.10866	0.587112	-	-	59.2	14	-
446	Tumor protein D54	TPD52L2	755781	325769	274919	373521	445318	500549	0.0995704	0.103173	-	-	74.3	14	-
448	ERI1 exoribonuclease 3	ERI3	38158.6	45253.1	46212.5	40422.2	44329	39679.3	-0.055508	0.230797	-	-	25.8	4	-
449	52 kDa repressor of the inhibitor of the protein kinase	PRKRIR	44652.2	37696.1	29643	42293.4	45724.6	48814.3	0.306622	1.09478	-	-	12.7	9	-
450	Acidic fibroblast growth factor intracellular-binding protein	FIBP	47893.6	49191.2	49816.1	45559.8	48503	45047.1	-0.0791923	0.555553	-	-	15.1	7	-
451	Eukaryotic translation initiation factor 4 gamma 3	EIF4G3	196407	211585	215011	216038	207513	220057	0.0476247	0.290513	-	-	13.2	23	-
452	Peptidyl-prolyl cis-trans isomerase H	PPIH	742057	690851	716905	655761	610572	625219	-0.184664	1.53325	-	-	44.6	11	-
453	Membrane-bound transcription factor site-2 protease	MBTPS2	19906.5	23590.9	18558	21571.2	22547.4	19723.3	0.0461541	0.162723	-	-	3.5	3	-
454	Serine protease HTRA2, mitochondrial	HTRA2	290541	305782	338335	289135	268536	270928	-0.171642	1.15101	-	-	15.1	6	-
455	Krueppel-like factor 4	KLF4	14397.3	15539.6	14678.7	16705.2	16948.5	18827.9	0.232955	1.59158	-	-	10.7	4	-
457	Aflatoxin B1 aldehyde reductase member 2	AKR7A2	801137	687497	590342	638412	787373	649482	0.00195684	0.00489253	-	-	36.2	14	-
458	Prominin-1	PROM1	111199	101336	123989	99654.7	91108.4	93520.5	-0.239495	1.46124	-	-	12.7	10	-
459	Band 4.1-like protein 2	EPB41L2	1.62816e+06	1.46561e+06	1.13309e+06	1.47578e+06	1.73677e+06	2.1405e+06	0.340273	1.02319	-	-	39	41	-
460	Trans-Golgi network integral membrane protein 2	TGOLN2	92104.9	76203	52463.6	82834.5	73478.3	99693	0.2402	0.529004	-	-	14.9	5	-
461	DNA repair protein RAD51 homolog 3	RAD51C	12927.9	14326.1	12794.7	14677.4	16033.8	13835.8	0.152815	0.858319	-	-	10.6	4	-
466	A-kinase anchor protein 10, mitochondrial	AKAP10	14007.5	14292.4	16224.4	13851.7	15720.4	13789.6	-0.0377777	0.15065	-	-	7.3	4	-
467	Synaptotagmin-7	SYT7	17551.6	19526.2	22561.8	19686.9	19023.8	18878.5	-0.0430375	0.160433	-	-	16.9	5	-
468	Density-regulated protein	DENR	1.03143e+06	878570	843029	750489	808224	786995	-0.226126	1.34797	-	-	30.8	8	-
469	Exportin-T	XPOT	79845.2	72088.5	77429.6	71807.9	70759.6	74698.7	-0.077236	0.50777	-	-	9	8	-
471	2-deoxynucleoside 5-phosphate N-hydrolase 1	DNPH1	189617	196030	229097	174445	193440	178506	-0.166494	0.932967	-	-	43.7	7	-
472	Protein sprouty homolog 1	SPRY1	3390.95	4608.81	7305.81	5807.93	5097.1	4244.99	0.0461106	0.0600568	-	-	12.5	4	+
473	Mitochondrial import inner membrane translocase subunit TIM44	TIMM44	719388	682285	629320	676232	708340	658601	0.010143	0.0464786	-	-	40.3	25	-
474	Trafficking protein particle complex subunit 3	TRAPPC3	81333.4	55260	66641.6	59149.1	62617.3	68495.7	-0.0798585	0.225803	-	-	29.4	6	-
475	Charged multivesicular body protein 2a	CHMP2A	396172	343910	360072	378300	389485	513391	0.208238	0.819561	-	-	31.1	8	-
476	Cytoplasmic protein NCK2	NCK2	149478	139423	152825	144374	150261	162525	0.0488868	0.265636	-	-	22.1	9	-
477	Tetraspanin-6	TSPAN6	97799.1	98954.8	85247.6	108456	107894	104933	0.191243	1.32197	-	-	28.2	6	-
478	Pleiotropic regulator 1	PLRG1	228910	236717	216991	245570	240086	259306	0.126255	0.946941	-	-	34.7	17	-
480	Regulator of G-protein signaling 10	RGS10	103197	71576.7	64641.8	71072.6	68702	76329.9	-0.119131	0.297741	-	-	24.6	4	-
481	BUB3-interacting and GLEBS motif-containing protein ZNF207	ZNF207	162789	169942	172767	165740	164638	166928	-0.0231409	0.141855	-	-	14.9	6	-
482	NADH dehydrogenase [ubiquinone] 1 beta subcomplex subunit 5, mitochondrial	NDUFB5	54733.9	41138.6	35930.8	43543.2	40674.1	49998.2	0.0434284	0.0986699	-	-	20.6	4	-
483	NADH dehydrogenase [ubiquinone] 1 beta subcomplex subunit 3	NDUFB3	155747	124147	106629	99992.3	121468	127147	-0.138964	0.395939	-	-	28.6	3	-
484	NADH dehydrogenase [ubiquinone] 1 alpha subcomplex subunit 2	NDUFA2	91925.2	78441.4	86287.1	102416	82909.3	90111.7	0.0994634	0.437856	-	-	27.3	3	-
485	ATPase ASNA1	ASNA1	187686	173147	174506	148696	165235	143860	-0.227348	1.6136	-	-	38.8	10	-
486	Mitotic checkpoint protein BUB3	BUB3	948352	872941	868316	814840	940043	1.08525e+06	0.069889	0.256428	-	-	46.6	15	-
487	Lipid phosphate phosphohydrolase 2	PPAP2C	163409	173389	172597	156791	163247	163048	-0.0762356	0.562144	-	-	20.4	7	-
489	Alpha-actinin-4	ACTN4	4.83732e+06	4.51966e+06	4.48633e+06	4.92868e+06	4.75452e+06	5.11656e+06	0.0965724	0.655308	-	-	43	45	-
490	Maleylacetoacetate isomerase	GSTZ1	181470	160285	174011	159567	172991	170616	-0.0346449	0.178548	-	-	25.5	5	-
491	Probable 18S rRNA (guanine-N(7))-methyltransferase	WBSCR22	82572.8	89548.7	94738.8	90111.7	83734.9	83057.7	-0.0535451	0.284232	-	-	20.1	5	-
492	HIV Tat-specific factor 1	HTATSF1	776600	705908	659344	758746	794953	872085	0.180424	1.06223	-	-	35.4	30	-
495	5-AMP-activated protein kinase subunit beta-2	PRKAB2	7472.57	7817.21	7384.02	8266.78	7558.29	6182.88	-0.0530004	0.171572	-	-	15.4	4	+
496	AP-1 complex subunit gamma-1	AP1G1	679196	757936	714105	711845	789577	717345	0.0444235	0.23185	-	-	21.3	21	-
497	Syntaxin-6	STX6	122651	101704	97441.4	94215.1	107973	119213	-0.00109889	0.00301708	-	-	27.5	7	-
498	Synaptogyrin-1	SYNGR1	24876.8	21875	26634.9	22497.7	20762.1	23062.3	-0.142712	0.738077	-	-	16.2	3	-
499	Synaptogyrin-2	SYNGR2	205604	174548	235447	183587	165274	195210	-0.170844	0.683309	-	-	21	6	-
501	Small glutamine-rich tetratricopeptide repeat-containing protein alpha	SGTA	234272	287802	261399	369585	255384	269080	0.175697	0.539521	-	-	33.9	10	-
502	Lipoyl synthase, mitochondrial	LIAS	50760.5	45954.8	49345.1	46203.5	44848.1	50762.8	-0.0433369	0.217626	-	-	15.1	6	-
504	Mitochondrial carnitine/acylcarnitine carrier protein	SLC25A20	46614.7	51620.9	47022.9	42965.6	47032	39670.6	-0.165736	0.981959	-	-	18.9	6	-
505	Asparagine--tRNA ligase, cytoplasmic	NARS	871094	964619	1.03299e+06	924242	941307	874962	-0.0631299	0.321234	-	-	39.4	25	-
506	Unconventional myosin-Ib	MYO1B	395292	505502	473171	488536	497957	419103	0.0362658	0.117259	-	-	28.5	32	-
508	Peroxisomal membrane protein PMP34	SLC25A17	13319.5	15208.3	15240.1	14926.6	14962.4	15241.2	0.0469782	0.227658	-	-	14	5	-
509	Cleavage and polyadenylation specificity factor subunit 5	NUDT21	370018	390497	405965	358958	398534	378589	-0.0383692	0.208412	-	-	41.4	10	-
510	LanC-like protein 1	LANCL1	162852	143113	147310	137897	164177	172665	0.062415	0.246461	-	-	30.1	11	-
511	Striatin	STRN	198068	185888	175680	191143	199581	179988	0.0287154	0.141986	-	-	19.3	12	-
512	U3 small nucleolar RNA-interacting protein 2	RRP9	564305	713383	837429	698838	689282	714119	0.00969996	0.0240268	-	-	40.8	21	-
513	Protein SCO2 homolog, mitochondrial	SCO2	64663.8	67563.2	74137.2	65188.7	67123.3	60689.4	-0.095505	0.55507	-	-	22.9	5	-
515	A-kinase anchor protein 8	AKAP8	238296	186386	196866	207374	174500	215061	-0.0560194	0.179928	-	-	23.3	15	-
516	Putative GTP-binding protein 6	GTPBP6	112807	120420	122188	122531	123221	110425	0.00213885	0.00954731	-	-	18.4	9	-
517	Glucose-6-phosphate translocase	SLC37A4	41329.1	49255.9	48688.9	47354.6	44829.5	41382.8	-0.0580197	0.245566	-	-	7.9	3	-
518	Zinc finger and BTB domain-containing protein 14	ZBTB14	104086	84762.1	72154.4	87743.3	84267.7	97836	0.0614741	0.173441	-	-	5.6	4	-
519	Isocitrate dehydrogenase [NAD] subunit beta, mitochondrial	IDH3B	471248	486727	440331	453492	478488	437010	-0.0303203	0.160289	-	-	30.4	12	-
520	Nardilysin	NRD1	759643	695928	650873	711652	758953	745522	0.075599	0.426068	-	-	21.2	25	-
521	Calumenin	CALU	234075	246980	193330	224214	196417	202341	-0.108946	0.454087	-	-	12.4	3	-
523	Putative adenosylhomocysteinase 2	AHCYL1	219794	252946	268145	245885	268761	225279	-0.000657104	0.00213205	-	-	11.1	6	-
524	Kinesin-like protein KIF1C	KIF1C	83790.7	93131.2	113126	99606.9	92655.8	82916.5	-0.068708	0.218644	-	-	8.7	10	-
526	Exostosin-like 3	EXTL3	30093.3	33421.3	36669.1	33777.5	34255.5	30171.2	-0.0264005	0.0988048	-	-	11.5	10	-
527	Origin recognition complex subunit 5	ORC5	63537.5	46671.3	42125.3	54528.1	60743.8	58719.9	0.212919	0.69359	-	-	14.7	7	-
529	Retinal rod rhodopsin-sensitive cGMP 3,5-cyclic phosphodiesterase subunit delta	PDE6D	59185.1	58672.8	67140.8	57871.8	57470.9	60186.3	-0.07333	0.419066	-	-	33.3	4	-
530	Origin recognition complex subunit 4	ORC4	43277.2	41688.1	41237.1	41734	40815.2	40721.1	-0.0336928	0.209727	-	-	13.4	4	-
531	Peroxisome biogenesis factor 1	PEX1	9564.36	8159.03	10196.6	9652.76	9076.37	8565.14	-0.0281813	0.0955265	-	-	4.1	6	+
533	Double-strand-break repair protein rad21 homolog	RAD21	47733.8	51541.4	46379.4	53395.2	48342.4	49423.7	0.0536586	0.292113	-	-	23.6	13	-
534	Putative pre-mRNA-splicing factor ATP-dependent RNA helicase DHX16	DHX16	538923	615052	608997	649588	608212	609404	0.0847591	0.496903	-	-	28.8	33	-
535	Sjoegren syndrome/scleroderma autoantigen 1	SSSCA1	9972.11	12984.5	12205.4	14309.3	10330.1	11913.5	0.0520398	0.130242	-	-	25.1	4	-
538	Mediator of RNA polymerase II transcription subunit 14	MED14	183401	158372	172696	162354	159379	173536	-0.0532409	0.277512	-	-	8.6	11	-
539	Phosphoribosyl pyrophosphate synthase-associated protein 2	PRPSAP2	241377	301566	336043	233499	268673	262297	-0.190647	0.730263	-	-	37.9	12	-
540	SWI/SNF-related matrix-associated actin-dependent regulator of chromatin subfamily A member 5	SMARCA5	683157	790004	844910	842491	804355	754162	0.0548314	0.22897	-	-	24.6	27	-
542	C-Jun-amino-terminal kinase-interacting protein 4	SPAG9	1.0626e+06	1.05562e+06	977766	1.02507e+06	1.03526e+06	1.1053e+06	0.0323031	0.176905	-	-	27.4	33	-
543	Zinc finger protein 292	ZNF292	6340.64	6729.25	7143.88	6785.51	6969.7	6921.75	0.0343033	0.157512	-	-	1.5	3	+
544	Kinesin heavy chain isoform 5C	KIF5C	14108.1	12451.2	11930.3	13992	14642.2	13447	0.131527	0.710691	-	-	3.2	4	-
546	Nucleolar pre-ribosomal-associated protein 1	URB1	93479	96917.1	108567	101094	96539.9	94226.7	-0.0323446	0.155412	-	-	6.6	13	-
547	E3 ubiquitin-protein ligase MGRN1	MGRN1	100601	115356	91198.9	110104	105564	116545	0.118677	0.562542	-	-	19.2	7	-
548	Signal-induced proliferation-associated 1-like protein 3	SIPA1L3	51959.5	65346.3	71566	61576.5	60209.1	58597	-0.0538605	0.174211	-	-	3.3	5	-
549	Zinc finger C3H1 domain-containing protein	ZFC3H1	151787	132258	105303	160991	135394	206073	0.362452	1.03707	-	-	7	14	-
551	Uncharacterized protein KIAA0556	KIAA0556	15255.9	14276.3	10262.3	14236.1	15840.9	19921.2	0.335721	0.953528	-	-	2	3	-
552	Intron-binding protein aquarius	AQR	103017	93318.4	90633.2	105314	94637	98890.9	0.0592834	0.314521	-	-	8	12	-
553	Dynamin-like 120 kDa protein, mitochondrial;Dynamin-like 120 kDa protein, form S1	OPA1	334110	318186	321844	325145	333584	316420	0.0014719	0.0078244	-	-	33.5	32	-
554	Germinal-center associated nuclear protein	MCM3AP	60782.9	62311.9	77217.5	59898.6	63147.1	55946.6	-0.155604	0.705282	-	-	8.8	14	-
555	Kinesin-like protein KIF1B	KIF1B	158559	167450	161679	173591	161171	159980	0.0200973	0.110394	-	-	8.5	17	-
557	Lysine-specific histone demethylase 1A	KDM1A	178219	187437	177985	189272	202009	179465	0.0689239	0.429876	-	-	20.4	16	-
558	TBC1 domain family member 4	TBC1D4	315079	332570	316300	350914	345689	318259	0.0733765	0.479728	-	-	23.9	25	-
560	Frizzled-6	FZD6	32509.3	25491.2	21481.3	26880.7	31828.7	33618.4	0.230738	0.700889	-	-	6.2	4	-
561	Putative nucleoside diphosphate kinase	NME2P1	67085.2	35472.5	25127.2	36959.5	36682.3	59995.4	0.147978	0.156767	-	-	20.4	3	-
562	Fatty acid desaturase 1	FADS1	22854.2	23316.1	24994.3	24232.6	22928.4	22284.7	-0.0350842	0.181589	-	-	8.1	3	-
563	Periplakin	PPL	1.23513e+06	706393	604429	772343	733842	815852	-0.0632051	0.0945609	-	-	30.4	56	-
564	Non-syndromic hearing impairment protein 5	DFNA5	77904.3	87527.1	88947.4	81079.3	82762.4	79515.5	-0.0616126	0.351626	-	-	18.8	8	-
567	Mannosyl-oligosaccharide 1,2-alpha-mannosidase IB	MAN1A2	25575.6	25797	30597.6	27146.1	28638	26098.9	0.00242477	0.00864981	-	-	10	6	-
568	Myelin protein zero-like protein 2	MPZL2	88110.8	82266.4	87008.4	84059.9	81917.3	80571.3	-0.0616418	0.423154	-	-	19.1	4	-
569	Long-chain-fatty-acid--CoA ligase 4	ACSL4	282027	303196	297915	297678	293372	254067	-0.0664306	0.341503	-	-	28.1	17	-
570	Sorting nexin-3	SNX3	138413	116131	117221	115178	134200	112901	-0.0368871	0.13428	-	-	52.5	10	-
571	Syntaxin-10	STX10	49848.9	30986.3	29450.7	32504.3	37449.2	44471.7	0.0836542	0.148433	-	-	19.3	4	-
572	Protein O-GlcNAcase	MGEA5	363552	365163	320430	376836	378987	353472	0.0823232	0.477975	-	-	26	22	-
574	Vinexin	SORBS3	427464	521502	606310	489726	518915	494707	-0.0348262	0.101755	-	-	44.1	19	-
578	Pre-mRNA-processing factor 17	CDC40	74662	71887.8	82730.3	80433.5	75018.8	69898.4	-0.0247424	0.105083	-	-	24.2	11	-
579	Beta-1,4-galactosyltransferase 3;N-acetyllactosamine synthase;Beta-N-acetylglucosaminylglycopeptide beta-1,4-galactosyltransferase;Beta-N-acetylglucosaminyl-glycolipid beta-1,4-galactosyltransferase	B4GALT3	13150.7	14188.7	15189.2	13763.2	13235.8	14618.7	-0.0299473	0.12908	-	-	9.4	4	-
580	Ran-binding protein 6	RANBP6	16701	21096.6	18719.2	21403.5	18961.1	16753.8	0.0146371	0.0408744	-	-	2.4	3	-
581	Nuclear export mediator factor NEMF	NEMF	422623	487710	512968	482557	464170	453906	-0.0188391	0.0767729	-	-	23.6	26	-
582	Glycylpeptide N-tetradecanoyltransferase 2	NMT2	26071.4	26458.3	27612.1	29103.7	27275.7	27051.8	0.0576861	0.352641	-	-	13.7	6	-
583	Cyclin-T1	CCNT1	263812	252407	183529	257020	287320	252724	0.20361	0.696285	-	-	20.2	14	-
584	Mitotic checkpoint serine/threonine-protein kinase BUB1 beta	BUB1B	35044.8	33580.2	39520.2	32916.2	36674.5	37691.5	-0.0105291	0.0393068	-	-	2.6	3	-
585	Procollagen-lysine,2-oxoglutarate 5-dioxygenase 3	PLOD3	318734	341836	389149	325562	347256	322008	-0.0733179	0.351998	-	-	29.4	21	-
586	Eukaryotic translation initiation factor 4E type 2	EIF4E2	44257	42066.5	38617.9	43322.5	47107.4	48462.9	0.153367	0.961009	-	-	29.1	5	-
587	Cyclin-T2	CCNT2	52449	58449.3	39250.1	55455.6	60135.7	46721.9	0.124285	0.324337	-	-	8.7	5	-
588	Protein diaphanous homolog 1	DIAPH1	600923	527536	486422	585409	551479	537235	0.0565492	0.24781	-	-	23.4	30	-
590	Tetraspanin-3	TSPAN3	112583	94791.8	93826.6	88149	81426.6	82925.2	-0.250138	1.53714	-	-	16.9	4	-
591	Exocyst complex component 3	EXOC3	93874.2	85766.8	74288.5	87061.9	86566.2	95220.5	0.0876106	0.383017	-	-	17.2	13	-
597	Protein arginine N-methyltransferase 3	PRMT3	62416.7	66655.4	69379.6	63491.4	63608.4	58669.3	-0.0949263	0.610101	-	-	19.4	12	-
598	Importin subunit alpha-7	KPNA6	109008	103278	106269	115239	117296	127731	0.1764	1.38455	-	-	13.6	8	-
599	UDP-glucose 6-dehydrogenase	UGDH	433337	472208	460103	435910	441155	408772	-0.0867528	0.590219	-	-	39.3	18	-
600	Catenin delta-1	CTNND1	333077	318146	316512	344955	318179	311337	0.00897211	0.0447057	-	-	33.2	29	-
602	Sorting nexin-2	SNX2	694285	770987	657987	691811	742441	659404	-0.0188249	0.0786253	-	-	38	21	-
603	Dolichol-phosphate mannosyltransferase subunit 1	DPM1	352621	432477	469989	399402	396341	334536	-0.145542	0.539668	-	-	25.4	7	-
604	General vesicular transport factor p115	USO1	352055	322657	311619	370511	306084	313420	0.00198466	0.00692648	-	-	24.3	20	-
605	28S ribosomal protein S14, mitochondrial	MRPS14	46186.3	46286.1	50489.3	46228.9	41335.2	39409.9	-0.173099	1.07199	-	-	35.2	4	-
606	Target of Myb protein 1	TOM1	78516.8	74694.6	80572.1	84959.9	78457.2	85453.5	0.0898478	0.606984	-	-	19.9	7	-
608	6-phosphofructo-2-kinase/fructose-2,6-bisphosphatase 2;6-phosphofructo-2-kinase;Fructose-2,6-bisphosphatase	PFKFB2	99793	103469	104449	97374.7	104271	99640.7	-0.0307513	0.186196	-	-	22.7	13	-
609	Coiled-coil domain-containing protein 22	CCDC22	71687.3	72596.2	62643.5	71136.7	75219.5	71042.3	0.0738676	0.40259	-	-	20.3	11	-
610	Polyglutamine-binding protein 1	PQBP1	324545	267020	282457	254600	242682	260719	-0.201203	1.22945	-	-	37.5	9	-
611	PRA1 family protein 2	PRAF2	71628	60729.4	64636.2	65508	68957.6	70341.3	0.0588304	0.299517	-	-	18.5	4	-
612	H/ACA ribonucleoprotein complex subunit 4	DKC1	675163	856994	968743	847687	787530	762096	-0.046599	0.131466	-	-	31.7	19	-
613	Eukaryotic translation initiation factor 5B	EIF5B	1.29522e+06	1.64285e+06	2.26551e+06	2.01414e+06	1.60142e+06	1.60276e+06	0.0336167	0.0585955	-	-	36.6	51	-
614	Endothelial differentiation-related factor 1	EDF1	912606	519158	554166	464364	559568	530688	-0.309684	0.729815	-	-	52.7	10	-
615	DNA/RNA-binding protein KIN17	KIN	100215	123114	147805	116643	119852	107121	-0.0947328	0.282306	-	-	35.9	14	-
616	Protein diaphanous homolog 2	DIAPH2	31207.9	33518.3	32598.8	38348.7	34348.5	35147.6	0.147057	1.02703	-	-	8.3	8	-
617	DnaJ homolog subfamily A member 2	DNAJA2	566119	554351	541126	507227	539247	472755	-0.131067	0.925637	-	-	38.8	16	-
618	Bromodomain-containing protein 4	BRD4	143658	155760	194306	191845	169241	183440	0.151345	0.598341	-	-	5.7	7	-
622	Checkpoint protein HUS1	HUS1	2089.45	2352.22	2169.48	1682.01	2266.99	2280.78	-0.0980017	0.279901	-	-	13.5	3	+
623	Prefoldin subunit 1	PFDN1	50742.6	62278.3	91368.6	98601.1	53698.4	52714.8	-0.0163104	0.0186882	-	-	31.1	4	-
624	Protein phosphatase 1 regulatory subunit 11	PPP1R11	32868.5	40585	44164.7	43137.4	40725.1	39946.9	0.084131	0.306359	-	-	41.3	3	-
626	Nibrin	NBN	68520.5	70690.5	70421.9	67333.4	68466.9	67066.7	-0.0472493	0.330094	-	-	12.9	9	-
627	Nucleolar protein 3	NOL3	10052	17286.4	21064.1	21452.3	15978	16428.6	0.207173	0.330234	-	-	14.4	3	-
628	mRNA-capping enzyme;Polynucleotide 5-triphosphatase;mRNA guanylyltransferase	RNGTT	154912	160891	149742	165801	158380	152560	0.0340681	0.197875	-	-	23.5	11	-
629	ATP-binding cassette sub-family B member 7, mitochondrial	ABCB7	153664	163975	166289	163493	165960	156231	0.00559614	0.0285211	-	-	10.2	8	-
630	SLIT-ROBO Rho GTPase-activating protein 2	SRGAP2	95598.7	91983.7	81470.1	93969	99805	108734	0.169795	0.972785	-	-	13.7	13	-
631	Carboxyl-terminal PDZ ligand of neuronal nitric oxide synthase protein	NOS1AP	81143.9	88953.4	107641	93325.2	92105.4	94967.7	0.023767	0.0791938	-	-	14	8	-
632	Immunoglobulin superfamily member 3	IGSF3	271815	282778	299725	275488	285097	287859	-0.00904426	0.0465992	-	-	14.3	17	-
634	Putative tyrosine-protein phosphatase auxilin	DNAJC6	17112.4	19510	18047.4	19513	19971.8	18800.9	0.0940486	0.55301	-	-	3.1	3	-
635	Glycosaminoglycan xylosylkinase	FAM20B	19489.8	16730.2	16500.2	19185.5	19898.3	21420.7	0.201338	1.14831	-	-	11	4	-
636	EF-hand calcium-binding domain-containing protein 14	EFCAB14	48597.8	47952.1	64968.5	50760.4	41842.5	38327.1	-0.298397	1.03389	-	-	18.4	8	-
637	WD repeat-containing protein 1	WDR1	1.65618e+06	1.56999e+06	1.43279e+06	1.4173e+06	1.5979e+06	1.29832e+06	-0.113824	0.531424	-	-	44.9	26	-
641	NEDD4-binding protein 1	N4BP1	50730	53379.8	43186	51269.9	50705.6	49473.4	0.0457366	0.194666	-	-	8.8	8	-
642	Rho-associated protein kinase 2	ROCK2	998648	947905	844698	993018	1.08923e+06	1.01036e+06	0.15023	0.902239	-	-	34.6	53	-
643	CLIP-associating protein 2	CLASP2	65724.5	72220.5	72520.7	69815.7	71165	63138.3	-0.0446653	0.224707	-	-	10	12	-
644	Pentatricopeptide repeat-containing protein 1, mitochondrial	PTCD1	30059.1	27405.1	24732.7	30340.3	26816.4	30662.9	0.0973933	0.440972	-	-	8.3	5	-
645	Copine-3	CPNE3	1.47763e+06	1.59248e+06	1.70999e+06	1.46388e+06	1.54834e+06	1.14043e+06	-0.212814	0.858363	-	-	33.7	20	-
647	DEP domain-containing protein 5	DEPDC5	5479.14	6451.8	7362.95	6767.3	6597.94	6200.49	0.0296819	0.0881864	-	-	4.2	4	+
648	Autophagy-related protein 13	ATG13	23673.3	25250.2	25496.4	24574.3	24973.3	25185.2	0.00675477	0.0336638	-	-	19	6	-
650	Huntingtin-interacting protein 1-related protein	HIP1R	240847	214925	211871	228567	238588	241373	0.0877538	0.544745	-	-	33.6	32	-
651	E3 ubiquitin-protein ligase BRE1B	RNF40	748030	700130	649360	720296	797402	780971	0.133142	0.83223	-	-	3.2	3	-
653	Lysine-specific demethylase PHF2	PHF2	5881.06	4519.52	4650.24	5073.6	5760.11	5774.43	0.149744	0.551415	-	-	4.8	4	+
654	Zinc finger CCCH domain-containing protein 11A	ZC3H11A	108810	110427	108304	112290	109432	114218	0.0363491	0.242987	-	-	20.7	14	-
655	Clustered mitochondria protein homolog	CLUH	553905	590944	609209	577864	618368	573503	0.0131334	0.0655091	-	-	31.2	37	-
656	TSC22 domain family protein 2	TSC22D2	94080.8	90421.4	82843.4	89536.1	91098.6	93363.6	0.0372693	0.202216	-	-	4.5	3	-
657	Lysine-specific demethylase 4A	KDM4A	45117.5	46773.7	47492.4	45049.3	45656.1	40038.5	-0.0944612	0.574847	-	-	10	10	-
658	DnaJ homolog subfamily C member 13	DNAJC13	190883	200353	214134	206235	204066	202132	0.0182927	0.096822	-	-	15.2	33	-
659	Phosphatase and actin regulator 2	PHACTR2	16273.5	15421.1	12812.7	14470	16740.9	18589.9	0.161986	0.595397	-	-	11.2	5	-
660	Serine/threonine-protein phosphatase 6 regulatory subunit 2	PPP6R2	45575.5	24654.9	21840.5	25975.6	32005	34816.3	0.0793592	0.108263	-	-	10.5	7	-
661	CCR4-NOT transcription complex subunit 3	CNOT3	416461	240340	225660	224692	228755	253369	-0.264805	0.56145	-	-	19.8	16	-
663	Ankyrin repeat domain-containing protein 17	ANKRD17	112502	125590	118255	131195	121801	121157	0.0708509	0.430776	-	-	6.3	14	-
664	Paired amphipathic helix protein Sin3b	SIN3B	11491.8	11374	11435.9	12089.3	12764.8	14026.8	0.178058	1.14486	-	-	3.6	4	-
666	Xylulose kinase	XYLB	2029.18	1896.19	1961.44	2015.67	2159.75	1899.53	0.0439496	0.168436	-	-	7.8	3	+
669	Ubiquinone biosynthesis protein COQ9, mitochondrial	COQ9	115942	107680	124390	135852	115592	164016	0.243301	0.960349	-	-	23	6	-
670	Gamma-glutamylcyclotransferase	GGCT	518167	582647	844443	512648	507829	532623	-0.292872	0.881888	-	-	55.9	12	-
671	NADH dehydrogenase [ubiquinone] iron-sulfur protein 7, mitochondrial	NDUFS7	136087	157766	130803	153822	144248	125342	-0.00467759	0.0147209	-	-	19.4	5	-
673	Reticulon-2	RTN2	92661.7	106882	111020	99733	100500	100896	-0.0402237	0.188166	-	-	15.6	4	-
674	NADH dehydrogenase [ubiquinone] iron-sulfur protein 2, mitochondrial	NDUFS2	138862	151409	159812	151818	160564	155097	0.0567265	0.318508	-	-	21.7	9	-
675	Zinc finger protein ZPR1	ZPR1	456815	411143	394806	415937	346590	421858	-0.0953481	0.4173	-	-	34.6	16	-
677	Protein NipSnap homolog 2	GBAS	336320	401339	443726	359517	411354	357282	-0.060272	0.205354	-	-	25.9	9	-
679	Programmed cell death protein 6	PDCD6	309977	213983	229493	224926	213908	264842	-0.0855087	0.224938	-	-	27.7	5	-
680	Tubulin-specific chaperone A	TBCA	570179	649355	754242	692828	633009	712951	0.0543591	0.190089	-	-	71.3	14	-
681	V-type proton ATPase subunit G 1	ATP6V1G1	54585.7	44055.8	49188.1	48082.8	43042.2	41684.5	-0.151795	0.739826	-	-	30.5	3	-
682	Vacuolar protein sorting-associated protein 4B	VPS4B	407139	389231	406021	356131	388006	340430	-0.150619	1.08871	-	-	28.6	10	-
683	Ectonucleoside triphosphate diphosphohydrolase 6	ENTPD6	15745.4	17654.1	16576.6	15947.6	15213.1	14629.2	-0.125525	0.782655	-	-	7.1	3	-
685	Zinc finger protein 217	ZNF217	8455.24	9796.36	10977.7	9513.74	9507.97	8891.73	-0.0589923	0.212048	-	-	4.3	4	+
686	Core histone macro-H2A.1	H2AFY	132575	137874	183741	147649	131996	129134	-0.138766	0.473689	-	-	11.1	4	-
687	SH3 domain-binding glutamic acid-rich-like protein	SH3BGRL	379350	499549	566908	509343	441067	457402	-0.0213903	0.0504747	-	-	85.1	12	-
688	Filamin-B	FLNB	4.46316e+06	4.56895e+06	4.75829e+06	4.41391e+06	4.37845e+06	3.9307e+06	-0.117702	0.763239	-	-	45.5	108	-
690	Vesicle-associated membrane protein 4	VAMP4	52825.4	41615.4	47814.9	45084.8	47967.3	56536	0.0726858	0.244912	-	-	23.6	3	-
691	NADH dehydrogenase [ubiquinone] iron-sulfur protein 6, mitochondrial	NDUFS6	148742	180703	183077	154401	151270	140215	-0.195808	1.05132	-	-	32.3	6	-
692	Peroxisomal membrane protein PEX14	PEX14	84030.5	91950	79213	93646.6	75807.1	75647.2	-0.0628843	0.236854	-	-	12.3	4	-
693	Tripartite motif-containing protein 3	TRIM3	15878.3	16491.8	12674.9	16676.7	15068.2	15591.7	0.0797786	0.287464	-	-	6.1	4	-
695	Citrate synthase, mitochondrial	CS	1.11613e+06	1.24724e+06	1.14875e+06	1.18402e+06	1.3182e+06	1.24618e+06	0.0941588	0.57402	-	-	25.3	16	-
696	Sperm-associated antigen 7	SPAG7	131812	163329	175708	155805	152337	148384	-0.0343656	0.114774	-	-	41	10	-
697	Vesicle-trafficking protein SEC22b	SEC22B	375344	311640	278964	289542	340861	302235	-0.0431827	0.132967	-	-	52.6	12	-
699	Pre-mRNA-processing factor 40 homolog A	PRPF40A	574912	698905	956439	798030	687363	574035	-0.0958192	0.188705	-	-	20.9	22	-
700	Transforming acidic coiled-coil-containing protein 1	TACC1	50884.5	62963.8	60138.8	62244.6	56293.7	63679.7	0.0705711	0.292745	-	-	12.4	8	-
702	Leucine-rich repeat and calponin homology domain-containing protein 4	LRCH4	16539.4	18020.4	18753.2	19800.8	18059.1	20133	0.121725	0.701569	-	-	6.4	3	-
704	Vacuolar protein sorting-associated protein 26A	VPS26A	361252	412436	432044	381463	393755	368502	-0.0726135	0.372028	-	-	39.4	12	-
706	Mitochondrial-processing peptidase subunit beta	PMPCB	508737	541125	491825	493102	550705	546903	0.0444756	0.23457	-	-	36.4	17	-
707	Histone deacetylase complex subunit SAP30	SAP30	20335.8	16012.3	18006.4	15894.7	18974.8	14271.7	-0.148642	0.512312	-	-	11.4	3	-
708	Mediator of RNA polymerase II transcription subunit 24	MED24	35922.2	35006.5	35812	37358.2	38703.7	36296.6	0.073595	0.5191	-	-	5	4	-
711	PC4 and SFRS1-interacting protein	PSIP1	655557	658392	607823	667527	725968	643231	0.0829171	0.502038	-	-	38.5	22	-
712	Erlin-1	ERLIN1	202352	194925	170730	206967	190414	207869	0.0942353	0.501342	-	-	22.7	9	-
713	Glypican-4;Secreted glypican-4	GPC4	22570.4	18833.9	15930.3	17266.6	20436	20895.9	0.040924	0.105767	-	-	9.1	5	-
714	NADH dehydrogenase [ubiquinone] iron-sulfur protein 3, mitochondrial	NDUFS3	358630	198737	175496	187706	239450	189500	-0.1848	0.298663	-	-	40.2	13	-
715	Serine/arginine-rich splicing factor 10	SRSF10	81189.7	98378.4	109126	106616	99285.9	95185.7	0.0697059	0.243826	-	-	37	9	-
716	Ceroid-lipofuscinosis neuronal protein 5	CLN5	186437	158642	153419	159903	169250	175027	0.0206638	0.0809213	-	-	15.9	6	-
717	Enoyl-CoA delta isomerase 2, mitochondrial	ECI2	403860	372517	373295	351453	403098	413828	0.0206725	0.0879559	-	-	44.3	14	-
718	KH domain-containing, RNA-binding, signal transduction-associated protein 3	KHDRBS3	13661.7	14312.6	17795.7	13109.3	14660.8	12671.1	-0.17162	0.697098	-	-	10	3	-
720	TAF5-like RNA polymerase II p300/CBP-associated factor-associated factor 65 kDa subunit 5L	TAF5L	26975.8	28601	25707.1	27282.4	26711.6	28293.3	0.0186648	0.0919947	-	-	9	5	-
721	Polycomb protein EED	EED	103682	104789	95279	111609	115034	107138	0.136699	1.0125	-	-	21.5	8	-
722	Splicing factor 3B subunit 1	SF3B1	1.38755e+06	1.50574e+06	1.40987e+06	1.4951e+06	1.43856e+06	1.37469e+06	0.00180104	0.00850495	-	-	29.2	39	-
723	Cold shock domain-containing protein E1	CSDE1	1.20082e+06	1.18958e+06	1.17829e+06	1.19002e+06	1.24426e+06	1.29239e+06	0.0617132	0.419442	-	-	42	37	-
724	WW domain-binding protein 4	WBP4	101634	76759.3	94429.1	79069.8	99599.3	128768	0.153694	0.355958	-	-	20	6	-
725	Interferon-inducible double-stranded RNA-dependent protein kinase activator A	PRKRA	185368	183612	186047	178757	189572	157364	-0.0826225	0.445208	-	-	41.5	12	-
726	Peptide chain release factor 1, mitochondrial	MTRF1	5852.05	6076.31	5731.45	7346.14	7561.03	6151.85	0.248517	1.30784	-	-	8.8	3	+
727	Ribosomal protein S6 kinase alpha-5	RPS6KA5	59168.1	56208.1	55842.3	59115.5	56463.1	52388.7	-0.0289509	0.149287	-	-	15	10	-
728	Mediator of RNA polymerase II transcription subunit 6	MED6	32173.4	42004.6	45098.1	39775.4	41336.2	36921.7	-0.00190974	0.00483444	-	-	18.3	4	-
729	E3 ubiquitin-protein ligase MYCBP2	MYCBP2	232889	220811	213229	256237	230224	260710	0.162703	1.12692	-	-	8.3	34	-
731	Nucleoplasmin-3	NPM3	55575.5	50433	48427.3	53634.2	54110.7	42661.8	-0.0442072	0.149793	-	-	39.9	5	-
732	Acyl-protein thioesterase 1	LYPLA1	169525	127867	121163	140154	148175	234320	0.296568	0.664768	-	-	13.1	3	-
733	GTPase Era, mitochondrial	ERAL1	50847.6	53692.3	54732.1	53353.6	52654.5	48661.7	-0.0427851	0.241008	-	-	16.9	6	-
734	U5 small nuclear ribonucleoprotein 200 kDa helicase	SNRNP200	1.86159e+06	1.97942e+06	1.92496e+06	2.05675e+06	1.9584e+06	1.85969e+06	0.0262212	0.139915	-	-	38.9	84	-
735	Mitochondrial tRNA-specific 2-thiouridylase 1	TRMU	25371.7	26830	26961.5	26668.1	27084.7	28092.8	0.048275	0.293166	-	-	13.8	5	-
736	TIP41-like protein	TIPRL	197143	210589	210669	183669	221028	181819	-0.081603	0.383212	-	-	36.8	10	-
738	TOM1-like protein 1	TOM1L1	80073.3	75376.1	87739.6	81251.2	72584.1	78405.7	-0.0652185	0.330391	-	-	11.6	4	-
739	Ribosomal protein S6 kinase alpha-4	RPS6KA4	85066.1	91286	86407.3	98348.9	87388.9	86580.8	0.0497575	0.264308	-	-	18.1	12	-
740	Surfeit locus protein 6	SURF6	195652	267411	343638	305477	261338	269341	0.0860595	0.173628	-	-	29.1	13	-
741	Protein phosphatase 1B	PPM1B	194422	196434	221516	194387	225239	274363	0.168612	0.617814	-	-	33.9	11	-
742	Arf-GAP with dual PH domain-containing protein 1	ADAP1	80545.7	94659.8	107650	90801.2	96753.4	90442.9	-0.0156001	0.0492828	-	-	30.2	10	-
743	Small subunit processome component 20 homolog	UTP20	229728	216407	245658	245946	221538	240562	0.0339936	0.167135	-	-	13.1	35	-
744	Nuclear pore complex protein Nup155	NUP155	524311	551805	519262	561186	543468	521193	0.0271499	0.156407	-	-	27	29	-
745	Protein XRP2	RP2	80459.5	79727.6	80378.3	77529.2	80916.4	79539.9	-0.0157665	0.0942268	-	-	17.1	6	-
747	WD repeat and HMG-box DNA-binding protein 1	WDHD1	271617	287613	242773	264485	285381	260387	0.0171407	0.0719157	-	-	21.1	21	-
748	Cartilage-associated protein	CRTAP	25997.7	21476.4	21585.9	21235.7	19104.1	19739	-0.196604	1.04103	-	-	7.7	4	-
749	Calcium-binding mitochondrial carrier protein Aralar1	SLC25A12	94350.2	100428	100385	93930.3	96823.9	85929.5	-0.0944923	0.608899	-	-	17	10	-
752	Paralemmin-1	PALM	64740.2	97827.5	63221.9	86627.7	90018.4	85914.7	0.247543	0.745828	-	-	31.8	10	-
753	Renin receptor	ATP6AP2	39408.8	40683.4	36332.5	35666	37001.6	37427.4	-0.0793293	0.496638	-	-	13.8	4	-
754	Ribonuclease H2 subunit A	RNASEH2A	67989.6	59060.7	54624.6	57314.5	69196.6	61350.2	0.0498685	0.177856	-	-	27.4	7	-
756	Calpain-15	CAPN15	6885.55	5621.76	6127.44	7790.65	7702.94	7913.28	0.33385	1.93538	-	-	3.2	3	+
757	Breast cancer anti-estrogen resistance protein 3	BCAR3	3939.63	4428.48	4573.03	4003.07	4095.72	4703.23	-0.0163821	0.0532296	-	-	4.7	3	+
758	Ribonuclease P protein subunit p20	POP7	61072.1	59545.6	70533.6	54704	59624.4	56026.9	-0.16305	0.974743	-	-	42.1	5	-
759	Ribonuclease P protein subunit p40	RPP40	105918	121883	137939	114415	124808	118446	-0.0247543	0.0854407	-	-	17.4	6	-
760	Eukaryotic translation initiation factor 3 subunit G	EIF3G	801038	739027	690034	752909	769324	823516	0.0745659	0.408629	-	-	46.6	21	-
761	Eukaryotic translation initiation factor 3 subunit J	EIF3J	186743	255545	312397	271817	239528	237694	0.0179746	0.0347726	-	-	35.3	11	-
762	Carbonyl reductase [NADPH] 3;Carbonyl reductase [NADPH] 1	CBR3;CBR1	19771.8	12236.9	10832.3	11758.8	10845.3	9871.66	-0.352616	0.822868	-	-	18.1	4	-
763	26S proteasome non-ATPase regulatory subunit 10	PSMD10	86943.2	69054.1	73885.4	71434.7	76789.4	70500	-0.0659786	0.275944	-	-	32.3	6	-
765	CAAX prenyl protease 1 homolog	ZMPSTE24	420862	462376	448195	421988	518808	603886	0.200045	0.767885	-	-	22.7	11	-
767	Isocitrate dehydrogenase [NADP] cytoplasmic	IDH1	1.62484e+06	1.65969e+06	1.64776e+06	1.48493e+06	1.73275e+06	1.77172e+06	0.0123008	0.0504688	-	-	52.2	23	-
768	Glutamyl-tRNA(Gln) amidotransferase subunit B, mitochondrial	GATB	91314.5	96596.6	93876.1	95791.3	93755.6	86273.9	-0.03195	0.175737	-	-	18	10	-
769	Protein SCO1 homolog, mitochondrial	SCO1	256690	236421	228333	204526	251574	223771	-0.0890776	0.41693	-	-	16.3	6	-
770	Attractin	ATRN	97700.3	81692.7	84024.3	81945.7	78992.9	78771	-0.131773	0.770353	-	-	7.9	11	-
771	Signal transducing adapter molecule 2	STAM2	207175	185268	148908	188316	194263	296490	0.308086	0.777416	-	-	21.1	10	-
773	Cyclin-K	CCNK	33849.3	33122.3	27344.8	30301.6	33809.9	32675.9	0.0422909	0.158532	-	-	8.3	4	-
774	Short-chain dehydrogenase/reductase 3	DHRS3	31831.2	30997	35677.7	33418.6	30130.5	35701.2	0.0100843	0.0369279	-	-	12.6	4	-
775	PRA1 family protein 3	ARL6IP5	117873	142534	153702	134185	134239	123337	-0.0723492	0.278209	-	-	17	4	-
778	Pre-mRNA-splicing factor SPF27	BCAS2	15210.1	17896.5	19389.6	21701.4	17844.6	17952.6	0.132493	0.49523	-	-	31.1	6	-
779	Dynactin subunit 3	DCTN3	232180	194306	227004	213872	197377	213379	-0.0617225	0.290118	-	-	26.9	6	-
780	DnaJ homolog subfamily C member 8	DNAJC8	1.06763e+06	515266	447714	502570	530286	585935	-0.219132	0.3074	-	-	42.7	16	-
781	Survival of motor neuron-related-splicing factor 30	SMNDC1	387352	292556	229337	273413	350321	314955	0.0716927	0.143083	-	-	41.2	10	-
782	Cell cycle checkpoint protein RAD17	RAD17	27520.1	28339.8	29920.2	30473.5	28632.1	25787.7	-0.0175206	0.0726013	-	-	10.7	5	-
783	ATP synthase subunit d, mitochondrial	ATP5H	294547	281512	318690	323243	288848	287911	0.00823408	0.0347874	-	-	45.3	9	-
785	Flotillin-1	FLOT1	24097.3	28246.8	29767.4	26078.3	27059.3	22702.3	-0.112961	0.466771	-	-	12.4	4	-
786	Triple functional domain protein	TRIO	32043.2	31364.7	32622.8	33564	31903.1	33318.5	0.0406306	0.25185	-	-	4.8	15	-
787	ATP synthase subunit g, mitochondrial	ATP5L	302882	223074	207925	193940	222595	207973	-0.215303	0.740174	-	-	44.7	4	-
788	Carboxypeptidase D	CPD	272542	262280	240100	256075	242975	256647	-0.034686	0.183694	-	-	11.4	17	-
789	Glutaredoxin-3	GLRX3	403824	364409	372998	352470	381680	391379	-0.0200083	0.0965078	-	-	31.6	13	-
790	Ribosomal L1 domain-containing protein 1	RSL1D1	1.24043e+06	2.13727e+06	3.11082e+06	2.20604e+06	1.95722e+06	1.47687e+06	-0.123698	0.146559	-	-	44.9	36	-
791	Wolframin	WFS1	23949.1	22978.1	21692	24441	25495.3	30133.7	0.217841	1.18603	-	-	8.1	7	-
792	ATP-dependent Clp protease ATP-binding subunit clpX-like, mitochondrial	CLPX	183267	166588	162414	167693	166018	157634	-0.0587203	0.341578	-	-	28.3	16	-
793	Nebulette	NEBL	327293	454296	353708	411727	472338	374823	0.156981	0.511304	-	-	37.4	12	-
794	SEC14-like protein 2	SEC14L2	256079	218548	199256	221784	251672	248801	0.105508	0.440195	-	-	25.3	9	-
797	Gamma-synuclein	SNCG	842757	755754	757848	809054	800516	1.07923e+06	0.178052	0.683483	-	-	81.9	11	-
798	Probable cytosolic iron-sulfur protein assembly protein CIAO1	CIAO1	98409.9	94047	105025	96225.5	112556	111131	0.102781	0.551589	-	-	21.8	8	-
799	DNA fragmentation factor subunit beta	DFFB	112672	135719	130340	123812	148723	140425	0.12518	0.57448	-	-	21	6	-
800	AN1-type zinc finger protein 5	ZFAND5	80466.7	79271.1	79030.5	74913.6	77765.8	69273.3	-0.106977	0.759166	-	-	16.4	4	-
801	Signal recognition particle subunit SRP72	SRP72	728603	817156	905992	988075	878315	1.00931e+06	0.233138	1.246	-	-	40.7	29	-
803	Decapping and exoribonuclease protein	DXO	24029	26498.7	26347.8	23361.1	25004.6	26440.7	-0.0397726	0.190353	-	-	8.1	3	-
804	N(G),N(G)-dimethylarginine dimethylaminohydrolase 1	DDAH1	470835	403251	330203	404019	414468	480750	0.120239	0.379707	-	-	46.3	11	-
805	ATP-dependent DNA helicase Q4	RECQL4	33405.6	32233.4	31871.9	32039.6	32196.9	33228.7	-0.000575177	0.00292555	-	-	9.1	8	-
806	ATP-dependent DNA helicase Q5	RECQL5	212142	251289	324885	254173	225053	180598	-0.248483	0.66481	-	-	10.5	9	-
807	Unconventional prefoldin RPB5 interactor 1	URI1	85363.4	78832	78521.4	81082.3	87820.8	95883.1	0.123247	0.720984	-	-	25.6	11	-
809	Metastasis-associated protein MTA2	MTA2	695578	823715	951376	767919	777825	717755	-0.115494	0.442028	-	-	34.1	22	-
810	Serine/threonine-protein kinase 10	STK10	230347	255882	238982	271034	270534	262959	0.150976	1.19473	-	-	20.6	23	-
811	Glutamine--fructose-6-phosphate aminotransferase [isomerizing] 2	GFPT2	86505.8	96029.5	91766	99722.8	87754.2	88769	0.00907072	0.0389113	-	-	19.5	13	-
812	Tubulin polymerization-promoting protein	TPPP	65346.4	64889.7	44884.5	50830.5	67357.4	56563.9	0.00836527	0.0164967	-	-	17.8	4	-
814	Kelch repeat and BTB domain-containing protein 11	KBTBD11	42796.7	43915.7	45144.8	40012.4	42672	39885.9	-0.105726	0.781354	-	-	9	5	-
815	Mitochondrial import receptor subunit TOM70	TOMM70A	738438	558391	482802	585867	563152	639134	0.0276778	0.0644636	-	-	28.6	21	-
816	Importin-13	IPO13	5674.76	4557.23	6160.4	5397.9	4655.8	5742.87	-0.0475129	0.126234	-	-	5.2	3	+
817	Phospholipase DDHD2	DDHD2	21172	19767.3	16411.1	21664.8	21608.3	20756.4	0.166848	0.791268	-	-	9	6	-
818	Unconventional myosin-Id	MYO1D	212367	271128	274155	252678	265304	211513	-0.0516096	0.150893	-	-	22.2	22	-
819	TOX high mobility group box family member 4	TOX4	43339.1	47200.6	53681.3	50076	44956.8	48701.8	-0.000753906	0.00258535	-	-	8.7	5	-
820	Protein-methionine sulfoxide oxidase MICAL2	MICAL2	3102.29	3322.33	3721.36	3819.61	2955.07	3332.72	-0.00934555	0.0248078	-	-	3.6	3	+
821	Protein transport protein Sec24D	SEC24D	301930	323937	312411	318759	341879	323124	0.0682225	0.463131	-	-	14	15	-
822	STAGA complex 65 subunit gamma	SUPT7L	22657.5	33133.1	32792.6	33237.5	27799.7	34015.9	0.117487	0.301125	-	-	6.3	3	-
824	E3 UFM1-protein ligase 1	UFL1	307840	286738	274000	285647	285058	290012	-0.0114944	0.0584865	-	-	35.1	26	-
825	Transmembrane and coiled-coil domains protein 1	TMCC1	33570	34382.9	43794.1	35574.5	29183.5	28553.1	-0.256654	1.00432	-	-	13.1	6	-
826	SAM and SH3 domain-containing protein 1	SASH1	8937	10211	10194.3	9213.64	9355.48	10053	-0.0341345	0.143615	-	-	3.4	3	+
827	UBX domain-containing protein 7	UBXN7	123369	133665	132286	143693	131320	140660	0.0943415	0.640084	-	-	33.7	13	-
828	SUN domain-containing protein 1	SUN1	55357.2	61389.4	62253.1	63851.4	57607	55953.6	-0.0132376	0.0553486	-	-	10.7	9	-
829	Proline synthase co-transcribed bacterial homolog protein	PROSC	232755	207908	190996	209672	222439	260318	0.13117	0.56018	-	-	34.9	9	-
830	Erlin-2	ERLIN2	58478.3	55790.6	51660.3	55781	53297.9	52775	-0.0344247	0.181021	-	-	11.8	4	-
831	Pre-mRNA-processing factor 6	PRPF6	823474	821196	699552	895138	835968	867935	0.152421	0.916315	-	-	40.1	41	-
833	Pre-mRNA cleavage complex 2 protein Pcf11	PCF11	94691.5	118073	115390	119266	119431	106049	0.0758624	0.304577	-	-	9.4	14	-
834	Protein furry homolog-like	FRYL	132288	127070	119484	138741	128333	126144	0.0537459	0.305948	-	-	5.3	17	-
835	Nuclear factor of activated T-cells 5	NFAT5	34128.6	32984.9	32149.1	32640.6	34394.6	30363	-0.0288019	0.144037	-	-	6.4	7	-
836	Endonuclease domain-containing 1 protein	ENDOD1	123980	146305	149191	156740	151279	132997	0.0735787	0.304169	-	-	24.4	10	-
838	D-glucuronyl C5-epimerase	GLCE	28495.5	39944	50472.3	37737.5	35270.1	22689.2	-0.309251	0.569359	-	-	9.6	6	-
840	Glutaminase kidney isoform, mitochondrial	GLS	178551	142520	124704	145737	157968	156083	0.0597646	0.178797	-	-	4	3	-
841	HAUS augmin-like complex subunit 5	HAUS5	77159.7	61688.4	52913.3	70945.5	67871.5	84873.7	0.232786	0.766549	-	-	13.9	9	-
842	RING finger protein 37	UBOX5	7704.48	9485.11	10073	9257.47	8938.77	8394.79	-0.0278627	0.0859713	-	-	6.6	3	+
844	Lysine-specific demethylase 4B	KDM4B	52801.1	54205.4	53701.1	57456.9	53785.6	48394.9	-0.0131335	0.0568158	-	-	11.1	9	-
845	Protein SOGA1;N-terminal form;C-terminal 80 kDa form	SOGA1	15146.3	15061.5	17491.6	16627.9	15190.6	15727.7	-0.00213389	0.00795763	-	-	3.4	5	-
846	Ubiquitin carboxyl-terminal hydrolase 19	USP19	170118	185740	197545	169462	187887	160415	-0.0964504	0.49008	-	-	13.2	13	-
847	WD repeat-containing protein 47	WDR47	27289.3	27073.8	19136.4	25536.3	26266	25364.8	0.0890086	0.256902	-	-	8.1	5	-
848	AP-2 complex subunit alpha-2	AP2A2	238341	254185	239039	242692	281895	243988	0.0683135	0.360098	-	-	18	16	-
849	Protein transport protein Sec31A	SEC31A	566811	566849	565763	543013	569851	540095	-0.0404148	0.269906	-	-	20.3	25	-
850	Protein HEXIM1	HEXIM1	235108	202413	217302	200794	211205	240475	-0.00669217	0.0240814	-	-	32	13	-
851	Tight junction protein ZO-3	TJP3	114900	123433	114500	124026	125973	121776	0.0761755	0.544661	-	-	18.8	15	-
855	E3 ubiquitin-protein ligase UBR5	UBR5	263480	276637	283532	276200	269349	255157	-0.0408749	0.244753	-	-	12.2	32	-
856	Arf-GAP domain and FG repeat-containing protein 2	AGFG2	188871	150601	103912	188459	191423	220702	0.476538	1.27111	-	-	18.3	9	-
857	Splicing factor, arginine/serine-rich 15	SCAF4	52791.2	40636.2	38644.8	47660.7	49725.2	70499.1	0.337016	0.975727	-	-	11.6	9	-
859	NADH dehydrogenase [ubiquinone] 1 beta subcomplex subunit 6	NDUFB6	69936.8	36551.3	28394.2	41456.4	48401.2	103250	0.504378	0.557971	-	-	35.4	6	-
860	Mitofusin-2	MFN2	155667	155989	149021	157900	150231	162857	0.03146	0.18698	-	-	12.5	8	-
861	Snurportin-1	SNUPN	77810.9	83687.3	73473.9	78023.4	78462.1	64701.5	-0.0908365	0.404135	-	-	10.8	5	-
862	Ubiquitin conjugation factor E4 B	UBE4B	42856.8	39642.3	37080.6	40220.8	41258.8	39370.7	0.0175122	0.0812553	-	-	11.5	11	-
863	Zinc finger protein-like 1	ZFPL1	68043.5	60858.7	70180.1	65189.7	66801.1	55271.9	-0.0906411	0.402503	-	-	14.2	4	-
864	Elongator complex protein 1	IKBKAP	450923	473622	484584	459126	473934	454281	-0.0220674	0.127996	-	-	21.7	22	-
865	Ubiquitin-like protein 3	UBL3	1473.23	1425.47	2202.58	1205.37	1730.31	1737.11	-0.117473	0.212226	-	-	22.2	3	+
868	NADH dehydrogenase [ubiquinone] 1 beta subcomplex subunit 4	NDUFB4	18773	17372.6	17720.7	16123.5	15514.8	12812.3	-0.283525	1.50829	-	-	33.3	3	-
869	NADH dehydrogenase [ubiquinone] 1 alpha subcomplex subunit 7	NDUFA7	230392	305001	234287	210730	280034	192690	-0.177969	0.488337	-	-	61.1	9	-
871	LETM1 and EF-hand domain-containing protein 1, mitochondrial	LETM1	629969	551145	540645	510543	566492	537688	-0.0905125	0.487321	-	-	36.7	25	-
872	Epsin-2	EPN2	185216	189982	192920	178859	172776	173127	-0.114507	0.9763	-	-	16.3	11	-
873	Starch-binding domain-containing protein 1	STBD1	117208	100448	93849.2	104907	114064	110905	0.0881119	0.406003	-	-	25.7	9	-
875	Zinc finger Ran-binding domain-containing protein 2	ZRANB2	464386	352018	422865	407181	523362	556337	0.259421	0.904809	-	-	43.8	17	-
876	Sorting nexin-4	SNX4	55404.8	59045.9	62673.2	54526.1	58509	50910.1	-0.112046	0.647947	-	-	20.7	10	-
877	Luc7-like protein 3	LUC7L3	493693	706528	951730	831010	644918	633362	0.0106999	0.0154933	-	-	34.5	19	-
879	Chromosome-associated kinesin KIF4A	KIF4A	68989.3	77579.5	80461.8	77893.2	75256.7	69885.4	-0.0240139	0.103679	-	-	10.7	13	-
880	Myotubularin-related protein 5	SBF1	48323.8	57777.2	58354	60137.5	52131.5	57942.2	0.0523233	0.206192	-	-	4.7	8	-
881	Golgi SNAP receptor complex member 1	GOSR1	68754.9	83827.4	81567.7	79990.2	76287	74533.9	-0.0159082	0.0609553	-	-	21.2	6	-
882	Histone acetyltransferase KAT7	KAT7	22252.5	26081.2	20252.3	21618	26738.1	20668.3	0.00783134	0.0198981	-	-	8.2	4	-
883	Arginyl-tRNA--protein transferase 1	ATE1	348786	342981	347952	336463	368420	353673	0.0249523	0.144924	-	-	7.7	4	-
884	Arginyl-tRNA--protein transferase 1	ATE1	31452.2	32349.2	34891.3	30404.4	32026.5	29159.9	-0.10741	0.683367	-	-	6.2	3	-
888	Vesicle-associated membrane protein-associated protein B/C	VAPB	363147	355035	305382	350314	344073	394735	0.0910393	0.427246	-	-	51.9	13	-
889	RasGAP-activating-like protein 1	RASAL1	13595.2	13313.7	15173.6	13706.3	13935.1	11952.7	-0.0888959	0.408393	-	-	6.2	5	-
891	Myelin protein zero-like protein 1	MPZL1	270531	275519	331673	253766	249057	242829	-0.229263	1.36281	-	-	22.4	8	-
892	NADH dehydrogenase [ubiquinone] 1 subunit C2;NADH dehydrogenase [ubiquinone] 1 subunit C2, isoform 2	NDUFC2;NDUFC2-KCTD14	94745.4	65027.1	65261.3	69365.2	74002.2	69319.5	-0.0587606	0.150256	-	-	35.3	5	-
893	NADH dehydrogenase [ubiquinone] 1 alpha subcomplex subunit 10, mitochondrial	NDUFA10	160813	162628	148752	161510	158889	139352	-0.0405003	0.191647	-	-	34.4	12	-
894	Peptidyl-prolyl cis-trans isomerase FKBP9	FKBP9	603105	578136	561873	546613	570919	557618	-0.0569928	0.387602	-	-	21.8	15	-
895	6-phosphogluconolactonase	PGLS	123540	118543	129368	126070	135884	131706	0.0840156	0.575885	-	-	37.2	7	-
896	Bifunctional 3-phosphoadenosine 5-phosphosulfate synthase 2;Sulfate adenylyltransferase;Adenylyl-sulfate kinase	PAPSS2	190129	213659	248430	205472	255687	208993	0.0405513	0.118748	-	-	33.6	20	-
897	Structural maintenance of chromosomes protein 2	SMC2	585465	616789	649515	621938	608330	583877	-0.028812	0.157271	-	-	26.6	34	-
898	Ubiquitin-like modifier-activating enzyme ATG7	ATG7	78051.6	74815.8	67132.3	71556.7	74744.5	69894.9	-0.022845	0.105543	-	-	19.2	13	-
899	Transforming acidic coiled-coil-containing protein 2	TACC2	92553.9	103170	99124.4	98748.6	99423	89379.3	-0.0364035	0.182932	-	-	17.3	10	-
900	Phenylalanine--tRNA ligase, mitochondrial	FARS2	47116.7	52116.5	50453.9	48597.3	50933.7	47236.3	-0.0278507	0.145777	-	-	17.1	8	-
901	Zinc finger and BTB domain-containing protein 7A	ZBTB7A	12248.9	12988.2	12075.4	11682.6	14273	10998.9	-0.0223076	0.071166	-	-	8.2	3	-
902	Acyl-protein thioesterase 2	LYPLA2	366623	428827	536261	435147	420149	414203	-0.0516295	0.1469	-	-	29.4	7	-
903	Importin-7	IPO7	226683	196205	175369	241858	192255	214686	0.118662	0.434296	-	-	13.5	14	-
904	E3 ubiquitin-protein ligase ARIH2	ARIH2	72049.3	70077.7	73150	69692.7	74974.7	67404.1	-0.0228498	0.121872	-	-	14	7	-
905	Tumor necrosis factor alpha-induced protein 8	TNFAIP8	69193.2	55691	44219.8	51741.7	48649.9	47100.3	-0.174422	0.521882	-	-	13.3	3	-
906	Mitogen-activated protein kinase kinase kinase 6	MAP3K6	5347.02	5838.86	6096.61	5032.82	4706.24	5793.61	-0.157342	0.705936	-	-	3.8	4	+
907	Pre-mRNA-splicing factor SLU7	SLU7	31776.4	38885.4	39418.4	37454.8	31391.9	32200.8	-0.121138	0.484857	-	-	9	5	-
908	Phosphoacetylglucosamine mutase	PGM3	791303	753397	710300	714469	875191	797073	0.0783707	0.365722	-	-	39.7	25	-
909	Adenylyltransferase and sulfurtransferase MOCS3;Molybdopterin-synthase adenylyltransferase;Molybdopterin-synthase sulfurtransferase	MOCS3	17504	17340.3	16590.7	15979.1	15049.6	14557.7	-0.174831	1.26868	-	-	10.7	4	-
911	CD2 antigen cytoplasmic tail-binding protein 2	CD2BP2	29927.1	33173.5	31367	35921.2	24982.1	31846.8	-0.0412833	0.11325	-	-	14.1	4	-
912	Zinc finger FYVE domain-containing protein 9	ZFYVE9	4055.49	5957.79	5029.83	5319.49	4814.85	5199.38	0.0439851	0.110897	-	-	2.2	3	+
913	Tumor necrosis factor receptor superfamily member 6B	TNFRSF6B	70808	71897.2	64217.5	80385.7	80278.8	68323	0.143838	0.787004	-	-	22.3	7	-
914	Supervillin	SVIL	58045.4	59806.8	64316.5	60859.6	57314.2	61604.8	-0.0184211	0.0923597	-	-	8.6	13	-
915	BAG family molecular chaperone regulator 4	BAG4	17012.7	53526.6	53821.3	49831.9	41931.6	44266	0.305421	0.305148	-	-	13.3	4	-
916	Activator of 90 kDa heat shock protein ATPase homolog 1	AHSA1	916468	913453	844585	864965	910869	821371	-0.0425796	0.233984	-	-	57.1	17	-
917	Poly(A)-specific ribonuclease PARN	PARN	881845	937723	972746	914134	987669	1.05595e+06	0.0817192	0.457401	-	-	34.1	23	-
918	dTDP-D-glucose 4,6-dehydratase	TGDS	41139.6	45773	51128.5	45927.9	41287.2	48275.5	-0.0242653	0.0844644	-	-	8.6	4	-
919	Proteasome assembly chaperone 1	PSMG1	497914	496882	564914	460092	493805	500270	-0.0994201	0.592293	-	-	41	14	-
920	Sphingosine-1-phosphate lyase 1	SGPL1	458674	497219	494512	468716	468195	471674	-0.0412471	0.259176	-	-	26.2	15	-
922	Ribosome biogenesis protein NSA2 homolog	NSA2	51046.1	68141	71966.3	73059.7	64652.4	61141.8	0.0687652	0.190854	-	-	18.8	5	-
923	GDH/6PGL endoplasmic bifunctional protein;Glucose 1-dehydrogenase;6-phosphogluconolactonase	H6PD	204885	218279	190558	210201	225210	218409	0.0929512	0.583621	-	-	21.4	15	-
924	Protein transport protein Sec24A	SEC24A	138997	136285	126266	137795	139772	125787	0.00614603	0.027799	-	-	14.7	12	-
925	Protein transport protein Sec24B	SEC24B	135800	134052	139045	133239	135003	131654	-0.0320212	0.211116	-	-	13.9	15	-
927	NAD kinase	NADK	50392.3	54291.6	62313.9	49415	53741.5	58411.3	-0.0454182	0.168483	-	-	15	6	-
928	Tyrosyl-DNA phosphodiesterase 2	TDP2	67913.3	59327.4	46993.2	55171.8	67555.2	67665.7	0.13786	0.407532	-	-	14.8	5	-
931	Histidine protein methyltransferase 1 homolog	METTL18	20477.7	25995	23342.4	24755.3	24150.6	24553.2	0.0801543	0.35054	-	-	6.2	3	-
932	Persulfide dioxygenase ETHE1, mitochondrial	ETHE1	468787	423319	361939	417290	412627	440245	0.0259234	0.0920035	-	-	40.6	10	-
933	Long-chain-fatty-acid--CoA ligase 3	ACSL3	478999	558324	589975	539444	539237	454909	-0.0846032	0.333533	-	-	30.3	19	-
934	DNA-directed RNA polymerase I subunit RPA1	POLR1A	138323	147019	151694	147863	151563	147704	0.0338928	0.202706	-	-	11.5	18	-
935	YEATS domain-containing protein 4	YEATS4	73967.7	75407.1	81086.9	73097.4	78558.1	91123	0.0701103	0.305325	-	-	44.9	10	-
936	Zinc finger and BTB domain-containing protein 11	ZBTB11	48315.8	55638.4	57142	57312.5	55587.6	51534.3	0.0320067	0.135247	-	-	8.5	8	-
937	CCR4-NOT transcription complex subunit 4	CNOT4	89044.9	90798.5	100847	94736.8	88726.6	110983	0.0647542	0.261125	-	-	9.9	7	-
938	STAM-binding protein	STAMBP	446953	404988	429357	388093	406614	395747	-0.10518	0.773461	-	-	30.7	13	-
939	Cleavage and polyadenylation specificity factor subunit 4	CPSF4	20434.6	20236	20816.6	21301.8	21669	20802.6	0.0525658	0.336977	-	-	33.1	7	-
941	N-acetylserotonin O-methyltransferase-like protein	ASMTL	203511	204555	200783	210018	216425	203091	0.0477585	0.327353	-	-	28.8	19	-
942	Phosphatidate cytidylyltransferase 2	CDS2	116651	123148	123908	122571	126678	119082	0.0182962	0.102949	-	-	13	4	-
945	Bromodomain-containing protein 1	BRD1	41825.8	53507.8	58396.4	49781.1	48891.8	49975.5	-0.0345362	0.102318	-	-	3.9	4	-
946	Ribonuclease P protein subunit p29	POP4	59171.7	95181	100362	83713.2	86571.1	69104.2	-0.0582022	0.104289	-	-	27.3	5	-
947	E3 ubiquitin-protein ligase HERC2	HERC2	69189.6	72375.4	75510.4	77106.1	67097.8	70609.8	-0.0165828	0.0753854	-	-	4.6	20	-
948	Ras-related protein Rab-3D	RAB3D	170208	190629	193316	189669	204056	204129	0.110969	0.701828	-	-	19.6	5	-
949	Synaptosomal-associated protein 29	SNAP29	74262.3	86868.5	75738.1	80781.3	97055	99309.4	0.224091	1.12612	-	-	33.7	8	-
950	Serine/threonine-protein kinase OSR1	OXSR1	270710	251828	225462	254254	251231	252253	0.0226959	0.101395	-	-	24.3	12	-
951	Geranylgeranyl pyrophosphate synthase	GGPS1	32313.5	26718.2	26023.9	26539	27085.7	26025.7	-0.0880716	0.396327	-	-	13	3	-
952	Heat shock 70 kDa protein 4L	HSPA4L	369758	329849	291126	347446	364257	333551	0.0832072	0.365965	-	-	33.5	25	-
953	Polypyrimidine tract-binding protein 3	PTBP3	101392	92581.7	55894.6	98302.1	107209	92779.4	0.299359	0.685593	-	-	10.9	5	-
954	TBC1 domain family member 8	TBC1D8	17115.1	18291.1	22475.5	17986.5	17308.9	15416.5	-0.183953	0.755782	-	-	7	7	-
956	U6 snRNA-associated Sm-like protein LSm8	LSM8	153736	140392	176401	134653	132740	132474	-0.228408	1.35262	-	-	44.8	4	-
957	AP-2 complex subunit alpha-1	AP2A1	892299	943945	954388	911765	977542	891875	-0.00538136	0.0261478	-	-	27.4	28	-
958	Protein Wiz	WIZ	7865.33	8655.06	7672.53	7894.68	8031.11	7084.78	-0.0725166	0.332578	-	-	4.3	3	+
959	Probable ATP-dependent RNA helicase DDX58	DDX58	39862.4	41316.4	43497.1	40533	41480.1	39091.7	-0.0414274	0.241022	-	-	11.4	10	-
960	Double-stranded RNA-binding protein Staufen homolog 1	STAU1	329413	321513	329297	315637	319354	373951	0.0373696	0.173331	-	-	39.7	19	-
961	Tetratricopeptide repeat protein 4	TTC4	118456	95752.1	101236	101018	94383.3	100417	-0.0874115	0.414733	-	-	27.6	12	-
963	BAG family molecular chaperone regulator 2	BAG2	525370	366281	339339	409825	437062	533817	0.183394	0.465124	-	-	52.6	13	-
964	BAG family molecular chaperone regulator 3	BAG3	47702.3	107876	63888	64150.4	85573.2	64956.1	0.039057	0.048177	-	-	38.1	16	-
965	Mitogen-activated protein kinase kinase kinase kinase 4	MAP4K4	96182.4	101422	106627	101639	95438.1	91489.1	-0.0763446	0.461721	-	-	11.1	12	-
966	Malonyl-CoA decarboxylase, mitochondrial	MLYCD	87144.4	90677.3	83823.5	85188.7	100951	109266	0.168169	0.837895	-	-	15.9	7	-
967	Quinone oxidoreductase-like protein 1	CRYZL1	555907	529569	567134	523031	519415	616222	0.00129286	0.00495079	-	-	37.2	15	-
968	Apoptosis-inducing factor 1, mitochondrial	AIFM1	934970	975730	1.00878e+06	967249	980911	945841	-0.0121119	0.0660577	-	-	42.4	25	-
969	Chloride intracellular channel protein 3	CLIC3	44514.8	36486.7	40452.2	40430.3	37030	37521.5	-0.075341	0.352506	-	-	43.6	7	-
973	Uridine diphosphate glucose pyrophosphatase	NUDT14	29275.1	27691.9	26470.8	26785.1	33250.7	31347.3	0.126538	0.610415	-	-	22.1	4	-
976	3(2),5-bisphosphate nucleotidase 1	BPNT1	399576	413069	383676	381493	524703	441047	0.159783	0.657458	-	-	12.5	4	-
978	N(G),N(G)-dimethylarginine dimethylaminohydrolase 2	DDAH2	163103	121528	112905	136768	141368	195419	0.25186	0.672388	-	-	34.7	9	-
979	Abhydrolase domain-containing protein 16A	ABHD16A	46991	50455.9	56415	51195.6	49042.6	46072.4	-0.0698426	0.332084	-	-	14.5	7	-
980	Thioredoxin domain-containing protein 12	TXNDC12	320351	399817	447700	406469	339353	384256	-0.0378407	0.103629	-	-	48.3	8	-
982	Probable tRNA pseudouridine synthase 2	TRUB2	13856.6	15728.2	13677.4	15075.1	15040.8	15267.4	0.0719275	0.379088	-	-	13	4	-
983	Methyl-CpG-binding domain protein 3	MBD3	71165.5	56682.2	57376.7	51883.1	57189.8	56910	-0.151612	0.705368	-	-	27.5	7	-
984	DNA topoisomerase 3-beta-1	TOP3B	54218.4	58241.8	67420.8	61371.1	58503.1	54325.1	-0.0421143	0.163264	-	-	14.3	8	-
985	Diphosphoinositol polyphosphate phosphohydrolase 1	NUDT3	371006	285162	217938	299132	352740	427254	0.322446	0.775524	-	-	42.4	7	-
986	B-cell lymphoma/leukemia 10	BCL10	60448.8	45895.6	34762.6	59740.9	52403.7	68924.6	0.387268	1.00808	-	-	26.2	7	-
987	NADH dehydrogenase [ubiquinone] 1 beta subcomplex subunit 10	NDUFB10	50878.2	54686.2	55005	55931.5	56211.4	48070.6	-0.00603627	0.0238189	-	-	35.5	5	-
988	Cleft lip and palate transmembrane protein 1	CLPTM1	152559	126656	100935	128907	132789	126946	0.0519924	0.138011	-	-	9.3	7	-
989	Zinc finger BED domain-containing protein 1	ZBED1	18075.2	19184.1	21397.8	17460.8	18797.5	16470.5	-0.15228	0.81706	-	-	10.4	6	-
990	Molybdopterin synthase catalytic subunit	MOCS2	11472	9989.9	8383.06	10575.1	9662.02	12414.8	0.133639	0.410914	-	-	18.6	3	+
991	Mitochondrial import receptor subunit TOM40 homolog	TOMM40	276656	282670	237328	263132	292834	269167	0.0534251	0.239184	-	-	24.3	7	-
992	Peroxisomal membrane protein 11B	PEX11B	356959	410793	499957	310521	311099	385355	-0.325908	1.23299	-	-	25.5	6	-
993	Serine/threonine-protein kinase PAK 4	PAK4	208271	231262	261314	220106	227071	178532	-0.165418	0.651803	-	-	39.9	20	-
994	Serine/threonine-protein kinase Chk2	CHEK2	52231.7	56773.8	55911.5	56387.1	59199.4	50604.1	0.00896832	0.0372808	-	-	15.5	8	-
995	Actin-like protein 6A	ACTL6A	338457	314213	331589	294932	358646	361467	0.0388977	0.155572	-	-	29.4	13	-
996	Histone-lysine N-methyltransferase NSD2	WHSC1	22693.5	29005.1	37961.7	30677.9	27900.5	25534	-0.0644054	0.133629	-	-	6.4	6	-
997	Molybdopterin synthase sulfur carrier subunit	MOCS2	25833.4	30083.9	29324.8	27631.2	29037.6	28526.9	0.00206455	0.00837844	-	-	30.7	3	-
999	Cytochrome b5	CYB5A	29022.7	24820.5	28832.6	27121.7	23284.9	24556.6	-0.140487	0.71311	-	-	36.7	3	-
1000	L-lactate dehydrogenase A chain	LDHA	4.84675e+06	5.05151e+06	5.2366e+06	4.56401e+06	5.41842e+06	5.16599e+06	-0.00171562	0.00660359	-	-	39.8	21	-
1001	Glutamate dehydrogenase 1, mitochondrial;Glutamate dehydrogenase 2, mitochondrial	GLUD1;GLUD2	2.05909e+06	2.2434e+06	2.54667e+06	2.06865e+06	2.00638e+06	2.00005e+06	-0.167659	0.958913	-	-	52.5	28	-
1002	Dihydrofolate reductase	DHFR	100215	93745.3	89713.9	96717.7	96794.5	102692	0.0632838	0.38632	-	-	44.4	8	-
1003	NADH-cytochrome b5 reductase 3;NADH-cytochrome b5 reductase 3 membrane-bound form;NADH-cytochrome b5 reductase 3 soluble form	CYB5R3	626879	752764	795609	682547	780498	686639	-0.0125224	0.039979	-	-	55.4	15	-
1004	Glutathione reductase, mitochondrial	GSR	2.037e+06	2.12299e+06	2.3556e+06	2.0355e+06	1.97279e+06	2.06657e+06	-0.0985919	0.601891	-	-	45.5	23	-
1005	Cytochrome c oxidase subunit 2	MT-CO2	276413	264044	220908	238705	283892	261547	0.0455311	0.161228	-	-	30.8	6	-
1006	Superoxide dismutase [Cu-Zn]	SOD1	502692	470713	522854	456706	425231	474934	-0.14123	0.968067	-	-	41.6	6	-
1007	Purine nucleoside phosphorylase	PNP	1.12762e+06	1.08093e+06	1.06983e+06	1.01127e+06	1.05084e+06	1.18751e+06	-0.0157652	0.0691468	-	-	69.9	18	-
1008	Hypoxanthine-guanine phosphoribosyltransferase	HPRT1	1.11927e+06	940915	836509	894344	911966	912625	-0.0810333	0.313866	-	-	56.4	11	-
1009	Aspartate aminotransferase, mitochondrial	GOT2	2.57274e+06	3.01243e+06	3.61048e+06	2.70302e+06	2.72503e+06	2.52314e+06	-0.196787	0.790488	-	-	63.5	31	-
1010	Epidermal growth factor receptor	EGFR	562374	533111	555141	537695	516046	494638	-0.0927211	0.677045	-	-	31.6	32	-
1011	Phosphoglycerate kinase 1	PGK1	1.2768e+07	1.27396e+07	1.35777e+07	1.207e+07	1.38381e+07	1.40303e+07	0.0285104	0.123766	-	-	73.6	37	-
1012	Adenylate kinase isoenzyme 1	AK1	856337	802610	772486	776624	810643	816131	-0.0157676	0.0815369	-	-	53.6	13	-
1015	Urokinase-type plasminogen activator;Urokinase-type plasminogen activator long chain A;Urokinase-type plasminogen activator short chain A;Urokinase-type plasminogen activator chain B	PLAU	10080.8	15295.8	8388.71	10018.2	14847.8	9517.69	0.043433	0.0604089	-	-	13.8	5	-
1016	Adenosine deaminase	ADA	301606	274293	294535	258444	258185	271390	-0.142734	1.11077	-	-	39.4	14	-
1017	Carbonic anhydrase 2	CA2	356052	380517	396305	355734	399210	404796	0.0328282	0.155494	-	-	43.1	9	-
1018	Argininosuccinate synthase	ASS1	414009	463804	511327	438615	478429	399914	-0.0754921	0.304061	-	-	29.1	15	-
1020	Complement C3;Complement C3 beta chain;C3-beta-c;Complement C3 alpha chain;C3a anaphylatoxin;Acylation stimulating protein;Complement C3b alpha chain;Complement C3c alpha chain fragment 1;Complement C3dg fragment;Complement C3g fragment;Complement C3d fragment;Complement C3f fragment;Complement C3c alpha chain fragment 2	C3	206331	21973.4	15108.6	20255.3	20422.3	20679.6	-1.00045	0.526041	-	-	3.7	6	-
1021	Metalloproteinase inhibitor 1	TIMP1	48298.7	46590.5	46957.8	41623.2	46210.4	45125.6	-0.0946123	0.644468	-	-	18.8	4	-
1022	Cystatin-C	CST3	23590.7	26435.4	29792.9	25237.3	22669.9	22510.5	-0.176242	0.858393	-	-	25.3	3	-
1026	GTPase KRas;GTPase KRas, N-terminally processed	KRAS	156152	151086	174846	160117	175254	176318	0.0874477	0.482669	-	-	19.1	4	-
1027	Low-density lipoprotein receptor	LDLR	55924.9	59835.1	46165.9	54135.6	63506.6	61590.8	0.15163	0.62824	-	-	13.4	9	-
1029	Transforming growth factor beta-1;Latency-associated peptide	TGFB1	65042.8	69479.7	80215.7	66489.3	67232	71380.5	-0.061355	0.273886	-	-	12.8	5	-
1030	Ig kappa chain C region	IGKC	46612.9	4334.33	4418.59	3640.22	3790.94	4782.82	-1.25254	0.718777	-	-	51.4	3	-
1031	Ig gamma-1 chain C region	IGHG1	260480	38742.6	53668.5	39793.7	40843.6	51994.7	-0.893362	0.675382	-	-	13.6	3	-
1033	Ig gamma-3 chain C region	IGHG3	739749	91420.7	117497	87634.5	95415.6	113224	-1.02307	0.698394	-	-	14.3	3	-
1037	Prelamin-A/C;Lamin-A/C	LMNA	2.52307e+06	2.04245e+06	2.13851e+06	2.19689e+06	2.18599e+06	2.07354e+06	-0.0487463	0.204905	-	-	58.3	50	-
1039	Fibrinogen alpha chain;Fibrinopeptide A;Fibrinogen alpha chain	FGA	145464	14218.4	16580.8	14715.1	13031.2	14542	-1.20679	0.734042	-	-	6.8	4	-
1043	Transferrin receptor protein 1;Transferrin receptor protein 1, serum form	TFRC	1.39689e+06	1.59383e+06	1.59784e+06	1.48585e+06	1.6453e+06	1.56144e+06	0.0338927	0.155903	-	-	43.8	30	-
1044	Serotransferrin	TF	78566.2	10354.3	10164.2	9848.31	10373.2	11123.6	-0.954401	0.62132	-	-	10.6	6	-
1045	Ferritin light chain	FTL	137120	149914	210641	184248	175450	173676	0.124915	0.349169	-	-	45.7	9	-
1046	Ferritin heavy chain;Ferritin heavy chain, N-terminally processed	FTH1	185826	234118	301946	258363	225661	214739	-0.0231139	0.0466466	-	-	55.2	10	-
1050	NADH-ubiquinone oxidoreductase chain 5	MT-ND5	76552.6	108191	129497	87914.1	98189.1	78050.9	-0.22358	0.549186	-	-	9	4	-
1053	Catalase	CAT	1.16265e+06	1.28136e+06	1.43746e+06	1.1651e+06	1.14152e+06	1.11707e+06	-0.175827	1.02593	-	-	51.6	30	-
1054	RAF proto-oncogene serine/threonine-protein kinase	RAF1	53864.5	55825.6	53462	57586	58602	54898.7	0.0682212	0.47426	-	-	6.2	4	-
1055	Glucosylceramidase	GBA	192230	179140	183671	162181	182276	180188	-0.0826046	0.512682	-	-	26.1	11	-
1056	Tissue alpha-L-fucosidase	FUCA1	240658	235990	226339	229848	235503	251207	0.0270361	0.151684	-	-	25.5	12	-
1057	Fructose-bisphosphate aldolase A	ALDOA	1.24465e+07	1.24422e+07	1.40707e+07	1.19775e+07	1.12752e+07	1.21811e+07	-0.135183	0.831596	-	-	64.8	34	-
1058	Cystatin-B	CSTB	526763	466484	490396	393025	426642	392591	-0.290752	2.17165	-	-	64.3	7	-
1059	Annexin A1	ANXA1	1.50933e+06	1.15572e+06	1.00148e+06	1.00238e+06	981303	894578	-0.329786	1.20703	-	-	61	25	-
1061	Glucocorticoid receptor	NR3C1	1528.29	2575.25	1780.98	2163.63	1991.4	1555.25	-0.0216405	0.0341492	-	-	9	4	+
1062	Major prion protein	PRNP	4119.71	3857.56	5444.35	6542.87	5049.7	7924.96	0.532511	1.50531	+	-	13	3	+
1063	Superoxide dismutase [Mn], mitochondrial	SOD2	571122	529394	578024	572291	533694	505370	-0.0597236	0.333053	-	-	43.2	10	-
1064	Ornithine aminotransferase, mitochondrial;Ornithine aminotransferase, hepatic form;Ornithine aminotransferase, renal form	OAT	635824	696575	755628	655202	697900	577967	-0.113545	0.528334	-	-	45.6	21	-
1065	Thymidine kinase, cytosolic	TK1	29979.2	24238.7	20422	23479	25255.3	36347.2	0.179469	0.397006	-	-	26.5	5	-
1069	Glyceraldehyde-3-phosphate dehydrogenase	GAPDH	1.4682e+07	1.89295e+07	2.23157e+07	1.70377e+07	1.77731e+07	1.6535e+07	-0.10293	0.288965	-	-	67.8	31	-
1070	Argininosuccinate lyase	ASL	545767	599254	655554	575596	651499	633040	0.0489825	0.21332	-	-	41.6	20	-
1071	HLA class I histocompatibility antigen, A-3 alpha chain	HLA-A	762840	702959	796231	664924	734685	685271	-0.117007	0.744677	-	-	23	8	-
1072	Receptor tyrosine-protein kinase erbB-2	ERBB2	38129.9	35989.7	37569.9	38709.7	32095.1	35321.9	-0.0774919	0.390691	-	-	6.8	6	-
1073	Calpain small subunit 1	CAPNS1	422254	375197	398653	380456	325593	385904	-0.133951	0.728779	-	-	22.8	6	-
1075	Heat shock protein beta-1	HSPB1	929132	851944	802440	788970	776689	691853	-0.194421	1.20224	-	-	66.3	18	-
1076	Thymidylate synthase	TYMS	32294.6	26470.4	27204.8	27035.2	25553.1	30166.8	-0.0527448	0.195827	-	-	11.2	4	-
1077	Dolichyl-diphosphooligosaccharide--protein glycosyltransferase subunit 1	RPN1	1.48841e+06	1.59638e+06	1.5192e+06	1.58784e+06	1.55961e+06	1.44287e+06	-0.00490105	0.0232752	-	-	54	33	-
1078	Dolichyl-diphosphooligosaccharide--protein glycosyltransferase subunit 2	RPN2	543881	604560	680870	551861	564563	507349	-0.16738	0.872994	-	-	27.2	15	-
1079	Guanine nucleotide-binding protein G(i) subunit alpha-2	GNAI2	548444	564452	581588	573115	635467	606344	0.0981955	0.688893	-	-	20	5	-
1080	Anion exchange protein 2	SLC4A2	66019.1	72106	73316.9	72311.3	71267.9	68765.1	0.00733307	0.0355774	-	-	9	10	-
1081	Sodium/potassium-transporting ATPase subunit alpha-1	ATP1A1	2.87281e+06	2.73027e+06	2.75951e+06	2.64536e+06	2.6408e+06	2.51887e+06	-0.0995684	0.752186	-	-	28.6	32	-
1082	Sodium/potassium-transporting ATPase subunit beta-1	ATP1B1	497923	353257	351233	353579	356618	343751	-0.170431	0.58425	-	-	37.2	12	-
1083	Amyloid beta A4 protein;N-APP;Soluble APP-alpha;Soluble APP-beta;C99;Beta-amyloid protein 42;Beta-amyloid protein 40;C83;P3(42);P3(40);C80;Gamma-secretase C-terminal fragment 59;Gamma-secretase C-terminal fragment 57;Gamma-secretase C-terminal fragment 50;C31	APP	186392	157672	115695	169920	148165	158480	0.0769201	0.179144	-	-	21.4	15	-
1086	Aldehyde dehydrogenase, mitochondrial	ALDH2	1.1375e+06	1.15841e+06	1.27058e+06	1.03931e+06	1.114e+06	1.08577e+06	-0.137801	0.976851	-	-	32.3	15	-
1088	Protein S100-A8;Protein S100-A8, N-terminally processed	S100A8	371698	159436	535865	213984	365393	158497	-0.452523	0.428054	-	-	60.2	7	-
1089	Non-histone chromosomal protein HMG-14	HMGN1	344610	426524	294040	474024	460840	586249	0.52238	1.9253	+	-	59	9	-
1090	ADP/ATP translocase 2;ADP/ATP translocase 2, N-terminally processed	SLC25A5	1.18744e+06	1.32868e+06	1.41921e+06	1.31012e+06	1.25052e+06	1.1189e+06	-0.096209	0.44962	-	-	19.5	6	-
1091	Ubiquitin-like protein ISG15	ISG15	346092	283775	252163	288251	323360	398510	0.194941	0.601395	-	-	45.5	7	-
1092	Propionyl-CoA carboxylase alpha chain, mitochondrial	PCCA	409833	428194	408581	397703	477460	470183	0.105457	0.565084	-	-	34.3	24	-
1093	Propionyl-CoA carboxylase beta chain, mitochondrial	PCCB	313345	353500	382545	329050	372298	353472	0.0104237	0.0383091	-	-	47.7	22	-
1094	Eukaryotic translation initiation factor 2 subunit 1	EIF2S1	1.27582e+06	1.23118e+06	1.21265e+06	1.21158e+06	1.36374e+06	1.19239e+06	0.0162294	0.0754585	-	-	63.5	23	-
1095	Non-histone chromosomal protein HMG-17	HMGN2	554399	1.20728e+06	1.82511e+06	1.15392e+06	1.02684e+06	553102	-0.299453	0.272654	-	-	41.1	3	-
1096	Intercellular adhesion molecule 1	ICAM1	17002.8	15072.3	15704	15755.4	13925.3	13098.3	-0.161956	0.849631	-	-	7.7	3	-
1098	60S acidic ribosomal protein P2	RPLP2	100772	121224	166813	218072	79299.5	90669.6	-0.126042	0.123277	-	-	61.7	7	-
1099	60S acidic ribosomal protein P0;60S acidic ribosomal protein P0-like	RPLP0;RPLP0P6	1.2019e+06	1.15599e+06	1.1409e+06	1.07592e+06	1.08423e+06	1.00303e+06	-0.146002	1.15981	-	-	46.4	15	-
1100	DNA-directed RNA polymerase III subunit RPC4	POLR3D	63888.7	69019.1	63854.1	63701.9	62469.4	53723.5	-0.132432	0.747289	-	-	22.1	8	-
1101	Lupus La protein	SSB	3.39104e+06	3.23991e+06	3.62236e+06	3.18555e+06	3.41018e+06	3.87482e+06	0.0269697	0.105375	-	-	60.8	36	-
1102	Integrin beta-1	ITGB1	1.95796e+06	1.88083e+06	2.12097e+06	1.62811e+06	1.62091e+06	1.51052e+06	-0.323464	2.40682	-	-	29.7	27	-
1103	Keratin, type I cytoskeletal 18	KRT18	4.23781e+06	4.86673e+06	4.62281e+06	4.44971e+06	4.70438e+06	4.91333e+06	0.0364583	0.172003	-	-	50.7	24	-
1105	Uroporphyrinogen decarboxylase	UROD	353896	333647	376605	331694	283687	297553	-0.222468	1.43568	-	-	31.9	11	-
1106	Insulin receptor;Insulin receptor subunit alpha;Insulin receptor subunit beta	INSR	114954	107022	114329	104551	107571	101018	-0.102681	0.765961	-	-	9.2	14	-
1107	Alpha-galactosidase A	GLA	305253	264906	274679	250339	244082	243509	-0.192668	1.41914	-	-	19.8	9	-
1110	Retinoblastoma-associated protein	RB1	171241	177390	187206	174079	180669	164391	-0.0457821	0.263781	-	-	13.1	12	-
1111	Prothymosin alpha;Prothymosin alpha, N-terminally processed;Thymosin alpha-1	PTMA	303573	280192	314632	497282	362406	693963	0.741468	1.96769	+	-	36.4	7	-
1112	Cyclin-dependent kinase 1	CDK1	417225	489434	500749	451459	423988	395267	-0.144861	0.760408	-	-	39.7	11	-
1113	ATP synthase subunit beta, mitochondrial	ATP5B	2.33868e+06	2.66253e+06	3.23089e+06	2.21824e+06	2.53689e+06	2.37799e+06	-0.196068	0.78279	-	-	50.1	22	-
1114	Protein S100-A9	S100A9	359797	189686	392147	205248	269124	151035	-0.560558	0.931727	-	-	70.2	7	-
1115	Protein S100-A6	S100A6	705673	706083	1.41298e+06	933008	703492	713892	-0.195791	0.298666	-	-	45.6	6	-
1116	Eukaryotic translation initiation factor 4E	EIF4E	434451	325001	298226	284305	394617	289088	-0.125548	0.294956	-	-	34.6	8	-
1117	Alpha-enolase	ENO1	2.11747e+07	2.48636e+07	2.99824e+07	2.36336e+07	2.2568e+07	2.1684e+07	-0.149582	0.536053	-	-	20.3	14	-
1119	Glycogen phosphorylase, liver form	PYGL	1.79018e+06	2.1005e+06	2.2805e+06	2.02716e+06	2.15113e+06	1.91409e+06	-0.0129932	0.0432743	-	-	48	45	-
1120	Glucose-6-phosphate isomerase	GPI	5.65221e+06	6.69369e+06	7.53082e+06	6.01823e+06	6.21228e+06	5.50984e+06	-0.155985	0.647361	-	-	35.5	24	-
1121	DNA polymerase beta	POLB	105379	107750	101418	103860	101578	97801.1	-0.0528178	0.351101	-	-	19.4	7	-
1122	Nucleophosmin	NPM1	2.58334e+06	2.08811e+06	2.0958e+06	2.24478e+06	1.98944e+06	1.91025e+06	-0.13541	0.58001	-	-	63.3	20	-
1124	Tropomyosin alpha-3 chain	TPM3	1.24896e+06	1.15117e+06	1.16404e+06	1.25459e+06	1.01646e+06	1.12945e+06	-0.0721908	0.331587	-	-	13.3	5	-
1126	Integrin alpha-V;Integrin alpha-V heavy chain;Integrin alpha-V light chain	ITGAV	698443	634486	587061	610985	585433	648837	-0.0549155	0.260946	-	-	29.7	31	-
1127	Beta-hexosaminidase subunit alpha	HEXA	483454	440033	421338	430174	422019	445266	-0.0496897	0.273019	-	-	27.2	14	-
1129	Glia-derived nexin	SERPINE2	258424	294240	212126	260315	290699	271006	0.115488	0.416544	-	-	21.4	11	-
1130	Epoxide hydrolase 1	EPHX1	582852	730488	718885	630195	818810	653728	0.0467562	0.133207	-	-	35.8	20	-
1131	Acyl-CoA-binding protein	DBI	94170.6	99512.4	147635	102477	86633.8	88594.7	-0.271581	0.785587	-	-	70.1	6	-
1132	L-lactate dehydrogenase B chain	LDHB	4.58746e+06	4.44167e+06	4.98019e+06	3.66005e+06	4.71936e+06	4.03471e+06	-0.180693	0.854109	-	-	40.7	17	-
1133	Major centromere autoantigen B	CENPB	20126.6	19756.5	21211.1	18929.2	18157	17892.4	-0.151918	1.13417	-	-	6	4	-
1135	Glutathione peroxidase 1	GPX1	278317	282401	295596	276393	272552	243361	-0.113918	0.749155	-	-	57.6	10	-
1136	Phosphoglycerate kinase 2	PGK2	257265	246697	246026	235126	241781	259420	-0.0274609	0.153615	-	-	3.8	3	-
1137	Vitamin K-dependent protein S	PROS1	35081.6	36950	32035.9	35013.1	36840	34433.5	0.0323348	0.155248	-	-	9.3	7	-
1138	Protein disulfide-isomerase	P4HB	8.89075e+06	8.0129e+06	8.98044e+06	7.55024e+06	7.80988e+06	8.10726e+06	-0.140126	0.927719	-	-	64.4	44	-
1139	Histone H1.0;Histone H1.0, N-terminally processed	H1F0	744473	897776	918311	980815	940788	909748	0.150586	0.785482	-	-	32	9	-
1140	Acylphosphatase-1	ACYP1	153071	152379	179583	161164	152347	224311	0.131624	0.371549	-	-	46.5	5	-
1141	Cathepsin D;Cathepsin D light chain;Cathepsin D heavy chain	CTSD	505827	460343	490453	417564	496185	426784	-0.123029	0.680188	-	-	38.8	14	-
1142	Annexin A2;Putative annexin A2-like protein	ANXA2;ANXA2P2	4.56734e+06	4.49918e+06	5.09348e+06	4.13456e+06	4.40245e+06	3.80376e+06	-0.198734	1.2229	-	-	71.1	32	-
1143	Calpain-1 catalytic subunit	CAPN1	2.62753e+06	2.78765e+06	2.70917e+06	2.56766e+06	2.74647e+06	2.79602e+06	-0.00306284	0.014795	-	-	44.4	35	-
1144	Tubulin beta chain	TUBB	865597	861048	905200	784678	780626	694477	-0.221789	1.65483	-	-	10.1	4	-
1145	Involucrin	IVL	187111	20331.6	11959.6	23255.3	24204.5	22596.8	-0.61292	0.279116	-	-	18.5	8	-
1146	Prosaposin;Saposin-A;Saposin-B-Val;Saposin-B;Saposin-C;Saposin-D	PSAP	212070	316381	490891	478092	236032	222175	-0.131214	0.130713	-	-	16.4	11	-
1147	Beta-hexosaminidase subunit beta;Beta-hexosaminidase subunit beta chain B;Beta-hexosaminidase subunit beta chain A	HEXB	878432	904308	975178	850159	801838	824405	-0.154338	1.17514	-	-	36.7	22	-
1149	Profilin-1	PFN1	5.9742e+06	6.32763e+06	7.40665e+06	5.76247e+06	5.3244e+06	5.1591e+06	-0.274268	1.52657	-	-	74.3	15	-
1150	Bisphosphoglycerate mutase	BPGM	36940.7	34989	37031.1	35723.9	35895.9	38077.8	0.00960225	0.0488466	-	-	22.4	5	-
1151	Adenine phosphoribosyltransferase	APRT	326368	338240	375671	277512	396821	337239	-0.0530713	0.151165	-	-	65.7	9	-
1152	Bifunctional glutamate/proline--tRNA ligase;Glutamate--tRNA ligase;Proline--tRNA ligase	EPRS	2.52325e+06	2.43626e+06	2.44696e+06	2.5941e+06	2.54238e+06	2.33806e+06	0.0119265	0.0592297	-	-	42.3	65	-
1153	Cathepsin B;Cathepsin B light chain;Cathepsin B heavy chain	CTSB	296226	270980	239166	245021	251887	243300	-0.118162	0.633779	-	-	26.8	10	-
1154	Heat shock protein HSP 90-alpha	HSP90AA1	4.63389e+06	4.78161e+06	4.75094e+06	4.55455e+06	4.77587e+06	4.22494e+06	-0.0653101	0.386799	-	-	24.1	24	-
1155	Galactose-1-phosphate uridylyltransferase	GALT	42636.8	38067.8	38234.7	38422.9	40370.5	42744.6	0.03182	0.150771	-	-	17.9	7	-
1156	Heterogeneous nuclear ribonucleoproteins C1/C2	HNRNPC	1.29207e+06	1.17835e+06	1.38568e+06	1.28622e+06	1.15171e+06	1.76928e+06	0.104343	0.269979	-	-	49.8	19	-
1157	Cytochrome b-c1 complex subunit 6, mitochondrial	UQCRH	120459	112978	95141.8	144252	122761	190921	0.46156	1.52044	-	-	46.2	5	-
1158	Laminin subunit beta-1	LAMB1	214145	220245	234429	242661	214976	246438	0.0724994	0.398342	-	-	13	22	-
1159	Tyrosine-protein kinase Yes	YES1	103296	114340	121302	106849	108717	100730	-0.0973484	0.560595	-	-	6.4	4	-
1160	Tyrosine-protein kinase Lyn	LYN	25081.6	27013.1	28207.5	25833.2	24459.1	23948.1	-0.112286	0.712439	-	-	9	4	-
1162	Fumarate hydratase, mitochondrial	FH	1.29755e+06	1.23719e+06	1.15083e+06	1.16693e+06	1.37559e+06	1.40704e+06	0.0966329	0.459365	-	-	50.5	22	-
1164	Transcription factor Sp1	SP1	65445.2	80541.1	70450.2	78108.8	115210	68763.3	0.245568	0.621461	-	-	3.9	4	-
1165	Insulin-like growth factor 1 receptor;Insulin-like growth factor 1 receptor alpha chain;Insulin-like growth factor 1 receptor beta chain	IGF1R	13511.7	9904.78	8166.96	11745.6	12804.9	13192.4	0.286752	0.819593	-	-	3.4	4	-
1166	Annexin A6	ANXA6	1.30779e+06	1.22104e+06	1.17299e+06	1.15127e+06	1.21909e+06	1.12613e+06	-0.0816741	0.512959	-	-	49.9	37	-
1168	Complement decay-accelerating factor	CD55	380751	328422	344586	334816	325005	338337	-0.0756557	0.446335	-	-	25.5	10	-
1169	4F2 cell-surface antigen heavy chain	SLC3A2	544869	469084	478432	459584	466315	469651	-0.0936152	0.564788	-	-	28.7	18	-
1170	Beta-glucuronidase	GUSB	201194	202373	190883	207953	194664	210231	0.0436444	0.268034	-	-	15.8	12	-
1171	ATP-dependent 6-phosphofructokinase, muscle type	PFKM	501893	579833	709650	540044	550793	611941	-0.0607141	0.181831	-	-	28.8	24	-
1172	Heat shock protein HSP 90-beta	HSP90AB1	8.78171e+06	9.74706e+06	1.05616e+07	8.86148e+06	9.53813e+06	8.16227e+06	-0.13	0.632222	-	-	16.2	13	-
1173	Signal recognition particle receptor subunit alpha	SRPR	353959	384288	391242	372992	372170	333237	-0.0673923	0.374105	-	-	30.3	19	-
1174	Asparagine synthetase [glutamine-hydrolyzing]	ASNS	536175	627119	694503	599189	579870	531254	-0.113094	0.479354	-	-	43.9	21	-
1175	Porphobilinogen deaminase	HMBS	367207	398483	463525	380619	372004	387857	-0.101524	0.488783	-	-	41.9	15	-
1176	Pyruvate dehydrogenase E1 component subunit alpha, somatic form, mitochondrial	PDHA1	734297	743687	674322	689788	735752	674861	-0.0348443	0.185727	-	-	39.3	20	-
1177	Cytochrome c1, heme protein, mitochondrial	CYC1	53685.8	67910.7	62742.4	62620.9	64614.2	54540.4	-0.0172664	0.054703	-	-	21.8	5	-
1178	U2 small nuclear ribonucleoprotein B	SNRPB2	1.27088e+06	941831	741824	924303	998246	1.15761e+06	0.088846	0.180419	-	-	38.2	8	-
1179	Hepatocyte growth factor receptor	MET	340254	448033	364583	333382	434104	329506	-0.0736474	0.201904	-	-	15.3	22	-
1180	Melanotransferrin	MFI2	126773	110335	107112	108761	119167	132535	0.0657482	0.265366	-	-	16.5	12	-
1181	U1 small nuclear ribonucleoprotein 70 kDa	SNRNP70	1.36401e+06	2.03141e+06	3.50257e+06	2.56603e+06	1.71424e+06	1.82516e+06	-0.0912044	0.101347	-	-	38.2	25	-
1182	Integrin alpha-5;Integrin alpha-5 heavy chain;Integrin alpha-5 light chain	ITGA5	346972	311169	348786	293203	280563	277135	-0.241349	1.86186	-	-	14.4	14	-
1183	Nuclear factor 1 C-type	NFIC	77258.5	67730.2	66708	66314.4	75207.8	61719	-0.0604784	0.246415	-	-	12.8	7	-
1184	Vimentin	VIM	198760	65864.8	68224.1	61933.4	56282.9	55932.7	-0.731879	0.958532	-	-	12.9	6	-
1185	40S ribosomal protein S17	RPS17	942963	757640	838659	710106	756279	680554	-0.237712	1.35713	-	-	63	10	-
1186	Guanine nucleotide-binding protein G(k) subunit alpha	GNAI3	58584.3	58705.1	62145.6	58748.4	67489.6	58178.5	0.0366824	0.173663	-	-	13	4	-
1187	Annexin A5	ANXA5	1.65403e+06	1.45241e+06	1.26472e+06	1.32629e+06	1.42005e+06	1.30512e+06	-0.10191	0.4263	-	-	47.8	23	-
1189	40S ribosomal protein SA	RPSA	867250	1.14198e+06	1.18088e+06	1.09971e+06	1.04379e+06	1.0543e+06	0.0164366	0.0468192	-	-	50.8	13	-
1190	CD63 antigen	CD63	437765	277593	303515	291037	277429	337178	-0.146023	0.365647	-	-	12.8	3	-
1191	39S ribosomal protein L3, mitochondrial	MRPL3	219507	236192	274481	232980	228569	209499	-0.117049	0.557433	-	-	19.3	8	-
1192	U1 small nuclear ribonucleoprotein A	SNRPA	555907	315694	271779	320437	311167	436958	-0.0435288	0.0569741	-	-	34	9	-
1193	Fibroblast growth factor 2	FGF2	27354.8	32457	37483.7	29286.7	27867.2	27902.7	-0.182455	0.773531	-	-	18.1	3	-
1194	Gamma-enolase	ENO2	902996	883985	979237	899195	864507	852922	-0.0791579	0.520496	-	-	51.2	16	-
1195	3-ketoacyl-CoA thiolase, peroxisomal	ACAA1	197035	185955	165907	186181	217689	203039	0.145646	0.777633	-	-	41.3	13	-
1196	Signal recognition particle 19 kDa protein	SRP19	358279	262966	250452	310654	329295	318390	0.154994	0.531436	-	-	41.7	8	-
1197	Glutathione S-transferase P	GSTP1	1.98616e+06	1.70669e+06	1.74407e+06	1.72025e+06	1.76556e+06	2.05358e+06	0.0257483	0.0947295	-	-	53.8	10	-
1198	U1 small nuclear ribonucleoprotein C	SNRPC	105173	113176	91019.3	148727	125023	111402	0.311686	1.33235	-	-	18.9	3	-
1199	Galectin-1	LGALS1	837548	967366	976437	1.10307e+06	849856	1.09449e+06	0.125031	0.463217	-	-	71.9	9	-
1200	Dihydropteridine reductase	QDPR	57013.4	73947.1	82636.9	55032.5	69894.8	52279.8	-0.264286	0.811575	-	-	35.7	8	-
1201	High mobility group protein B1;Putative high mobility group protein B1-like 1	HMGB1;HMGB1P1	5.82358e+06	4.36033e+06	4.15836e+06	3.58277e+06	6.09387e+06	5.44445e+06	0.056954	0.0956936	-	-	35.8	15	-
1202	Retinol-binding protein 1	RBP1	984817	781182	695903	779970	843842	876880	0.0361232	0.1015	-	-	85.2	15	-
1205	Clathrin light chain A	CLTA	330545	476451	468829	524322	407025	480200	0.157658	0.434189	-	-	28.9	9	-
1206	Clathrin light chain B	CLTB	48698.4	51777.1	63336.4	54987.8	42171.6	44179.6	-0.213487	0.779476	-	-	24.2	7	-
1209	2,3-cyclic-nucleotide 3-phosphodiesterase	CNP	397385	378752	385797	388815	388888	358049	-0.0336792	0.196677	-	-	35.9	21	-
1210	Heme oxygenase 1	HMOX1	81990.8	41250.4	39236	44128.9	36226	41123.9	-0.337774	0.591989	-	-	25	6	-
1211	Dihydrolipoyl dehydrogenase, mitochondrial	DLD	1.69103e+06	1.76541e+06	1.71027e+06	1.69228e+06	1.70249e+06	1.81888e+06	0.0125147	0.0665449	-	-	36.1	20	-
1212	Heterogeneous nuclear ribonucleoprotein A1;Heterogeneous nuclear ribonucleoprotein A1, N-terminally processed;Heterogeneous nuclear ribonucleoprotein A1-like 2	HNRNPA1;HNRNPA1L2	1.33195e+06	1.66777e+06	1.84717e+06	1.43744e+06	1.46765e+06	1.28315e+06	-0.200027	0.779221	-	-	56.6	17	-
1213	U2 small nuclear ribonucleoprotein A	SNRPA1	786390	604870	615219	565477	562976	609125	-0.197896	0.907155	-	-	47.8	14	-
1214	Pro-cathepsin H;Cathepsin H mini chain;Cathepsin H;Cathepsin H heavy chain;Cathepsin H light chain	CTSH	82513.6	75971.4	84800.7	68584.2	70342.4	69617.7	-0.220813	1.7862	-	-	11.3	4	-
1215	Cytochrome c oxidase subunit 6C	COX6C	338448	255438	229974	231353	280141	239124	-0.119789	0.338474	-	-	52	7	-
1216	Tumor-associated calcium signal transducer 2	TACSTD2	111855	113686	179810	112077	101744	93049.7	-0.369219	1.04134	-	-	26.9	9	-
1217	Poly [ADP-ribose] polymerase 1	PARP1	2.45571e+06	2.88219e+06	3.03657e+06	2.82464e+06	2.92148e+06	2.4221e+06	-0.0349075	0.116528	-	-	44.1	55	-
1218	DNA polymerase alpha catalytic subunit	POLA1	56170	64375.3	60769.5	61733.1	59667.5	61070.3	0.011269	0.053129	-	-	7.5	10	-
1220	Arachidonate 5-lipoxygenase	ALOX5	15801.1	16868.9	18249.7	15503.2	15820.3	15946.5	-0.104891	0.62202	-	-	6	3	-
1221	Furin	FURIN	56557.1	56942.2	54873.5	50720.7	58811.6	51097.6	-0.0711286	0.387136	-	-	12	8	-
1222	Leukotriene A-4 hydrolase	LTA4H	2.42499e+06	2.52259e+06	2.33919e+06	2.31739e+06	2.92266e+06	2.98164e+06	0.165663	0.755433	-	-	48.4	29	-
1223	Fructose-bisphosphate aldolase C	ALDOC	3.51229e+06	3.71412e+06	4.20419e+06	3.51748e+06	3.27973e+06	3.52217e+06	-0.144226	0.829409	-	-	53.8	25	-
1231	Ataxin-1-like	ATXN1L	8674.74	10291	13813.8	10277.2	10366.4	10085.3	-0.0662661	0.15597	-	-	7.3	5	+
1233	DNA-directed RNA polymerase II subunit GRINL1A	POLR2M	12146.5	13895.1	9711.62	13822.2	14588.3	14237.7	0.269538	1.07619	-	-	15.8	5	-
1234	Chromosome transmission fidelity protein 8 homolog isoform 2	CHTF8	15072.7	38955.4	37261.6	36587.3	33238	25352.6	0.164954	0.178556	-	-	10.5	4	-
1235	Chromosome transmission fidelity protein 8 homolog	CHTF8	9108.1	9172.11	8480.92	8215.22	8655.25	8068.38	-0.101491	0.603522	-	-	28.1	3	+
1236	Glutathione S-transferase theta-2;Glutathione S-transferase theta-2B	GSTT2;GSTT2B	7599.57	8598.09	9069.54	7406.45	8176.84	7626.71	-0.119859	0.583347	-	-	13.1	4	+
1242	Heat shock 70 kDa protein 1A;Heat shock 70 kDa protein 1B	HSPA1A;HSPA1B	2.81326e+06	3.14886e+06	3.63565e+06	2.8099e+06	3.24956e+06	3.26175e+06	-0.0376264	0.123218	-	-	22.2	16	-
1244			355531	286468	315452	323437	214966	231330	-0.332743	1.08919	-	-	40.9	8	-
1248	Adrenodoxin, mitochondrial	FDX1	172112	177497	165893	187004	168614	221469	0.154168	0.716726	-	-	21.7	4	-
1249	60 kDa SS-A/Ro ribonucleoprotein	TROVE2	936676	1.11389e+06	1.13887e+06	1.06738e+06	1.10117e+06	1.07147e+06	0.0279609	0.115103	-	-	41.1	24	-
1251	Lysosomal alpha-glucosidase;76 kDa lysosomal alpha-glucosidase;70 kDa lysosomal alpha-glucosidase	GAA	751721	749734	760068	699144	780009	724494	-0.0388843	0.227072	-	-	25.2	23	-
1252	Ras-related protein R-Ras	RRAS	330149	337863	361118	351473	325524	343856	-0.0113483	0.0571825	-	-	36.2	9	-
1253	HLA class I histocompatibility antigen, Cw-7 alpha chain	HLA-C	153439	130944	97423.1	136991	131232	142255	0.128578	0.352914	-	-	12.6	4	-
1254	Serine/threonine-protein kinase A-Raf	ARAF	36138.7	36378.9	40737.9	37564.6	37856.6	33195.5	-0.0607042	0.288765	-	-	12.9	7	-
1256	Dihydrolipoyllysine-residue acetyltransferase component of pyruvate dehydrogenase complex, mitochondrial	DLAT	846718	821250	821221	735408	869021	782845	-0.0636039	0.340777	-	-	23.5	15	-
1257	Receptor-type tyrosine-protein phosphatase F	PTPRF	250277	235330	228602	229187	235797	229752	-0.0389682	0.239185	-	-	15	22	-
1258	Nuclear receptor subfamily 2 group F member 6	NR2F6	12416	10667.2	7941.8	11406	9971.69	10640.6	0.0674526	0.158375	-	-	6.9	3	+
1260	Thioredoxin	TXN	1.13615e+06	1.23265e+06	1.34931e+06	1.16622e+06	1.09236e+06	1.10425e+06	-0.141927	0.871545	-	-	51.4	6	-
1261	Cytochrome c oxidase subunit 5B, mitochondrial	COX5B	194772	229484	253210	212652	208277	206239	-0.103069	0.458316	-	-	35.7	7	-
1262	Lysosomal protective protein;Lysosomal protective protein 32 kDa chain;Lysosomal protective protein 20 kDa chain	CTSA	229764	168945	148088	156923	193176	183188	-0.0166202	0.0344147	-	-	11.2	5	-
1263	Microsomal glutathione S-transferase 1	MGST1	29120.6	27089.9	25172.5	30816.2	34475.9	38080.4	0.342227	1.90778	-	-	23.2	3	-
1264	Microtubule-associated protein tau	MAPT	642004	551078	305792	368324	542430	388057	-0.160236	0.22784	-	-	10.9	7	-
1267	cAMP-dependent protein kinase type I-alpha regulatory subunit;cAMP-dependent protein kinase type I-alpha regulatory subunit, N-terminally processed	PRKAR1A	290326	318469	342733	301176	327170	285914	-0.0565604	0.261062	-	-	42.3	16	-
1269	S-formylglutathione hydrolase	ESD	1.11352e+06	1.02059e+06	1.04723e+06	921934	1.08149e+06	1.04959e+06	-0.0618475	0.308896	-	-	21.6	8	-
1270	60 kDa heat shock protein, mitochondrial	HSPD1	5.76547e+06	5.97988e+06	5.50121e+06	5.61135e+06	6.41353e+06	5.15544e+06	-0.0105797	0.0378527	-	-	64.2	42	-
1271	78 kDa glucose-regulated protein	HSPA5	5.63245e+06	5.46889e+06	6.24101e+06	5.52644e+06	5.68705e+06	6.34365e+06	0.0175173	0.0704221	-	-	55.5	43	-
1272	Laminin subunit gamma-1	LAMC1	210310	221686	244328	226807	218090	222359	-0.0168596	0.0794666	-	-	14.8	19	-
1273	Lysosomal acid phosphatase	ACP2	26454.9	18936.3	22338.3	19063.5	20281.2	20005.7	-0.177612	0.700618	-	-	13.9	6	-
1274	Microtubule-associated protein 2	MAP2	30006.2	39387.7	30044.6	25781.4	39044.5	27157.3	-0.125775	0.287415	-	-	14.9	6	-
1275	Heat shock cognate 71 kDa protein	HSPA8	9.00481e+06	1.02453e+07	1.28714e+07	8.94243e+06	1.03487e+07	1.02134e+07	-0.109744	0.337713	-	-	39	34	-
1276	Solute carrier family 2, facilitated glucose transporter member 1	SLC2A1	403303	444423	483311	424337	400297	370603	-0.153531	0.851218	-	-	14.4	10	-
1277	Solute carrier family 2, facilitated glucose transporter member 3;Solute carrier family 2, facilitated glucose transporter member 14	SLC2A3;SLC2A14	38690.3	38512.3	37073.5	34886	36984.9	32419.6	-0.133743	0.90988	-	-	6.2	3	-
1278	Protein 4.1	EPB41	137659	161416	162315	139056	159535	137678	-0.0799468	0.354741	-	-	18.8	13	-
1279	Uridine 5-monophosphate synthase;Orotate phosphoribosyltransferase;Orotidine 5-phosphate decarboxylase	UMPS	422353	444949	423530	440710	447041	424656	0.0239934	0.142717	-	-	32.1	21	-
1280	Pyruvate dehydrogenase E1 component subunit beta, mitochondrial	PDHB	529026	539953	522840	500343	532195	449948	-0.10597	0.639832	-	-	42.1	14	-
1281	Lipoamide acyltransferase component of branched-chain alpha-keto acid dehydrogenase complex, mitochondrial	DBT	155963	162588	155979	165303	169720	190302	0.14426	0.987329	-	-	25.3	12	-
1282	Glycogen phosphorylase, brain form	PYGB	1.11262e+06	1.31045e+06	1.38172e+06	1.30117e+06	1.40624e+06	1.22718e+06	0.0521656	0.20296	-	-	42.9	36	-
1283	Ras-related protein Ral-A	RALA	167756	208515	208420	225038	201177	262872	0.235663	0.951944	-	-	25.7	6	-
1284	Ras-related protein Ral-B	RALB	220261	293162	333356	263681	266343	243483	-0.110694	0.317454	-	-	27.2	8	-
1285	Breakpoint cluster region protein	BCR	40101.3	42937.9	33782.5	41924.2	40557.6	40699.3	0.0835266	0.365656	-	-	5.5	6	-
1287	Lysosome-associated membrane glycoprotein 1	LAMP1	145275	114620	124858	104114	101215	108908	-0.285744	1.63812	-	-	12.2	6	-
1288	Medium-chain specific acyl-CoA dehydrogenase, mitochondrial	ACADM	496468	590567	690458	530678	578097	496451	-0.136852	0.49105	-	-	35.6	18	-
1289	DNA topoisomerase 1	TOP1	2.61845e+06	3.83022e+06	4.90439e+06	4.31181e+06	3.56726e+06	3.0921e+06	-0.0161733	0.0238433	-	-	43.4	42	-
1291	Glucose-6-phosphate 1-dehydrogenase	G6PD	1.36976e+06	1.46116e+06	1.5168e+06	1.3629e+06	1.40526e+06	1.29431e+06	-0.0974587	0.645308	-	-	61.4	36	-
1293	Pyruvate carboxylase, mitochondrial	PC	159241	162426	148286	164317	163413	173432	0.093331	0.65594	-	-	21.1	22	-
1294	C-1-tetrahydrofolate synthase, cytoplasmic;Methylenetetrahydrofolate dehydrogenase;Methenyltetrahydrofolate cyclohydrolase;Formyltetrahydrofolate synthetase;C-1-tetrahydrofolate synthase, cytoplasmic, N-terminally processed	MTHFD1	1.15511e+06	1.09993e+06	1.0961e+06	1.18524e+06	1.16043e+06	1.16606e+06	0.0678868	0.495063	-	-	43.9	41	-
1295	Cation-independent mannose-6-phosphate receptor	IGF2R	1.15133e+06	1.12501e+06	1.08487e+06	1.10826e+06	1.07199e+06	1.06511e+06	-0.0503944	0.337008	-	-	25.5	64	-
1296	Alcohol dehydrogenase class-3	ADH5	1.14621e+06	1.08785e+06	1.08917e+06	906497	1.13065e+06	935379	-0.167477	0.882601	-	-	38	16	-
1297	Cyclin-dependent kinase 4	CDK4	53806.1	56544.9	58728.8	52633.6	61620.4	57856.8	0.0235478	0.104894	-	-	29.7	8	-
1298	Serum response factor	SRF	25356.5	27504.7	27745	24236.6	26933.9	27102.4	-0.0430768	0.212579	-	-	3.7	3	-
1299	Ribose-phosphate pyrophosphokinase 2	PRPS2	895308	1.20495e+06	1.44326e+06	1.00519e+06	1.24974e+06	1.04854e+06	-0.0804229	0.176769	-	-	17.6	6	-
1300	Polyadenylate-binding protein 1;Polyadenylate-binding protein 3	PABPC1;PABPC3	3.13291e+06	3.78039e+06	4.20065e+06	3.39057e+06	3.69654e+06	3.6743e+06	-0.0371605	0.120065	-	-	33.8	27	-
1301	Proliferating cell nuclear antigen	PCNA	1.13499e+06	1.03999e+06	976423	930659	1.05779e+06	1.01236e+06	-0.0699055	0.3496	-	-	48.3	12	-
1303	Histidine--tRNA ligase, cytoplasmic	HARS	1.0202e+06	808751	736719	835586	876298	879583	0.0278107	0.082603	-	-	32.9	23	-
1304	Collagen alpha-1(VI) chain	COL6A1	209843	179423	178212	174750	183333	201670	-0.0181684	0.0689582	-	-	13.9	13	-
1305	Collagen alpha-2(VI) chain	COL6A2	176836	192070	189497	194530	198660	205489	0.101044	0.748978	-	-	10.9	12	-
1306	ADP/ATP translocase 1	SLC25A4	166741	195235	206582	189811	181639	161932	-0.0894998	0.375043	-	-	17.1	5	-
1307	ADP/ATP translocase 3;ADP/ATP translocase 3, N-terminally processed	SLC25A6	189644	237390	240991	216160	204213	188950	-0.12645	0.53295	-	-	10.1	3	-
1308	Inosine-5-monophosphate dehydrogenase 2	IMPDH2	2.36383e+06	2.58535e+06	2.86063e+06	2.4376e+06	2.58478e+06	2.2663e+06	-0.0973262	0.466758	-	-	45.9	26	-
1309	Nucleoprotein TPR	TPR	3.01831e+06	2.603e+06	2.39591e+06	3.06789e+06	2.34896e+06	2.63622e+06	0.00441777	0.0117351	-	-	40.8	109	-
1311	Creatine kinase B-type	CKB	1.41943e+06	1.39369e+06	1.44255e+06	1.29588e+06	1.43572e+06	1.34461e+06	-0.0633142	0.405207	-	-	55.4	16	-
1312	Annexin A3	ANXA3	1.90542e+06	2.03356e+06	2.01391e+06	1.82215e+06	2.0624e+06	2.04137e+06	-0.00820418	0.0365793	-	-	64.7	27	-
1313	Creatine kinase U-type, mitochondrial	CKMT1A	722810	651658	682680	617616	654525	615760	-0.123138	0.894142	-	-	35.7	16	-
1314	2-oxoisovalerate dehydrogenase subunit alpha, mitochondrial	BCKDHA	49156.4	53568.4	48270.3	45914.7	48569.6	38897.3	-0.18374	0.950651	-	-	16.4	6	-
1316	Alpha-actinin-1	ACTN1	1.35719e+06	1.31685e+06	1.34975e+06	1.42849e+06	1.44434e+06	1.58785e+06	0.147191	1.10662	-	-	36.4	30	-
1317	Angiotensin-converting enzyme;Angiotensin-converting enzyme, soluble form	ACE	10074.5	15621.8	15916.1	13066.6	12798.1	10060.8	-0.191398	0.434754	-	-	2.6	3	-
1318	Cadherin-1;E-Cad/CTF1;E-Cad/CTF2;E-Cad/CTF3	CDH1	215097	297876	165172	159913	293343	154810	-0.181098	0.249589	-	-	14.9	11	-
1319	Proto-oncogene tyrosine-protein kinase Src	SRC	120477	142857	159897	135273	140830	118341	-0.0958991	0.340996	-	-	16	7	-
1320	Xaa-Pro dipeptidase	PEPD	637423	702716	808111	638371	687079	631488	-0.128707	0.622053	-	-	29.8	14	-
1321	X-ray repair cross-complementing protein 6	XRCC6	2.53762e+06	3.12193e+06	3.11266e+06	2.96081e+06	2.96271e+06	2.54189e+06	-0.0484162	0.169078	-	-	58.6	43	-
1322	X-ray repair cross-complementing protein 5	XRCC5	2.97681e+06	3.16045e+06	2.8537e+06	3.04461e+06	3.17562e+06	2.90692e+06	0.0220176	0.108991	-	-	40.3	37	-
1323	Uracil-DNA glycosylase	UNG	111774	134386	136455	130432	123828	126449	-0.00173187	0.00627493	-	-	22	5	-
1324	Cytochrome c oxidase subunit 4 isoform 1, mitochondrial	COX4I1	955178	668224	652061	650239	669392	646814	-0.187979	0.615378	-	-	48.5	11	-
1325	5-aminolevulinate synthase, nonspecific, mitochondrial	ALAS1	33187.4	36119	37950.4	33889.4	37635.2	33623.6	-0.0283718	0.125358	-	-	11.6	7	-
1327	Lysosome-associated membrane glycoprotein 2	LAMP2	122678	98184.5	106726	88259.9	81226.8	87348	-0.345883	2.04929	-	-	10.5	5	-
1328	Ribonuclease inhibitor	RNH1	470260	499912	529006	528369	576001	500653	0.0976711	0.557683	-	-	34.5	15	-
1329	Cytochrome b-245 light chain	CYBA	73588.7	90945.3	111758	98327.6	81505.9	66946.4	-0.159761	0.373193	-	-	19	4	-
1331	Versican core protein	VCAN	20065.5	18452.8	21426.1	19561.8	19127.6	19651.8	-0.036524	0.17577	-	-	4.3	3	-
1333	Sodium/potassium-transporting ATPase subunit alpha-3	ATP1A3	107760	110300	125515	101928	110147	97574.5	-0.148521	0.873909	-	-	8.5	9	-
1334	Elongation factor 2	EEF2	7.54146e+06	7.76387e+06	7.9452e+06	7.09435e+06	8.02357e+06	7.18051e+06	-0.0622341	0.342292	-	-	48	53	-
1336	Protein disulfide-isomerase A4	PDIA4	3.5625e+06	3.49742e+06	3.23343e+06	3.15169e+06	3.32585e+06	3.10282e+06	-0.102939	0.68824	-	-	55	46	-
1339	Translationally-controlled tumor protein	TPT1	1.0238e+06	876469	887168	918761	980324	960139	0.0398075	0.188287	-	-	44.8	9	-
1340	Delta-aminolevulinic acid dehydratase	ALAD	272776	245794	265118	234343	222928	236805	-0.174302	1.36027	-	-	35.5	9	-
1341	Tissue factor	F3	63165.7	41649	37939.1	48447.9	59883	59559.5	0.263934	0.6566	-	-	7.5	3	-
1342	HLA class I histocompatibility antigen, alpha chain E	HLA-E	53093.9	46189.2	36096.3	48958.4	48471.7	48675.6	0.127982	0.418021	-	-	16.5	6	-
1344	Plastin-3	PLS3	2.37533e+06	1.99019e+06	1.92085e+06	1.98079e+06	2.11646e+06	2.10031e+06	-0.0148177	0.0542057	-	-	37.6	26	-
1345	Acylamino-acid-releasing enzyme	APEH	1.55703e+06	1.56002e+06	1.66134e+06	1.44435e+06	1.41084e+06	1.5671e+06	-0.11254	0.769168	-	-	29.9	20	-
1346	Electron transfer flavoprotein subunit alpha, mitochondrial	ETFA	747320	678581	570161	659178	757102	758277	0.129421	0.519484	-	-	42.6	12	-
1347	Glycogen [starch] synthase, muscle	GYS1	261612	286293	325168	273474	304782	263029	-0.0505673	0.19609	-	-	23	13	-
1348	cAMP-dependent protein kinase type II-alpha regulatory subunit	PRKAR2A	463210	452868	434476	396778	463054	420803	-0.0791259	0.452397	-	-	29	12	-
1349	Annexin A8-like protein 2;Annexin A8	ANXA8L2;ANXA8	108703	8668.53	11417.8	9856.65	10526	9368.61	-1.15614	0.642943	-	-	8.3	3	-
1350	Beta-enolase	ENO3	162618	171854	185566	159750	149438	154670	-0.163347	1.17774	-	-	22	6	-
1351	General transcription factor IIF subunit 2	GTF2F2	933443	1.16595e+06	1.0338e+06	1.00045e+06	1.28324e+06	1.02378e+06	0.0747478	0.24206	-	-	56.6	15	-
1352	CD59 glycoprotein	CD59	107751	96888.8	127273	102111	94554.7	83888.6	-0.23804	1.03806	-	-	25	4	-
1353	Bifunctional methylenetetrahydrofolate dehydrogenase/cyclohydrolase, mitochondrial;NAD-dependent methylenetetrahydrofolate dehydrogenase;Methenyltetrahydrofolate cyclohydrolase	MTHFD2	128552	128849	127550	122327	132290	122020	-0.0325056	0.19561	-	-	34	8	-
1354	Macrophage migration inhibitory factor	MIF	291341	554149	792639	673110	454857	607931	0.180173	0.207101	-	-	23.5	3	-
1356	Glucosidase 2 subunit beta	PRKCSH	797949	1.07005e+06	962619	1.09077e+06	844596	980714	0.0454997	0.125045	-	-	31.2	20	-
1357	Farnesyl pyrophosphate synthase	FDPS	988050	688965	668339	708906	719593	834126	-0.0321853	0.072787	-	-	24.1	9	-
1360	Alcohol dehydrogenase [NADP(+)]	AKR1A1	672846	609166	609605	579226	666659	570329	-0.0607047	0.290179	-	-	69.2	22	-
1361	Pyruvate kinase PKM	PKM	7.61233e+06	9.04133e+06	9.19541e+06	8.36155e+06	9.58151e+06	8.47499e+06	0.033817	0.12322	-	-	9.4	5	-
1362	Pyruvate kinase PKM	PKM	267082	373486	378486	324331	368175	358293	0.0601418	0.162409	-	-	3.2	3	-
1363	Acylphosphatase-2	ACYP2	77100.4	65382.7	54037.6	69232	74131.5	110591	0.353024	0.900368	-	-	37.4	4	-
1364	Endoplasmin	HSP90B1	4.47681e+06	4.56841e+06	5.26573e+06	4.43811e+06	4.81348e+06	4.44133e+06	-0.0609265	0.288183	-	-	47.9	50	-
1366	Myosin light chain 6B	MYL6B	39155.6	38253.7	41264	38967	34997.9	35033.3	-0.123818	0.815873	-	-	25.5	6	-
1367	Small nuclear ribonucleoprotein-associated proteins B and B;Small nuclear ribonucleoprotein-associated protein N	SNRPB;SNRPN	619604	690245	793134	640741	648257	590146	-0.156213	0.761209	-	-	29.9	10	-
1369	Insulin-degrading enzyme	IDE	1.19741e+06	1.09865e+06	1.01884e+06	1.09778e+06	1.19529e+06	1.12021e+06	0.0443806	0.213398	-	-	33.6	37	-
1370	Cytochrome c oxidase subunit 6B1	COX6B1	79881.1	154615	121334	170764	130116	174373	0.456796	1.00206	-	-	54.7	6	-
1372	Heterogeneous nuclear ribonucleoprotein L	HNRNPL	1.00305e+06	1.08247e+06	1.12612e+06	1.00007e+06	1.07943e+06	901465	-0.109788	0.577266	-	-	45.8	20	-
1373	Aspartate--tRNA ligase, cytoplasmic	DARS	1.15349e+06	1.24957e+06	1.35314e+06	1.19632e+06	1.21664e+06	1.07836e+06	-0.104465	0.558402	-	-	68.5	34	-
1374	Junction plakoglobin	JUP	2.26683e+06	1.68999e+06	2.14332e+06	1.96981e+06	1.86222e+06	2.17075e+06	-0.0147539	0.0411668	-	-	42	27	-
1375	Cytochrome b-c1 complex subunit 7	UQCRB	251732	333472	329538	367429	256187	281285	-0.0210691	0.0447657	-	-	49.5	6	-
1376	Serine/threonine-protein kinase B-raf	BRAF	24993.6	28097.3	28039.2	27718.6	26714.6	26153	-0.00799422	0.0352952	-	-	7.8	6	-
1377	Glutamine synthetase	GLUL	88674.8	75881.1	110969	75091.6	80693.1	72971.6	-0.251973	0.95749	-	-	20.1	7	-
1378	Aldose reductase	AKR1B1	687890	780818	891864	710198	811926	717790	-0.0702864	0.261252	-	-	40.2	13	-
1379	Poliovirus receptor	PVR	86729.5	82356.6	88889.4	80006.4	71374.6	75828.6	-0.18405	1.38182	-	-	13.7	5	-
1381	Eukaryotic peptide chain release factor GTP-binding subunit ERF3A	GSPT1	1.41207e+06	1.41537e+06	1.44241e+06	1.3392e+06	1.47724e+06	1.34095e+06	-0.0399763	0.230261	-	-	44.7	29	-
1382	Interferon gamma receptor 1	IFNGR1	63675.9	55812.2	44946.8	52215.6	59664.6	57636.2	0.056263	0.163883	-	-	6.1	3	-
1383	Beta-1,4-galactosyltransferase 1;Lactose synthase A protein;N-acetyllactosamine synthase;Beta-N-acetylglucosaminylglycopeptide beta-1,4-galactosyltransferase;Beta-N-acetylglucosaminyl-glycolipid beta-1,4-galactosyltransferase;Processed beta-1,4-galactosyltransferase 1	B4GALT1	10659.2	11380.5	13059.3	10711.4	11901	11970.1	-0.0180247	0.0623268	-	-	10.8	3	-
1385	Ezrin	EZR	1.35431e+07	1.61187e+07	1.94362e+07	1.57076e+07	1.49311e+07	1.53955e+07	-0.0775858	0.239891	-	-	54.6	48	-
1386	Ubiquitin carboxyl-terminal hydrolase isozyme L3	UCHL3	39809.4	41239.6	51442.5	41930.3	43973.5	43007	-0.0302993	0.104085	-	-	31.7	7	-
1388	Fos-related antigen 2	FOSL2	13082.4	11971.6	10893.7	13888.3	13715.7	16596.9	0.296627	1.48531	-	-	12.9	3	-
1389	Amphiregulin	AREG	41374.9	27006.4	21907	38694.4	30650.5	62503.6	0.532844	0.881931	-	-	19	4	-
1390	Membrane cofactor protein	CD46	422120	398739	440275	359823	384275	358171	-0.193809	1.52575	-	-	18.3	9	-
1392	NAD(P)H dehydrogenase [quinone] 1	NQO1	541402	695201	773320	585186	624077	523268	-0.202342	0.71161	-	-	30.1	10	-
1393	N-acetylglucosamine-6-sulfatase	GNS	449495	424719	420008	402046	385774	389443	-0.136235	1.13133	-	-	20.3	9	-
1394	Phosphorylase b kinase gamma catalytic chain, liver/testis isoform	PHKG2	18960.8	17254.1	16432.3	16134.7	16037.7	16089.5	-0.122912	0.761968	-	-	9.1	3	-
1395	40S ribosomal protein S2	RPS2	2.0246e+06	2.69525e+06	3.49083e+06	2.57183e+06	2.51554e+06	1.94539e+06	-0.199302	0.436438	-	-	60.8	21	-
1397	Desmoplakin	DSP	4.82583e+06	1.71248e+06	2.26141e+06	2.20858e+06	2.2616e+06	2.44233e+06	-0.205122	0.244479	-	-	40.2	137	-
1398	Replication protein A 32 kDa subunit	RPA2	249981	228932	233665	204302	247451	203867	-0.125234	0.633007	-	-	20.7	4	-
1401	CD44 antigen	CD44	1.78614e+06	1.11771e+06	999433	1.02212e+06	1.00353e+06	970426	-0.334409	0.842472	-	-	14.4	11	-
1402	Ribosyldihydronicotinamide dehydrogenase [quinone]	NQO2	105972	100067	123023	97657.4	103311	98498.6	-0.13087	0.708397	-	-	38.5	9	-
1406	Short-chain specific acyl-CoA dehydrogenase, mitochondrial	ACADS	402477	448706	492885	428811	418337	415284	-0.0856077	0.442442	-	-	38.6	13	-
1408	Beta-galactosidase	GLB1	399980	409689	398794	361643	399798	378842	-0.0848901	0.60189	-	-	18.5	10	-
1409	Serine/threonine-protein phosphatase 2B catalytic subunit beta isoform	PPP3CB	31446.8	30630.7	31488.6	31053.2	29576.2	34489.3	0.0208686	0.0951151	-	-	12.8	5	-
1410	Cytoplasmic protein NCK1	NCK1	127707	121393	118078	125673	129773	147050	0.129902	0.795011	-	-	27.6	11	-
1411	GC-rich sequence DNA-binding factor 2	GCFC2	13287.2	13340.2	16141	13353.4	12542.5	15065.1	-0.0604373	0.213287	-	-	5.4	4	-
1413	Histone H1.2	HIST1H1C	2.32764e+06	3.31169e+06	4.11693e+06	3.63168e+06	3.00463e+06	2.81215e+06	-0.0161671	0.0267153	-	-	14.6	4	-
1414	Epithelial cell adhesion molecule	EPCAM	922576	690568	1.05783e+06	979208	700104	956477	-0.0131894	0.0238322	-	-	38.9	14	-
1415	NADPH--cytochrome P450 reductase	POR	891976	883028	964274	846650	935352	954734	-0.00217782	0.00939262	-	-	37.8	30	-
1416	Tyrosine-protein kinase Fer	FER	170315	196676	208208	193055	176762	171087	-0.085503	0.394146	-	-	37.3	16	-
1417	Sarcoplasmic/endoplasmic reticulum calcium ATPase 2	ATP2A2	1.79584e+06	1.73336e+06	1.72597e+06	1.75564e+06	1.74558e+06	1.63598e+06	-0.0332595	0.196929	-	-	27.5	30	-
1419	1-phosphatidylinositol 4,5-bisphosphate phosphodiesterase gamma-2	PLCG2	351112	404019	398526	392019	398730	348581	-0.0177324	0.0714697	-	-	20.4	28	-
1420	Fumarylacetoacetase	FAH	272129	311573	353411	306067	301021	293691	-0.0490651	0.190415	-	-	31.3	11	-
1421	Stathmin	STMN1	240317	414645	538835	535773	308601	334832	0.0147152	0.0154267	-	-	45.6	11	-
1422	Y-box-binding protein 3	YBX3	578226	712252	973184	712750	585344	624435	-0.207167	0.519992	-	-	14.2	5	-
1424	Zinc finger protein 14	ZNF14	50517.1	74914.1	47923.8	85023	86701.4	60038.1	0.429011	1.09766	-	-	5.8	3	-
1425	Zinc finger protein 16	ZNF16	26384.8	36144.6	33132	41520.5	32171.5	46627.7	0.32636	1.02491	-	-	5.4	4	-
1426	Zinc finger protein 24	ZNF24	21524.1	25456.2	26677.3	24234.6	24193.7	22575.9	-0.0476994	0.190338	-	-	13.6	4	-
1427	Zinc finger protein with KRAB and SCAN domains 1	ZKSCAN1	8204.29	11078	18225.6	10965.6	13232.9	7723.74	-0.187876	0.245577	-	-	8.2	4	-
1430	Alpha-N-acetylgalactosaminidase	NAGA	48331.9	45428.2	48899.6	44810.3	47636.3	41871.1	-0.0881814	0.53248	-	-	8.3	3	-
1432	High mobility group protein HMG-I/HMG-Y	HMGA1	590136	830139	927602	1.01623e+06	823208	844718	0.212327	0.577331	-	-	23.4	4	-
1435	Transmembrane protein 11, mitochondrial	TMEM11	30062.7	28020.6	19925.6	30116.6	30763.2	44928.5	0.43677	1.13577	-	-	14.1	3	-
1436	Aspartate aminotransferase, cytoplasmic	GOT1	1.18924e+06	1.29987e+06	1.51298e+06	1.20487e+06	1.16777e+06	1.18062e+06	-0.164539	0.864292	-	-	60	26	-
1437	Protein kinase C alpha type	PRKCA	87955.4	94985.8	90644.5	99154.3	88984.2	87020.2	0.00662392	0.0293588	-	-	15.5	12	-
1438	Transcription factor jun-B	JUNB	75939.1	43154.8	30101.2	44150.3	37810.5	40172.7	-0.185586	0.251918	-	-	8.6	3	-
1439	Integrin alpha-2	ITGA2	1.13041e+06	1.18065e+06	1.28246e+06	1.05883e+06	1.06719e+06	1.07609e+06	-0.164411	1.23721	-	-	29.7	31	-
1440	Nucleolar transcription factor 1	UBTF	281183	243720	252941	268207	277252	271311	0.0729862	0.433477	-	-	30.4	22	-
1441	Transcription factor jun-D;Transcription factor AP-1	JUND;JUN	8883.02	6653.82	6768.67	6923.5	6588.83	6320.81	-0.157491	0.58016	-	-	8.4	3	+
1444	cAMP-dependent protein kinase catalytic subunit alpha	PRKACA	330033	372813	338999	366239	362318	359828	0.0650023	0.403379	-	-	15.7	6	-
1445	Calpain-2 catalytic subunit	CAPN2	1.12412e+06	1.07535e+06	1.17251e+06	1.05782e+06	1.1853e+06	1.18437e+06	0.022419	0.106964	-	-	31.7	23	-
1447	Tyrosine-protein phosphatase non-receptor type 2	PTPN2	171384	199720	219494	183872	181306	162987	-0.155834	0.728781	-	-	33.4	13	-
1448	CTP synthase 1	CTPS1	722576	700171	684066	705845	761107	736865	0.06462	0.439253	-	-	26.7	18	-
1449	Probable ATP-dependent RNA helicase DDX5	DDX5	554174	628870	733226	625436	617389	570791	-0.071118	0.266718	-	-	37.5	29	-
1450	ATP-dependent 6-phosphofructokinase, liver type	PFKL	584271	692642	741414	635351	691985	664530	-0.0127993	0.0444304	-	-	34	24	-
1451	Ganglioside GM2 activator;Ganglioside GM2 activator isoform short	GM2A	148715	148581	159444	138934	124876	132465	-0.205449	1.59667	-	-	23.8	4	-
1452	Galectin-3	LGALS3	321096	544452	622121	590687	495715	550373	0.189104	0.350887	-	-	36.8	11	-
1453	26S protease regulatory subunit 6A	PSMC3	999906	952174	881709	895544	962118	911491	-0.0320378	0.164312	-	-	48.5	19	-
1454	T-complex protein 1 subunit alpha	TCP1	1.94053e+06	2.21686e+06	2.24882e+06	1.95964e+06	2.44425e+06	1.77983e+06	-0.0608102	0.185042	-	-	49.1	26	-
1455	Tyrosine-protein phosphatase non-receptor type 1	PTPN1	457929	437797	428112	419527	424830	391815	-0.0991846	0.716668	-	-	42.3	20	-
1456	TFIIH basal transcription factor complex helicase XPD subunit	ERCC2	138764	140770	157846	142646	142837	129814	-0.0737406	0.402434	-	-	20.5	14	-
1457	60S ribosomal protein L35a	RPL35A	424859	498781	662428	524180	504010	454290	-0.0753424	0.185653	-	-	60.9	11	-
1458	Integrin beta-5	ITGB5	441609	490794	381837	411686	477900	434586	0.0156837	0.0504684	-	-	29.8	23	-
1459	ADP-ribosylation factor 4	ARF4	376727	368678	307744	375992	376049	358476	0.0819615	0.389681	-	-	35.6	6	-
1460	60S ribosomal protein L7	RPL7	1.514e+06	2.24582e+06	2.966e+06	2.2877e+06	1.94253e+06	1.59151e+06	-0.170632	0.288697	-	-	59.3	22	-
1461	Vinculin	VCL	5.1268e+06	4.30794e+06	4.27829e+06	4.78285e+06	4.11305e+06	4.40053e+06	-0.0421108	0.160416	-	-	55.8	71	-
1462	Receptor-type tyrosine-protein phosphatase alpha	PTPRA	51144	52121.9	51366.1	49571.6	49786	48653.8	-0.0631555	0.466694	-	-	15	9	-
1463	Arylamine N-acetyltransferase 1	NAT1	27972.8	29665	28603.5	27498	27119	26189.6	-0.0937853	0.674523	-	-	7.6	3	-
1465	Protein SON	SON	246002	341688	494427	369809	303940	296141	-0.106753	0.174384	-	-	2	6	-
1467	Negative elongation factor E	NELFE	204714	221215	256208	217319	223947	201374	-0.0811773	0.357631	-	-	41.9	15	-
1468	60S ribosomal protein L17	RPL17	846844	1.01552e+06	1.43944e+06	1.03575e+06	968288	930148	-0.136057	0.317883	-	-	40.4	11	-
1469	Phosphoglycerate mutase 1	PGAM1	5.77256e+06	4.85259e+06	4.38818e+06	4.59686e+06	4.3051e+06	4.87088e+06	-0.116905	0.468353	-	-	61	22	-
1470	Regulator of chromosome condensation	RCC1	321833	345499	335110	316969	319815	284502	-0.123204	0.83704	-	-	30.2	12	-
1473	DNA ligase 1	LIG1	95410	91011.3	90505.9	99975	99413.3	99544.8	0.110718	0.925455	-	-	11.4	9	-
1474	ATP synthase-coupling factor 6, mitochondrial	ATP5J	16764.8	22556.5	31116.7	24899.7	16881.9	15820.1	-0.274433	0.495147	-	-	38	4	-
1475	DNA repair protein XRCC1	XRCC1	349549	365567	303501	337684	365295	314057	-0.000524099	0.00180502	-	-	23.1	13	-
1476	Peptidyl-glycine alpha-amidating monooxygenase;Peptidylglycine alpha-hydroxylating monooxygenase;Peptidyl-alpha-hydroxyglycine alpha-amidating lyase	PAM	71904.7	74219.2	65832.6	69124.2	65131.3	66863.6	-0.0743054	0.456504	-	-	10.3	10	-
1478	1-phosphatidylinositol 4,5-bisphosphate phosphodiesterase gamma-1	PLCG1	70553	69510.7	74396	73161.4	70511.8	75901.8	0.0339722	0.19823	-	-	13.6	15	-
1480	Nucleolin	NCL	3.41313e+06	3.77823e+06	3.78514e+06	3.98964e+06	4.20736e+06	3.9212e+06	0.143772	0.99474	-	-	40	41	-
1481	Hexokinase-1	HK1	1.24357e+06	1.30675e+06	1.36088e+06	1.26375e+06	1.26492e+06	1.21933e+06	-0.0607219	0.396038	-	-	35.7	34	-
1482	DNA-directed RNA polymerase II subunit RPB3	POLR2C	58975	63579.3	69846.3	57351.1	59211.2	51945.8	-0.190048	1.12062	-	-	24.7	5	-
1483	DNA-directed RNA polymerases I, II, and III subunit RPABC1	POLR2E	165421	171706	161933	162913	163972	167451	-0.0133963	0.077435	-	-	36.2	8	-
1484	NADH dehydrogenase [ubiquinone] flavoprotein 2, mitochondrial	NDUFV2	118636	103358	114373	127981	101930	164818	0.205486	0.582785	-	-	28.5	7	-
1485	Gamma-glutamyltranspeptidase 1;Gamma-glutamyltranspeptidase 1 heavy chain;Gamma-glutamyltranspeptidase 1 light chain;Putative gamma-glutamyltranspeptidase 3;Putative gamma-glutamyltranspeptidase 3 heavy chain;Putative gamma-glutamyltranspeptidase 3 light chain	GGT1;GGT3P	70393.1	65872.9	62394.5	63159.9	46187.8	58390.4	-0.254762	1.09584	-	-	5.4	4	-
1486	TFIIH basal transcription factor complex helicase XPB subunit	ERCC3	24301.1	30963.4	34904.1	33131.8	33028.4	28096.2	0.075773	0.210088	-	-	9.2	5	-
1487	E3 ubiquitin-protein ligase TRIM21	TRIM21	66298.4	70145	65025.1	71884.2	80789.1	74048.3	0.16933	1.22699	-	-	18.1	9	-
1488	Interferon-induced, double-stranded RNA-activated protein kinase	EIF2AK2	383715	413285	445182	411859	403725	381737	-0.0511556	0.26792	-	-	26.3	12	-
1489	Spermidine synthase	SRM	227285	233161	251371	222567	218031	204294	-0.142076	1.0307	-	-	40.1	10	-
1490	Casein kinase II subunit alpha	CSNK2A2	203762	235384	211079	227234	215054	213815	0.015186	0.0695177	-	-	49.4	16	-
1491	Retinoic acid receptor RXR-alpha	RXRA	18541.3	18930.9	18009.2	17873.7	15979	15956.1	-0.157368	1.05147	-	-	11.8	3	-
1492	Nuclear factor NF-kappa-B p105 subunit;Nuclear factor NF-kappa-B p50 subunit	NFKB1	158559	171450	155032	153751	167341	174617	0.0307361	0.149392	-	-	16.9	15	-
1493	Thymidine phosphorylase	TYMP	172615	161686	176599	157605	137921	138323	-0.237675	1.65524	-	-	24.7	10	-
1494	Plasma membrane calcium-transporting ATPase 1	ATP2B1	399567	411332	376619	412174	430471	463984	0.137133	0.94878	-	-	15.6	17	-
1495	Eukaryotic translation initiation factor 2 subunit 2	EIF2S2	737297	716979	695465	689473	793749	675916	0.00295498	0.0120351	-	-	64	22	-
1496	Annexin A7	ANXA7	362528	329486	279133	308427	321391	304153	-0.0484022	0.184251	-	-	35.2	16	-
1499	Cyclin-A2	CCNA2	29870.5	41777	32778.4	33826.3	39052.3	33694.2	0.0406267	0.111252	-	-	6	3	-
1500	Transcription factor BTF3	BTF3	711448	818785	890110	691557	737280	748242	-0.147554	0.76945	-	-	13.1	3	-
1503	Ras-related protein Rab-3B	RAB3B	6196.04	6875.38	7594.46	6718.19	8448.8	6267.45	0.0456549	0.12383	-	-	16.4	3	+
1504	Ras-related protein Rab-4A	RAB4A	205568	222737	260154	206743	205271	218688	-0.120026	0.584513	-	-	36.7	7	-
1505	Ras-related protein Rab-5A	RAB5A	105820	80375.5	66749.1	88579.2	105808	106153	0.269796	0.80466	-	-	25.4	4	-
1506	Ras-related protein Rab-6A	RAB6A	977452	1.16341e+06	1.39387e+06	1.08914e+06	1.08815e+06	1.07461e+06	-0.105226	0.362732	-	-	24	7	-
1507	Nuclear receptor subfamily 1 group D member 1;Nuclear receptor subfamily 1 group D member 2	NR1D1;NR1D2	18891.6	19205.6	16735	17907.2	17750.6	17499.2	-0.0421467	0.20597	-	-	5.7	4	-
1508	Proteasome subunit beta type-1	PSMB1	569326	600870	674307	535783	546376	535273	-0.185965	1.26091	-	-	57.7	14	-
1509	Cation-dependent mannose-6-phosphate receptor	M6PR	394573	285566	294874	256593	278349	309105	-0.196581	0.696355	-	-	30	10	-
1510	Cytochrome c oxidase subunit 5A, mitochondrial	COX5A	84517.3	105451	126864	140734	82215	92491.7	-0.0264426	0.0407961	-	-	32	5	-
1511	Lamin-B1	LMNB1	328865	294132	296727	282190	304488	287336	-0.0724361	0.435869	-	-	28.7	19	-
1512	B-cell lymphoma 3 protein	BCL3	8409.97	8509.2	8326.77	8933.89	7646.33	7499.16	-0.0726988	0.329222	-	-	8.6	3	+
1513	Calpastatin	CAST	747015	761505	594911	686442	807283	1.17295e+06	0.313874	0.785644	-	-	39.6	29	-
1514	Inosine-5-monophosphate dehydrogenase 1	IMPDH1	380419	418901	450641	390992	403696	395110	-0.067839	0.37013	-	-	37.2	13	-
1516	Ras GTPase-activating protein 1	RASA1	57504.7	60270.2	53180.6	62634.1	60372.7	63996.2	0.130936	0.909639	-	-	12.3	10	-
1517	Parathymosin	PTMS	76359.5	70248.7	86929.2	96285.5	86543.7	111088	0.329752	1.55204	-	-	22.5	3	-
1519	V-type proton ATPase subunit B, brain isoform	ATP6V1B2	396334	424827	436994	398507	440303	366166	-0.0652018	0.313373	-	-	34.4	17	-
1520	V-type proton ATPase subunit C 1	ATP6V1C1	368446	290253	230242	301318	298416	295356	0.0363835	0.0832005	-	-	40.1	17	-
1521	Cysteine and glycine-rich protein 1	CSRP1	432969	378954	305467	382104	397271	411727	0.106157	0.363877	-	-	59.6	12	-
1522	Filamin-A	FLNA	5.5747e+06	5.45246e+06	5.24494e+06	5.39535e+06	4.798e+06	4.60846e+06	-0.139431	0.855393	-	-	49.9	109	-
1523	Amine oxidase [flavin-containing] A	MAOA	22392.6	22273.7	24348	19626.9	22902.9	18536.7	-0.181138	0.950215	-	-	16.2	6	-
1524	Cytoplasmic aconitate hydratase	ACO1	984099	1.0975e+06	1.11597e+06	1.04368e+06	1.13477e+06	939738	-0.0383261	0.156193	-	-	34.9	30	-
1526	Synaptotagmin-1	SYT1	316426	387803	413856	379154	411765	363088	0.0528689	0.183757	-	-	23.9	10	-
1527	Kit ligand;Soluble KIT ligand	KITLG	43685.8	56683.6	64753.5	55078.3	44530.8	40731.6	-0.22754	0.651353	-	-	9.7	3	-
1528	5-nucleotidase	NT5E	303394	332583	344586	309454	288182	274973	-0.167926	1.11237	-	-	24.2	13	-
1529	Transcription initiation factor TFIID subunit 1;Transcription initiation factor TFIID subunit 1-like	TAF1;TAF1L	40072.6	43327.2	51732.4	47300.7	43369.3	42867.6	-0.0101775	0.0326374	-	-	4.6	7	-
1531	Midkine	MDK	146991	176352	165299	218102	192764	162918	0.225573	0.955432	-	-	33.6	6	-
1532	Voltage-dependent anion-selective channel protein 1	VDAC1	1.79746e+06	2.05754e+06	2.28489e+06	1.71689e+06	2.00119e+06	1.76195e+06	-0.160387	0.726135	-	-	67.1	16	-
1533	Succinate dehydrogenase [ubiquinone] iron-sulfur subunit, mitochondrial	SDHB	1.03924e+06	885076	852179	807081	882948	822504	-0.139786	0.742839	-	-	54.3	16	-
1534	CD9 antigen	CD9	1.21789e+06	1.27295e+06	1.78014e+06	1.25856e+06	1.20685e+06	1.30974e+06	-0.157414	0.499692	-	-	31.1	8	-
1535	2-oxoisovalerate dehydrogenase subunit beta, mitochondrial	BCKDHB	4400.29	3362.33	2992.16	3864.46	3845.2	5054.13	0.25418	0.707047	-	-	7.7	3	+
1536	Catechol O-methyltransferase	COMT	102703	84314.9	89581	76044.4	84698.6	76364.7	-0.219099	1.26165	-	-	33.9	7	-
1537	Protein-glutamine gamma-glutamyltransferase 2	TGM2	257849	250185	222690	241400	251770	238278	0.00387346	0.016795	-	-	23.7	16	-
1538	Methylmalonyl-CoA mutase, mitochondrial	MUT	228919	228919	228842	234536	250056	282105	0.154754	0.976061	-	-	29.6	23	-
1539	Oxysterol-binding protein 1	OSBP	733354	706878	671832	703659	819447	855058	0.167159	0.950695	-	-	24.7	20	-
1540	Protein-L-isoaspartate(D-aspartate) O-methyltransferase	PCMT1	633193	789290	921337	789803	773496	797073	0.0268901	0.072913	-	-	52.4	15	-
1541	rRNA 2-O-methyltransferase fibrillarin	FBL	586849	764145	841813	750407	701690	580486	-0.101521	0.271169	-	-	37.7	14	-
1543	Trifunctional purine biosynthetic protein adenosine-3;Phosphoribosylamine--glycine ligase;Phosphoribosylformylglycinamidine cyclo-ligase;Phosphoribosylglycinamide formyltransferase	GART	1.10238e+06	1.13293e+06	1.118e+06	1.12554e+06	1.19774e+06	1.07382e+06	0.0173605	0.0909649	-	-	31.6	30	-
1544	Cadherin-3	CDH3	88230.3	117045	61104.7	68918.8	108198	73091.9	-0.0704474	0.098826	-	-	14.2	10	-
1545	Multifunctional protein ADE2;Phosphoribosylaminoimidazole-succinocarboxamide synthase;Phosphoribosylaminoimidazole carboxylase	PAICS	2.17684e+06	2.42023e+06	3.23853e+06	2.14879e+06	2.16631e+06	2.03423e+06	-0.283158	1.04128	-	-	49.4	26	-
1546	Non-specific lipid-transfer protein	SCP2	1.30743e+06	1.36096e+06	1.3809e+06	1.32985e+06	1.214e+06	1.21733e+06	-0.10741	0.76034	-	-	34	21	-
1547	Ubiquitin-like modifier-activating enzyme 1	UBA1	2.02756e+06	2.0438e+06	2.01222e+06	2.05238e+06	2.09041e+06	1.96762e+06	0.00591637	0.0317931	-	-	39.9	41	-
1549	Ectonucleotide pyrophosphatase/phosphodiesterase family member 1;Alkaline phosphodiesterase I;Nucleotide pyrophosphatase	ENPP1	6342.53	5481.42	5501.07	5333.93	5237.14	4817.26	-0.169042	0.877465	-	-	7.4	6	+
1552	NADPH:adrenodoxin oxidoreductase, mitochondrial	FDXR	432682	420800	403928	424428	420961	396959	-0.0174476	0.095595	-	-	12.2	5	-
1554	Heterogeneous nuclear ribonucleoproteins A2/B1	HNRNPA2B1	1.7918e+06	2.10171e+06	2.13328e+06	2.03367e+06	1.96124e+06	1.8548e+06	-0.0396441	0.170003	-	-	58.9	22	-
1555	MHC class II regulatory factor RFX1	RFX1	44184.3	52086.9	45512.5	47964.8	48282.7	43566.8	-0.018002	0.0720325	-	-	9.4	9	-
1556	Calretinin	CALB2	91413.3	94742	87390.3	110175	81270.9	102648	0.0934073	0.338527	-	-	38	10	-
1557	E3 ubiquitin-protein ligase CBL	CBL	245688	246360	257340	249424	249929	260021	0.0191591	0.113539	-	-	19.2	14	-
1558	cAMP-dependent protein kinase catalytic subunit beta	PRKACB	69111.4	79508.1	53877.8	82155.2	69550.1	76687.3	0.188558	0.617867	-	-	9.8	4	-
1559	Cytochrome b-c1 complex subunit 2, mitochondrial	UQCRC2	579250	538526	485305	496773	579860	551925	0.0235572	0.0903763	-	-	43	16	-
1560	Protein-glutamine gamma-glutamyltransferase K	TGM1	69364.7	20051.4	49454	27747.1	44032.3	27044.8	-0.352581	0.345178	-	-	9.5	7	-
1561	Ferrochelatase, mitochondrial	FECH	192473	211397	200755	200418	209051	174190	-0.0541711	0.249721	-	-	38.1	16	-
1562	Transcription elongation factor A protein 1	TCEA1	1.16409e+06	877735	856083	822783	869912	901204	-0.146476	0.54746	-	-	51.5	17	-
1563	Integrin alpha-6;Integrin alpha-6 heavy chain;Integrin alpha-6 light chain;Processed integrin alpha-6	ITGA6	76815.7	67161.8	64388.7	74893.3	74283.3	77196.5	0.12352	0.729309	-	-	1.5	3	-
1564	Integrin alpha-6;Integrin alpha-6 heavy chain;Integrin alpha-6 light chain;Processed integrin alpha-6	ITGA6	901200	833061	838829	796210	870343	810787	-0.0548631	0.326229	-	-	2.1	4	-
1565	Splicing factor, proline- and glutamine-rich	SFPQ	1.38494e+06	1.44217e+06	1.44057e+06	1.4714e+06	1.42563e+06	1.44383e+06	0.0246611	0.150168	-	-	42	32	-
1566	Tubulin gamma-1 chain;Tubulin gamma-2 chain	TUBG1;TUBG2	86182.5	78813.2	67582.1	83044	81081.9	84414.3	0.102757	0.47942	-	-	13.7	7	-
1567	Peptidyl-prolyl cis-trans isomerase B	PPIB	2.87757e+06	3.24556e+06	3.99304e+06	2.79291e+06	3.11765e+06	2.86516e+06	-0.193321	0.769876	-	-	58.3	16	-
1568	NAD-dependent malic enzyme, mitochondrial	ME2	939910	1.12111e+06	1.19585e+06	1.027e+06	1.04143e+06	978622	-0.0892369	0.3921	-	-	36.8	21	-
1569	Glycine dehydrogenase (decarboxylating), mitochondrial	GLDC	52240.7	58477.5	63475	57857.6	56897	57471.5	-0.0118473	0.0482277	-	-	10.9	11	-
1570	Tryptophan--tRNA ligase, cytoplasmic;T1-TrpRS;T2-TrpRS	WARS	967842	1.02016e+06	1.15903e+06	954974	1.01646e+06	1.08437e+06	-0.0402036	0.169029	-	-	48.6	25	-
1571	40S ribosomal protein S3	RPS3	1.71995e+06	1.94211e+06	2.04531e+06	1.84859e+06	1.95252e+06	1.67643e+06	-0.0583875	0.250391	-	-	80.7	20	-
1574	Ribosomal protein S6 kinase beta-1	RPS6KB1	65790.1	62216.3	55214.3	61042.6	59375.7	57628.4	-0.0379122	0.175561	-	-	18.4	8	-
1575	Tyrosine-protein kinase JAK1	JAK1	30101.4	34739.9	38442.5	34956.2	30687.8	31615.8	-0.0817562	0.323342	-	-	9	10	-
1576	Receptor-type tyrosine-protein phosphatase epsilon	PTPRE	27040.5	24882.5	27148.2	23454.6	27822.2	24782.4	-0.0585608	0.271569	-	-	9.4	5	-
1577	Receptor-type tyrosine-protein phosphatase gamma	PTPRG	50192.9	58977.2	52930.3	47962.8	54888.3	47208.4	-0.111426	0.551874	-	-	5.5	7	-
1578	Loricrin	LOR	20192.1	11659.4	35855.9	17878.8	32440.8	21616	0.190219	0.184471	-	-	6.7	3	-
1579	Nuclear autoantigen Sp-100	SP100	237658	239613	211220	279627	238510	277815	0.207778	1.21917	-	-	15.1	14	-
1580	Colorectal mutant cancer protein	MCC	113427	102306	106323	115565	110157	115630	0.0848894	0.577295	-	-	25.3	17	-
1582	Adenosylhomocysteinase	AHCY	4.04336e+06	4.44787e+06	5.21142e+06	4.05615e+06	3.97927e+06	4.0579e+06	-0.172333	0.867523	-	-	50.9	27	-
1583	Cofilin-1	CFL1	4.86113e+06	3.82739e+06	3.14221e+06	3.63199e+06	4.56943e+06	5.36651e+06	0.202441	0.477575	-	-	59	16	-
1584	Eukaryotic translation initiation factor 4B	EIF4B	2.40236e+06	2.89135e+06	3.83506e+06	3.33626e+06	3.34867e+06	3.44902e+06	0.177521	0.514346	-	-	45.7	49	-
1585	Plasma membrane calcium-transporting ATPase 4	ATP2B4	488771	513865	508018	502021	517554	478544	-0.0124405	0.0671474	-	-	15.4	18	-
1586	Inositol-trisphosphate 3-kinase A	ITPKA	12830.9	12255.5	13781.9	12145.3	12891.1	11698.1	-0.0809261	0.433074	-	-	6.9	3	-
1587	Diacylglycerol kinase alpha	DGKA	28453.3	28405.8	31955.3	28438.6	30467.4	26200	-0.062049	0.290552	-	-	15	9	-
1588	Carnitine O-palmitoyltransferase 2, mitochondrial	CPT2	679573	729801	723821	717591	802210	853410	0.150873	0.925476	-	-	39.1	27	-
1589	Thymidylate kinase	DTYMK	396657	331129	313684	306769	317817	310352	-0.148449	0.762174	-	-	66.5	14	-
1590	Ribonucleoside-diphosphate reductase large subunit	RRM1	1.84497e+06	2.03653e+06	2.11956e+06	2.06967e+06	2.03185e+06	2.31617e+06	0.0968205	0.512186	-	-	36.9	31	-
1594	Rab proteins geranylgeranyltransferase component A 1	CHM	47700.5	46275.4	39141.2	41703.5	45377.9	41825.7	-0.0421289	0.171776	-	-	4.9	4	-
1597	Elongation factor 1-beta	EEF1B2	315267	229511	212804	277298	257793	316141	0.184516	0.552915	-	-	39.1	8	-
1598	ATP synthase F(0) complex subunit B1, mitochondrial	ATP5F1	709715	624129	496930	585898	717429	684512	0.12881	0.396216	-	-	39.5	14	-
1599	Low molecular weight phosphotyrosine protein phosphatase	ACP1	157463	194036	210810	174445	160475	140948	-0.235666	0.946828	-	-	47.5	8	-
1600	Protein kinase C eta type	PRKCH	7180.32	7726.43	9353.81	9139.71	8360.27	8471.42	0.1063	0.407082	-	-	6.3	3	+
1601	Acetyl-CoA acetyltransferase, mitochondrial	ACAT1	1.09188e+06	1.23189e+06	1.24218e+06	1.09036e+06	1.24964e+06	1.12779e+06	-0.0402468	0.180481	-	-	44.5	20	-
1603	Cyclin-C	CCNC	28133.5	28897.3	22795.1	27223.4	28746.7	32883.4	0.157884	0.638058	-	-	14.1	3	-
1604	G1/S-specific cyclin-E1	CCNE1	34473.5	30198.4	34831.9	29610.1	34318.2	33633.2	-0.0284735	0.112113	-	-	17.3	6	-
1605	DNA-directed RNA polymerase II subunit RPB1	POLR2A	558503	631241	676683	625202	623294	582404	-0.0239934	0.0996257	-	-	23.7	50	-
1606	Cyclin-dependent kinase 2	CDK2	287577	313984	327968	283359	317807	305435	-0.0355167	0.170641	-	-	26.5	8	-
1607	Adenomatous polyposis coli protein	APC	28090.4	31593.7	29041.9	30235.5	31011.9	28771	0.0219449	0.104714	-	-	3.2	8	-
1608	Beta-adrenergic receptor kinase 1	ADRBK1	243658	254077	244215	245946	261377	247336	0.0242232	0.143816	-	-	27.9	19	-
1609	DNA replication licensing factor MCM3	MCM3	846009	935137	998231	860735	900644	793089	-0.120405	0.659009	-	-	38.6	34	-
1611	3-mercaptopyruvate sulfurtransferase	MPST	235242	216259	203895	201608	224485	198035	-0.0702686	0.357578	-	-	46.5	12	-
1612	40S ribosomal protein S12	RPS12	496693	586270	639290	714082	660519	460436	0.0741002	0.161534	-	-	53.8	7	-
1613	Bromodomain-containing protein 2	BRD2	228129	254603	324447	294881	273805	269280	0.0687703	0.210197	-	-	18	14	-
1614	Tumor necrosis factor receptor superfamily member 6	FAS	17865	14091.8	14054	14380.5	12541.5	13281.4	-0.187582	0.805424	-	-	11.8	3	-
1615	Transcriptional repressor protein YY1	YY1	222040	219895	186004	208431	239988	175036	-0.0175935	0.0471134	-	-	20.8	9	-
1616	DnaJ homolog subfamily B member 1	DNAJB1	922486	1.01564e+06	1.11147e+06	935591	1.00128e+06	841649	-0.133787	0.650384	-	-	60	27	-
1617	DnaJ homolog subfamily B member 2	DNAJB2	25072.6	20870.3	23348.1	22427.5	20277.3	19712.8	-0.148867	0.772302	-	-	13.3	3	-
1620	Proteasome subunit alpha type-1	PSMA1	2.36643e+06	2.15222e+06	2.17033e+06	2.03926e+06	2.08855e+06	2.16962e+06	-0.0861543	0.564788	-	-	64.3	23	-
1621	Proteasome subunit alpha type-2	PSMA2	1.30923e+06	1.37982e+06	1.54042e+06	1.24107e+06	1.19333e+06	1.2692e+06	-0.188672	1.2578	-	-	53.4	14	-
1622	Proteasome subunit alpha type-3	PSMA3	1.56304e+06	1.47409e+06	1.48866e+06	1.33798e+06	1.36403e+06	1.36257e+06	-0.154642	1.33288	-	-	55.6	17	-
1623	Proteasome subunit alpha type-4	PSMA4	895550	990963	1.20317e+06	928351	922846	926748	-0.142479	0.614681	-	-	49.4	15	-
1625	Tumor necrosis factor receptor superfamily member 5	CD40	53885.2	52744.1	54976.7	58596.9	47273.9	49897.9	-0.0589569	0.259928	-	-	21.3	5	-
1626	Integrin alpha-3;Integrin alpha-3 heavy chain;Integrin alpha-3 light chain	ITGA3	1.24312e+06	1.26842e+06	1.35714e+06	1.16754e+06	1.19069e+06	1.18821e+06	-0.124506	0.972588	-	-	22.8	24	-
1627	Moesin	MSN	3.37963e+06	3.86456e+06	5.02022e+06	4.06032e+06	3.8452e+06	3.72827e+06	-0.0572549	0.153721	-	-	43.7	43	-
1628	Probable ATP-dependent RNA helicase DDX6	DDX6	604740	758906	733494	682496	735733	621697	-0.0362686	0.123217	-	-	57.1	21	-
1632	Splicing factor U2AF 65 kDa subunit	U2AF2	503608	600681	633817	627348	619318	596118	0.0908583	0.417042	-	-	32.1	12	-
1633	60S ribosomal protein L13	RPL13	1.3271e+06	1.60568e+06	1.88606e+06	1.81157e+06	1.63031e+06	1.85969e+06	0.150204	0.52647	-	-	50.2	17	-
1634	Rab proteins geranylgeranyltransferase component A 2	CHML	28631.1	28131	25349.3	26494.2	30444.9	28160.8	0.0512918	0.239033	-	-	10.2	6	-
1635	Isovaleryl-CoA dehydrogenase, mitochondrial	IVD	183303	200137	224260	189048	189141	193719	-0.0827356	0.427185	-	-	26.1	13	-
1636	Protein S100-A4	S100A4	495489	463562	508202	579298	360634	474995	-0.0780878	0.188753	-	-	45.5	6	-
1637	Alpha-1,3-mannosyl-glycoprotein 2-beta-N-acetylglucosaminyltransferase	MGAT1	27440.2	29519.6	36404.6	31434.5	31739.6	27936.7	-0.0270958	0.081841	-	-	9.4	4	-
1638	High mobility group protein B2	HMGB2	1.97377e+06	1.37106e+06	915666	1.11222e+06	2.38059e+06	1.93379e+06	0.34902	0.452935	-	-	32.1	9	-
1639	Polypyrimidine tract-binding protein 1	PTBP1	544833	539630	748486	604111	650931	592221	0.0272312	0.072774	-	-	36.7	14	-
1640	Threonine--tRNA ligase, cytoplasmic	TARS	2.0273e+06	2.2135e+06	2.24288e+06	2.08106e+06	2.26826e+06	2.13065e+06	-0.000347284	0.00153664	-	-	45.4	35	-
1641	Valine--tRNA ligase	VARS	1.84048e+06	2.00811e+06	2.05535e+06	2.08563e+06	1.98542e+06	1.79892e+06	-0.00941288	0.0383763	-	-	33.7	46	-
1642	Elongation factor 1-gamma	EEF1G	1.4444e+06	1.50386e+06	1.497e+06	1.40042e+06	1.50437e+06	1.25229e+06	-0.100541	0.559586	-	-	43.7	24	-
1643	Tristetraprolin	ZFP36	11312.1	11099.5	9931.96	12670	11236	15472.2	0.273569	1.1277	-	-	9.2	3	-
1644	Peptidyl-prolyl cis-trans isomerase FKBP2	FKBP2	222507	261822	302342	237312	234671	221216	-0.17191	0.745086	-	-	31	8	-
1646	Erythrocyte band 7 integral membrane protein	STOM	50684.2	56390	57648.3	48940.1	56848	48143	-0.0996003	0.487119	-	-	16.7	4	-
1647	Adenylate kinase 4, mitochondrial	AK4	411953	337311	299216	345646	324937	370106	-0.000116231	0.000312766	-	-	45.3	11	-
1648	Amine oxidase [flavin-containing] B	MAOB	340936	416100	419697	368131	422332	375695	-0.00920703	0.0301765	-	-	26.7	13	-
1649	14-3-3 protein theta	YWHAQ	739650	668036	661268	726581	731198	701556	0.0633136	0.385085	-	-	30.2	9	-
1650	Mitogen-activated protein kinase 3	MAPK3	142751	143153	147564	135486	145442	132229	-0.070257	0.475405	-	-	26.4	11	-
1651	MAP/microtubule affinity-regulating kinase 3	MARK3	39929.8	38978.3	32116.5	42663.5	43484.9	41348	0.20596	1.1256	-	-	11.1	8	-
1653	Calmodulin-like protein 3	CALML3	217935	33759.4	32757.2	33877.2	30399.8	32260.1	-0.952933	0.684615	-	-	45	6	-
1654	Dipeptidyl peptidase 4;Dipeptidyl peptidase 4 membrane form;Dipeptidyl peptidase 4 soluble form	DPP4	177734	165524	159232	169381	163766	165428	-0.00992612	0.0503582	-	-	15	13	-
1655	Aryl hydrocarbon receptor nuclear translocator	ARNT	118924	110137	98899.5	119724	109256	132683	0.140675	0.668622	-	-	10.6	7	-
1656	60S ribosomal protein L10	RPL10	948981	1.2163e+06	1.57592e+06	1.2911e+06	1.0812e+06	970426	-0.141739	0.313237	-	-	45.8	10	-
1657	Replication protein A 70 kDa DNA-binding subunit;Replication protein A 70 kDa DNA-binding subunit, N-terminally processed	RPA1	1.18349e+06	1.28309e+06	1.23907e+06	1.19907e+06	1.30556e+06	1.32604e+06	0.0472667	0.265555	-	-	35.1	26	-
1658	DNA-(apurinic or apyrimidinic site) lyase;DNA-(apurinic or apyrimidinic site) lyase, mitochondrial	APEX1	1.09233e+06	1.12987e+06	1.08204e+06	998123	1.16483e+06	950375	-0.0911126	0.456275	-	-	45.3	18	-
1659	CD82 antigen	CD82	163579	120057	116195	120944	114789	121393	-0.145748	0.50521	-	-	9	3	-
1660	Deoxycytidine kinase	DCK	341538	380423	395754	340257	369536	335364	-0.0953947	0.541288	-	-	51.2	13	-
1661	CAD protein;Glutamine-dependent carbamoyl-phosphate synthase;Aspartate carbamoyltransferase;Dihydroorotase	CAD	1.7786e+06	1.91464e+06	1.96258e+06	1.89994e+06	1.80278e+06	1.72011e+06	-0.0606285	0.347129	-	-	29.5	59	-
1662	Calreticulin	CALR	2.33698e+06	1.89996e+06	1.89667e+06	2.04272e+06	1.94635e+06	2.20066e+06	0.0183721	0.0627243	-	-	33.3	18	-
1663	cAMP-specific 3,5-cyclic phosphodiesterase 4A	PDE4A	7219.21	8022.6	9723.78	8064.3	8980.78	7510.23	-0.0167258	0.0443274	-	-	4	3	+
1664	Microtubule-associated protein 4	MAP4	2.42544e+06	3.88732e+06	2.67169e+06	2.79637e+06	3.75961e+06	2.95653e+06	0.101088	0.207389	-	-	26.6	32	-
1666	Calnexin	CANX	4.56734e+06	3.31452e+06	2.89189e+06	3.61836e+06	3.8595e+06	3.99443e+06	0.116524	0.302879	-	-	47.1	41	-
1667	Phosphatidylinositol 3-kinase regulatory subunit alpha	PIK3R1	33264.6	33992.4	29705.2	34972.4	31460.5	34286.2	0.0558231	0.272929	-	-	8.7	6	-
1668	Proteasome subunit beta type-9	PSMB9	100754	99333.3	110666	89990.7	97531.9	92134.3	-0.151266	1.08452	-	-	25.6	5	-
1669	Proteasome subunit alpha type-5	PSMA5	1.15582e+06	882705	776714	857348	855976	1.00042e+06	-0.0367277	0.0885546	-	-	46.9	10	-
1670	Proteasome subunit beta type-4	PSMB4	537424	586405	628231	535437	526848	544114	-0.122413	0.797467	-	-	26.1	6	-
1671	Proteasome subunit beta type-6	PSMB6	459006	468585	463257	441005	399925	469372	-0.0891273	0.534357	-	-	25.1	7	-
1672	Proteasome subunit beta type-5	PSMB5	1.2266e+06	1.48137e+06	2.06044e+06	1.28897e+06	1.23828e+06	1.19135e+06	-0.325799	0.964158	-	-	27	7	-
1674	ATP-binding cassette sub-family D member 3	ABCD3	313210	323425	320345	348718	334045	332670	0.0853339	0.672748	-	-	28.4	20	-
1675	Sperm-specific antigen 2	SSFA2	1.00853e+06	1.00209e+06	869886	971133	983066	1.06519e+06	0.0700198	0.355387	-	-	30.8	38	-
1677	NADH-ubiquinone oxidoreductase 75 kDa subunit, mitochondrial	NDUFS1	623816	630406	586750	602880	639140	557313	-0.0345523	0.174572	-	-	36.5	23	-
1678	DNA polymerase delta catalytic subunit	POLD1	437711	485865	485192	465574	522862	482554	0.0623468	0.338419	-	-	29.4	31	-
1680	Probable global transcription activator SNF2L1	SMARCA1	123666	137133	142035	145585	146059	143650	0.114236	0.770129	-	-	15.7	15	-
1681	Mitogen-activated protein kinase 1	MAPK1	1.01428e+06	950369	954346	928829	1.05848e+06	1.11332e+06	0.0835811	0.432982	-	-	30.8	13	-
1682	Grancalcin	GCA	43292.4	32397.7	29224.4	31441.6	27059.3	27243.6	-0.274154	0.940895	-	-	17.5	3	-
1683	Retinoic acid receptor RXR-beta	RXRB	33519.7	30858.3	27981.2	28462	30680.9	24890.6	-0.137717	0.614434	-	-	12.8	5	-
1684	DNA repair protein complementing XP-G cells	ERCC5	21577.1	23157.2	24290	24712.6	23117.4	21087.7	-0.00356578	0.0134479	-	-	3.5	5	-
1685	Granulins;Acrogranin;Paragranulin;Granulin-1;Granulin-2;Granulin-3;Granulin-4;Granulin-5;Granulin-6;Granulin-7	GRN	46812.3	52383.2	63572.6	57207.7	60322.7	56959.7	0.111486	0.431986	-	-	17.7	7	-
1686	Cytosol aminopeptidase	LAP3	1.73324e+06	1.8442e+06	2.0142e+06	1.89313e+06	1.65685e+06	1.72978e+06	-0.0822867	0.417695	-	-	62.4	32	-
1687	Protein S100-A2	S100A2	595462	152110	146249	203438	174451	153336	-0.427814	0.364599	-	-	27.6	5	-
1688	General transcription factor IIE subunit 1	GTF2E1	38276.3	39059.1	39380.2	35141.2	38485.3	33314.1	-0.128658	0.846858	-	-	20.7	9	-
1689	Transcription initiation factor IIE subunit beta	GTF2E2	166507	171692	181719	171994	172982	168105	-0.0182594	0.102343	-	-	28.9	10	-
1690	Tripeptidyl-peptidase 2	TPP2	402136	436315	431846	419974	421960	378206	-0.0589972	0.333709	-	-	24.3	30	-
1691	Inositol monophosphatase 1	IMPA1	1.24312e+06	1.27029e+06	1.37865e+06	1.21646e+06	1.19842e+06	1.27556e+06	-0.0758098	0.481625	-	-	42.9	18	-
1692	Ephrin type-A receptor 2	EPHA2	653725	632897	675693	672154	651538	617138	-0.0162629	0.086458	-	-	18.2	19	-
1693	Ephrin type-B receptor 2	EPHB2	148805	147813	139142	150191	167184	156152	0.119143	0.847088	-	-	16.9	15	-
1694	Tyrosine-protein phosphatase non-receptor type 6	PTPN6	214585	214252	206568	218428	212488	218985	0.0326325	0.213265	-	-	26.9	15	-
1695	SHC-transforming protein 1	SHC1	224303	229781	233764	215865	263924	235811	0.0523734	0.245401	-	-	31.3	17	-
1696	Cellular retinoic acid-binding protein 2	CRABP2	1.54697e+06	1.84986e+06	2.25052e+06	1.53873e+06	1.47891e+06	1.4624e+06	-0.317503	1.31025	-	-	52.9	13	-
1698	Transketolase	TKT	4.95444e+06	5.68681e+06	6.60886e+06	5.09414e+06	4.95245e+06	5.0734e+06	-0.18027	0.831028	-	-	51.7	34	-
1699	Serpin B3	SERPINB3	233581	20233.3	26777.7	26163.7	38854.5	24850.5	-0.774896	0.402646	-	-	10	4	-
1701	Protein PML	PML	144108	140904	130566	149774	143386	139195	0.05772	0.35151	-	-	16	15	-
1704	Elongation factor 1-delta	EEF1D	679672	795041	883590	757577	778138	659316	-0.0989519	0.373139	-	-	6.3	4	-
1705	Myristoylated alanine-rich C-kinase substrate	MARCKS	552414	937979	409585	636785	1.02596e+06	649003	0.332822	0.479868	-	-	29.2	8	-
1706	Guanine nucleotide-binding protein subunit alpha-11	GNA11	433993	448545	460937	442611	439373	425563	-0.038878	0.25156	-	-	20.1	7	-
1707	Delta-1-pyrroline-5-carboxylate dehydrogenase, mitochondrial	ALDH4A1	188117	190548	201250	187106	189307	179683	-0.0602438	0.410922	-	-	18.1	10	-
1708	Endoplasmic reticulum resident protein 29	ERP29	626502	636938	637254	585826	610308	585987	-0.0931529	0.758316	-	-	36	11	-
1709	Peroxiredoxin-6	PRDX6	1.03889e+06	1.14011e+06	1.13762e+06	1.11273e+06	1.0903e+06	1.23677e+06	0.0517279	0.265261	-	-	71.4	20	-
1710	Flavin reductase (NADPH)	BLVRB	426637	379493	355009	380385	373404	406104	0.00170323	0.00654612	-	-	38.3	8	-
1711	Peroxiredoxin-5, mitochondrial	PRDX5	943592	712225	742121	760882	818712	944097	0.0792711	0.246372	-	-	49.4	8	-
1712	D-dopachrome decarboxylase;D-dopachrome decarboxylase-like protein	DDT;DDTL	608763	766327	874058	673802	710554	680336	-0.108018	0.360646	-	-	64.4	12	-
1713	Thioredoxin-dependent peroxide reductase, mitochondrial	PRDX3	716451	841493	1.37785e+06	710249	792672	753046	-0.323459	0.713911	-	-	29.4	8	-
1714	ATP synthase subunit delta, mitochondrial	ATP5D	60083.3	61944.2	66473.3	57236.2	51557.6	57756.5	-0.179204	1.23365	-	-	22.6	3	-
1715	60S ribosomal protein L12	RPL12	1.23845e+06	1.03817e+06	951065	920459	979736	866706	-0.21523	1.03429	-	-	69.1	10	-
1716	Enoyl-CoA hydratase, mitochondrial	ECHS1	1.13256e+06	1.07208e+06	1.14942e+06	1.02873e+06	1.13261e+06	1.29684e+06	0.0382046	0.150746	-	-	48.3	18	-
1717	UMP-CMP kinase	CMPK1	411243	346671	326045	346663	368380	365468	0.0019497	0.00669287	-	-	40.8	8	-
1718	Phosphatidylethanolamine-binding protein 1;Hippocampal cholinergic neurostimulating peptide	PEBP1	1.61612e+06	1.68972e+06	1.7271e+06	1.63503e+06	1.53992e+06	1.56667e+06	-0.0859339	0.615904	-	-	63.1	11	-
1719	Protein disulfide-isomerase A3	PDIA3	3.08217e+06	3.20004e+06	3.04053e+06	2.88535e+06	3.0962e+06	2.69733e+06	-0.105193	0.665324	-	-	59	38	-
1720	Serine/threonine-protein phosphatase 2A 65 kDa regulatory subunit A alpha isoform	PPP2R1A	652907	630055	679271	739516	671027	732837	0.1267	0.907432	-	-	38	21	-
1722	Cell division cycle protein 27 homolog	CDC27	51721.5	58233.8	55498.6	52692.5	57135	52995.5	-0.0224096	0.108424	-	-	9.6	8	-
1724	Peptidyl-prolyl cis-trans isomerase F, mitochondrial	PPIF	826654	746124	713072	747428	703150	784501	-0.0310684	0.141646	-	-	44.9	9	-
1725	NK-tumor recognition protein;Putative peptidyl-prolyl cis-trans isomerase	NKTR	90030.1	99358.9	130794	111456	92325.7	98315.5	-0.0699084	0.186291	-	-	9.2	12	-
1726	Glycylpeptide N-tetradecanoyltransferase 1	NMT1	516021	517583	500070	557932	571418	593537	0.167542	1.47105	-	-	26	13	-
1727	HLA class I histocompatibility antigen, alpha chain F	HLA-F	5526.65	5176.63	7040.21	6005.41	6638.78	5537.56	0.0441313	0.11877	-	-	15.6	5	+
1730	Adenylosuccinate synthetase isozyme 2	ADSS	419632	434524	387494	381392	410522	389435	-0.0708743	0.433816	-	-	40.1	14	-
1732	Alpha-2-macroglobulin receptor-associated protein	LRPAP1	725549	295021	269757	295328	239469	279140	-0.516133	0.72272	-	-	50.7	23	-
1734	Adenylosuccinate lyase	ADSL	1.13229e+06	1.11623e+06	1.10127e+06	1.02751e+06	1.12958e+06	1.28114e+06	0.0317717	0.130162	-	-	40.5	18	-
1736	CAP-Gly domain-containing linker protein 1	CLIP1	702386	719013	676924	768773	729181	787928	0.123208	0.957336	-	-	38.6	52	-
1737	Sorcin	SRI	221061	262199	295115	299061	212841	237476	-0.0594613	0.148326	-	-	44.4	9	-
1738	Leukocyte elastase inhibitor	SERPINB1	813666	837061	866619	811576	787109	788303	-0.0763766	0.566534	-	-	43.3	18	-
1739	High affinity cationic amino acid transporter 1	SLC7A1	96146.5	73855.5	69431.9	94666.6	86713.1	85578.2	0.17027	0.643922	-	-	7.9	5	-
1740	Aldehyde dehydrogenase X, mitochondrial	ALDH1B1	851469	984134	1.01285e+06	880016	992957	926923	-0.0224847	0.0894383	-	-	31.1	17	-
1741	DNA-directed RNA polymerase II subunit RPB2	POLR2B	432484	458525	436485	481387	459126	437376	0.0531289	0.329082	-	-	27.9	33	-
1742	Succinate dehydrogenase [ubiquinone] flavoprotein subunit, mitochondrial	SDHA	1.82189e+06	1.89215e+06	2.01108e+06	1.75269e+06	1.99395e+06	1.78881e+06	-0.0497462	0.252004	-	-	39.5	26	-
1743	Coronin-1A	CORO1A	57410.4	50542.1	47434.4	50462.4	54044.1	42606.9	-0.0814328	0.297672	-	-	12.8	6	-
1744	Rab GDP dissociation inhibitor alpha	GDI1	330634	357984	363296	313135	313439	277083	-0.220331	1.53772	-	-	23.7	10	-
1745	Protein S100-A7;Protein S100-A7A	S100A7;S100A7A	111065	28113.5	41616.2	22466.2	97055	24151.2	-0.434361	0.262679	-	-	34.7	4	-
1746	S-adenosylmethionine synthase isoform type-2	MAT2A	1.09008e+06	1.15538e+06	1.25997e+06	1.02426e+06	1.11028e+06	1.2454e+06	-0.0546922	0.227084	-	-	18.2	7	-
1748	cAMP-dependent protein kinase type I-beta regulatory subunit	PRKAR1B	28957.1	22392.2	23908.1	22083.8	21950	23936.8	-0.139326	0.608534	-	-	13.1	4	-
1749	cAMP-dependent protein kinase type II-beta regulatory subunit	PRKAR2B	29602	27759.3	23643.7	26122	28659.5	27503.4	0.0279246	0.102233	-	-	14.4	5	-
1750	Carbamoyl-phosphate synthase [ammonia], mitochondrial	CPS1	308154	341755	345349	319908	358097	324946	0.0111787	0.0487165	-	-	21.4	29	-
1751	Ribonucleoside-diphosphate reductase subunit M2	RRM2	240649	263101	274707	225506	264002	298634	0.0105499	0.031922	-	-	44.5	16	-
1752	Syndecan-4	SDC4	96730.3	63444.6	62663.3	65688	79389.6	68196.6	-0.037602	0.0764222	-	-	29.8	6	-
1753	Nucleolysin TIA-1 isoform p40	TIA1	59154.6	47567	30067.3	60160.9	66333.9	63514.9	0.527675	1.27448	-	-	14.2	5	-
1754	DnaJ homolog subfamily A member 1	DNAJA1	651255	746474	853862	709710	732275	583293	-0.151161	0.550687	-	-	47.4	19	-
1755	RAC-alpha serine/threonine-protein kinase	AKT1	216920	210171	221276	221234	222967	234704	0.0662243	0.470373	-	-	30.4	16	-
1756	RAC-beta serine/threonine-protein kinase	AKT2	62449	58314.6	55743.3	63617.5	64467.3	75995.1	0.206189	1.19502	-	-	22.7	11	-
1757	Cytochrome b-c1 complex subunit 1, mitochondrial	UQCRC1	416919	382227	360298	372961	400111	339026	-0.0608559	0.278346	-	-	38.8	16	-
1758	3-hydroxyisobutyrate dehydrogenase, mitochondrial	HIBADH	485493	476289	454856	436205	400385	468030	-0.121234	0.763585	-	-	35.4	9	-
1759	Bifunctional purine biosynthesis protein PURH;Phosphoribosylaminoimidazolecarboxamide formyltransferase;IMP cyclohydrolase	ATIC	1.768e+06	1.94117e+06	1.88663e+06	1.8195e+06	1.95673e+06	1.65272e+06	-0.0460098	0.214216	-	-	50.8	29	-
1760	Heterogeneous nuclear ribonucleoprotein H3	HNRNPH3	113660	114477	119876	120822	105103	111088	-0.0483121	0.262997	-	-	31.4	9	-
1761	Heterogeneous nuclear ribonucleoprotein H;Heterogeneous nuclear ribonucleoprotein H, N-terminally processed	HNRNPH1	531622	536680	540362	557962	552478	493565	-0.00635515	0.0299178	-	-	14.7	6	-
1762	Caspase-14;Caspase-14 subunit p17, mature form;Caspase-14 subunit p10, mature form;Caspase-14 subunit p20, intermediate form;Caspase-14 subunit p8, intermediate form	CASP14	250915	44228.2	58037.2	54024.7	80317	56804.5	-0.461913	0.328101	-	-	34.7	8	-
1765	14-3-3 protein sigma	SFN	1.64621e+06	1.27319e+06	1.55102e+06	1.44283e+06	1.34679e+06	1.33223e+06	-0.109514	0.46614	-	-	48.6	14	-
1766	Stress-induced-phosphoprotein 1	STIP1	7.17834e+06	5.68775e+06	5.54364e+06	5.76806e+06	4.86117e+06	5.90695e+06	-0.150179	0.552869	-	-	67.8	61	-
1767	Protein S100-A11;Protein S100-A11, N-terminally processed	S100A11	647527	719215	863083	870457	778354	592038	-0.000992205	0.00200904	-	-	52.4	6	-
1768	Neural cell adhesion molecule L1	L1CAM	144880	113296	89094.4	116876	113986	127434	0.0717452	0.166313	-	-	10.9	13	-
1769	Type II inositol 1,4,5-trisphosphate 5-phosphatase	INPP5B	23637.4	20275	16668.5	19469.2	23405.4	23302.1	0.136865	0.428084	-	-	4.7	3	-
1770	Peroxiredoxin-2	PRDX2	2.36985e+06	1.94871e+06	2.22577e+06	1.93533e+06	2.03057e+06	2.65723e+06	0.00759	0.0187024	-	-	46.5	12	-
1771	Beta-arrestin-2	ARRB2	271393	258589	278299	241390	264638	256639	-0.0841843	0.571575	-	-	36	12	-
1773	Cytidine deaminase	CDA	151113	180299	202494	173805	152788	196308	-0.0272615	0.0727402	-	-	47.9	5	-
1774	Deoxycytidylate deaminase	DCTD	169938	173753	184349	167520	174578	160956	-0.069874	0.457744	-	-	36	5	-
1775	Pyrroline-5-carboxylate reductase 1, mitochondrial	PYCR1	829303	978020	842124	786610	934295	782017	-0.0830232	0.344556	-	-	44.8	13	-
1777	ETS-related transcription factor Elf-1	ELF1	8500.41	10252.8	9024.57	9280.15	9624.61	9265.74	0.024482	0.0951625	-	-	6.1	3	+
1778	General transcription factor IIH subunit 1	GTF2H1	50421.9	53844.5	42801.3	52004.1	54710.1	47027.9	0.0678147	0.260746	-	-	14.1	8	-
1779	Syntaxin-2	STX2	74387.1	82480.5	82580.3	80790.5	80060.4	80605.3	0.0137479	0.069792	-	-	27.4	7	-
1780	Cystathionine gamma-lyase	CTH	336050	362267	376407	351270	317631	355128	-0.0699172	0.389715	-	-	30.1	11	-
1781	60S ribosomal protein L9	RPL9	765346	925817	1.14181e+06	910402	883094	746455	-0.143653	0.416281	-	-	39.1	9	-
1782	Long-chain-fatty-acid--CoA ligase 1	ACSL1	166130	158723	161523	159679	157812	157050	-0.0353186	0.235634	-	-	16	11	-
1783	Kinesin-1 heavy chain	KIF5B	1.69139e+06	1.38184e+06	1.33539e+06	1.56069e+06	1.54217e+06	1.52002e+06	0.0763958	0.324519	-	-	44.5	46	-
1784	Cleavage stimulation factor subunit 2	CSTF2	35029.5	54589.3	47325.5	56586.4	40649.6	40232	0.0107454	0.0186167	-	-	5	3	-
1787	Multidrug resistance-associated protein 1	ABCC1	230222	215087	210103	218550	217346	207843	-0.0251987	0.140644	-	-	8.5	13	-
1790	ATP-binding cassette sub-family D member 1	ABCD1	47180.5	58477.5	56103.9	61227.7	57880.2	47089.8	0.0361651	0.104877	-	-	10.2	8	-
1791	Mannosyl-oligosaccharide 1,2-alpha-mannosidase IA	MAN1A1	106305	121929	93301.9	123466	122193	116144	0.178324	0.876919	-	-	17.6	11	-
1792	DNA replication licensing factor MCM4	MCM4	505171	533044	541989	563118	551204	512824	0.0417329	0.241066	-	-	33.7	31	-
1793	DNA replication licensing factor MCM5	MCM5	871148	901103	967428	933730	927655	905999	0.0157799	0.0825919	-	-	45.9	36	-
1794	DNA replication licensing factor MCM7	MCM7	588079	595132	585859	602321	594844	585211	0.0107424	0.0635206	-	-	43.5	32	-
1795	N-acetylgalactosamine-6-sulfatase	GALNS	96146.5	101028	97786.5	103331	98727.7	103180	0.0494008	0.334131	-	-	15.9	9	-
1797	Serine hydroxymethyltransferase, cytosolic	SHMT1	583472	613234	681421	586172	623323	569893	-0.0758828	0.409403	-	-	45.5	20	-
1798	Serine hydroxymethyltransferase, mitochondrial	SHMT2	2.5431e+06	3.16664e+06	3.18478e+06	2.74583e+06	2.77997e+06	2.76752e+06	-0.0932785	0.409855	-	-	48.4	25	-
1799	Bifunctional epoxide hydrolase 2;Cytosolic epoxide hydrolase 2;Lipid-phosphate phosphatase	EPHX2	159654	161820	168439	152581	146020	156257	-0.107302	0.840768	-	-	22.5	11	-
1800	Heat shock 70 kDa protein 4	HSPA4	6.31001e+06	6.06392e+06	5.92421e+06	5.94999e+06	6.83269e+06	7.18914e+06	0.122215	0.658206	-	-	59.3	54	-
1801	Mannose-6-phosphate isomerase	MPI	76056.8	68923.5	65272.6	71136.7	79059.5	79432.7	0.128239	0.73924	-	-	15.4	5	-
1803	Glypican-1;Secreted glypican-1	GPC1	38602.3	48354.8	29179.1	32719.9	47636.3	34292.3	-0.00905631	0.0144105	-	-	14	7	-
1804	Profilin-2	PFN2	294269	322657	350879	344965	362171	350926	0.13206	0.815592	-	-	17.9	4	-
1805	Profilin-2	PFN2	414764	475548	427476	426178	425310	381763	-0.0950266	0.527594	-	-	20	4	-
1807	Catenin alpha-1	CTNNA1	2.55693e+06	2.06117e+06	2.04474e+06	2.13099e+06	2.17698e+06	2.24285e+06	-0.0168697	0.0589524	-	-	34.2	30	-
1808	Catenin beta-1	CTNNB1	1.19013e+06	1.07872e+06	1.07039e+06	1.16815e+06	1.1284e+06	1.31732e+06	0.112515	0.623189	-	-	35.1	27	-
1810	Prohibitin	PHB	1.0255e+06	910207	817700	750163	1.02224e+06	893619	-0.0518334	0.147645	-	-	55.1	16	-
1811	Serpin B6	SERPINB6	650177	768239	813895	677717	729935	620206	-0.135344	0.605425	-	-	46.8	15	-
1812	Merlin	NF2	108415	116509	95748.6	90565.3	96489.9	103529	-0.139606	0.724705	-	-	19.3	11	-
1813	Radixin	RDX	1.19184e+06	1.29657e+06	1.42954e+06	1.33666e+06	1.2281e+06	1.42177e+06	0.0264357	0.102826	-	-	27.8	26	-
1814	Replication protein A 14 kDa subunit	RPA3	192652	182871	156785	174974	184244	184731	0.0361881	0.152187	-	-	51.2	4	-
1815	Replication factor C subunit 4	RFC4	167262	119926	96106.4	131205	145658	203126	0.336609	0.714243	-	-	35.8	14	-
1816	Replication factor C subunit 2	RFC2	215115	190130	180644	180943	190365	176998	-0.0924036	0.505027	-	-	36.2	11	-
1817	Replication factor C subunit 1	RFC1	245508	314132	353298	323935	304106	292314	0.0265897	0.0710133	-	-	20.8	21	-
1818	60S ribosomal protein L22	RPL22	293128	347331	474005	320040	314066	265060	-0.285701	0.825588	-	-	20.3	3	-
1819	General transcription factor IIF subunit 1	GTF2F1	1.00422e+06	888887	877749	894843	1.06925e+06	1.19928e+06	0.183482	0.770705	-	-	39.5	25	-
1820	Sepiapterin reductase	SPR	471428	432827	431436	426706	459616	407063	-0.0470161	0.249794	-	-	39.8	10	-
1823	Alpha-L-iduronidase	IDUA	203547	205754	247793	183964	184205	191008	-0.227017	1.36612	-	-	14.4	10	-
1825	Insulin receptor substrate 1	IRS1	122408	178238	140803	141751	159427	132857	-0.0110168	0.0261154	-	-	18	18	-
1826	Glycogen debranching enzyme;4-alpha-glucanotransferase;Amylo-alpha-1,6-glucosidase	AGL	1.04724e+06	1.11399e+06	1.19698e+06	1.08182e+06	1.18334e+06	1.14305e+06	0.0224936	0.105998	-	-	36.3	57	-
1827	Myosin-9	MYH9	7.31342e+06	8.85305e+06	1.02739e+07	9.67798e+06	1.16346e+07	8.99286e+06	0.202067	0.657102	-	-	47.1	118	-
1828	Myosin-10	MYH10	1.37524e+06	1.85484e+06	2.19154e+06	1.97957e+06	2.17287e+06	1.7739e+06	0.149595	0.382415	-	-	35.1	74	-
1829	Coatomer subunit beta	COPB2	926258	975420	987638	905958	964762	863192	-0.080707	0.517833	-	-	39.9	32	-
1830	Sterol O-acyltransferase 1	SOAT1	60733.5	71878.4	74643.5	77321.7	72229.6	68494.8	0.0771302	0.33544	-	-	8.4	4	-
1831	Alpha-adducin	ADD1	269058	287263	299753	278366	293255	288800	0.00838192	0.0417072	-	-	26	16	-
1834	RNA-binding protein FUS	FUS	664089	734663	857214	734543	672330	613537	-0.154983	0.656939	-	-	18.1	10	-
1835	Nuclear pore complex protein Nup214	NUP214	363040	374362	342705	370195	389573	395834	0.0978503	0.699661	-	-	12.2	23	-
1836	Protein DEK	DEK	164945	185928	196258	171110	188925	140852	-0.134187	0.501159	-	-	33.1	13	-
1838	Protein phosphatase 1A	PPM1A	295580	294657	294549	261007	327023	300343	-0.000334091	0.00120612	-	-	28.8	13	-
1839	Aryl hydrocarbon receptor	AHR	30067.2	29425.3	25476.6	29182	29942.5	40020.2	0.211193	0.763607	-	-	7.8	5	-
1840	Hydroxymethylglutaryl-CoA lyase, mitochondrial	HMGCL	282090	270320	259518	233214	275548	224991	-0.150942	0.820492	-	-	31.1	10	-
1841	26S protease regulatory subunit 7	PSMC2	1.44143e+06	1.30477e+06	1.21112e+06	1.23975e+06	1.3797e+06	1.25699e+06	-0.0277549	0.116142	-	-	63.7	30	-
1843	ADP-ribosylation factor-like protein 2	ARL2	182539	196070	209325	182672	187946	182290	-0.0865047	0.553484	-	-	22.8	4	-
1844	ADP-ribosylation factor-like protein 3	ARL3	221779	203356	180743	204404	221469	235933	0.129944	0.642043	-	-	56.6	8	-
1846	Dual specificity mitogen-activated protein kinase kinase 2	MAP2K2	446073	442578	429894	401242	408857	400795	-0.122754	1.07815	-	-	33.2	12	-
1847	ATP synthase subunit gamma, mitochondrial	ATP5C1	1.21959e+06	1.42871e+06	1.57337e+06	1.34805e+06	1.50848e+06	1.56213e+06	0.070842	0.262073	-	-	33.3	12	-
1848	V-type proton ATPase subunit E 1;V-type proton ATPase subunit E 2	ATP6V1E1;ATP6V1E2	129153	79132.4	72793.6	79192.9	84316.7	102326	-0.0409352	0.0666702	-	-	39.4	9	-
1849	Oxygen-dependent coproporphyrinogen-III oxidase, mitochondrial	CPOX	1.97421e+06	2.17336e+06	2.13002e+06	2.06784e+06	2.29118e+06	2.09639e+06	0.040013	0.206832	-	-	50.4	25	-
1851	60S ribosomal protein L4	RPL4	1.82512e+06	2.90832e+06	4.84598e+06	3.20976e+06	2.51006e+06	2.04364e+06	-0.214547	0.258067	-	-	45.9	22	-
1852	7,8-dihydro-8-oxoguanine triphosphatase	NUDT1	282602	227437	236465	214157	215289	239516	-0.1536	0.758067	-	-	26.3	5	-
1853	Lon protease homolog, mitochondrial	LONP1	953921	898759	856535	914337	934393	826619	-0.0187796	0.0853848	-	-	32.5	34	-
1854	Phosphoglucomutase-1	PGM1	2.2565e+06	2.30266e+06	2.76659e+06	2.10638e+06	2.22732e+06	2.34895e+06	-0.1278	0.619601	-	-	55.9	32	-
1855	Serine/threonine-protein phosphatase PP1-gamma catalytic subunit	PPP1CC	76415.2	75813.8	95788.2	72511.6	82567.5	75563.5	-0.0982298	0.392939	-	-	11.1	4	-
1857	TGF-beta receptor type-1	TGFBR1	19373	19062.9	17572.2	18926.2	17748.7	18550.7	-0.0195157	0.0933564	-	-	8.2	3	-
1858	Guanine nucleotide-binding protein-like 1	GNL1	490971	560088	634694	560403	536309	453305	-0.119115	0.440558	-	-	31.3	21	-
1859	Tumor necrosis factor receptor superfamily member 3	LTBR	3209.52	3085.83	3321.83	2993.35	3291.48	3692.87	0.0484148	0.173535	-	-	4.6	3	+
1860	Serpin B5	SERPINB5	663586	463346	387650	422212	451644	402416	-0.211763	0.536212	-	-	41.3	14	-
1862	Dihydrolipoyllysine-residue succinyltransferase component of 2-oxoglutarate dehydrogenase complex, mitochondrial	DLST	1.15475e+06	1.2434e+06	1.21376e+06	1.10826e+06	1.16434e+06	1.20599e+06	-0.0544405	0.334728	-	-	35.3	15	-
1863	GMP reductase 1	GMPR	194053	198710	239534	190218	200746	194024	-0.106028	0.521335	-	-	30.4	8	-
1864	Phospholipid hydroperoxide glutathione peroxidase, mitochondrial	GPX4	23352.7	23937	24333.8	21945.5	24379.8	20311.7	-0.107957	0.588928	-	-	37.1	5	-
1865	Signal recognition particle 14 kDa protein	SRP14	1.21573e+06	1.11825e+06	942042	988035	1.09971e+06	982458	-0.0875703	0.348724	-	-	36.8	8	-
1866	Nuclear pore glycoprotein p62	NUP62	149191	217861	192411	221306	191423	174696	0.0809623	0.210603	-	-	18.2	10	-
1867	Hippocalcin-like protein 1;Neuron-specific calcium-binding protein hippocalcin	HPCAL1;HPCA	186356	231330	222945	255485	189033	200441	0.00345115	0.00849574	-	-	63.2	12	-
1868	Squalene synthase	FDFT1	59941.4	52917.9	46593	50688.2	52827.8	50122	-0.0463429	0.17954	-	-	18.3	5	-
1870	Transgelin-2	TAGLN2	564997	581112	623083	638626	546660	550539	-0.0300075	0.130496	-	-	50	11	-
1871	Transaldolase	TALDO1	2.11693e+06	1.69309e+06	1.63531e+06	1.54401e+06	1.91168e+06	1.68332e+06	-0.0794545	0.259768	-	-	46.6	18	-
1872	Alpha-synuclein	SNCA	8515.68	5778.8	5207.18	7199.2	8454.48	16501.9	0.656905	1.06685	-	-	33.9	3	+
1873	Electron transfer flavoprotein subunit beta	ETFB	785779	740602	656276	672785	769422	700214	-0.0251365	0.0990965	-	-	61.6	16	-
1874	RNA-binding motif protein, X chromosome;RNA-binding motif protein, X chromosome, N-terminally processed	RBMX	939101	1.104e+06	1.40849e+06	1.27463e+06	1.08854e+06	1.23738e+06	0.0778369	0.206049	-	-	16.9	9	-
1876	Coilin	COIL	54971	57610.2	55204.4	55495.2	54992.1	56527.3	-0.00641417	0.0350749	-	-	12.3	6	-
1877	Vitamin K-dependent gamma-carboxylase	GGCX	11002.3	12561.2	14220.4	12130	12515	11969.3	-0.0377232	0.133527	-	-	6.6	4	-
1878	Lysosomal acid lipase/cholesteryl ester hydrolase	LIPA	148419	147975	157931	131510	152562	146920	-0.0782398	0.443855	-	-	9.9	3	-
1879	V-type proton ATPase catalytic subunit A	ATP6V1A	908564	907500	862970	903273	930446	957175	0.059023	0.401927	-	-	41.4	24	-
1880	Stress-70 protein, mitochondrial	HSPA9	5.05782e+06	4.69111e+06	4.07874e+06	4.34537e+06	4.8315e+06	5.02798e+06	0.0417869	0.154372	-	-	59.8	50	-
1881	Eukaryotic initiation factor 4A-III;Eukaryotic initiation factor 4A-III, N-terminally processed	EIF4A3	744841	774300	838744	757577	750511	681984	-0.106351	0.650402	-	-	31.1	17	-
1882	DNA-binding protein SMUBP-2	IGHMBP2	48993.9	50018.2	50818.8	53641.3	49910.3	51610.2	0.049975	0.323712	-	-	15	14	-
1884	40S ribosomal protein S19	RPS19	830704	503832	361840	467008	530981	537575	-0.0613516	0.0814232	-	-	62.8	14	-
1885	60S ribosomal protein L3	RPL3	2.35431e+06	3.06778e+06	3.73465e+06	3.40785e+06	2.98504e+06	2.61843e+06	-0.00605167	0.0114946	-	-	55.3	30	-
1886	Collagen alpha-1(XVIII) chain;Endostatin	COL18A1	28088.6	27270.4	25104.6	27364.7	29801.5	24842.6	0.025081	0.0993069	-	-	3.6	4	-
1887	Dolichyl-diphosphooligosaccharide--protein glycosyltransferase 48 kDa subunit	DDOST	596531	690272	730326	654764	678431	611514	-0.0489124	0.206857	-	-	25	12	-
1888	Acidic leucine-rich nuclear phosphoprotein 32 family member A	ANP32A	884297	863607	903121	916554	681731	823455	-0.140904	0.601802	-	-	34.5	10	-
1889	Flap endonuclease 1	FEN1	551174	529596	523320	515139	552938	493339	-0.040146	0.227299	-	-	35.3	10	-
1890	Macrophage-capping protein	CAPG	1.40551e+06	1.22855e+06	1.06872e+06	1.18992e+06	1.25591e+06	1.32195e+06	0.0327744	0.110862	-	-	29.1	10	-
1892	Alpha-taxilin	TXLNA	782186	421972	386603	465238	501640	530967	-0.0140906	0.0191163	-	-	39	23	-
1893	T-complex protein 1 subunit zeta	CCT6A	1.30743e+06	1.52446e+06	1.66629e+06	1.33127e+06	1.55304e+06	1.23485e+06	-0.126478	0.473799	-	-	29.9	18	-
1896	60S ribosomal protein L13a	RPL13A	1.24007e+06	1.82359e+06	2.38671e+06	1.87523e+06	1.55804e+06	1.34182e+06	-0.153746	0.266234	-	-	50.2	15	-
1900	Ubiquitin carboxyl-terminal hydrolase 8	USP8	314764	349944	340343	355317	344788	321310	0.0234673	0.115926	-	-	21.8	24	-
1901	Peroxisomal biogenesis factor 19	PEX19	26653.4	27656.9	30061.6	35995.5	26336.5	27597.6	0.0798466	0.254542	-	-	16.4	4	-
1902	Malate dehydrogenase, cytoplasmic	MDH1	3.69075e+06	3.73863e+06	3.72037e+06	3.39952e+06	3.98867e+06	4.18135e+06	0.0477792	0.206663	-	-	48.3	20	-
1903	Malate dehydrogenase, mitochondrial	MDH2	4.69093e+06	4.73286e+06	4.84188e+06	4.49689e+06	4.52379e+06	4.55815e+06	-0.0710806	0.519461	-	-	67.2	22	-
1904	Replication factor C subunit 5	RFC5	223198	246791	227852	234851	244777	230911	0.0269467	0.146831	-	-	47.9	14	-
1905	Replication factor C subunit 3	RFC3	224276	236609	243098	233590	247637	207450	-0.0347821	0.15662	-	-	37.6	12	-
1906	Trifunctional enzyme subunit alpha, mitochondrial;Long-chain enoyl-CoA hydratase;Long chain 3-hydroxyacyl-CoA dehydrogenase	HADHA	3.03546e+06	3.40435e+06	3.53227e+06	3.1343e+06	3.41096e+06	3.0948e+06	-0.0472426	0.221453	-	-	52.4	37	-
1907	Eukaryotic translation initiation factor 2 subunit 3;Putative eukaryotic translation initiation factor 2 subunit 3-like protein	EIF2S3;EIF2S3L	886811	910409	929271	873487	972352	847360	-0.0200007	0.0960344	-	-	50	23	-
1908	DNA-binding protein inhibitor ID-1	ID1	25877.4	25731	28374.4	30138.9	25021.3	25113.7	0.00115762	0.0039399	-	-	40.9	5	-
1910	Eukaryotic translation initiation factor 2D	EIF2D	75693	80265	67579.2	78226.8	76811	71239.3	0.0200453	0.0837782	-	-	22.4	10	-
1911	Protein BUD31 homolog	BUD31	116445	82242.2	85533.3	90191	100530	94619	0.0222423	0.0572901	-	-	41.7	7	-
1912	N-alpha-acetyltransferase 10	NAA10	629394	521084	430389	492024	595011	670964	0.158919	0.432973	-	-	58.6	14	-
1913	Lysine-specific demethylase 5C	KDM5C	255774	254993	241146	270617	257871	242219	0.0346583	0.191443	-	-	18.3	24	-
1914	Protein phosphatase inhibitor 2;Protein phosphatase inhibitor 2-like protein 3	PPP1R2;PPP1R2P3	88938.9	133718	119566	121209	96177.5	115822	-0.0249053	0.0537037	-	-	27.8	7	-
1915	Tyrosine-protein kinase CSK	CSK	289131	306226	337316	288779	302686	262837	-0.126155	0.700884	-	-	33.1	14	-
1918	Isoleucine--tRNA ligase, cytoplasmic	IARS	1.41314e+06	1.54844e+06	1.63418e+06	1.54727e+06	1.48185e+06	1.34714e+06	-0.0704234	0.345726	-	-	38.3	48	-
1919	Tumor necrosis factor ligand superfamily member 9	TNFSF9	10901.7	11213.7	10230.2	10929	12182.1	14554.2	0.210567	0.927767	-	-	15.7	3	-
1920	Folate transporter 1	SLC19A1	40662.7	50481.5	55533.9	48090.9	55407.4	46352.2	0.038551	0.10907	-	-	9	5	-
1921	Eukaryotic translation initiation factor 1;Eukaryotic translation initiation factor 1b	EIF1;EIF1B	71070.3	65273.6	70065.5	78784.1	65619	72159.9	0.0662553	0.322653	-	-	65.5	7	-
1924	Beta-centractin	ACTR1B	32383.6	33760.7	32423.4	30578.3	36918.3	33877.3	0.0365065	0.161564	-	-	15.4	4	-
1925	Enoyl-CoA delta isomerase 1, mitochondrial	ECI1	470341	541260	602746	528553	502649	537854	-0.0342553	0.128779	-	-	21.4	6	-
1926	Lamina-associated polypeptide 2, isoform alpha;Thymopoietin;Thymopentin	TMPO	594923	576317	536600	501451	531647	485658	-0.168965	1.2521	-	-	18.2	11	-
1927	Lamina-associated polypeptide 2, isoforms beta/gamma;Thymopoietin;Thymopentin	TMPO	424113	313472	252531	308244	341635	385346	0.0911431	0.19267	-	-	10.8	3	-
1929	Signal transducer and activator of transcription 1-alpha/beta	STAT1	367378	410308	438465	403297	409239	384997	-0.0189338	0.0819163	-	-	36.8	27	-
1930	Signal transducer and activator of transcription 6	STAT6	27605.4	28450.2	30010.7	27509.1	28040.6	26929.7	-0.0607463	0.381757	-	-	10	8	-
1931	Superkiller viralicidic activity 2-like 2	SKIV2L2	831755	874530	862673	837854	925637	917071	0.0602325	0.371929	-	-	25.7	32	-
1933	Phosphatidylinositol 4,5-bisphosphate 3-kinase catalytic subunit alpha isoform	PIK3CA	37838.9	42414	56231.2	37136.5	41887.5	30337.7	-0.31177	0.927259	-	-	8.6	8	-
1934	Phosphatidylinositol 4,5-bisphosphate 3-kinase catalytic subunit beta isoform	PIK3CB	31053.4	31103.4	23840.3	35407.7	33642.4	31235.7	0.230772	1.00245	-	-	5.8	6	-
1935	Serine/threonine-protein kinase mTOR	MTOR	197197	204312	207543	214096	202146	200328	0.0173966	0.0981407	-	-	10.6	26	-
1936	Phosphatidylinositol 4-kinase alpha	PI4KA	48516	68879	116531	61584.6	57324	45837	-0.422317	0.696459	-	-	5.9	12	-
1938	Epidermal growth factor receptor substrate 15	EPS15	277150	316543	300673	348596	305438	336236	0.146882	0.903991	-	-	34.6	28	-
1939	Caspase-3;Caspase-3 subunit p17;Caspase-3 subunit p12	CASP3	93973	91900.2	94983.4	91428.7	103066	99047.8	0.0620937	0.382362	-	-	23.8	6	-
1940	Caspase-2;Caspase-2 subunit p18;Caspase-2 subunit p13;Caspase-2 subunit p12	CASP2	8042.81	7868.12	8942.54	7869.15	8030.92	9178.56	0.0118795	0.0417336	-	-	11.5	4	+
1941	40S ribosomal protein S27	RPS27	221303	275519	289033	235797	229646	198139	-0.238645	1.03778	-	-	15.5	3	-
1942	Tyrosine-protein kinase Tec	TEC	11236.7	12400.3	13449.4	12067	11022.5	11487.1	-0.0981986	0.480066	-	-	6.5	4	-
1943	Abelson tyrosine-protein kinase 2	ABL2	27574	33472.5	32859	33489.7	30749.5	29965.4	0.00833537	0.029025	-	-	3.3	3	-
1944	Tyrosine-protein kinase FRK	FRK	11843.9	14156.4	12248.1	14445.6	13450.3	13679.8	0.124054	0.642615	-	-	7.5	4	-
1945	Probable helicase with zinc finger domain	HELZ	151041	161888	161269	162140	170014	153179	0.0329063	0.179807	-	-	2.2	4	-
1948	RNA-binding protein 34	RBM34	395606	515522	592676	533820	479213	430855	-0.0443733	0.104746	-	-	44.9	23	-
1949	Leucine-rich PPR motif-containing protein, mitochondrial	LRPPRC	2.58145e+06	2.40515e+06	2.47086e+06	2.47787e+06	2.46775e+06	2.20292e+06	-0.0625361	0.34903	-	-	45.3	72	-
1950	3-ketoacyl-CoA thiolase, mitochondrial	ACAA2	173692	172622	197884	145574	177966	145464	-0.218261	1.11071	-	-	25.2	11	-
1951	60S ribosomal protein L35	RPL35	837368	1.43733e+06	2.23298e+06	1.51473e+06	1.19695e+06	970165	-0.203855	0.242534	-	-	45.5	8	-
1952	Lysosomal Pro-X carboxypeptidase	PRCP	163193	176002	195904	161195	174921	166754	-0.0863664	0.454607	-	-	17.3	10	-
1953	Huntingtin	HTT	23796.4	21650.1	21513.8	22972.6	21462.3	21219.3	-0.0277604	0.133607	-	-	2.9	8	-
1954	Endothelin-converting enzyme 1	ECE1	95365.1	83766.8	80282.2	76683.1	68162.4	70044.9	-0.269585	1.68192	-	-	10.7	8	-
1955	Methylenetetrahydrofolate reductase	MTHFR	23247.6	20358.5	17303.5	20831.9	19750.4	21494.8	0.0369627	0.11868	-	-	6.6	4	-
1956	Platelet-activating factor acetylhydrolase IB subunit alpha	PAFAH1B1	1.11568e+06	1.2566e+06	1.41455e+06	1.15199e+06	1.30694e+06	1.20904e+06	-0.0412012	0.152713	-	-	54.1	24	-
1957	Cell surface glycoprotein MUC18	MCAM	293191	266818	269969	268176	247422	291913	-0.0416007	0.194171	-	-	26	16	-
1958	Carnitine O-acetyltransferase	CRAT	60851.2	73222.5	64838.4	65301.5	68951.7	62935.2	-0.00928355	0.0362028	-	-	13.4	9	-
1959	Matrin-3	MATR3	816873	919339	884863	978638	865858	883942	0.0575651	0.296521	-	-	28.9	27	-
1960	DNA mismatch repair protein Msh2	MSH2	243954	270536	274042	267475	260055	252794	-0.0135489	0.0660037	-	-	17.7	17	-
1961	G protein-coupled receptor kinase 6	GRK6	38375.1	40485.4	41701	42260.8	38804.6	36227.7	-0.0416705	0.19988	-	-	17	7	-
1962	Glycerol-3-phosphate dehydrogenase, mitochondrial	GPD2	1.43596e+06	1.49739e+06	1.40759e+06	1.39686e+06	1.55089e+06	1.50311e+06	0.0351823	0.193279	-	-	44.3	43	-
1964	Aldehyde dehydrogenase family 3 member B1	ALDH3B1	18620.4	22199.6	20823.6	20666.2	18935.6	19862.7	-0.0490661	0.218622	-	-	9.8	4	-
1965	Tyrosine-protein phosphatase non-receptor type 9	PTPN9	51020.1	54791.3	53876.4	51994.9	51138.4	46775.9	-0.0920402	0.591278	-	-	11.8	7	-
1967	Ran-specific GTPase-activating protein	RANBP1	491977	559469	572975	579338	522167	686238	0.132168	0.52922	-	-	56	11	-
1968	Nicotinamide phosphoribosyltransferase	NAMPT	1.90515e+06	2.01349e+06	2.07105e+06	1.91886e+06	1.77506e+06	1.94172e+06	-0.0881703	0.571056	-	-	43.6	25	-
1969	26S protease regulatory subunit 6B	PSMC4	838796	843432	857356	790576	861999	750762	-0.0818464	0.510897	-	-	37.3	24	-
1970	Elongation factor Ts, mitochondrial	TSFM	282197	254616	245997	249963	278780	261538	0.014731	0.0644351	-	-	36.6	13	-
1971	Peptidyl-prolyl cis-trans isomerase C	PPIC	68108.2	64852	42174.8	61422.9	76590.6	87531.1	0.38146	0.956677	-	-	17.5	5	-
1974	Short/branched chain specific acyl-CoA dehydrogenase, mitochondrial	ACADSB	233204	231653	226975	215824	236757	208566	-0.0674409	0.416414	-	-	33.3	12	-
1975	Chromobox protein homolog 5	CBX5	210058	135288	164691	134246	119323	129649	-0.390742	1.40003	-	-	30.9	6	-
1976	Ubiquitin carboxyl-terminal hydrolase 5	USP5	1.33078e+06	1.18834e+06	1.10649e+06	1.20456e+06	1.27902e+06	1.26188e+06	0.0506355	0.239667	-	-	35.7	30	-
1977	Mitogen-activated protein kinase 8	MAPK8	99784	108929	101158	107429	107082	103102	0.0364262	0.215702	-	-	12.2	4	-
1978	Mitogen-activated protein kinase 9	MAPK9	93829.3	93792.5	87046.6	91201.9	100784	92169.2	0.0484162	0.272559	-	-	10.2	4	-
1979	Dual specificity mitogen-activated protein kinase kinase 4	MAP2K4	94538.8	79935.1	67005	78157.6	86573.1	105168	0.163641	0.484352	-	-	17.1	7	-
1980	Antigen KI-67	MKI67	1.17621e+06	1.28139e+06	1.20985e+06	1.18707e+06	1.31555e+06	1.18585e+06	0.00743921	0.0338961	-	-	3.1	9	-
1982	Phosphorylase b kinase regulatory subunit alpha, liver isoform	PHKA2	9981.99	10754.2	11753.4	11058.2	9058.54	9816.73	-0.119867	0.518921	-	-	3.4	4	+
1983	Phosphorylase b kinase regulatory subunit alpha, skeletal muscle isoform	PHKA1	5224.87	6408.03	5417.2	5897.62	4959.69	5583.07	-0.0504608	0.167851	-	-	2.4	3	+
1984	Ran GTPase-activating protein 1	RANGAP1	639579	594701	546599	546522	584228	511368	-0.1162	0.643005	-	-	50.1	26	-
1985	ATP-dependent DNA helicase Q1	RECQL	301139	352234	368614	329894	345160	319977	-0.0339465	0.140461	-	-	20.8	12	-
1986	Probable 28S rRNA (cytosine(4447)-C(5))-methyltransferase	NOP2	454228	658231	857087	662737	601494	494795	-0.125879	0.222293	-	-	42.6	35	-
1987	Transcriptional regulator ATRX	ATRX	66138.6	71785.5	89186.4	78892.9	69969.3	74989	-0.0109037	0.0314031	-	-	5.8	13	-
1988	Adapter molecule crk	CRK	384074	386362	393802	372178	370780	383280	-0.0479516	0.340625	-	-	10.9	3	-
1990	Crk-like protein	CRKL	602117	696211	745204	650585	606420	618140	-0.119072	0.613456	-	-	43.6	14	-
1991	Translation initiation factor IF-2, mitochondrial	MTIF2	130456	140244	135262	141171	137333	117452	-0.0400186	0.176416	-	-	18.6	13	-
1992	Large proline-rich protein BAG6	BAG6	252505	322954	329934	328582	312293	308373	0.0780053	0.292253	-	-	20.9	21	-
1996	Neurogenic locus notch homolog protein 1;Notch 1 extracellular truncation;Notch 1 intracellular domain	NOTCH1	16269.9	19042.7	20939.6	18696.4	19433.1	17479.2	-0.0102542	0.0325465	-	-	2.9	7	-
1997	Dual specificity mitogen-activated protein kinase kinase 3	MAP2K3	351184	397702	397097	333982	361388	350438	-0.13031	0.854179	-	-	34	11	-
1998	Lys-63-specific deubiquitinase BRCC36	BRCC3	43616.7	45505	49350.8	42299.5	50678.1	45765.5	0.000762145	0.00276326	-	-	21	6	-
1999	60S ribosomal protein L27a	RPL27A	357642	460370	594783	492238	414948	362853	-0.134	0.288126	-	-	31.8	6	-
2000	60S ribosomal protein L5	RPL5	3.46451e+06	4.82592e+06	6.80049e+06	4.90865e+06	4.32704e+06	3.90751e+06	-0.15138	0.271452	-	-	50.5	20	-
2001	60S ribosomal protein L21	RPL21	581801	676736	938662	683361	650294	580704	-0.172727	0.455003	-	-	51.9	14	-
2002	60S ribosomal protein L28	RPL28	1.1455e+06	1.59773e+06	1.97163e+06	1.62456e+06	1.40575e+06	1.11393e+06	-0.168113	0.331869	-	-	58.4	11	-
2003	40S ribosomal protein S9	RPS9	1.68115e+06	2.31168e+06	3.09795e+06	2.43292e+06	2.02186e+06	1.7909e+06	-0.150217	0.281363	-	-	66.5	22	-
2004	40S ribosomal protein S5;40S ribosomal protein S5, N-terminally processed	RPS5	464611	315344	292399	334277	308856	331615	-0.1078	0.264484	-	-	37.7	10	-
2005	40S ribosomal protein S10;Putative 40S ribosomal protein S10-like	RPS10;RPS10P5	1.40075e+06	1.01619e+06	901099	920785	1.09618e+06	1.12701e+06	-0.0577357	0.128486	-	-	49.1	12	-
2006	Microtubule-associated protein 1B;MAP1B heavy chain;MAP1 light chain LC1	MAP1B	168519	218265	206553	239102	200090	218156	0.152709	0.625926	-	-	12.3	25	-
2007	Glucosamine-6-phosphate isomerase 1	GNPDA1	730507	793627	828957	743075	685424	778547	-0.092456	0.522517	-	-	18.7	6	-
2008	E3 ubiquitin-protein ligase NEDD4	NEDD4	46748.5	45130.6	43659.8	44156.4	46417	45291.2	0.0037259	0.0189977	-	-	11.9	10	-
2009	Transcriptional coactivator YAP1	YAP1	52813.7	107333	90401.2	107165	87637.6	90966	0.245785	0.447931	-	-	13.7	6	-
2010	Utrophin	UTRN	211073	200312	198789	217462	202871	209621	0.0459584	0.29252	-	-	14.7	47	-
2011	Ras GTPase-activating-like protein IQGAP1	IQGAP1	2.53888e+06	2.56367e+06	2.72939e+06	2.76139e+06	2.63346e+06	2.3731e+06	-0.0139514	0.0603578	-	-	39.7	70	-
2012	Glycogenin-1	GYG1	335269	313566	377496	304644	326758	377282	-0.0265207	0.0898817	-	-	23.7	8	-
2013	Dolichyl-diphosphooligosaccharide--protein glycosyltransferase subunit STT3A	STT3A	526691	628116	647111	602880	599006	516076	-0.0666582	0.256968	-	-	19.1	16	-
2014	Cytosolic phospholipase A2;Phospholipase A2;Lysophospholipase	PLA2G4A	107140	106501	107544	105944	103791	97731.4	-0.0638006	0.44415	-	-	9.3	7	-
2016	F-actin-capping protein subunit alpha-2	CAPZA2	267136	287681	291452	239478	306143	279663	-0.0425013	0.161215	-	-	49	10	-
2017	F-actin-capping protein subunit beta	CAPZB	2.13867e+06	2.23666e+06	2.43056e+06	2.01902e+06	2.34592e+06	2.31914e+06	-0.0273142	0.112705	-	-	62.5	23	-
2018	Eukaryotic translation initiation factor 1A, X-chromosomal;Eukaryotic translation initiation factor 1A, Y-chromosomal	EIF1AX;EIF1AY	493603	423426	414747	422466	505606	483182	0.0839065	0.35632	-	-	35.4	6	-
2019	Aldehyde dehydrogenase family 1 member A3	ALDH1A3	1.58469e+06	1.78669e+06	1.84151e+06	1.66035e+06	1.76145e+06	1.62525e+06	-0.0444886	0.215822	-	-	39.5	26	-
2020	Glutamine--tRNA ligase	QARS	944041	1.02857e+06	1.10651e+06	976950	990117	874090	-0.115229	0.625231	-	-	48	37	-
2021	60S ribosomal protein L29	RPL29	389301	703928	1.09812e+06	681774	576618	465859	-0.238825	0.283722	-	-	23.3	5	-
2022	Galectin-7	LGALS7	493477	37891.4	32423.4	42826.2	49164.1	36382.9	-0.99482	0.471797	-	-	39.7	5	-
2024	Cytochrome b-c1 complex subunit Rieske, mitochondrial;Cytochrome b-c1 complex subunit 11;Putative cytochrome b-c1 complex subunit Rieske-like protein 1	UQCRFS1;UQCRFS1P1	224806	299357	230172	246465	246168	204042	-0.107791	0.347379	-	-	34.7	11	-
2026	ATP synthase subunit O, mitochondrial	ATP5O	933084	954154	896941	803085	932767	806219	-0.134334	0.828455	-	-	53.1	10	-
2027	LIM and senescent cell antigen-like-containing domain protein 1	LIMS1	173504	166777	181167	175971	209785	177712	0.107862	0.57324	-	-	33.2	12	-
2028	Prolyl endopeptidase	PREP	2.66184e+06	2.52259e+06	2.45969e+06	2.42875e+06	2.41604e+06	2.64808e+06	-0.0293336	0.152552	-	-	49.6	36	-
2029	NADP-dependent malic enzyme	ME1	1.09035e+06	1.16225e+06	1.327e+06	1.06453e+06	1.11635e+06	1.07417e+06	-0.132549	0.749702	-	-	33	20	-
2030	Iron-responsive element-binding protein 2	IREB2	181749	201551	200161	194225	191658	173458	-0.0611368	0.330977	-	-	16.7	17	-
2032	Phosphatidylinositol 5-phosphate 4-kinase type-2 alpha	PIP4K2A	183276	190979	182242	180374	194635	176867	-0.0129536	0.0673689	-	-	21	6	-
2033	Transcription factor SOX-9;Transcription factor SOX-8	SOX9;SOX8	9756.56	12204.1	12311	10944.3	9982.46	10658.9	-0.110685	0.445763	-	-	6.7	3	-
2034	Coatomer subunit delta	ARCN1	1.91278e+06	2.03693e+06	1.98563e+06	1.93706e+06	2.02254e+06	1.71209e+06	-0.0686231	0.355046	-	-	48.3	33	-
2035	Lanosterol synthase	LSS	192212	196164	193203	187452	202264	174705	-0.0457332	0.250253	-	-	26	17	-
2036	Serine/threonine-protein phosphatase 2B catalytic subunit gamma isoform	PPP3CC	26970.4	29779.5	37145.7	27559	30429.2	28734.4	-0.102711	0.358976	-	-	8	4	-
2037	Glutamate--cysteine ligase catalytic subunit	GCLC	384299	357405	343256	369148	387722	404012	0.0981815	0.636903	-	-	25	16	-
2038	Glutamate--cysteine ligase regulatory subunit	GCLM	287631	291088	277465	287762	289847	277362	-0.00201388	0.0108389	-	-	31.4	8	-
2039	CD151 antigen	CD151	277078	333230	426415	348718	339255	363472	0.0424009	0.105019	-	-	24.9	7	-
2040	Trafficking protein particle complex subunit 10	TRAPPC10	30259.4	23414.4	18828.1	29211.5	29478.3	30565.3	0.326803	1.07192	-	-	6.6	7	-
2041	26S proteasome non-ATPase regulatory subunit 8	PSMD8	333482	301108	265854	302935	350498	310901	0.102116	0.441637	-	-	27.1	11	-
2042	Serpin B4	SERPINB4	366821	39375.6	44671	40760.8	47254.3	39925.1	-1.0229	0.625046	-	-	12.8	4	-
2043	Protein PRRC2A	PRRC2A	348669	628601	579665	582857	561429	465606	0.0873774	0.151146	-	-	19.8	39	-
2044	Glutathione synthetase	GSS	1.58253e+06	1.52177e+06	1.5885e+06	1.55805e+06	1.54051e+06	1.81078e+06	0.0613671	0.309024	-	-	56.1	31	-
2045	T-complex protein 1 subunit epsilon	CCT5	3.93433e+06	3.96598e+06	4.20673e+06	3.64785e+06	4.31685e+06	3.97726e+06	-0.0225643	0.0977527	-	-	57.3	39	-
2048	Heat shock 70 kDa protein 13	HSPA13	91197.7	95653.8	86652	87528.7	94515.6	90573.7	-0.0042176	0.0201876	-	-	18.3	8	-
2049	Casein kinase I isoform alpha	CSNK1A1	415761	496693	617496	481946	481642	433880	-0.11347	0.343585	-	-	33.2	12	-
2051	Isocitrate dehydrogenase [NADP], mitochondrial	IDH2	508916	542782	548042	529275	598546	499250	0.0210511	0.0885635	-	-	48.2	20	-
2054	CD97 antigen;CD97 antigen subunit alpha;CD97 antigen subunit beta	CD97	73573.4	87044.9	100441	96360.8	83549.8	85392.5	0.0319899	0.0945406	-	-	8.8	8	-
2055	DNA polymerase delta subunit 2	POLD2	97915.9	106590	81013.3	96027.2	104751	99169.9	0.0795107	0.307204	-	-	15.6	8	-
2056	MARCKS-related protein	MARCKSL1	146030	305526	252715	245610	398397	232847	0.338298	0.507586	-	-	27.2	5	-
2057	Paxillin	PXN	907038	918827	879432	1.00452e+06	825382	1.01149e+06	0.064792	0.285878	-	-	12.9	5	-
2060	Nuclear receptor subfamily 2 group C member 2	NR2C2	23648.2	27007.8	30331.7	25698	27512.7	23803.4	-0.0676703	0.251202	-	-	14.3	7	-
2061	MAP kinase-activated protein kinase 2	MAPKAPK2	93092.8	77656.2	73380.6	81337.6	86568.2	77794.5	0.0154195	0.0524359	-	-	16.5	7	-
2062	4-trimethylaminobutyraldehyde dehydrogenase	ALDH9A1	877587	731390	683373	711072	815050	953077	0.110873	0.353185	-	-	42.3	21	-
2063	60S ribosomal protein L34	RPL34	1.0097e+06	1.25945e+06	1.22279e+06	1.37317e+06	1.11939e+06	1.12631e+06	0.0516452	0.166014	-	-	37.6	7	-
2064	Ribose-5-phosphate isomerase	RPIA	604919	616951	717697	552695	597371	588045	-0.154746	0.92011	-	-	46	14	-
2065	Protein ERGIC-53	LMAN1	515823	471414	423403	498329	495019	477097	0.0643218	0.314898	-	-	42.4	22	-
2066	Nuclear autoantigenic sperm protein	NASP	811448	969023	906346	1.06626e+06	893005	1.24226e+06	0.243653	0.966024	-	-	39	29	-
2067	Fatty acid synthase;[Acyl-carrier-protein] S-acetyltransferase;[Acyl-carrier-protein] S-malonyltransferase;3-oxoacyl-[acyl-carrier-protein] synthase;3-oxoacyl-[acyl-carrier-protein] reductase;3-hydroxyacyl-[acyl-carrier-protein] dehydratase;Enoyl-[acyl-carrier-protein] reductase;Oleoyl-[acyl-carrier-protein] hydrolase	FASN	4.7414e+06	5.10242e+06	4.95615e+06	5.20803e+06	5.01512e+06	4.72633e+06	0.0140094	0.0680575	-	-	44.9	101	-
2068	Cyclin-dependent kinase 8	CDK8	129944	151005	159374	131246	145834	126946	-0.121361	0.578883	-	-	7.3	4	-
2069	Protein farnesyltransferase/geranylgeranyltransferase type-1 subunit alpha	FNTA	216678	206494	224543	202767	207836	200746	-0.082667	0.605217	-	-	32.5	12	-
2070	Protein farnesyltransferase subunit beta	FNTB	198454	191275	207911	183577	165245	182708	-0.169964	1.24663	-	-	9.6	4	-
2071	Deoxyhypusine synthase	DHPS	484101	455481	454120	430225	438570	467228	-0.0612494	0.393293	-	-	44.7	15	-
2072	T-complex protein 1 subunit gamma	CCT3	2.5731e+06	2.78657e+06	2.69983e+06	2.53309e+06	3.04233e+06	2.40615e+06	-0.0206892	0.072997	-	-	67.3	43	-
2073	39S ribosomal protein L19, mitochondrial	MRPL19	251723	316247	312949	281020	280954	251748	-0.108609	0.459542	-	-	34.6	11	-
2074	Beta-arrestin-1	ARRB1	334964	305108	318294	275285	294313	297911	-0.143512	1.07859	-	-	34.4	16	-
2075	Elongation factor Tu, mitochondrial	TUFM	1.79162e+06	1.89848e+06	1.78735e+06	1.82774e+06	1.84479e+06	1.62395e+06	-0.0503025	0.265722	-	-	56.4	24	-
2076	Alpha-aminoadipic semialdehyde dehydrogenase	ALDH7A1	1.51463e+06	1.51625e+06	1.41192e+06	1.40205e+06	1.6739e+06	1.46632e+06	0.0286053	0.122756	-	-	47	24	-
2078	Inositol polyphosphate 1-phosphatase	INPP1	22965.6	21634	21635.4	21574.3	19269.6	18080.7	-0.172025	1.02627	-	-	15.5	6	-
2080	Signal recognition particle 9 kDa protein	SRP9	281452	350725	330485	383049	354905	369383	0.207421	1.17422	-	-	64	7	-
2082	Choline-phosphate cytidylyltransferase A	PCYT1A	122274	110230	98618.1	107744	102763	98856	-0.0934101	0.452188	-	-	26.7	9	-
2083	Alanine--tRNA ligase, cytoplasmic	AARS	2.18564e+06	2.20595e+06	2.15166e+06	2.29228e+06	2.20147e+06	2.35288e+06	0.0649209	0.451402	-	-	36.3	36	-
2084	Cysteine--tRNA ligase, cytoplasmic	CARS	1.06942e+06	827122	738034	868575	1.01676e+06	1.02884e+06	0.158983	0.505183	-	-	32.4	27	-
2085	Probable histidine--tRNA ligase, mitochondrial	HARS2	254346	262482	254667	240597	261554	217389	-0.104538	0.59973	-	-	18	11	-
2086	Serine--tRNA ligase, cytoplasmic	SARS	437074	478942	564207	437567	476843	416958	-0.14701	0.657099	-	-	41.4	23	-
2087	Protein phosphatase 1F	PPM1F	26132.5	27429.3	28464.9	25000.4	24974.3	23988.2	-0.148676	1.12692	-	-	24.3	6	-
2088	DNA primase small subunit	PRIM1	83162.9	98377	114261	89807.7	95966.9	84686.3	-0.119008	0.43858	-	-	19.8	8	-
2089	DNA primase large subunit	PRIM2	55894.3	57084.9	53406.9	53209.1	50544.9	51517.8	-0.0995085	0.748463	-	-	17.9	8	-
2092	Transcriptional repressor CTCF	CTCF	444070	616156	707755	629890	606880	508317	0.00163516	0.00310191	-	-	27.1	23	-
2093	Proteasome subunit beta type-3	PSMB3	982931	1.12408e+06	1.28342e+06	998723	1.02694e+06	943923	-0.18355	0.890968	-	-	51.7	14	-
2094	Proteasome subunit beta type-2	PSMB2	515895	632103	788905	538732	594394	480793	-0.246895	0.775279	-	-	42.8	15	-
2095	DNA replication licensing factor MCM2	MCM2	873088	900268	887734	863552	916294	878100	-0.00204298	0.0108603	-	-	33.2	31	-
2096	Very long-chain specific acyl-CoA dehydrogenase, mitochondrial	ACADVL	2.10804e+06	2.39828e+06	2.68781e+06	2.34119e+06	2.29823e+06	2.21426e+06	-0.0632489	0.263139	-	-	43.6	29	-
2097	YLP motif-containing protein 1	YLPM1	320009	403453	455676	441940	380514	383724	0.0444494	0.121189	-	-	16.4	34	-
2098	Vacuolar protein sorting-associated protein 41 homolog	VPS41	20929.5	23594.9	24056.6	23345.8	22827.5	21543.6	-0.0164166	0.0698662	-	-	5.5	4	-
2099	Transmembrane emp24 domain-containing protein 10	TMED10	218133	278522	278384	236478	301844	209290	-0.0596872	0.144424	-	-	37	8	-
2100	RNA-binding protein 25	RBM25	559114	755000	1.13491e+06	943900	788284	716159	0.0511705	0.0747525	-	-	33.1	34	-
2101	Protein numb homolog	NUMB	178902	176878	189356	174496	184518	179744	-0.0167066	0.0932752	-	-	14.5	12	-
2103	Dual specificity protein kinase CLK3	CLK3	32042.3	37623.4	44731.8	40462.9	36777.3	35491.9	-0.00999997	0.0266827	-	-	10.8	7	-
2104	Presenilin-1;Presenilin-1 NTF subunit;Presenilin-1 CTF subunit;Presenilin-1 CTF12	PSEN1	16761.2	17635.2	19867.6	17149.6	16491.2	17194.1	-0.0907401	0.476067	-	-	7.8	3	-
2105	Translation initiation factor eIF-2B subunit beta	EIF2B2	43737.9	32551.3	34191.3	31657.2	33946	33354.2	-0.147193	0.58804	-	-	10.3	4	-
2106	Histidine triad nucleotide-binding protein 1	HINT1	425847	628534	744016	611341	550303	554750	-0.0312055	0.0575024	-	-	40.5	6	-
2107	Bis(5-adenosyl)-triphosphatase	FHIT	291915	251842	285611	293162	287398	337954	0.146486	0.775141	-	-	73.5	9	-
2108	Nuclear pore complex protein Nup153	NUP153	596953	811162	687545	687195	824001	678261	0.0687147	0.207905	-	-	28.5	34	-
2109	E3 SUMO-protein ligase RanBP2	RANBP2	3.49253e+06	3.4888e+06	3.48517e+06	3.68558e+06	3.70114e+06	4.0586e+06	0.127536	0.935847	-	-	30.1	84	-
2111	Tuberin	TSC2	21344.4	21491.2	18565.1	23733.3	22376.1	23561	0.185024	1.17069	-	-	4.1	6	-
2112	NADH dehydrogenase [ubiquinone] flavoprotein 1, mitochondrial	NDUFV1	325165	323937	341460	314457	344044	294258	-0.0586886	0.316605	-	-	35.6	15	-
2113	Glycogen synthase kinase-3 alpha	GSK3A	29951.4	31666.4	32420.6	27817.3	32585.7	29239.2	-0.0714537	0.368128	-	-	8.5	3	-
2114	Glycogen synthase kinase-3 beta	GSK3B	297942	345769	331433	312677	335014	283465	-0.0671637	0.307873	-	-	27.4	7	-
2115	Transcription initiation factor TFIID subunit 6	TAF6	52302.6	57111.9	52160.9	55798.3	53500.6	49007.8	-0.0302854	0.143845	-	-	14.6	8	-
2116	Cytosolic purine 5-nucleotidase	NT5C2	678361	777519	875854	722645	726380	724328	-0.0936553	0.419687	-	-	26.2	15	-
2117	Selenide, water dikinase 1	SEPHS1	164882	159167	150817	153120	179778	181156	0.111114	0.602607	-	-	24.5	8	-
2118	5-formyltetrahydrofolate cyclo-ligase	MTHFS	175390	161793	149445	145839	160573	168166	-0.0356147	0.152359	-	-	22.7	6	-
2119	GMP synthase [glutamine-hydrolyzing]	GMPS	1.6463e+06	1.71881e+06	1.65285e+06	1.64347e+06	1.83921e+06	1.77477e+06	0.0659558	0.406316	-	-	49.4	39	-
2120	DNA ligase 3	LIG3	138988	154359	154947	156445	153610	132709	-0.0199416	0.0798608	-	-	17.1	14	-
2121	DNA ligase 4	LIG4	24267	23363.3	26407.2	22254.6	24946.8	21131.3	-0.117275	0.609649	-	-	3.6	3	-
2122	Double-strand break repair protein MRE11A	MRE11A	74900.9	78864.3	78937.2	80815.9	81586.2	81271.4	0.0668838	0.491325	-	-	18.5	15	-
2123	Ketohexokinase	KHK	106861	111413	96772.5	102446	105015	125438	0.0760367	0.31857	-	-	24.5	8	-
2124	Guanine nucleotide-binding protein G(q) subunit alpha	GNAQ	66790.6	67248	67285.1	61969	64527	56811.5	-0.137263	0.992427	-	-	19.5	6	-
2125	Isocitrate dehydrogenase [NAD] subunit alpha, mitochondrial	IDH3A	273252	268623	286007	248326	276430	288844	-0.0274762	0.131287	-	-	33.1	12	-
2126	Sulfotransferase 1A1;Sulfotransferase 1A2	SULT1A1;SULT1A2	236832	221202	220979	201679	227502	205288	-0.0991824	0.632613	-	-	13.2	4	-
2127	Cysteine-rich protein 1	CRIP1	143254	141941	137850	163086	148919	154749	0.14104	1.13744	-	-	31.2	3	-
2128	Matrix metalloproteinase-14	MMP14	47446.4	47352.8	37372	47147.2	49592	52558.7	0.183169	0.844056	-	-	10.8	6	-
2129	Protoporphyrinogen oxidase	PPOX	58572.6	61692.4	68269.4	54100	63775.9	55062.6	-0.125615	0.632136	-	-	13.6	6	-
2130	Rab GDP dissociation inhibitor beta	GDI2	1.34875e+06	1.4314e+06	1.43109e+06	1.25205e+06	1.35649e+06	1.11759e+06	-0.180533	1.09178	-	-	42.7	22	-
2131	Emerin	EMD	275461	276785	277960	251966	266862	231234	-0.148939	1.06817	-	-	43.7	13	-
2132	Carnitine O-palmitoyltransferase 1, liver isoform	CPT1A	493747	567792	608091	575464	566717	508107	-0.0136449	0.0485577	-	-	27.3	20	-
2133	Serpin B8	SERPINB8	47140.1	37402.5	45745.8	36803.9	38938.7	38541.6	-0.182083	0.929523	-	-	18.7	8	-
2134	Serpin B9	SERPINB9	690342	682743	696412	646771	739395	631697	-0.0399204	0.197868	-	-	48.9	18	-
2135	Serpin H1	SERPINH1	726376	779445	723283	754394	734009	680301	-0.0401448	0.220693	-	-	43.8	19	-
2136	Hsc70-interacting protein;Putative protein FAM10A5;Putative protein FAM10A4	ST13;ST13P5;ST13P4	927066	761114	816922	777895	609005	703954	-0.263158	1.23966	-	-	35.5	13	-
2137	Peroxisomal targeting signal 1 receptor	PEX5	9564.36	10167.4	12842.2	11107	9750.65	11017.2	-0.02193	0.060637	-	-	5.8	3	-
2139	Vasodilator-stimulated phosphoprotein	VASP	889632	953507	875755	786753	1.02322e+06	794623	-0.0719185	0.259374	-	-	42.4	21	-
2140	Dynamin-2	DNM2	1.25965e+06	1.40137e+06	1.40895e+06	1.43886e+06	1.36354e+06	1.25019e+06	-0.00667769	0.0270758	-	-	24.5	20	-
2141	Methionine aminopeptidase 2	METAP2	816639	1.0084e+06	1.25754e+06	1.09717e+06	1.01489e+06	879321	-0.026954	0.0583794	-	-	10.5	6	-
2143	Bis(5-nucleosyl)-tetraphosphatase [asymmetrical]	NUDT2	43040.1	44218.8	38387.4	41833.7	41819	40429.1	-0.0155849	0.071263	-	-	47.6	6	-
2144	Cyclin-dependent kinase 7	CDK7	106098	123099	131818	115595	128049	120477	0.0169247	0.0622481	-	-	31.5	11	-
2145	Biotin--protein ligase;Biotin--[methylmalonyl-CoA-carboxytransferase] ligase;Biotin--[propionyl-CoA-carboxylase [ATP-hydrolyzing]] ligase;Biotin--[methylcrotonoyl-CoA-carboxylase] ligase;Biotin--[acetyl-CoA-carboxylase] ligase	HLCS	69735.6	64101.9	72800.7	58526.7	69548.1	57942.2	-0.154831	0.809746	-	-	5.1	4	-
2146	Kinetochore-associated protein 1	KNTC1	29344.2	29673.1	29957	30885.4	28173.8	28501.6	-0.0242675	0.12911	-	-	2.9	7	-
2147	Ras association domain-containing protein 2	RASSF2	8248.57	10652.8	10371.9	9219.54	9432.56	8866.44	-0.0804064	0.293853	-	-	8.9	3	+
2148	Cyclin-dependent kinase 9	CDK9	154993	142830	121105	148117	150995	152177	0.114742	0.546093	-	-	24.5	11	-
2151	Basal cell adhesion molecule	BCAM	286149	245835	228870	253532	250663	265392	0.0223514	0.086055	-	-	28.2	16	-
2152	Palmitoyl-protein thioesterase 1	PPT1	302765	298873	337415	296752	279573	255627	-0.175242	1.08663	-	-	22.2	7	-
2153	60S ribosomal protein L14	RPL14	414467	702824	1.06145e+06	662808	619014	462921	-0.234352	0.306421	-	-	44.2	10	-
2154	T-complex protein 1 subunit theta	CCT8	3.98067e+06	3.88409e+06	3.54613e+06	3.50101e+06	4.04175e+06	3.47988e+06	-0.0516814	0.232314	-	-	65	40	-
2155	T-complex protein 1 subunit delta	CCT4	1.90964e+06	2.07693e+06	1.97799e+06	1.88072e+06	2.25602e+06	1.85751e+06	0.00221498	0.00782947	-	-	51.4	31	-
2156	Annexin A11	ANXA11	774552	694191	672045	686066	691388	674277	-0.0586895	0.331269	-	-	40.9	20	-
2157	Poly(A) polymerase alpha	PAPOLA	842021	996498	974471	927232	1.05955e+06	1.02361e+06	0.0995211	0.489777	-	-	29.9	20	-
2158	Fragile X mental retardation syndrome-related protein 1	FXR1	900930	948861	1.01117e+06	1.00237e+06	930867	819061	-0.0592247	0.257314	-	-	39.8	24	-
2159	Fragile X mental retardation syndrome-related protein 2	FXR2	343074	392813	339565	455038	386733	351371	0.144757	0.616082	-	-	26.6	15	-
2160	Ras-related protein Rab-5C	RAB5C	479466	562418	625798	506627	578988	517357	-0.0510496	0.178091	-	-	39.4	6	-
2161	Ras-related protein Rab-7a	RAB7A	1.17684e+06	1.30411e+06	1.33266e+06	1.31703e+06	1.19039e+06	1.15961e+06	-0.0566413	0.279882	-	-	68.6	15	-
2162	Ras-related protein Rab-9A	RAB9A	66983.7	74537	69867.5	74293.3	76478	69078	0.0567048	0.316852	-	-	23.4	5	-
2163	Ras-related protein Rab-13	RAB13	133051	151908	189709	144680	142181	140268	-0.136732	0.49615	-	-	30.5	8	-
2164	Ras-related protein Rab-27A	RAB27A	95239.4	108028	127472	101714	104927	100748	-0.0955225	0.382421	-	-	19.9	4	-
2165	Gastrotropin	FABP6	33591.6	27997.7	27548.5	30083	29210.9	42323.5	0.173846	0.50542	-	-	48.4	6	-
2166	1-phosphatidylinositol 4,5-bisphosphate phosphodiesterase delta-1	PLCD1	120280	122443	110779	119358	123348	151994	0.151949	0.70388	-	-	15.9	10	-
2167	28S ribosomal protein S29, mitochondrial	DAP3	186419	158763	158582	147507	158203	147146	-0.15028	0.893868	-	-	35	15	-
2168	Dual specificity protein phosphatase 3	DUSP3	148499	123913	124010	106026	129097	110373	-0.198326	0.943894	-	-	30.3	5	-
2169	Matrix metalloproteinase-15	MMP15	26600.4	40058.4	29644.4	28402	41700.5	28789.3	0.0367596	0.0654449	-	-	9.4	6	-
2170	Probable global transcription activator SNF2L2	SMARCA2	12037.9	14374.6	13392.5	15820.5	13485.6	13579.5	0.107372	0.467622	-	-	2.9	4	-
2171	Transcription activator BRG1	SMARCA4	426574	492222	574630	534288	507193	442433	-0.00304313	0.00811516	-	-	13.1	22	-
2172	Isocitrate dehydrogenase [NAD] subunit gamma, mitochondrial	IDH3G	119849	140985	142388	131256	147039	133206	0.0318843	0.129316	-	-	36.4	11	-
2173	Galactokinase	GALK1	230949	223478	225787	212479	214046	201967	-0.11444	0.947446	-	-	39.3	16	-
2174	Translocon-associated protein subunit delta	SSR4	56824.8	50193.3	48502.2	49836	51335.3	44527.5	-0.09341	0.456314	-	-	36.4	5	-
2175	B-cell receptor-associated protein 31	BCAP31	3.02208e+06	2.94563e+06	3.12906e+06	2.66224e+06	3.12871e+06	3.43804e+06	0.0133148	0.0449639	-	-	51.2	19	-
2176	Thiopurine S-methyltransferase	TPMT	90685.8	81493.3	82212.6	77568.8	81173	79981.9	-0.090256	0.6022	-	-	33.1	9	-
2178	Host cell factor 1;HCF N-terminal chain 1;HCF N-terminal chain 2;HCF N-terminal chain 3;HCF N-terminal chain 4;HCF N-terminal chain 5;HCF N-terminal chain 6;HCF C-terminal chain 1;HCF C-terminal chain 2;HCF C-terminal chain 3;HCF C-terminal chain 4;HCF C-terminal chain 5;HCF C-terminal chain 6	HCFC1	1.12403e+06	1.2071e+06	1.13577e+06	1.10083e+06	1.23476e+06	1.08307e+06	-0.0219828	0.103088	-	-	19.5	38	-
2179	Caveolin-2	CAV2	124429	127409	131682	130941	154051	117007	0.0590224	0.224009	-	-	37	5	-
2180	Fatty aldehyde dehydrogenase	ALDH3A2	316129	341230	379419	321677	351810	334527	-0.037506	0.167485	-	-	27.6	16	-
2181	Succinate-semialdehyde dehydrogenase, mitochondrial	ALDH5A1	471239	430309	402839	427245	430206	568786	0.118648	0.413601	-	-	29.9	18	-
2182	Peroxisomal multifunctional enzyme type 2;(3R)-hydroxyacyl-CoA dehydrogenase;Enoyl-CoA hydratase 2	HSD17B4	984548	1.11103e+06	1.26489e+06	1.06382e+06	1.08648e+06	1.0162e+06	-0.0787822	0.33494	-	-	42.5	36	-
2183	26S proteasome non-ATPase regulatory subunit 7	PSMD7	591752	514916	567347	484631	581770	555779	-0.0472383	0.196788	-	-	44.1	12	-
2185	Sulfite oxidase, mitochondrial	SUOX	311818	299748	264142	319694	287829	419190	0.21458	0.733563	-	-	29.4	17	-
2186	N-sulphoglucosamine sulphohydrolase	SGSH	148724	158103	169698	147446	143259	144313	-0.129489	0.926415	-	-	14.1	7	-
2188	Ubiquitin carboxyl-terminal hydrolase 11	USP11	427302	458767	450047	409134	419453	364056	-0.165951	1.12686	-	-	21.5	20	-
2190	H(+)/Cl(-) exchange transporter 3	CLCN3	21732.4	23480.4	37531.8	30068.8	26303.2	25628.1	0.0272705	0.0471132	-	-	5.6	5	-
2193	Plexin-A3	PLXNA3	14894	15321.4	15996.8	14889	15221	14562.1	-0.0485122	0.279122	-	-	4.8	7	-
2195	Vesicle-associated membrane protein 7	VAMP7	171815	170575	166728	166747	178427	203588	0.103297	0.559043	-	-	30.5	8	-
2197	Ribosomal protein S6 kinase alpha-3	RPS6KA3	130833	129148	133864	131510	128079	119475	-0.0562041	0.361517	-	-	20	13	-
2198	AF4/FMR2 family member 1	AFF1	8288.36	9649.15	10919.7	9738.69	8774.73	9092.25	-0.0562095	0.189438	-	-	3.5	4	+
2199	Hepatoma-derived growth factor	HDGF	868444	884496	854838	991991	754977	934159	0.030495	0.103908	-	-	71.7	22	-
2200	Cyclin-H	CCNH	96335.1	85839.5	73912.3	82468.4	91635.3	83660.2	0.0162559	0.0528915	-	-	26	10	-
2201	CDK-activating kinase assembly factor MAT1	MNAT1	91503.1	107134	93771.4	108812	104751	99143.7	0.0992876	0.550602	-	-	28.5	8	-
2202	Serine/threonine-protein kinase Nek3	NEK3	836.111	1084.98	677.475	1039.92	946.399	674.277	0.0369081	0.0566241	-	-	5.3	3	+
2203	Serine/threonine-protein kinase Nek4	NEK4	13055.4	15736.2	16030.7	14675.4	14904.6	13133.1	-0.0657348	0.251341	-	-	8	5	-
2205	NADH dehydrogenase [ubiquinone] 1 alpha subcomplex subunit 8	NDUFA8	59155.5	78450.9	87113.1	90900.9	69275.9	77442.3	0.0901931	0.222999	-	-	25	4	-
2206	Heterogeneous nuclear ribonucleoprotein A3	HNRNPA3	1.28965e+06	1.52406e+06	1.69542e+06	1.44669e+06	1.42847e+06	1.26528e+06	-0.116619	0.460988	-	-	8.5	5	-
2207	Heterogeneous nuclear ribonucleoprotein A3	HNRNPA3	121052	131565	161764	132263	137079	116275	-0.096447	0.337012	-	-	3.9	3	-
2208	6-phosphogluconate dehydrogenase, decarboxylating	PGD	2.01616e+06	1.88986e+06	1.85849e+06	1.7474e+06	2.1906e+06	2.07729e+06	0.0557425	0.22612	-	-	46.2	21	-
2209	Heterogeneous nuclear ribonucleoprotein M	HNRNPM	2.24025e+06	2.31586e+06	2.30355e+06	2.33275e+06	2.32771e+06	2.10092e+06	-0.0223675	0.114773	-	-	73.4	56	-
2210	Importin subunit alpha-1	KPNA2	83411.7	79225.3	81098.2	79619	74873.8	78379.5	-0.0659434	0.461633	-	-	12.1	5	-
2211	Importin subunit alpha-5;Importin subunit alpha-5, N-terminally processed	KPNA1	277222	247370	247044	253044	254414	262166	-0.00181021	0.00834911	-	-	18.2	11	-
2212	Nuclear cap-binding protein subunit 2	NCBP2	148257	165026	155866	144832	160250	148567	-0.0484248	0.265701	-	-	41	7	-
2213	Rap1 GTPase-GDP dissociation stimulator 1	RAP1GDS1	161837	142722	150025	161225	140193	144993	-0.0268278	0.118799	-	-	25.9	14	-
2215	DNA-directed RNA polymerases I, II, and III subunit RPABC3	POLR2H	485681	399467	311690	399493	466041	443619	0.149917	0.422101	-	-	40	7	-
2217	Rho GDP-dissociation inhibitor 1	ARHGDIA	1.36321e+06	1.33447e+06	1.46589e+06	1.19236e+06	1.30664e+06	1.36754e+06	-0.107925	0.650447	-	-	52.9	12	-
2218	Rho GDP-dissociation inhibitor 2	ARHGDIB	8189.74	5628.76	4891.24	5714.98	5612.92	7477.45	0.029737	0.0500379	-	-	18.4	3	+
2219	Arf-GAP domain and FG repeat-containing protein 1	AGFG1	467467	573260	541550	504695	563593	513347	0.00295036	0.0103563	-	-	17.6	10	-
2220	Heterogeneous nuclear ribonucleoprotein F;Heterogeneous nuclear ribonucleoprotein F, N-terminally processed	HNRNPF	694455	746057	840187	755899	732226	697215	-0.0579306	0.271964	-	-	25.5	11	-
2221	Signal transducer and activator of transcription 2	STAT2	13248.6	13947.7	13552.9	12491	11843.2	11705.1	-0.177457	1.32067	-	-	4	3	-
2223	DNA mismatch repair protein Msh6	MSH6	210373	193726	172569	210994	207073	232855	0.177544	0.988917	-	-	18.6	25	-
2224	Kinesin-like protein KIF11	KIF11	21139.7	22633.3	27216.1	20185.2	21112.7	21732.8	-0.163859	0.768674	-	-	5.9	5	-
2225	Guanine nucleotide exchange factor VAV2	VAV2	84207.5	88557.4	90757.6	88645.3	87002	85872.8	-0.0104282	0.0568448	-	-	14.3	12	-
2226	Zinc finger protein 143	ZNF143	50514.4	75547.1	85069.5	79361.7	78031.2	66187.1	0.11211	0.237907	-	-	11	4	-
2227	RNA-binding protein 5	RBM5	109915	122670	130344	119032	117933	111890	-0.0540332	0.270735	-	-	12.5	10	-
2228	Ribonuclease UK114	HRSP12	344196	317997	330089	290620	317601	289733	-0.144676	1.07419	-	-	37.2	5	-
2229	Spermine synthase	SMS	414890	392908	369123	377507	420579	408327	0.0358627	0.180713	-	-	26.2	14	-
2230	Hexokinase-2	HK2	586947	582796	586354	605667	583415	545360	-0.0192456	0.104496	-	-	34.4	31	-
2231	Ephrin-B2	EFNB2	15038.6	14377.3	13450.4	11745.6	15386.5	19286.5	0.0870903	0.19973	-	-	11.7	3	-
2232	39S ribosomal protein L12, mitochondrial	MRPL12	166471	261929	396758	391683	185997	176379	-0.143023	0.137757	-	-	16.2	4	-
2235	Thimet oligopeptidase	THOP1	1.02326e+06	978020	912795	1.00051e+06	1.15631e+06	1.29126e+06	0.236526	1.20805	-	-	43.7	32	-
2237	F-actin-capping protein subunit alpha-1	CAPZA1	698416	717033	733664	651520	842863	842792	0.111013	0.450938	-	-	51	12	-
2238	High mobility group protein HMGI-C	HMGA2	37262.3	38004.5	30961.1	46871.6	48664.6	36893.8	0.313541	1.29377	-	-	41.9	4	-
2239	Cysteine-rich protein 2	CRIP2	129162	113637	105576	96435	95990.4	93389.7	-0.280657	1.8167	-	-	36.1	4	-
2240	Nuclear pore complex protein Nup98-Nup96;Nuclear pore complex protein Nup98;Nuclear pore complex protein Nup96	NUP98	574005	606473	585237	638422	591240	572448	0.0282908	0.152777	-	-	21.6	38	-
2241	Biliverdin reductase A	BLVRA	316372	330698	321109	322369	401570	433994	0.24728	1.17279	-	-	31.1	12	-
2242	Tricarboxylate transport protein, mitochondrial	SLC25A1	384092	439211	444970	425791	415732	379496	-0.0533975	0.252589	-	-	30.9	10	-
2243	Serine/threonine-protein phosphatase 5	PPP5C	1.25462e+06	1.22488e+06	1.34876e+06	1.18585e+06	1.25229e+06	1.27304e+06	-0.0442527	0.253129	-	-	47.1	26	-
2244	Serine/threonine-protein kinase PLK1	PLK1	37826.3	26287.2	20909.9	31737.6	35432.7	42286	0.397838	0.957056	-	-	4.6	3	-
2245	Arfaptin-2	ARFIP2	140416	155180	201321	160991	152739	144374	-0.101765	0.322054	-	-	30.2	10	-
2248	Nucleoside diphosphate-linked moiety X motif 6	NUDT6	34588.5	40179.7	33669.4	36524.3	36846.9	32511.2	-0.0322878	0.125563	-	-	12.7	5	-
2249	Cytosolic Fe-S cluster assembly factor NUBP1	NUBP1	37021.6	31485.9	27310.9	29478.9	28981.7	29022.1	-0.120189	0.481933	-	-	22.5	5	-
2252	Methionine aminopeptidase 1	METAP1	411126	385567	390563	375717	406320	450881	0.0509631	0.245184	-	-	51.3	16	-
2253	Succinyl-CoA ligase [ADP/GDP-forming] subunit alpha, mitochondrial	SUCLG1	509491	570903	594698	559976	613765	489049	-0.0138103	0.0458025	-	-	26.9	8	-
2254	Diphosphomevalonate decarboxylase	MVD	279404	252125	250381	235858	255912	289018	-0.00529632	0.0189643	-	-	27.5	13	-
2255	Geranylgeranyl transferase type-1 subunit beta	PGGT1B	348651	281216	264948	258566	286772	298111	-0.077629	0.275339	-	-	16.2	7	-
2256	Geranylgeranyl transferase type-2 subunit beta	RABGGTB	97116.5	101729	113054	103636	101313	109353	0.0132691	0.058374	-	-	16.3	6	-
2257	Coatomer subunit beta	COPB1	829932	825452	824304	799454	785366	732175	-0.0989288	0.7426	-	-	34.8	31	-
2258	Coatomer subunit alpha;Xenin;Proxenin	COPA	1.4047e+06	1.42332e+06	1.51652e+06	1.50059e+06	1.43259e+06	1.43642e+06	0.00878116	0.0454213	-	-	39.5	52	-
2259	Dipeptidyl peptidase 1;Dipeptidyl peptidase 1 exclusion domain chain;Dipeptidyl peptidase 1 heavy chain;Dipeptidyl peptidase 1 light chain	CTSC	6326.18	6941.64	6662.46	7412.24	8930.54	5751.42	0.126637	0.341892	-	-	6.7	3	+
2260	LIM domain kinase 1	LIMK1	12654.9	13551.7	13931.5	13719.5	14085.9	14635.3	0.0811381	0.478917	-	-	9.5	5	-
2261	AP-3 complex subunit mu-2	AP3M2	25252.3	27320.2	31047.4	24013.9	27228.7	25012.6	-0.129732	0.628038	-	-	13.4	4	-
2262	AP-2 complex subunit sigma	AP2S1	75932.9	88486	91115.4	75340.7	86250.9	67023.2	-0.163747	0.691387	-	-	14.1	3	-
2263	Cytochrome c-type heme lyase	HCCS	427158	423278	445253	397602	418582	397098	-0.0948914	0.734567	-	-	48.5	16	-
2265	Sodium/myo-inositol cotransporter	SLC5A3	26664.2	29116.9	27429.7	26360	25214.2	26940.2	-0.0833822	0.536406	-	-	5	3	-
2267	DNA-directed RNA polymerases I, II, and III subunit RPABC4	POLR2K	29451.1	37076.6	42435	33458.2	39737.9	32656.8	-0.0312761	0.0764971	-	-	44.8	3	-
2269	Monocarboxylate transporter 1	SLC16A1	83407.2	79921.6	93727.6	77956.3	82083.8	70472.1	-0.156806	0.868877	-	-	12.8	7	-
2270	IST1 homolog	IST1	300017	263303	251060	264241	247030	234791	-0.123963	0.669914	-	-	22.7	9	-
2271	Protein transport protein Sec24C	SEC24C	593755	681558	698180	632788	663653	571637	-0.0783508	0.364064	-	-	23.9	24	-
2272	Activated RNA polymerase II transcriptional coactivator p15	SUB1	1.16418e+06	1.04836e+06	1.05675e+06	955889	1.14554e+06	1.02431e+06	-0.0671666	0.315454	-	-	51.2	9	-
2273	DNA polymerase subunit gamma-1	POLG	43122.7	45921.1	46199.8	44066.9	45983.2	41305.2	-0.0427887	0.234708	-	-	13	13	-
2274	Methylosome subunit pICln	CLNS1A	171743	187087	190841	195343	155539	161148	-0.108218	0.48258	-	-	16	3	-
2275	Bloom syndrome protein	BLM	3579.29	5607.08	4057.81	4216.42	5393.84	2818.34	-0.115149	0.169809	-	-	3.4	5	+
2276	Arginine--tRNA ligase, cytoplasmic	RARS	1.0767e+06	1.15036e+06	1.22792e+06	1.11924e+06	1.14505e+06	987776	-0.0882433	0.453861	-	-	50.9	36	-
2277	Ataxin-3	ATXN3	31645.3	32904.1	36637.9	32691.4	33666.9	33889.5	-0.0108379	0.0478482	-	-	20.5	7	-
2280	Telomeric repeat-binding factor 1	TERF1	20463.4	20780.1	17838.1	18422.8	20051.1	22748.5	0.049246	0.18008	-	-	10.3	4	-
2282	Tyrosine--tRNA ligase, cytoplasmic;Tyrosine--tRNA ligase, cytoplasmic, N-terminally processed	YARS	913774	902598	848927	877514	901242	885162	-9.38817e-05	0.000480114	-	-	61.6	34	-
2283	Ubiquitin carboxyl-terminal hydrolase 14	USP14	884611	816105	759050	832342	913797	960139	0.1381	0.780546	-	-	43.8	24	-
2284	5-AMP-activated protein kinase subunit gamma-1	PRKAG1	163364	167450	170108	157890	163541	152525	-0.0802174	0.598076	-	-	34.1	9	-
2285	Heat shock-related 70 kDa protein 2	HSPA2	36830.3	35522.4	27793.1	35479.9	34212.4	38543.3	0.121218	0.456281	-	-	11.9	6	-
2287	Sodium/potassium-transporting ATPase subunit beta-3	ATP1B3	1.15771e+06	893749	847824	854369	918028	966503	-0.0702217	0.224131	-	-	49.8	14	-
2288	UV excision repair protein RAD23 homolog A	RAD23A	269605	287815	287577	328053	316162	419556	0.321173	1.56421	-	-	28.2	9	-
2289	UV excision repair protein RAD23 homolog B	RAD23B	1.01392e+06	1.28926e+06	1.30119e+06	1.10419e+06	1.17531e+06	1.03477e+06	-0.11366	0.450988	-	-	32	11	-
2291	Ephrin type-B receptor 4	EPHB4	26841.1	29778.2	31999.2	29191.2	29461.6	26611.5	-0.0534376	0.238631	-	-	3.7	4	-
2292	Alpha-N-acetylglucosaminidase;Alpha-N-acetylglucosaminidase 82 kDa form;Alpha-N-acetylglucosaminidase 77 kDa form	NAGLU	151894	156069	156361	154971	145805	148105	-0.0491598	0.335183	-	-	20.5	13	-
2293	Adenylate kinase 2, mitochondrial;Adenylate kinase 2, mitochondrial, N-terminally processed	AK2	699503	765909	902598	734024	645692	621671	-0.238254	1.11901	-	-	60.3	12	-
2294	Delta-1-pyrroline-5-carboxylate synthase;Glutamate 5-kinase;Gamma-glutamyl phosphate reductase	ALDH18A1	956166	1.00808e+06	963680	966222	993937	915153	-0.0266114	0.150497	-	-	40.4	34	-
2295	Alpha-soluble NSF attachment protein	NAPA	117648	89982.3	83662.3	96623.2	91880.1	102143	0.0113376	0.0297306	-	-	33.2	8	-
2296	Eukaryotic translation initiation factor 5	EIF5	416111	310226	261257	318494	304792	297693	-0.0742819	0.181957	-	-	29.7	16	-
2297	Solute carrier family 12 member 2	SLC12A2	227824	227370	229747	220838	223104	216404	-0.052858	0.390274	-	-	18.6	17	-
2298	26S proteasome non-ATPase regulatory subunit 4	PSMD4	877354	728117	760677	704462	742000	720379	-0.122638	0.695096	-	-	12.7	3	-
2300	Developmentally-regulated GTP-binding protein 2	DRG2	177384	216569	248161	203336	214320	211905	-0.0153072	0.0437617	-	-	28.6	11	-
2301	Exportin-2	CSE1L	879824	788374	739887	873162	735292	780107	-0.0117203	0.0418209	-	-	30.3	31	-
2303	Transitional endoplasmic reticulum ATPase	VCP	4.82277e+06	4.90619e+06	4.97043e+06	5.02458e+06	4.73621e+06	4.89415e+06	-0.00468138	0.0242239	-	-	60.5	57	-
2304	Microfibrillar-associated protein 1	MFAP1	176602	167773	128373	160157	177310	169378	0.112884	0.394867	-	-	25.5	11	-
2305	Trifunctional enzyme subunit beta, mitochondrial;3-ketoacyl-CoA thiolase	HADHB	1.40883e+06	1.70184e+06	1.82822e+06	1.54513e+06	1.69887e+06	1.55185e+06	-0.0352483	0.121047	-	-	40.3	24	-
2307	Mesencephalic astrocyte-derived neurotrophic factor	MANF	284802	128773	189427	162089	120459	134906	-0.466381	0.882915	-	-	44	9	-
2310	RNA polymerase II elongation factor ELL	ELL	101984	124381	106005	106148	122634	98638.1	-0.022202	0.070783	-	-	23.2	12	-
2313	Caspase-7;Caspase-7 subunit p20;Caspase-7 subunit p11	CASP7	93946.1	85906.9	76139.8	82898.6	84382.3	75694.3	-0.0715946	0.316974	-	-	28.4	9	-
2314	Caspase-6;Caspase-6 subunit p18;Caspase-6 subunit p11	CASP6	62877.4	69789.5	69649.7	67919.1	69987.9	62041.6	-0.0171702	0.0765129	-	-	34.8	11	-
2315	Adenosine kinase	ADK	755089	682056	624780	670395	813032	841126	0.170253	0.747095	-	-	49.5	18	-
2316	Double-stranded RNA-specific adenosine deaminase	ADAR	620206	611685	621428	662503	612717	624286	0.0347449	0.21477	-	-	26.2	35	-
2317	Laminin subunit beta-2	LAMB2	43457.7	45565.6	51308.1	47449.2	45534.6	45597.2	-0.0148162	0.0638955	-	-	9.3	14	-
2318	Tumor protein D52	TPD52	974219	518229	560685	612572	473758	530217	-0.293139	0.588413	-	-	40.8	10	-
2319	Protein arginine N-methyltransferase 2	PRMT2	18936.5	18397.5	18748.9	18754.3	18213.8	21266.4	0.0511147	0.248945	-	-	7.2	3	-
2321	Protein SEC13 homolog	SEC13	116499	96013.4	88592.4	99489.9	116483	107548	0.110284	0.421446	-	-	23.9	8	-
2322	NHP2-like protein 1;NHP2-like protein 1, N-terminally processed	NHP2L1	395023	397864	418948	385897	425143	371257	-0.0374657	0.194658	-	-	53.1	8	-
2323	Puromycin-sensitive aminopeptidase	NPEPPS	5.75442e+06	5.80977e+06	6.31003e+06	5.56254e+06	6.03854e+06	6.15961e+06	-0.0093391	0.0415072	-	-	46.9	51	-
2324	FAD-linked sulfhydryl oxidase ALR	GFER	60882.6	57091.7	61437.1	64376.1	47223	52200.4	-0.142781	0.569821	-	-	30.2	5	-
2326	Succinyl-CoA:3-ketoacid coenzyme A transferase 1, mitochondrial	OXCT1	1.19894e+06	1.33714e+06	1.44425e+06	1.22409e+06	1.37637e+06	1.32927e+06	-0.0160033	0.0617829	-	-	37.1	18	-
2328	Eukaryotic translation initiation factor 3 subunit B	EIF3B	1.12942e+06	1.24534e+06	1.401e+06	1.19948e+06	1.27462e+06	1.05124e+06	-0.0980018	0.396098	-	-	38.8	31	-
2329	BH3-interacting domain death agonist;BH3-interacting domain death agonist p15;BH3-interacting domain death agonist p13;BH3-interacting domain death agonist p11	BID	15973.5	20028.5	23677.6	23379.4	18475.3	23184.4	0.134242	0.358136	-	-	14.1	3	-
2333	NADH dehydrogenase [ubiquinone] flavoprotein 3, mitochondrial	NDUFV3	368940	210009	206157	194997	184469	205715	-0.370034	0.872323	-	-	29.6	11	-
2334	Ribosomal RNA processing protein 1 homolog A	RRP1	210992	201848	212380	264129	236776	259088	0.280367	2.24133	-	-	29.1	16	-
2335	Methionine--tRNA ligase, cytoplasmic	MARS	308118	292260	285201	306525	294283	267135	-0.0306436	0.151274	-	-	31.9	25	-
2336	cAMP-regulated phosphoprotein 19	ARPP19	62574.7	48859.9	74765.1	66935.8	52257.8	55279.7	-0.0804742	0.189137	-	-	35.4	3	-
2337	Myc-associated zinc finger protein	MAZ	9098.22	9381.27	9423.25	9758.01	13824.4	8273.6	0.157553	0.387558	-	-	8.3	4	+
2338	DNA polymerase epsilon subunit 2	POLE2	7100.83	7420.84	8212.5	7896.92	5845.51	7093.15	-0.134115	0.473603	-	-	6.3	3	+
2340	ATP synthase subunit epsilon-like protein, mitochondrial;ATP synthase subunit epsilon, mitochondrial	ATP5EP2;ATP5E	202774	252367	260366	229055	294597	236700	0.087184	0.268861	-	-	45.1	3	-
2341	Histone deacetylase 4	HDAC4	71179	77750.5	87883.8	90109.7	77806	83734.3	0.0904935	0.399825	-	-	12.5	11	-
2342	Eukaryotic translation initiation factor 6	EIF6	272982	261364	265415	241797	295488	256857	-0.0150868	0.06067	-	-	50.2	8	-
2343	C-terminal-binding protein 2	CTBP2	396666	378510	334799	380731	390866	400045	0.0813518	0.449054	-	-	19.8	9	-
2344	NADH dehydrogenase [ubiquinone] 1 alpha subcomplex subunit 6	NDUFA6	138916	115246	117374	107744	108404	107583	-0.193523	1.19953	-	-	32	5	-
2347	Peroxisomal biogenesis factor 3	PEX3	56600.3	62854.7	54689.6	62867	54291.9	56342.5	-0.00561131	0.0214271	-	-	9.7	4	-
2348	3-keto-steroid reductase	HSD17B7	44276.8	45134.6	49537.5	44368.9	46091.9	39387.2	-0.0991716	0.522779	-	-	9.8	3	-
2349	Breast cancer anti-estrogen resistance protein 1	BCAR1	70200	61379.9	49896.7	68347.3	67921.5	73648.1	0.223073	0.913687	-	-	10.2	6	-
2350	Syntaxin-17	STX17	17619.8	16126.8	16849.6	16005.6	15773.3	15737.3	-0.0897085	0.588495	-	-	15.2	5	-
2351	UPF0769 protein C21orf59	C21orf59	59273.1	57754.3	58800.9	58932.5	60738.9	65159.2	0.0708362	0.468845	-	-	18.6	6	-
2352	tRNA (guanine-N(7)-)-methyltransferase non-catalytic subunit WDR4	WDR4	151203	164420	159091	145839	175949	163354	0.0279374	0.119322	-	-	28.4	10	-
2353	Transmembrane protein 33	TMEM33	82630.3	91703.6	85022.8	79956.6	80568.7	75561.8	-0.134802	0.983974	-	-	21.5	6	-
2354	Synaptojanin-2-binding protein	SYNJ2BP	144880	142399	177731	133005	141476	141541	-0.153746	0.775201	-	-	41.4	6	-
2355	Gem-associated protein 4	GEMIN4	123621	103624	99033.9	119887	114564	125699	0.148174	0.750533	-	-	11.9	13	-
2358	Ras-related protein Rab-25	RAB25	210894	238104	275456	221448	230166	211374	-0.120166	0.530945	-	-	34.7	7	-
2359	Coronin-7;Mitochondrial import inner membrane translocase subunit TIM16	CORO7;PAM16	108406	58756.3	50650.5	59077.9	65321.3	64656.2	-0.123579	0.185585	-	-	7.3	7	-
2360	Nuclear pore complex protein Nup107	NUP107	238808	256313	245658	256095	258439	245540	0.0373517	0.232144	-	-	23.9	22	-
2361	Gasdermin-D	GSDMD	120962	139450	109969	137744	118755	126894	0.0540684	0.202786	-	-	14.3	6	-
2363	Selenocysteine-specific elongation factor	EEFSEC	76108.9	80613.9	88630.6	78190.2	82212	72259.3	-0.075792	0.384054	-	-	11.9	7	-
2364	Epiplakin	EPPK1	46104.5	10445.1	10196.7	10963.6	11771.7	12223.8	-0.546033	0.453302	-	-	3.7	8	-
2367	Myotrophin	MTPN	317171	271546	253663	373836	322606	411998	0.395149	1.86442	-	-	41.5	5	-
2368	Putative ribonuclease	YBEY	6369.74	8799.71	13847.2	7239.47	7437.24	5462.41	-0.466675	0.86621	-	-	25.7	4	+
2370	Actin-related protein 2/3 complex subunit 4	ARPC4	454812	546027	443627	508285	503226	708217	0.239149	0.788932	-	-	53	9	-
2372	CD81 antigen	CD81	100583	121126	126284	124565	135669	121088	0.137152	0.645876	-	-	25.4	4	-
2374	Triosephosphate isomerase	TPI1	8.17043e+06	6.43658e+06	6.85621e+06	6.14321e+06	6.16164e+06	6.09692e+06	-0.214577	1.15574	-	-	73.4	25	-
2375	Eukaryotic translation initiation factor 3 subunit E	EIF3E	730660	675780	618430	645978	652400	638297	-0.0609644	0.328771	-	-	42.5	19	-
2376	Protein transport protein Sec61 subunit beta	SEC61B	159771	146318	142515	141934	159467	142133	-0.0168398	0.0744158	-	-	50	4	-
2378	Serine/threonine-protein phosphatase 4 catalytic subunit	PPP4C	103188	111320	108309	109809	102067	111515	0.00220473	0.0105577	-	-	25.1	6	-
2379	Gamma-aminobutyric acid receptor-associated protein-like 2	GABARAPL2	292104	277431	325988	256187	262690	274511	-0.172005	1.13877	-	-	54.7	8	-
2381	Myosin light polypeptide 6	MYL6	442148	382941	417095	423645	405987	429111	0.0212051	0.102091	-	-	44.4	7	-
2384	Eukaryotic initiation factor 4A-I	EIF4A1	2.25102e+06	2.35707e+06	2.48698e+06	2.17218e+06	2.22781e+06	2.02385e+06	-0.143367	1.00061	-	-	26.1	12	-
2385	40S ribosomal protein S20	RPS20	228246	275384	308890	231261	268468	221094	-0.16673	0.622487	-	-	31.9	6	-
2386	Ribose-phosphate pyrophosphokinase 1	PRPS1	127393	147167	167704	134337	171346	136850	0.000905546	0.00225134	-	-	14.5	5	-
2387	Proteasome subunit alpha type-6	PSMA6	1.30626e+06	1.33203e+06	1.27902e+06	1.2071e+06	1.27942e+06	1.24601e+06	-0.0699205	0.503527	-	-	58.9	16	-
2388	Protein S100-A10	S100A10	264414	230400	335520	326457	201206	275514	-0.0585502	0.106718	-	-	35.1	3	-
2389	Cell division control protein 42 homolog	CDC42	819370	789222	809285	757170	853939	1.07897e+06	0.138246	0.498096	-	-	28.8	6	-
2390	Destrin	DSTN	742803	669032	505840	632117	723432	604697	0.0458416	0.114084	-	-	48	11	-
2391	Glia maturation factor beta	GMFB	214504	226858	225971	211462	204311	224181	-0.0610374	0.392902	-	-	52.8	7	-
2392	Ras-related protein Rab-8A	RAB8A	700527	716427	705209	736516	738700	795844	0.0969599	0.730123	-	-	29	8	-
2393	Signal peptidase complex subunit 3	SPCS3	35283.7	37837.5	40071.8	34640.9	37181.8	33894.7	-0.0977568	0.582198	-	-	21.7	4	-
2394	Signal recognition particle 54 kDa protein	SRP54	459950	490511	479450	470963	501199	495797	0.0378688	0.232881	-	-	35.7	20	-
2395	Ras-related protein Rab-4B	RAB4B	57683.4	59568.5	71041.4	58142.3	61170.8	64464.4	-0.0301436	0.114621	-	-	21.1	4	-
2396	Ras-related protein Rab-2A	RAB2A	715661	812832	946341	778475	867229	813167	-0.00132622	0.00399156	-	-	36.8	7	-
2397	Ras-related protein Rab-5B	RAB5B	124797	140716	145231	131032	145511	132988	-0.00279119	0.0110651	-	-	24.2	4	-
2399	Ras-related protein Rab-10	RAB10	1.20037e+06	1.31467e+06	1.45302e+06	1.34185e+06	1.31418e+06	1.42683e+06	0.044654	0.198937	-	-	58	14	-
2401	NEDD8-conjugating enzyme Ubc12	UBE2M	415186	437083	430021	413273	464572	439608	0.0377131	0.211155	-	-	46.4	10	-
2402	Ubiquitin-conjugating enzyme E2 K	UBE2K	746431	742111	723467	668991	725254	762069	-0.0387253	0.211956	-	-	48	9	-
2403	Ubiquitin-conjugating enzyme E2 N;Putative ubiquitin-conjugating enzyme E2 N-like	UBE2N;UBE2NL	586166	608762	628768	578281	562379	611915	-0.0576906	0.365995	-	-	59.2	10	-
2404	Ras-related protein Rab-14	RAB14	603051	641934	618713	639083	602160	703710	0.0590516	0.315498	-	-	65.1	13	-
2405	Actin-related protein 3	ACTR3	1.50269e+06	1.59665e+06	1.75157e+06	1.46815e+06	1.67341e+06	1.59422e+06	-0.0338696	0.147402	-	-	42.1	17	-
2406	Actin-related protein 2	ACTR2	915839	1.07566e+06	1.2093e+06	968388	1.12625e+06	1.01349e+06	-0.0360146	0.115237	-	-	46.2	18	-
2407	Alpha-centractin	ACTR1A	451058	443750	406078	413954	488977	509677	0.114668	0.554402	-	-	19.9	6	-
2408	COP9 signalosome complex subunit 2	COPS2	459249	418133	413687	389954	431166	469102	-0.00344253	0.0129079	-	-	35.7	16	-
2409	ATP-binding cassette sub-family E member 1	ABCE1	1.77321e+06	2.01982e+06	2.0784e+06	1.83384e+06	2.53797e+06	1.99491e+06	0.106265	0.345219	-	-	43.4	27	-
2410	Ras-related protein Rap-1b;Ras-related protein Rap-1b-like protein	RAP1B	331982	420679	486069	390168	370055	386209	-0.0945889	0.293887	-	-	17	3	-
2411	Ras-related protein Rap-2b	RAP2B	334703	356476	436301	346816	312920	367482	-0.128124	0.509561	-	-	36.6	7	-
2412	40S ribosomal protein S3a	RPS3A	1.36815e+06	1.61133e+06	2.13724e+06	1.52164e+06	1.61347e+06	1.24531e+06	-0.207974	0.558777	-	-	68.9	23	-
2413	60S ribosomal protein L26	RPL26	940538	1.23541e+06	1.31404e+06	1.2549e+06	1.07699e+06	927533	-0.0948379	0.24536	-	-	13.1	3	-
2414	Proteasome activator complex subunit 3	PSME3	791788	703524	720695	685466	769716	846846	0.0514687	0.21166	-	-	43.3	14	-
2415	60S ribosomal protein L15	RPL15	1.45607e+06	1.50547e+06	2.00175e+06	1.54157e+06	1.41378e+06	1.15639e+06	-0.266659	0.88324	-	-	51.5	16	-
2416	Protein mago nashi homolog 2;Protein mago nashi homolog	MAGOHB;MAGOH	196568	167369	137184	168700	176948	216395	0.172426	0.530915	-	-	34.5	5	-
2417	60S ribosomal protein L27	RPL27	664547	901466	1.15308e+06	978587	826704	846061	-0.00441043	0.0077428	-	-	55.1	12	-
2418	V-type proton ATPase subunit d 1	ATP6V0D1	87049.2	77291.3	66553.9	81812.5	81065.2	89170.1	0.133768	0.588498	-	-	16	6	-
2419	Pterin-4-alpha-carbinolamine dehydratase	PCBD1	340361	289216	275032	301949	292657	310674	0.00670158	0.0246385	-	-	49	6	-
2420	60S ribosomal protein L37a	RPL37A	94682.5	196905	463822	153232	168104	97312.9	-0.595488	0.519182	-	-	25	3	-
2421	Transforming protein RhoA	RHOA	1.4267e+06	1.43504e+06	1.50336e+06	1.40429e+06	1.53982e+06	1.31105e+06	-0.0395482	0.19352	-	-	20.2	6	-
2422	N-alpha-acetyltransferase 20	NAA20	36028.2	31341.8	31975.1	29755.6	35608	32918.3	-0.016639	0.0612396	-	-	24.2	4	-
2423	10 kDa heat shock protein, mitochondrial	HSPE1	1.79827e+06	1.81295e+06	1.82369e+06	1.78401e+06	1.69671e+06	1.81984e+06	-0.0367103	0.228367	-	-	85.3	13	-
2424	Protein transport protein Sec61 subunit alpha isoform 1;Protein transport protein Sec61 subunit alpha isoform 2	SEC61A1;SEC61A2	226872	210952	204800	205502	203028	192368	-0.0961019	0.659726	-	-	12	6	-
2425	Lysozyme C	LYZ	165968	46233.6	50120.1	40279.8	52251.9	34529.4	-0.801267	0.875156	-	-	24.3	4	-
2426	Prefoldin subunit 3	VBP1	584810	520330	502785	591857	572486	728426	0.229978	1.09287	-	-	56.3	15	-
2427	Syntaxin-binding protein 1	STXBP1	204086	209632	198902	210384	215896	223134	0.08406	0.637107	-	-	24.6	14	-
2428	Beta-2-microglobulin;Beta-2-microglobulin form pI 5.3	B2M	56235.6	74705.4	68157.7	70692.3	55580.7	69387.5	-0.0235856	0.0610323	-	-	19.3	3	-
2429	Dolichyl-diphosphooligosaccharide--protein glycosyltransferase subunit DAD1	DAD1	118762	102668	93624.3	102344	104829	110129	0.0165494	0.0596576	-	-	35.4	4	-
2430	Epididymal secretory protein E1	NPC2	447366	368611	368897	373165	289308	302061	-0.299839	1.31957	-	-	49	7	-
2431	Coatomer subunit zeta-1	COPZ1	23795.5	26070.4	30418	23150.6	27935.8	24514.8	-0.0837367	0.301395	-	-	15.6	3	-
2432	60S ribosomal protein L37	RPL37	499504	532330	746491	589894	561507	467411	-0.119497	0.303593	-	-	26.8	4	-
2435	DDB1- and CUL4-associated factor 7	DCAF7	294008	298253	301917	282912	309845	289323	-0.0206552	0.115907	-	-	34.8	11	-
2436	WD repeat-containing protein 5	WDR5	453429	593974	693485	492716	492708	433174	-0.276235	0.931241	-	-	41.6	12	-
2437	AP-1 complex subunit sigma-1A	AP1S1	87649.2	69102.6	41337.5	65246.6	68647.1	86016.7	0.207262	0.337226	-	-	22.2	3	-
2439	Nuclear transport factor 2	NUTF2	313938	297755	286714	291901	326415	317788	0.0586802	0.33662	-	-	56.7	5	-
2440	Heterogeneous nuclear ribonucleoprotein K	HNRNPK	1.91925e+06	1.83504e+06	1.62301e+06	1.76408e+06	1.74382e+06	1.75603e+06	-0.0271814	0.125195	-	-	47.7	23	-
2441	14-3-3 protein gamma;14-3-3 protein gamma, N-terminally processed	YWHAG	2.22614e+06	1.57605e+06	1.6356e+06	1.51849e+06	1.82481e+06	2.27345e+06	0.0448647	0.0890064	-	-	30	10	-
2442	Ubiquitin carboxyl-terminal hydrolase 46	USP46	29287.6	34873.2	36462.6	32132.1	32598.5	33872.1	-0.0233033	0.0871738	-	-	11.3	4	-
2443	Ras-related protein R-Ras2	RRAS2	341520	324058	336468	321698	330734	320351	-0.0425524	0.285954	-	-	34.3	8	-
2445	40S ribosomal protein S7	RPS7	529367	779970	993012	679456	670283	484411	-0.298039	0.594173	-	-	36.1	11	-
2446	Serine/threonine-protein phosphatase PP1-alpha catalytic subunit	PPP1CA	601129	624304	668283	600308	641872	617591	-0.0252479	0.133833	-	-	16.1	7	-
2447	Serine/threonine-protein phosphatase PP1-beta catalytic subunit	PPP1CB	209178	220703	247044	196696	200491	189735	-0.202705	1.38115	-	-	19.9	6	-
2448	Neuronal calcium sensor 1	NCS1	37627.8	45506.3	48877	47942.4	37001.6	43371.5	-0.0404619	0.11347	-	-	18.9	3	-
2449	26S protease regulatory subunit 4	PSMC1	1.01302e+06	1.07817e+06	1.03311e+06	1.08619e+06	1.07385e+06	1.02492e+06	0.0277805	0.162599	-	-	55.9	25	-
2450	26S protease regulatory subunit 8	PSMC5	730732	773128	766475	707004	755897	663030	-0.0964344	0.621104	-	-	66.3	26	-
2451	40S ribosomal protein S8	RPS8	603500	992215	1.4591e+06	939496	847221	607155	-0.284773	0.397291	-	-	51.4	12	-
2452	40S ribosomal protein S15a	RPS15A	725882	966208	1.27751e+06	855894	833373	678462	-0.296221	0.723879	-	-	71.5	9	-
2453	40S ribosomal protein S16	RPS16	868678	1.11051e+06	1.28137e+06	1.08771e+06	1.03615e+06	1.25037e+06	0.0630295	0.162629	-	-	71.9	16	-
2454	Ubiquitin-conjugating enzyme E2 G1;Ubiquitin-conjugating enzyme E2 G1, N-terminally processed	UBE2G1	145015	137807	146249	146937	133847	163022	0.0445271	0.201786	-	-	41.2	6	-
2455	Ubiquitin-conjugating enzyme E2 H	UBE2H	72701.3	67464.9	60715.8	73599.7	70087.8	84825.8	0.185059	0.932471	-	-	36.8	6	-
2456	14-3-3 protein epsilon	YWHAE	4.12033e+06	3.62402e+06	4.03971e+06	4.12581e+06	3.74991e+06	4.59782e+06	0.0792938	0.345251	-	-	66.7	24	-
2457	40S ribosomal protein S14	RPS14	634881	753545	869504	672083	681810	596345	-0.202073	0.829663	-	-	43	10	-
2458	40S ribosomal protein S23	RPS23	439858	585557	716919	611423	530139	486678	-0.0757165	0.162949	-	-	30.1	6	-
2459	40S ribosomal protein S18	RPS18	990835	1.30877e+06	1.46801e+06	1.16317e+06	1.13418e+06	1.01166e+06	-0.170782	0.5429	-	-	59.2	16	-
2460	40S ribosomal protein S29	RPS29	155649	159652	189610	162039	171307	137774	-0.100345	0.387819	-	-	48.2	4	-
2461	40S ribosomal protein S13	RPS13	712930	860335	1.1308e+06	741540	798293	675506	-0.264841	0.811234	-	-	63.6	15	-
2462	40S ribosomal protein S11	RPS11	809966	1.10463e+06	1.32928e+06	1.12219e+06	1.01773e+06	821336	-0.114142	0.237855	-	-	51.3	14	-
2463	Small nuclear ribonucleoprotein E	SNRPE	127591	128637	129783	121361	121723	129788	-0.050622	0.341529	-	-	38	3	-
2464	Small nuclear ribonucleoprotein F	SNRPF	154634	149766	174294	150232	151015	141296	-0.110828	0.671175	-	-	39.5	5	-
2466	U6 snRNA-associated Sm-like protein LSm6	LSM6	211424	232165	237229	192984	232663	213719	-0.0930428	0.46315	-	-	47.5	5	-
2467	Small nuclear ribonucleoprotein Sm D1	SNRPD1	250843	324785	373536	329660	285087	305487	-0.0280085	0.0683065	-	-	20.2	3	-
2468	Small nuclear ribonucleoprotein Sm D2	SNRPD2	1.77276e+06	2.04339e+06	2.20399e+06	2.04719e+06	1.74793e+06	1.84957e+06	-0.0901973	0.376932	-	-	15.3	3	-
2470	Small nuclear ribonucleoprotein Sm D3	SNRPD3	1.08263e+06	1.24076e+06	1.37165e+06	1.13622e+06	1.06455e+06	1.12491e+06	-0.14579	0.740255	-	-	33.3	3	-
2471	Thymosin beta-4;Hematopoietic system regulatory peptide	TMSB4X	90488.2	98399.9	215902	150385	140203	143066	0.21665	0.297433	-	-	75	4	-
2472	ADP-ribosylation factor 6	ARF6	468114	508478	519771	473231	474845	456417	-0.0901885	0.621635	-	-	32.6	4	-
2473	26S protease regulatory subunit 10B	PSMC6	625954	610890	660957	553295	630688	530513	-0.149721	0.903126	-	-	49.9	20	-
2475	TATA box-binding protein-like protein 1	TBPL1	32457.2	37464.5	36731.3	37367.3	40754.4	38135.3	0.126263	0.752214	-	-	18.3	3	-
2476	60S ribosomal protein L7a	RPL7A	1.6525e+06	2.56232e+06	3.35054e+06	2.60275e+06	2.21998e+06	1.74609e+06	-0.163929	0.255884	-	-	49.2	19	-
2477	DNA-directed RNA polymerase II subunit RPB7	POLR2G	125507	122938	135692	111436	120450	118734	-0.131218	0.946423	-	-	45.3	6	-
2479	Eukaryotic peptide chain release factor subunit 1	ETF1	1.1331e+06	1.21835e+06	1.07682e+06	1.20812e+06	1.31869e+06	1.28821e+06	0.155084	1.07268	-	-	47.1	19	-
2482	Protein yippee-like 5	YPEL5	40395.9	44757.5	51001.2	41482.9	45237.9	41155.3	-0.0852486	0.368771	-	-	38.8	4	-
2483	40S ribosomal protein S4, X isoform	RPS4X	1.0246e+06	1.19499e+06	1.34395e+06	1.20812e+06	1.14064e+06	1.05369e+06	-0.0601636	0.213814	-	-	37.6	9	-
2485	Rho-related GTP-binding protein RhoB	RHOB	39619.9	38004.5	44624.3	35660.9	40851.4	40917.3	-0.0575961	0.248978	-	-	15.8	3	-
2486	60S ribosomal protein L23a	RPL23A	1.44997e+06	2.28299e+06	3.24531e+06	2.04994e+06	1.89327e+06	1.52124e+06	-0.287864	0.474594	-	-	42.3	12	-
2487	40S ribosomal protein S6	RPS6	1.74321e+06	2.31451e+06	2.44031e+06	2.79027e+06	1.84029e+06	2.00127e+06	0.0205767	0.0379152	-	-	40.6	16	-
2488	Visinin-like protein 1	VSNL1	111577	120210	131354	144263	106073	121741	0.026838	0.0780761	-	-	24.6	5	-
2489	Histone H4	HIST1H4A	1.40443e+06	1.17496e+06	2.33736e+06	1.30493e+06	1.04379e+06	1.11733e+06	-0.447209	0.966252	-	-	60.2	11	-
2490	Ras-related protein Rab-1A	RAB1A	749215	650083	558140	718445	716528	787928	0.192445	0.858814	-	-	30.7	7	-
2491	GTP-binding nuclear protein Ran	RAN	2.74096e+06	3.29728e+06	3.93562e+06	2.93579e+06	2.87702e+06	2.94179e+06	-0.172509	0.648127	-	-	50.9	16	-
2492	60S ribosomal protein L23	RPL23	1.23118e+06	1.46965e+06	1.58864e+06	1.42798e+06	1.34562e+06	1.15874e+06	-0.122834	0.457668	-	-	52.9	9	-
2494	40S ribosomal protein S15	RPS15	719918	994814	1.34474e+06	952676	912220	773360	-0.173003	0.346428	-	-	50.3	6	-
2495	40S ribosomal protein S24	RPS24	596234	833304	1.07121e+06	841525	737701	675053	-0.114948	0.225924	-	-	36.2	5	-
2496	40S ribosomal protein S25	RPS25	482152	503306	806202	531156	488428	404683	-0.29933	0.714387	-	-	38.4	6	-
2497	40S ribosomal protein S26;Putative 40S ribosomal protein S26-like 1	RPS26;RPS26P11	263821	328503	367624	350640	373649	310203	0.117064	0.382189	-	-	51.3	6	-
2498	40S ribosomal protein S28	RPS28	270692	280111	285823	252749	276704	263282	-0.0783723	0.544271	-	-	60.9	6	-
2499	40S ribosomal protein S30	FAU	151311	232219	361840	209011	204242	155777	-0.311667	0.480687	-	-	20.3	3	-
2500	Guanine nucleotide-binding protein G(I)/G(S)/G(T) subunit beta-1	GNB1	692201	639685	608473	577315	656660	670990	-0.0276503	0.117103	-	-	17.8	6	-
2502	E3 ubiquitin-protein ligase RBX1;E3 ubiquitin-protein ligase RBX1, N-terminally processed	RBX1	27084.5	28598.4	29715.1	28825.1	25512.9	25737.1	-0.0940656	0.537905	-	-	29.6	3	-
2503	Guanine nucleotide-binding protein G(I)/G(S)/G(T) subunit beta-2;Guanine nucleotide-binding protein subunit beta-4	GNB2;GNB4	88266.2	73132.3	62825.9	76437	87821.7	86656.6	0.173477	0.640172	-	-	13.5	4	-
2504	60S ribosomal protein L30	RPL30	883237	779822	714798	692076	772262	878972	-0.0225471	0.069254	-	-	50.4	8	-
2506	60S ribosomal protein L31	RPL31	414342	582930	805650	598131	516261	484289	-0.126622	0.225441	-	-	53.6	10	-
2507	60S ribosomal protein L10a	RPL10A	1.47341e+06	1.29269e+06	1.25229e+06	1.20415e+06	1.28e+06	1.22901e+06	-0.110813	0.646355	-	-	47.5	12	-
2508	60S ribosomal protein L32	RPL32	1.25722e+06	2.04286e+06	2.8595e+06	1.90157e+06	1.63668e+06	1.22343e+06	-0.3159	0.482509	-	-	65.9	15	-
2511	60S ribosomal protein L8	RPL8	821651	1.13816e+06	1.38253e+06	1.23934e+06	1.0528e+06	1.04017e+06	0.023338	0.0439519	-	-	55.6	16	-
2512	Peptidyl-prolyl cis-trans isomerase A;Peptidyl-prolyl cis-trans isomerase A, N-terminally processed	PPIA	6.76331e+06	7.56724e+06	8.93561e+06	6.93184e+06	6.27926e+06	6.18227e+06	-0.25503	1.20211	-	-	20	4	-
2515	Ubiquitin-40S ribosomal protein S27a;Ubiquitin;40S ribosomal protein S27a	RPS27A	1.38629e+06	1.46722e+06	1.58398e+06	1.59934e+06	1.34258e+06	1.47661e+06	-0.00769937	0.0288771	-	-	31.4	5	-
2517	Growth factor receptor-bound protein 2	GRB2	1.03862e+06	1.00624e+06	1.07978e+06	997279	994524	1.10783e+06	-0.0128285	0.0611019	-	-	65.4	18	-
2518	Transformer-2 protein homolog beta	TRA2B	202550	247613	324857	254570	224573	206953	-0.153871	0.394446	-	-	37.8	7	-
2519	Ras-related C3 botulinum toxin substrate 1	RAC1	922037	1.06152e+06	1.13029e+06	1.04053e+06	1.16043e+06	1.2774e+06	0.159815	0.723891	-	-	15.1	3	-
2520	AP-2 complex subunit beta	AP2B1	422955	398510	400675	366870	415105	367282	-0.090641	0.557248	-	-	15.6	13	-
2521	Guanine nucleotide-binding protein G(s) subunit alpha isoforms short;Guanine nucleotide-binding protein G(s) subunit alpha isoforms XLas	GNAS	341080	326253	325253	303586	302216	310012	-0.115886	0.984107	-	-	22.4	9	-
2522	Guanine nucleotide-binding protein G(i) subunit alpha-1	GNAI1	122498	121273	111059	118575	127374	114837	0.0240317	0.118604	-	-	13	4	-
2523	Calcineurin subunit B type 1	PPP3R1	67713.9	81637.4	112614	101866	64696.5	66441.7	-0.169204	0.305463	-	-	36.5	5	-
2524	14-3-3 protein zeta/delta	YWHAZ	4.92525e+06	3.99062e+06	4.26585e+06	3.99636e+06	4.3193e+06	4.10716e+06	-0.0806737	0.370923	-	-	47.3	14	-
2525	Serine/threonine-protein phosphatase 2A 55 kDa regulatory subunit B alpha isoform	PPP2R2A	484038	506633	540079	505041	500504	578594	0.0477003	0.22578	-	-	19	8	-
2526	Small ubiquitin-related modifier 1	SUMO1	207984	181794	196413	194225	186565	197355	-0.0181558	0.0885607	-	-	59.4	6	-
2528	60S ribosomal protein L38	RPL38	1.18798e+06	916605	811321	889006	925667	933723	-0.0671099	0.194049	-	-	50	6	-
2529	S-phase kinase-associated protein 1	SKP1	462608	567496	546288	681103	568382	595708	0.228426	1.14208	-	-	44.8	10	-
2530	Guanine nucleotide-binding protein G(I)/G(S)/G(O) subunit gamma-5	GNG5	110499	109965	95991.8	117293	105769	112980	0.0883476	0.481479	-	-	38.2	3	-
2531	40S ribosomal protein S21	RPS21	190685	194440	157535	168110	199933	207285	0.0847804	0.30692	-	-	67.5	6	-
2532	Eukaryotic translation initiation factor 5A-1;Eukaryotic translation initiation factor 5A-1-like	EIF5A;EIF5AL1	1.02532e+06	999367	915143	984374	941552	912973	-0.0493996	0.276311	-	-	9.2	4	-
2533	Guanine nucleotide-binding protein subunit beta-2-like 1;Guanine nucleotide-binding protein subunit beta-2-like 1, N-terminally processed	GNB2L1	1.55783e+06	1.53968e+06	1.81747e+06	1.60828e+06	1.69593e+06	1.53964e+06	-0.0179719	0.0723836	-	-	71.3	21	-
2536	SUMO-conjugating enzyme UBC9	UBE2I	600931	693006	746138	728289	623421	680763	-0.00254621	0.00829988	-	-	39.2	7	-
2537	Thymosin beta-10	TMSB10	85117.3	107504	189059	172045	151172	126998	0.31101	0.515727	-	-	54.5	3	-
2539	Nuclease-sensitive element-binding protein 1	YBX1	588268	800293	1.18681e+06	942201	726958	650729	-0.108685	0.163529	-	-	47.2	14	-
2540	Signal peptidase complex catalytic subunit SEC11A	SEC11A	79520	89805.9	87200.7	85880.3	79572.7	79471.1	-0.0658132	0.375313	-	-	32.3	6	-
2541	Casein kinase II subunit beta	CSNK2B	272471	269983	305524	275427	246638	253526	-0.128018	0.794226	-	-	23.3	5	-
2542	Tropomyosin alpha-4 chain	TPM4	314531	204541	285286	247431	249253	299698	0.0033814	0.00678591	-	-	19	7	-
2543	Tropomyosin alpha-4 chain	TPM4	62267.6	56655.3	57126.4	58830.8	46896.9	49863.1	-0.183605	0.95198	-	-	15.5	4	-
2544	Actin, alpha skeletal muscle;Actin, alpha cardiac muscle 1;Actin, gamma-enteric smooth muscle;Actin, aortic smooth muscle	ACTA1;ACTC1;ACTG2;ACTA2	656994	646514	549626	535580	627319	551899	-0.110768	0.511324	-	-	11.7	3	-
2545	Ubiquitin-conjugating enzyme E2 L3	UBE2L3	832653	873574	869038	832637	837134	856383	-0.0275538	0.171175	-	-	50	8	-
2546	Elongation factor 1-alpha 1;Putative elongation factor 1-alpha-like 3	EEF1A1;EEF1A1P5	5.92678e+06	6.73652e+06	7.7315e+06	6.85435e+06	6.837e+06	6.86535e+06	0.0199055	0.0679882	-	-	29.7	16	-
2551	Casein kinase II subunit alpha;Casein kinase II subunit alpha 3	CSNK2A1;CSNK2A3	583211	684790	726522	637578	652919	681626	-0.0107329	0.0392519	-	-	45.5	17	-
2552	Platelet-activating factor acetylhydrolase IB subunit beta	PAFAH1B2	245239	335264	348998	375016	244327	320735	0.0114808	0.0204947	-	-	21.4	4	-
2556	Coxsackievirus and adenovirus receptor	CXADR	404902	355547	390224	345616	346159	367578	-0.117753	0.783935	-	-	39.7	15	-
2558	Nucleolar protein 14	NOP14	223010	250522	312553	274847	253905	238592	-0.0228926	0.0625699	-	-	18	17	-
2560	Immunoglobulin-binding protein 1	IGBP1	100458	195854	179173	147303	149281	146771	-0.0424429	0.0645362	-	-	41.6	12	-
2561	Tyrosine-protein phosphatase non-receptor type substrate 1;Signal-regulatory protein beta-1 isoform 3	SIRPA;SIRPB1	229629	195868	181846	177354	169094	197023	-0.156362	0.725837	-	-	17.5	8	-
2562	Phosphoserine phosphatase	PSPH	264208	202589	206568	192343	178505	198994	-0.231489	1.07098	-	-	27.1	9	-
2563	RNA-binding protein 6	RBM6	200475	222656	226155	251854	229392	265775	0.201686	1.29281	-	-	22.8	27	-
2564	Eukaryotic translation initiation factor 4 gamma 2	EIF4G2	481640	380207	348645	394195	365697	401623	-0.0470324	0.144597	-	-	28.9	26	-
2565	Ribonuclease P protein subunit p38	RPP38	145428	168770	196328	171100	168565	158776	-0.0244976	0.0778447	-	-	43.8	11	-
2566	Ribonuclease P protein subunit p30	RPP30	242805	301001	322976	269569	291639	260196	-0.0688504	0.242115	-	-	46.3	15	-
2567	General transcription factor II-I	GTF2I	938922	922813	854570	873375	887570	800273	-0.0850959	0.521678	-	-	30.4	31	-
2568	Acid-sensing ion channel 1	ASIC1	85395.7	86141.2	90650.1	77939	83866.2	78196.4	-0.12788	0.986924	-	-	16.5	8	-
2570	Phosphatidylinositol 5-phosphate 4-kinase type-2 beta	PIP4K2B	146470	152325	143010	141293	148958	149387	-0.00707471	0.0376361	-	-	16.1	7	-
2571	Contactin-associated protein 1	CNTNAP1	29109.8	30035.4	30638.6	30126.7	29282.4	27789.4	-0.042637	0.249142	-	-	5.5	7	-
2572	SRSF protein kinase 2;SRSF protein kinase 2 N-terminal;SRSF protein kinase 2 C-terminal	SRPK2	73913.8	83944.5	97591.4	96844.9	97328.2	103302	0.228434	1.14055	-	-	14.4	9	-
2573	T-complex protein 1 subunit beta	CCT2	1.90245e+06	2.03262e+06	1.94942e+06	1.75869e+06	2.10628e+06	1.67878e+06	-0.0925456	0.4183	-	-	60.9	33	-
2575	CMP-sialic acid transporter	SLC35A1	41806	47024.2	50742.4	46071.3	44666.9	43267.7	-0.0546466	0.252893	-	-	7.4	3	-
2578	mRNA export factor	RAE1	499513	473124	527691	474584	459205	467236	-0.0974933	0.694248	-	-	45.7	16	-
2579	Glutathione S-transferase omega-1	GSTO1	1.91215e+06	1.81255e+06	2.20201e+06	1.62222e+06	1.73207e+06	1.76213e+06	-0.208086	1.23669	-	-	47.7	17	-
2581	DNA-dependent protein kinase catalytic subunit	PRKDC	5.44474e+06	5.71065e+06	5.78378e+06	6.12867e+06	5.68216e+06	5.42039e+06	0.0232927	0.112935	-	-	38.2	168	-
2582	Disintegrin and metalloproteinase domain-containing protein 17	ADAM17	377338	298792	249321	310827	332027	331711	0.0947793	0.27197	-	-	28.5	20	-
2584	Arginase-2, mitochondrial	ARG2	21763.9	24054.2	19870.4	22939	24660.9	24535.7	0.138689	0.75712	-	-	11	3	-
2587	Interleukin-13 receptor subunit alpha-1	IL13RA1	14619.1	14912	14757.9	15799.1	14410.1	15059	0.0305789	0.160128	-	-	6.8	3	-
2588	Microtubule-associated protein 1A;MAP1A heavy chain;MAP1 light chain LC2	MAP1A	9118.88	13738.9	12873.3	13165.3	11604.3	11780.9	0.0527543	0.123575	-	-	2.5	6	-
2589	Double-stranded RNA-specific editase 1	ADARB1	3159.68	3779.44	3815.4	3649.28	3085.23	3305.61	-0.097295	0.356477	-	-	3.1	3	+
2591	Interferon-induced 35 kDa protein	IFI35	49353.1	48814.1	46163	44792	48634.2	50694.8	-0.0033758	0.015043	-	-	9.8	3	-
2592	Nucleobindin-2;Nesfatin-1	NUCB2	50102.2	55629	71462.8	78078.3	49515.7	62130.5	0.0900683	0.183888	-	-	16.4	6	-
2593	4-aminobutyrate aminotransferase, mitochondrial	ABAT	93892.2	104089	100836	96941.5	107806	108969	0.0695491	0.387868	-	-	18.4	9	-
2594	Dermcidin;Survival-promoting peptide;DCD-1	DCD	141727	72060.2	157917	140490	317082	81667.2	0.391197	0.330908	-	-	29.1	4	-
2595	TATA element modulatory factor	TMF1	205343	196784	172144	215814	213771	226892	0.196533	1.26842	-	-	17.9	19	-
2596	28S ribosomal protein S22, mitochondrial	MRPS22	539615	602405	685947	525583	594511	470174	-0.200648	0.850159	-	-	40	18	-
2597	28S ribosomal protein S25, mitochondrial	MRPS25	438645	449003	443839	410476	463543	381440	-0.0894519	0.478185	-	-	19.7	5	-
2599	28S ribosomal protein S10, mitochondrial	MRPS10	318689	298469	281311	285301	330891	311032	0.0446693	0.211022	-	-	18.9	4	-
2600	28S ribosomal protein S35, mitochondrial	MRPS35	93434.1	80467.1	69318.8	81100.7	69695	78439.7	-0.0777469	0.264367	-	-	28.8	10	-
2601	28S ribosomal protein S5, mitochondrial	MRPS5	471985	587200	660476	625100	574679	514480	0.00462141	0.0114303	-	-	38.8	20	-
2602	28S ribosomal protein S36, mitochondrial	MRPS36	133689	154938	134471	136758	144600	143223	0.00802853	0.0342975	-	-	36.9	4	-
2603	28S ribosomal protein S11, mitochondrial	MRPS11	86084.6	81013.9	58133.4	82218.3	90798	81596.6	0.195779	0.63114	-	-	28.9	7	-
2604	28S ribosomal protein S15, mitochondrial	MRPS15	247807	298617	354429	295074	288721	231774	-0.136513	0.398675	-	-	29.2	10	-
2606	28S ribosomal protein S34, mitochondrial	MRPS34	154885	148083	194504	155215	148694	120181	-0.228528	0.841715	-	-	41.3	9	-
2607	28S ribosomal protein S6, mitochondrial	MRPS6	136195	132796	125308	125378	122957	115464	-0.116162	0.844825	-	-	39.2	6	-
2608	28S ribosomal protein S9, mitochondrial	MRPS9	560748	675982	773801	645622	651225	549589	-0.114701	0.382952	-	-	45.5	21	-
2609	High mobility group nucleosome-binding domain-containing protein 5	HMGN5	94511.9	49443.1	24797.7	45032	58110.4	58698.1	0.135529	0.116706	-	-	23	6	-
2610	SAP domain-containing ribonucleoprotein	SARNP	650132	860133	401524	426564	872116	469433	-0.120858	0.131386	-	-	47.6	11	-
2611	Serine beta-lactamase-like protein LACTB, mitochondrial	LACTB	58140.6	54812.8	50827.3	51071.5	58258.3	51136.8	-0.0301059	0.12935	-	-	15.5	8	-
2612	U7 snRNA-associated Sm-like protein LSm11	LSM11	16913	20687.1	28142.5	20275.7	19897.3	19919.4	-0.0977044	0.227832	-	-	13.9	5	-
2613	Conserved oligomeric Golgi complex subunit 7	COG7	32768	38232.2	40018	38748.3	34759.9	34210.3	-0.0405779	0.156509	-	-	6.8	5	-
2614	60S ribosomal protein L24	RPL24	1.02317e+06	1.39746e+06	1.96258e+06	1.60015e+06	1.34415e+06	1.48001e+06	0.0606358	0.101805	-	-	46.5	11	-
2615	Thioredoxin-like protein 4A	TXNL4A	86068.4	74497.9	71372.3	69755.7	70859.5	83009.8	-0.0524984	0.198837	-	-	30.3	4	-
2619	ADP-ribosylation factor 1;ADP-ribosylation factor 3	ARF1;ARF3	1.09511e+06	1.18865e+06	1.1909e+06	1.10785e+06	1.14084e+06	1.14828e+06	-0.031705	0.182322	-	-	29.3	5	-
[truncated: 3,680 more rows]
