# Supplementary material for: Proteome-Wide Monitoring of Drug Action in Living Cells Using a Novel Label-Free Solvent-Based Shift Assay
Source: Mol Cell Proteomics. 2025 Nov 5;24(12):101444. doi: 10.1016/j.mcpro.2025.101444 (PMC12802111; doi:10.1016/j.mcpro.2025.101444)
Supplement: Supplementary Dataset S6 [file mmc7.xlsx]

## Sheet: Info
Supplementary Table 6: Solvent Proteome Profiling in Cells (SPICE) K562 cells treated with MK-2206
Columns A-B: ID and gene name of proteins identified by MaxQuant
Columns C-H: Normalized protein quantification results per treatment and replicate
Columns I-J: Fold-change and p-values generated by limma
Columns K, L, O: Flags for proteins, which pass the fold-change and significance cut-offs, are known targets of the used compound or are amongst the lowest 5 percent identified proteins
Columns M-N: Number of unique peptides and resulting sequence coverage for each identified protein
Columns P-Q: Manual annotation of proteins which are related to the treatments known Mode of Action and the respective literature reference

## Sheet: Sheet1
id	gene	DMSO_1	DMSO_2	DMSO_3	MK-2206_1	MK-2206_2	MK-2206_3	log2_foldchange	-log10_pvalue	significant	known target	unique peptides	sequence coverage	lowest_5_percent	related_to_MoA	Reference
0	NUDT4;NUDT11;NUDT10	168995	236728	178254	222778	150350	182361	-0.0744739	0.15096	-	-	5	24.3	-
1		656973	485078	486992	519368	530286	613614	0.0409701	0.100098	-	-	16	66.4	-
3	SLC12A8	13570.5	12933.2	14771.8	9896.24	12046.1	11947.7	-0.288049	1.21492	-	-	3	9.7	+
4	RBM47	35335.7	43567.1	45269.2	41554.1	37148.4	43191.2	-0.0212903	0.0559049	-	-	6	15.1	-
5	TTC26	2530.18	1187.39	2155.59	1754.42	2471.31	2520.54	0.251627	0.362756	-	-	5	14.1	+
7	UBA6	1.31072e+06	1.43033e+06	1.62105e+06	1.58686e+06	1.58623e+06	1.55108e+06	0.120473	0.495078	-	-	39	35	-
8	ESYT2	387082	598537	487670	445656	456478	408894	-0.147262	0.391832	-	-	21	21.5	-
10	UHRF1BP1L	105890	108829	123952	109854	126567	119727	0.0736117	0.27068	-	-	12	9.2	-
11	KIAA1598	3.57213e+06	2.46849e+06	2.33494e+06	2.49098e+06	2.33544e+06	3.02944e+06	-0.0747808	0.149412	-	-	52	67.4	-
12	TMEM223	9010.85	7335.34	11522.7	11050	12204.4	12013.6	0.362988	1.09514	-	-	3	12.4	+
14	ARHGAP10	104658	100825	111301	112981	114421	106588	0.0768293	0.338757	-	-	12	16.8	-
18	ILVBL	296940	390099	361085	415851	363192	351042	0.11403	0.366165	-	-	14	23.9	-
22	PLEKHG3	27809.2	29603.9	34208.8	33010	32245.7	33598.6	0.1149	0.445873	-	-	10	11.6	-
23	SH3PXD2B	436274	522267	548109	522430	575176	525769	0.113063	0.422116	-	-	30	32.6	-
24	FAM92A1	126854	232266	205445	202971	161752	143240	-0.121403	0.195913	-	-	9	36.7	-
26	NBAS	157258	172496	201252	195637	199038	190323	0.146989	0.592764	-	-	20	8.9	-
27	TARSL2	36638	45729.7	51219.3	45287.9	45653.4	45140	0.0403652	0.105312	-	-	9	15.8	-
29	KIAA1467	92639.4	62307.9	77258.4	80007.9	79124.1	84400	0.0869223	0.225745	-	-	7	14.6	-
30	TYW5	41600	35225.9	48333	47527.1	53574.2	50880.4	0.29039	1.10128	-	-	7	25.4	-
33	VWA8	346253	394995	419343	394536	450946	423936	0.131722	0.540361	-	-	41	21.7	-
34	SBNO1	388214	643681	535123	513742	492491	433723	-0.095051	0.197713	-	-	20	16.5	-
36	GTPBP10	190200	274047	256187	237392	263725	226388	0.0286546	0.0648322	-	-	10	31.3	-
37	WDR91	83875	108023	109404	88333.3	97704.9	86356	-0.137135	0.45652	-	-	7	11.8	-
41	TRAPPC13	29278.2	40185.2	34652.9	33792.3	34600.5	32769.4	-0.0298773	0.0781388	-	-	4	10.2	-
42	CNOT1	771593	831951	903791	854994	960559	901759	0.1174	0.506978	-	-	53	24.3	-
43	ARHGEF35	29752.9	16143.2	14346.9	13299.9	11281	14345.7	-0.559593	1.08397	-	-	3	13	-
44	MAP1LC3B;MAP1LC3B2;MAP1LC3A	113804	201941	105908	128838	103698	95431.5	-0.310939	0.571079	-	-	4	30.4	-
46	FAM83G	124771	156418	153719	171913	187203	154758	0.243769	0.961416	-	-	16	19.3	-
47	PALM3	68401.6	107185	83435.7	85598.1	78718	73282.7	-0.102993	0.240444	-	-	4	8.5	-
48	PGP	400051	267637	273354	294659	278085	366782	0.0127561	0.0229789	-	-	12	40.2	-
49	C5orf51	43358.3	30488.7	28727.7	24858.8	29934.3	34225.6	-0.192131	0.441469	-	-	3	18.7	-
50	RCCD1	54470.9	48701.4	43077.9	47597	44351.2	45823.6	-0.0801542	0.277014	-	-	5	14.4	-
51	ZNF316	8368.08	11010.2	9763.9	12458.8	9601.82	11487.4	0.203752	0.626711	-	-	3	4.3	+
52	WIPF3	109907	118715	85710.6	82385.8	85378.9	81870.9	-0.319162	1.23965	-	-	6	17.6	-
56	SMCHD1	410932	480691	495535	493569	518461	491469	0.12053	0.514091	-	-	35	20.2	-
57	ARHGAP42	47377.6	57750.7	58524.4	55766.1	60511.3	54441.4	0.066071	0.214981	-	-	8	11.3	-
58	UNC119B	180927	266334	236116	226895	217638	196191	-0.0773075	0.192271	-	-	5	27.1	-
59	METTL15	42329.8	64281.2	56343.3	50522	56135.3	49156.1	-0.045708	0.0998564	-	-	8	23.8	-
60	CCDC85C	52512.4	24988.9	31373.3	24922	26709.8	34642.5	-0.278717	0.453328	-	-	5	16	-
61	SAC3D1	24538.5	24724.6	22717.7	23421.8	24047	24702.2	0.00451315	0.0150202	-	-	4	13.4	-
65	ZSWIM8	6527.61	9731.85	6941.99	7700.75	6383.56	7323.66	-0.0975645	0.217438	-	-	3	1.7	+
66	ARHGAP32	15956.1	21011.9	19172.5	18680.4	19834	17860	0.0139591	0.0357576	-	-	6	3.1	-
69	YDJC	79817.5	62401	66247.7	75937.8	84213.3	86303.3	0.24738	1.01526	-	-	4	11.1	-
75	SNRPG;SNRPGP15	183069	157814	158759	148245	131976	135409	-0.263962	1.32352	-	-	4	35.5	-
76	KIAA1324L	3482.55	3338.23	3803.31	2651.99	2390.56	2364.78	-0.520118	2.3982	+	-	3	3.7	+
77	NUDT19	126894	116419	140338	141876	148692	155457	0.220537	1.06679	-	-	7	25.1	-
79	ESPN	203859	61079.9	65956.1	60958	69487.4	73526.4	-0.466291	0.491439	-	-	6	8.8	-
85	WASH3P;WASH2P;WASH1	104136	55330.6	52759.7	40072.7	43326	44293	-0.660991	1.4264	+	-	7	15.8	-	endo-/lysosome	GO-Term; Sardiello, M. et al. A Gene Network Regulating Lysosomal Biogenesis and Function. Science 325, 473–477 (2009); Palmieri, M. et al. mTORC1-independent TFEB activation via Akt inhibition promotes cellular clearance in neurodegenerative storage diseases. Nat Commun 8, 14338 (2017).
88	FAM195B	244193	35351.3	39156.4	41486.4	43858.4	48596.3	-0.644874	0.417542	-	-	4	35.1	-
211	NACA	842700	492246	749168	701278	690813	783342	0.0960792	0.187041	-	-	7	32.1	-
212	C11orf98	685422	578425	774370	781160	599977	612678	-0.0321637	0.0739051	-	-	10	48.8	-
214	SLC35A4	71669	31044.1	24328.1	25878.5	25862.7	26375.7	-0.538818	0.727146	-	-	3	26.2	-
215	ASNSD1	125876	17492.3	18956.6	22177.9	18139.8	23738	-0.70929	0.451246	-	-	3	22.9	-
216	SMCR7L	88869.8	17697.7	27011	22629.5	25288.9	27859.6	-0.471306	0.386483	-	-	3	25.7	-
217	DNASE2	298326	183405	155166	159041	148409	123060	-0.515798	1.13163	-	-	4	13.1	-
218	AGPS	917087	1.09555e+06	1.08396e+06	1.09997e+06	1.16701e+06	1.12114e+06	0.134053	0.579361	-	-	27	48.6	-
222	TK2	37106.7	48739.3	44729.1	47232	45946.5	41526.2	0.0519217	0.147528	-	-	5	17.1	-
223	DDX39A	129739	170380	170332	146347	145884	152862	-0.0687599	0.205517	-	-	9	23	-
224	PDLIM1	641961	454294	466604	512022	399065	537413	-0.10315	0.233558	-	-	17	65	-
225	ACOT7	1.43043e+06	2.06452e+06	1.85272e+06	2.02805e+06	1.80842e+06	1.70723e+06	0.0648589	0.157555	-	-	23	63	-
226	MYO1C	1.05528e+06	1.53185e+06	1.53312e+06	1.3544e+06	1.47099e+06	1.26979e+06	0.00988256	0.0200144	-	-	46	39.8	-
227	SNAP23	291329	159235	166252	185739	155174	193642	-0.155541	0.268085	-	-	15	79.6	-
228	HAX1	11404.5	9549.41	12646.1	12115.9	14119.1	13306.4	0.241633	0.871938	-	-	4	20.8	+
229	AIP	537859	359997	336369	384860	372775	487577	0.0343362	0.0599992	-	-	12	37.6	-
230	GTPBP1	185078	197429	215876	207454	233280	220197	0.14466	0.661904	-	-	13	22	-
231	STXBP3	107832	126887	149730	125686	136564	126590	0.0282968	0.0732026	-	-	9	13.9	-
233	ARVCF	16918.9	17921.7	21436.1	17573	20700	18508.1	0.0169184	0.0437814	-	-	5	6.9	-
234	SMAP	651864	244212	322412	369725	229539	422263	-0.172758	0.174891	-	-	6	29.5	-
239	LGALS8	151279	197287	188402	176096	192498	163953	-0.00561133	0.0140997	-	-	8	27.4	-
240	NDUFS8	137640	83319.2	67678.4	75326.4	72421.7	86981.7	-0.236629	0.417178	-	-	5	31	-
241	TNFRSF10A	158135	77281.4	109951	105477	65737.1	93633.6	-0.3498	0.579621	-	-	8	19.4	-
242	NFKBIE	87845.4	56825.5	47727.3	59962.6	68073.1	78031.3	0.139627	0.245685	-	-	4	10.6	-
243	PSMD11	787529	958851	928778	939014	877968	934360	0.0451068	0.154071	-	-	29	56.4	-
244	PSMD12	1.13121e+06	1.01793e+06	1.17555e+06	1.24588e+06	1.24079e+06	1.29778e+06	0.18921	0.977657	-	-	30	52.6	-
245	PSMD9	643789	667075	543204	593290	451889	525427	-0.242578	0.893567	-	-	12	46.6	-
246	ATOX1	16009	5012.25	5936.75	5728.84	7198.45	8303.66	-0.158756	0.142994	-	-	3	32.4	+
247	MEN1	25459.8	28003.5	30634.2	27036.9	31055.6	28162.5	0.038198	0.118899	-	-	4	7.8	-
248	CBX4	39326.9	53538.5	45339.3	44191.6	44398.3	40496.2	-0.0882643	0.264017	-	-	6	13.2	-
250	PGRMC1	802795	444998	319293	302926	331871	342276	-0.576322	0.98194	-	-	11	39	-
251	SUPT5H	884078	1.02022e+06	1.03839e+06	995194	1.14383e+06	1.06042e+06	0.122027	0.49886	-	-	45	44.1	-
252	TAF4	179079	182462	170592	184041	170750	175393	-0.00541147	0.0197067	-	-	13	18.5	-
253	DFFA	418832	296814	296261	315731	267805	368857	-0.0799546	0.170628	-	-	7	13.9	-
256	HIP1	370149	336404	328368	347155	346514	346787	0.00964212	0.034991	-	-	23	22.8	-
257	CLIC1	3.35533e+06	2.71683e+06	2.04371e+06	2.71745e+06	2.10317e+06	2.94356e+06	-0.049063	0.0839777	-	-	18	73.4	-
258	EIF3F	980159	1.04095e+06	1.02164e+06	1.12615e+06	1.07891e+06	1.08228e+06	0.111726	0.579092	-	-	12	42.3	-
260	WWP2	16288.9	23613.8	24756.4	18721.5	19953.7	16265.5	-0.216053	0.547387	-	-	6	7.2	-
261	CDC7	24761.4	36339.1	33216.5	31995.8	31638.9	28287	-0.0205992	0.0441131	-	-	4	7.1	-
263	PDHX	638908	838777	710044	743766	692160	688833	-0.0338984	0.0993475	-	-	20	34.5	-
264	QSOX1	37969	44349	39462.7	50904.8	50282.8	48128.7	0.29685	1.54692	-	-	8	12.9	-
265	DCTN6	227046	244044	234387	242596	237285	233363	0.0162437	0.0636377	-	-	5	30.5	-
266	SLC33A1	52187	51672.6	50996.7	48967.4	63502.1	62204.4	0.16405	0.60778	-	-	5	6.7	-
267	WASL	132384	140204	138214	142963	130421	135705	-0.00662099	0.0238462	-	-	13	26.1	-
268	IPO5	5.21837e+06	4.34064e+06	4.79047e+06	5.29998e+06	4.83945e+06	5.11412e+06	0.0912137	0.338829	-	-	51	46.3	-
269	POLRMT	266141	385836	298860	296900	342217	270890	-0.0523512	0.118713	-	-	20	21.1	-
270	EEF2K	105026	128519	142260	116554	120009	129093	-0.0295696	0.0788089	-	-	9	13.1	-
271	SAP18	234786	177734	253452	234351	291946	300665	0.31992	0.994914	-	-	9	39.2	-
272	EML1	112257	140843	137581	131934	139448	127479	0.0362075	0.110552	-	-	8	10.2	-
273	IGF2BP3	605082	847713	833249	804950	815778	771817	0.0819596	0.221744	-	-	25	44.6	-
276	RTCA	116295	101321	117657	99485	117521	118996	0.00169436	0.00469722	-	-	9	28.7	-
277	PIK3C2A	123707	121861	141028	134031	157464	143727	0.170927	0.749749	-	-	18	12.3	-
278	IFRD1	75699.7	101606	91919.5	116488	107505	98243.8	0.266407	0.998411	-	-	6	14.7	-
279	PIK3R2	137299	119807	143695	137848	144941	148370	0.108904	0.452226	-	-	12	19.4	-
280	GOLIM4	128012	54019.4	60261.4	56728.1	52631	72281.7	-0.316438	0.438236	-	-	7	11.4	-
281	MANBA	65548.6	57276.6	65406.9	63739.8	74581.4	73421	0.169083	0.716945	-	-	9	10.9	-
282	TRAF5	7338.31	7482.41	10040.7	8362.85	10403.7	8642.19	0.149228	0.394433	-	-	3	8.6	+
283	AGRN	46039.2	72608.8	65662.3	68231.5	69656.1	58989.1	0.117688	0.26319	-	-	11	6.6	-
284	PLOD2	46476.4	49209.7	52852.4	55907	59428.6	57495.4	0.220075	1.15776	-	-	6	11.3	-
285	EXOC5	123459	112503	139344	134985	134039	141435	0.134316	0.562201	-	-	14	18.8	-
286	HMGN4	518007	421356	539915	538764	534395	483961	0.0805691	0.264315	-	-	9	61.1	-
287	NDUFA4	1.06593e+06	320320	432509	425694	456798	516720	-0.185176	0.178189	-	-	5	55.6	-
288	PSMD14	527059	392910	479420	533826	599525	570212	0.292744	1.19158	-	-	11	32.9	-
289	ZNF593	75438.6	29464.9	32695.5	32134.5	23259.2	34319.8	-0.500808	0.679636	-	-	5	53	-
290	BIN1	549717	350193	350394	318438	285586	372618	-0.331061	0.830468	-	-	20	46.7	-
291	KPNA3	257410	136592	205614	208775	244408	320226	0.392149	0.760707	-	-	9	27.4	-
294	LAD1	1.04417e+06	1.24802e+06	1.32608e+06	1.33476e+06	1.37526e+06	1.21651e+06	0.123285	0.446659	-	-	33	57.8	-
295	FAAH	20657.1	20487	24858.1	24359.4	22637.3	23766.3	0.105681	0.385942	-	-	5	9	-
297	VWA5A	31923.6	44386.2	38937.2	42487.3	37041.9	38218.7	0.0415276	0.104288	-	-	5	7.1	-
298	PES1	867674	1.04461e+06	1.06527e+06	1.14324e+06	1.04169e+06	1.08432e+06	0.139812	0.56496	-	-	24	39.6	-
299	EBAG9	14378	12596.2	13691.4	9415.88	15346.9	14973.3	-0.0655386	0.120605	-	-	4	23	+
300	SDCBP	32907.9	30959.1	28687	22777.1	30123.7	29490.3	-0.176823	0.589657	-	-	6	25.7	-
301	PITPNM1	65294.2	68730.4	75073.9	75896.7	76384.9	77932.5	0.141111	0.681605	-	-	11	10.9	-
302	MPHOSPH10	219131	417024	392208	416939	429321	323506	0.230712	0.395312	-	-	17	26.1	-
303	NOP56	745749	1.18559e+06	1.06827e+06	1.07269e+06	1.12527e+06	994227	0.115168	0.263698	-	-	29	51	-
304	DDX3X	1.10436e+06	1.50138e+06	1.53968e+06	1.2967e+06	1.39731e+06	1.30035e+06	-0.0385823	0.0950997	-	-	9	11.5	-
306	PODXL	390343	219452	346529	333651	206114	315965	-0.150026	0.22719	-	-	7	12	-
307	CYR61	90543.7	88351.8	87762.9	96819.7	83148.6	87449.3	0.00131783	0.00428988	-	-	10	28.3	-
308	PIR	371642	359426	357774	354944	405858	410079	0.101938	0.457479	-	-	6	19.3	-
310	KPNA4	662235	610203	612650	684168	703656	753244	0.183548	0.995368	-	-	11	32.6	-
311	TRIM38	64654.1	91181.4	86068.9	77472.4	83891.1	77688.8	-0.0023555	0.00528721	-	-	4	8.6	-
313	PPP6C	450268	595360	529010	546309	491898	473562	-0.0520702	0.151292	-	-	13	36.1	-
316	PIK3C2B	18414.1	24730.2	21698.3	20328.2	17907.1	18302.6	-0.189535	0.655065	-	-	4	2.8	-
317	MAN2B1	270567	207966	231618	238057	282674	267524	0.155347	0.552998	-	-	16	16.7	-
318	UBE2C	112478	23533.8	26449.3	22968	30633.5	29190.6	-0.589768	0.480367	-	-	6	42.5	-
319	PDXK	336899	341375	335804	348475	376026	369338	0.108512	0.567737	-	-	8	27.2	-
320	SCD	340910	305210	399532	352659	407903	390440	0.144698	0.517085	-	-	6	12.3	-
323	ARID1A	551638	540014	483827	466039	505476	538032	-0.0618083	0.233546	-	-	36	18.9	-
324	SOCS2	11880.6	17780.8	14812.5	18284.3	13765.8	14193.5	0.0637283	0.127737	-	-	3	19.2	-
326	CDK2AP1;CDK2AP2	512644	139571	115261	106568	107316	105877	-0.92261	0.927268	-	-	3	50.6	-
327	C2CD2L	31150.3	46737.4	40361.1	39905.2	34140.6	34376.4	-0.109102	0.267906	-	-	5	12.6	-
328	TMEM194A	15096.4	16344.3	17671.7	16699.7	17589.5	17344.3	0.0748573	0.281367	-	-	3	6.2	-
329	FCHO1	21647.3	27324	26839.2	27329.9	28437	26224.9	0.120162	0.419492	-	-	3	3.7	-
332	DPYSL4	20502.4	32411.2	25488.7	25581.1	24403.1	24738.4	-0.0444142	0.0938188	-	-	3	4.7	-
333	SOCS6	38763.1	43835.8	48401.9	37532.8	47391	40481.7	-0.0639421	0.181205	-	-	7	19.1	-
334	TRAFD1	40073.4	40366.4	31275	30191.6	31963	35532.9	-0.187034	0.643241	-	-	5	10.8	-
335	COX7A2L	196755	83486.8	86151.4	81018.7	74539	86711.6	-0.478091	0.74125	-	-	3	20.2	-
337	UBFD1	502627	434883	429841	440784	468397	525427	0.069125	0.241261	-	-	12	39.2	-
339	CIT	278079	342579	368611	322499	380530	318382	0.0513441	0.1385	-	-	40	20.8	-
340	COPE	156341	47739.6	56455.2	61116.6	84651.5	103598	0.115704	0.095306	-	-	12	39	-
344	AP3D1	796635	952831	931807	849712	1.05149e+06	904064	0.0638633	0.199178	-	-	34	32.2	-
345	CCS	265324	154420	135106	144683	134699	157136	-0.284687	0.544156	-	-	10	29.9	-
352	DVL2	96777.3	105696	108587	102346	108758	106885	0.0330403	0.125327	-	-	10	19.6	-
353	CHD1	46165.7	55334.3	63089	45645.2	57046.5	51268.3	-0.090572	0.243417	-	-	11	8.3	-
354	CHD2	30780	51574.5	49035.9	39887.4	50656.9	40787.3	0.0274396	0.0440656	-	-	6	3.5	-
355	GOSR2	26331.5	29453.7	24685.2	24223	23171.6	21356.5	-0.22516	1.00408	-	-	4	20.5	-
356	TOR1A	114668	149704	128167	141743	136018	128408	0.0567351	0.175792	-	-	7	16.3	-
357	TOR1B	93168.4	89729.3	96981.3	90238.5	96800.3	97493	0.0236422	0.0889255	-	-	5	15.8	-
358	ADAM10	616364	636979	697092	747494	731698	708261	0.167071	0.882126	-	-	21	31.4	-
359	EI24	15934	22083	17651.4	18524	18102.1	16711.4	-0.0494809	0.126592	-	-	4	7.4	-
362	KMT2D	31930.3	25116.8	23871.5	24719	26768.3	29271.6	0.0055907	0.0129197	-	-	7	1.6	-
365	APAF1	38632.6	27472.9	43661.1	36930.3	46382.7	44791.6	0.242481	0.600078	-	-	9	8	-
366	RIOK3	8874.26	10027.8	10367.5	8863.18	10369.8	10205.7	0.00795978	0.0216165	-	-	4	10.9	+
367	IMPA2	105274	110412	111523	113070	125549	113122	0.102989	0.477161	-	-	4	13.4	-
368	MAP2K7	101866	101966	129715	103586	112376	111093	-0.0197249	0.0544446	-	-	7	17.7	-
369	ACOT8	17966.1	20498.8	22887.2	23338.6	23430.7	22802.1	0.18831	0.765571	-	-	3	19.4	-
370	CDIPT	177572	208394	225493	235394	263782	223694	0.245049	1.0142	-	-	3	13.1	-
372	PRMT5	1.85888e+06	2.46166e+06	2.36048e+06	2.34928e+06	2.04672e+06	2.08224e+06	-0.0364925	0.0956322	-	-	3	4.2	-
375	CHEK1	231123	286731	285536	214844	237190	224511	-0.24197	1.06835	-	-	11	27.9	-
376	TNFRSF10B	41322.2	17708.8	24051.2	24614.6	20771.6	24629.8	-0.160988	0.221946	-	-	3	10.9	-
379	TPP1	163545	177883	168772	148622	145535	162023	-0.162159	0.837464	-	-	7	15.6	-
381	TCERG1	1.50656e+06	1.62661e+06	1.74276e+06	1.76385e+06	1.61459e+06	1.65974e+06	0.0487866	0.18257	-	-	52	35.5	-
382	NDC80	232958	149015	210553	194927	226825	271766	0.239055	0.564234	-	-	21	34.9	-
384	UNC13B	44445	55232	51588.9	49299.2	56993.7	51216.9	0.0614682	0.19458	-	-	10	8.2	-
385	POLR3A	119207	148227	142689	141654	148805	142008	0.0825345	0.300075	-	-	19	15.9	-
386	MRAS	19874.4	24747.6	28299.4	24399.4	30258.5	23411.4	0.104143	0.249926	-	-	5	29.8	-
389	PSMA7	1.09686e+06	1.12975e+06	1.20878e+06	1.30691e+06	1.26755e+06	1.26017e+06	0.159631	0.861928	-	-	21	67.7	-
390	SCAMP3	284118	459419	371991	342062	333981	292005	-0.180518	0.448362	-	-	12	34.6	-
391	PHYH	36350.1	41991.6	44885	40243.6	43755.7	38306.3	-0.0074934	0.0208169	-	-	4	10.1	-
392	OPLAH	256285	283659	290147	286426	305317	295258	0.0972518	0.447219	-	-	25	23	-
394	BCKDK	65760.9	73440.3	68368.9	59687.4	67142.1	64318.5	-0.119088	0.531374	-	-	8	30.4	-
396	GEMIN2	111333	63871.7	69471.9	59771.8	65455.4	80119	-0.218766	0.429155	-	-	5	27.2	-
397	IRF6	56532.4	36380.1	37152.7	44567.8	42263.1	57638.9	0.168916	0.34933	-	-	5	10.3	-
398	TAX1BP3	48733.4	41844.5	38975.6	36145.8	49082.4	46922.2	0.0222597	0.0499641	-	-	5	49.2	-
399	GIPC1	206852	161122	220475	195781	251428	236030	0.22033	0.681776	-	-	10	27	-
401	IKBKB	66945.3	82258.1	83204	70103.4	74253.5	70766.9	-0.104926	0.383057	-	-	8	12.3	-
402	TIMM23;TIMM23B	146485	143244	159799	147169	146760	149062	-0.0195508	0.0735224	-	-	4	28.7	-
403	HAT1	390256	513244	568033	522519	494998	466436	0.0281812	0.0654223	-	-	16	41.1	-
405	CASK	419810	467288	527913	526613	521382	508237	0.143413	0.606652	-	-	23	25.8	-
406	PLD2	32101.7	49888.5	40781.5	37669.3	38718.2	34294.1	-0.128304	0.317971	-	-	5	5.9	-
408	UQCRQ	196628	69233.1	84937.6	76886.5	82369.3	87857.6	-0.351752	0.439699	-	-	7	56.1	-
409	MYL12A;MYL12B	2.05252e+06	563899	719299	670819	534074	955633	-0.42731	0.397236	-	-	4	21.6	-
410	HGS	1.44751e+06	871169	906108	914158	920955	1.22e+06	-0.0512519	0.0833161	-	-	26	23.6	-
411	AURKA	225834	308940	288509	258974	264206	247029	-0.084018	0.252069	-	-	15	44.9	-
413	DSCR3	49158.6	76722.9	67553	62647.9	49109.7	52073.1	-0.223103	0.559141	-	-	5	21.1	-
414	PPP1R12A	1.01531e+06	1.15978e+06	1.27478e+06	1.18995e+06	1.26765e+06	1.18496e+06	0.0839598	0.304841	-	-	50	42.3	-
415	SLC27A2	33408.7	48648.1	45647.8	44221.6	37990.8	35600.1	-0.103624	0.246753	-	-	4	7.4	-
416	GAK	291202	270578	316841	287702	314448	313429	0.0612367	0.237505	-	-	31	26.1	-
419	HNRNPDL	1.59354e+06	1.53831e+06	1.69269e+06	1.80557e+06	1.59603e+06	1.67555e+06	0.0728941	0.299416	-	-	3	12.7	-
420	XPO1	1.84824e+06	1.36667e+06	1.92132e+06	1.8767e+06	2.16055e+06	2.22035e+06	0.297158	0.985088	-	-	34	29.4	-
421	BTAF1	222807	226638	261329	250019	266863	258100	0.128004	0.57912	-	-	26	17.6	-
422	ARHGEF10	84959.6	122990	110099	108130	102869	98283.3	-0.0245332	0.0571721	-	-	15	13	-
423	ZNF609	119489	150176	132608	119373	124343	120715	-0.136429	0.560254	-	-	16	17.2	-
426	SPTBN2	82522.5	99353.8	99950.1	89475.1	81240.5	82542.7	-0.149915	0.611751	-	-	9	4.8	-
427	SEC16A	324285	260625	245428	242751	258816	265819	-0.104231	0.346695	-	-	24	13	-
428	PLXNB2	892448	851436	974853	943519	983268	971571	0.0943681	0.428356	-	-	46	31.1	-
429	KHNYN	28979.6	36418	36048.6	34170.7	36433.2	32514.6	0.0298226	0.0836661	-	-	3	4.9	-
430	TECPR2	18298.2	15533.9	19257.3	18359.7	17595.2	20339.6	0.0878322	0.284568	-	-	5	5	-
431	U2SURP	1.38437e+06	1.78919e+06	1.80989e+06	1.61272e+06	1.98444e+06	1.63439e+06	0.0741809	0.196087	-	-	39	36.1	-
432	SETD1A	63877.4	91324.1	79233.9	81443.7	79690.4	74349.7	0.0207054	0.0492218	-	-	11	8.9	-
433	SYNJ2	95257.4	98143.8	107338	94572.7	113064	102814	0.0438835	0.149203	-	-	17	12.8	-
435	KIF3B	132572	158410	171722	140977	160093	141619	-0.0580402	0.175127	-	-	13	18.6	-
436	PFAS	1.36663e+06	1.6034e+06	1.65506e+06	1.72779e+06	1.47297e+06	1.52796e+06	0.0335401	0.101094	-	-	46	39.3	-
438	CEP290	106814	15816.2	25178	24988.6	25456.6	34134.1	-0.323356	0.200313	-	-	3	1.6	-
440	ANKRD28	68120.4	59172.3	78052.9	72763.2	77335.7	79203.6	0.167482	0.627871	-	-	8	10.2	-
441	ARHGEF11	46853.3	60332.1	50144.6	53404.8	52431.2	53099.2	0.0229709	0.0663512	-	-	12	12.4	-
442	KIAA0391	123687	122252	132337	127428	130308	137345	0.0628849	0.272562	-	-	12	21.1	-
443	CHUK	297416	376013	390897	360604	358575	361764	0.0325608	0.0938712	-	-	16	23.2	-
444	LSM1	140713	102047	102537	109241	103114	97466.6	-0.141137	0.419806	-	-	5	39.8	-
445	NPC1	249208	232372	249508	187969	184903	181893	-0.397504	2.46254	-	-	11	9	-
446	AGPAT2	65385.9	52355.8	78312.9	75802.4	93798.2	75594.4	0.334502	1.01419	-	-	4	18.3	-
447	DEGS1	15811.5	20078.6	17822	18340.9	18205.8	15875	-0.0313618	0.0855174	-	-	5	18.6	-
448	SCAMP1	413001	364496	314072	346844	293906	329012	-0.16512	0.591424	-	-	12	38.8	-
449	SCAMP2	175430	168711	167405	174776	139928	148541	-0.149243	0.626118	-	-	5	16.7	-
450	ARPC1B	1.30081e+06	1.75189e+06	1.66761e+06	1.6955e+06	1.66727e+06	1.4351e+06	0.0314124	0.0775093	-	-	22	46.8	-
451	ARPC2	576994	752895	656939	651190	703223	701412	0.0568523	0.179898	-	-	21	46.7	-
452	ARPC3	492805	86763.2	127229	146647	199791	268348	0.177116	0.107748	-	-	8	32.6	-
455	POLR1C	177083	272744	263555	240399	238971	214211	-0.0162621	0.0314026	-	-	10	29.8	-
456	PLSCR1	193702	73279	93401.1	86718.8	78424	78426.4	-0.437875	0.639127	-	-	4	19.8	-
457	TRIM24	94909.2	75202.6	84231.3	82172.7	96743.8	106364	0.164028	0.542139	-	-	13	16.9	-
458	PGRMC2	434031	242257	235619	272689	207650	299131	-0.182869	0.2937	-	-	11	47.5	-
460	CETN3	163974	50515.3	55794.1	50244.6	41623.3	62999.3	-0.603509	0.671618	-	-	8	35.3	-
463	WDR46	165688	273383	246186	250285	284248	242465	0.209787	0.497978	-	-	18	31	-
464	NKRF	294008	323963	348450	330943	369430	367961	0.146269	0.650974	-	-	25	34.9	-
465	GNPAT	180538	133235	190086	190677	216988	217998	0.326707	1.12075	-	-	20	25.1	-
466	LAMA5	111454	161935	137762	153161	126124	131595	0.0106541	0.0227001	-	-	16	5.9	-
467	ZNF185	633826	866143	761283	767833	680146	683432	-0.0758963	0.220639	-	-	21	32.8	-
469	CASC3	75264.5	84523.1	77533.1	74780.5	60365.2	57130.5	-0.311829	1.28516	-	-	12	21.9	-
470	MRPS12	98049.4	114638	131761	127883	127848	111844	0.101389	0.313555	-	-	3	14.5	-
471	ACOX3	172517	191299	205976	214622	225129	201572	0.172936	0.797939	-	-	14	23.6	-
472	RER1	151165	188252	185374	160562	227570	163353	0.0594024	0.13231	-	-	5	23.5	-
473	SURF4	74280.3	98019.7	91277.6	82763	100560	79447.3	-0.00244749	0.00547094	-	-	4	16.7	-
474	MAPK13	51599.8	69710.9	68944.1	72381.5	67533.1	62054.2	0.0968557	0.270054	-	-	5	12.3	-
476	SPTLC1	293311	420425	369007	375328	344997	330283	-0.0298309	0.0717922	-	-	13	26.8	-
477	SPTLC2	434687	325142	451619	430865	458975	488301	0.199089	0.656917	-	-	16	33.6	-
478	FANCG	24497.6	23479.8	25922.7	25605.5	28034.7	25216.6	0.0932543	0.383539	-	-	3	5.9	-
481	PPM1D	97734.7	194215	117759	114213	104744	87040.9	-0.367358	0.711689	-	-	10	16.2	-
483	PMM2	598862	507604	541689	577423	597508	695024	0.180752	0.761579	-	-	19	63.4	-
485	POLR3G	188653	147470	161630	180335	143952	177164	0.0108331	0.0262832	-	-	9	29.6	-
486	TM9SF1	56075.1	98088	65968.5	84006.9	69300.8	73631.8	0.0801652	0.144909	-	-	10	25.6	-
487	INPP4B	12151.7	13677.8	13735.5	12997	10915.4	13426.9	-0.087082	0.281335	-	-	5	9	+
488	MID1	251123	257671	296024	286459	311668	299137	0.159837	0.749381	-	-	20	26.7	-
489	HMGB3	1.48306e+06	755998	980459	1.00687e+06	625824	858950	-0.340738	0.588278	-	-	14	41.5	-
490	PPM1G	1.95798e+06	1.51379e+06	1.53742e+06	1.70726e+06	1.39891e+06	1.89329e+06	-0.00372236	0.00782709	-	-	28	46.2	-
491	INPPL1	197197	236821	232929	219027	244144	219684	0.0369828	0.120756	-	-	22	21.2	-
493	EIF3D	1.5851e+06	1.89375e+06	2.01455e+06	1.92951e+06	2.07377e+06	1.873e+06	0.103188	0.362348	-	-	27	61.5	-
494	EIF3H	1.85232e+06	2.58943e+06	2.53192e+06	2.5539e+06	2.661e+06	2.35253e+06	0.132226	0.375945	-	-	20	39.8	-
495	HDAC3	24105.9	16833.9	22799.1	21310.2	21367.1	25167.8	0.10293	0.254743	-	-	3	8.4	-
496	NVL	27358.6	27993.6	34468.7	31103.7	35118.7	34471.3	0.170781	0.632521	-	-	8	12	-
500	BIRC5	65031.7	26230.6	25166.7	26036.1	43660.5	31744	-0.0835287	0.0781872	-	-	3	14.1	-
501	IPO8	80674.5	46672.3	71003.2	65682.7	78967.7	84920.2	0.240107	0.511529	-	-	7	7.8	-
502	STX7	1.10758e+06	664903	630314	588785	398716	553938	-0.611907	1.34445	+	-	14	62.8	-	endo-/lysosome	GO-Term; Sardiello, M. et al. A Gene Network Regulating Lysosomal Biogenesis and Function. Science 325, 473–477 (2009); Palmieri, M. et al. mTORC1-independent TFEB activation via Akt inhibition promotes cellular clearance in neurodegenerative storage diseases. Nat Commun 8, 14338 (2017).
504	SLC16A3	505941	511979	527190	509847	616081	604262	0.158327	0.715229	-	-	12	17	-
505	SLC31A1	54813	69084.2	66598	58736.5	58872.6	59613.4	-0.0969533	0.348105	-	-	3	19.5	-
506	ABCC3	32856.3	21147.8	30213.8	27888	35444.8	36146.8	0.255732	0.626728	-	-	4	3.7	-
507	ABCC4	551237	700212	723582	638529	767759	619772	0.040508	0.101697	-	-	27	21.7	-
508	CD3EAP	821408	1.47489e+06	1.05867e+06	992276	1.10247e+06	876403	-0.139941	0.267832	-	-	18	40	-
511	MAGEB2	920368	1.08414e+06	1.07794e+06	1.14956e+06	841304	958070	-0.0717074	0.19683	-	-	18	41.4	-
513	YKT6	810896	888544	912098	984808	978745	970649	0.169859	0.914873	-	-	11	55.6	-
514	NUPL2	50310.2	63393.8	62586.1	56737	61569.4	58578.1	0.0119427	0.0329004	-	-	6	16.1	-
515	ARPC5	959939	677314	617069	684934	448892	625284	-0.353784	0.816074	-	-	8	49.7	-
516	POLR2D	249127	49467.8	61158.7	64070.4	62159.3	69535.3	-0.481495	0.377543	-	-	6	47.9	-
520	PDPK1;PDPK2P	132344	162704	168806	162282	154157	154857	0.0306419	0.0918805	-	-	13	31.1	-
523	RNF113A	98116.4	83207.5	77173.7	90423.8	71078	95517.2	-0.0124836	0.0278191	-	-	5	17.2	-
524	CLDN3	90617.4	132373	71795.4	102874	57458.3	60216.7	-0.42491	0.713031	-	-	3	8.2	-
526	DHX15	3.45557e+06	5.62651e+06	4.53653e+06	4.57074e+06	4.46489e+06	3.93015e+06	-0.0457056	0.0888472	-	-	54	49.9	-
527	RNMT	790542	1.14867e+06	1.05808e+06	1.01503e+06	1.0219e+06	922110	-0.00217638	0.00468712	-	-	35	55.9	-
528	ZZEF1	84832.4	108581	107530	142930	138176	120775	0.422643	1.74856	-	-	17	6.2	-
529	ASAP2	58156.1	56036.8	60977.9	59366.8	61195.4	57650.8	0.0252757	0.0951237	-	-	6	7.6	-
530	TTI1	106472	69245.5	96710.1	98847	117794	133960	0.376443	1.03266	-	-	5	4.1	-
532	RRP8	12485.2	9654.9	9821.54	10757.2	8892.66	10147.1	-0.0955049	0.266216	-	-	3	6.6	+
534	SIPA1L1	5970.21	8297.79	7704.15	7412.91	7404.14	7478.44	0.0349886	0.0850633	-	-	5	3	+
535	ZBTB24	33943	35657.8	38105.4	38605.8	35652.1	37589.1	0.0552633	0.212897	-	-	4	6.5	-
536	CYB5B	1.5624e+06	301704	419659	341252	378975	532349	-0.507578	0.39247	-	-	8	54.7	-
539	PHGDH	2.15737e+06	2.97249e+06	2.6794e+06	2.76017e+06	2.43673e+06	2.48576e+06	-0.0131524	0.0314882	-	-	26	46.9	-
540	NDUFS4	171894	271124	254684	270847	245567	212353	0.0836253	0.167684	-	-	7	37.1	-
541	PHF1	14736.9	17250.9	15951.7	15691.1	14711.8	16615.2	-0.0267929	0.0834325	-	-	3	9.2	-
543	DYNC1LI2	285103	253600	282428	254380	284210	287697	0.00885747	0.0290179	-	-	15	29.3	-
544	PSMD3	1.29612e+06	1.64572e+06	1.66444e+06	1.57077e+06	1.69893e+06	1.52598e+06	0.0659604	0.200229	-	-	38	54.7	-
545	RBFOX2;RBFOX1;RBFOX3	44590.9	61758.7	55008.6	54808.5	54324.3	50049.2	-0.00790302	0.0189262	-	-	4	12	-
546	PAPSS1	1.44771e+06	1.75953e+06	1.65868e+06	1.80857e+06	1.72541e+06	1.75188e+06	0.123899	0.520348	-	-	26	36.1	-
549	ZW10	185339	197107	206360	202139	209158	216977	0.0943903	0.441873	-	-	16	23.2	-
551	B4GALT5	44734.2	23342.7	32543	31365.6	36682	45730.7	0.210241	0.35988	-	-	3	9.5	-
552	SART1	637629	763630	733765	700746	708189	713530	-0.00430349	0.0137779	-	-	35	42.2	-
554	GPAA1	41987	57475.2	50657.7	48758.8	50591	45395.5	-0.0421904	0.1121	-	-	6	8.5	-
555	DAPK3	41093.8	64920.4	60993.7	56376.3	59067.7	53014.2	0.0391947	0.0768772	-	-	5	9.7	-
556	TGFB1I1	19842.9	5482.86	8623.73	6543.64	9964.6	14735.6	0.0114488	0.00782254	-	-	3	10.6	+
558	AP5Z1	14724.1	16675.6	15430.7	14027.8	13419	14014.4	-0.174084	0.82228	-	-	3	4.7	-
559	HSPA12A	151661	165639	174095	156356	167302	169794	0.00743648	0.0249537	-	-	17	26.7	-
560	CCP110	56997.7	80855.7	68785.9	65348.7	75206.1	65329.4	0.00612468	0.0136891	-	-	6	6.5	-
562	CTIF	9914.75	4832.42	7013.64	7208.74	7856.72	10257.1	0.263246	0.433369	-	-	3	4.7	+
563	PPIP5K2	209296	275784	264143	247656	248677	251119	0.0068577	0.0182951	-	-	19	21.5	-
564	MAP3K7	191238	219316	200077	191864	189813	193432	-0.0841485	0.376066	-	-	12	25.2	-
567	MSI1	23595.1	13715.1	19939.9	19841.1	21397.3	24642.3	0.232384	0.510987	-	-	4	15.5	-
568	RIPK2	247628	331781	283965	302604	293115	270086	0.0127319	0.0334408	-	-	11	29.4	-
569	WDR62	20959.7	24727.7	28116.3	24368.3	28133.6	23924.4	0.0568777	0.15118	-	-	5	4.3	-
570	HNRNPR	1.14942e+06	1.50523e+06	1.56307e+06	1.51552e+06	1.48437e+06	1.37938e+06	0.066134	0.183601	-	-	24	39.2	-
571	PRPF3	880128	1.09971e+06	1.03052e+06	967664	1.05196e+06	904130	-0.0386759	0.117204	-	-	32	43.5	-
572	TXNL1	1.22073e+06	1.11007e+06	1.27353e+06	1.27251e+06	1.2603e+06	1.35619e+06	0.111256	0.502679	-	-	18	70.2	-
573	TPD52L2	2.09664e+06	770828	863808	893520	783580	1.07978e+06	-0.294961	0.345509	-	-	17	85.9	-
574	EMC8	284433	290932	261058	289976	274100	293618	0.0371461	0.146661	-	-	6	23.8	-
575	ERI3	204770	120334	155064	187647	200404	225512	0.38341	1.02787	-	-	4	28.1	-
576	PRKRIR	78726.1	81594.1	90693.3	84188.9	99269.1	90525	0.125662	0.512556	-	-	9	11	-
577	SYNJ1	37239.9	42792.1	42418	38398.3	40329.5	34946.8	-0.106943	0.414653	-	-	8	5.6	-
578	FIBP	19958	24511.7	23057.9	22737.2	23090.5	19387.9	-0.0493957	0.142778	-	-	5	17.1	-
579	EIF4G3	201274	236740	232534	234218	226957	226303	0.039539	0.144704	-	-	16	11.9	-
580	PPIH	1.16529e+06	900582	877742	1.06603e+06	969040	1.0834e+06	0.0936523	0.285321	-	-	13	59.9	-
582	HTRA2	136937	153750	151979	145926	128894	133328	-0.11719	0.518604	-	-	11	22.7	-
584	OIP5	55776.5	53345.5	52663.6	54933.8	58975.4	59066.8	0.0961078	0.445536	-	-	5	24	-
585	AKR7A2	515918	533164	504712	552135	488798	572332	0.0513105	0.198238	-	-	15	44.8	-
586	PROM1	116308	70033.6	92559.2	84149	88245.4	104435	0.013564	0.0236466	-	-	11	16.8	-
587	EPB41L2	1.20607e+06	1.39757e+06	1.40926e+06	1.37737e+06	1.45394e+06	1.40875e+06	0.0827094	0.334625	-	-	44	47.6	-
588	TGOLN2	919163	231559	300544	232332	207480	340419	-0.654269	0.64041	-	-	15	35.2	-
589	RAD51C	58398.5	88016.7	85061.9	69213.5	74994.1	66966.7	-0.110315	0.263279	-	-	5	16.5	-
590	LAMTOR5	96556.3	35868.2	40476.4	32912.4	40781.8	53655.7	-0.320289	0.364193	-	-	4	81.3	-
592	ATP8B1	20671.1	27614.4	24822	22258.9	23428.8	23315.2	-0.0735725	0.220703	-	-	4	3.8	-
593	FOXO3;FOXO6;FOXO1	116141	98677.5	119149	84461.9	75484.1	83161.8	-0.45494	2.22119	-	-	3	4.3	-
596	AKAP10	51941.9	75016.5	70615.6	63902.9	67992	60502.5	-0.0219507	0.0487813	-	-	7	13.4	-
597	SYT7	22594.1	28210.1	25384.8	26184.8	27344.9	24327.5	0.0354883	0.105809	-	-	7	16.7	-
598	DENR	640997	667199	583809	787518	480072	619429	-0.0308095	0.0597337	-	-	13	54	-
599	XPOT	373390	549782	505503	497197	504506	455766	0.0465741	0.109275	-	-	16	17.8	-
601	DNPH1	360186	315523	255113	290931	201158	246047	-0.336564	0.972028	-	-	8	47.7	-
603	TIMM44	1.37499e+06	1.65571e+06	1.72456e+06	1.66309e+06	1.75565e+06	1.54159e+06	0.0657301	0.211249	-	-	32	50.4	-
604	TRAPPC3	423553	71280.8	127545	150475	169459	312481	0.349698	0.225241	-	-	8	41.1	-
605	CHMP2A	775945	508131	511945	535967	357180	449569	-0.409935	0.99553	-	-	16	39.6	-
606	NCK2	140124	108482	137750	122435	158520	158499	0.18498	0.555356	-	-	8	19.5	-
607	TSPAN6	159354	174463	163291	160562	119085	142265	-0.246301	0.974582	-	-	5	18.8	-
608	PLRG1	318982	378216	373539	386424	316709	330395	-0.0521359	0.162538	-	-	13	37.9	-
609	PRC1	304212	245446	288961	284517	252889	301252	0.00221031	0.00593416	-	-	13	19.1	-
610	RGS10	772799	489143	445460	439042	283353	411877	-0.572157	1.23477	-	-	7	38.3	-
611	ZNF207	917556	305260	388841	323687	413284	497713	-0.236657	0.243631	-	-	10	17.9	-
612	NDUFB5	140814	61482	94043	74581.8	89436.4	79572.4	-0.205749	0.310586	-	-	4	21.9	-
613	NDUFB3	153582	105640	118990	130369	93439.2	119820	-0.134482	0.308694	-	-	5	34.7	-
614	NDUFA2	221415	98348.6	78841.7	88847.1	83345.5	98816.8	-0.410119	0.538914	-	-	5	42.4	-
615	ASNA1	228130	236337	221911	222301	202317	218768	-0.09405	0.448185	-	-	8	30.7	-
616	BUB1	132009	165745	161754	144672	138157	148475	-0.0846961	0.29646	-	-	11	12.6	-
617	BUB3	1.30175e+06	1.65261e+06	1.52035e+06	1.5518e+06	1.50293e+06	1.47323e+06	0.0237029	0.0717469	-	-	21	52.5	-
618	PPAP2C	148822	118684	130258	128272	135990	143470	0.0404593	0.128004	-	-	3	15.9	-
619	ACTN4	1.11374e+07	8.92205e+06	1.01894e+07	1.07704e+07	9.15292e+06	1.12654e+07	0.0444505	0.117503	-	-	62	56	-
620	GSTZ1	100366	66533.8	72872.4	81978.5	86869.6	101352	0.189582	0.494581	-	-	5	19.9	-
621	WBSCR22	149096	223126	189544	187947	157756	157511	-0.144384	0.379201	-	-	6	23.1	-
623	GATC	24025.6	8928.88	7383.98	7460.29	8548.07	8522.32	-0.514433	0.595185	-	-	5	54.4	+
624	HTATSF1	961345	745883	990653	921748	1.02642e+06	1.07721e+06	0.173591	0.587623	-	-	40	41.2	-
625	CYTH3	41093.8	50518.4	49788.6	49102.8	48958.9	48356.6	0.0565147	0.189315	-	-	3	8	-
626	PRKAB2	13762	7255.29	12091.2	10522.4	14311.3	15400.1	0.313937	0.554686	-	-	4	15.1	+
627	AP1G1	584982	728446	831780	798414	745569	681259	0.0647549	0.167397	-	-	22	28.7	-
628	STX6	51356.8	42856.6	42900.5	44435.7	36508.6	40454.7	-0.174935	0.657913	-	-	5	22.7	-
630	SYNGR2	258220	141321	127794	128727	152734	136100	-0.26713	0.468581	-	-	6	21	-
632	SGTA	2.24327e+06	700894	455190	550337	760966	864482	-0.327739	0.246127	-	-	14	39	-
633	LIAS	160378	161972	168987	172734	148569	158875	-0.0355188	0.132266	-	-	11	39.1	-
635	SLC25A20	104142	81743.1	95725.8	103129	108569	120663	0.243114	0.995708	-	-	5	15	-
636	NARS	1.5383e+06	1.67476e+06	1.77158e+06	1.69305e+06	1.92102e+06	1.91416e+06	0.149297	0.659216	-	-	35	47.6	-
637	SPOP	17568.4	25794.4	24790.3	24493.7	25325.6	21286.7	0.0777141	0.174601	-	-	4	16	-
638	MYO1B	819333	1.01935e+06	1.13769e+06	1.00216e+06	1.16607e+06	1.02288e+06	0.110372	0.321836	-	-	36	30.8	-
639	SSNA1	431996	44627	53185.7	56373	51369.3	56393.5	-0.883488	0.514235	-	-	5	44.5	-
640	NUDT21	1.45407e+06	1.14315e+06	1.2342e+06	1.28926e+06	1.15109e+06	1.2607e+06	-0.0443078	0.135974	-	-	15	48	-
641	LANCL1	503437	572673	511470	577156	424346	512979	-0.0770234	0.225948	-	-	12	31.3	-
642	STRN	309227	340053	370612	375284	330674	351654	0.0544054	0.193728	-	-	15	29	-
643	RRP9	483458	612183	550199	554997	569099	505320	-0.00964993	0.0274496	-	-	21	41.7	-
644	SCO2	64380.2	67228.8	83312.5	73802.9	80566.7	75054.4	0.102523	0.343302	-	-	5	19.5	-
646	AKAP8	205593	152509	214316	179492	220804	231255	0.149249	0.391175	-	-	15	27.5	-
647	GTPBP6	35791.6	52853.4	52482.8	44532.3	47259.1	42898.8	-0.0456958	0.0984082	-	-	10	26.6	-
648	SLC37A4	128916	166378	164026	164046	164183	157867	0.091099	0.303966	-	-	4	7.9	-
649	IDH3B	505814	683085	627522	617269	656354	606698	0.060338	0.177366	-	-	16	41.3	-
650	NRD1	1.06118e+06	997448	1.19985e+06	1.14601e+06	1.21658e+06	1.3174e+06	0.177439	0.774245	-	-	30	28.6	-
653	AHCYL1	509416	619902	616379	601590	591308	560379	0.0114635	0.0347928	-	-	14	20.9	-
654	KIF1C	129954	174743	170614	155735	163815	144675	-0.0233294	0.0585576	-	-	15	17.9	-
656	EXTL3	31679.9	29537.5	36055.4	37611.6	43545.5	36030.2	0.26886	1.11278	-	-	8	9.2	-
657	ORC5	169297	167898	211502	192974	234788	217701	0.238099	0.912509	-	-	7	14.3	-
658	NDUFS5	132639	10046.5	23231.9	17146.9	20303.3	23329.7	-0.643464	0.329596	-	-	3	30.2	-
659	PDE6D	42680	36038.8	54502.3	49262.6	59543.5	49741	0.266481	0.771181	-	-	3	28.7	-
660	ORC4	40234.8	24014.7	35800	30644.3	41597.8	49648.1	0.290516	0.553703	-	-	4	17.9	-
661	PEX1	138055	73564.4	141966	208031	152291	163847	0.616038	1.2468	-	-	7	6.2	-
662	RAD21	111461	97119.9	97824.4	92227	93662.5	99211.9	-0.10175	0.437046	-	-	11	22	-
664	DHX16	1.02e+06	1.38516e+06	1.32348e+06	1.28582e+06	1.31184e+06	1.17956e+06	0.0298583	0.0763562	-	-	43	34.4	-
665	SSSCA1	360816	65032.1	67694.2	76490.4	76992.7	129343	-0.353415	0.219405	-	-	8	54.3	-
668	SH3BP5	85194	65497.5	58938.1	59821.7	48329.5	62558	-0.287541	0.848064	-	-	7	15.8	-
669	MED14	75331.5	103542	89901.1	96286	94359.8	91170.4	0.0801071	0.240799	-	-	9	5.7	-
670	PRPSAP2	598788	713367	661109	719343	676829	667823	0.0677863	0.264108	-	-	17	38.8	-
672	SMARCA5	849864	1.05342e+06	1.16821e+06	1.02711e+06	1.23363e+06	1.01846e+06	0.101071	0.279327	-	-	27	25.9	-
673	ADCY3	2992.44	2763.86	3884.34	3134.78	3261.23	3279.32	0.0204998	0.045886	-	-	3	4.5	+
675	SPAG9	1.41751e+06	1.36158e+06	1.36473e+06	1.41609e+06	1.30006e+06	1.41718e+06	-0.00457911	0.0162648	-	-	50	36.4	-
676	KIF5C	141811	178720	192946	185007	178439	175215	0.0807544	0.245144	-	-	13	15.8	-
677	URB1	170341	199223	232285	229225	219004	214606	0.150236	0.529587	-	-	21	11.4	-
678	MGRN1	30283.9	43040.9	37220.5	41822.6	36321.1	32746.4	0.0120223	0.025064	-	-	4	7.5	-
679	SIPA1L3	63954.4	70120.4	69485.5	67725.5	72359.5	69094	0.0399506	0.155475	-	-	11	9.1	-
680	ZFC3H1	61825.2	74817.9	72721	73075	79750.7	71287.2	0.101522	0.379359	-	-	10	4.8	-
681	LCMT2	10704.8	12114.7	13399.8	10193.8	14197.3	12672.8	0.0259396	0.0568388	-	-	4	7.9	+
682	AQR	264058	285967	330018	303292	346193	324935	0.151061	0.605626	-	-	21	14.7	-
683	OPA1	624867	795029	822547	775301	883471	764572	0.119312	0.380367	-	-	38	40.3	-
684	MCM3AP	40046	50220.5	46485.3	44851.9	50821.8	49154.8	0.0870801	0.294382	-	-	15	10.6	-
685	KIF1B	565960	1.01997e+06	762515	778774	756603	665189	-0.055807	0.0971325	-	-	18	12	-
687	MARCH6	32900.5	29078.3	34930.9	32429.7	21502.8	31735.4	-0.198207	0.500478	-	-	3	3.2	-
688	KDM1A	646407	594634	710405	699181	725178	710632	0.133339	0.614964	-	-	24	31.5	-
689	TBC1D4	689238	883394	904628	886706	894581	816338	0.0778173	0.238707	-	-	31	27.5	-
690	FZD6	67805.7	62748.5	66774.3	61922.2	77759.7	70161	0.0832892	0.29508	-	-	13	24	-
691	FADS1	28893.2	38379.5	31528.1	28138.8	32224.1	33066.5	-0.0738793	0.207246	-	-	5	9.9	-
692	PPL	742066	835488	867481	811563	811453	827930	0.00657334	0.0220838	-	-	79	47.1	-
693	DFNA5	87416.9	93719.4	105054	96618.8	98355.1	92540.3	0.0103566	0.0328864	-	-	8	18.1	-
694	EVI5	25430.3	19749.1	21116.3	20638.9	20283.5	23256.6	-0.0411287	0.113271	-	-	4	4.6	-
695	MAN1A2	73162.1	72633.6	82539.5	75471.7	85529.7	78274.9	0.0680314	0.256994	-	-	13	17.9	-
696	ACSL4	440486	564619	563456	519146	533302	498747	-0.00709186	0.0190914	-	-	18	34.8	-
697	SNX3	53984.1	126353	75236.7	94477.3	63538.8	56359.9	-0.200362	0.24828	-	-	5	29.6	-
699	MGEA5	803866	1.00508e+06	982516	972180	1.02708e+06	993898	0.107376	0.402763	-	-	24	28.6	-
701	SORBS3	514063	724164	627511	680573	578804	567380	-0.0212543	0.0490841	-	-	18	51.4	-
702	SYNCRIP	2.0874e+06	3.04242e+06	2.68935e+06	2.68949e+06	2.434e+06	2.41167e+06	-0.037829	0.088184	-	-	31	51.4	-
703	TPST1	24650.9	29763.3	30546	23908.9	23523.1	24774.7	-0.228558	0.985879	-	-	5	14.3	-
704	CDC40	95900.1	89841	117386	99182.1	133662	124232	0.234492	0.735778	-	-	10	24	-
705	B4GALT3	1424.01	1526.89	1664.1	1645.56	1310.24	1279.4	-0.130471	0.376996	-	-	3	7.1	+
706	B4GALT4	29552.8	42166	38432	45434.4	42409.1	36910.7	0.190174	0.548742	-	-	3	11	-
707	RANBP6	52012.9	56309.8	60542.8	64808.3	55960.1	58443.8	0.0858042	0.321764	-	-	8	9.1	-
708	NEMF	1.54171e+06	1.7738e+06	1.8821e+06	1.83076e+06	2.26731e+06	1.85364e+06	0.193353	0.712874	-	-	43	36.6	-
709	NMT2	51166.6	39714.2	50626	45815	47246.8	53389.6	0.0559529	0.155121	-	-	5	11.8	-
710	CCNT1	210936	249641	274337	254513	269143	236748	0.0556181	0.170019	-	-	15	23.3	-
711	BUB1B	421122	419097	486551	461867	510527	498437	0.150921	0.694261	-	-	27	26.7	-
712	PLOD3	737178	1.12478e+06	956433	1.03693e+06	907716	859543	0.00960069	0.0191155	-	-	27	36.7	-
713	EIF4E2	238441	334264	295549	318427	289807	301857	0.0806349	0.231559	-	-	9	37.6	-
715	DIAPH1	1.33998e+06	1.39627e+06	1.5147e+06	1.50065e+06	1.65898e+06	1.64124e+06	0.175949	0.871303	-	-	61	41	-
717	EXOC3	42846.1	42799.5	44742.6	47412.8	46435.5	49682.4	0.138278	0.704958	-	-	8	12.3	-
718	PDE8A	29940.4	23181.3	31887.5	26312.4	33900.4	32673.3	0.132368	0.343718	-	-	5	6.8	-
720	PLIN3	2.97382e+06	1.99837e+06	2.14407e+06	2.36582e+06	1.46487e+06	2.09146e+06	-0.271291	0.573099	-	-	25	58.8	-
721	SLC16A7	92405.1	135860	119250	116588	125464	104362	0.00937795	0.0196534	-	-	7	9	-
722	RAD1	112237	116319	117713	139568	134623	122191	0.193036	1.01893	-	-	3	11	-
723	PRMT3	179782	268003	227663	220703	204305	203818	-0.0850947	0.219653	-	-	12	23	-
725	KPNA6	480478	601602	618786	623927	567968	549551	0.0409061	0.117822	-	-	12	14.9	-
726	UGDH	1.88205e+06	2.65632e+06	2.57634e+06	2.75651e+06	2.98165e+06	2.57066e+06	0.238013	0.752752	-	-	32	56.9	-
728	CTNND1	675379	869928	830255	808523	759109	767997	-0.0164832	0.0467998	-	-	43	49.1	-
732	DPM1	152163	205242	190120	172379	175678	168965	-0.0715365	0.218134	-	-	8	26.9	-
733	USO1	1.16797e+06	1.3846e+06	1.22369e+06	1.33631e+06	1.30072e+06	1.32814e+06	0.0740869	0.296897	-	-	33	38.1	-
740	CCDC22	174191	183523	185215	179614	178034	180898	-0.0112018	0.0432996	-	-	16	27.1	-
741	PQBP1	765969	405668	542955	556273	353298	537183	-0.225443	0.365348	-	-	10	35.2	-
742	PRAF2	85287.7	70542.4	68574.6	79615.1	66089.6	67315.8	-0.0733648	0.220443	-	-	3	22.5	-
743	DKC1	401170	411005	465915	407718	547313	482012	0.161857	0.559454	-	-	23	39.3	-
745	EIF5B	3.09521e+06	4.54517e+06	3.83348e+06	3.78036e+06	4.31837e+06	3.6372e+06	0.0462697	0.104637	-	-	71	44.1	-
747	EDF1	1.52042e+06	1.2196e+06	1.06369e+06	1.08133e+06	800636	954777	-0.418232	1.34043	-	-	12	56.1	-
748	KIN	171975	174252	206304	177739	214811	201210	0.104461	0.367873	-	-	17	36.4	-
749	DIAPH2	41879.9	42772.9	53150.7	48320.5	53057.8	49848.3	0.141568	0.514411	-	-	7	7.6	-
750	DNAJA2	615420	592822	722305	724270	658276	649448	0.0775517	0.280354	-	-	22	50	-
751	BRD4	155926	183418	160986	161316	167123	155608	-0.0447361	0.163936	-	-	12	8.3	-
754	SMPD2	17835.6	28149.3	21869	21284.7	20539.8	16937.9	-0.189415	0.453632	-	-	5	14.2	-
755	TBL1X;TBL1Y	18171	27526.3	21668.9	21333.5	22322.6	20201.3	-0.0573343	0.130755	-	-	3	6.2	-
756	CTSV	50349.8	57056.9	58666.8	58011.9	57218.9	55549.2	0.0432253	0.156819	-	-	5	21.3	-
757	HUS1	192791	230057	213796	216786	214745	207401	0.00868354	0.0285416	-	-	4	15.4	-
759	PPP1R11	58531	76220.3	66391.2	81669	53514.8	57167.4	-0.0818166	0.168595	-	-	3	19.8	-
762	NBN	125294	149226	142746	135706	119632	127183	-0.123423	0.50794	-	-	9	15.8	-
764	DTNB;DTNA	45687	47464.1	50482.5	49449	50721.9	46029.8	0.0255716	0.0907508	-	-	5	7.5	-
765	RNGTT	163083	258726	241993	189489	201582	177349	-0.197309	0.49541	-	-	10	20.3	-
768	SRGAP2;SRGAP2B;SRGAP2C	240611	230367	305133	269116	307588	272530	0.138522	0.460645	-	-	18	22.8	-
769	NOS1AP	48528.6	37744	46790.4	44017.4	54935.8	53943.5	0.201992	0.667852	-	-	5	11.1	-
770	IGSF3	101980	102959	118358	82923.9	92003.2	89273.6	-0.289195	1.47748	-	-	14	15.7	-
772	FAM20B	13198.9	12408.8	12617.8	15599	13445.4	16412.4	0.245367	1.09036	-	-	5	15.9	+
774	EFCAB14	67665.1	49836.4	60703.3	53749.9	53121	57700.9	-0.104417	0.326704	-	-	12	24.4	-
776	WDR1	1.43793e+06	2.28065e+06	2.06292e+06	1.97357e+06	1.87551e+06	1.77368e+06	-0.0144316	0.0275247	-	-	31	48.8	-
780	ATP9A	16503.8	15122.4	12613.3	12473.2	10971.9	13988.7	-0.239175	0.795212	-	-	3	5.1	+
781	N4BP1	142950	153483	143017	148822	140315	149430	-0.00268145	0.00954864	-	-	18	21.8	-
782	ROCK2	2.99163e+06	3.87896e+06	3.76805e+06	3.80155e+06	3.90254e+06	3.69582e+06	0.108824	0.361866	-	-	91	53.4	-
783	CLASP2	171781	249951	242931	222611	227306	198233	-0.0188004	0.0398917	-	-	18	15.4	-
784	PTCD1	99053.7	95022.5	107484	103898	104574	112279	0.0900119	0.391786	-	-	7	12.1	-
786	CPNE3	1.44121e+06	1.84802e+06	1.81554e+06	1.92463e+06	1.82689e+06	1.72626e+06	0.109322	0.367331	-	-	24	40	-
787	DEPDC5	17804.1	24195.9	23186.7	20891.9	21548	20092.7	-0.0477006	0.12454	-	-	6	6.8	-
788	PPFIA3	42566.9	43976.7	48812.2	47165.4	49899.3	47040.7	0.0923161	0.386428	-	-	6	5.9	-
789	HIP1R	921573	1.15115e+06	1.10452e+06	1.07276e+06	1.10134e+06	1.01405e+06	0.0106766	0.031118	-	-	46	45.1	-
791	RNF40	2.16848e+06	3.19935e+06	2.51542e+06	2.72533e+06	2.5074e+06	2.50262e+06	-0.00973303	0.0211901	-	-	66	50	-
792	PHF2	38594.4	45584.5	40217.6	40492.2	41860.7	40826.8	-0.0106685	0.0339737	-	-	4	3.8	-
793	ZC3H11A	201683	295238	263522	259628	293463	267663	0.126052	0.350713	-	-	22	29.3	-
794	CLUH	1.62166e+06	1.57833e+06	1.80469e+06	1.84663e+06	1.99518e+06	1.94084e+06	0.210157	1.08131	-	-	59	46.8	-
795	TSC22D2	8126.37	10206.6	8062.73	8967.82	6646.65	8644.16	-0.125398	0.319569	-	-	3	4.5	+
797	KDM4A	46898.2	64461.2	57175.1	51844.7	57963.3	56456.1	-0.00896121	0.0216621	-	-	9	10.2	-
798	DNAJC13	206530	271472	272269	235971	252192	225973	-0.0609681	0.173856	-	-	28	15.3	-
799	PHACTR2	128655	137659	129026	125476	121724	130114	-0.0671607	0.300418	-	-	14	30.3	-
800	PPP6R2	128869	76822.2	99882.3	95132	109860	122724	0.125096	0.254825	-	-	13	21.8	-
801	CNOT3	387390	312160	313382	344470	301718	350561	-0.0189187	0.0524188	-	-	18	20.1	-
802	ANKRD17	460552	589738	579662	575903	567431	529741	0.0456354	0.137685	-	-	25	11.4	-
803	SIN3B	47574.5	42787.7	48102.5	48229.5	48799.7	52521.6	0.112068	0.489795	-	-	8	7.9	-
805	XYLB	7602.78	12712.9	10309.8	10097.2	9259.4	9698.59	-0.0453706	0.085451	-	-	6	19.3	+
808	COQ9	213521	61650.1	69306.9	58267.1	74983.7	76286	-0.484243	0.496998	-	-	6	23.9	-
809	GGCT	1.31306e+06	1.54178e+06	1.53866e+06	1.58287e+06	1.47655e+06	1.42298e+06	0.0314933	0.104031	-	-	18	63.3	-
810	NDUFS7	279693	568931	426553	423796	410805	323697	-0.0894507	0.131309	-	-	8	26.7	-
811	RTN2	14779.7	3801.27	3215.42	2970.89	3339.15	4779.55	-0.643262	0.541365	-	-	4	7.9	+
812	NDUFS2	284092	367332	373358	377902	365482	336026	0.0841285	0.256595	-	-	14	35.7	-
813	ZPR1	661432	387977	407555	473551	349171	491917	-0.120897	0.204214	-	-	26	50.1	-
814	USP12	22898.1	10683.1	19878.8	17139.2	22932.2	26875.6	0.373059	0.575554	-	-	3	8.9	-
816	GBAS	392486	538748	536672	501059	498400	468207	0.0143798	0.0342707	-	-	12	34.6	-
818	SEMA7A	192584	255909	241665	195215	199198	185726	-0.24056	0.963626	-	-	10	19.4	-
819	HMMR	405314	378458	430994	398353	417665	434790	0.0432896	0.168671	-	-	29	39.1	-
822	TBCA	3.91709e+06	1.27954e+06	957936	683724	953115	776822	-1.08185	1.20804	-	-	15	79.6	-
823	ATP6V1G1	621921	275468	246762	216908	202760	221705	-0.705413	1.15353	-	-	6	45.8	-
824	VPS4B	382181	324608	408674	372576	368893	415717	0.0574771	0.186008	-	-	17	33.6	-
825	ENTPD6	18745.5	12300.2	18241.3	13297.7	17558.4	19247.7	0.0318606	0.0523083	-	-	5	11.3	-
826	ENTPD5	2822.03	2923.28	2797.27	2706.8	2742.79	2563.55	-0.0926577	0.356745	-	-	3	10	+
827	ZNF217	251009	228078	267669	262069	270726	287987	0.138358	0.63748	-	-	20	21	-
828	H2AFY	79067.6	62388.6	109134	129648	111066	116803	0.547831	1.50322	+	-	5	16	-
833	NDUFS6	168580	157026	110753	105956	89198	105100	-0.520491	1.65373	+	-	4	38.7	-
834	PEX14	162474	45360.5	56281.1	47326.3	42239.5	67473.9	-0.540219	0.547222	-	-	6	27.5	-
835	TRIM3	37760.1	45332.6	42318.5	40677.5	37891.9	37615.4	-0.107086	0.42321	-	-	6	10.1	-
836	TULP3	26388.4	31573.4	34923	33364	34234.9	31585.3	0.103405	0.33546	-	-	4	9.3	-
837	CS	969513	1.12379e+06	1.00581e+06	1.04617e+06	1.09983e+06	1.09598e+06	0.0675198	0.274961	-	-	20	38.4	-
838	SPAG7	616645	258633	269692	241819	215650	301232	-0.484389	0.711296	-	-	14	54.6	-
840	SEC22B	550246	394480	527529	498629	514597	550473	0.100935	0.288901	-	-	11	48.4	-
843	TACC1	786926	526760	524184	529665	442211	616432	-0.196562	0.445302	-	-	26	39.5	-
844	NME6	4635.25	2206.62	3021.83	2513.17	2750.79	4171.66	-0.0333104	0.0375041	-	-	3	16.1	+
846	LRCH4	42361.3	49220.2	42630.4	43042.1	39665.2	42672.2	-0.0956542	0.378256	-	-	5	11.1	-
847	MTX2	56303.4	30094.7	32507.9	35701.9	42909.5	52708	0.183933	0.293099	-	-	3	13	-
848	VPS26A	287814	226340	299030	257853	331447	306468	0.14238	0.419673	-	-	13	43.4	-
850	PMPCB	842231	1.05522e+06	1.01469e+06	1.09003e+06	1.04649e+06	1.01273e+06	0.119107	0.4569	-	-	19	41.1	-
851	SAP30	45961.5	39551	37714.4	42449.5	37381.1	46841.8	0.0388666	0.10749	-	-	3	11.4	-
852	MED24	73952.2	90790.5	94969.7	89641.6	95565.9	92481	0.104407	0.36566	-	-	9	12.5	-
853	KATNA1	59384.7	36800.2	51892.9	41045.9	54413.8	53767.7	0.0275354	0.0468086	-	-	5	12	-
854	E2F6	5846.81	5054.82	4170.03	4977.41	5243.5	4966.13	0.0242269	0.0568057	-	-	3	14.9	+
856	ZNF324	3319.11	5183.2	4968.69	4023.25	5211.46	4020.7	-0.00666927	0.0107416	-	-	3	6.3	+
857	PSIP1	962148	1.29257e+06	1.1334e+06	1.16354e+06	1.21827e+06	1.07194e+06	0.0361191	0.0987282	-	-	29	44.5	-
858	ERLIN1	328938	482962	476809	438843	448694	374995	-0.0122768	0.0242769	-	-	15	32.2	-
860	GPC4	16712.1	15523.9	16567.6	18932.3	21153.2	17845.5	0.244514	1.14986	-	-	3	7.4	-
861	NDUFS3	405555	200315	249282	255223	239424	311104	-0.0304081	0.0412069	-	-	14	50	-
862	SRSF10	376684	609086	490190	477468	469886	378519	-0.135087	0.295923	-	-	10	41.2	-
863	GMNN	445856	131299	132077	102541	89579.6	154153	-0.816338	0.865337	-	-	7	29.2	-
864	CLN5	70805.3	67849.3	94031.7	34552.4	35184.7	35344.6	-1.13137	3.97179	+	-	6	16.5	-	endo-/lysosome	GO-Term; Sardiello, M. et al. A Gene Network Regulating Lysosomal Biogenesis and Function. Science 325, 473–477 (2009); Palmieri, M. et al. mTORC1-independent TFEB activation via Akt inhibition promotes cellular clearance in neurodegenerative storage diseases. Nat Commun 8, 14338 (2017).
867	ECI2	435237	556266	463756	530974	411955	439604	-0.0745362	0.20637	-	-	15	47.6	-
869	TADA3	42374	31458	26703.6	27317.7	22104.9	31933.7	-0.294788	0.69093	-	-	4	10.9	-
870	TAF5L	15862.4	19004.5	22385.4	20555.7	16644.4	18805.7	-0.0229213	0.0504118	-	-	4	9.8	-
871	EED	295661	268574	381303	353091	415978	376503	0.289671	1.00375	-	-	14	37	-
872	BANF1	624647	26946.1	74746.2	60818.1	74085.7	92454.7	-0.531534	0.208511	-	-	8	58.4	-
873	SF3B1	3.05738e+06	3.44062e+06	3.38177e+06	3.45124e+06	3.48445e+06	3.36204e+06	0.0615464	0.245207	-	-	67	50.5	-
874	CSDE1	1.57733e+06	2.07687e+06	2.17695e+06	2.01695e+06	2.11485e+06	1.90395e+06	0.0625082	0.166348	-	-	47	53.5	-
875	WBP4	335835	483322	425095	449528	364398	346089	-0.0944834	0.226174	-	-	14	35.2	-
876	PRKRA	233333	264273	266336	273155	241205	261986	0.0239325	0.0814482	-	-	12	45.7	-
877	MTRF1	13145.3	19839.7	13290.2	14139.9	11798.3	11855.5	-0.269803	0.705133	-	-	5	13	-
878	LRP6	645.202	923.604	375.155	913.315	714.521	633.622	0.295733	0.396303	-	-	3	2.5	+
879	RPS6KA5	41638.9	40144.9	45982.4	36185.7	43698.2	43994.7	-0.047968	0.147379	-	-	10	14	-
880	MED6	63821.8	49262.4	50721	61390.7	61722.1	66835	0.222431	0.869834	-	-	4	15.4	-
881	MYCBP2	164469	143735	161280	149621	164974	168872	0.0428993	0.15392	-	-	27	6.6	-
882	GCAT	44029.2	55310.8	53208.3	53771	54801.1	51732.6	0.078144	0.266531	-	-	3	5.7	-
883	NPM3	103848	100161	122268	130491	133446	122974	0.250577	1.1864	-	-	3	21.9	-
884	LYPLA1	364264	295908	304477	334050	338005	334419	0.0674325	0.24626	-	-	5	23.4	-
885	ERAL1	51395.6	72255.1	65005.7	57179.7	63836.6	61275.7	-0.0367024	0.0913082	-	-	8	20.8	-
887	CREG1	20278.1	23394.2	20736.6	18728.1	18748.5	16754.2	-0.247248	1.15037	-	-	3	15.9	-
888	SNRNP200	2.27548e+06	2.60687e+06	3.02488e+06	2.83008e+06	3.18914e+06	2.81158e+06	0.166675	0.582321	-	-	87	39	-
889	TRMU	152357	125646	154691	147446	166944	168411	0.161776	0.633158	-	-	12	33	-
890	TIPRL	204830	308294	281231	258330	248441	233863	-0.0809003	0.196228	-	-	11	38.6	-
891	OFD1	10206.7	8503.81	10143.7	10019.5	11119.8	12631.3	0.225557	0.815507	-	-	4	4.5	+
892	TOM1L1	215576	94451.6	118889	110396	123853	146855	-0.0899151	0.113301	-	-	7	26.6	-
893	RPS6KA4	74541.4	83188.9	91766.9	76866.5	94173.2	84459.2	0.0345068	0.0988636	-	-	9	13.3	-
894	SURF6	321834	643681	485037	519279	516077	401774	0.0332408	0.0461282	-	-	13	30.7	-
898	UTP20	307707	321257	371312	371400	410391	372861	0.210231	0.983161	-	-	29	12.4	-
899	NUP155	988194	979204	1.05116e+06	964002	1.10435e+06	1.01892e+06	0.0309418	0.114099	-	-	33	27.6	-
900	RP2	45568.5	68221.6	48783.9	49945	47865.9	51756.3	-0.097866	0.240596	-	-	7	22.6	-
902	STK16	18979.8	19756.6	16721.3	18659.3	17134.4	18395.4	-0.0307816	0.0979985	-	-	3	9.5	-
903	WDHD1	844843	934464	953415	880515	870411	913482	-0.0348348	0.134469	-	-	38	36.7	-
904	CRTAP	171674	107055	129828	139057	112470	148686	-0.0123749	0.0215712	-	-	13	30.7	-
905	SLC25A12	96228.2	145671	124392	119805	112989	108413	-0.082912	0.20417	-	-	12	24.8	-
908	PALM	412331	279464	277467	287857	262444	303708	-0.15958	0.411139	-	-	15	38.5	-
909	ATP6AP2	180980	180154	197602	192607	198020	204740	0.0924817	0.436127	-	-	7	23	-
910	RNASEH2A	120419	92410.1	117804	106684	105205	126465	0.0382399	0.0979313	-	-	13	47.8	-
911	CDC123	249214	453586	307890	280367	263244	257428	-0.291097	0.67444	-	-	7	24.4	-
912	CAPN15	36569	33288.6	45303.2	34390.4	50291.3	40905.8	0.119787	0.275142	-	-	6	6.8	-
914	POP7	126425	206812	162862	159330	153365	144860	-0.0888677	0.195133	-	-	5	29.3	-
915	RPP40	303234	529769	433650	426215	413802	345437	-0.0644606	0.114483	-	-	7	23.2	-
916	EIF3G	1.38651e+06	1.38572e+06	1.59946e+06	1.60695e+06	1.48776e+06	1.52783e+06	0.0830913	0.335715	-	-	24	61.9	-
917	EIF3J	873366	135506	230228	149632	222227	254214	-0.562838	0.393342	-	-	4	14	-
918	CBR3	23386.2	14915.2	18231.1	15717.7	13446.3	19943.2	-0.19778	0.416055	-	-	4	22.7	-
919	PSMD10	340501	127266	156623	166986	167735	227791	-0.0297258	0.0288244	-	-	6	31	-
920	AP1G2	46327.1	48767.2	51631.8	53587.9	57896.4	53275	0.167604	0.83104	-	-	6	9.8	-
921	ZMPSTE24	782842	793788	846675	918264	996083	954381	0.243486	1.42084	-	-	20	36.4	-
922	IDH1	1.71238e+06	1.70914e+06	2.12655e+06	2.01473e+06	2.19202e+06	2.03739e+06	0.177261	0.708397	-	-	24	48.3	-
923	GATB	113911	179428	150442	140522	143189	133637	-0.0644938	0.144647	-	-	12	22.4	-
924	SCO1	385382	358880	308726	336447	247480	272826	-0.303481	1.08565	-	-	6	21.3	-
925	ATRN	106606	76108.6	119137	106452	114421	122823	0.210029	0.559098	-	-	11	8.3	-
926	RBBP9	4046.38	2847.14	4127.77	5002.6	4093.26	5056.75	0.374211	1.08027	-	-	3	22.5	+
927	STAM2	268324	165025	230466	209440	236154	270910	0.130956	0.278359	-	-	10	21	-
932	DHRS3	37260.6	28406.2	34228	32844.7	41471.6	38200.3	0.17411	0.553474	-	-	3	11.6	-
933	ARL6IP5	187683	190448	239868	233830	232159	215376	0.149164	0.558024	-	-	6	31.9	-
935	PIAS2	52430.1	67458.4	67349.5	65896.9	60843.9	60198.9	0.00633355	0.0161987	-	-	5	11.4	-
936	BCAS2	130797	29042.9	28264.3	29750	35853.7	48168.2	-0.354445	0.251589	-	-	5	27.6	-
937	DCTN3	618647	99372.5	140372	148955	219353	287131	0.0401828	0.0211254	-	-	5	28.5	-
938	DNAJC8	1.50569e+06	1.3537e+06	1.07636e+06	1.1975e+06	666464	947664	-0.512141	1.19969	-	-	19	59.7	-
940	RAD17	5890.26	5748.01	5400.4	5453.77	6197.84	5486.62	0.00682563	0.019819	-	-	4	6.5	+
941	ATP5H	2.24702e+06	771325	665257	728952	916272	860596	-0.334752	0.332484	-	-	11	68.9	-
943	FLOT1	194458	320674	273964	214489	212437	196079	-0.311727	0.863046	-	-	14	32.6	-
944	TRIO	106345	112429	121194	108187	117427	106496	-0.0329996	0.119089	-	-	22	8.3	-
945	ATP5L	918025	703128	715954	777509	758045	727493	-0.0360377	0.102487	-	-	4	38.8	-
946	CPD	648931	634993	644824	485247	448242	496613	-0.432865	2.61495	-	-	35	24.1	-
947	GLRX3	554625	328685	453732	427247	481665	571028	0.168868	0.351709	-	-	20	41.8	-
948	RSL1D1	1.60264e+06	4.00537e+06	2.68505e+06	2.88922e+06	2.86387e+06	2.17853e+06	0.0215534	0.0231359	-	-	34	46.3	-
949	WFS1	53112.3	67439.7	62561.2	58442.4	68877.8	59533.7	0.0322827	0.089128	-	-	9	11.9	-
950	CLPX	447416	641137	579334	521376	519337	484646	-0.113572	0.330097	-	-	15	29.2	-
951	NEBL	240022	242797	266946	243461	272827	228101	-0.0127032	0.0401092	-	-	7	23.7	-
952	SEC14L2	64626	132131	98084.3	110426	93740.7	85697.4	0.027635	0.0375508	-	-	8	24.7	-
953	TM7SF2	6839.49	6790.51	6851.81	5826.93	8443.1	7155.72	0.048571	0.116395	-	-	3	7.4	+
954	RNF8	16657.2	15670.4	17433.2	16504.5	16542.6	16866.2	0.0057184	0.0187275	-	-	3	7.8	-
955	SNCG	839821	703873	775455	864581	709847	790587	0.0273311	0.082057	-	-	13	90.6	-
956	CIAO1	445929	586641	599879	583703	492181	546581	0.000297323	0.00068154	-	-	9	30.4	-
957	PDE5A	16507.8	16323.2	16995.9	16769.7	20771.6	18413.9	0.162	0.661118	-	-	3	4.7	-
958	DFFB	98893	152205	119544	131301	119132	112305	-0.0115446	0.0233023	-	-	6	18.6	-
959	ZFAND5	507984	214786	228250	203426	161365	271055	-0.49496	0.687876	-	-	6	31.5	-
963	SRP72	1.32772e+06	1.97305e+06	1.81644e+06	1.80324e+06	1.87221e+06	1.552e+06	0.0463203	0.0998249	-	-	38	52.2	-
964	JTB	175122	49313.9	38785.7	42364.1	28049.8	39053.2	-0.950512	0.923793	-	-	3	18.8	-
965	DXO	19480	19880.7	18900.1	18495.1	20245.8	19393.9	-0.00379679	0.0125182	-	-	3	7.1	-
966	DDAH1	183364	195493	150747	195470	133417	172659	-0.0877113	0.201774	-	-	10	38.9	-
967	RECQL4	48784.3	75314.3	50216.9	52636.9	50837.8	47928.5	-0.174885	0.436404	-	-	10	11.3	-
968	RECQL5	172249	296473	222464	226184	162025	186688	-0.243877	0.519657	-	-	17	20.9	-
969	URI1	156381	128320	142135	149776	128998	144076	-0.0116979	0.0341671	-	-	12	24.2	-
970	B3GAT3	36105.7	21014.4	31983.5	29075.3	34300.8	34462.1	0.167371	0.342585	-	-	3	17.5	-
972	MTA2	1.09452e+06	1.41358e+06	1.42802e+06	1.3949e+06	1.59415e+06	1.30963e+06	0.132814	0.40935	-	-	28	40.9	-
973	USP1	14559.4	20693.6	17418.6	16692	19187.6	16738.4	0.0102426	0.0224985	-	-	4	5	-
974	STK10	518214	646101	654984	631417	697635	620443	0.105865	0.365568	-	-	39	43.7	-
975	GFPT2	51639.3	50884.5	70021.2	50184.7	62194.2	58650.6	-0.00243841	0.00506496	-	-	11	18.3	-
979	TOMM70A	2.11452e+06	1.51051e+06	1.42576e+06	1.66798e+06	1.40776e+06	1.98529e+06	0.0112552	0.019801	-	-	34	58.2	-
980	IPO13	25464.5	21538.1	25958.9	22776	23751.1	28140.8	0.0321879	0.0865861	-	-	5	8.4	-
981	DDHD2	39662.3	34213.8	41190.6	39865.2	49125.7	44895.6	0.21784	0.860399	-	-	4	7.5	-
982	MYO1D	247601	248866	295662	261293	319753	283509	0.126228	0.458915	-	-	26	28.5	-
983	TOX4	87349.9	89177.1	65222.7	74379.9	58915	70319	-0.240463	0.741355	-	-	8	15.6	-
984	MICAL2	43525.7	49420.6	51671.4	43300.6	50162.2	49770.6	-0.0133543	0.0386751	-	-	9	10.5	-
985	KIAA0754	6254.5	2844.72	5201.83	3946.47	4811.28	6138.77	0.11091	0.134716	-	-	3	2.5	+
986	SEC24D	384284	396540	429966	464086	446810	438261	0.157328	0.836913	-	-	16	16.9	-
987	FCHSD2	56282	54543.2	63035.9	65236.6	62721.9	66973.3	0.167331	0.803063	-	-	7	11.4	-
988	UFL1	507622	536521	622945	565428	641164	594685	0.115223	0.447893	-	-	29	35.3	-
992	FARP2	9459.45	13161.5	10895.5	10767.1	10711.8	14004.5	0.0839446	0.190999	-	-	3	4.6	+
993	UBXN7	433991	248543	280869	282786	307334	409447	0.0773785	0.122531	-	-	18	40.3	-
994	KLHL18	37835.1	48927.9	50049.7	48615.7	43870.6	45435.7	0.0215859	0.0550329	-	-	4	8.4	-
995	SUN1	116147	122494	154815	138181	147787	145373	0.143543	0.501133	-	-	8	13	-
996	PROSC	592501	751964	670297	738306	719289	578780	0.0138408	0.0336677	-	-	14	50.2	-
997	ERLIN2	289622	457868	409341	385825	368761	326660	-0.0746607	0.158911	-	-	15	37.8	-
998	PRPF6	902893	1.28469e+06	1.16323e+06	1.12892e+06	1.18897e+06	1.05502e+06	0.0232441	0.055065	-	-	34	30.6	-
999	DKK1	102716	58038.6	75689.8	144960	72952.2	124693	0.515715	0.877129	-	-	4	14.3	-
1000	LPHN1	52587.4	47895.4	42004.3	35176	35544.6	33347	-0.447787	2.14299	-	-	5	3.7	-
1001	PCF11	248592	293668	296216	274475	301218	268493	0.0125839	0.0385667	-	-	23	16.5	-
1002	FRYL	208385	241785	262165	243994	268568	247826	0.0993345	0.36681	-	-	21	7.8	-
1005	ENDOD1	362503	399333	376466	394746	356737	357141	-0.0386076	0.149468	-	-	15	34.8	-
1006	GLCE	139508	213712	196743	178083	186477	163426	-0.0373836	0.0785021	-	-	10	19.9	-
1008	GLS	707048	833627	821779	755250	733574	792036	-0.0474995	0.172415	-	-	5	8	-
1009	HAUS5	82114	89623.9	85818	101365	95999.4	93818	0.177194	0.94929	-	-	10	19	-
1010	UBOX5	33205.8	49622.9	39568.9	39398.1	36927.9	37187.3	-0.0897209	0.228533	-	-	6	19.9	-
1011	FBXO21	262030	132298	111788	125975	123005	122592	-0.342856	0.542414	-	-	5	9.5	-
1013	RHOBTB3	6551.11	6075.35	6112.48	6041.76	6483.73	5356.81	-0.0710998	0.234067	-	-	3	5.4	+
1014	SOGA1	24723.9	35985.4	33673.1	25119.5	33033.5	28065.7	-0.121124	0.281561	-	-	6	5.4	-
1015	USP19	347445	532791	429446	471898	431771	438919	0.0566225	0.131745	-	-	22	24.6	-
1016	WDR47	74005.7	90604.3	86046.3	86812	80491.3	82727.1	0.000919818	0.00268843	-	-	5	5.7	-
1017	AP2A2	425274	477446	504226	497763	495177	473055	0.0625375	0.245852	-	-	18	21.4	-
1018	SEC31A	677856	821216	828356	824102	777324	706615	-0.00890961	0.0248659	-	-	28	22.2	-
1019	CLSTN1	115130	143393	121059	149887	135358	140355	0.170266	0.707679	-	-	7	6.7	-
1020	HEXIM1	938245	395796	414314	334239	369967	519368	-0.420137	0.571926	-	-	18	43.7	-
1021	TJP3	53082.9	71268.4	61489.9	59209.2	59853.6	55837	-0.0777929	0.239536	-	-	8	11.8	-
1022	DIRAS1	21661.4	25702.6	28082.4	25716.5	25446.2	25124.4	0.0241773	0.0681974	-	-	4	25.8	-
1024	CCNB2	170883	231155	204089	206500	210609	187030	0.00430165	0.0107258	-	-	12	28.1	-
1026	UBR5	277222	338595	339172	333307	356125	329183	0.098502	0.370274	-	-	35	15.4	-
1027	AGFG2	134038	99478	114221	116465	153874	150899	0.276105	0.878024	-	-	9	19.8	-
1028	SCAF4	218402	211758	214666	192152	202477	182472	-0.161269	0.884419	-	-	6	6.7	-
1029	NDUFB6	242198	101749	118482	115955	113497	134691	-0.239996	0.333221	-	-	8	41.4	-
1030	MFN2	421464	520809	533180	530863	653998	524557	0.212648	0.746509	-	-	19	25.8	-
1031	DUSP14	33992.6	54033.1	45956.4	41060.3	40362.5	38337.9	-0.136598	0.333204	-	-	3	12.6	-
1032	SNUPN	141979	135258	153877	136816	176093	174016	0.168208	0.611633	-	-	4	9.2	-
1033	UBE4B	256894	340066	340483	311614	306533	288027	-0.0375219	0.101468	-	-	21	20.9	-
1036	IKBKAP	745682	891088	956297	924289	1.01672e+06	874229	0.12354	0.432759	-	-	31	27.5	-
1039	NDUFB4	63295.6	60985.6	46284.1	42831.2	48996.6	46196.4	-0.293988	1.05731	-	-	6	38.8	-
1041	NDUFA7	580168	499990	452014	464752	329656	454917	-0.303904	0.941002	-	-	9	69	-
1042	RTN3	102683	88116	92968.3	93394.3	80734.5	91493.1	-0.0953604	0.366074	-	-	12	19	-
1043	LETM1	1.74425e+06	1.27377e+06	1.31783e+06	1.49244e+06	1.10275e+06	1.36094e+06	-0.128837	0.322263	-	-	39	45.3	-
1045	STBD1	113382	88283.5	110684	97167	124070	118232	0.121153	0.353655	-	-	10	31.3	-
1047	ZRANB2	822413	1.20992e+06	909160	932467	903806	852100	-0.111049	0.300306	-	-	17	43.8	-
1048	SNX4	95752.8	124467	118945	109229	119095	112377	0.0147879	0.0401416	-	-	10	26.2	-
1050	LUC7L3	857698	1.30989e+06	1.10451e+06	1.11051e+06	1.04913e+06	949903	-0.0550425	0.123216	-	-	25	44	-
1051	KIF20A	203464	250628	251938	203881	231688	224393	-0.0924846	0.319767	-	-	19	26.2	-
1052	KIF4A	537651	778771	757068	603876	636801	614569	-0.141208	0.398748	-	-	44	37	-
1053	SBF1	27387.4	30434.8	30592.4	30667.6	32302.3	31315.2	0.0942705	0.402285	-	-	5	4.1	-
1054	GOSR1	319652	262412	321745	314455	322486	339483	0.117058	0.459429	-	-	12	45.6	-
1055	KAT7	138651	267686	223334	211959	198972	177684	-0.0485142	0.0735871	-	-	12	21.3	-
1057	ATE1	153823	146558	165506	166931	192583	204694	0.272856	1.28586	-	-	3	6.2	-
1058	TNKS	20266	26929.4	25053.6	26573.1	28302.3	26016.1	0.172343	0.60709	-	-	4	3.1	-
1061	VAPB	1.14139e+06	473350	578554	657282	521806	716362	-0.115787	0.137767	-	-	13	53.9	-
1062	RASAL1	56608.7	75227.4	65696.2	67893.1	73735.2	66281.8	0.0820456	0.254917	-	-	11	16.6	-
1064	MPZL1	285103	341859	306658	339521	267673	294725	-0.0527244	0.158533	-	-	6	25.7	-
1065	NDUFC2;NDUFC2-KCTD14	91266.8	47801	61292.1	57596.9	59145.9	60925.4	-0.12184	0.21772	-	-	4	35.4	-
1066	NDUFA10	496440	540647	651356	579476	627605	603056	0.109047	0.381517	-	-	16	36.1	-
1067	FKBP9	744476	589446	777602	823847	818209	839455	0.243227	0.997994	-	-	20	27.4	-
1068	PGLS	421015	279930	222114	243117	280309	281777	-0.149004	0.272679	-	-	9	45	-
1069	PAPSS2	469404	508894	550708	540029	606451	555090	0.155555	0.718035	-	-	23	34	-
1070	SMC2	1.00185e+06	1.35748e+06	1.46791e+06	1.32477e+06	1.46421e+06	1.26906e+06	0.100752	0.256903	-	-	53	42.4	-
1071	ATG7	171848	206582	215717	209529	204776	199293	0.0530337	0.17754	-	-	19	27.6	-
1072	TACC2	182306	156102	165834	166199	153167	183724	-0.00434406	0.0126863	-	-	11	23.8	-
1073	TRIM16	45813.5	38828.1	49375	47209.8	54412.8	52338.5	0.20475	0.802009	-	-	9	24.8	-
1074	FARS2	27660.6	24475.1	31918	25334.8	32853.5	30741.6	0.0812799	0.213986	-	-	6	13.7	-
1075	ZBTB7A	31100.8	21705.7	24835.5	28755.7	12747.1	24972.2	-0.291026	0.418543	-	-	3	6.5	-
1076	LYPLA2	522252	270386	232161	299974	392478	418647	0.196099	0.266457	-	-	8	32.5	-
1077	IPO7	1.07115e+06	662855	922461	920095	1.03764e+06	1.07062e+06	0.21404	0.545383	-	-	28	25.9	-
1078	ARIH2	154834	170920	185374	208641	153036	159770	0.018803	0.0443119	-	-	13	33.9	-
1080	MAP3K6	17000.6	21062.8	20365.9	19349.5	20639.7	20308.7	0.0511236	0.160688	-	-	3	2.9	-
1081	SLU7	152036	161407	178864	164667	186100	177276	0.10255	0.420779	-	-	11	21.5	-
1082	PGM3	853413	1.12298e+06	1.07199e+06	1.07203e+06	1.04423e+06	973876	0.0285559	0.0785652	-	-	25	43.2	-
1083	MOCS3	55169.2	69748.1	65651	59860.5	66785	62342.7	-0.00649503	0.0177962	-	-	10	32.8	-
1085	CD2BP2	321781	252359	211706	243483	156852	238078	-0.306318	0.676721	-	-	8	25.8	-
1087	ZFYVE9	82254.6	81805.1	85856.4	75816.8	73475.1	75601	-0.152011	0.835112	-	-	9	9.8	-
1091	SVIL	42663.3	58761.6	52373.2	55442	51556.8	49716.6	0.0380583	0.0987357	-	-	9	7.7	-
1092	BAG4	355419	120595	115544	92013.9	92090.8	133887	-0.708684	0.838703	-	-	7	25.9	-
1093	AHSA1	1.58209e+06	2.05807e+06	2.11366e+06	2.02294e+06	2.26411e+06	1.84613e+06	0.0990123	0.27497	-	-	24	65.1	-
1094	PARN	1.23211e+06	1.38714e+06	1.44407e+06	1.38269e+06	1.50915e+06	1.41382e+06	0.0858111	0.346246	-	-	28	43.4	-
1095	TGDS	21730.4	23371.2	22108.6	23922.2	21033.5	24212.2	0.0392438	0.134196	-	-	7	23.4	-
1096	PSMG1	664304	673715	713163	816201	695845	730786	0.126309	0.576657	-	-	12	34.7	-
1097	SGPL1	552703	615434	677846	634701	705475	641308	0.105541	0.412067	-	-	19	35.7	-
1098	CLDN7	147971	193359	198008	268783	147580	134487	-0.0289204	0.037013	-	-	3	7.6	-
1100	NSA2	19470.6	48788.3	37965.3	39969.5	31001.9	23676.8	-0.0992614	0.103883	-	-	5	18.8	-
1101	H6PD	129759	134346	144938	142619	169469	166468	0.223737	1.05943	-	-	15	20.1	-
1102	SEC24A	241990	319824	310896	300007	316285	283693	0.0539661	0.154797	-	-	12	13.1	-
1103	SEC24B	270486	347853	337985	333906	361025	325080	0.100447	0.340479	-	-	16	17.6	-
1106	NPTXR	24878.6	16344.9	17075	17200.2	16165.7	17880.4	-0.160629	0.40121	-	-	4	6.4	-
1107	CBX6	8962.64	6262.44	7977.07	6436.45	7768.43	8154.82	-0.044989	0.0954704	-	-	3	7.8	+
1108	NADK	147141	212800	170083	179614	168489	161121	-0.0424154	0.104525	-	-	9	23.1	-
1109	TDP2	274068	356671	317281	327803	295197	301265	-0.0297841	0.0867613	-	-	9	25	-
1112	METTL18	33614.9	25295.5	34074.3	32942.3	40993.8	38324.1	0.278979	0.91486	-	-	3	8.9	-
1113	ETHE1	395699	434120	416110	445744	377194	392481	-0.0384391	0.136789	-	-	10	49.2	-
1114	ACSL3	632306	923852	900458	790669	874586	762794	0.00134085	0.00271379	-	-	20	33.9	-
1115	POLR1A	395760	426605	470910	440452	476887	461134	0.0949466	0.39832	-	-	32	24.6	-
1116	PCNT	17810.1	19829.2	18227.7	18022.4	18725	18930.2	-0.00367039	0.0118126	-	-	12	4.4	-
1117	YEATS4	84839.1	71336.7	80524.5	80065.6	90314.6	84498.7	0.108756	0.433678	-	-	5	22.5	-
1119	ZBTB11	32689.6	44245.4	38939.4	38588.1	36904.4	36372	-0.0402725	0.11071	-	-	5	5.1	-
1120	CNOT4	320127	277838	333973	343970	329816	330256	0.111637	0.478726	-	-	15	22.5	-
1121	STAMBP	801790	546263	716858	675480	661668	725714	0.0156379	0.0350739	-	-	15	33	-
1123	CPSF4	25486.6	21268.8	24158.6	25602.2	30428.1	29294	0.267087	1.14389	-	-	4	22.3	-
1124	NFATC1	25402.2	33669.6	29299.5	26967	24837.5	25060.5	-0.192714	0.716714	-	-	4	13.9	-
1125	ASMTL	316304	354692	372590	335970	359291	391744	0.0593106	0.211059	-	-	17	27.7	-
1126	CDS2	36175.3	30960.3	39215.2	32940.1	42046.4	37722.1	0.0834661	0.237782	-	-	3	9.7	-
1127	FGFR1OP	30708.4	23569.2	20825.9	19565.9	16820.6	19337.2	-0.414652	1.38036	-	-	4	20.3	-
1128	PPP1R3D	39388.5	39526.2	37072.5	40870.5	39070.7	38110.1	0.0254619	0.0942933	-	-	4	18.1	-
1129	BRD1	24861.9	37014.3	34355.7	31811.6	33196.5	28851.4	-0.0177794	0.0364625	-	-	8	9.1	-
1130	POP4	51009.9	68525.7	64807.9	68416.8	59741.4	58836.9	0.0287373	0.0715582	-	-	5	30	-
1131	HERC2	167368	219179	220046	205435	214227	196007	0.0319277	0.0863003	-	-	34	8.2	-
1132	RAB3D	122575	121954	139242	137704	143584	142120	0.144326	0.702388	-	-	4	20.5	-
1133	SNAP29	291818	200265	204676	188901	154769	189243	-0.370778	1.14317	-	-	15	69	-
1134	OXSR1	199661	161947	202936	166210	199499	207486	0.0227683	0.0578872	-	-	7	16.1	-
1135	GGPS1	153589	45405.2	70725.2	66207.6	69768.2	118924	0.0518166	0.0404477	-	-	6	19.7	-
1137	HSPA4L	977615	1.0829e+06	1.09514e+06	1.08719e+06	1.09276e+06	1.09058e+06	0.0534428	0.22273	-	-	38	47.8	-
1138	PTBP3	36299.2	35872.5	38050	40134.9	39577.6	46172.7	0.188622	0.886595	-	-	3	7.5	-
1139	TBC1D8	23319.9	24419.9	20351.2	20225	19347.8	17140.1	-0.263015	1.12271	-	-	4	3.9	-
1140	STARD3NL	63030.4	40976.4	49002	28219.8	31051.9	31905.4	-0.726166	2.43122	+	-	3	15	-
1141	LSM8	141416	118894	119126	120638	138694	132926	0.0503623	0.166314	-	-	5	54.2	-
1142	AP2A1	1.19006e+06	1.39304e+06	1.47922e+06	1.43784e+06	1.52235e+06	1.37859e+06	0.0997619	0.369618	-	-	23	30.4	-
1143	WIZ	35722.7	32931.2	35507.3	33601.4	31558.8	33243	-0.0815978	0.350503	-	-	6	9.7	-
1144	DDX58	38508	18099.1	28741.2	23765.8	26682.5	32648.3	0.0158615	0.0195754	-	-	5	5.2	-
1147	TTC4	280730	226309	220170	252860	196371	268960	-0.0222625	0.0489848	-	-	10	22.5	-
1149	BAG2	1.17741e+06	521535	802081	803962	919683	1.13905e+06	0.257991	0.3903	-	-	11	45.5	-
1150	BAG3	1.77371e+06	435789	390638	305910	375913	347360	-0.972741	0.937316	-	-	26	43.3	-
1151	MAP4K4	381123	542006	592251	553233	784391	480115	0.256021	0.510898	-	-	17	15.2	-
1152	MLYCD	81618.6	65876	79611.4	79871.4	90642.5	95793.8	0.232058	0.923893	-	-	9	21.4	-
1153	CRYZL1	439743	504154	468311	508715	443625	488407	0.0287643	0.0994821	-	-	9	28.1	-
1154	AIFM1	1.23887e+06	1.87668e+06	1.59223e+06	1.60717e+06	1.71928e+06	1.48923e+06	0.0508787	0.114785	-	-	23	38.8	-
1155	CLIC3	94895.8	30997.6	34006.5	36839.3	53970	73183.9	0.180207	0.15215	-	-	7	40.3	-
1158	LATS1	23349.3	18039.6	23112.1	17649.6	24037.5	23909.9	0.0197789	0.0397181	-	-	7	7	-
1159	NUDT14	23677.4	30328.6	25821	28621.5	24470	25050	-0.026605	0.0708021	-	-	3	18.5	-
1160	TSPAN13	66906.5	47950	46577.9	55727.2	34532.6	48927.6	-0.22211	0.457892	-	-	4	25.5	-
1162	BPNT1	632072	972316	786462	809954	630941	671182	-0.164948	0.40657	-	-	14	47.1	-
1163	DDAH2	222781	168053	138282	161017	167339	212511	0.0484584	0.0892572	-	-	7	26.7	-
1164	ABHD16A	34248.3	40856	36822.7	35477.8	35144.2	34290.2	-0.0897273	0.354436	-	-	12	23.4	-
1166	TXNDC12	592950	164907	170388	174299	190548	211267	-0.415871	0.390878	-	-	6	34.9	-
1167	TRUB2	117620	147272	147515	128838	153968	137009	0.0296616	0.0806042	-	-	9	30.8	-
1168	ECD	86613.4	51330.6	76154.3	70705.9	85446.8	90538.1	0.230682	0.50965	-	-	5	6.2	-
1169	SYF2	86499.6	41176.8	48687.9	44176.1	37153.1	57733.8	-0.290641	0.443753	-	-	3	12.8	-
1170	MBD3	308262	238186	210315	233641	194854	262954	-0.122436	0.289197	-	-	9	27.8	-
1171	TOP3B	72753.7	83393.7	94231.7	85158.7	95386.9	82858.8	0.0784764	0.246774	-	-	8	12.2	-
1172	NUDT3	186799	230529	224578	241320	216234	215482	0.0724866	0.246896	-	-	8	46.5	-
1174	BCL10	123807	45276.7	59886.2	48512.5	50640.9	78406.7	-0.267127	0.298695	-	-	6	20.6	-
1175	NDUFB10	528512	231025	229008	214733	227146	308766	-0.297568	0.390074	-	-	10	54.1	-
1176	CLPTM1	679530	784418	853874	826099	845855	788282	0.0917515	0.341492	-	-	16	20.8	-
1177	ZBED1	30917.3	35106.8	36135.6	33518.2	37257.7	35465.1	0.0584333	0.206896	-	-	3	6.1	-
1178	MOCS2	78130.2	82363.6	81513.4	83408.8	87107.1	90011.2	0.106057	0.518618	-	-	6	36.7	-
1179	TOMM40	1.4218e+06	1.8868e+06	1.97285e+06	2.16309e+06	1.71853e+06	1.6469e+06	0.0700276	0.158503	-	-	13	45.4	-
1180	PEX11B	31479.1	29674	31412.8	28426.2	33699.7	31022.8	0.00611324	0.0187813	-	-	6	31.7	-
1181	PAK4	494793	728446	636439	665560	643925	595706	0.0514641	0.124803	-	-	18	41.5	-
1183	CHEK2	61979.9	87414.8	81538.2	74752.7	72009.9	70747.1	-0.071387	0.19203	-	-	11	22.5	-
1185	ACTL6A	724055	759969	787400	820584	811896	839521	0.122792	0.647272	-	-	19	47.8	-
1186	WHSC1	194237	249387	255622	231488	250062	222792	0.0195685	0.0512856	-	-	4	3.1	-
1188	MOCS2	81062.8	49111.6	68696.7	70976.7	81878.4	82167.3	0.268016	0.687334	-	-	4	39.8	-
1191	LDHA	4.43164e+06	7.20503e+06	6.13565e+06	6.26878e+06	6.21876e+06	5.10081e+06	0.00715912	0.01226	-	-	22	59.3	-
1192	GLUD1	1.68486e+06	2.0052e+06	2.04834e+06	2.09296e+06	2.12691e+06	2.00466e+06	0.122275	0.491008	-	-	29	52.9	-
1193	DHFR	164282	154823	197319	179703	222387	215600	0.259906	0.98502	-	-	6	35.8	-
1194	CYB5R3	609120	887117	705941	754174	729597	692323	-0.000651535	0.00145143	-	-	15	40.7	-
1196	MT-CO2	154392	146192	153199	165278	188484	175827	0.221206	1.21423	-	-	7	30.8	-
1197	SOD1	433201	222555	216644	188402	200093	149707	-0.6293	1.23136	-	-	11	48.7	-
1198	PNP	786257	836481	848065	883134	901177	841760	0.0881142	0.419516	-	-	19	66.4	-
1199	HPRT1	1.03071e+06	906602	966897	1.05138e+06	746907	1.00279e+06	-0.066102	0.170038	-	-	12	50.9	-
1200	GOT2	2.23952e+06	2.30777e+06	2.3302e+06	2.38923e+06	2.07876e+06	2.30195e+06	-0.0250056	0.0885635	-	-	29	64	-
1201	ABL1	23713.6	27744.7	25336.2	23903.4	24762.1	24922.2	-0.0587814	0.216937	-	-	4	7.2	-
1202	EGFR	859907	871727	982120	887173	826341	916248	-0.0440893	0.16332	-	-	39	37.5	-
1203	PGK1	7.46954e+06	1.53601e+07	1.11091e+07	1.24255e+07	9.73186e+06	8.5322e+06	-0.101646	0.14026	-	-	50	83	-
1204	AK1	247641	319886	301392	292562	280564	289225	-0.00272822	0.00754248	-	-	14	61.9	-
1207	PLAU	44679.3	50334.1	45561.9	59982.6	52234.3	52610.5	0.22864	1.09043	-	-	8	23.2	-
1208	ADA	368308	292346	307596	311847	309256	360789	0.023722	0.0664059	-	-	13	35.8	-
1209	CA2	335018	428076	427943	426271	425137	409249	0.091052	0.309075	-	-	9	48.8	-
1210	ASS1	465976	470415	562314	560690	551874	551554	0.156492	0.705172	-	-	16	30.1	-
1211	TIMP1	39398.5	50888.2	45837.7	60788.2	46771	49415.6	0.204121	0.66164	-	-	4	23.7	-
1212	CST3	54292.1	34131.3	27737.7	33195.3	38200.9	38412.4	-0.025842	0.0372466	-	-	4	30.8	-
1215	NRAS	404785	639834	470854	544878	399451	447745	-0.107835	0.220878	-	-	4	27.5	-
1216	HRAS	613458	688173	683802	712153	642182	697329	0.047897	0.184296	-	-	6	22.2	-
1219	LDLR	343836	350540	378839	214977	189558	226955	-0.767885	3.67947	+	-	15	20.2	-	Akt signalling (upstream), insulin signalling	Bjune, K., Sundvold, H., Leren, T. P. & Naderi, S. MK-2206, an allosteric inhibitor of AKT, stimulates LDLR expression and LDL uptake: A potential hypocholesterolemic agent. Atherosclerosis 276, 28–38 (2018).
1221	TGFB1	60719.8	72826	66682.8	73760.7	67855.4	68672.5	0.0737049	0.275832	-	-	6	16.9	-
1226	HLA-B	103138	170610	132574	153083	129422	121710	0.0159202	0.0279687	-	-	3	10.5	-
1229	COL1A1	182045	163356	217175	199598	181973	221468	0.105583	0.321863	-	-	4	3.8	-
1230	COL2A1	14740.9	17982.5	17316.8	17678.4	14630.8	18384.2	0.0169577	0.0419693	-	-	3	2.1	-
1231	LMNA	4.49873e+06	6.70922e+06	6.10875e+06	5.28245e+06	5.98875e+06	4.91792e+06	-0.0816779	0.183605	-	-	83	81.3	-
1235	MBP	81698.9	20769.9	22859	18390.8	16359.8	21473.7	-0.861952	0.896584	-	-	3	16.2	-
1236	FN1	85060.1	46672.3	70682.3	53674.4	54097.2	83695.2	-0.0691544	0.0951993	-	-	13	7	-
1238	TFRC	3.33223e+06	4.58662e+06	4.22744e+06	1.67885e+06	1.98425e+06	1.7534e+06	-1.15583	3.94314	+	-	50	58.2	-	direct interactor, insulin signalling	Hsu, J.-W. et al. The protein kinase Akt acts as a coat adaptor in endocytic recycling. Nat Cell Biol 22, 927–933 (2020).
1241	FTL	71361	62549.9	90575.8	90553.7	89084.9	90175.9	0.282476	1.00141	-	-	6	41.7	-
1242	FTH1	15028.8	16606.1	17755.3	18573.9	12372.1	15897.4	-0.0928474	0.219425	-	-	7	49.2	-
1243	MT2A	639444	1.00595e+06	570847	541915	107655	71754.8	-2.15159	1.73578	+	-	4	70.5	-
1252	HMGCR	24787.5	25459.3	28234.9	25553.4	35071.6	29629.2	0.19185	0.644937	-	-	4	5.4	-
1253	CAT	1.31433e+06	1.76722e+06	1.51097e+06	1.62237e+06	1.39212e+06	1.39993e+06	-0.0501829	0.135825	-	-	29	46.1	-
1254	RAF1	103312	134079	121398	109241	126181	114044	-0.032415	0.091097	-	-	9	18.5	-
1255	GBA	197632	173408	213084	163802	163052	154139	-0.275633	1.36479	-	-	9	18	-
1256	FUCA1	130683	161103	158737	119706	133323	102775	-0.342264	1.33445	-	-	4	10.1	-
1257	ALDOA	7.89939e+06	1.3416e+07	9.1342e+06	9.98034e+06	8.293e+06	8.36821e+06	-0.160999	0.328866	-	-	4	6	-
1259	CSTB	617750	386686	371934	401204	372992	418562	-0.168104	0.365691	-	-	7	89.8	-
1260	ANXA1	2.37785e+06	4.16162e+06	2.14915e+06	2.63945e+06	1.51811e+06	2.02626e+06	-0.463082	0.784744	-	-	36	76.9	-
1261	APOB	44542	50708.3	52090.7	45648.6	41196.4	49417.6	-0.113433	0.419008	-	-	4	0.8	-
1263	PRNP	93831.2	30148.1	38216.2	35483.4	28755.5	38701.5	-0.484316	0.576643	-	-	3	12.3	-
1264	SOD2	927131	824257	774833	856392	656778	676451	-0.212697	0.769197	-	-	10	44.3	-
1265	OAT	1.63719e+06	2.102e+06	2.02744e+06	2.06411e+06	1.85855e+06	1.89487e+06	0.0197171	0.0539751	-	-	25	56.7	-
1266	TK1	1.15197e+06	929003	931864	940612	779481	1.06246e+06	-0.118794	0.334226	-	-	18	67.9	-
1269	TUBB4A	112144	207457	163969	174310	144809	136140	-0.050229	0.0795088	-	-	4	11.3	-
1270	GAPDH	1.58142e+07	2.67568e+07	2.10734e+07	2.17718e+07	1.99198e+07	1.78896e+07	-0.0669205	0.121316	-	-	37	73.4	-
1271	ASL	354227	360214	358746	346445	403277	397526	0.0929843	0.406912	-	-	17	35.1	-
1272	HLA-A	395371	416578	424609	425949	370061	447013	0.00361152	0.0112019	-	-	6	17.3	-
1273	ERBB2	62022.7	84529.3	72825	69780.5	61728.7	64485.1	-0.152983	0.511458	-	-	9	7.4	-
1274	CAPNS1	1.88258e+06	330640	647322	632793	668764	1.00424e+06	0.0256244	0.0150084	-	-	14	72.8	-
1276	HSPB1	984043	1.21544e+06	971316	1.01095e+06	839552	954513	-0.173349	0.632144	-	-	15	66.3	-
1277	TYMS	471727	407785	531258	451492	508124	539942	0.0925044	0.292092	-	-	15	52.7	-
1278	RPN1	2.39225e+06	4.80759e+06	3.67447e+06	4.01404e+06	3.51602e+06	2.93039e+06	-0.0103766	0.0135341	-	-	47	59.3	-
1279	RPN2	1.01765e+06	688173	1.03534e+06	902763	1.30986e+06	1.18199e+06	0.315621	0.759224	-	-	21	38.4	-
1280	GNAI2	340073	384496	394548	389731	391197	395254	0.0747133	0.317773	-	-	10	34.1	-
1282	SLC4A2	192992	142537	174920	156312	198180	202079	0.126529	0.344413	-	-	14	13.2	-
1283	ATP1A1	5.61246e+06	6.29222e+06	6.32359e+06	6.768e+06	6.58257e+06	6.54394e+06	0.128198	0.56403	-	-	37	30.8	-
1284	ATP1B1	720506	721372	698799	769143	628415	703651	-0.0316007	0.107875	-	-	16	36.5	-
1288	ARG1	2638.84	2372.37	4721.64	2970.45	3195.27	4217.96	0.145879	0.206809	-	-	3	11	+
1289	APOD	1214.1	1220.1	829.791	1337.53	976.107	963.536	0.0111307	0.0175702	-	-	3	21.2	+
1290	ALDH2	1.07912e+06	1.26446e+06	1.27387e+06	1.30547e+06	1.42802e+06	1.28408e+06	0.153905	0.668164	-	-	23	39.8	-
1292	HMGN1	825359	381095	656781	597873	525509	692126	0.0246678	0.0306501	-	-	12	62	-
1293	SLC25A5	1.78952e+06	3.70739e+06	2.70427e+06	2.76827e+06	2.54001e+06	2.13335e+06	-0.0860904	0.124106	-	-	12	31.2	-
1294	ISG15	205794	258639	261566	281510	283419	253799	0.180163	0.69454	-	-	5	25.5	-
1295	PCCA	131186	131125	135581	132322	140692	140796	0.0561635	0.249691	-	-	17	25.7	-
1296	PCCB	158189	203964	169767	177150	169959	166956	-0.0412951	0.127602	-	-	19	41.2	-
1297	EIF2S1	2.34946e+06	3.43199e+06	2.84124e+06	3.20513e+06	2.5597e+06	2.64455e+06	-0.0261714	0.0547498	-	-	37	79.4	-
1298	HMGN2	5.01469e+06	1.55233e+06	2.913e+06	2.76883e+06	2.45746e+06	3.27444e+06	-0.00846868	0.00729859	-	-	11	67.8	-
1300	ICAM1	28263.2	24732.7	23075.9	27818.1	18483.7	22461.6	-0.160662	0.414852	-	-	4	8.5	-
1303	RPLP0;RPLP0P6	2.16219e+06	1.555e+06	1.92708e+06	2.00918e+06	2.14067e+06	2.24142e+06	0.191088	0.648877	-	-	17	50.2	-
1305	POLR3D	29047.9	37085.6	35238.3	30781.9	32973.2	34871.7	-0.0336693	0.0946615	-	-	10	29.9	-
1306	SSB	3.06394e+06	3.388e+06	3.3829e+06	3.57319e+06	2.72394e+06	3.32423e+06	-0.0393852	0.109495	-	-	38	67.2	-
1308	ITGB1	3.51529e+06	3.81188e+06	3.60203e+06	3.88178e+06	2.4976e+06	3.06527e+06	-0.233228	0.674573	-	-	35	36.2	-
1309	KRT18	2.9151e+06	4.33959e+06	3.31498e+06	3.31532e+06	3.12036e+06	3.25969e+06	-0.104838	0.273512	-	-	31	57.2	-
1311	UROD	528204	404862	332572	365475	243438	343797	-0.40577	0.974694	-	-	11	32.7	-
1312	INSR	135437	122264	151086	130058	143245	148983	0.0499319	0.162212	-	-	10	7.4	-
1313	GLA	46055.2	61371.5	58101.8	58784.2	55671.7	47823.8	-0.0231383	0.0549571	-	-	9	26.8	-
1314	GSN	1.02924e+06	1.51572e+06	1.34044e+06	1.36083e+06	1.34831e+06	1.21921e+06	0.0324339	0.0741482	-	-	14	22	-
1315	RB1	566563	619579	686661	580962	691228	626068	0.020267	0.0603738	-	-	28	27.4	-
1317	CDK1	998773	1.63058e+06	1.31557e+06	1.23034e+06	1.25417e+06	1.14801e+06	-0.0914571	0.20171	-	-	17	60.3	-
1318	ATP5B	3.60313e+06	5.27703e+06	4.45087e+06	4.59814e+06	4.19842e+06	4.04026e+06	-0.0392393	0.0902309	-	-	28	58.6	-
1320	S100A6	6.48523e+06	2.44621e+06	1.52205e+06	1.45205e+06	1.11651e+06	979869	-1.30866	1.49609	+	-	13	65.6	-	Akt signalling	Li, A. et al. S100A6 promotes the proliferation and migration of cervical cancer cells via the PI3K/Akt signaling pathway. Oncol Lett 15, 5685–5693 (2018).
1321	EIF4E	392733	317397	377799	425605	462555	554280	0.404098	1.6186	-	-	11	37.3	-
1322	ENO1	2.24381e+07	2.28766e+07	2.43552e+07	2.27594e+07	2.06642e+07	1.91509e+07	-0.157685	0.607277	-	-	17	21.2	-
1324	PYGL	3.50638e+06	4.37272e+06	4.8038e+06	4.84592e+06	5.20242e+06	4.45176e+06	0.202545	0.670185	-	-	57	58.5	-
1325	GPI	3.94742e+06	5.97432e+06	5.24715e+06	5.05542e+06	5.36486e+06	4.67266e+06	0.0114651	0.0230919	-	-	33	45	-
1326	POLB	84705.2	138745	130631	129204	124824	103341	0.0395009	0.0689173	-	-	9	24.5	-
1334	ITGAV	800250	707224	766923	743355	651454	756735	-0.0813989	0.31902	-	-	34	35.4	-
1335	HEXA	525954	576719	593178	573661	607629	602990	0.074751	0.328211	-	-	14	22.5	-
1336	SERPINE2	59108.2	57170.5	61936.3	91226.1	75077	80369.3	0.465016	2.34235	-	-	5	12.3	-
1337	EPHX1	461898	370950	465734	459548	568731	549472	0.282569	1.08799	-	-	24	41.5	-
1338	DBI	3.7507e+06	508243	453777	467371	529551	348671	-1.10846	0.720858	-	-	11	94.3	-
1340	LDHB	3.67243e+06	3.90999e+06	4.22281e+06	4.21455e+06	4.61754e+06	4.21506e+06	0.145317	0.641269	-	-	18	42.5	-
1341	CENPB	7916.8	15000.2	12799.7	12544.2	11017.1	10417.8	-0.0260888	0.0379066	-	-	4	7.3	+
1342	GPX1	208760	219229	213943	217252	210251	201901	-0.0287935	0.117276	-	-	8	48.8	-
1343	PGK2	93309	145224	124121	131989	107806	127980	0.0382191	0.0766001	-	-	3	3.8	-
1344	P4HB	7.79695e+06	1.02047e+07	8.30503e+06	9.33555e+06	7.52984e+06	8.20817e+06	-0.0652141	0.169096	-	-	58	69.9	-
1345	H1F0	509108	1.25888e+06	739235	759933	782534	595298	-0.140145	0.174796	-	-	11	36.6	-
1346	ACYP1	343555	272092	300228	289144	334443	281441	-0.0147707	0.0402575	-	-	9	65.7	-
1347	CTSD	793287	1.11789e+06	916223	898546	765498	772607	-0.204176	0.662946	-	-	17	39.3	-
1348	ANXA2;ANXA2P2	8.18395e+06	1.43443e+07	1.07706e+07	1.19506e+07	1.03632e+07	1.00318e+07	-0.00843748	0.013488	-	-	51	86.4	-
1350	CAPN1	1.59923e+06	2.24758e+06	2.09468e+06	2.15255e+06	1.9721e+06	1.80964e+06	0.00966779	0.0213527	-	-	38	43.7	-
1351	TUBB	1.66029e+06	2.53948e+06	2.41349e+06	2.2219e+06	2.24856e+06	2.01341e+06	-0.00554937	0.010644	-	-	5	16.2	-
1353	HEXB	1.16496e+06	968531	1.07974e+06	1.0302e+06	1.1835e+06	1.17086e+06	0.0762447	0.271951	-	-	21	36.2	-
1354	CTSL	19279.8	20491.9	18686.5	20864.1	20476.7	21762.9	0.11091	0.495262	-	-	5	16.5	-
1355	PFN1	6.10706e+06	8.65398e+06	7.11965e+06	8.04484e+06	7.34535e+06	6.54091e+06	0.0129125	0.0274906	-	-	16	77.9	-
1356	BPGM	50318.3	60050.4	55382.7	58939.6	46879.3	51291.3	-0.0799298	0.253122	-	-	5	27.4	-
1357	APRT	851605	535819	678502	683502	803425	831881	0.187067	0.469717	-	-	10	70.1	-
1358	EPRS	3.6342e+06	5.78587e+06	5.45159e+06	4.99583e+06	5.1407e+06	4.53441e+06	0.00758531	0.0135087	-	-	92	55.2	-
1359	CTSB	357568	321754	376850	278214	225082	286242	-0.424761	1.85925	-	-	9	24.5	-
1360	HSP90AA1	1.05147e+07	1.57988e+07	1.44158e+07	1.39557e+07	1.24908e+07	1.25484e+07	-0.0435507	0.0913905	-	-	39	34.9	-
1361	GALT	25558.9	21266.4	19450.5	22104.7	23048.1	24386.1	0.077619	0.235891	-	-	4	13.2	-
1362	HNRNPC	1.60197e+06	1.99701e+06	2.02156e+06	1.92929e+06	2.07348e+06	1.89552e+06	0.0765229	0.248991	-	-	26	53.2	-
1364	LAMB1	696470	719758	761758	768710	720759	713662	0.0167635	0.0625997	-	-	31	19.3	-
1365	YES1	291115	412290	401656	351438	363748	338054	-0.0525817	0.131479	-	-	8	20.8	-
1368	TPM2	627278	134122	165122	119395	108682	207401	-0.789302	0.670263	-	-	5	13.7	-
1370	FH	1.06037e+06	1.40402e+06	1.17307e+06	1.23889e+06	1.15203e+06	1.1955e+06	-0.0111954	0.0301759	-	-	24	46	-
1373	SP1	238381	241109	253384	266064	239207	262565	0.0661422	0.286807	-	-	10	19.2	-
1375	IGF1R	51769.2	98454.1	68183.6	83251.3	53300.9	54581.7	-0.173639	0.263873	-	-	8	6	-
1376	COL1A2	137807	120129	143864	128782	133785	142087	0.013223	0.0415506	-	-	5	4.5	-
1377	ANXA6	1.7399e+06	1.86098e+06	2.06597e+06	2.12225e+06	2.09016e+06	2.22186e+06	0.186363	0.892018	-	-	53	64.6	-
1379	CD55	609849	262213	352552	432118	249468	424680	-0.100124	0.108046	-	-	14	39.3	-
1380	ABCB1	27106.9	30516.7	29699.6	30092.8	31042.4	31224.4	0.0825451	0.344636	-	-	5	4.3	-
1381	SLC3A2	1.42488e+06	1.6469e+06	1.51674e+06	1.50453e+06	1.38769e+06	1.40203e+06	-0.0940117	0.399932	-	-	25	43.3	-
1383	GUSB	101397	94532.3	103087	99880	101144	104626	0.0323847	0.127915	-	-	8	13.3	-
1384	PFKM	1.28722e+06	1.6343e+06	1.5781e+06	1.57677e+06	1.71203e+06	1.46276e+06	0.0834149	0.264359	-	-	31	34.2	-
1385	HSP90AB1	1.8704e+07	2.56213e+07	2.4605e+07	2.27372e+07	2.35513e+07	2.16674e+07	-0.00775086	0.0169611	-	-	45	56.1	-
1386	SRPR	468795	650321	642135	610611	664702	592268	0.0987438	0.273622	-	-	23	32.4	-
1387	ASNS	1.5071e+06	2.15611e+06	2.05479e+06	2.01074e+06	2.03429e+06	1.9114e+06	0.0758943	0.195993	-	-	32	54.7	-
1390	HMBS	445441	551258	524839	518502	557697	500749	0.0560272	0.189147	-	-	12	30.8	-
1391	PDHA1	579023	760652	730680	763594	730539	720709	0.10703	0.36278	-	-	23	47.9	-
1392	CYC1	384250	304230	246061	305766	295480	382517	0.0882624	0.186072	-	-	7	33.8	-
1393	SNRPB2	506417	329430	481070	437589	432751	489006	0.0688079	0.14971	-	-	8	38.7	-
1394	MET	567540	557867	630867	487877	512619	478587	-0.246266	1.37606	-	-	26	19.7	-
1395	MFI2	404986	553151	492891	457784	361110	396367	-0.250958	0.846923	-	-	18	25.6	-
1397	SNRNP70	1.36134e+06	1.86371e+06	1.59189e+06	1.55446e+06	1.75151e+06	1.4729e+06	-0.00342341	0.00797418	-	-	30	50.2	-
1398	ITGA5	369292	314202	341308	245714	206237	235075	-0.577709	2.79716	+	-	11	12.1	-	Akt signalling	Wang, J. et al. ITGA5 Promotes Tumor Progression through the Activation of the FAK/AKT Signaling Pathway in Human Gastric Cancer. Oxid Med Cell Longev 2022, 8611306 (2022).
1399	NFIC	120185	180594	160048	154936	152310	129126	-0.0630172	0.140861	-	-	9	20.2	-
1400	RPS17	1.81811e+06	1.58907e+06	1.55256e+06	1.813e+06	1.27801e+06	1.55154e+06	-0.106427	0.295279	-	-	13	65.9	-
1401	GNAI3	173347	177349	194663	171702	177224	202257	0.0134777	0.042672	-	-	8	19.8	-
1402	ANXA5	1.98415e+06	1.87619e+06	2.19639e+06	2.17074e+06	1.93205e+06	2.21139e+06	0.0606043	0.213795	-	-	26	51.6	-
1403	RPSA	3.52734e+06	1.9684e+06	1.69213e+06	1.76141e+06	1.87815e+06	2.09594e+06	-0.253603	0.428754	-	-	15	56.6	-
1404	CD63	144249	62965.7	109370	100567	80101.2	103875	-0.0825034	0.103931	-	-	3	17.9	-
1405	MRPL3	474727	736016	605722	601213	558564	500327	-0.111007	0.265573	-	-	10	28.7	-
1406	SNRPA	2.2035e+06	1.43648e+06	1.48532e+06	1.60917e+06	1.18162e+06	1.51485e+06	-0.235616	0.547998	-	-	13	47.9	-
1409	ENO2	508861	616619	564428	654674	358386	271476	-0.491774	0.830817	-	-	14	43.1	-
1410	ACAA1	507140	664903	598286	634091	590055	612428	0.061239	0.195237	-	-	16	46.5	-
1411	SRP19	579492	693324	749926	780083	692113	671182	0.0887587	0.285083	-	-	6	43.8	-
1412	GSTP1	2.27193e+06	1.86893e+06	1.8647e+06	2.11293e+06	2.08272e+06	2.40884e+06	0.140328	0.517708	-	-	14	56.2	-
1414	LGALS1	2.12289e+06	1.29555e+06	1.27805e+06	1.49099e+06	1.09578e+06	1.2902e+06	-0.245906	0.50876	-	-	12	76.3	-
1415	QDPR	903428	1.33825e+06	1.11228e+06	1.27329e+06	1.20037e+06	1.12608e+06	0.118668	0.323657	-	-	11	59.8	-
1416	HMGB1;HMGB1P1	7.25394e+06	1.09878e+07	9.37413e+06	1.00836e+07	7.75185e+06	8.06459e+06	-0.0817314	0.169061	-	-	20	36.3	-
1417	RBP1	902290	527827	690221	768344	648919	929618	0.165238	0.319445	-	-	15	87.4	-
1421	CLTA	1.77311e+06	536403	388208	399529	464251	423060	-0.744763	0.721862	-	-	13	31.2	-
1422	CLTB	1.21122e+06	102047	149323	155235	163401	151604	-0.754294	0.397477	-	-	13	35.1	-
1423	ANXA4	1.07651e+06	1.08072e+06	1.24415e+06	1.31079e+06	1.2766e+06	1.30845e+06	0.199027	1.01871	-	-	25	56.1	-
1424	CNP	434835	632139	564043	507628	508491	474899	-0.112967	0.320423	-	-	19	42.9	-
1425	HMOX1	70932.5	36407.4	31166.5	33544.8	28624.5	35353.8	-0.415155	0.684181	-	-	6	28.8	-
1426	DLD	2.02091e+06	2.26638e+06	2.29426e+06	2.37203e+06	2.45982e+06	2.34318e+06	0.126572	0.586461	-	-	25	44.8	-
1428	HNRNPA1;HNRNPA1L2	1.60197e+06	3.11682e+06	1.9872e+06	1.80535e+06	1.78797e+06	1.84791e+06	-0.244724	0.484979	-	-	25	68.1	-
1429	SNRPA1	776280	397676	557127	560612	537900	602174	0.0261144	0.039538	-	-	19	54.5	-
1430	CTSH	80513.8	76853.2	86985.4	83581.9	64886.3	77458.3	-0.119197	0.415524	-	-	3	11.3	-
1431	COX6C	1.2455e+06	368095	320886	300440	308577	287678	-0.821212	0.887986	-	-	8	52	-
1432	TACSTD2	38015.2	45395.9	40242.5	48144.1	31405.2	37861.1	-0.092926	0.215106	-	-	5	18.3	-
1433	PARP1	3.03723e+06	5.40629e+06	4.77295e+06	4.50405e+06	4.76859e+06	3.81133e+06	0.0209355	0.0321345	-	-	65	46.4	-
1434	POLA1	308108	351719	373629	363267	372436	368455	0.100014	0.418301	-	-	27	18.3	-
1437	LTA4H	1.74553e+06	2.22995e+06	2.00088e+06	2.09917e+06	2.17742e+06	2.04997e+06	0.0889105	0.312893	-	-	38	60.7	-
1438	ALDOC	2.02259e+06	2.31385e+06	2.2364e+06	2.45103e+06	2.18015e+06	2.15442e+06	0.0458153	0.159562	-	-	23	50.8	-
1440	FBXO45	5241.6	5050.66	5817.97	5720.63	6171.64	5854.25	0.14144	0.573713	-	-	3	9.1	+
1442	ATXN1L	37685.1	42951.6	44339.2	43080.9	38687.1	42193.4	-0.00978948	0.029657	-	-	6	8.7	-
1444	POLR2M	51787.3	21365	32324.8	31488.7	24221.3	35259.6	-0.137121	0.167758	-	-	3	10.6	-
1448	GSTT2B;GSTT2	33101.4	34934.9	28615.8	34101.9	31335.5	32554.1	0.0240386	0.0734603	-	-	4	16.4	-
1456	SULT1A4;SULT1A3;SULT1A1	21902.4	18217	26623.4	23638.2	29272.8	28305.4	0.294229	0.898978	-	-	3	18.6	-
1457	HSPA1A;HSPA1B	9.49561e+06	1.46831e+07	1.16346e+07	1.23423e+07	1.13026e+07	1.07253e+07	-0.0388724	0.0794567	-	-	33	47.7	-
1459		5.01254e+06	100570	317643	313511	447611	357582	-0.558014	0.17137	-	-	12	46.3	-
1460		85964	34774.8	50867.9	48007.6	54722.8	69146.7	0.085513	0.097855	-	-	5	38.3	-
1464	FDX1	606676	349299	263940	287391	178948	241391	-0.723889	1.24438	-	-	6	29.9	-
1466	TROVE2	1.06821e+06	1.47228e+06	1.28156e+06	1.31434e+06	1.26887e+06	1.24904e+06	0.015856	0.0407669	-	-	29	48.9	-
1468	GAA	889167	822767	851399	877563	840004	820883	-0.0138998	0.0523888	-	-	24	25.5	-
1469	RRAS	122475	139465	129840	128705	133936	136542	0.0286073	0.106468	-	-	7	42.7	-
1470	HLA-C	537337	623513	622787	592258	591129	575395	-0.0169111	0.0583543	-	-	9	28.1	-
1471	ARAF	40743	46733.7	44531.3	43232.9	41442.4	43776	-0.037486	0.136037	-	-	6	14.7	-
1473	DLAT	641780	1.00992e+06	807223	847093	768438	728217	-0.0474661	0.100634	-	-	18	33.8	-
1474	PTPRF	313759	283876	321316	262103	286745	284648	-0.139944	0.677404	-	-	22	15.7	-
1475	TXN	2.45927e+06	1.08091e+06	1.4287e+06	1.47601e+06	1.20244e+06	1.33341e+06	-0.227462	0.34557	-	-	8	58.1	-
1476	COX5B	1.77753e+06	337000	379777	367250	439187	454778	-0.544314	0.408883	-	-	9	51.2	-
1477	CTSA	174613	156729	187238	179736	133879	165408	-0.121489	0.376994	-	-	8	18.6	-
1478	MGST1	325898	178149	260346	280722	283890	336395	0.275563	0.600095	-	-	4	29.9	-
1479	MAPT	1.0052e+06	952211	847376	957900	559648	747712	-0.33894	0.881901	-	-	6	9.8	-
1481	PRKAR1A	905035	1.2366e+06	1.25681e+06	1.19817e+06	1.18341e+06	1.07873e+06	0.0403038	0.0985555	-	-	19	43.3	-
1482	UROS	71026.2	66558.6	78989.8	74293.3	74861.2	76509.9	0.0628184	0.241033	-	-	5	26	-
1483	ESD	1.2909e+06	2.36883e+06	1.78491e+06	1.97257e+06	1.72258e+06	1.55904e+06	-0.0143656	0.0219688	-	-	12	39.7	-
1484	HSPD1	1.05173e+07	1.17238e+07	1.18572e+07	1.14923e+07	1.04009e+07	1.15144e+07	-0.0290555	0.091002	-	-	64	82.7	-
1485	CLU	217478	235183	208055	271801	201393	229036	0.0788406	0.239102	-	-	7	20.4	-
1486	HSPA5	1.0279e+07	1.44789e+07	1.24189e+07	1.30413e+07	1.14487e+07	1.11337e+07	-0.0509955	0.120668	-	-	66	67.3	-
1487	LAMC1	668616	733224	747891	802886	647223	712542	0.00472441	0.0137068	-	-	45	30.1	-
1488	ACP2	105127	65354.7	73635.3	76928.7	65100.2	81034.5	-0.106009	0.220581	-	-	8	26.5	-
1489	MAP2	4856.34	5171.17	5223.42	4265.7	4454.81	4584.07	-0.196858	0.919555	-	-	3	1.8	+
1491	HSPA8	2.70185e+07	3.54543e+07	3.03291e+07	3.18727e+07	2.90297e+07	2.82271e+07	-0.0512258	0.13234	-	-	55	66.7	-
1492	SLC2A1	570915	1.01309e+06	761238	679175	810039	720841	-0.0502838	0.0882215	-	-	10	12.8	-
1493	SLC2A3;SLC2A14	83694.2	105665	87098.4	103787	89646.5	93337.2	0.057686	0.175623	-	-	4	11.3	-
1494	EPB41	184944	251813	245010	237048	238547	215752	0.0321801	0.0817515	-	-	14	29.6	-
1495	UMPS	738116	1.05522e+06	990449	1.02181e+06	1.00023e+06	886479	0.0773348	0.196303	-	-	24	36.9	-
1496	PDHB	950431	929996	1.02158e+06	976497	1.23863e+06	1.1465e+06	0.2063	0.880635	-	-	13	47.1	-
1497	DBT	137332	131448	152894	136028	151980	140842	0.0257248	0.0874568	-	-	11	19.3	-
1498	PYGB	1.63605e+06	1.67942e+06	2.0471e+06	2.04403e+06	2.3572e+06	2.0366e+06	0.26763	1.10229	-	-	42	49.1	-
1499	RALA	994354	1.39484e+06	1.26913e+06	1.36572e+06	1.32352e+06	1.1328e+06	0.0727231	0.18518	-	-	13	30.6	-
1500	RALB	295173	339315	366396	354612	399818	335558	0.124853	0.45683	-	-	8	23.8	-
1501	BCR	72807.2	92627.2	102103	92242.5	95716.7	87995.9	0.0580555	0.155133	-	-	13	11.7	-
1502	LAMP1	450871	748365	648667	786486	400930	420228	-0.241329	0.347812	-	-	7	14.1	-
1503	ACADM	627017	1.03722e+06	861491	957866	793314	771092	0.0215414	0.038084	-	-	23	43.7	-
1504	TOP1	2.72153e+06	3.54474e+06	3.4254e+06	3.21634e+06	3.70693e+06	3.16149e+06	0.0632916	0.175213	-	-	58	46.3	-
1505	TOP2A	634442	884510	894016	858556	998439	846305	0.177365	0.510716	-	-	45	31.2	-
1506	G6PD	1.83022e+06	2.17466e+06	2.43914e+06	2.42063e+06	2.36578e+06	2.3248e+06	0.151874	0.552493	-	-	37	67.6	-
1507	UBL4A	261936	82965.5	72615.9	68291.4	71326.7	66281.8	-0.76306	0.866068	-	-	5	33.1	-
1509	PC	251906	360332	339703	332397	330363	304472	0.0389273	0.0940775	-	-	28	27.6	-
1510	MTHFD1	2.17766e+06	3.00178e+06	3.02805e+06	2.47367e+06	2.70472e+06	2.51837e+06	-0.0774534	0.201828	-	-	51	47.3	-
1511	IGF2R	3.03321e+06	3.12756e+06	3.22141e+06	1.50963e+06	1.66689e+06	1.54726e+06	-0.990834	4.67586	+	-	70	27.2	-	direct interactor, Akt signalling (upstream)	Kim, M. et al. A protein interaction landscape of breast cancer. Science 374, eabf3066 (2021).
1512	ADH5	1.79916e+06	2.35785e+06	2.27143e+06	2.35527e+06	1.8072e+06	2.08527e+06	-0.0395034	0.0940564	-	-	21	42	-
1513	CDK4	40794.6	41621.1	43888.2	42373	45732.6	45496.9	0.0808694	0.350867	-	-	8	32.3	-
1514	SRF	22593.4	39418.2	27530.9	28324.1	26266	24444.7	-0.143689	0.292733	-	-	3	9.1	-
1515	PRPS2	446177	392668	434486	530763	535120	509423	0.308852	1.78897	-	-	9	32.1	-
1516	ODC1	264467	407971	339782	287591	229973	264890	-0.355097	1.0706	-	-	10	25.6	-
1517	PABPC1;PABPC3	4.28374e+06	8.49512e+06	5.7096e+06	6.37198e+06	5.12637e+06	4.68036e+06	-0.147531	0.233366	-	-	38	48.1	-
1518	PCNA	2.73814e+06	5.46257e+06	3.54169e+06	4.09782e+06	3.1034e+06	3.09339e+06	-0.143106	0.222845	-	-	19	65.1	-
1520	HARS	1.81375e+06	1.31138e+06	2.01817e+06	1.8059e+06	1.94392e+06	2.03304e+06	0.190741	0.517163	-	-	34	47.2	-
1522	COL6A1	156173	153520	184063	206267	160800	173344	0.127214	0.423593	-	-	17	16.9	-
1523	COL6A2	106405	109630	122528	116055	159735	124937	0.232123	0.809778	-	-	3	2.4	-
1525	COL6A3	73041.6	64200.5	54931.8	44833	42829.4	44879.2	-0.526579	2.31449	+	-	5	1.4	-	Akt signalling (upstream)	Guo, H.-L. et al. COL6A3 promotes cellular malignancy of osteosarcoma by activating the PI3K/AKT pathway. Rev Assoc Med Bras (1992) 66, 740–745 (2020).
1526	SLC25A4	198670	278440	259148	259395	255131	224406	0.0169951	0.0394185	-	-	6	20.1	-
1527	SLC25A6	193374	304112	293470	289754	263791	234693	0.0185987	0.0334906	-	-	7	21.1	-
1528	IMPDH2	3.03428e+06	3.57894e+06	3.85224e+06	3.3182e+06	3.15324e+06	2.96924e+06	-0.143084	0.530791	-	-	32	58.6	-
1529	TPR	7.12874e+06	5.59052e+06	7.83083e+06	7.45674e+06	4.81118e+06	7.64901e+06	-0.0618617	0.103984	-	-	176	60.1	-
1531	CKB	2.99746e+06	4.02051e+06	3.35985e+06	3.54012e+06	3.41096e+06	3.44706e+06	0.0132765	0.0346684	-	-	25	74	-
1532	ANXA3	2.90459e+06	3.91328e+06	3.70386e+06	3.66651e+06	3.60582e+06	3.51773e+06	0.0478791	0.131527	-	-	34	70.6	-
1533	CKMT1A	429190	686932	518963	565017	470810	491561	-0.0755354	0.160244	-	-	20	46	-
1535	BCKDHA	129699	142096	155516	145438	152508	151077	0.0751553	0.297875	-	-	12	29.2	-
1536	SKI	18204.5	23240.3	22992.3	20535.7	20992.1	19297.1	-0.0752373	0.229393	-	-	4	9.3	-
1537	ACTN1	2.9771e+06	2.41202e+06	2.79954e+06	2.83629e+06	2.8471e+06	3.00185e+06	0.0900033	0.331019	-	-	43	46.4	-
1538	ACE	47688.3	62922.2	53149.6	54406.8	50024.6	50179.6	-0.0745789	0.231214	-	-	6	4.6	-
1539	CDH1	220430	123325	142904	139268	116899	147883	-0.230084	0.472584	-	-	10	13	-
1540	SRC	398605	520126	518612	487111	503799	465803	0.0294468	0.0809937	-	-	9	21.1	-
1541	PEPD	735705	772690	821767	882679	784136	841760	0.106218	0.48032	-	-	17	32.3	-
1542	XRCC6	2.37189e+06	3.9991e+06	3.52428e+06	3.36935e+06	3.48954e+06	2.88738e+06	0.0074091	0.0122296	-	-	48	63.4	-
1543	XRCC5	3.07338e+06	3.47984e+06	4.28655e+06	4.09449e+06	4.49363e+06	3.95471e+06	0.222158	0.751887	-	-	42	51.9	-
1544	UNG	87088.8	98373.4	96246.7	93681.7	101747	104639	0.0915127	0.383398	-	-	8	37.1	-
1546	COX4I1	1.61905e+06	492773	714858	688484	575949	870607	-0.241422	0.238227	-	-	12	47.9	-
1548	ALAS1	220551	281220	275083	232875	236408	231044	-0.141222	0.54627	-	-	13	18.4	-
1549	IFI30	104176	30435.4	34137.6	31747.3	29527.3	39659.7	-0.513901	0.538834	-	-	3	13.2	-
1550	LAMP2	97453.5	51374.7	68897.8	69623	64338.8	75548.3	-0.00919285	0.0137545	-	-	3	6.1	-
1551	RNH1	1.09753e+06	712684	642553	817600	885130	1.1461e+06	0.240892	0.487134	-	-	21	43	-
1553	CYBA	64617.3	88103.5	81609.4	94902.3	95179.6	85420.8	0.243942	0.891628	-	-	3	19	-
1555	VCAN	175162	196393	197240	197235	194769	196343	0.0508884	0.208772	-	-	19	7.7	-
1556	ATP1A3	165601	206024	188244	200863	192329	193379	0.0726968	0.267869	-	-	14	13.2	-
1557	EEF2	1.48112e+07	2.37801e+07	1.97556e+07	2.0235e+07	1.83386e+07	1.72831e+07	-0.0392045	0.0739253	-	-	78	63.1	-
1559	PDIA4	4.00895e+06	5.96471e+06	4.87206e+06	5.02923e+06	4.85585e+06	4.57373e+06	-0.0202588	0.0442042	-	-	55	60.3	-
1562	TPT1	3.46219e+06	1.14123e+06	1.61619e+06	1.6065e+06	1.45733e+06	1.9737e+06	-0.15557	0.157899	-	-	12	50	-
1564	F3	379429	571804	463123	477113	401109	374580	-0.162382	0.417516	-	-	10	24.4	-
1565	HLA-E	14092.8	17624.4	15168.5	13750.4	14291.5	15240.1	-0.110368	0.385242	-	-	5	20.1	-
1566	LCP1	58802.2	30382.6	38808.3	43036.5	35970.6	48963.8	0.0428701	0.0612196	-	-	5	9.9	-
1567	PLS3	3.0531e+06	2.43064e+06	2.56108e+06	2.92007e+06	2.40818e+06	3.05835e+06	0.0594479	0.160401	-	-	30	39.8	-
1568	APEH	1.99708e+06	2.36008e+06	2.25674e+06	2.28781e+06	2.43004e+06	2.24004e+06	0.075836	0.290299	-	-	26	34	-
1569	ETFA	1.50623e+06	2.43703e+06	2.12757e+06	2.12436e+06	1.69959e+06	1.76618e+06	-0.0974737	0.198297	-	-	17	62.2	-
1570	GYS1	880396	1.22649e+06	1.13008e+06	1.15223e+06	1.25106e+06	1.05884e+06	0.107628	0.304868	-	-	23	36.6	-
1571	PRKAR2A	494679	665338	621996	658225	618003	603985	0.0877407	0.272841	-	-	15	42.3	-
1574	GTF2F2	649895	831455	786022	749280	794831	716362	0.00214306	0.00582059	-	-	19	71.5	-
1575	CD59	657287	266867	193092	244882	139269	202560	-0.764544	0.883684	-	-	6	28.1	-
1576	MTHFD2	475068	1.05497e+06	589550	688063	530550	543426	-0.191589	0.277636	-	-	15	36.6	-
1577	MIF	1.48527e+06	728880	540051	708036	933808	833725	-0.0283035	0.027922	-	-	5	30.4	-
1580	PRKCSH	4.27195e+06	1.79229e+06	2.04224e+06	1.97013e+06	1.92178e+06	2.88843e+06	-0.171945	0.201384	-	-	27	50.1	-
1581	FDPS	828238	880043	809980	888460	861347	875612	0.060896	0.274336	-	-	11	23.5	-
1584	AKR1A1	712137	726088	710010	733324	710997	740994	0.0245392	0.101982	-	-	23	73.2	-
1585	PKM	8.47186e+06	1.44566e+07	1.13735e+07	1.26563e+07	1.16984e+07	1.13596e+07	0.0906385	0.177181	-	-	5	9.4	-
1586	PKM	67450.8	168103	118482	121670	118181	86428.4	-0.0374596	0.04014	-	-	4	3.2	-
1587	ACYP2	154158	251397	206835	216808	202760	174102	-0.022246	0.0405791	-	-	7	50.5	-
1588	HSP90B1	5.25626e+06	7.32169e+06	6.91803e+06	6.99913e+06	6.78799e+06	6.13475e+06	0.0435299	0.104031	-	-	68	58.2	-
1589	CCNB1	658687	904492	758062	752798	617815	661040	-0.184948	0.603687	-	-	14	27.3	-
1590	MYL6B	65784.3	39953.8	37201.3	32226.6	33705.3	33057.3	-0.481744	1.20761	-	-	5	23.6	-
1591	SNRPB;SNRPN	676450	485606	583617	569567	487328	464723	-0.190554	0.603679	-	-	9	35.9	-
1592	IDE	1.48473e+06	1.60048e+06	1.75903e+06	1.72368e+06	1.84263e+06	1.72014e+06	0.128762	0.566584	-	-	50	41.3	-
1594	POU2F1	90818.2	69593	77795.3	79801.5	79769.6	89109	0.0687394	0.212184	-	-	7	15.6	-
1595	HNRNPL	2.63563e+06	3.64316e+06	3.59231e+06	3.48143e+06	3.22429e+06	3.09846e+06	0.00398658	0.00879496	-	-	25	49.6	-
1596	DARS	1.61577e+06	1.41786e+06	1.92132e+06	1.7877e+06	2.03297e+06	1.99017e+06	0.238851	0.889368	-	-	35	62.3	-
1597	JUP	1.0986e+06	1.35301e+06	1.30009e+06	1.08625e+06	1.11076e+06	1.10764e+06	-0.177358	0.793331	-	-	27	44	-
1598	UQCRB	1.44537e+06	481758	333499	320691	317576	344746	-0.908512	0.978156	-	-	12	84.7	-
1600	GLUL	753850	980693	880025	905381	774318	846436	-0.0442573	0.127906	-	-	21	44.2	-
1601	AKR1B1	331971	404818	366849	400716	420746	377155	0.122391	0.50513	-	-	10	27.5	-
1602	PVR	674240	582391	556313	607061	477283	516720	-0.181693	0.672919	-	-	5	13.5	-
1603	RAC2	85281	139329	105152	101254	106016	97591.8	-0.0847271	0.184545	-	-	3	16.1	-
1604	GSPT1	2.69582e+06	2.99284e+06	2.94962e+06	3.14144e+06	3.04215e+06	3.15379e+06	0.113611	0.52835	-	-	36	43.7	-
1605	IFNGR1	38999.5	43448.6	38840	40903.8	36976.9	40541	-0.0340224	0.118189	-	-	4	7.6	-
1608	EZR	1.39033e+07	2.68139e+07	1.80209e+07	1.9051e+07	1.76046e+07	1.55503e+07	-0.121773	0.199756	-	-	74	63.7	-
1610	ATF2	77112.5	47149.5	54113.6	50313.4	41742	54355.8	-0.261773	0.62208	-	-	3	17.8	-
1611	UCHL3	412646	165925	178887	211981	274750	351839	0.247496	0.283247	-	-	8	41.3	-
1612	FOSL1	141965	58743.6	62548.8	50789.4	57749.4	76239.9	-0.407333	0.552303	-	-	5	29.9	-
1614	AREG	80480.3	29371.8	45994.8	49793	44095.8	57689	0.0734478	0.077863	-	-	4	19	-
1616	CD46	947016	699591	747179	811153	559356	760555	-0.173522	0.427751	-	-	3	6.5	-
1618	NQO1	756461	1.347e+06	1.12658e+06	1.1038e+06	1.14543e+06	957543	0.0255829	0.0417709	-	-	14	50.4	-
1619	GNS	472551	721992	597235	578277	571586	485996	-0.114358	0.280161	-	-	11	22.4	-
1620	PHKG2	60498.8	49498.2	54305.7	63314.8	54617.3	63995.8	0.148163	0.562098	-	-	8	27	-
1621	ARSB	24611.4	32521.6	30231.9	30408	29787.3	27071.9	0.00638125	0.0158042	-	-	5	12.2	-
1622	RPS2	3.30512e+06	7.34217e+06	4.4911e+06	5.12322e+06	3.91507e+06	3.41874e+06	-0.222807	0.316982	-	-	25	62.8	-
1626	RPA2	264387	191119	230386	224431	273883	324263	0.258608	0.724268	-	-	11	38.5	-
1628	TIMP2	95712.7	75115.8	76303.5	104472	63371.1	87271.5	0.024933	0.0432109	-	-	5	23.6	-
1629	CD44	2.48819e+06	1.21674e+06	1.3731e+06	1.54514e+06	894769	1.40012e+06	-0.367559	0.549492	-	-	16	17.8	-
1630	NQO2	213922	242474	216825	247456	225148	241628	0.086462	0.370248	-	-	9	32.9	-
1631	H2AFX	191954	144864	162557	209773	104084	145275	-0.170346	0.281171	-	-	4	16.8	-
1635	ACADS	396610	313445	417986	405565	494103	429337	0.242489	0.861055	-	-	8	23.3	-
1638	GLB1	266161	336615	324831	318127	285963	281731	-0.0611132	0.193639	-	-	11	20.5	-
1641	NCK1	184321	157814	217243	186438	211815	217919	0.148508	0.475348	-	-	13	39.5	-
1642	GCFC2	47674.9	39165.7	44351.6	43534.7	45674.1	52423.5	0.110651	0.382277	-	-	5	7.8	-
1644	EPCAM	1.52417e+06	1.54823e+06	1.87555e+06	1.61383e+06	1.47561e+06	1.48008e+06	-0.109497	0.406594	-	-	17	41.1	-
1645	POR	1.11548e+06	1.22841e+06	1.18154e+06	1.18773e+06	1.20762e+06	1.21222e+06	0.0343062	0.138569	-	-	33	40.9	-
1646	MGMT	96616.6	22016	24419.7	22373.2	30455.4	46405.8	-0.238695	0.16059	-	-	3	16.9	-
1647	FER	135806	201364	207954	193739	188211	174279	0.0534207	0.11289	-	-	11	25.6	-
1648	ATP2A2	3.04948e+06	3.68647e+06	3.7572e+06	3.73808e+06	3.84148e+06	3.49323e+06	0.0826863	0.281477	-	-	28	23.7	-
1649	PLCG2	170575	202009	215096	202661	223160	205701	0.109295	0.404944	-	-	26	23	-
1650	FAH	200364	143027	143152	147912	124645	149167	-0.192325	0.554638	-	-	4	12.3	-
1651	STMN1	8.20069e+06	1.27371e+06	865571	962993	1.05516e+06	933965	-1.084	0.703247	-	-	18	71.8	-
1652	YBX3	837344	417471	657889	568080	653932	784133	0.113664	0.170931	-	-	3	8.6	-
1654	ZNF16	86680.4	109301	97896.7	96173.9	77558	86138.7	-0.17654	0.637942	-	-	7	12.8	-
1655	ZNF22	52799.6	72404	69596.2	62999.6	61667.4	53569.4	-0.118115	0.33385	-	-	4	17.4	-
1656	ZNF24	85314.5	91640.6	82424.2	76281.8	60615.9	75140	-0.297077	1.29309	-	-	5	14.4	-
1658	NAGA	15303.3	18047	14794.4	10481.3	11456.2	13480.9	-0.44526	1.75412	-	-	4	10	+
1659	HSPA6	260182	132422	235280	225718	304158	278418	0.412518	0.792039	-	-	4	8.6	-
1663	ZNF8	10854.1	8948.11	11662.8	11584.4	12097	11189	0.156364	0.546295	-	-	3	5.2	+
1664	TMEM11	52760.1	57820.2	57387.5	60206.7	64339.7	63355.6	0.162449	0.830138	-	-	3	13.5	-
1665	GOT1	1.56495e+06	2.50833e+06	2.00167e+06	2.11582e+06	1.89521e+06	1.67232e+06	-0.0762061	0.155482	-	-	25	62.7	-
1667	PRKCA	153341	216629	231528	195614	209421	180246	-0.0195873	0.039951	-	-	15	24.3	-
1668	JUNB	287600	139533	131207	105828	120489	152058	-0.480426	0.780229	-	-	5	13	-
1669	ITGA2	1.15284e+06	1.13608e+06	1.25342e+06	1.33775e+06	1.22006e+06	1.23304e+06	0.0979569	0.442366	-	-	28	30.1	-
1672	HOXB8	63547.3	40298.2	54124.9	44828.5	42029.4	42747.3	-0.261063	0.752612	-	-	4	14.8	-
1675	JUND	80460.2	81178.4	52586.8	64182.5	40003.5	43763.5	-0.537346	1.21889	-	-	5	20.7	-
1676	ATF7	141403	67464.6	68769	81607.9	75918.5	116507	0.0459582	0.0514998	-	-	6	18.2	-
1680	CAPN2	977481	1.2855e+06	1.16312e+06	1.2613e+06	1.19123e+06	1.17093e+06	0.0891829	0.296762	-	-	30	38.3	-
1682	PTPN2	184542	206359	222826	187592	221671	201987	-0.00491466	0.0140991	-	-	13	32.8	-
1683	AMD1	39942.2	24920.1	33584.9	35841.8	48468.9	47329.8	0.432805	1.13114	-	-	6	19.2	-
1684	CTPS1	1.09639e+06	1.34768e+06	1.46068e+06	1.41343e+06	1.4953e+06	1.36291e+06	0.138816	0.48252	-	-	29	45.2	-
1685	DDX5	3.01781e+06	4.87418e+06	4.33673e+06	3.8e+06	3.84214e+06	3.3243e+06	-0.131436	0.290419	-	-	46	50.8	-
1686	PFKL	937107	1.30356e+06	1.19827e+06	1.32433e+06	1.22864e+06	1.16033e+06	0.122387	0.367273	-	-	28	33.2	-
1688	LGALS3	1.00768e+06	314171	314275	416495	484247	520948	0.0262137	0.02048	-	-	8	26.8	-
1689	PSMC3	2.43329e+06	2.26278e+06	2.60617e+06	2.57598e+06	2.50929e+06	2.63915e+06	0.0831786	0.347969	-	-	32	64	-
1690	TCP1	3.60012e+06	5.03322e+06	4.57236e+06	4.74461e+06	4.13425e+06	4.24489e+06	0.00239287	0.00530224	-	-	45	70.7	-
1691	PTPN1	743874	547002	781524	686953	780141	808435	0.148729	0.418663	-	-	21	47.8	-
1692	IGFBP2	200203	40925.5	38678.4	43274	49113.5	45795.9	-0.567694	0.429276	-	-	4	17.2	-
1693	ERCC2	120654	116996	155640	133764	159434	148884	0.177099	0.588443	-	-	16	21.3	-
1694	RPL35A	1.81148e+06	2.31788e+06	2.0888e+06	2.44105e+06	2.15688e+06	1.99208e+06	0.086022	0.261257	-	-	15	74.5	-
1695	ITGB5	261133	295002	311009	323209	186873	222094	-0.278923	0.667919	-	-	15	22.2	-
1696	ARF4	409646	258161	332945	317950	498720	453567	0.34347	0.764482	-	-	7	28.9	-
1697	RPL7	2.27856e+06	5.50334e+06	3.24085e+06	3.4123e+06	3.32888e+06	2.58185e+06	-0.15687	0.201723	-	-	26	61.7	-
1699	VCL	1.22515e+07	1.04225e+07	1.01885e+07	1.06136e+07	1.03999e+07	1.19945e+07	0.00841969	0.0221865	-	-	113	73.8	-
1700	PTPRA	12481.1	7860.32	10861.4	9287.5	13969.3	12943.5	0.218745	0.437505	-	-	4	6.9	+
1702	SON	258160	407921	389982	385448	431111	349264	0.166317	0.380383	-	-	10	4	-
1704	NELFE	541381	699033	721266	656028	685131	595568	-0.00937693	0.0230522	-	-	14	44.5	-
1705	RPL17	1.62173e+06	2.74146e+06	1.9889e+06	1.94427e+06	2.20522e+06	1.89348e+06	-0.0410843	0.0755008	-	-	18	61.4	-
1706	PGAM1	5.36808e+06	8.29283e+06	5.96252e+06	6.63418e+06	5.22051e+06	5.61716e+06	-0.149414	0.340504	-	-	14	42.1	-
1707	RCC1	565264	608360	661064	635334	716829	736252	0.186901	0.858251	-	-	13	28.5	-
1709	ATF1	243831	189772	221458	190044	199028	189045	-0.173049	0.717499	-	-	3	12.9	-
1710	ATF6	24440.7	29797.5	26493.4	24307.3	24297.6	23707.7	-0.154183	0.653354	-	-	3	4.8	-
1711	LIG1	278708	230032	311348	269260	318848	318204	0.1509	0.484114	-	-	27	35.9	-
1713	XRCC1	227809	359010	296951	311880	278981	266602	-0.0220754	0.044086	-	-	16	24.3	-
1714	PAM	299993	273774	283513	301816	306448	314700	0.107319	0.544412	-	-	15	20.5	-
1715	PLCG1	298092	316535	366012	335271	382179	346241	0.120446	0.4689	-	-	19	15.8	-
1716	CD58	73055	43747.7	57152.5	53298.3	48081.7	54222.8	-0.131511	0.290832	-	-	5	16	-
1718	NCL	7.90609e+06	1.53402e+07	1.12753e+07	1.08834e+07	1.21441e+07	9.76247e+06	-0.0279438	0.0402473	-	-	82	56.8	-
1719	HK1	1.57854e+06	2.0948e+06	2.03343e+06	2.09662e+06	2.12569e+06	1.9218e+06	0.11638	0.369703	-	-	47	44.9	-
1720	POLR2C	324586	145888	238003	207554	274062	317157	0.226247	0.322386	-	-	9	44.7	-
1721	POLR2E	196547	203442	199862	190965	196786	203423	-0.0213622	0.0858955	-	-	10	54.8	-
1722	NDUFV2	379188	152043	149447	166321	184150	217115	-0.124576	0.132518	-	-	12	46.2	-
1725	ERCC3	121591	118473	142463	129104	151415	145196	0.155954	0.625276	-	-	11	17.1	-
1726	TRIM21	70055.4	71485.6	77249.4	76600.2	85624.9	81396.7	0.154892	0.755954	-	-	9	21.1	-
1727	EIF2AK2	190213	292235	278541	259651	264648	243031	0.0363843	0.0754965	-	-	14	22.9	-
1729	SRM	399282	404533	441583	437045	455460	503864	0.163931	0.796	-	-	14	58.6	-
1731	CSNK2A2	460258	720813	631545	603976	586013	538632	-0.0454107	0.0964695	-	-	17	48.6	-
1732	RXRA	37276	45498.9	36735.7	38856.6	35124.4	37664.8	-0.0924706	0.316475	-	-	4	11.5	-
1734	NFKB1	442320	600932	584013	554154	601268	550724	0.0804437	0.231936	-	-	25	31.2	-
1735	TYMP	315828	198019	152702	184929	220201	253108	0.0366822	0.0484445	-	-	12	25.3	-
1736	ATP2B1	1.23084e+06	1.42295e+06	1.39457e+06	1.48101e+06	1.40739e+06	1.44497e+06	0.100765	0.440181	-	-	29	25.1	-
1737	EIF2S2	1.84395e+06	1.72409e+06	2.09897e+06	2.29069e+06	1.87363e+06	2.06248e+06	0.135892	0.492425	-	-	25	60.1	-
1738	ANXA7	1.09994e+06	962946	1.02075e+06	1.14291e+06	994010	1.14874e+06	0.0905013	0.355633	-	-	24	48.9	-
1740	CCNA2	181918	181866	155019	148844	144131	159165	-0.195635	0.922118	-	-	10	27.3	-
1741	BTF3	1.7549e+06	2.52738e+06	2.05501e+06	2.20969e+06	1.98849e+06	1.79298e+06	-0.0700988	0.169951	-	-	6	21.4	-
1743	RAB3A	157820	213079	196743	210406	209487	194097	0.12361	0.410385	-	-	4	18.6	-
1744	RAB3B	223323	176753	263748	210916	292691	273314	0.232193	0.589616	-	-	5	21.5	-
1745	RAB4A	286147	376385	350191	364643	346372	326977	0.0436286	0.127356	-	-	9	45	-
1746	RAB5A	362583	472320	448421	430543	469688	393792	0.0174544	0.0451547	-	-	6	41.8	-
1747	RAB6A	969179	1.03133e+06	1.17521e+06	1.15966e+06	1.49615e+06	1.19049e+06	0.271418	1.03172	-	-	7	24	-
1748	PSMB1	600522	544383	600411	578632	661583	677571	0.134051	0.591453	-	-	16	51.9	-
1749	M6PR	801656	495447	593257	671119	462282	617532	-0.0995056	0.182267	-	-	13	31.8	-
1753	LMNB1	1.17326e+06	1.3048e+06	1.3705e+06	1.14257e+06	1.32202e+06	1.17699e+06	-0.0796398	0.297456	-	-	39	59.9	-
1755	OGN	7253.94	3141.71	4395.83	3772.48	4388.76	5227.66	-0.0703196	0.0844441	-	-	3	12.8	+
1756	CAST	3.14088e+06	2.6199e+06	2.36794e+06	2.27494e+06	2.01591e+06	2.01012e+06	-0.359923	1.47842	-	-	45	56.3	-
1757	IMPDH1	523109	1.15879e+06	831825	847881	684763	591201	-0.184939	0.264989	-	-	12	31.5	-
1761	RASA1	46649.8	59022.8	60779	58770.9	60514.1	59732.6	0.114725	0.390547	-	-	9	14.6	-
1763	CDK11B;CDK11A	555682	670612	712665	634812	757696	627517	0.0615462	0.17626	-	-	29	30.6	-
1764	ATP6V1B2	1.1213e+06	1.70635e+06	1.44938e+06	1.40633e+06	1.38581e+06	1.26926e+06	-0.0549567	0.126322	-	-	22	50.3	-
1765	ATP6V1C1	507267	540939	504068	556995	484002	540884	0.0253887	0.0913725	-	-	23	51.6	-
1766	CSRP1	908048	555019	690244	790103	519959	750544	-0.0580124	0.0930821	-	-	10	42.5	-
1767	FLNA	9.05772e+06	1.04237e+07	1.04369e+07	1.00007e+07	9.80253e+06	1.00384e+07	-0.000644428	0.0018877	-	-	128	53.8	-
1768	MAOA	63189.1	76369.2	68454.8	75662.6	75919.4	74784.4	0.126322	0.544729	-	-	6	17.3	-
1769	ACO1	1.06338e+06	1.51857e+06	1.40949e+06	1.42808e+06	1.45309e+06	1.26913e+06	0.0701614	0.177129	-	-	38	37.7	-
1771	SYT1;SYT2	480338	521200	590748	540650	595426	535161	0.0733874	0.264159	-	-	14	31	-
1774	NT5E	259773	250318	293990	300939	231980	244052	-0.0553731	0.160023	-	-	14	29.2	-
1775	TAF1;TAF1L	15163.4	18372.8	17597.1	16935	19668.2	16754.2	0.0622974	0.189984	-	-	6	3.6	-
1776	GPD1	22361.7	17087	18378	19567	21974.9	22114.6	0.145786	0.487528	-	-	3	11.7	-
1777	EPHA1	17261.1	13837.9	16750.7	12914.8	13703.6	14796.2	-0.203855	0.781404	-	-	4	7.2	-
1778	MDK	141416	220774	175666	224109	170882	173608	0.0925612	0.191806	-	-	6	46.9	-
1779	VDAC1	4.92999e+06	5.35559e+06	5.82905e+06	5.72984e+06	6.39355e+06	5.59167e+06	0.137501	0.540818	-	-	27	89.4	-
1781	ERBB3	11314.1	6929.51	10542.7	7336.24	8010.69	9755.88	-0.175912	0.354466	-	-	3	3.4	+
1782	SDHB	1.34908e+06	920439	948601	1.08316e+06	820348	1.11804e+06	-0.0819033	0.165091	-	-	25	57.9	-
1783	CD9	1.4003e+06	619244	809076	914547	408082	528041	-0.610628	0.821911	-	-	6	28.1	-
1784	BCKDHB	83038	139980	120573	126419	77748.4	86797.3	-0.238718	0.430653	-	-	5	15.8	-
1786	TGM2	219935	253054	278100	262524	238717	257981	0.020964	0.0629093	-	-	13	20.4	-
1787	MUT	372379	381064	420721	404977	451804	430634	0.133443	0.633662	-	-	26	30.8	-
1788	OSBP	1.32009e+06	1.5576e+06	1.58409e+06	1.66942e+06	1.6994e+06	1.64842e+06	0.173944	0.797097	-	-	33	36.2	-
1789	PCMT1	1.67214e+06	1.1846e+06	1.02764e+06	1.09969e+06	1.1036e+06	1.30397e+06	-0.121074	0.262627	-	-	16	66.5	-
1790	FBL	633987	828166	847421	835398	880202	801256	0.135036	0.445528	-	-	17	42.4	-
1791	RPS4Y1	61516.6	51449.8	66160.7	65475.2	69917.1	65442.7	0.172238	0.676549	-	-	3	10.3	-
1792	GART	2.8906e+06	3.78067e+06	3.80602e+06	3.39177e+06	3.24624e+06	3.2068e+06	-0.0787826	0.232956	-	-	39	39	-
1793	CDH3	51183.3	45039	44935.9	41333.3	38906.7	47508.3	-0.146406	0.565994	-	-	6	7.8	-
1794	PAICS	4.81791e+06	6.1562e+06	5.63738e+06	6.11155e+06	5.67751e+06	5.6902e+06	0.0799347	0.258683	-	-	35	61.4	-
1796	SCP2	1.43914e+06	1.3609e+06	1.5017e+06	1.70903e+06	1.64682e+06	1.628e+06	0.213201	1.20161	-	-	18	34.2	-
1797	UBA1	3.17094e+06	5.03812e+06	4.37232e+06	4.39908e+06	4.32987e+06	3.94082e+06	0.0346072	0.0686454	-	-	51	46.2	-
1798	NME2	4.62353e+06	3.2001e+06	3.46676e+06	3.713e+06	3.07748e+06	3.88141e+06	-0.0699273	0.156601	-	-	11	33	-
1799	ENPP1	78659.1	62723.7	75306.7	82824.1	62935.7	76213.5	0.0321912	0.0788958	-	-	9	13.5	-
1801	FGFR4	3344.75	3490.2	3288.65	3061.1	2251.2	3137.12	-0.276173	0.888664	-	-	3	4.6	+
1804	FDXR	448969	578363	569762	550814	564359	534825	0.0560984	0.174217	-	-	21	43.8	-
1806	HNRNPA2B1	2.11565e+06	3.40066e+06	2.79535e+06	2.64011e+06	2.54293e+06	2.44875e+06	-0.0969372	0.219942	-	-	31	79.3	-
1807	RFX1	18884.8	18868.6	20506	16504.5	24723.5	21203.7	0.0812658	0.197162	-	-	8	11.5	-
1809	CBL	464101	346327	403182	422731	391187	484613	0.102143	0.300455	-	-	21	34.4	-
1810	PRKACB	160854	369938	246988	250130	229483	176091	-0.18003	0.246973	-	-	4	11.4	-
1811	UQCRC2	1.08347e+06	1.49127e+06	1.39366e+06	1.32511e+06	1.40126e+06	1.26788e+06	0.0213876	0.0532537	-	-	22	53.2	-
1813	FECH	443981	588335	537440	674814	777945	662159	0.436032	1.80791	-	-	18	53.4	-
1816	TCEA1	1.58651e+06	1.26831e+06	1.24019e+06	1.51685e+06	936352	1.38221e+06	-0.115385	0.230944	-	-	30	71.4	-
1820	SFPQ	3.12367e+06	3.76063e+06	3.65718e+06	3.44836e+06	3.39692e+06	3.19218e+06	-0.0667566	0.234034	-	-	42	44.8	-
1821	TUBG1;TUBG2	107591	98708.5	102996	100005	116343	119997	0.117362	0.482265	-	-	13	35.7	-
1822	PPIB	4.18116e+06	5.1716e+06	4.29728e+06	4.47464e+06	4.76784e+06	4.88966e+06	0.0556347	0.175881	-	-	24	71.8	-
1823	ME2	674843	1.05826e+06	844438	880016	820508	734079	-0.0620612	0.133679	-	-	19	31.5	-
1824	GLDC	57899.6	65907	65140.2	63553.3	64599.8	61865.9	0.0103693	0.0349064	-	-	7	8.7	-
1825	WARS	1.67167e+06	1.80222e+06	1.8161e+06	1.92496e+06	1.89068e+06	1.97798e+06	0.131951	0.671737	-	-	27	47.3	-
1826	RPS3	3.22584e+06	4.87393e+06	4.089e+06	4.39852e+06	3.99093e+06	3.49725e+06	-0.0221822	0.0439909	-	-	29	91.4	-
1828	GCSH	316016	461318	181712	166309	84770.2	137082	-1.25896	1.90643	+	-	3	19.1	-
1829	RPS6KB1	85769.8	91708.9	93813.6	123844	111585	114623	0.367341	2.09282	-	-	8	19.1	-
1830	JAK1	96348.7	93744.2	96012.8	80074.4	84996.4	79104.8	-0.229238	1.34758	-	-	11	11.3	-
1832	PTPRG	22126.7	31965	32141.8	29034.3	23249.8	28289.6	-0.0838286	0.18114	-	-	3	2.3	-
1834	SP100	30228.3	22778.6	27398.6	25476.8	24058.3	27446	-0.0551245	0.153748	-	-	5	7.3	-
1835	MCC	145527	206191	189691	180513	169610	173706	-0.0326502	0.0813625	-	-	15	27.3	-
1836	NFYA	8148.47	11215.5	8338.82	8792.5	7466.81	7571.96	-0.205457	0.610022	-	-	3	15.7	+
1837	AHCY	4.3841e+06	8.18424e+06	5.225e+06	5.6666e+06	5.35139e+06	5.12518e+06	-0.0901871	0.153141	-	-	33	51.9	-
1839	CFL1	2.99779e+06	2.39551e+06	2.75071e+06	2.64566e+06	2.21436e+06	2.84213e+06	-0.0821836	0.235872	-	-	20	66.3	-
1840	EIF4B	5.89642e+06	7.82246e+06	7.42625e+06	7.03309e+06	7.20118e+06	6.23651e+06	-0.038989	0.0989882	-	-	60	60.9	-
1841	ATP2B4	343528	444148	426700	465673	491936	443068	0.213543	0.862202	-	-	21	15.3	-
1842	ITPKA	44228.7	34020.2	48937.6	42966.6	50325.2	51506	0.198974	0.583388	-	-	6	10.6	-
1843	DGKA	52369.8	77449	69674.2	62401.6	53543.1	59067.5	-0.172653	0.483492	-	-	9	14	-
1844	CPT2	642986	840825	748954	833911	821601	774649	0.130135	0.481348	-	-	30	44.4	-
1845	DTYMK	375057	337192	416619	363267	347691	378881	-0.0462766	0.158701	-	-	10	42.5	-
1846	RRM1	2.84138e+06	4.2444e+06	3.71527e+06	3.72965e+06	4.04775e+06	3.50923e+06	0.0805643	0.192533	-	-	34	46.3	-
1849	CHM	142052	122072	154951	151496	152856	158005	0.14849	0.607557	-	-	10	19.9	-
1852	EEF1B2	1.80706e+06	1.11647e+06	905362	895018	832871	1.16303e+06	-0.358371	0.663852	-	-	11	45.3	-
1853	ATP5F1	1.03138e+06	635117	808805	750401	917488	947071	0.0998345	0.206879	-	-	15	41.4	-
1854	ACP1	762421	423906	549465	645476	691736	782223	0.325269	0.765817	-	-	6	36.1	-
1856	ACAT1	2.61086e+06	3.08828e+06	3.217e+06	3.21223e+06	3.17981e+06	2.98057e+06	0.0770218	0.268426	-	-	26	56	-
1859	POLR2A	1.26606e+06	1.72316e+06	1.67269e+06	1.53094e+06	1.57851e+06	1.44122e+06	-0.0224359	0.0557436	-	-	54	29.5	-
1860	CDK2	363474	558488	444250	434515	476152	416560	-0.021799	0.0460175	-	-	14	56.4	-
1861	APC	73912	93191.9	88073.7	77917.3	85576.8	79625.1	-0.0641125	0.21024	-	-	14	6.4	-
1862	ADRBK1	211338	289808	284237	268350	260474	256091	0.0133898	0.0326207	-	-	16	22.8	-
1863	MCM3	1.71801e+06	2.22437e+06	2.32488e+06	2.11715e+06	2.25082e+06	2.00242e+06	0.0343419	0.0881549	-	-	55	55.1	-
1864	AZGP1	5635.56	7733.11	7061.45	6060.29	5064	5726.81	-0.269392	0.884756	-	-	3	14.8	+
1865	MPST	335935	288170	256097	288268	240592	305025	-0.0762885	0.211221	-	-	13	42.3	-
1866	RPS12	3.04633e+06	1.46955e+06	1.51967e+06	1.91287e+06	1.56211e+06	1.89144e+06	-0.0891634	0.117894	-	-	13	76.5	-
1867	BRD2	670290	911380	786790	758812	876951	750741	0.0185793	0.046119	-	-	22	25.5	-
1868	FAS	318446	82971.7	134292	119550	119500	174747	-0.169075	0.140616	-	-	10	32.2	-
1869	YY1	187214	254798	236240	211171	203005	193504	-0.147335	0.49981	-	-	5	10.9	-
1870	DNAJB1	1.70502e+06	2.31205e+06	2.33031e+06	2.04591e+06	2.13652e+06	2.03456e+06	-0.015586	0.0372859	-	-	30	60.3	-
1871	DNAJB2	62541	51812.2	58767.4	52580.3	53101.2	54412.4	-0.108635	0.444	-	-	6	25.6	-
1872	ATP5A1	2.84092e+06	4.86729e+06	4.11624e+06	4.07429e+06	3.98999e+06	3.38344e+06	-0.0164589	0.0273153	-	-	46	59.5	-
1873	PSMA1	1.94632e+06	2.08798e+06	2.04235e+06	2.11482e+06	1.84922e+06	2.04075e+06	-0.0188467	0.0650749	-	-	20	59.3	-
1874	PSMA2	668328	1.08891e+06	874442	876598	880456	765955	-0.0354377	0.0691709	-	-	12	37.2	-
1875	PSMA3	1.54479e+06	2.64546e+06	2.0905e+06	2.39289e+06	1.73671e+06	1.62253e+06	-0.113806	0.19413	-	-	22	64.1	-
1876	PSMA4	1.59682e+06	1.41494e+06	1.73767e+06	1.83076e+06	1.77139e+06	1.69017e+06	0.160464	0.693984	-	-	17	36.8	-
1877	CD40	188365	82487.7	67012.8	62196.3	40522.7	60042.8	-0.927509	1.32664	+	-	3	18.2	-	Akt signalling (upstream)	Deregibus, M. C., Buttiglieri, S., Russo, S., Bussolati, B. & Camussi, G. CD40-dependent activation of phosphatidylinositol 3-kinase/Akt pathway mediates endothelial cell survival and in vitro angiogenesis. J Biol Chem 278, 18008–18014 (2003).
1878	ITGA3	1.44369e+06	1.80551e+06	1.68501e+06	1.80757e+06	1.74048e+06	1.50912e+06	0.0374409	0.106888	-	-	23	22.1	-
1880	MSN	5.88089e+06	1.0752e+07	8.51218e+06	9.03329e+06	8.13865e+06	6.68153e+06	-0.0439598	0.0666109	-	-	62	57	-
1881	PTPN3	45656.8	60235.9	59554	59990.4	57354.6	52351.7	0.0457409	0.121053	-	-	5	7.9	-
1882	DDX6	1.80974e+06	2.09753e+06	2.54763e+06	2.45403e+06	2.53548e+06	2.12867e+06	0.151246	0.448038	-	-	19	52	-
1885	U2AF2	890841	1.3702e+06	960885	953284	1.06214e+06	982833	-0.0790335	0.17928	-	-	18	39.5	-
1886	RPL13	4.37218e+06	6.02781e+06	5.17301e+06	5.29166e+06	5.48058e+06	4.53171e+06	-0.0176302	0.0400512	-	-	23	56.4	-
1887	CHML	155952	178807	174513	189456	171730	183658	0.0987278	0.425774	-	-	10	17.5	-
1888	IVD	422461	699343	545351	566782	545938	490534	-0.0287077	0.0543926	-	-	15	35.9	-
1889	S100A4	1.94157e+06	2.07892e+06	1.03605e+06	1.3018e+06	708452	589634	-0.981001	1.50091	+	-	9	58.4	-	Akt signalling	Wang, H. et al. Activation of the PI3K/Akt/mTOR/p70S6K pathway is involved in S100A4-induced viability and migration in colorectal cancer cells. Int J Med Sci 11, 841–849 (2014).
1890	MGAT1	54269.3	103772	65595.6	67984	59441.8	56288.1	-0.233192	0.44678	-	-	7	14.6	-
1891	HMGB2	4.2897e+06	3.59563e+06	4.85771e+06	4.93569e+06	3.60243e+06	4.22217e+06	0.000936773	0.00187738	-	-	20	45.5	-
1892	PTBP1	1.4915e+06	3.23745e+06	2.32082e+06	2.32054e+06	2.22001e+06	1.77579e+06	-0.0975879	0.134147	-	-	21	49.5	-
1893	TARS	2.99786e+06	4.79866e+06	3.89281e+06	4.14742e+06	3.92968e+06	3.58069e+06	0.0198288	0.0379396	-	-	56	59.8	-
1894	VARS	2.51772e+06	3.38992e+06	3.33905e+06	3.11991e+06	3.31381e+06	2.99368e+06	0.0397014	0.10157	-	-	64	47.6	-
1895	EEF1G	2.78481e+06	4.77409e+06	3.8423e+06	3.87057e+06	3.85694e+06	3.16781e+06	-0.0370943	0.0637559	-	-	32	49.4	-
1896	FKBP2	488104	627733	503344	519024	425486	448364	-0.213102	0.774184	-	-	8	26.1	-
1898	STOM	212269	199806	239495	229580	271141	238803	0.183123	0.780523	-	-	8	33.3	-
1899	AK4	690711	345601	340912	350495	446103	505866	-0.0136876	0.0159068	-	-	12	66.8	-
1900	MAOB	568076	629533	638371	645509	688655	679415	0.134583	0.66929	-	-	18	36.9	-
1901	YWHAQ	4.84783e+06	2.56839e+06	2.46943e+06	2.56222e+06	2.40338e+06	3.50001e+06	-0.170856	0.245574	-	-	19	50.2	-
1903	MAPK3	180418	174060	187781	202383	188936	204786	0.136376	0.710419	-	-	11	29.3	-
1904	MARK3	55361.4	63021.5	69057.2	61186.5	76438.6	68883.3	0.139718	0.475495	-	-	6	12.3	-
1906	DPP4	69506.3	48044.3	59230.8	52818.9	65777.7	73335.4	0.121769	0.280183	-	-	4	4.8	-
1907	ARNT	81437.8	60072.7	70454	69138.1	70022.6	81548.2	0.065288	0.17739	-	-	8	18.2	-
1908	RPL10	2.98875e+06	5.40405e+06	4.08527e+06	4.0278e+06	3.97105e+06	3.10959e+06	-0.135927	0.243955	-	-	20	70.1	-
1909	RPA1	1.27878e+06	1.89195e+06	1.81791e+06	1.78071e+06	1.66878e+06	1.59955e+06	0.0373291	0.0814988	-	-	31	45	-
1910	APEX1	1.29197e+06	1.60979e+06	1.29376e+06	1.67341e+06	1.24956e+06	1.4698e+06	0.0639381	0.164323	-	-	23	53.1	-
1911	DCK	327793	353655	381789	377459	360620	360993	0.050288	0.19872	-	-	9	35	-
1912	CAD	2.00739e+06	2.37944e+06	2.52729e+06	2.30712e+06	2.55141e+06	2.36188e+06	0.0679295	0.22273	-	-	58	32.3	-
1913	CALR	3.04258e+06	1.91354e+06	2.73919e+06	2.82719e+06	3.05713e+06	3.50686e+06	0.308813	0.820798	-	-	24	48.4	-
1914	PDE4A	13136.6	17080.8	19753.4	16292.5	15317.7	14898.9	-0.0844868	0.203537	-	-	4	8	-
1915	MAP4	9.42463e+06	9.25714e+06	8.88264e+06	8.75388e+06	8.83735e+06	8.43407e+06	-0.0827418	0.344371	-	-	34	25.4	-
1916	MAP4	158724	146800	178570	157011	169356	162372	0.0177855	0.0571322	-	-	12	16.7	-
1917	CANX	4.32344e+06	3.13271e+06	4.04583e+06	3.71655e+06	3.92487e+06	4.41145e+06	0.0772796	0.200907	-	-	41	44.8	-
1918	PIK3R1	23364.7	29263.8	32330.5	33068.8	34943.5	28364	0.189404	0.573854	-	-	4	5.5	-
1919	PSMB9	208680	193582	232048	253847	239000	226112	0.183115	0.846937	-	-	5	23.9	-
1920	PSMA5	567902	671853	547532	612287	506004	610182	-0.048045	0.140464	-	-	9	41.1	-
1921	PSMB4	968911	1.19726e+06	1.10128e+06	1.16576e+06	1.16466e+06	1.0431e+06	0.0495659	0.162613	-	-	10	43.6	-
1922	PSMB6	285042	350577	339466	334927	337590	314292	0.02235	0.0702281	-	-	11	42.7	-
1923	PSMB5	698545	1.06955e+06	862067	838793	781536	779259	-0.111454	0.288594	-	-	16	65.8	-
1924	ABCD3	229007	260364	302081	286814	328186	285722	0.192793	0.720885	-	-	14	22.8	-
1925	SSFA2	695063	814700	809438	808112	860178	810477	0.0992092	0.415962	-	-	46	34.6	-
1928	NDUFS1	1.18169e+06	2.07308e+06	1.5824e+06	1.60073e+06	1.71146e+06	1.49872e+06	0.0276482	0.0479912	-	-	32	48.4	-
1929	POLD1	229416	244596	279705	256000	284370	273946	0.115177	0.465481	-	-	19	16.5	-
1930	TEAD1;TEAD4;TEAD3;TEAD2	54493.6	38044.4	61879.8	57117.6	65506.3	64499.6	0.303873	0.815747	-	-	3	6.6	-
1934	MAPK1	1.00025e+06	1.00986e+06	953788	1.11339e+06	952832	1.08834e+06	0.0870454	0.362587	-	-	15	41.1	-
1936	RXRB	9835.07	9334.09	9528.84	8814.69	11699.3	10782	0.115357	0.366815	-	-	3	7.9	+
1937	ERCC5	14823.2	19486	19067.4	17965.8	17027.9	17082.2	-0.0252536	0.0653614	-	-	3	4.2	-
1938	RBL1	7004.87	4694.91	5908.84	4979.19	7222.1	6811.27	0.111308	0.216967	-	-	5	8	+
1939	GRN	88956.9	16912.7	18858.3	20122.9	17925.9	24595.5	-0.559044	0.41712	-	-	7	15.3	-
1940	LAP3	3.45202e+06	2.24801e+06	2.50898e+06	2.28881e+06	2.01195e+06	1.80918e+06	-0.40822	1.21401	-	-	32	69.9	-
1942	GTF2E1	65001.6	39332.6	54274.1	59382.3	44306	58728.3	0.0517084	0.0890682	-	-	11	29.6	-
1943	GTF2E2	153247	211342	204077	189423	192734	176756	-0.0115263	0.0275023	-	-	12	38.5	-
1944	TPP2	1.26492e+06	1.54383e+06	1.62907e+06	1.64956e+06	1.67358e+06	1.59435e+06	0.156125	0.604997	-	-	51	42.6	-
1945	IMPA1	1.20011e+06	1.87004e+06	1.58217e+06	1.69416e+06	1.55721e+06	1.39242e+06	0.01633	0.0317184	-	-	20	63.9	-
1946	ADORA2B	36962	37133.4	33031.2	35903.9	29307.7	34941.5	-0.100743	0.351813	-	-	3	9.9	-
1947	EPHA2	827434	1.18919e+06	1.13204e+06	882268	889492	812979	-0.267998	0.893738	-	-	34	36.9	-
1948	EPHB2	137419	150126	151990	147768	149125	145742	0.0115134	0.0422275	-	-	16	21.1	-
1949	PTPN6	176608	152192	210214	180035	191886	194466	0.0832461	0.24991	-	-	16	31.1	-
1950	SHC1	342905	399562	351162	363677	379814	392962	0.0579905	0.225501	-	-	22	45	-
1951	MPG	139374	142531	157720	152007	145478	143016	0.00450406	0.0153497	-	-	9	40.6	-
1952	CRABP2	1.24356e+06	1.0698e+06	1.19668e+06	1.34053e+06	1.30713e+06	1.40118e+06	0.208326	1.06704	-	-	14	66.7	-
1954	TKT	5.76171e+06	8.96673e+06	7.21729e+06	7.77531e+06	6.55421e+06	6.36843e+06	-0.0667589	0.138362	-	-	41	58.9	-
1955	SERPINB3;SERPINB4	15488.8	35005	40161.1	25612.2	19860.4	23898.7	-0.280308	0.349888	-	-	4	10.4	-
1956	RBMS1	108294	135308	111143	113159	86785.8	101985	-0.233792	0.822722	-	-	3	10.2	-
1957	PML	153488	121929	135535	132766	140984	154291	0.0624084	0.200359	-	-	18	20.4	-
1960	EEF1D	1.79976e+06	1.60688e+06	1.52849e+06	1.61638e+06	1.34482e+06	1.6801e+06	-0.0918148	0.303016	-	-	8	15.6	-
1962	MARCKS	566757	135320	185362	163524	170920	208244	-0.429452	0.389139	-	-	8	30.1	-
1963	GNA11	474954	545314	631048	560102	619115	569751	0.0912004	0.297977	-	-	13	32.6	-
1964	ALDH4A1	496306	702135	648384	696329	683331	611829	0.121885	0.352158	-	-	16	31.4	-
1965	ERP29	2.23792e+06	1.8204e+06	1.38123e+06	1.42741e+06	1.13771e+06	1.45176e+06	-0.418346	1.15059	-	-	16	50.2	-
1966	PRDX6	4.00795e+06	2.87202e+06	3.20909e+06	3.63921e+06	3.80106e+06	4.19379e+06	0.217062	0.720815	-	-	22	67	-
1967	BLVRB	221301	191454	220803	249841	243268	258423	0.249176	1.32639	-	-	10	61.7	-
1968	PRDX5	2.11445e+06	849574	925117	1.04317e+06	1.09983e+06	1.38484e+06	-0.0216071	0.0216177	-	-	9	53.7	-
1969	DDT;DDTL	1.50127e+06	894998	1.03326e+06	1.17642e+06	1.10972e+06	1.25174e+06	0.0783967	0.156277	-	-	11	63.6	-
1970	PRDX3	821542	651127	713129	752099	729220	819368	0.0787837	0.27193	-	-	13	50.4	-
1972	RPL12	1.47275e+06	1.43257e+06	1.14413e+06	1.57377e+06	1.18567e+06	1.39453e+06	0.0361101	0.0857607	-	-	13	74.5	-
1973	ECHS1	946682	778213	868001	879860	936767	1.06825e+06	0.153802	0.591764	-	-	17	53.8	-
1974	CMPK1	605671	538860	577413	619200	576081	652807	0.101762	0.450176	-	-	9	35.1	-
1975	PEBP1	3.64773e+06	2.40091e+06	3.22118e+06	3.33906e+06	2.77388e+06	3.21102e+06	0.0254027	0.0511331	-	-	14	69.5	-
1976	PDIA3	4.5695e+06	7.02135e+06	5.7713e+06	5.98428e+06	5.37419e+06	5.34371e+06	-0.0358721	0.0755856	-	-	46	69.3	-
1977	PPP2R1A	2.20651e+06	1.28916e+06	1.37909e+06	1.36927e+06	1.65747e+06	2.03159e+06	0.0776944	0.121905	-	-	25	38.2	-
1978	PPP2R1B	72974.6	53104.8	49478.9	44159.5	59441.8	74435.3	0.00904511	0.0133931	-	-	5	8.8	-
1979	CDC27	700822	742780	743642	704208	774082	754430	0.0290942	0.114029	-	-	27	32.7	-
1983	PPIF	1.96514e+06	2.80569e+06	2.41722e+06	2.64733e+06	2.54547e+06	2.20355e+06	0.0519897	0.124304	-	-	14	70	-
1984	NKTR	66440.5	92093.6	88797	72969.6	83419	71504.5	-0.106656	0.291847	-	-	11	10.6	-
1985	NMT1	749900	930554	926236	893397	967626	853944	0.0639089	0.206257	-	-	18	35.9	-
1987	HMOX2	1.23579e+06	886248	863141	925266	728966	910123	-0.207631	0.562251	-	-	3	8.9	-
1990	AXL	25407.5	22882.8	25889.9	20614.5	19955.6	22230.5	-0.239642	1.17018	-	-	4	7.2	-
1991	CHRNA5	512.255	455.615	692.538	562.543	646.026	662.028	0.191292	0.456881	-	-	3	9	+
1992	LRPAP1	1.58965e+06	669061	720215	829117	580076	815087	-0.322144	0.427831	-	-	32	59.9	-
1994	ADSL	1.50248e+06	1.41693e+06	1.53403e+06	1.58797e+06	1.76762e+06	1.74451e+06	0.194794	1.02562	-	-	27	51	-
1998	SRI	1.284e+06	231112	252831	243994	281977	330355	-0.5743	0.413984	-	-	8	48.3	-
1999	SERPINB1	633565	815507	860022	843775	924752	780905	0.151837	0.480762	-	-	18	40.1	-
2001	SLC7A1	212202	244851	226386	192452	146882	161885	-0.453998	1.98144	-	-	6	11.1	-
2002	ALDH1B1	1.06459e+06	1.36766e+06	1.20109e+06	1.31967e+06	1.27481e+06	1.18239e+06	0.0619361	0.198609	-	-	18	30.6	-
2003	POLR2B	966768	1.48984e+06	1.5043e+06	1.34996e+06	1.39504e+06	1.19899e+06	0.0198486	0.0365459	-	-	36	30.5	-
2006	SDHA	1.99426e+06	2.50051e+06	2.50378e+06	2.43206e+06	2.34788e+06	2.32586e+06	0.0297032	0.0872129	-	-	26	44.9	-
2007	CORO1A	60613.3	44878.9	66074.8	54564.3	59317.4	62562.7	0.0573139	0.133101	-	-	7	21	-
2008	GDI1	878923	1.17095e+06	1.11472e+06	1.16022e+06	1.08419e+06	1.05291e+06	0.0690736	0.204887	-	-	22	48.8	-
2009	S100A7;S100A7A	14874.8	25523.8	24216.2	29475.9	15986.7	21104.9	0.0377658	0.0464649	-	-	3	33.7	-
2010	MAT2A	1.46994e+06	2.15903e+06	1.757e+06	1.78726e+06	1.49587e+06	1.19148e+06	-0.269255	0.666557	-	-	23	52.9	-
2012	PRKAR1B	79235	88935.1	88990.2	85642.5	90708.5	85058.6	0.0251614	0.0900846	-	-	7	15.2	-
2013	PRKAR2B	89552.8	136437	110094	119495	105535	105640	-0.00465201	0.00946917	-	-	11	30.4	-
2014	CPS1	417380	531482	523415	512055	518480	474853	0.0395764	0.118331	-	-	33	22.5	-
2015	RRM2	2.41582e+06	2.32756e+06	2.65895e+06	2.70003e+06	2.79112e+06	2.62381e+06	0.134433	0.625605	-	-	22	55.8	-
2016	SDC4	91032.5	79924.9	70897	57562.5	59854.5	63221.3	-0.414584	1.90676	-	-	3	23.5	-
2017	TIA1	138758	189629	180537	175852	180267	153454	0.0114213	0.0265665	-	-	8	22.3	-
2018	DNAJA1	2.65953e+06	3.15598e+06	3.22051e+06	3.18316e+06	2.76728e+06	2.91162e+06	-0.0252654	0.0742902	-	-	32	58.7	-
2019	AKT1	161918	193371	194946	494634	460313	457110	1.36394	5.22841	+	+	17	35.6	-	direct target
2020	AKT2	72472.5	112292	97812	157932	179203	138998	0.768372	2.37255	+	+	10	23.1	-	direct target
2021	UQCRC1	1.00426e+06	1.07421e+06	1.10221e+06	1.14646e+06	1.19556e+06	1.22678e+06	0.166648	0.896632	-	-	19	51.5	-
2022	HIBADH	586870	502180	532547	618468	498409	563619	0.0488644	0.155619	-	-	11	35.4	-
2023	ATIC	2.26871e+06	3.2781e+06	2.8687e+06	2.75518e+06	2.71103e+06	2.55353e+06	-0.0538825	0.13507	-	-	37	66.9	-
2024	HNRNPH3	208740	266445	278439	245592	260455	233969	-0.0164319	0.0425144	-	-	9	32	-
2025	HNRNPH1	1.6307e+06	2.56312e+06	2.36218e+06	2.25663e+06	2.19042e+06	2.01486e+06	0.00418409	0.00780461	-	-	12	38.1	-
2029	SFN	5.14619e+06	2.56597e+06	2.40817e+06	2.38756e+06	2.30943e+06	2.77206e+06	-0.352305	0.58535	-	-	20	54.8	-
2030	STIP1	1.24785e+07	8.87737e+06	7.55531e+06	7.53874e+06	5.17368e+06	7.70565e+06	-0.492521	1.12215	-	-	3	2.4	-
2032	S100A11	1.57385e+06	822395	429638	524827	311932	380198	-1.05312	1.28951	-	-	6	45.7	-
2033	L1CAM	252013	222226	217560	224686	194081	206307	-0.145856	0.638101	-	-	13	12.4	-
2034	INPP5B	83178.6	76859.5	93873.5	95056.5	106572	106219	0.280787	1.31643	-	-	8	9.7	-
2035	PRDX2	1.75898e+06	2.04075e+06	2.18599e+06	2.27161e+06	2.21379e+06	2.05695e+06	0.132869	0.518789	-	-	15	40.4	-
2036	ARRB2	188506	243709	214305	220958	149869	166409	-0.279073	0.817394	-	-	9	32.2	-
2037	GK;GK3P	29517.9	24050.7	33317.1	33563.7	35672.8	36475.4	0.294906	1.10651	-	-	5	8.8	-
2038	CDA	126345	79943.5	65709.7	64342.3	47701	59013.4	-0.624517	1.39001	+	-	4	46.6	-
2039	DCTD	377287	266247	288362	322777	343461	358603	0.152254	0.471648	-	-	8	55	-
2040	PYCR1	740593	1.04362e+06	927309	976242	893997	840641	0.0112488	0.0260957	-	-	14	43.1	-
2042	ELF1	41201	43333.2	40582.6	36695.1	35866	37328.3	-0.186848	1.01751	-	-	4	9.6	-
2043	GTF2H1	119361	101526	116154	100451	113780	123020	-0.000523764	0.00142678	-	-	10	15.9	-
2044	STX2	100018	52593.4	81161.9	83079.3	93184.8	103308	0.301866	0.618759	-	-	5	20.2	-
2045	CTH	191800	208214	198607	216453	206717	203311	0.065935	0.297035	-	-	10	28.4	-
2046	RPL9	934027	1.55084e+06	1.20041e+06	1.19162e+06	1.31627e+06	1.09157e+06	-0.00744665	0.013172	-	-	12	53.1	-
2047	ACSL1	130650	176983	195861	250984	229831	197739	0.444207	1.40172	-	-	12	20.2	-
2048	KIF5B	3.59048e+06	6.18233e+06	5.46007e+06	5.29687e+06	5.18941e+06	4.47132e+06	0.00672239	0.0107531	-	-	72	59.3	-
2050	DUT	667726	679858	726690	734467	626399	759764	0.0278337	0.0906182	-	-	11	61.6	-
2051	ABCC1	489370	431688	470277	447953	483455	451433	-0.00772844	0.0267515	-	-	25	20.9	-
2052	CKS2	17028.1	6155.21	7759.75	6946.87	9846.81	9791.45	-0.0933731	0.0919296	-	-	3	25.3	+
2054	S100A3	50955.7	6439.29	12624.6	13645	15489.2	22300.3	0.0620799	0.0311439	-	-	3	23.8	-
2055	MAN1A1	260818	221847	264640	277715	289977	308239	0.232317	1.11812	-	-	17	23	-
2056	TTK	72204.6	66384.8	91040.3	72687.7	96046.5	81805.1	0.129395	0.343546	-	-	10	12.5	-
2057	MCM4	1.50623e+06	2.4742e+06	2.29934e+06	2.02738e+06	2.12946e+06	1.83065e+06	-0.038887	0.0707831	-	-	47	48.7	-
2058	MCM5	1.96996e+06	3.14555e+06	2.81976e+06	2.71967e+06	2.61727e+06	2.30149e+06	-0.0309968	0.0586959	-	-	39	49.7	-
2059	MCM7	1.2376e+06	2.19291e+06	1.75722e+06	1.62348e+06	1.66859e+06	1.50464e+06	-0.0755173	0.140272	-	-	44	56.6	-
2060	GALNS	51948	39711.8	49111.7	47428.4	36239.1	37892.1	-0.212502	0.657527	-	-	5	10.9	-
2063	SHMT1	489825	910573	651300	722028	528854	544467	-0.160865	0.281043	-	-	18	39.4	-
2064	SHMT2	2.44086e+06	5.37998e+06	3.39036e+06	3.6492e+06	2.92719e+06	2.73478e+06	-0.202635	0.303354	-	-	34	54.9	-
2065	EPHX2	276432	298887	296092	321956	339211	313660	0.161892	0.884427	-	-	11	21.8	-
2067	HSPA4	1.06707e+07	1.46049e+07	1.25466e+07	1.33964e+07	1.20631e+07	1.19141e+07	-0.00742875	0.0169999	-	-	78	74.2	-
2068	MPI	99776.9	94985.3	108076	101747	112056	119984	0.139154	0.598014	-	-	8	35.4	-
2069	GPC1	159066	167923	148973	129393	116645	128763	-0.344624	1.90618	-	-	15	29.2	-
2070	PFN2	387886	563781	436441	478656	406414	425405	-0.0685927	0.169691	-	-	4	17.1	-
2071	PFN2	33301.6	29711.2	38306.6	32396.4	34969.9	36207.3	0.0380125	0.10969	-	-	3	14.3	-
2072	CA8	3059.66	3850.3	4284.51	4176.6	4357	4230.01	0.202952	0.645213	-	-	4	19	+
2073	CTNNA1	3.7489e+06	3.98439e+06	3.9318e+06	4.12589e+06	3.09115e+06	3.82951e+06	-0.0886697	0.273446	-	-	64	61.7	-
2074	CTNNB1	970451	1.28041e+06	1.11121e+06	1.10907e+06	1.10473e+06	1.04329e+06	-0.0370936	0.10936	-	-	19	30.7	-
2077	PHB	833527	1.16226e+06	918686	1.03641e+06	830864	855393	-0.090983	0.234071	-	-	16	54.8	-
2078	SERPINB6	1.03647e+06	1.61829e+06	1.45978e+06	1.57765e+06	1.45205e+06	1.27538e+06	0.0849695	0.180921	-	-	18	50.3	-
2079	NF2	244287	397248	332391	332952	321063	273182	-0.0478219	0.0925908	-	-	21	35.3	-
2080	RDX	3.08651e+06	3.69398e+06	3.96944e+06	3.87501e+06	3.86061e+06	3.35657e+06	0.0499763	0.141355	-	-	42	43.1	-
2081	RPA3	153100	69971.5	69367.9	75166.6	78889.5	108103	-0.07106	0.0793992	-	-	4	43	-
2082	RFC4	309086	422100	374646	375528	307833	341729	-0.1024	0.296555	-	-	19	46.8	-
2083	RFC2	391749	266253	363537	297167	345025	416836	0.0575411	0.114028	-	-	15	46.3	-
2084	RFC1	526195	867135	725470	693511	721249	610828	-0.0385302	0.0732319	-	-	21	20	-
2085	RPL22	714213	1.16896e+06	991749	952130	947933	726966	-0.111886	0.220059	-	-	6	61.7	-
2086	GTF2F1	2.06751e+06	3.2745e+06	2.39213e+06	2.4568e+06	2.65072e+06	2.28858e+06	-0.039948	0.0804298	-	-	30	42.7	-
2087	SPR	903228	536608	552222	596031	549565	701149	-0.0736024	0.127409	-	-	11	49.8	-
2090	IDUA	48864	46851.6	46051.3	51225.5	50003.9	48535.7	0.0792791	0.358464	-	-	4	5.7	-
2093	IRS1	82555.9	103480	90596.1	90852.2	82414.5	86059.6	-0.088117	0.315285	-	-	10	12.8	-
2094	AGL	1.66819e+06	2.25211e+06	2.11706e+06	2.22545e+06	2.43598e+06	2.01921e+06	0.15359	0.478191	-	-	59	38.8	-
2095	MYH9	1.47556e+07	2.77187e+07	2.07558e+07	1.93251e+07	2.15028e+07	1.78383e+07	-0.0652206	0.103383	-	-	180	63.4	-
2096	MYH10	1.72336e+06	2.40128e+06	2.19594e+06	2.05035e+06	2.35127e+06	2.00828e+06	0.0304663	0.0725175	-	-	82	39.8	-
2097	COPB2	1.51895e+06	1.82313e+06	1.99319e+06	1.91853e+06	1.92809e+06	1.80088e+06	0.0904347	0.298611	-	-	40	47	-
2098	SOAT1	67049.1	71709	76797.4	67027.6	85171.6	75120.2	0.0719668	0.232851	-	-	7	16	-
2099	ADD1	214886	206309	245180	220936	247914	242056	0.0955284	0.378474	-	-	16	28.8	-
2100	BSG	1.26566e+06	1.13781e+06	1.22482e+06	1.16155e+06	1.06581e+06	1.16013e+06	-0.0988131	0.447279	-	-	13	48.3	-
2101	FUS	1.76287e+06	2.00321e+06	2.08722e+06	2.1845e+06	1.89709e+06	1.82815e+06	0.0132191	0.0377865	-	-	15	23.4	-
2102	NUP214	370792	440623	442657	437189	448751	425820	0.0693569	0.263806	-	-	25	12.9	-
2103	DEK	627666	932540	865842	828596	1.01823e+06	756669	0.111017	0.245409	-	-	14	25.6	-
2106	CHKA	59753	77647.5	73950.6	82142.8	73901	69245.5	0.0976456	0.300252	-	-	5	15.7	-
2107	PPM1A	530922	501721	523404	512410	553287	591109	0.0884803	0.392782	-	-	16	35.6	-
2109	HMGCL	695130	699591	679824	780327	645122	734079	0.053543	0.198759	-	-	14	36.9	-
2110	PSMC2	1.41718e+06	1.51932e+06	1.51097e+06	1.56578e+06	1.59566e+06	1.62273e+06	0.105845	0.527672	-	-	34	78.3	-
2113	ARL2	254551	366035	275603	304568	275833	283061	-0.0369506	0.0889766	-	-	5	33.7	-
2114	ARL3	81457.9	163970	102591	76888.7	113300	106970	-0.185423	0.282496	-	-	9	53.8	-
2115	MAP2K2	848190	769898	934090	916067	989676	898334	0.139015	0.595799	-	-	13	32.2	-
2116	ATP5C1	1.3146e+06	1.27681e+06	1.50702e+06	1.41154e+06	1.76366e+06	1.62379e+06	0.225448	0.922614	-	-	13	33.7	-
2117	ATP6V1E1	467978	284149	305912	330233	245878	359393	-0.159738	0.295784	-	-	13	41.2	-
2118	CPOX	1.91881e+06	3.74716e+06	2.77625e+06	2.87824e+06	2.2773e+06	2.38092e+06	-0.118374	0.192956	-	-	33	60.4	-
2119	RPL4	4.63793e+06	9.59533e+06	6.46203e+06	6.56871e+06	6.35049e+06	5.2274e+06	-0.133077	0.203635	-	-	40	68.9	-
2121	LONP1	1.38511e+06	1.47383e+06	1.66196e+06	1.44694e+06	1.49775e+06	1.4324e+06	-0.0427383	0.152259	-	-	40	40.4	-
2122	PGM1	2.36064e+06	2.42567e+06	2.74721e+06	2.75274e+06	3.03263e+06	2.73248e+06	0.178705	0.81217	-	-	34	51.1	-
2123	PPP1CC	117540	140768	94599	136949	93656.9	117877	-0.0166663	0.0294725	-	-	3	10.4	-
2124	BMPR1A	25495.3	30309.4	31254.6	27854.7	30226.4	27672.5	-0.0172926	0.0500618	-	-	3	6.2	-
2126	GNL1	772330	1.16574e+06	914460	905270	928569	792958	-0.101569	0.251864	-	-	17	28	-
2128	SERPINB5	362429	371731	399136	390297	412520	404455	0.0920579	0.442592	-	-	12	42.4	-
2129	POLR2I	82904.1	52586	47639.1	54775.2	49441.4	61789.5	-0.103889	0.187292	-	-	7	77.6	-
2131	DLST	1.01216e+06	1.32211e+06	1.20471e+06	1.12859e+06	1.05931e+06	969924	-0.15846	0.56994	-	-	20	42.4	-
2132	GMPR	228184	320910	275682	281743	322891	301568	0.147513	0.465495	-	-	9	31.9	-
2133	GPX4	123733	90927	105139	110077	106704	129633	0.121417	0.35911	-	-	11	57.1	-
2135	SRP14	1.28755e+06	1.81308e+06	1.5494e+06	1.65189e+06	1.33135e+06	1.3091e+06	-0.109732	0.28352	-	-	10	42.6	-
2136	NUP62	237886	211075	182537	168961	214830	217951	-0.070772	0.184977	-	-	10	29.3	-
2137	HPCAL1;HPCA	1.28969e+06	368256	389281	355521	412228	363713	-0.5981	0.635516	-	-	13	57.5	-
2138	FDFT1	352580	285688	315654	324918	328761	362185	0.0943695	0.355352	-	-	11	30.5	-
2139	ZEB1	17392.3	18017.9	16931.5	15266.1	14786.2	14897.6	-0.219306	1.17723	-	-	3	3	-
2141	TAGLN2	2.30802e+06	737630	823530	778130	856786	939695	-0.387388	0.424922	-	-	14	60.3	-
2142	TALDO1	2.28974e+06	2.7319e+06	2.47316e+06	2.5792e+06	2.01996e+06	2.23451e+06	-0.136746	0.473513	-	-	27	57	-
2143	SNCA	28318.1	28798.4	29196.7	31447.7	29875.9	31417.3	0.103326	0.488668	-	-	5	62.1	-
2144	ETFB	920502	1.00403e+06	951460	964912	817889	886677	-0.109859	0.475485	-	-	16	65.1	-
2145	RBMX	1.04303e+06	2.13135e+06	1.56612e+06	1.4222e+06	1.4072e+06	1.1243e+06	-0.209923	0.356407	-	-	10	18.7	-
2146	BRCA1	153830	68097.5	149074	166121	137544	138636	0.34013	0.508231	-	-	6	3.9	-
2148	COIL	38395.5	59452.8	56320.7	53521.3	63729.1	55817.2	0.188809	0.466062	-	-	8	14.1	-
2149	GGCX	79710.3	122078	106399	106285	105356	90202.2	-0.0118916	0.0234958	-	-	6	8	-
2151	ATP6V1A	1.04531e+06	961581	1.12554e+06	1.00595e+06	1.2113e+06	1.15763e+06	0.106083	0.397768	-	-	30	45.1	-
2152	HSPA9	9.98639e+06	1.1174e+07	1.05432e+07	1.02693e+07	9.98721e+06	1.06351e+07	-0.0363895	0.124551	-	-	71	68.9	-
2153	EIF4A3	1.23673e+06	1.21004e+06	1.46769e+06	1.24666e+06	1.56211e+06	1.46875e+06	0.127004	0.428466	-	-	26	48.4	-
2154	IGHMBP2	29631.1	39713.6	39374.5	36630.7	36715.9	36704.6	0.0304701	0.0782698	-	-	9	9.5	-
2155	CDKN1A	24920.1	16820.8	17936.1	17518.6	18334.9	23466.7	0.00122126	0.00213201	-	-	3	25	-
2156	RPS19	2.58354e+06	3.54319e+06	2.4874e+06	3.27337e+06	1.64654e+06	1.82703e+06	-0.403107	0.718335	-	-	20	77.9	-
2157	RPL3	4.03727e+06	6.35738e+06	5.67603e+06	5.47918e+06	6.04736e+06	4.67878e+06	0.0299004	0.0542184	-	-	41	66.3	-
2158	COL18A1	32199.5	46137.4	36203.4	41834.8	37296.3	31761.1	-0.039367	0.0830207	-	-	6	5.2	-
2159	DDOST	698277	840825	857253	857990	883311	805208	0.0926388	0.342531	-	-	10	20.4	-
2160	ANP32A	1.77318e+06	808061	918551	896504	671675	1.00595e+06	-0.373176	0.575489	-	-	13	34.5	-
2161	FEN1	502788	678927	690300	765381	535742	574750	7.30099e-05	0.000131771	-	-	19	54.7	-
2162	CUX1	22671.1	30220.1	18866.2	17767.2	16661.4	18279.5	-0.418738	1.27115	-	-	5	4.1	-
2163	CAPG	1.42287e+06	1.0819e+06	1.31173e+06	1.25021e+06	1.479e+06	1.60995e+06	0.186655	0.59818	-	-	16	33	-
2164	CAP2	91668.6	91454.4	100434	98757.1	94378.7	92441.5	0.0110772	0.0392253	-	-	7	13.8	-
2166	TXLNA	1.13817e+06	830338	1.02831e+06	999677	909252	1.07161e+06	0.0011017	0.00256471	-	-	39	54	-
2167	CCT6A	2.4122e+06	5.49546e+06	3.51852e+06	3.81542e+06	3.14627e+06	2.81388e+06	-0.155171	0.213311	-	-	36	49.2	-
2169	VHL	50357.1	43076.9	38592.5	42500.6	35297.8	49332.6	-0.0592763	0.137473	-	-	3	17.5	-
2170	PBX2	32705.7	38565	34667.6	38998.6	33171	36858.7	0.0416441	0.131789	-	-	3	13	-
2171	RPL13A	2.31445e+06	4.85935e+06	3.22152e+06	3.30056e+06	3.12054e+06	2.5397e+06	-0.156668	0.24051	-	-	26	60.1	-
2172	ARL1	51433.8	39497	65032.8	57492.6	67219.3	60990.6	0.278404	0.736321	-	-	3	23.2	-
2175	USP8	723185	842997	799786	734467	742714	696143	-0.120206	0.552045	-	-	37	30.2	-
2176	PEX19	37887.4	19064.1	14367.2	17890.4	14228.4	13222.8	-0.541458	0.799809	-	-	7	24.7	-
2177	MDH1	3.29414e+06	5.60585e+06	4.30045e+06	4.47442e+06	3.79258e+06	3.5525e+06	-0.132535	0.266524	-	-	26	52.6	-
2178	MDH2	5.77597e+06	7.00894e+06	6.58476e+06	6.90781e+06	5.60675e+06	5.96022e+06	-0.0692105	0.205826	-	-	28	66.3	-
2179	RFC5	597677	702632	764640	665060	683859	646175	-0.0426019	0.136091	-	-	15	48.8	-
2180	RFC3	309950	499959	427084	415840	346909	352023	-0.127368	0.28551	-	-	13	35.1	-
2181	HADHA	1.65172e+06	2.89207e+06	2.35913e+06	2.45814e+06	2.27362e+06	1.98463e+06	-0.00763066	0.0122167	-	-	43	56	-
2182	EIF2S3;EIF2S3L	1.32177e+06	2.39669e+06	1.69529e+06	1.80535e+06	1.62176e+06	1.44695e+06	-0.114066	0.207686	-	-	31	59.7	-
2185	CETN2	451667	139819	159528	124100	93101.9	144484	-0.864445	1.05472	-	-	5	28.5	-
2186	EIF2D	106727	93136.1	131264	124899	123495	129165	0.203542	0.713789	-	-	13	26.4	-
2187	BUD31	446572	305471	352665	421388	244022	379790	-0.100288	0.165686	-	-	9	65.3	-
2188	NAA10	516748	518916	477713	504177	438150	548596	-0.0266688	0.0833803	-	-	16	69.1	-
2189	KDM5C;KDM5D	19705	19357.6	20584	21850.6	20763.1	19562.5	0.0589339	0.226994	-	-	5	4	-
2190	PPP1R2;PPP1R2P3	466759	232589	183000	170138	117587	194729	-0.783469	1.18836	-	-	8	33.7	-
2191	CSK	471841	613213	665381	601868	632674	537315	0.029269	0.0691052	-	-	18	42.2	-
2194	IARS	1.41396e+06	1.5877e+06	1.85622e+06	1.66709e+06	1.83264e+06	1.73101e+06	0.114603	0.396792	-	-	50	40	-
2195	TNFSF9	28670.3	44387.5	34893.6	32845.8	36213.7	28900.2	-0.123117	0.284381	-	-	3	16.1	-
2196	SLC19A1	178182	220048	209038	208186	224375	196553	0.0545929	0.179723	-	-	10	20.5	-
2197	EIF1	1.30657e+06	296467	408652	370424	356455	411133	-0.51465	0.47099	-	-	3	35.4	-
2198	PRKCI	227541	226899	296566	265631	261068	271753	0.0998717	0.327462	-	-	7	17.3	-
2199	ACTR1B	62804.8	41122.2	53819.7	53446.9	59468.2	77813.9	0.277108	0.665902	-	-	5	19.7	-
2200	ECI1	379054	175940	151346	183497	192790	232500	-0.0984386	0.110709	-	-	7	23.2	-
2201	TMPO	1.74466e+06	1.45087e+06	1.72355e+06	1.69095e+06	1.40343e+06	1.58131e+06	-0.0724466	0.234293	-	-	20	29.8	-
2202	TMPO	716221	1.41172e+06	937119	984042	673315	685671	-0.353499	0.639645	-	-	7	20.9	-
2204	STAT1	495041	597712	613701	593479	651963	612158	0.127786	0.501374	-	-	25	36.7	-
2205	STAT6	62428.5	74867.5	73184.4	73340.2	69534.5	68850.3	0.0125722	0.0389451	-	-	11	13.7	-
2206	SKIV2L2	1.49498e+06	1.90746e+06	1.99432e+06	1.9446e+06	1.98924e+06	1.78534e+06	0.0934059	0.283786	-	-	51	42.4	-
2207	PIK3CA	53716.9	67402.5	73483.8	67080.8	71417.2	62828.7	0.0593301	0.161063	-	-	7	8.8	-
2208	PIK3CB	125930	115165	145729	145249	160753	140651	0.211961	0.881802	-	-	12	10.6	-
2209	MTOR	389452	463695	497976	470045	528081	480503	0.135802	0.508281	-	-	36	16.1	-
2210	PI4KA	166143	165373	198461	190155	204974	191239	0.150331	0.649596	-	-	20	10.7	-
2211	EPS15	421303	317373	334945	367783	384158	439328	0.156963	0.518952	-	-	25	37.1	-
2212	CASP3	124256	293426	197839	236315	152753	147863	-0.144821	0.172132	-	-	10	32.9	-
2213	CASP2	47990.2	40840.5	46001.6	45252.4	38934	50233	-0.00892144	0.0228267	-	-	5	14.2	-
2214	RPS27	895729	1.41575e+06	1.13182e+06	1.11794e+06	1.18595e+06	1.03355e+06	-0.0222833	0.0447722	-	-	3	15.5	-
2215	TEC	14446.3	17220.5	17365.4	15353.8	15280.9	15297.4	-0.0891437	0.322432	-	-	3	6	-
2216	ABL2	77333.4	114358	96195.9	89292	92493.2	85987.2	-0.0868526	0.227991	-	-	10	11.9	-
2217	HELZ	71923.4	79403.6	93116.3	84228.9	96498.8	90827.9	0.157753	0.581206	-	-	11	8.4	-
2218	NCAPD3	134420	153756	160590	151929	150086	148969	0.011144	0.0364957	-	-	17	13.7	-
2219	RBM34	116877	137480	140915	138525	151547	138939	0.121774	0.493425	-	-	17	37.2	-
2221	LRPPRC	3.28871e+06	3.19644e+06	3.95124e+06	3.3496e+06	3.46212e+06	3.5091e+06	-0.00984863	0.0283766	-	-	76	50.1	-
2222	ACAA2	114199	135028	131648	129448	142011	129988	0.0784202	0.299984	-	-	8	28.7	-
2223	RPL35	1.73756e+06	2.14817e+06	2.28171e+06	2.20625e+06	2.25977e+06	1.85258e+06	0.0390097	0.0990929	-	-	11	56.1	-
2225	HTT	26917.4	30645.7	32863.9	30247.1	33443.4	29606.2	0.0478947	0.151548	-	-	10	3.5	-
2226	ECE1	772464	480741	590149	380388	385072	456346	-0.571027	1.75897	+	-	16	24.7	-
2227	MTHFR	563.108	726.708	700.019	843.243	627.275	685.803	0.113553	0.267198	-	-	4	6.9	+
2231	SLC1A4	2409.66	2294.74	2912.66	2903.65	2582.88	2749.01	0.118755	0.370183	-	-	4	9.6	+
2232	PAFAH1B1	1.60887e+06	1.19391e+06	1.63133e+06	1.5599e+06	1.73313e+06	1.76558e+06	0.202397	0.665076	-	-	25	56.6	-
2233	MCAM	533165	487765	493524	510391	425194	483974	-0.096412	0.389391	-	-	19	28.9	-
2234	CRAT	54453.4	68016.8	64953.7	67433.7	64696.9	63127.1	0.0650325	0.219266	-	-	7	10.5	-
2236	MATR3	843102	866763	1.06164e+06	962471	1.16579e+06	1.14656e+06	0.243219	0.931179	-	-	33	34.6	-
2237	MSH2	677119	902878	932621	809888	883829	784594	-0.00726582	0.0168791	-	-	26	25.9	-
2238	GRK6	40570.9	50752.3	48994.1	38749	42353.6	43720.7	-0.163857	0.626529	-	-	8	19.5	-
2239	GPD2	1.91338e+06	2.48363e+06	2.47734e+06	2.47356e+06	2.40215e+06	2.23471e+06	0.0578782	0.16587	-	-	46	47	-
2242	ALDH3B1	9716.56	9218.67	10774.1	10986.7	11542.9	9753.91	0.119365	0.429069	-	-	3	7.5	+
2245	PTPN9	53745.7	49258.7	62059.5	49907.3	54727.6	58133.6	-0.0164302	0.0452215	-	-	8	16.4	-
2247	RANBP1	1.49906e+06	451036	465926	361358	423969	607535	-0.586326	0.598327	-	-	11	73.1	-
2248	NAMPT	2.0021e+06	2.07383e+06	2.32974e+06	2.23144e+06	1.91923e+06	1.55766e+06	-0.178698	0.547231	-	-	27	50.1	-
2249	PSMC4	943267	1.15742e+06	1.17465e+06	1.15777e+06	1.08843e+06	1.10593e+06	0.0399909	0.126538	-	-	30	55.5	-
2250	TSFM	955654	1.07098e+06	1.12106e+06	1.14468e+06	1.15684e+06	1.17383e+06	0.145999	0.700578	-	-	19	45.2	-
2254	ACADSB	298942	377242	351095	348564	345543	351404	0.0320683	0.103283	-	-	13	35.2	-
2255	CBX5	735839	898721	854304	970094	738294	848610	0.0351367	0.0925896	-	-	12	50.3	-
2256	USP5	745749	788514	777693	804151	806110	845909	0.0873071	0.429813	-	-	29	35.6	-
2257	MAPK8	190729	216554	225719	233297	229096	229194	0.131303	0.608872	-	-	5	15.9	-
2258	MAPK9	55514.7	40985.7	57604.5	55088.1	67618.9	66927.2	0.309196	0.979281	-	-	3	9.9	-
2259	MAP2K4	82569.3	91504.1	98624.5	84345.4	81803.9	90156.1	-0.0868278	0.337815	-	-	11	34.3	-
2260	MKI67	3.61974e+06	4.91104e+06	4.64728e+06	4.16317e+06	4.66334e+06	4.19583e+06	-0.00676638	0.0158192	-	-	17	4.3	-
2262	PHKA2	4423.07	3893.86	4431.77	3941.92	5689.86	5222.06	0.205926	0.587161	-	-	5	5.4	+
2263	PHKA1	67778.9	53773.7	69058.3	57433.8	63648.1	62008.1	-0.0503588	0.147049	-	-	8	6.1	-
2264	RANGAP1	1.19509e+06	1.09444e+06	1.1612e+06	1.15711e+06	1.11048e+06	1.21598e+06	0.0136337	0.0492539	-	-	27	49.1	-
2265	RECQL	527528	719076	712428	665471	696683	592907	0.00818315	0.0185598	-	-	25	39.1	-
2268	ATRX	347445	602130	440713	465951	437067	406766	-0.0514892	0.0952944	-	-	19	9.9	-
2269	CRK	848190	1.21575e+06	943504	1.05917e+06	980253	923164	-0.00719513	0.0160766	-	-	22	67.4	-
2270	CRKL	725729	717649	739359	760654	705145	742904	0.0164508	0.0643045	-	-	14	57.4	-
2271	MTIF2	170508	152465	187058	153527	179090	190119	0.0347547	0.0991187	-	-	12	19.5	-
2272	BAG6	601051	309039	348281	346123	409769	480200	0.0247351	0.0329011	-	-	25	24.9	-
2273	NSF	1.35652e+06	1.54383e+06	1.83792e+06	1.55879e+06	1.82538e+06	1.60508e+06	0.0822613	0.236544	-	-	42	49.3	-
2275	NOTCH1	117841	110542	98790.6	99505	88401.8	106891	-0.150919	0.59252	-	-	11	6.5	-
2276	MAP2K3	449605	584606	586612	516871	552383	507519	-0.0298647	0.0818204	-	-	17	53	-
2277	BRCC3	108662	158286	155414	146847	152131	136034	0.0616997	0.143752	-	-	9	28.5	-
2278	RPL27A	1.37225e+06	1.72583e+06	1.54476e+06	1.56534e+06	1.59518e+06	1.54844e+06	0.0265978	0.0836513	-	-	10	43.2	-
2279	RPL5	4.9243e+06	9.43958e+06	6.95623e+06	7.81393e+06	6.58436e+06	5.54405e+06	-0.0603047	0.0875197	-	-	32	62.3	-
2281	RPL28	1.7464e+06	4.00171e+06	2.85627e+06	2.94459e+06	2.63254e+06	2.04957e+06	-0.109761	0.138686	-	-	17	75.9	-
2282	RPS9	3.45242e+06	4.65066e+06	4.27785e+06	4.76969e+06	4.80063e+06	3.88833e+06	0.12478	0.348264	-	-	26	69.1	-
2283	RPS5	1.47563e+06	1.1138e+06	909080	1.06737e+06	629197	942922	-0.412812	0.854874	-	-	16	51	-
2284	RPS10	3.3775e+06	3.10305e+06	2.68777e+06	3.19514e+06	2.07688e+06	2.42794e+06	-0.268673	0.742464	-	-	15	55.8	-
2285	MAP1B	433087	376435	410912	396167	404417	410896	-0.00838848	0.0294359	-	-	27	13	-
2286	GNPDA1	665081	626368	727470	758268	684349	719326	0.100219	0.431736	-	-	7	24.2	-
2287	NEDD4	28348.9	18858.1	33600.8	27570.7	35410.8	32797.1	0.277976	0.592132	-	-	7	13.8	-
2290	UTRN	626588	555428	653040	612276	678940	702466	0.120535	0.500286	-	-	62	19.1	-
2291	IQGAP1	3.58666e+06	4.4856e+06	4.64129e+06	4.3406e+06	4.82079e+06	4.21835e+06	0.0804583	0.239309	-	-	85	47	-
2292	GYG1	583462	986340	745066	842311	840777	732762	0.0917752	0.187018	-	-	11	30.6	-
2293	STT3A	1.0909e+06	1.18373e+06	1.43164e+06	1.34574e+06	1.5395e+06	1.36206e+06	0.203372	0.764677	-	-	21	22.3	-
2294	PLA2G4A	39417.3	44991.9	51332.3	49846.2	58911.3	53982.4	0.266719	1.05004	-	-	6	8	-
2296	CAPZA2	404979	429025	437944	422054	407451	449246	0.00730023	0.0262111	-	-	12	49.7	-
2297	CAPZB	2.73968e+06	3.8897e+06	3.31702e+06	3.35926e+06	3.17868e+06	3.04413e+06	-0.0403172	0.100536	-	-	29	69.9	-
2298	EIF1AX	1.11976e+06	633566	964999	902419	869931	1.04599e+06	0.0874524	0.157529	-	-	3	11.8	-
2299	ALDH1A3	1.65413e+06	1.63499e+06	1.71903e+06	1.77039e+06	1.89728e+06	1.9191e+06	0.157164	0.83621	-	-	27	44.1	-
2300	QARS	1.18886e+06	1.57417e+06	1.50611e+06	1.40078e+06	1.56833e+06	1.41204e+06	0.0460815	0.127522	-	-	43	54.5	-
2304	UQCRFS1;UQCRFS1P1	758336	662545	615057	616437	616307	508415	-0.225989	0.898316	-	-	13	39.1	-
2305	SLC6A8	35692.6	51181.7	45488.5	43531.4	41072.1	42893.5	-0.0385937	0.0946379	-	-	3	6.6	-
2306	ATP5O	857229	899465	910538	922203	731378	838204	-0.104155	0.397855	-	-	11	59.6	-
2307	LIMS1	484643	571506	552561	568180	483389	471349	-0.0804996	0.277856	-	-	10	28.8	-
2308	PREP	2.16594e+06	2.70423e+06	2.64561e+06	2.76372e+06	2.69991e+06	2.60919e+06	0.109772	0.401244	-	-	39	56.1	-
2309	ME1	1.20279e+06	1.61128e+06	1.44893e+06	1.54315e+06	1.4464e+06	1.41053e+06	0.0550006	0.160813	-	-	21	40.6	-
2310	IREB2	566469	668564	592963	621364	559129	617164	-0.0222442	0.0735369	-	-	21	21.9	-
2312	RFX5	31505.8	22150	19196.2	20002	16061.1	21487.6	-0.318843	0.76141	-	-	3	6.1	-
2313	PIP4K2A	191693	278409	257498	247400	260201	223635	0.0223511	0.0495133	-	-	8	18.2	-
2314	SOX9	450496	178515	189205	165555	130402	217227	-0.566011	0.76	-	-	8	12.2	-
2315	ARCN1	1.79809e+06	2.59228e+06	2.55226e+06	2.42929e+06	2.49779e+06	2.2598e+06	0.0683053	0.163036	-	-	36	54.2	-
2316	LSS	142796	159695	179576	183353	178826	173647	0.158491	0.675194	-	-	19	28.4	-
2319	GCLC	390805	624879	534547	536034	450023	459270	-0.078892	0.167028	-	-	19	32.5	-
2320	GCLM	222439	294332	264448	297422	283946	269401	0.131349	0.468167	-	-	8	32.8	-
2321	CD151	189571	223039	185871	218805	129799	178264	-0.211463	0.494557	-	-	5	17.4	-
2322	TRAPPC10	46455.6	47407.6	59783.4	51629.4	61147.3	56797.9	0.148534	0.49629	-	-	8	7.6	-
2323	PSMD8	449351	299073	340019	368105	371852	423291	0.114178	0.292154	-	-	11	24	-
2324	PRRC2A	999777	946750	907657	892288	703402	788940	-0.264987	1.20747	-	-	50	27.6	-
2325	GSS	1.80739e+06	2.41202e+06	2.27584e+06	2.5165e+06	2.10326e+06	2.02678e+06	0.0375637	0.0909312	-	-	33	52.7	-
2326	CCT5	6.48764e+06	7.03562e+06	7.34906e+06	7.61087e+06	7.49743e+06	7.6095e+06	0.124109	0.545151	-	-	50	70.1	-
2328	PTDSS1	219439	80390.3	116990	91236.1	105215	101708	-0.359951	0.497821	-	-	5	8	-
2329	NES	41618.8	17148.5	19753.4	17325.6	18808.8	22858.8	-0.306784	0.420409	-	-	6	4.1	-
2330	HSPA13	111066	113843	128913	132544	131146	129290	0.154468	0.754451	-	-	9	17.6	-
2333	CSNK1D	372406	666641	557556	549183	487309	413418	-0.107725	0.188899	-	-	6	22.2	-
2334	IDH2	1.0668e+06	1.57746e+06	1.48837e+06	1.56378e+06	1.32937e+06	1.29923e+06	0.0362688	0.0761169	-	-	24	47.1	-
2338	CD97	252341	183598	179587	184563	137205	174951	-0.303071	0.873766	-	-	11	19	-
2339	POLD2	99047	150039	126201	124166	125653	120630	0.00168606	0.00355622	-	-	8	21.3	-
2341	PXN	1.26941e+06	1.06353e+06	1.07391e+06	1.20682e+06	1.01549e+06	1.24588e+06	0.0248879	0.0694087	-	-	21	37.9	-
2342	CAMLG	4791.79	4728.79	4795.44	4305.98	4025.13	4153.28	-0.198023	0.953146	-	-	4	19.3	+
2343	NR2C2	94152.6	117244	103075	105297	99730.8	96485.3	-0.0557734	0.188671	-	-	11	20.5	-
2344	MAPKAPK2	209256	164907	190957	177816	178515	197258	-0.0245497	0.0726764	-	-	7	16.2	-
2346	ALDH9A1	1.85995e+06	2.8853e+06	2.34952e+06	2.41952e+06	2.43589e+06	2.27699e+06	0.0299799	0.0639286	-	-	30	53.8	-
2347	RPL34	1.58249e+06	3.2776e+06	2.23549e+06	2.24054e+06	1.9818e+06	1.78198e+06	-0.183763	0.303082	-	-	12	50.4	-
2348	RPIA	694327	438755	486178	487111	400158	435850	-0.267288	0.715402	-	-	17	66.6	-
2349	LMAN1	647518	794781	792249	767633	767430	740204	0.0323141	0.10372	-	-	21	35.5	-
2350	SLC11A2	2207.05	1902.56	2004.16	1669.42	1363.48	2019.74	-0.29075	0.858651	-	-	3	3	+
2351	NASP	2.45873e+06	1.58081e+06	1.44463e+06	1.36228e+06	1.31335e+06	1.78099e+06	-0.272444	0.573046	-	-	41	54.9	-
2352	FASN	7.68112e+06	1.21228e+07	1.07731e+07	9.82533e+06	9.80535e+06	9.27247e+06	-0.0557654	0.114775	-	-	122	56.6	-
2353	CDK8	128106	135686	162760	166776	136564	148172	0.0848044	0.261421	-	-	3	8	-
2354	FNTA	221194	181271	203851	199310	220446	222180	0.0853972	0.318751	-	-	11	27.7	-
2355	FNTB	94179.4	63828.2	74546.2	83763.9	86196.8	98625.8	0.22273	0.67224	-	-	5	8.5	-
2356	DHPS	709994	689725	662149	731060	622055	696341	-0.0113861	0.0380745	-	-	15	43.6	-
2357	CCT3	3.9035e+06	6.07069e+06	5.1503e+06	5.18691e+06	4.7407e+06	4.69505e+06	-0.0267234	0.0544558	-	-	53	70.6	-
2358	MRPL19	282257	414964	311540	294415	347729	335301	-0.0293808	0.0646053	-	-	16	43.5	-
2359	ARRB1	346748	348753	371911	379789	333133	367836	0.0164355	0.0583815	-	-	10	23.9	-
2360	TUFM	1.64449e+06	2.39396e+06	2.26985e+06	1.85295e+06	2.17374e+06	1.92286e+06	-0.068793	0.161007	-	-	28	58.8	-
2361	ALDH7A1	2.28405e+06	2.88915e+06	2.5838e+06	2.79568e+06	2.57619e+06	2.58258e+06	0.041841	0.129749	-	-	32	56.4	-
2362	CDC34	94607.9	78863.8	80530.1	74787.1	77559	91209.9	-0.0611929	0.187791	-	-	6	24.6	-
2363	INPP1	126224	111988	145356	123323	171061	167575	0.260945	0.789961	-	-	7	17	-
2365	CENPF	935098	778027	1.05119e+06	805704	956884	943844	-0.0239169	0.0594758	-	-	83	28.7	-
2366	SRP9	719368	363838	390875	442571	391310	496521	-0.0835538	0.119667	-	-	8	68.6	-
2367	UBE2A	50075.2	20895.9	37097.3	33947.6	44073.2	56730.1	0.376231	0.523229	-	-	3	18.4	-
2368	PCYT1A	136328	170120	209976	206600	173832	163492	0.0899627	0.200188	-	-	15	39.2	-
2369	AARS	2.80222e+06	3.84508e+06	3.6452e+06	3.38966e+06	3.49171e+06	3.2639e+06	-0.00796996	0.0189422	-	-	58	50.8	-
2371	CARS	1.62956e+06	1.99818e+06	1.83554e+06	1.99287e+06	2.03165e+06	1.9957e+06	0.145005	0.628651	-	-	3	5.3	-
2372	HARS2	188372	169270	196833	169139	182981	194683	-0.0196166	0.0637472	-	-	13	27.4	-
2373	SARS	896532	1.01321e+06	1.11342e+06	1.06471e+06	1.14317e+06	1.04389e+06	0.109705	0.425914	-	-	37	58	-
2374	PPM1F	145681	194457	169733	183497	175631	165085	0.0486629	0.141956	-	-	9	26.6	-
2376	PRIM1	240437	293271	297764	289888	336912	292545	0.148153	0.552345	-	-	10	27.6	-
2377	PRIM2	134500	83815.7	102253	112793	121563	157149	0.300824	0.728825	-	-	14	28.9	-
2378	CASP4	50649	61680.6	61611.9	61487.2	60395.4	56738.6	0.0434987	0.138703	-	-	6	17	-
2379	CSNK1E	16382.6	22483.8	19867.5	18924.5	16406	17690.7	-0.137997	0.420773	-	-	4	13.2	-
2380	CTCF	315085	436342	422688	420567	312497	336006	-0.132042	0.328549	-	-	20	27.1	-
2381	PSMB3	846784	794533	901904	954082	899047	904459	0.118164	0.567328	-	-	14	54.1	-
2382	PSMB2	1.01578e+06	781502	741936	847071	770530	870080	-0.0175255	0.0427961	-	-	15	42.3	-
2383	MCM2	2.9763e+06	2.9844e+06	3.5166e+06	3.2038e+06	3.65962e+06	3.3571e+06	0.111184	0.417701	-	-	51	46.8	-
2384	ACADVL	1.4917e+06	1.93272e+06	1.96528e+06	1.99997e+06	1.98425e+06	1.69136e+06	0.0814788	0.226642	-	-	39	56.6	-
2385	YLPM1	908919	887613	905939	894141	875273	907884	-0.013584	0.0538786	-	-	45	22.9	-
2386	TMED10	494117	1.10331e+06	728623	928040	669056	623427	-0.0124198	0.0141183	-	-	16	44.7	-
2387	RBM25	563128	850257	741156	697783	801465	651404	0.0126108	0.025251	-	-	30	31.6	-
2388	NUMB	177251	171063	160590	171125	144536	167331	-0.0781711	0.300619	-	-	11	21.2	-
2391	CLK3	43125.9	46458.8	55764.7	52045.5	58510.8	54119.4	0.18692	0.712717	-	-	5	7.4	-
2392	PSEN1	50677.2	23249.6	32167.8	30310.3	36407.8	40378.9	0.0778341	0.103272	-	-	3	9.9	-
2393	EIF2B2	124349	142307	127941	132189	127547	130133	-0.0150903	0.0532597	-	-	13	31.3	-
2394	HINT1	1.10403e+06	692517	609960	638984	592920	646175	-0.309908	0.70676	-	-	6	40.5	-
2395	FHIT	81565	64715.6	76366.8	78521	91385	89833.4	0.22576	0.909621	-	-	5	39.5	-
2396	NUP153	976276	1.28612e+06	1.33399e+06	1.32455e+06	1.25898e+06	1.11679e+06	0.0509929	0.128549	-	-	37	28.6	-
2397	RANBP2	3.01306e+06	3.71223e+06	3.75211e+06	3.73486e+06	3.62956e+06	3.48572e+06	0.0570306	0.180406	-	-	75	27.2	-
2399	RGS3	1042.29	1874.95	1564.88	1564.01	1065.34	1183.51	-0.21101	0.362674	-	-	4	4.6	+
2401	TSC2	25150.4	28738.2	30729.1	26747.3	28547.3	25355.6	-0.0660367	0.22004	-	-	11	8.9	-
2402	NDUFV1	555950	488913	674083	625358	751939	691270	0.275695	0.995733	-	-	19	47.7	-
2403	GSK3A	154553	230349	209411	213934	214585	194308	0.0862662	0.21453	-	-	7	20.5	-
2404	GSK3B	561246	829903	772991	722905	735967	660315	-0.0118096	0.0250928	-	-	7	28.1	-
2405	TAF6	179005	160601	177000	182188	184847	202955	0.141899	0.679943	-	-	18	26.7	-
2407	NT5C2	893921	1.11609e+06	1.03351e+06	1.07371e+06	1.02718e+06	978684	0.0219935	0.0673672	-	-	19	33	-
2408	SEPHS1	344191	301958	288644	313889	279876	312013	-0.0434016	0.148807	-	-	7	21	-
2409	MTHFS	194063	172397	179802	191076	147146	193544	-0.0482054	0.134039	-	-	8	44.3	-
2410	GMPS	2.22319e+06	2.6706e+06	2.60753e+06	2.75285e+06	2.70302e+06	2.71502e+06	0.127997	0.536967	-	-	49	62.5	-
2411	LIG3	211552	255580	259724	229169	248601	239593	-0.0136442	0.0411231	-	-	20	23.8	-
2412	LIG4	91969.9	94346.1	102866	94349.7	100513	96116.5	0.0100978	0.0352745	-	-	6	6.7	-
2413	MRE11A	86278.7	147129	120742	115334	119688	102933	-0.0364277	0.065845	-	-	12	18.1	-
2414	KHK	64849.6	84951.2	77586.2	84066.8	71983.5	75219	0.0302563	0.0812756	-	-	5	13.4	-
2415	GNAQ	111420	105888	128563	119550	126171	137404	0.150134	0.613053	-	-	6	18.7	-
2416	IDH3A	1.47268e+06	1.47203e+06	1.36914e+06	1.56034e+06	1.2978e+06	1.62188e+06	0.0486893	0.156942	-	-	3	5.2	-
2419	SULT1A1;SULT1A2	243215	203374	271263	265476	298288	294461	0.265768	1.06983	-	-	4	13.9	-
2420	CRIP1	356269	119683	113837	127695	109172	147488	-0.413084	0.43872	-	-	4	35.1	-
2421	MMP14	38003.2	36326.1	41108.1	30577.7	32098.7	33082.3	-0.268498	1.41853	-	-	6	13.1	-
2422	PPOX	83774.5	75258.5	62538.6	70292.1	63571.8	64427.8	-0.151227	0.524333	-	-	9	23.3	-
2423	GDI2	3.49212e+06	5.00784e+06	4.44352e+06	4.63154e+06	4.45142e+06	4.32155e+06	0.0657707	0.169146	-	-	31	55.5	-
2424	EMD	701826	582167	752276	611876	735581	740270	0.0387884	0.103558	-	-	16	59.1	-
2425	CPT1A	436147	575720	616583	555042	581914	521640	0.0406599	0.101121	-	-	21	29	-
2426	SERPINB8	28081.1	28560.7	32453.7	29377.1	29235.1	27500.6	-0.0467174	0.164968	-	-	7	19	-
2427	SERPINB9	1.10905e+06	1.19912e+06	1.29806e+06	1.32721e+06	1.4039e+06	1.22777e+06	0.135409	0.585425	-	-	21	54.5	-
2428	SERPINH1	1.78677e+06	2.24832e+06	2.28024e+06	2.15288e+06	2.30576e+06	2.03074e+06	0.0460397	0.132422	-	-	25	54.1	-
2429	ST13;ST13P5;ST13P4	4.65179e+06	1.35996e+06	1.43503e+06	1.06274e+06	1.23062e+06	1.74793e+06	-0.663206	0.688744	-	-	20	41.7	-
2430	PEX5	16487.8	10470.3	11074.4	8855.97	9308.96	13233.3	-0.269778	0.551497	-	-	5	14.6	+
2431	ERF	20817.1	18172.4	18340.7	17345.5	18911.5	19902.3	-0.0292658	0.0915292	-	-	6	12.9	-
2432	VASP	1.20895e+06	1.70504e+06	1.40564e+06	1.49754e+06	1.33417e+06	1.31273e+06	-0.0478943	0.121922	-	-	26	54.5	-
2433	DNM2	1.03426e+06	1.52608e+06	1.44497e+06	1.3696e+06	1.48013e+06	1.28592e+06	0.0642708	0.148811	-	-	23	28.7	-
2434	METAP2	1.45554e+06	2.65912e+06	1.90211e+06	1.98122e+06	1.81304e+06	1.65606e+06	-0.102516	0.185517	-	-	3	9.2	-
2436	NUDT2	321258	176530	279807	297311	263150	344706	0.25505	0.512182	-	-	6	45.6	-
2437	CDK7	182547	285998	242038	252904	276983	227271	0.111097	0.256826	-	-	12	36.1	-
2439	HLCS	21301.8	30037.6	28590.9	29866.5	28283.4	26678.7	0.100289	0.268654	-	-	6	8	-
2440	KNTC1	168875	188066	213864	190344	204729	191377	0.0449518	0.146066	-	-	21	9	-
2441	CDK9	62462	51630.4	59469.2	54030.6	66357.2	73421	0.152294	0.470484	-	-	10	27.2	-
2444	BCAM	474144	333531	404538	378823	379032	416849	-0.0320177	0.080077	-	-	16	29.9	-
2445	PPT1	408528	430136	332222	298776	254971	293974	-0.460763	1.96416	-	-	8	23.9	-
2447	CCT8	7.11133e+06	1.04995e+07	8.68984e+06	8.8644e+06	8.23948e+06	7.97897e+06	-0.0516371	0.119487	-	-	52	75.2	-
2448	CCT4	3.49701e+06	5.0331e+06	4.62751e+06	4.75882e+06	4.32647e+06	4.10863e+06	0.018216	0.0396321	-	-	40	62.9	-
2449	ANXA11	680065	666020	744185	735499	635039	680600	-0.0281743	0.098267	-	-	23	45.3	-
2450	PAPOLA	1.02823e+06	1.129e+06	1.2203e+06	1.27207e+06	1.34802e+06	1.2329e+06	0.192542	0.929928	-	-	29	35.6	-
2451	FXR1	1.06372e+06	2.16647e+06	1.57121e+06	1.56212e+06	1.42454e+06	1.28085e+06	-0.11508	0.181531	-	-	5	9.3	-
2453	FXR2	183766	231962	246717	226340	238717	224419	0.0684579	0.206003	-	-	18	35.1	-
2454	RAB5C	863456	1.9388e+06	1.07741e+06	1.1035e+06	1.10341e+06	934031	-0.221776	0.336823	-	-	9	44.4	-
2455	RAB7A	1.79936e+06	2.24094e+06	2.17537e+06	2.14877e+06	2.32074e+06	2.12854e+06	0.0917053	0.321969	-	-	21	87.4	-
2456	RAB9A	127282	133378	151289	136894	130948	137984	-0.0181014	0.0604743	-	-	5	26.4	-
2457	RAB13	269047	566536	405759	435425	361430	300349	-0.129288	0.184542	-	-	10	46.8	-
2459	RAB27A	21144.5	14742	18948.7	17718.4	22335.8	23757.1	0.223547	0.593851	-	-	4	18.8	-
2460	FABP6	49567	51645.3	59573.2	65071.3	66057.5	64477.2	0.287284	1.45036	-	-	3	23.4	-
2461	PLCD1	81216.8	89648.7	96580.1	93535.2	102058	91321.9	0.103334	0.413579	-	-	7	12.6	-
2462	DAP	37898.1	25320.3	12886.8	20121.8	15610.7	9937	-0.662043	0.795638	-	-	3	26.5	-
2463	DAP3	404484	411570	429683	468469	404351	462286	0.0972855	0.425209	-	-	19	42.5	-
2464	DUSP3	89197.9	129202	79167.2	87115	69928.4	92151.7	-0.233552	0.531805	-	-	5	37.8	-
2466	DNA2	14495.2	9527.69	14331.1	12112.6	16217.6	15277	0.200168	0.44275	-	-	3	5.1	+
2467	SMARCA2	25580.3	43599.4	38106.5	39104	38260.3	32352.5	0.0625549	0.111748	-	-	6	5.5	-
2468	SMARCA4	631945	809115	778981	708335	797224	715111	0.00661801	0.0176264	-	-	26	17.1	-
2469	IDH3G	230896	317490	276608	291641	256093	276198	0.00825461	0.0202773	-	-	13	43	-
2470	GALK1	181837	175804	195228	187093	197266	195776	0.0704415	0.313045	-	-	17	39.3	-
2471	SSR4	326514	235015	307495	323831	334528	350146	0.228287	0.814496	-	-	7	38.2	-
2472	BCAP31	3.41345e+06	3.15002e+06	2.97007e+06	3.11148e+06	2.38585e+06	2.69546e+06	-0.224817	0.872965	-	-	28	49.6	-
2473	TPMT	100560	102314	120279	122047	126784	109973	0.153172	0.625861	-	-	8	31.4	-
2475	MECP2	75746.6	94842.6	83784.9	82301.4	88713.7	71181.8	-0.0706077	0.209834	-	-	9	18.9	-
2477	HCFC1	2.13721e+06	2.68164e+06	2.45892e+06	2.66697e+06	2.47819e+06	2.44302e+06	0.0654278	0.218497	-	-	3	1.9	-
2478	IRAK1	27861.5	31797.5	30603.7	28655.9	31275.2	30423.5	0.00271617	0.00848118	-	-	7	16.1	-
2479	CAV2	5396.07	3981.91	3824.44	4070.52	4199.83	4495.16	-0.0322333	0.0713613	-	-	3	24.7	+
2480	ALDH3A2	743338	766485	844777	913049	871410	843077	0.159621	0.804874	-	-	19	31.1	-
2481	ALDH5A1	593459	760776	701658	766557	696533	685606	0.0695252	0.226631	-	-	12	22.1	-
2482	HSD17B4	1.76488e+06	2.91211e+06	2.3693e+06	2.49076e+06	2.51183e+06	2.20118e+06	0.0591712	0.117361	-	-	44	55.3	-
2483	PSMD7	926662	623451	887732	893619	972243	1.06193e+06	0.282384	0.842922	-	-	12	38.6	-
2485	SUOX	369433	345644	342709	369902	280422	332166	-0.114978	0.405689	-	-	14	27.5	-
2486	SGSH	103868	57085.5	90011.9	90896.5	66798.1	78301.3	-0.0556155	0.0854715	-	-	5	12.5	-
2488	USP11	364170	430595	473306	436812	431404	436608	0.0495565	0.158899	-	-	17	22.1	-
2489	CLCN2	6841.5	10904.7	9159.86	6750.47	6376.87	6769.78	-0.409855	1.23199	-	-	3	4.9	+
2490	CLCN3	83151.8	81290.1	113136	82483.4	83815.7	88970.7	-0.104721	0.296103	-	-	9	8.8	-
2491	CLCN7	99991.1	113670	124302	80076.7	97516.4	84353.8	-0.366957	1.58856	-	-	9	11.9	-
2494	VAMP7	208814	148587	191827	132400	181982	173134	-0.170916	0.432425	-	-	9	40.5	-
2496	RPS6KA3	182139	242406	256277	206111	237690	218926	-0.0257394	0.0605023	-	-	12	17	-
2498	HDGF	3.10432e+06	1.62102e+06	1.73587e+06	1.89711e+06	1.24428e+06	1.95407e+06	-0.307078	0.489252	-	-	23	77.5	-
2499	CCNH	233694	247202	217910	247578	222632	261050	0.0642754	0.241775	-	-	10	30.3	-
2500	MNAT1	153254	85267.7	105386	101267	120602	144353	0.118779	0.201396	-	-	13	44.6	-
2502	NEK4	16523.9	26382.7	23742.7	22686.1	21437.8	18897.9	-0.0571445	0.111186	-	-	7	11.2	-
2503	UBE2E1	219413	232806	262787	241009	299211	265601	0.170948	0.670406	-	-	3	24.9	-
2504	NDUFA8	153127	17988.1	20914	18327.6	21422.7	27723.9	-0.801294	0.478795	-	-	5	23.3	-
2506	HNRNPA3	755658	969400	985635	882490	871693	881606	-0.030115	0.0853534	-	-	3	3.9	-
2507	PGD	2.63744e+06	3.58831e+06	3.32911e+06	3.73597e+06	3.26142e+06	3.11506e+06	0.0895551	0.244457	-	-	30	63.4	-
2508	HNRNPM	1.60532e+06	2.5383e+06	2.37337e+06	2.33308e+06	2.44776e+06	2.17115e+06	0.1195	0.269264	-	-	55	70	-
2509	KPNA2	2.01368e+06	2.01475e+06	2.23436e+06	2.18783e+06	2.22943e+06	2.24696e+06	0.0912829	0.410306	-	-	25	47.8	-
2510	KPNA1	481409	441250	535722	488076	606027	554833	0.176066	0.684748	-	-	12	18.2	-
2511	NCBP2	144965	215940	198879	207110	215282	184850	0.13492	0.352296	-	-	9	40.4	-
2514	POLR2H	213862	126664	200393	179625	240338	264969	0.358453	0.759526	-	-	7	57.3	-
2515	POLR2J;POLR2J3;POLR2J2	106559	110648	76649.3	86138.5	68790.1	64924.4	-0.410713	1.23148	-	-	4	37.6	-
2516	ARHGDIA	1.56147e+06	2.13954e+06	2.10519e+06	2.14611e+06	1.93638e+06	1.79548e+06	0.0284362	0.065874	-	-	12	49.5	-
2519	AGFG1	526898	658636	633150	674437	676160	601416	0.10662	0.383998	-	-	12	17	-
2520	HNRNPF	622711	812280	730612	685910	722822	726768	-0.0121636	0.0342956	-	-	17	38.6	-
2523	GTF2A2	215020	168364	125206	153394	119358	163643	-0.199089	0.405785	-	-	6	37.6	-
2524	MSH6	593519	713181	768765	636510	749809	680337	-0.00104963	0.00267261	-	-	37	29.6	-
2525	KIF11	1.0753e+06	1.21718e+06	1.36666e+06	1.28116e+06	1.3157e+06	1.14742e+06	0.0375825	0.111817	-	-	41	38.5	-
2526	VAV2	177311	167700	243451	242385	264093	230392	0.342215	1.15823	-	-	19	21.2	-
2530	RBM5	119341	89481.1	96385.7	91547.9	93811.4	97927.7	-0.0971392	0.313839	-	-	12	14	-
2531	HRSP12	263355	308698	302872	329867	268672	276139	-0.00292992	0.00794503	-	-	4	25.5	-
2532	SMS	802862	983548	924507	919817	950194	964656	0.0692512	0.258008	-	-	16	45.6	-
2533	HK2	647679	747931	810715	725113	801936	789994	0.0753853	0.26442	-	-	36	40.3	-
2535	EFNB2	118457	78187.4	72336.8	75762.5	64696.9	79302.4	-0.261806	0.629331	-	-	3	12	-
2537	DGKQ	14928.4	12802.9	18009.6	13627.2	19145.2	16509.2	0.107818	0.243898	-	-	4	5.6	-
2538	NDST1	48712.7	59323.1	56041.6	56457.3	53100.2	51509.3	-0.0228921	0.0709314	-	-	8	8.6	-
2539	THOP1	1.48942e+06	1.43027e+06	1.70083e+06	1.69117e+06	1.77299e+06	1.72547e+06	0.171306	0.807261	-	-	38	50.8	-
2540	CAPZA1	1.68239e+06	3.81648e+06	2.16463e+06	2.29724e+06	2.08244e+06	1.88301e+06	-0.208552	0.309902	-	-	17	54.2	-
2541	HMGA2	363668	172118	193488	263967	131288	224478	-0.212866	0.247607	-	-	5	36.8	-
2542	CRIP2	407182	397521	296758	392128	218053	323572	-0.265303	0.528445	-	-	7	41.8	-
2543	NUP98	1.0362e+06	1.04151e+06	1.16888e+06	1.10101e+06	1.19933e+06	1.21466e+06	0.115501	0.516922	-	-	47	28.2	-
2544	BLVRA	764898	716346	831871	805416	1.02256e+06	883186	0.224762	0.936549	-	-	16	42.2	-
2545	SLC25A1	194358	174898	207852	196846	234571	212722	0.158426	0.660122	-	-	9	25.4	-
2546	PPP5C	2.53346e+06	3.31006e+06	2.99166e+06	3.1947e+06	2.49365e+06	2.74334e+06	-0.0663447	0.174895	-	-	31	57.7	-
2547	PLK1	503866	611320	662499	549793	572237	555406	-0.0746139	0.244743	-	-	24	38.5	-
2548	ARFIP2	540651	174563	187069	198389	277756	352958	0.0465434	0.0362405	-	-	12	38.1	-
2551	NUDT6	30573.8	25150.9	34428	31697.3	30383.8	30690.9	0.0529948	0.146637	-	-	4	11.4	-
2552	NUBP1	149089	150163	158443	152373	141540	147290	-0.0530678	0.22936	-	-	8	28.2	-
2557	METAP1	639176	742284	669495	816956	567676	680468	-0.00313425	0.00695367	-	-	16	43.3	-
2558	SUCLG1	317409	492078	427378	421666	372728	348789	-0.0947202	0.216414	-	-	8	21.1	-
2559	MVD	553252	612387	650317	625835	615600	621840	0.0402653	0.152849	-	-	21	49.8	-
2560	PGGT1B	163331	136350	148690	159530	150718	177928	0.123182	0.481177	-	-	11	21	-
2561	RABGGTB	320629	273563	213028	284894	272422	322050	0.139913	0.370853	-	-	11	28.4	-
2562	COPB1	1.00487e+06	1.19974e+06	1.28472e+06	1.1975e+06	1.33219e+06	1.20728e+06	0.104804	0.366336	-	-	42	39.8	-
2563	COPA	1.38223e+06	1.48519e+06	1.68399e+06	1.54015e+06	1.70769e+06	1.61002e+06	0.0975571	0.374107	-	-	51	44.6	-
2564	CTSC	248632	163418	219164	197601	198199	216318	-0.0239663	0.0514326	-	-	8	15.8	-
2565	LIMK1	60555.8	57442.9	59987.9	50887.1	56956	55109.9	-0.128535	0.614855	-	-	10	20.1	-
2566	LIMK2	23717.6	33000	30550.6	29087.5	33162.6	27271.4	0.0459072	0.108317	-	-	3	5.7	-
2568	AP3M2	41498.3	53495.7	49649.6	47607	46258.4	49004	-0.0101557	0.02793	-	-	4	13.4	-
2570	HCCS	568116	426835	522342	508471	472421	509594	-0.0164238	0.0443526	-	-	16	42.5	-
2571	MAPK12	67678.5	64417.7	85055.2	71449.4	89338.4	82878.6	0.170883	0.540634	-	-	5	17.6	-
2572	SLC5A3	28899.3	21576.6	28420.3	22762.7	22994.4	25491.2	-0.136489	0.417403	-	-	5	8.6	-
2573	POLR2K	54896	68438.8	60768.9	64449.9	51205.3	56114.3	-0.100669	0.31475	-	-	3	62.1	-
2574	SMTN	330030	356789	313970	294282	307720	280749	-0.180065	0.936904	-	-	29	33.9	-
2576	SLC16A1	368917	436453	457145	398342	464072	441475	0.0496366	0.1565	-	-	6	11.8	-
2577	IST1	923113	312247	372917	323875	366075	480411	-0.305401	0.331119	-	-	9	21.8	-
2578	SEC24C	562572	557731	693080	680906	688768	693970	0.193906	0.850652	-	-	22	25.9	-
2579	SUB1	2.63637e+06	2.35716e+06	2.55125e+06	2.35871e+06	3.39748e+06	3.01001e+06	0.20181	0.638121	-	-	12	52	-
2580	POLG	170549	189052	202845	194405	207537	191423	0.0799495	0.319168	-	-	22	25.4	-
2581	CLNS1A	416543	303119	279716	267662	276860	361527	-0.132879	0.296324	-	-	5	37.1	-
2582	BLM	99723.3	134346	126257	115256	113300	111567	-0.0718064	0.216208	-	-	16	13.2	-
2583	RARS	1.41209e+06	2.34097e+06	2.09592e+06	2.0478e+06	1.97879e+06	1.77111e+06	0.0169423	0.0298418	-	-	44	56.4	-
2585	ATXN3	111126	89313.6	74899.9	74513	98421	101596	0.00108909	0.00194787	-	-	8	26.3	-
2586	ATN1	139441	113837	102160	90351.7	72582.8	93350.4	-0.468467	1.66526	-	-	8	8.2	-
2587	TERF1	31381.3	27557.3	29274.6	28022.3	30134.1	28683.5	-0.0212678	0.0719923	-	-	5	10.7	-
2589	CACNB3	24159.5	29607.6	25015.2	26300.2	27351.5	25511.6	0.0121616	0.0352588	-	-	3	7.7	-
2590	YARS	2.11967e+06	2.51633e+06	2.76439e+06	2.60694e+06	2.85473e+06	2.53878e+06	0.11924	0.404923	-	-	51	75.9	-
2591	USP14	1.25983e+06	1.31318e+06	1.38824e+06	1.42874e+06	1.49587e+06	1.52756e+06	0.169138	0.903077	-	-	31	50.4	-
2592	PRKAG1	125675	95270.7	140316	139446	152706	157821	0.333421	1.1302	-	-	7	24.1	-
2593	HSPA2	163076	222673	204382	231433	197831	186714	0.0679838	0.176282	-	-	11	16.9	-
2595	ATP1B3	995425	591934	770290	845418	713484	920858	0.0971241	0.189446	-	-	12	43.4	-
2597	RAD23B	4.48969e+06	2.50262e+06	3.35951e+06	3.22455e+06	3.22759e+06	3.57213e+06	-0.00732214	0.0118323	-	-	20	38.6	-
2598	EPHB3	5483.51	7260.88	5977.32	6499.14	7116	6242.3	0.0928835	0.267481	-	-	4	6.4	+
2599	EPHB4	173334	202958	199613	177772	175245	191265	-0.0789913	0.312625	-	-	18	26.7	-
2600	EPHA4	3410.64	4921.46	4039.96	3789.9	3753.57	3749.82	-0.115408	0.311485	-	-	4	5.9	+
2601	NAGLU	150214	208047	179870	191775	177780	170137	0.0151061	0.0374456	-	-	10	14.9	-
2602	AK2	2.88557e+06	1.78906e+06	1.47899e+06	1.65988e+06	1.73257e+06	2.01822e+06	-0.131867	0.218219	-	-	17	65.6	-
2603	ALDH18A1	938915	1.19825e+06	1.26189e+06	1.19073e+06	1.30835e+06	1.12252e+06	0.100252	0.298767	-	-	32	39.2	-
2604	NAPA	503196	241245	261702	256122	253275	362218	-0.145051	0.193706	-	-	7	26.1	-
2605	ADPRH	21305.2	13664.2	19646	18728.1	21753.5	25910.8	0.29472	0.71264	-	-	3	9.5	-
2606	EIF5	1.2753e+06	1.04033e+06	1.18504e+06	1.30369e+06	880333	1.10691e+06	-0.102516	0.25504	-	-	21	48.5	-
2607	SLC12A2	328764	429181	395350	376238	421349	381963	0.0394427	0.115041	-	-	24	20.8	-
2608	PSMD4	1.38263e+06	1.198e+06	1.13193e+06	1.2765e+06	1.08673e+06	1.236e+06	-0.0429864	0.133132	-	-	15	41.6	-
2609	DRG2	447376	687553	554234	540927	576222	503989	-0.0393326	0.0863191	-	-	14	31.6	-
2610	GEM	10471.8	16057.6	13710.6	14179.8	13158	12384.4	0.00107841	0.00207874	-	-	3	11.1	+
2611	CSE1L	3.73852e+06	3.25104e+06	3.39895e+06	3.6411e+06	3.60874e+06	3.82398e+06	0.0941614	0.392131	-	-	50	44	-
2612	VCP	7.3296e+06	1.04808e+07	8.54744e+06	9.28617e+06	7.58883e+06	7.78073e+06	-0.0866807	0.208878	-	-	71	71.8	-
2613	MFAP1	169638	186309	220679	210572	254538	209225	0.228381	0.832451	-	-	12	25.7	-
2614	HADHB	820337	1.17635e+06	1.04838e+06	951774	1.04131e+06	945885	-0.036644	0.0896614	-	-	29	52.1	-
2615	F2RL1	129559	96598.7	106838	100752	120989	124937	0.0625915	0.163282	-	-	4	10.3	-
2619	MLLT10	42631.1	67830.7	54609.7	59919.3	46586.3	46880.7	-0.0903609	0.182178	-	-	5	5.6	-
2620	ELL	205091	262555	274292	263157	274721	246746	0.0907751	0.279041	-	-	18	29.1	-
2621	BRPF1	28695.1	36785.9	39236.7	31708.4	40278.7	32244.5	-0.0027406	0.00563529	-	-	7	9	-
2624	CASP7	145286	108333	168964	172279	122883	142482	0.060573	0.113967	-	-	4	14.4	-
2625	CASP9	15913.9	9003.34	14539	17166.9	14576.1	20356.1	0.429981	0.931659	-	-	3	11.8	-
2626	CASP6	128019	148662	168976	179658	212785	157597	0.301898	1.02483	-	-	8	29.4	-
2627	ADK	576050	701329	599134	702721	570908	641288	0.0293399	0.0838901	-	-	21	55.7	-
2628	ADAR	902223	1.07235e+06	1.10808e+06	1.05742e+06	1.13931e+06	1.07313e+06	0.0900457	0.33693	-	-	47	35.7	-
2629	LAMB2	52036.4	62072.1	53832.2	56904.5	49410.3	55078.3	-0.0556985	0.184402	-	-	11	8.1	-
2632	TPD52	1.90736e+06	1.38423e+06	755565	823791	624571	565108	-0.926133	1.57001	+	-	15	96.7	-	Akt signalling	Zhao, Z. et al. Tumor Protein D52 (TPD52) Inhibits Growth and Metastasis in Renal Cell Carcinoma Cells Through the PI3K/Akt Signaling Pathway. OR 25, 773–779 (1AD).
2634	PKNOX1	11249.8	10245	11454.9	10000.2	10252.9	12670.2	-0.00776252	0.0196287	-	-	3	10.1	+
2635	SEC13	142106	175500	166444	179403	162694	177586	0.106801	0.406848	-	-	6	29.2	-
2636	NHP2L1	1.30469e+06	656464	640293	760743	552392	888258	-0.185001	0.245544	-	-	10	64.1	-
2637	NPEPPS	3.12487e+06	4.19966e+06	3.98458e+06	3.95545e+06	4.27163e+06	3.68732e+06	0.0842357	0.237238	-	-	56	51.9	-
2639	HNRNPH2	231344	310230	305054	296889	309878	293678	0.101139	0.315984	-	-	6	20	-
2640	OXCT1	1.49284e+06	2.14935e+06	1.90335e+06	1.93406e+06	2.04578e+06	1.8215e+06	0.0796393	0.209503	-	-	20	36.5	-
2642	EIF3B	1.52618e+06	1.85838e+06	2.10293e+06	2.0134e+06	1.97464e+06	1.80108e+06	0.087906	0.256624	-	-	40	46.4	-
2643	BID	552462	154780	137457	130258	167735	144794	-0.631171	0.607967	-	-	5	21.6	-
2647	NDUFV3	694327	375970	356169	319903	298401	358543	-0.480587	0.991069	-	-	18	43.8	-
2648	RRP1	223082	239092	293707	297544	282109	294060	0.218649	0.894039	-	-	13	31	-
2649	MARS	936571	1.18355e+06	1.21737e+06	1.0948e+06	1.17681e+06	1.07741e+06	0.013594	0.0363221	-	-	30	37.4	-
2651	ARPP19	36095.6	6053.57	5613.54	5466.53	6579.84	5957.79	-0.838998	0.597752	-	-	3	43.8	+
2653	POLE2	33238.6	25036.7	38282.8	34830.9	43340.1	38552	0.289757	0.823634	-	-	3	4.8	-
2657	HDAC4	67062.5	62549.9	62721.7	60932.4	73591	65104.2	0.0500042	0.173941	-	-	10	11.1	-
2658	EIF6	568304	519164	616424	650813	572906	611012	0.108321	0.445697	-	-	9	51	-
2659	CTBP2	465554	868501	566236	572674	518838	539053	-0.171818	0.335176	-	-	12	33	-
2660	NDUFA6	123352	112497	99529.7	101686	97573	93620.4	-0.190762	0.846837	-	-	5	39.1	-
2662	PEX3	6957.33	4270.27	5882.73	5425.92	6842.26	7716.85	0.237668	0.503697	-	-	6	26.5	+
2663	CLDN12	19770.6	19095.1	18660.6	21295.8	22400.8	20832.9	0.165478	0.830383	-	-	3	9.8	-
2664	HSD17B7	30301.3	51516.2	46859.3	50449.9	47258.1	39962	0.1271	0.242142	-	-	4	14.4	-
2665	BCAR1	435364	291006	302545	295935	421274	410178	0.138623	0.282024	-	-	19	25.3	-
2666	STX17	21788.6	21357.6	16149.4	20966.2	15801.1	20576.1	-0.0469158	0.0991067	-	-	3	7.6	-
2667	RWDD2B	29199.9	29647.9	36179.7	35798.5	34956.7	35310.3	0.165494	0.669028	-	-	4	16.3	-
2668	PRDM15	8062.09	8477.75	7961.14	6955.08	8474.1	7442.21	-0.10365	0.371279	-	-	4	7.6	+
2669	C21orf59	415833	215102	239518	237758	273167	394878	0.0865078	0.111075	-	-	11	34.1	-
2670	RIPK4	3801.32	4845.2	5681.23	4373.67	5139.85	4370.55	-0.0302916	0.0614151	-	-	3	4.6	+
2671	WDR4	155892	223647	184040	187991	168404	170519	-0.083089	0.226506	-	-	9	31.1	-
2672	TMEM33	302518	346308	347490	328946	359291	312718	0.00727337	0.022767	-	-	7	27.9	-
2673	SYNJ2BP	144383	70046	121285	131889	112470	133334	0.22975	0.390093	-	-	5	33.1	-
2674	GEMIN4	235114	275642	301708	289166	317001	299928	0.163899	0.659151	-	-	21	20.8	-
2676	RAB38	101156	131603	130597	137626	141210	129205	0.176785	0.648366	-	-	5	29.4	-
2677	RAB25	283529	357068	334199	347943	371889	318560	0.0949603	0.326917	-	-	7	34.3	-
2678	CORO7;PAM16	191459	74948.2	90270.7	85345.1	72912.6	87278	-0.418006	0.607628	-	-	11	11	-
2679	NUP107	289937	366085	370940	348986	397576	336974	0.0826456	0.2524	-	-	19	21.1	-
2680	GSDMD	125521	126459	131264	110697	174086	174741	0.230853	0.5863	-	-	7	18.6	-
2681	SNX16	46949.8	40717	50061	40791.8	35233.7	40849.8	-0.234957	0.975105	-	-	6	28.6	-
2682	EEFSEC	180184	202468	225504	207720	238981	224366	0.145692	0.573002	-	-	9	16.8	-
2684	EPPK1	78431.5	88860.6	85711.8	97367.8	106920	119359	0.352224	1.6958	-	-	15	9.6	-
2687	MTPN	1.90762e+06	407871	446771	493025	486866	562124	-0.455093	0.358436	-	-	6	49.2	-
2692	ARPC4	240296	284670	292283	285194	292455	262993	0.0445708	0.148388	-	-	9	51.8	-
2694	CD81	225378	146732	200099	200563	186958	210424	0.0846068	0.199379	-	-	4	30.9	-
2696	TPI1	8.18194e+06	6.73156e+06	7.1331e+06	7.21673e+06	5.15681e+06	5.26533e+06	-0.334522	1.07371	-	-	22	69.9	-
2697	EIF3E	1.76213e+06	1.83114e+06	1.7188e+06	1.85695e+06	1.64136e+06	1.79476e+06	-0.00661797	0.0224485	-	-	24	53	-
2698	SEC61B	999978	642130	752615	804883	589622	725912	-0.16277	0.367938	-	-	4	44.8	-
2700	PPP4C	168500	139819	159776	160539	137168	157531	-0.0392857	0.123204	-	-	10	48.5	-
2701	GABARAPL2	589615	605220	596726	602678	583252	591340	-0.0116037	0.0461726	-	-	8	48.7	-
2702	ROMO1	173106	92906.5	114255	116210	73192.5	107682	-0.334832	0.598037	-	-	3	34.2	-
2703	UBE2G2	137091	74817.9	65460	74733.9	85245.1	101715	-0.0170749	0.0207879	-	-	4	32.1	-
2704	MYL6	1.98904e+06	640888	662579	656394	784720	1.02782e+06	-0.224639	0.204731	-	-	8	49.7	-
2706	RAC3	187053	284906	218159	229813	217638	209218	-0.0506371	0.116501	-	-	3	13.5	-
2707	EIF4A1	3.43508e+06	5.2321e+06	4.67215e+06	4.40729e+06	4.64185e+06	4.23363e+06	0.01489	0.03035	-	-	17	38.4	-
2708	RPS20	1.09901e+06	2.23163e+06	1.5616e+06	1.8099e+06	1.45874e+06	1.3288e+06	-0.0421894	0.0576354	-	-	11	49.6	-
2709	PRPS1	938982	997572	1.03187e+06	1.11139e+06	1.07533e+06	1.0751e+06	0.136901	0.721876	-	-	8	24.5	-
2710	PSMA6	1.51513e+06	2.30181e+06	2.12779e+06	2.26173e+06	1.71787e+06	1.70868e+06	-0.0535469	0.101584	-	-	20	63.4	-
2711	S100A10	733362	172800	204077	208297	203702	238045	-0.452135	0.394928	-	-	6	63.9	-
2712	CDC42	792885	1.02705e+06	860237	913970	872305	887599	0.00487043	0.0135448	-	-	3	14.7	-
2714	DSTN	894791	1.24473e+06	1.06479e+06	1.21525e+06	827745	936797	-0.110567	0.24675	-	-	13	48.6	-
2715	GMFB	358881	359432	315903	324141	315899	327523	-0.0936736	0.423074	-	-	8	52.8	-
2716	RAB8A	853346	1.30046e+06	1.0444e+06	1.04752e+06	1.01597e+06	904262	-0.0894165	0.215958	-	-	9	34.8	-
2717	SPCS3	190434	175946	231019	237902	276851	235674	0.334609	1.35564	-	-	5	21.7	-
2718	SRP54	998304	1.66347e+06	1.41356e+06	1.3433e+06	1.24692e+06	1.13708e+06	-0.100531	0.20742	-	-	25	41.1	-
2719	RAB4B	30052.9	63946.1	44697.4	48809.9	37484.8	35889.9	-0.129165	0.184474	-	-	4	17.4	-
2720	RAB2A	1.7085e+06	1.62028e+06	1.93251e+06	1.91931e+06	2.00272e+06	1.79403e+06	0.122102	0.502833	-	-	10	42.9	-
2721	RAB5B	46311.7	64237.8	57523.1	54767.4	61165.2	52216	0.0105267	0.0243307	-	-	3	17.7	-
2723	RAB10	924452	1.28773e+06	1.11948e+06	1.22491e+06	1.17144e+06	1.0701e+06	0.0681237	0.186851	-	-	13	54.5	-
2724	UBE2D3	441236	686622	514770	560645	561061	530386	0.0324319	0.0697322	-	-	5	18.4	-
2725	UBE2M	862519	1.37777e+06	1.04879e+06	1.16133e+06	992125	1.02373e+06	-0.0264938	0.0519344	-	-	17	58.5	-
2726	UBE2K	1.57666e+06	987519	1.26404e+06	1.29914e+06	1.24239e+06	1.43602e+06	0.0786518	0.172287	-	-	16	68	-
2727	UBE2N;UBE2NL	1.16797e+06	544035	498338	591149	490550	610907	-0.279293	0.391104	-	-	12	65.8	-
2728	RAB14	1.13114e+06	1.35512e+06	1.3766e+06	1.39745e+06	1.48531e+06	1.33018e+06	0.129291	0.509593	-	-	20	79.5	-
2729	ACTR3	2.00203e+06	2.51683e+06	2.49689e+06	2.48965e+06	2.20823e+06	2.23503e+06	-0.0113575	0.0302483	-	-	23	54.3	-
2730	ACTR2	1.76287e+06	2.84534e+06	2.1939e+06	2.20781e+06	1.93798e+06	1.96231e+06	-0.130101	0.302875	-	-	26	55.8	-
2731	ACTR1A	704370	560839	672569	676190	725404	824571	0.202084	0.771185	-	-	9	24.5	-
2732	COPS2	665355	534479	555816	592147	568665	635624	0.0382814	0.120341	-	-	20	45.1	-
2734	ABCE1	3.05899e+06	4.1067e+06	3.83088e+06	4.09316e+06	3.85552e+06	3.54025e+06	0.0717605	0.199871	-	-	39	54.3	-
2735	RAP1B	983038	1.07328e+06	1.05119e+06	1.04611e+06	1.1934e+06	1.11804e+06	0.110573	0.502585	-	-	5	25.5	-
2736	RAP2B	563362	573995	626155	687708	764424	667757	0.264624	1.41003	-	-	7	29.5	-
2737	MAX	238950	40908.1	50951.5	41539.6	41612.9	56192	-0.786089	0.608342	-	-	4	30.6	-
2738	RPS3A	3.35694e+06	6.60373e+06	4.91026e+06	5.31884e+06	4.68303e+06	3.76293e+06	-0.0719395	0.102986	-	-	40	80.3	-
2740	PSME3	1.61403e+06	2.0271e+06	1.60714e+06	1.77772e+06	1.20527e+06	1.47758e+06	-0.243989	0.694598	-	-	15	53.9	-
2741	RPL15	1.52082e+06	2.52099e+06	1.9151e+06	1.86926e+06	2.10967e+06	1.80931e+06	-0.0137783	0.0248945	-	-	21	58.8	-
2742	MAGOHB;MAGOH	632045	704804	724577	756027	705597	734342	0.0931158	0.411822	-	-	11	56.1	-
2743	RPL27	1.62454e+06	3.15852e+06	2.65318e+06	2.49586e+06	2.49355e+06	1.80372e+06	-0.0927637	0.133739	-	-	11	50	-
2744	ATP6V0D1	315587	153570	202269	205512	274646	319811	0.293602	0.477134	-	-	11	21.9	-
2745	PCBD1	389098	326141	306545	355865	253548	259272	-0.244555	0.72992	-	-	9	77.9	-
2746	RPL37A	1.9407e+06	3.38862e+06	2.72303e+06	2.59207e+06	2.01921e+06	1.98463e+06	-0.261906	0.563727	-	-	7	66.3	-
2747	RHOA	1.60311e+06	1.87954e+06	1.64444e+06	1.68096e+06	1.60112e+06	1.74009e+06	-0.0271054	0.091666	-	-	7	26.9	-
2748	RND3	55499.3	79893.9	65899.6	64829.4	62527.7	58923.2	-0.0969476	0.268869	-	-	4	19.7	-
2749	NAA20	165380	84560.3	100527	109251	95113.6	130384	-0.0177604	0.0237574	-	-	5	36.5	-
2750	HSPE1	4.66136e+06	5.4514e+06	4.2236e+06	4.52003e+06	3.46825e+06	3.74093e+06	-0.290639	1.01285	-	-	16	99	-
2751	SEC61A1	526764	415783	547261	472031	620444	537802	0.131346	0.374454	-	-	3	6.3	-
2752	VBP1	2.00866e+06	1.62959e+06	1.35931e+06	1.45271e+06	1.27971e+06	1.54054e+06	-0.211872	0.626721	-	-	19	66.5	-
2753	STXBP1	138450	118423	140112	121137	155683	159803	0.13055	0.405011	-	-	14	25.9	-
2754	B2M	154928	8003.04	28629.3	21451.1	50976.3	66729.6	0.346523	0.129715	-	-	3	19.3	-
2756	NPC2	1.55885e+06	1.10344e+06	1.49357e+06	1.39645e+06	1.26369e+06	1.52993e+06	0.0238766	0.0526986	-	-	10	51.7	-
2757	COPZ1	240905	123586	171123	167985	183782	187313	0.0609233	0.0973362	-	-	6	35	-
2758	RPL37	1.13369e+06	2.37994e+06	1.65404e+06	1.75852e+06	1.63429e+06	1.25945e+06	-0.10071	0.14064	-	-	9	54.6	-
2759	SUMO2	598541	207370	215039	207920	165200	217681	-0.611932	0.771406	-	-	4	45.1	-
2761	DCAF7	405247	255853	379619	331188	451446	482743	0.291596	0.647778	-	-	11	28.7	-
2762	WDR5	1.1914e+06	1.86756e+06	1.55923e+06	1.56911e+06	1.41474e+06	1.23409e+06	-0.113574	0.253681	-	-	12	40.1	-
2764	NUTF2	584882	383739	423196	514452	457552	592808	0.18498	0.461378	-	-	5	56.7	-
2765	HNRNPK	3.7803e+06	3.47673e+06	3.57276e+06	3.79056e+06	3.20639e+06	3.70813e+06	-0.0197399	0.0619811	-	-	28	49.8	-
2766	YWHAG	3.40347e+06	4.21002e+06	3.25701e+06	3.77669e+06	3.01642e+06	3.41538e+06	-0.0874574	0.245383	-	-	17	50.2	-
2767	USP46	72151.1	37827.8	78697.1	69560.8	74790.6	83971.9	0.341419	0.596173	-	-	4	13	-
2768	RRAS2	391675	531240	472277	459004	474560	429165	-0.0240083	0.0640431	-	-	12	44.6	-
2770	TSPAN5	58014.1	54668.5	55653.9	65224.4	40486.9	50452.9	-0.135264	0.327388	-	-	4	17.9	-
2771	RPS7	1.36669e+06	1.63008e+06	1.49605e+06	1.44328e+06	1.62242e+06	1.31312e+06	-0.0387669	0.116259	-	-	20	71.1	-
2772	PPP1CA	895796	769463	754310	845562	691303	858357	-0.0171247	0.0461549	-	-	6	26.1	-
2773	PPP1CB	321493	311118	287198	301627	264262	305473	-0.0795025	0.316847	-	-	6	19.6	-
2774	NCS1	215596	58400.4	66247.7	63091.7	54917	77023.6	-0.548035	0.543959	-	-	8	38.9	-
2775	PSMC1	1.56863e+06	1.93942e+06	2.00495e+06	1.87426e+06	1.9492e+06	1.80009e+06	0.0361917	0.106634	-	-	37	73	-
2776	PSMC5	1.24604e+06	1.92707e+06	1.62896e+06	1.72734e+06	1.51669e+06	1.46895e+06	-0.00781401	0.0153085	-	-	38	80	-
2777	RPS8	2.7058e+06	4.28914e+06	3.81902e+06	3.71844e+06	4.024e+06	3.06534e+06	0.0164764	0.0286576	-	-	21	63	-
2778	RPS15A	1.65045e+06	2.78626e+06	2.213e+06	2.53725e+06	2.2038e+06	1.76486e+06	-0.0147942	0.0229555	-	-	15	81.5	-
2779	RPS16	1.63639e+06	2.18633e+06	1.99263e+06	2.14189e+06	2.06463e+06	1.75103e+06	0.0397568	0.100115	-	-	23	83.6	-
2780	UBE2G1	52703.9	17774.6	26911.6	30150.5	25067.4	40753.7	0.0963251	0.0905201	-	-	5	25.9	-
2781	UBE2H	599973	514374	536152	576169	460379	549716	-0.0607862	0.192583	-	-	6	24	-
2782	YWHAE	8.15985e+06	4.36764e+06	4.16495e+06	3.99396e+06	4.10947e+06	5.13098e+06	-0.272563	0.462312	-	-	25	65.9	-
2783	RPS14	1.01524e+06	1.3339e+06	1.07995e+06	1.20848e+06	1.00993e+06	1.01339e+06	-0.0805988	0.23071	-	-	11	46.4	-
2784	RPS23	382107	737071	559376	595454	526225	407590	-0.100938	0.151905	-	-	11	42.7	-
2785	RPS18	1.70093e+06	2.83256e+06	2.38083e+06	2.6167e+06	2.09431e+06	1.77158e+06	-0.0802123	0.136257	-	-	23	74.3	-
2786	RPS29	401518	266985	241145	265365	183009	194051	-0.485265	1.14713	-	-	5	60.7	-
2787	RPS13	1.40466e+06	1.5223e+06	1.40293e+06	1.48567e+06	1.15627e+06	1.30305e+06	-0.140811	0.538465	-	-	18	68.2	-
2789	SNRPE	75023.5	63908.9	70860.8	70308.7	74248.7	70839.3	0.0407578	0.147061	-	-	4	65.2	-
2790	SNRPF	924051	873403	828492	884254	598960	663872	-0.309094	1.03874	-	-	5	58.1	-
2792	LSM6	558876	569242	544470	593568	532764	562216	0.0125382	0.0465545	-	-	6	57.5	-
2793	SNRPD1	74809.2	90982.8	79419.2	61044.5	74473	66663.8	-0.278272	1.18686	-	-	4	24.4	-
2794	SNRPD2	1.35277e+06	1.28234e+06	1.44983e+06	1.40233e+06	1.24192e+06	1.26662e+06	-0.0630583	0.244451	-	-	4	30.5	-
2796	SNRPD3	112398	121116	121104	126363	106412	97460	-0.110378	0.390664	-	-	5	57.5	-
2797	TMSB4X	608115	457204	380625	226950	269454	228904	-0.972798	2.96591	+	-	5	86.4	-	Akt signalling	Chi, L.-H. et al. Global Proteomics-based Identification and Validation of Thymosin Beta-4 X-Linked as a Prognostic Marker for Head and Neck Squamous Cell Carcinoma. Sci Rep 7, 9031 (2017).
2798	ARF6	453843	264925	456015	405266	535959	518386	0.346053	0.733607	-	-	4	25.7	-
2799	PSMC6	830313	933657	950918	1.03079e+06	937096	969990	0.115326	0.515955	-	-	31	76.6	-
2800	SELT	72927.8	26229.4	35728.8	36498.7	39538	51152.4	0.0370487	0.035741	-	-	3	15.4	-
2802	RPL7A	2.23062e+06	4.65345e+06	3.19971e+06	3.41685e+06	3.0347e+06	2.51995e+06	-0.115358	0.167999	-	-	24	56	-
2803	POLR2G	443706	464166	492382	482406	503337	481847	0.0687742	0.310027	-	-	6	41.9	-
2805	ETF1	1.16536e+06	978273	1.10482e+06	1.06752e+06	1.31599e+06	1.40651e+06	0.216546	0.788426	-	-	20	43.2	-
2810	YPEL5	22740	22357.3	24555.3	23124.4	21924.9	22424.1	-0.0449895	0.170372	-	-	3	33.1	-
2811	RPS4X	2.53252e+06	4.33226e+06	3.36539e+06	3.74119e+06	3.24069e+06	2.7766e+06	-0.0444502	0.0747113	-	-	15	44.5	-
2812	PPP2CB	99314.9	145180	136519	153349	134039	112048	0.0755226	0.158007	-	-	3	6.8	-
2813	RHOB	72318.5	122829	94559.5	96195	91819.4	75561.5	-0.110583	0.216217	-	-	5	18.9	-
2814	RPL23A	1.88191e+06	1.90225e+06	2.05219e+06	2.01695e+06	2.0454e+06	1.8707e+06	0.0236896	0.0860286	-	-	14	50	-
2816	VSNL1	284031	108705	120573	107544	113733	127189	-0.419605	0.574631	-	-	8	40.8	-
2817	HIST1H4A	1.20794e+06	859069	1.30506e+06	1.42885e+06	1.15533e+06	1.40941e+06	0.260246	0.708571	-	-	13	66	-
2819	RAB1A	912802	1.80905e+06	1.23895e+06	1.4698e+06	1.21441e+06	1.04632e+06	-0.0438405	0.0608806	-	-	11	44.4	-
2820	RAN	2.71805e+06	4.99568e+06	4.17862e+06	4.49706e+06	3.82151e+06	3.41281e+06	0.0159346	0.0232442	-	-	19	56.5	-
2821	RPL23	2.9759e+06	5.4424e+06	4.15941e+06	4.21211e+06	3.57576e+06	3.12566e+06	-0.172331	0.316538	-	-	12	61.4	-
2822	RAP1A	150449	176083	176005	174210	200263	190198	0.169693	0.744892	-	-	4	19	-
2824	RPS15	1.40198e+06	2.36008e+06	1.66987e+06	1.96047e+06	1.65012e+06	1.46908e+06	-0.0724496	0.130295	-	-	7	35.2	-
[truncated: 4,249 more rows]
