# Supplementary material for: Proteome-Wide Monitoring of Drug Action in Living Cells Using a Novel Label-Free Solvent-Based Shift Assay
Source: Mol Cell Proteomics. 2025 Nov 5;24(12):101444. doi: 10.1016/j.mcpro.2025.101444 (PMC12802111; doi:10.1016/j.mcpro.2025.101444)
Supplement: Supplementary Dataset S7 [file mmc8.xlsx]

## Sheet: Info
Supplementary Table 5: Solvent Proteome Profiling in Cells (SPICE) K562 cells treated with SCIO-469
Columns A-B: ID and gene name of proteins identified by MaxQuant
Columns C-H: Normalized protein quantification results per treatment and replicate
Columns I-J: Fold-change and p-values generated by limma
Columns K, L, O: Flags for proteins, which pass the fold-change and significance cut-offs, are known targets of the used compound or are amongst the lowest 5 percent identified proteins
Columns M-N: Number of unique peptides and resulting sequence coverage for each identified protein
Columns P-Q: Manual annotation of proteins which are related to the treatments known Mode of Action and the respective literature reference

## Sheet: Sheet1
id	gene	DMSO_1	DMSO_2	DMSO_3	SCIO-469_1	SCIO-469_2	SCIO-469_3	log2_foldchange	-log10_pvalue	significant	known target	unique peptides	sequence coverage	lowest_5_percent	related_to_MoA	Reference
0	NUDT4;NUDT11;NUDT10	168995	236728	178254	226657	179301	160092	-0.0441161	0.088965	-	-	5	24.3	-
1		656973	485078	486992	626231	557418	568522	0.118242	0.349098	-	-	16	66.4	-
3	SLC12A8	13570.5	12933.2	14771.8	14061.2	14379.7	15678.4	0.0967136	0.335491	-	-	3	9.7	+
4	RBM47	35335.7	43567.1	45269.2	43594	36402.8	40832.9	-0.0349959	0.089618	-	-	6	15.1	-
5	TTC26	2530.18	1187.39	2155.59	1147.21	2434.4	2723.15	0.0772854	0.0701135	-	-	5	14.1	+
7	UBA6	1.31072e+06	1.43033e+06	1.62105e+06	1.51556e+06	1.58431e+06	1.67141e+06	0.133712	0.515091	-	-	39	35	-
8	ESYT2	387082	598537	487670	419242	459800	474984	-0.101105	0.247927	-	-	21	21.5	-
10	UHRF1BP1L	105890	108829	123952	133555	143405	139285	0.300385	1.51653	-	-	12	9.2	-
11	KIAA1598	3.57213e+06	2.46849e+06	2.33494e+06	3.09881e+06	2.43136e+06	2.46122e+06	-0.050315	0.0968763	-	-	52	67.4	-
12	TMEM223	9010.85	7335.34	11522.7	9309.35	12444.4	12413.4	0.305667	0.748463	-	-	3	12.4	+
14	ARHGAP10	104658	100825	111301	94701.8	118482	106206	0.00700127	0.019345	-	-	12	16.8	-
18	ILVBL	296940	390099	361085	384619	392714	354088	0.118221	0.397739	-	-	14	23.9	-
22	PLEKHG3	27809.2	29603.9	34208.8	33747.2	33970.5	34397.6	0.161881	0.636244	-	-	10	11.6	-
23	SH3PXD2B	436274	522267	548109	575700	547654	563603	0.169592	0.69357	-	-	30	32.6	-
24	FAM92A1	126854	232266	205445	194328	155510	161819	-0.102608	0.176392	-	-	9	36.7	-
26	NBAS	157258	172496	201252	177756	197109	180834	0.0716186	0.228461	-	-	20	8.9	-
27	TARSL2	36638	45729.7	51219.3	46753	45848.4	48647.7	0.093714	0.264185	-	-	9	15.8	-
29	KIAA1467	92639.4	62307.9	77258.4	77881.5	80238.9	86903	0.0947513	0.242184	-	-	7	14.6	-
30	TYW5	41600	35225.9	48333	43873.5	50695.2	52994.5	0.244938	0.819062	-	-	7	25.4	-
33	VWA8	346253	394995	419343	386462	458029	446475	0.154184	0.589944	-	-	41	21.7	-
34	SBNO1	388214	643681	535123	470563	519208	499638	-0.0438278	0.0867324	-	-	20	16.5	-
36	GTPBP10	190200	274047	256187	255514	262526	268576	0.144018	0.425029	-	-	10	31.3	-
37	WDR91	83875	108023	109404	105777	100857	101865	0.0442289	0.123162	-	-	7	11.8	-
41	TRAPPC13	29278.2	40185.2	34652.9	30991.9	33936.4	33839.5	-0.0653462	0.175422	-	-	4	10.2	-
42	CNOT1	771593	831951	903791	859231	956279	955578	0.145507	0.618279	-	-	53	24.3	-
43	ARHGEF35	29752.9	16143.2	14346.9	15126.8	13207.2	11584.8	-0.524679	1.02365	-	-	3	13	-
44	MAP1LC3B;MAP1LC3B2;MAP1LC3A	113804	201941	105908	115303	124099	121498	-0.161816	0.28781	-	-	4	30.4	-
46	FAM83G	124771	156418	153719	170736	168170	169054	0.231392	0.994588	-	-	16	19.3	-
47	PALM3	68401.6	107185	83435.7	80531.5	75187.2	69521.6	-0.179742	0.472311	-	-	4	8.5	-
48	PGP	400051	267637	273354	317716	282700	269467	-0.0913703	0.209689	-	-	12	40.2	-
49	C5orf51	43358.3	30488.7	28727.7	43149	31076.6	29137.4	0.0136675	0.0219593	-	-	3	18.7	-
50	RCCD1	54470.9	48701.4	43077.9	45988.3	45517	39798.7	-0.152001	0.530743	-	-	5	14.4	-
51	ZNF316	8368.08	11010.2	9763.9	9861.8	11045.4	9304.21	0.0573307	0.144417	-	-	3	4.3	+
52	WIPF3	109907	118715	85710.6	92800.2	94402.3	79731.2	-0.226339	0.738692	-	-	6	17.6	-
56	SMCHD1	410932	480691	495535	472932	540748	522882	0.150027	0.596695	-	-	35	20.2	-
57	ARHGAP42	47377.6	57750.7	58524.4	56184.8	64962.4	64096	0.182312	0.671063	-	-	8	11.3	-
58	UNC119B	180927	266334	236116	241098	196351	205215	-0.0759835	0.178615	-	-	5	27.1	-
59	METTL15	42329.8	64281.2	56343.3	56158.5	54349.3	52358.7	0.0199594	0.0419984	-	-	8	23.8	-
60	CCDC85C	52512.4	24988.9	31373.3	39590.1	19221.5	24277.1	-0.385344	0.537636	-	-	5	16	-
61	SAC3D1	24538.5	24724.6	22717.7	25926.2	28060	24403.7	0.12174	0.468942	-	-	4	13.4	-
65	ZSWIM8	6527.61	9731.85	6941.99	7677.46	9292.25	8454.84	0.150605	0.355574	-	-	3	1.7	+
66	ARHGAP32	15956.1	21011.9	19172.5	18266.9	24037.9	24964.6	0.256691	0.748473	-	-	6	3.1	-
69	YDJC	79817.5	62401	66247.7	70627.1	79875.9	79573	0.148039	0.516118	-	-	4	11.1	-
75	SNRPG;SNRPGP15	183069	157814	158759	138268	141179	161775	-0.179491	0.743076	-	-	4	35.5	-
76	KIAA1324L	3482.55	3338.23	3803.31	3158.11	3381.62	3640.13	-0.0619062	0.173153	-	-	3	3.7	+
77	NUDT19	126894	116419	140338	133116	149236	148413	0.169348	0.703712	-	-	7	25.1	-
79	ESPN	203859	61079.9	65956.1	64505.9	77468.9	60041.2	-0.484234	0.532231	-	-	6	8.8	-
85	WASH3P;WASH2P;WASH1	104136	55330.6	52759.7	57280.4	43151.8	47740.1	-0.455081	0.891067	-	-	7	15.8	-
88	FAM195B	244193	35351.3	39156.4	40061.4	56133.9	47786.1	-0.551094	0.357009	-	-	4	35.1	-
211	NACA	842700	492246	749168	743239	761345	918281	0.247208	0.564573	-	-	7	32.1	-
212	C11orf98	685422	578425	774370	897878	496277	769767	0.053314	0.0854624	-	-	10	48.8	-
214	SLC35A4	71669	31044.1	24328.1	30613.3	22236.8	20403.5	-0.654123	0.892961	-	-	3	26.2	-
215	ASNSD1	125876	17492.3	18956.6	21922.3	25976.9	21860.6	-0.581797	0.372484	-	-	3	22.9	-
216	SMCR7L	88869.8	17697.7	27011	25106.4	24767.7	34987.3	-0.321818	0.249482	-	-	3	25.7	-
217	DNASE2	298326	183405	155166	149362	160759	153591	-0.400977	0.920053	-	-	4	13.1	-
218	AGPS	917087	1.09555e+06	1.08396e+06	1.03107e+06	1.07073e+06	1.18309e+06	0.0873999	0.303888	-	-	27	48.6	-
222	TK2	37106.7	48739.3	44729.1	39845.8	45269.1	44915.1	0.000726884	0.00173219	-	-	5	17.1	-
223	DDX39A	129739	170380	170332	155994	151829	160164	0.00358816	0.00883906	-	-	9	23	-
224	PDLIM1	641961	454294	466604	567602	443269	436752	-0.102812	0.240275	-	-	17	65	-
225	ACOT7	1.43043e+06	2.06452e+06	1.85272e+06	1.84124e+06	2.00221e+06	1.89838e+06	0.118378	0.333008	-	-	23	63	-
226	MYO1C	1.05528e+06	1.53185e+06	1.53312e+06	1.39923e+06	1.69018e+06	1.51347e+06	0.176763	0.469136	-	-	46	39.8	-
227	SNAP23	291329	159235	166252	177542	164351	183912	-0.174409	0.328441	-	-	15	79.6	-
228	HAX1	11404.5	9549.41	12646.1	11479.5	11773.4	12612.6	0.102565	0.297217	-	-	4	20.8	+
229	AIP	537859	359997	336369	529456	372312	322213	-0.0120736	0.0173023	-	-	12	37.6	-
230	GTPBP1	185078	197429	215876	215626	249650	253717	0.263995	1.20966	-	-	13	22	-
231	STXBP3	107832	126887	149730	132289	122758	131502	0.0199691	0.0496289	-	-	9	13.9	-
233	ARVCF	16918.9	17921.7	21436.1	20107.2	21428.6	22863.2	0.199961	0.723961	-	-	5	6.9	-
234	SMAP	651864	244212	322412	374452	240543	328930	-0.264249	0.324969	-	-	6	29.5	-
239	LGALS8	151279	197287	188402	180990	209366	198267	0.139352	0.466912	-	-	8	27.4	-
240	NDUFS8	137640	83319.2	67678.4	107634	68636.7	57437.7	-0.29038	0.41851	-	-	5	31	-
241	TNFRSF10A	158135	77281.4	109951	104570	71387.7	84365.7	-0.364421	0.678819	-	-	8	19.4	-
242	NFKBIE	87845.4	56825.5	47727.3	86241.5	54878	42728.7	-0.0788342	0.095116	-	-	4	10.6	-
243	PSMD11	787529	958851	928778	876969	760093	825778	-0.116506	0.424454	-	-	29	56.4	-
244	PSMD12	1.13121e+06	1.01793e+06	1.17555e+06	1.13271e+06	1.13629e+06	1.20305e+06	0.0646561	0.242717	-	-	30	52.6	-
245	PSMD9	643789	667075	543204	631132	526835	517186	-0.146651	0.509329	-	-	12	46.6	-
246	ATOX1	16009	5012.25	5936.75	6733.27	8721.05	9071.19	0.0537193	0.0461056	-	-	3	32.4	+
247	MEN1	25459.8	28003.5	30634.2	29226.9	31992.3	31879	0.149553	0.574886	-	-	4	7.8	-
248	CBX4	39326.9	53538.5	45339.3	40149.2	42057.8	39959.8	-0.166854	0.564001	-	-	6	13.2	-
250	PGRMC1	802795	444998	319293	315861	405197	323378	-0.487525	0.8033	-	-	11	39	-
251	SUPT5H	884078	1.02022e+06	1.03839e+06	988411	1.13493e+06	1.2076e+06	0.177486	0.693084	-	-	45	44.1	-
252	TAF4	179079	182462	170592	171738	168057	161200	-0.0869091	0.378731	-	-	13	18.5	-
253	DFFA	418832	296814	296261	382212	287759	294539	-0.0617043	0.128838	-	-	7	13.9	-
256	HIP1	370149	336404	328368	350259	341185	324227	-0.0258795	0.089509	-	-	23	22.8	-
257	CLIC1	3.35533e+06	2.71683e+06	2.04371e+06	3.09656e+06	2.42365e+06	1.96628e+06	-0.112087	0.195869	-	-	18	73.4	-
258	EIF3F	980159	1.04095e+06	1.02164e+06	1.11961e+06	1.02214e+06	1.03493e+06	0.0614171	0.244103	-	-	12	42.3	-
260	WWP2	16288.9	23613.8	24756.4	19256	20048.6	20673.9	-0.0848991	0.188773	-	-	6	7.2	-
261	CDC7	24761.4	36339.1	33216.5	27397.9	31036.1	28451.3	-0.10167	0.252489	-	-	4	7.1	-
263	PDHX	638908	838777	710044	751023	713636	692310	-0.0121127	0.0324219	-	-	20	34.5	-
264	QSOX1	37969	44349	39462.7	31982.2	34471.4	37153.5	-0.232682	0.99605	-	-	8	12.9	-
265	DCTN6	227046	244044	234387	225780	214577	218923	-0.097396	0.442013	-	-	5	30.5	-
266	SLC33A1	52187	51672.6	50996.7	48995.6	60524.1	62434.6	0.143005	0.513666	-	-	5	6.7	-
267	WASL	132384	140204	138214	158701	141103	137874	0.0890858	0.355114	-	-	13	26.1	-
268	IPO5	5.21837e+06	4.34064e+06	4.79047e+06	4.60773e+06	4.27319e+06	4.18398e+06	-0.132476	0.505236	-	-	51	46.3	-
269	POLRMT	266141	385836	298860	277640	280094	255386	-0.209282	0.674975	-	-	20	21.1	-
270	EEF2K	105026	128519	142260	141377	155484	158481	0.286458	1.10681	-	-	9	13.1	-
271	SAP18	234786	177734	253452	219361	261868	256090	0.158676	0.45359	-	-	9	39.2	-
272	EML1	112257	140843	137581	132564	136550	143288	0.0846208	0.28176	-	-	8	10.2	-
273	IGF2BP3	605082	847713	833249	855834	886082	829633	0.18593	0.589933	-	-	25	44.6	-
276	RTCA	116295	101321	117657	98858.6	126659	127657	0.0684519	0.191883	-	-	9	28.7	-
277	PIK3C2A	123707	121861	141028	130772	145442	141176	0.112285	0.446793	-	-	18	12.3	-
278	IFRD1	75699.7	101606	91919.5	135636	143949	130665	0.617123	2.62689	+	-	6	14.7	-	NGF-signaling, MAPK-signaling effect	Vietor, I. et al. The negative adipogenesis regulator Dlk1 is transcriptionally regulated by Ifrd1 (TIS7) and translationally by its orthologue Ifrd2 (SKMc15). eLife 12, e88350.
279	PIK3R2	137299	119807	143695	139183	133881	151692	0.0860175	0.305057	-	-	12	19.4	-
280	GOLIM4	128012	54019.4	60261.4	60797.9	55129.7	66398.8	-0.301637	0.446918	-	-	7	11.4	-
281	MANBA	65548.6	57276.6	65406.9	55329.8	81687.1	82590.7	0.201398	0.534164	-	-	9	10.9	-
282	TRAF5	7338.31	7482.41	10040.7	8653.86	10166.7	9877.69	0.218857	0.642749	-	-	3	8.6	+
283	AGRN	46039.2	72608.8	65662.3	66447.7	65037	65020.8	0.118771	0.281196	-	-	11	6.6	-
284	PLOD2	46476.4	49209.7	52852.4	50997.5	56670.2	58333.8	0.159981	0.667832	-	-	6	11.3	-
285	EXOC5	123459	112503	139344	137228	141672	136736	0.152626	0.627613	-	-	14	18.8	-
286	HMGN4	518007	421356	539915	615563	313081	602483	-0.0071269	0.00912237	-	-	9	61.1	-
287	NDUFA4	1.06593e+06	320320	432509	404525	387920	379892	-0.436234	0.522911	-	-	5	55.6	-
288	PSMD14	527059	392910	479420	642866	481896	445123	0.157997	0.399037	-	-	11	32.9	-
289	ZNF593	75438.6	29464.9	32695.5	35325.5	33290	37924.5	-0.23482	0.300324	-	-	5	53	-
290	BIN1	549717	350193	350394	392078	384632	386509	-0.0702325	0.146092	-	-	20	46.7	-
291	KPNA3	257410	136592	205614	182745	180831	240642	0.0458271	0.069102	-	-	9	27.4	-
294	LAD1	1.04417e+06	1.24802e+06	1.32608e+06	1.34345e+06	1.25132e+06	1.33177e+06	0.124525	0.452729	-	-	33	57.8	-
295	FAAH	20657.1	20487	24858.1	24172.5	22174.8	21381.6	0.0412001	0.116178	-	-	5	9	-
297	VWA5A	31923.6	44386.2	38937.2	40796	38541.6	37731.8	0.0349124	0.0866745	-	-	5	7.1	-
298	PES1	867674	1.04461e+06	1.06527e+06	1.05395e+06	1.15143e+06	1.11898e+06	0.163999	0.660611	-	-	24	39.6	-
299	EBAG9	14378	12596.2	13691.4	11774.5	12755.7	16144.5	-0.0107604	0.0237376	-	-	4	23	+
300	SDCBP	32907.9	30959.1	28687	28468.5	36515.3	39348.5	0.161661	0.488529	-	-	6	25.7	-
301	PITPNM1	65294.2	68730.4	75073.9	79692.9	76816.3	80508	0.182926	0.856442	-	-	11	10.9	-
302	MPHOSPH10	219131	417024	392208	417111	333330	379993	0.186603	0.327595	-	-	17	26.1	-
303	NOP56	745749	1.18559e+06	1.06827e+06	1.01318e+06	1.19061e+06	1.04118e+06	0.137055	0.319118	-	-	29	51	-
304	DDX3X	1.10436e+06	1.50138e+06	1.53968e+06	1.34846e+06	1.4448e+06	1.43734e+06	0.0444836	0.110049	-	-	9	11.5	-
306	PODXL	390343	219452	346529	334188	235636	330887	-0.0626899	0.0962236	-	-	7	12	-
307	CYR61	90543.7	88351.8	87762.9	52430.4	51239.1	53917.9	-0.759024	3.97447	+	-	10	28.3	-	MAPK signaling	Grzeszkiewicz, T. M., Lindner, V., Chen, N., Lam, S. C.-T. & Lau, L. F. The angiogenic factor cysteine-rich 61 (CYR61, CCN1) supports vascular smooth muscle cell adhesion and stimulates chemotaxis through integrin alpha(6)beta(1) and cell surface heparan sulfate proteoglycans. Endocrinology 143, 1441–1450 (2002).
308	PIR	371642	359426	357774	354759	395952	416413	0.0971736	0.398844	-	-	6	19.3	-
310	KPNA4	662235	610203	612650	715008	654683	664650	0.109885	0.489186	-	-	11	32.6	-
311	TRIM38	64654.1	91181.4	86068.9	95695.9	81359.5	80581.3	0.10208	0.263415	-	-	4	8.6	-
313	PPP6C	450268	595360	529010	498054	561871	516323	0.00899179	0.0231486	-	-	13	36.1	-
316	PIK3C2B	18414.1	24730.2	21698.3	21719.3	26035	23908.9	0.150771	0.456129	-	-	4	2.8	-
317	MAN2B1	270567	207966	231618	223837	267889	262779	0.0912828	0.275009	-	-	16	16.7	-
318	UBE2C	112478	23533.8	26449.3	26758.6	31387.8	28855.5	-0.510163	0.425853	-	-	6	42.5	-
319	PDXK	336899	341375	335804	358394	398001	385401	0.169795	0.869693	-	-	8	27.2	-
320	SCD	340910	305210	399532	305180	283193	306448	-0.216804	0.872611	-	-	6	12.3	-
323	ARID1A	551638	540014	483827	584713	608517	579253	0.172002	0.834163	-	-	36	18.9	-
324	SOCS2	11880.6	17780.8	14812.5	14581.5	12910	11861.9	-0.162257	0.408562	-	-	3	19.2	+
326	CDK2AP1;CDK2AP2	512644	139571	115261	108872	110037	92318.6	-0.966182	1.02357	-	-	3	50.6	-
327	C2CD2L	31150.3	46737.4	40361.1	36219.3	27407.4	27963.7	-0.360639	1.0245	-	-	5	12.6	-
328	TMEM194A	15096.4	16344.3	17671.7	18180.5	18528.3	18552.3	0.173096	0.715605	-	-	3	6.2	-
329	FCHO1	21647.3	27324	26839.2	20711.4	24637.4	23152.3	-0.142091	0.450284	-	-	3	3.7	-
332	DPYSL4	20502.4	32411.2	25488.7	25077.6	24701.9	24223.9	-0.0582311	0.124878	-	-	3	4.7	-
333	SOCS6	38763.1	43835.8	48401.9	47798.4	46781.9	50566.5	0.153078	0.582579	-	-	7	19.1	-
334	TRAFD1	40073.4	40366.4	31275	43182.8	31999.9	26628.9	-0.153098	0.326471	-	-	5	10.8	-
335	COX7A2L	196755	83486.8	86151.4	89034.5	75975.2	79883.7	-0.462986	0.739372	-	-	3	20.2	-
337	UBFD1	502627	434883	429841	498192	482491	530549	0.146922	0.632244	-	-	12	39.2	-
339	CIT	278079	342579	368611	329913	379370	383661	0.150498	0.499687	-	-	40	20.8	-
340	COPE	156341	47739.6	56455.2	91185.6	70165.8	61718.3	-0.0312139	0.0256297	-	-	12	39	-
344	AP3D1	796635	952831	931807	808449	1.15229e+06	1.08421e+06	0.171331	0.492334	-	-	34	32.2	-
345	CCS	265324	154420	135106	155354	154586	143377	-0.228306	0.432317	-	-	10	29.9	-
352	DVL2	96777.3	105696	108587	106609	115661	114117	0.113753	0.483473	-	-	10	19.6	-
353	CHD1	46165.7	55334.3	63089	47589.1	55509.1	57014.8	-0.0325644	0.0777749	-	-	11	8.3	-
354	CHD2	30780	51574.5	49035.9	42282.7	45305.8	44167.1	0.0400816	0.0713679	-	-	6	3.5	-
355	GOSR2	26331.5	29453.7	24685.2	27816.6	25955.4	26644.7	0.00231287	0.00639167	-	-	4	20.5	-
356	TOR1A	114668	149704	128167	133680	140964	133205	0.063387	0.195929	-	-	7	16.3	-
357	TOR1B	93168.4	89729.3	96981.3	88313.7	104198	108636	0.100732	0.362089	-	-	5	15.8	-
358	ADAM10	616364	636979	697092	649322	687859	704234	0.0669078	0.260167	-	-	21	31.4	-
359	EI24	15934	22083	17651.4	15723.5	20205.5	17259.2	-0.0599309	0.135582	-	-	4	7.4	-
362	KMT2D	31930.3	25116.8	23871.5	27558.4	26184.3	24846.7	-0.0315414	0.0782493	-	-	7	1.6	-
365	APAF1	38632.6	27472.9	43661.1	36035	40293.3	43925.5	0.153607	0.354501	-	-	9	8	-
366	RIOK3	8874.26	10027.8	10367.5	14962.6	11971.1	12376.3	0.421573	1.68162	-	-	4	10.9	+
367	IMPA2	105274	110412	111523	106594	110823	115543	0.0248147	0.0876647	-	-	4	13.4	-
368	MAP2K7	101866	101966	129715	109278	105944	113611	-0.0115677	0.0304068	-	-	7	17.7	-
369	ACOT8	17966.1	20498.8	22887.2	22506.5	20211.8	23596.7	0.116257	0.36403	-	-	3	19.4	-
370	CDIPT	177572	208394	225493	189364	227326	227366	0.0767107	0.226797	-	-	3	13.1	-
372	PRMT5	1.85888e+06	2.46166e+06	2.36048e+06	2.07252e+06	1.93922e+06	1.9926e+06	-0.143879	0.48531	-	-	3	4.2	-
375	CHEK1	231123	286731	285536	255552	296524	284542	0.0627913	0.191138	-	-	11	27.9	-
376	TNFRSF10B	41322.2	17708.8	24051.2	19135.7	17483.6	18346.6	-0.506571	0.942799	-	-	3	10.9	-
379	TPP1	163545	177883	168772	181203	151146	178187	-0.00291629	0.0083906	-	-	7	15.6	-
381	TCERG1	1.50656e+06	1.62661e+06	1.74276e+06	1.81629e+06	1.47541e+06	1.71456e+06	0.0351494	0.103289	-	-	52	35.5	-
382	NDC80	232958	149015	210553	198652	197780	231465	0.105076	0.238672	-	-	21	34.9	-
384	UNC13B	44445	55232	51588.9	53222.6	63863.3	59767.9	0.227271	0.876148	-	-	10	8.2	-
385	POLR3A	119207	148227	142689	140926	163402	157173	0.173851	0.661525	-	-	19	15.9	-
386	MRAS	19874.4	24747.6	28299.4	30338.8	27584.4	31683.4	0.309927	1.05364	-	-	5	29.8	-
389	PSMA7	1.09686e+06	1.12975e+06	1.20878e+06	1.12677e+06	1.22816e+06	1.20485e+06	0.0515394	0.193876	-	-	21	67.7	-
390	SCAMP3	284118	459419	371991	413175	356375	340121	0.0148767	0.0277458	-	-	12	34.6	-
391	PHYH	36350.1	41991.6	44885	47900	41328	41192.5	0.0837447	0.259947	-	-	4	10.1	-
392	OPLAH	256285	283659	290147	287768	307731	312648	0.130808	0.584193	-	-	25	23	-
394	BCKDK	65760.9	73440.3	68368.9	59066.7	70100.1	75096.8	-0.0288766	0.0804741	-	-	8	30.4	-
396	GEMIN2	111333	63871.7	69471.9	84876.4	62155.7	54837.1	-0.257339	0.477828	-	-	5	27.2	-
397	IRF6	56532.4	36380.1	37152.7	53384.3	48015.1	44239	0.189843	0.452246	-	-	5	10.3	-
398	TAX1BP3	48733.4	41844.5	38975.6	42954.7	43818.4	55475.7	0.131228	0.383181	-	-	5	49.2	-
399	GIPC1	206852	161122	220475	231258	226339	268417	0.3117	1.13	-	-	10	27	-
401	IKBKB	66945.3	82258.1	83204	80728.3	78664.2	78028.2	0.037661	0.112244	-	-	8	12.3	-
402	TIMM23;TIMM23B	146485	143244	159799	136112	167171	179611	0.0951704	0.297659	-	-	4	28.7	-
403	HAT1	390256	513244	568033	452374	405552	426036	-0.180555	0.551373	-	-	16	41.1	-
405	CASK	419810	467288	527913	524529	492812	503824	0.11021	0.412403	-	-	23	25.8	-
406	PLD2	32101.7	49888.5	40781.5	40801	45610.6	43135.8	0.0991953	0.234164	-	-	5	5.9	-
408	UQCRQ	196628	69233.1	84937.6	77135.6	82185.4	91904.3	-0.329616	0.41922	-	-	7	56.1	-
409	MYL12A;MYL12B	2.05252e+06	563899	719299	743552	723236	830309	-0.2996	0.295248	-	-	4	21.6	-
410	HGS	1.44751e+06	871169	906108	1.11561e+06	999738	972925	-0.0248316	0.0432007	-	-	26	23.6	-
411	AURKA	225834	308940	288509	256642	248233	242440	-0.127371	0.408202	-	-	15	44.9	-
413	DSCR3	49158.6	76722.9	67553	53767.9	39988.5	42692.8	-0.490933	1.4076	-	-	5	21.1	-
414	PPP1R12A	1.01531e+06	1.15978e+06	1.27478e+06	1.2232e+06	1.22075e+06	1.25479e+06	0.106622	0.395562	-	-	50	42.3	-
415	SLC27A2	33408.7	48648.1	45647.8	34732.5	37125	33593.5	-0.258764	0.80925	-	-	4	7.4	-
416	GAK	291202	270578	316841	300317	288708	318401	0.0483721	0.169767	-	-	31	26.1	-
419	HNRNPDL	1.59354e+06	1.53831e+06	1.69269e+06	1.81491e+06	1.65325e+06	1.76332e+06	0.116865	0.509779	-	-	3	12.7	-
420	XPO1	1.84824e+06	1.36667e+06	1.92132e+06	1.71325e+06	1.82488e+06	2.05056e+06	0.133884	0.367286	-	-	34	29.4	-
421	BTAF1	222807	226638	261329	222646	238886	243778	-0.00847091	0.0256569	-	-	26	17.6	-
422	ARHGEF10	84959.6	122990	110099	108803	110325	108482	0.0595822	0.151186	-	-	15	13	-
423	ZNF609	119489	150176	132608	126008	123283	129635	-0.0802493	0.277368	-	-	16	17.2	-
426	SPTBN2	82522.5	99353.8	99950.1	91792.3	93121	96479.8	0.00304539	0.00854478	-	-	9	4.8	-
427	SEC16A	324285	260625	245428	259726	261375	237104	-0.121969	0.403574	-	-	24	13	-
428	PLXNB2	892448	851436	974853	865399	900589	966956	0.00827751	0.0257618	-	-	46	31.1	-
429	KHNYN	28979.6	36418	36048.6	38761.5	32686.7	34486.8	0.0665801	0.185909	-	-	3	4.9	-
430	TECPR2	18298.2	15533.9	19257.3	15640.7	16865.1	18549.4	-0.0539324	0.148189	-	-	5	5	-
431	U2SURP	1.38437e+06	1.78919e+06	1.80989e+06	1.65508e+06	2.07127e+06	1.99691e+06	0.203585	0.649796	-	-	39	36.1	-
432	SETD1A	63877.4	91324.1	79233.9	77088	94082.3	79416.2	0.105815	0.273066	-	-	11	8.9	-
433	SYNJ2	95257.4	98143.8	107338	104275	123198	126621	0.23229	1.00246	-	-	17	12.8	-
435	KIF3B	132572	158410	171722	165095	161644	172793	0.118217	0.41514	-	-	13	18.6	-
436	PFAS	1.36663e+06	1.6034e+06	1.65506e+06	1.62625e+06	1.45214e+06	1.487e+06	-0.0155001	0.0446555	-	-	46	39.3	-
438	CEP290	106814	15816.2	25178	35939.7	22093.9	34220.7	-0.2155	0.128751	-	-	3	1.6	-
440	ANKRD28	68120.4	59172.3	78052.9	78342.8	85855.9	80564.1	0.261464	1.04725	-	-	8	10.2	-
441	ARHGEF11	46853.3	60332.1	50144.6	58131.6	60965.6	54555.1	0.149286	0.523308	-	-	12	12.4	-
442	KIAA0391	123687	122252	132337	106398	128784	144170	-0.00619223	0.0153043	-	-	12	21.1	-
443	CHUK	297416	376013	390897	366492	441333	415737	0.20709	0.723903	-	-	16	23.2	-
444	LSM1	140713	102047	102537	116540	114734	111039	0.00401851	0.00907999	-	-	5	39.8	-
445	NPC1	249208	232372	249508	261356	258706	257701	0.0900532	0.404731	-	-	11	9	-
446	AGPAT2	65385.9	52355.8	78312.9	69926.4	73252	78659.6	0.195917	0.576105	-	-	4	18.3	-
447	DEGS1	15811.5	20078.6	17822	17978.6	22332.9	22037.5	0.21504	0.711194	-	-	5	18.6	-
448	SCAMP1	413001	364496	314072	360212	352821	332872	-0.0534642	0.160589	-	-	12	38.8	-
449	SCAMP2	175430	168711	167405	184374	156445	157187	-0.0426696	0.143965	-	-	5	16.7	-
450	ARPC1B	1.30081e+06	1.75189e+06	1.66761e+06	1.49939e+06	1.77505e+06	1.70391e+06	0.0849938	0.23425	-	-	22	46.8	-
451	ARPC2	576994	752895	656939	614711	740640	792091	0.112527	0.325692	-	-	21	46.7	-
452	ARPC3	492805	86763.2	127229	172666	177302	159287	-0.0525914	0.0324405	-	-	8	32.6	-
455	POLR1C	177083	272744	263555	259438	232423	235263	0.0521108	0.108918	-	-	10	29.8	-
456	PLSCR1	193702	73279	93401.1	59396.4	85024.9	78258.3	-0.582033	0.886838	-	-	4	19.8	-
457	TRIM24	94909.2	75202.6	84231.3	91994.1	86593.3	87384.9	0.070498	0.231734	-	-	13	16.9	-
458	PGRMC2	434031	242257	235619	277915	292882	308735	0.00684733	0.00998645	-	-	11	47.5	-
460	CETN3	163974	50515.3	55794.1	51408.7	52443.2	58132.4	-0.520037	0.613734	-	-	8	35.3	-
463	WDR46	165688	273383	246186	245786	299345	268504	0.275007	0.696562	-	-	18	31	-
464	NKRF	294008	323963	348450	305494	381621	358086	0.11032	0.376967	-	-	25	34.9	-
465	GNPAT	180538	133235	190086	146153	188496	187638	0.0590099	0.12723	-	-	20	25.1	-
466	LAMA5	111454	161935	137762	132376	118998	121344	-0.12645	0.359271	-	-	16	5.9	-
467	ZNF185	633826	866143	761283	834611	743688	761497	0.0591715	0.164088	-	-	21	32.8	-
469	CASC3	75264.5	84523.1	77533.1	66343.7	63241	70660.8	-0.2448	1.19725	-	-	12	21.9	-
470	MRPS12	98049.4	114638	131761	120349	118720	113876	0.0452183	0.127265	-	-	3	14.5	-
471	ACOX3	172517	191299	205976	211690	221685	213140	0.185741	0.860489	-	-	14	23.6	-
472	RER1	151165	188252	185374	164856	208657	208624	0.148008	0.45995	-	-	5	23.5	-
473	SURF4	74280.3	98019.7	91277.6	85530.7	106380	102235	0.161701	0.5018	-	-	4	16.7	-
474	MAPK13	51599.8	69710.9	68944.1	66116.8	79562.2	68202.6	0.177582	0.533927	-	-	5	12.3	-
476	SPTLC1	293311	420425	369007	331543	395787	345328	-0.0020137	0.00432601	-	-	13	26.8	-
477	SPTLC2	434687	325142	451619	352753	427812	484046	0.0648763	0.142542	-	-	16	33.6	-
478	FANCG	24497.6	23479.8	25922.7	22512.8	23423.2	23300.4	-0.0930802	0.360378	-	-	3	5.9	-
481	PPM1D	97734.7	194215	117759	110838	112633	102248	-0.269426	0.531304	-	-	10	16.2	-
483	PMM2	598862	507604	541689	581892	565298	629539	0.110223	0.441038	-	-	19	63.4	-
485	POLR3G	188653	147470	161630	176577	160493	173728	0.0435958	0.130227	-	-	9	29.6	-
486	TM9SF1	56075.1	98088	65968.5	62264.6	76696.1	63556.6	-0.0858694	0.155749	-	-	10	25.6	-
487	INPP4B	12151.7	13677.8	13735.5	14304.4	11076.5	12036.3	-0.0865172	0.246076	-	-	5	9	+
488	MID1	251123	257671	296024	285136	269912	289030	0.0719074	0.266736	-	-	20	26.7	-
489	HMGB3	1.48306e+06	755998	980459	1.05277e+06	489599	795155	-0.474464	0.727385	-	-	14	41.5	-
490	PPM1G	1.95798e+06	1.51379e+06	1.53742e+06	1.81779e+06	1.48022e+06	1.46931e+06	-0.0683001	0.178025	-	-	28	46.2	-
491	INPPL1	197197	236821	232929	226833	252458	252149	0.136208	0.534062	-	-	22	21.2	-
493	EIF3D	1.5851e+06	1.89375e+06	2.01455e+06	1.66674e+06	2.0227e+06	2.14233e+06	0.0854048	0.23572	-	-	27	61.5	-
494	EIF3H	1.85232e+06	2.58943e+06	2.53192e+06	2.49861e+06	2.54798e+06	2.49661e+06	0.129415	0.376185	-	-	20	39.8	-
495	HDAC3	24105.9	16833.9	22799.1	18938.9	24913.1	23864.3	0.09446	0.206709	-	-	3	8.4	-
496	NVL	27358.6	27993.6	34468.7	34738.8	37821.9	37618.1	0.301607	1.24592	-	-	8	12	-
500	BIRC5	65031.7	26230.6	25166.7	38315.2	58085.6	36450.2	0.306037	0.356489	-	-	3	14.1	-
501	IPO8	80674.5	46672.3	71003.2	64245.2	76632.9	76002.9	0.161681	0.332811	-	-	7	7.8	-
502	STX7	1.10758e+06	664903	630314	777010	568612	606999	-0.263825	0.530597	-	-	14	62.8	-
504	SLC16A3	505941	511979	527190	492388	686506	669325	0.242799	0.846474	-	-	12	17	-
505	SLC31A1	54813	69084.2	66598	66321.1	71277.6	71856.1	0.143225	0.519973	-	-	3	19.5	-
506	ABCC3	32856.3	21147.8	30213.8	26772.4	35914.5	37992.1	0.266376	0.612064	-	-	4	3.7	-
507	ABCC4	551237	700212	723582	665894	686784	751802	0.0999603	0.311137	-	-	27	21.7	-
508	CD3EAP	821408	1.47489e+06	1.05867e+06	1.04907e+06	982625	1.00458e+06	-0.10287	0.201842	-	-	18	40	-
511	MAGEB2	920368	1.08414e+06	1.07794e+06	1.37579e+06	952852	1.11092e+06	0.145744	0.412523	-	-	18	41.4	-
513	YKT6	810896	888544	912098	932978	1.01618e+06	956010	0.154602	0.722026	-	-	11	55.6	-
514	NUPL2	50310.2	63393.8	62586.1	59669.7	63800	64446.9	0.0992099	0.324974	-	-	6	16.1	-
515	ARPC5	959939	677314	617069	719020	599385	632214	-0.18609	0.476705	-	-	8	49.7	-
516	POLR2D	249127	49467.8	61158.7	56683.7	61179.3	59462.9	-0.623298	0.543516	-	-	6	47.9	-
520	PDPK1;PDPK2P	132344	162704	168806	172277	169979	171254	0.154773	0.591791	-	-	13	31.1	-
523	RNF113A	98116.4	83207.5	77173.7	105219	75301	77494.5	-0.0124088	0.0254619	-	-	5	17.2	-
524	CLDN3	90617.4	132373	71795.4	90774.4	64777.7	52354.4	-0.494706	0.967336	-	-	3	8.2	-
526	DHX15	3.45557e+06	5.62651e+06	4.53653e+06	4.4573e+06	4.84185e+06	4.52991e+06	0.0494869	0.0999997	-	-	54	49.9	-
527	RNMT	790542	1.14867e+06	1.05808e+06	1.07059e+06	1.04765e+06	1.03578e+06	0.0913222	0.243613	-	-	35	55.9	-
528	ZZEF1	84832.4	108581	107530	123165	125493	120259	0.302716	1.28825	-	-	17	6.2	-
529	ASAP2	58156.1	56036.8	60977.9	62195.6	60855.5	61344.3	0.0748466	0.301584	-	-	6	7.6	-
530	TTI1	106472	69245.5	96710.1	93868.2	115245	123608	0.302392	0.81568	-	-	5	4.1	-
532	RRP8	12485.2	9654.9	9821.54	9771.16	10218.9	10331.1	-0.0662481	0.178841	-	-	3	6.6	+
534	SIPA1L1	5970.21	8297.79	7704.15	8933.78	9852.18	8431.54	0.319789	1.04347	-	-	5	3	+
535	ZBTB24	33943	35657.8	38105.4	33452.6	31281.5	30659.2	-0.174526	0.771096	-	-	4	6.5	-
536	CYB5B	1.5624e+06	301704	419659	348491	443850	437327	-0.516046	0.430487	-	-	8	54.7	-
539	PHGDH	2.15737e+06	2.97249e+06	2.6794e+06	2.85926e+06	2.40214e+06	2.50553e+06	0.000740786	0.0016376	-	-	26	46.9	-
540	NDUFS4	171894	271124	254684	248507	216765	202769	-0.0399767	0.0766857	-	-	7	37.1	-
541	PHF1	14736.9	17250.9	15951.7	15219.5	12716.5	11901.5	-0.272012	1.00526	-	-	3	9.2	-
543	DYNC1LI2	285103	253600	282428	325438	257441	294913	0.0916636	0.310473	-	-	15	29.3	-
544	PSMD3	1.29612e+06	1.64572e+06	1.66444e+06	1.55592e+06	1.69587e+06	1.63286e+06	0.093079	0.295899	-	-	38	54.7	-
545	RBFOX2;RBFOX1;RBFOX3	44590.9	61758.7	55008.6	56183.5	54246.8	56944.3	0.0653955	0.178491	-	-	4	12	-
546	PAPSS1	1.44771e+06	1.75953e+06	1.65868e+06	1.64844e+06	1.78036e+06	1.72736e+06	0.0876145	0.317185	-	-	26	36.1	-
549	ZW10	185339	197107	206360	195732	201473	198382	0.0178132	0.0620728	-	-	16	23.2	-
551	B4GALT5	44734.2	23342.7	32543	27574.7	33841.5	37185.2	0.0100574	0.0141309	-	-	3	9.5	-
552	SART1	637629	763630	733765	664979	722983	712189	-0.02046	0.0635278	-	-	35	42.2	-
554	GPAA1	41987	57475.2	50657.7	39176.4	56983.9	52554.3	-0.0197712	0.0373489	-	-	6	8.5	-
555	DAPK3	41093.8	64920.4	60993.7	56652.4	57739	56886.8	0.0645069	0.134946	-	-	5	9.7	-
556	TGFB1I1	19842.9	5482.86	8623.73	10433.8	9628.31	12064.9	0.123143	0.109966	-	-	3	10.6	+
558	AP5Z1	14724.1	16675.6	15430.7	16539.5	15238.5	14585.2	-0.0145245	0.0409251	-	-	3	4.7	-
559	HSPA12A	151661	165639	174095	170309	187775	197634	0.177077	0.778889	-	-	17	26.7	-
560	CCP110	56997.7	80855.7	68785.9	72918.6	82217	86962	0.239247	0.77813	-	-	6	6.5	-
562	CTIF	9914.75	4832.42	7013.64	7196.09	7284.35	7630.07	0.0837414	0.127273	-	-	3	4.7	+
563	PPIP5K2	209296	275784	264143	264515	265372	267626	0.100393	0.328191	-	-	19	21.5	-
564	MAP3K7	191238	219316	200077	190091	176278	175728	-0.17035	0.79654	-	-	12	25.2	-
567	MSI1	23595.1	13715.1	19939.9	19187.1	20502.7	22437.4	0.150651	0.311483	-	-	4	15.5	-
568	RIPK2	247628	331781	283965	300893	286153	276012	0.00888245	0.0228808	-	-	11	29.4	-
569	WDR62	20959.7	24727.7	28116.3	23622.2	26747.1	27471.8	0.0841079	0.23116	-	-	5	4.3	-
570	HNRNPR	1.14942e+06	1.50523e+06	1.56307e+06	1.52571e+06	1.58722e+06	1.55562e+06	0.159399	0.528416	-	-	24	39.2	-
571	PRPF3	880128	1.09971e+06	1.03052e+06	967539	1.03346e+06	1.00822e+06	0.005133	0.0144409	-	-	32	43.5	-
572	TXNL1	1.22073e+06	1.11007e+06	1.27353e+06	1.30546e+06	1.21568e+06	1.33595e+06	0.098983	0.398771	-	-	18	70.2	-
573	TPD52L2	2.09664e+06	770828	863808	1.10913e+06	1.02321e+06	1.03808e+06	-0.0816284	0.0859656	-	-	17	85.9	-
574	EMC8	284433	290932	261058	311172	231500	204265	-0.184656	0.521317	-	-	6	23.8	-
575	ERI3	204770	120334	155064	151782	160025	175857	0.0535963	0.102581	-	-	4	28.1	-
576	PRKRIR	78726.1	81594.1	90693.3	85618.5	96405.8	92678.2	0.130989	0.535075	-	-	9	11	-
577	SYNJ1	37239.9	42792.1	42418	38957	43251.8	42267	0.0251022	0.0762453	-	-	8	5.6	-
578	FIBP	19958	24511.7	23057.9	21176.5	21589.2	21877.9	-0.0578194	0.179693	-	-	5	17.1	-
579	EIF4G3	201274	236740	232534	236961	253799	241965	0.131076	0.552868	-	-	16	11.9	-
580	PPIH	1.16529e+06	900582	877742	1.19611e+06	936371	908039	0.0476148	0.108339	-	-	13	59.9	-
582	HTRA2	136937	153750	151979	135736	138928	139334	-0.0947617	0.400554	-	-	11	22.7	-
584	OIP5	55776.5	53345.5	52663.6	49384.2	57822.5	57502.4	0.0224902	0.0688714	-	-	5	24	-
585	AKR7A2	515918	533164	504712	571237	482895	498833	-0.00427456	0.0130552	-	-	15	44.8	-
586	PROM1	116308	70033.6	92559.2	92075.6	91861.3	109701	0.0998282	0.206911	-	-	11	16.8	-
587	EPB41L2	1.20607e+06	1.39757e+06	1.40926e+06	1.53662e+06	1.5064e+06	1.58668e+06	0.209571	0.988399	-	-	44	47.6	-
588	TGOLN2	919163	231559	300544	278793	235990	262419	-0.629828	0.681907	-	-	15	35.2	-
589	RAD51C	58398.5	88016.7	85061.9	74588.4	67283.3	76422.9	-0.063005	0.136682	-	-	5	16.5	-
590	LAMTOR5	96556.3	35868.2	40476.4	62646.9	34425.8	33162	-0.323629	0.346783	-	-	4	81.3	-
592	ATP8B1	20671.1	27614.4	24822	25442.4	27039.3	24928.7	0.0918135	0.269596	-	-	4	3.8	-
593	FOXO3;FOXO6;FOXO1	116141	98677.5	119149	129719	111837	127222	0.144902	0.542255	-	-	3	4.3	-
596	AKAP10	51941.9	75016.5	70615.6	68689.1	69226.1	69455.4	0.0877964	0.227761	-	-	7	13.4	-
597	SYT7	22594.1	28210.1	25384.8	28827	31679.9	29738.7	0.249069	1.02782	-	-	7	16.7	-
598	DENR	640997	667199	583809	679307	534943	533325	-0.121823	0.406009	-	-	13	54	-
599	XPOT	373390	549782	505503	450393	509925	507851	0.0562048	0.131803	-	-	16	17.8	-
601	DNPH1	360186	315523	255113	283393	228831	226503	-0.327004	1.09362	-	-	8	47.7	-
603	TIMM44	1.37499e+06	1.65571e+06	1.72456e+06	1.52383e+06	1.56977e+06	1.65616e+06	0.00432919	0.0117142	-	-	32	50.4	-
604	TRAPPC3	423553	71280.8	127545	161484	184689	191809	0.19034	0.128255	-	-	8	41.1	-
605	CHMP2A	775945	508131	511945	580025	531844	573298	-0.0635809	0.136343	-	-	16	39.6	-
606	NCK2	140124	108482	137750	136701	154080	183740	0.295385	0.989247	-	-	8	19.5	-
607	TSPAN6	159354	174463	163291	133129	105581	117014	-0.488251	2.31395	-	-	5	18.8	-
608	PLRG1	318982	378216	373539	306371	348647	341603	-0.101525	0.374649	-	-	13	37.9	-
609	PRC1	304212	245446	288961	305870	227136	239074	-0.125807	0.362295	-	-	13	19.1	-
610	RGS10	772799	489143	445460	478222	430759	398016	-0.346084	0.850665	-	-	7	38.3	-
611	ZNF207	917556	305260	388841	351362	387616	427719	-0.300921	0.357282	-	-	10	17.9	-
612	NDUFB5	140814	61482	94043	80737.1	71820.2	80044.8	-0.270257	0.451344	-	-	4	21.9	-
613	NDUFB3	153582	105640	118990	133392	116816	114811	-0.0366146	0.0834399	-	-	5	34.7	-
614	NDUFA2	221415	98348.6	78841.7	112653	81931.2	66591.6	-0.493993	0.634449	-	-	5	42.4	-
615	ASNA1	228130	236337	221911	250838	229248	236500	0.061609	0.248414	-	-	8	30.7	-
616	BUB1	132009	165745	161754	132402	116965	114930	-0.330549	1.40886	-	-	11	12.6	-
617	BUB3	1.30175e+06	1.65261e+06	1.52035e+06	1.35109e+06	1.51614e+06	1.4906e+06	-0.0330587	0.0948442	-	-	21	52.5	-
618	PPAP2C	148822	118684	130258	135523	149388	154454	0.147568	0.552934	-	-	3	15.9	-
619	ACTN4	1.11374e+07	8.92205e+06	1.01894e+07	1.06642e+07	8.87043e+06	1.0198e+07	-0.0232603	0.0584424	-	-	62	56	-
620	GSTZ1	100366	66533.8	72872.4	87020	89138.1	87131.7	0.157976	0.43346	-	-	5	19.9	-
621	WBSCR22	149096	223126	189544	184111	201600	193449	0.0624626	0.151526	-	-	6	23.1	-
623	GATC	24025.6	8928.88	7383.98	9516.44	9323.74	8947.34	-0.332196	0.362854	-	-	5	54.4	+
624	HTATSF1	961345	745883	990653	844903	967625	1.12869e+06	0.125808	0.337632	-	-	40	41.2	-
625	CYTH3	41093.8	50518.4	49788.6	54091.3	53768.7	56934.2	0.226638	0.950599	-	-	3	8	-
626	PRKAB2	13762	7255.29	12091.2	11512.5	12673.5	15556.2	0.303583	0.574789	-	-	4	15.1	+
627	AP1G1	584982	728446	831780	692770	733582	742136	0.0298674	0.0738291	-	-	22	28.7	-
628	STX6	51356.8	42856.6	42900.5	50310.6	40519.7	50701.7	0.0434846	0.113156	-	-	5	22.7	-
630	SYNGR2	258220	141321	127794	131336	179263	167845	-0.0796406	0.110361	-	-	6	21	-
632	SGTA	2.24327e+06	700894	455190	838597	616296	386106	-0.6142	0.511245	-	-	14	39	-
633	LIAS	160378	161972	168987	174998	139320	151750	-0.0822342	0.285935	-	-	11	39.1	-
635	SLC25A20	104142	81743.1	95725.8	81065.5	112990	114719	0.122251	0.301868	-	-	5	15	-
636	NARS	1.5383e+06	1.67476e+06	1.77158e+06	1.76414e+06	1.8479e+06	1.95319e+06	0.160119	0.711125	-	-	35	47.6	-
637	SPOP	17568.4	25794.4	24790.3	25658	20997.3	21946.9	0.0246024	0.0483038	-	-	4	16	-
638	MYO1B	819333	1.01935e+06	1.13769e+06	1.01373e+06	1.26229e+06	1.17526e+06	0.220806	0.705635	-	-	36	30.8	-
639	SSNA1	431996	44627	53185.7	54434.8	47463.6	46022.6	-1.03607	0.657478	-	-	5	44.5	-
640	NUDT21	1.45407e+06	1.14315e+06	1.2342e+06	1.25457e+06	1.35538e+06	1.35578e+06	0.0561066	0.17476	-	-	15	48	-
641	LANCL1	503437	572673	511470	536588	487423	479817	-0.0775657	0.295423	-	-	12	31.3	-
642	STRN	309227	340053	370612	332684	309425	329779	-0.0663638	0.24054	-	-	15	29	-
643	RRP9	483458	612183	550199	509361	570699	548500	-0.0101317	0.0280644	-	-	21	41.7	-
644	SCO2	64380.2	67228.8	83312.5	73754.7	71620.4	80405.8	0.0787257	0.236557	-	-	5	19.5	-
646	AKAP8	205593	152509	214316	228588	208189	236600	0.248223	0.831059	-	-	15	27.5	-
647	GTPBP6	35791.6	52853.4	52482.8	53398.1	47291.6	50027.1	0.115872	0.279136	-	-	10	26.6	-
648	SLC37A4	128916	166378	164026	162161	168284	153605	0.0842473	0.2619	-	-	4	7.9	-
649	IDH3B	505814	683085	627522	595945	630272	640600	0.0500796	0.140543	-	-	16	41.3	-
650	NRD1	1.06118e+06	997448	1.19985e+06	1.16531e+06	1.19403e+06	1.33294e+06	0.182112	0.761477	-	-	30	28.6	-
653	AHCYL1	509416	619902	616379	474236	586345	586430	-0.0851295	0.253015	-	-	14	20.9	-
654	KIF1C	129954	174743	170614	160093	160569	179281	0.0834505	0.235463	-	-	15	17.9	-
656	EXTL3	31679.9	29537.5	36055.4	33115.4	32890.4	34742.8	0.0551844	0.175102	-	-	8	9.2	-
657	ORC5	169297	167898	211502	181291	212338	223036	0.171378	0.580822	-	-	7	14.3	-
658	NDUFS5	132639	10046.5	23231.9	18433.7	19693.2	17472.1	-0.762375	0.427261	-	-	3	30.2	-
659	PDE6D	42680	36038.8	54502.3	47713.2	49860.4	54535	0.210012	0.602767	-	-	3	28.7	-
660	ORC4	40234.8	24014.7	35800	28225.3	38747.7	45614.1	0.176087	0.306316	-	-	4	17.9	-
661	PEX1	138055	73564.4	141966	108967	88915.5	109054	-0.149473	0.238805	-	-	7	6.2	-
662	RAD21	111461	97119.9	97824.4	99990.6	96551.2	94595.5	-0.0711878	0.266452	-	-	11	22	-
664	DHX16	1.02e+06	1.38516e+06	1.32348e+06	1.18676e+06	1.31326e+06	1.33799e+06	0.0524309	0.137718	-	-	43	34.4	-
665	SSSCA1	360816	65032.1	67694.2	89898.2	46244.3	43662.2	-1.04314	0.826853	-	-	8	54.3	-
668	SH3BP5	85194	65497.5	58938.1	62112.9	58368.9	61207.7	-0.189195	0.587463	-	-	7	15.8	-
669	MED14	75331.5	103542	89901.1	86265.3	98361.2	92056.8	0.051884	0.13692	-	-	9	5.7	-
670	PRPSAP2	598788	713367	661109	645273	725513	680127	0.0577115	0.199353	-	-	17	38.8	-
672	SMARCA5	849864	1.05342e+06	1.16821e+06	1.03705e+06	1.11194e+06	1.0901e+06	0.0884465	0.262446	-	-	27	25.9	-
673	ADCY3	2992.44	2763.86	3884.34	3106.08	4112.43	3756.78	0.19297	0.472255	-	-	3	4.5	+
675	SPAG9	1.41751e+06	1.36158e+06	1.36473e+06	1.44323e+06	1.4486e+06	1.48873e+06	0.0802602	0.350949	-	-	50	36.4	-
676	KIF5C	141811	178720	192946	189689	178643	178317	0.101764	0.31269	-	-	13	15.8	-
677	URB1	170341	199223	232285	188511	185903	179352	-0.108902	0.348876	-	-	21	11.4	-
678	MGRN1	30283.9	43040.9	37220.5	38252.5	33716.3	35556.9	-0.0270757	0.0624881	-	-	4	7.5	-
679	SIPA1L3	63954.4	70120.4	69485.5	67677.5	78775.5	81020	0.157037	0.633976	-	-	11	9.1	-
680	ZFC3H1	61825.2	74817.9	72721	66924.1	77729.5	71298	0.0469655	0.141249	-	-	10	4.8	-
681	LCMT2	10704.8	12114.7	13399.8	12539.4	13890.2	16506.9	0.242126	0.786267	-	-	4	7.9	+
682	AQR	264058	285967	330018	320862	336556	381115	0.241258	0.9907	-	-	21	14.7	-
683	OPA1	624867	795029	822547	779717	853525	823635	0.141244	0.482463	-	-	38	40.3	-
684	MCM3AP	40046	50220.5	46485.3	51551.6	52396.4	49582.6	0.172871	0.679219	-	-	15	10.6	-
685	KIF1B	565960	1.01997e+06	762515	788505	822828	774269	0.0635402	0.117013	-	-	18	12	-
687	MARCH6	32900.5	29078.3	34930.9	26057.9	17925	20219.4	-0.607707	2.12356	+	-	3	3.2	-
688	KDM1A	646407	594634	710405	542204	790816	832855	0.129052	0.305494	-	-	24	31.5	-
689	TBC1D4	689238	883394	904628	847874	770060	794738	-0.0286949	0.0763504	-	-	31	27.5	-
690	FZD6	67805.7	62748.5	66774.3	64165	62174.7	72704.7	0.00996094	0.0297478	-	-	13	24	-
691	FADS1	28893.2	38379.5	31528.1	22781	30133.1	29848	-0.256964	0.773916	-	-	5	9.9	-
692	PPL	742066	835488	867481	1.01062e+06	921497	1.00589e+06	0.266853	1.31871	-	-	79	47.1	-
693	DFNA5	87416.9	93719.4	105054	92059.3	96423.5	103302	0.0304766	0.0937556	-	-	8	18.1	-
694	EVI5	25430.3	19749.1	21116.3	18589.1	20739.2	22190	-0.103322	0.301742	-	-	4	4.6	-
695	MAN1A2	73162.1	72633.6	82539.5	64989.8	76010.6	76994	-0.068553	0.224638	-	-	13	17.9	-
696	ACSL4	440486	564619	563456	498192	578225	587279	0.0905679	0.268937	-	-	18	34.8	-
697	SNX3	53984.1	126353	75236.7	95743.5	73510	63799.7	-0.0642323	0.0762118	-	-	5	29.6	-
699	MGEA5	803866	1.00508e+06	982516	1.01212e+06	926240	986273	0.0733338	0.239695	-	-	24	28.6	-
701	SORBS3	514063	724164	627511	696130	679372	650568	0.132452	0.415112	-	-	18	51.4	-
702	SYNCRIP	2.0874e+06	3.04242e+06	2.68935e+06	2.76022e+06	2.64335e+06	2.62391e+06	0.0548945	0.134792	-	-	31	51.4	-
703	TPST1	24650.9	29763.3	30546	27188.6	26080.6	29289.9	-0.0365956	0.101724	-	-	5	14.3	-
704	CDC40	95900.1	89841	117386	115595	141900	157345	0.450526	1.60647	-	-	10	24	-
705	B4GALT3	1424.01	1526.89	1664.1	1529.35	1379.92	1492.9	-0.0665583	0.17527	-	-	3	7.1	+
706	B4GALT4	29552.8	42166	38432	37219.6	38292.4	38776	0.0688686	0.175685	-	-	3	11	-
707	RANBP6	52012.9	56309.8	60542.8	59163.3	52988.3	47143.1	-0.0875963	0.278596	-	-	8	9.1	-
708	NEMF	1.54171e+06	1.7738e+06	1.8821e+06	1.72027e+06	1.8412e+06	1.92614e+06	0.0817564	0.281594	-	-	43	36.6	-
709	NMT2	51166.6	39714.2	50626	45312.6	41221.7	47389.1	-0.0722884	0.20382	-	-	5	11.8	-
710	CCNT1	210936	249641	274337	250086	258605	256536	0.066576	0.212573	-	-	15	23.3	-
711	BUB1B	421122	419097	486551	468583	469362	495654	0.114741	0.479693	-	-	27	26.7	-
712	PLOD3	737178	1.12478e+06	956433	922473	977996	892908	0.00753234	0.015671	-	-	27	36.7	-
713	EIF4E2	238441	334264	295549	294939	305138	316157	0.0908333	0.264434	-	-	9	37.6	-
715	DIAPH1	1.33998e+06	1.39627e+06	1.5147e+06	1.60745e+06	1.56686e+06	1.59992e+06	0.169276	0.821974	-	-	61	41	-
717	EXOC3	42846.1	42799.5	44742.6	42770.4	49448.1	48426.2	0.106636	0.416322	-	-	8	12.3	-
718	PDE8A	29940.4	23181.3	31887.5	27509.5	32785.4	38737.2	0.219551	0.583628	-	-	5	6.8	-
720	PLIN3	2.97382e+06	1.99837e+06	2.14407e+06	2.75308e+06	2.00815e+06	2.33306e+06	0.00588348	0.010546	-	-	25	58.8	-
721	SLC16A7	92405.1	135860	119250	118140	113464	114868	0.0135185	0.0301985	-	-	7	9	-
722	RAD1	112237	116319	117713	140449	133932	136399	0.246488	1.37933	-	-	3	11	-
723	PRMT3	179782	268003	227663	220577	222937	221958	-0.00239662	0.00519829	-	-	12	23	-
725	KPNA6	480478	601602	618786	590943	546541	538992	-0.0130363	0.0346064	-	-	12	14.9	-
726	UGDH	1.88205e+06	2.65632e+06	2.57634e+06	2.81776e+06	2.96663e+06	2.93733e+06	0.310276	1.08777	-	-	32	56.9	-
728	CTNND1	675379	869928	830255	842671	803223	799772	0.0500715	0.151264	-	-	43	49.1	-
732	DPM1	152163	205242	190120	163151	199791	170679	-0.0312881	0.0755631	-	-	8	26.9	-
733	USO1	1.16797e+06	1.3846e+06	1.22369e+06	1.63603e+06	1.19326e+06	1.12834e+06	0.0515304	0.117397	-	-	33	38.1	-
740	CCDC22	174191	183523	185215	221568	193214	190658	0.154365	0.689061	-	-	16	27.1	-
741	PQBP1	765969	405668	542955	589614	274377	448647	-0.405636	0.617428	-	-	10	35.2	-
742	PRAF2	85287.7	70542.4	68574.6	73672	69385.5	65226.5	-0.102431	0.34394	-	-	3	22.5	-
743	DKC1	401170	411005	465915	407233	521169	509649	0.164558	0.58186	-	-	23	39.3	-
745	EIF5B	3.09521e+06	4.54517e+06	3.83348e+06	3.66379e+06	4.25536e+06	3.88019e+06	0.0552398	0.128877	-	-	71	44.1	-
747	EDF1	1.52042e+06	1.2196e+06	1.06369e+06	1.22503e+06	912605	1.01724e+06	-0.264804	0.783145	-	-	12	56.1	-
748	KIN	171975	174252	206304	183284	197223	211961	0.103187	0.368985	-	-	17	36.4	-
749	DIAPH2	41879.9	42772.9	53150.7	54471.2	53340	56143.1	0.258925	1.06204	-	-	7	7.6	-
750	DNAJA2	615420	592822	722305	696456	674035	703731	0.1087	0.421944	-	-	22	50	-
751	BRD4	155926	183418	160986	157912	191747	164854	0.0388598	0.11508	-	-	12	8.3	-
754	SMPD2	17835.6	28149.3	21869	22234.5	19355.5	18486.2	-0.154918	0.366161	-	-	5	14.2	-
755	TBL1X;TBL1Y	18171	27526.3	21668.9	21575.1	21647.4	20369	-0.0627143	0.142875	-	-	3	6.2	-
756	CTSV	50349.8	57056.9	58666.8	48173.2	41367.2	48099.7	-0.271396	1.18329	-	-	5	21.3	-
757	HUS1	192791	230057	213796	203303	203484	205963	-0.0514455	0.183314	-	-	4	15.4	-
759	PPP1R11	58531	76220.3	66391.2	65314.5	56185.8	63273.2	-0.117055	0.373779	-	-	3	19.8	-
762	NBN	125294	149226	142746	132213	122476	120615	-0.150161	0.627612	-	-	9	15.8	-
764	DTNB;DTNA	45687	47464.1	50482.5	53207.6	58629.4	54386.9	0.210704	1.00697	-	-	5	7.5	-
765	RNGTT	163083	258726	241993	202350	209429	195693	-0.10003	0.224732	-	-	10	20.3	-
768	SRGAP2;SRGAP2B;SRGAP2C	240611	230367	305133	277527	265195	309009	0.142417	0.462678	-	-	18	22.8	-
769	NOS1AP	48528.6	37744	46790.4	45642.3	56120	53349.8	0.224358	0.771949	-	-	5	11.1	-
770	IGSF3	101980	102959	118358	104733	110426	111487	0.0177204	0.0557123	-	-	14	15.7	-
772	FAM20B	13198.9	12408.8	12617.8	13628.8	11903.8	12492.8	-0.00935505	0.0263481	-	-	5	15.9	+
774	EFCAB14	67665.1	49836.4	60703.3	61941.2	56600.7	63356.6	0.0392755	0.101486	-	-	12	24.4	-
776	WDR1	1.43793e+06	2.28065e+06	2.06292e+06	1.84838e+06	1.97805e+06	1.84991e+06	-0.000111853	0.000209321	-	-	31	48.8	-
780	ATP9A	16503.8	15122.4	12613.3	14526.3	15688.8	13371.7	-0.0156162	0.0368174	-	-	3	5.1	-
781	N4BP1	142950	153483	143017	175198	155181	160869	0.159685	0.748519	-	-	18	21.8	-
782	ROCK2	2.99163e+06	3.87896e+06	3.76805e+06	3.72209e+06	3.54187e+06	3.45889e+06	0.0201703	0.0524988	-	-	91	53.4	-
783	CLASP2	171781	249951	242931	239882	228490	219714	0.0691061	0.167036	-	-	18	15.4	-
784	PTCD1	99053.7	95022.5	107484	109100	87404.1	91488.6	-0.0712164	0.226064	-	-	7	12.1	-
786	CPNE3	1.44121e+06	1.84802e+06	1.81554e+06	1.62287e+06	1.67184e+06	1.64062e+06	-0.0398119	0.114623	-	-	24	40	-
787	DEPDC5	17804.1	24195.9	23186.7	21962.5	24450.2	23196.9	0.106183	0.296321	-	-	6	6.8	-
788	PPFIA3	42566.9	43976.7	48812.2	52682.3	55273.9	54504.8	0.26553	1.3138	-	-	6	5.9	-
789	HIP1R	921573	1.15115e+06	1.10452e+06	1.05584e+06	1.08379e+06	1.10787e+06	0.037863	0.11673	-	-	46	45.1	-
791	RNF40	2.16848e+06	3.19935e+06	2.51542e+06	2.69529e+06	2.44085e+06	2.35191e+06	-0.0578712	0.136411	-	-	66	50	-
792	PHF2	38594.4	45584.5	40217.6	40399.9	41395	43712.6	0.0156982	0.0463237	-	-	4	3.8	-
793	ZC3H11A	201683	295238	263522	268363	273239	273135	0.117359	0.33135	-	-	22	29.3	-
794	CLUH	1.62166e+06	1.57833e+06	1.80469e+06	1.80012e+06	1.91822e+06	1.96642e+06	0.185272	0.861002	-	-	59	46.8	-
795	TSC22D2	8126.37	10206.6	8062.73	8704.25	6580.73	6295.24	-0.297025	0.862336	-	-	3	4.5	+
797	KDM4A	46898.2	64461.2	57175.1	57435.8	62277.2	65173.3	0.143862	0.447978	-	-	9	10.2	-
798	DNAJC13	206530	271472	272269	238679	268256	256105	0.0344085	0.0896563	-	-	28	15.3	-
799	PHACTR2	128655	137659	129026	141966	121409	137782	0.0185118	0.0585072	-	-	14	30.3	-
800	PPP6R2	128869	76822.2	99882.3	117764	104478	103314	0.120773	0.263217	-	-	13	21.8	-
801	CNOT3	387390	312160	313382	350747	331130	323939	-0.00348214	0.00949418	-	-	18	20.1	-
802	ANKRD17	460552	589738	579662	594892	574139	564351	0.097324	0.326406	-	-	25	11.4	-
803	SIN3B	47574.5	42787.7	48102.5	46202.6	54134.3	52125.7	0.137672	0.535136	-	-	8	7.9	-
805	XYLB	7602.78	12712.9	10309.8	9179.1	10850.4	10124.4	0.0057006	0.00958688	-	-	6	19.3	+
808	COQ9	213521	61650.1	69306.9	69913.8	85166.6	75755.5	-0.33873	0.339991	-	-	6	23.9	-
809	GGCT	1.31306e+06	1.54178e+06	1.53866e+06	1.43771e+06	1.5446e+06	1.57892e+06	0.0569122	0.193392	-	-	18	63.3	-
810	NDUFS7	279693	568931	426553	426212	509355	432537	0.156083	0.266036	-	-	8	26.7	-
811	RTN2	14779.7	3801.27	3215.42	5122.69	4709.17	5063.99	-0.188129	0.137396	-	-	4	7.9	+
812	NDUFS2	284092	367332	373358	367169	348647	347557	0.0638219	0.187387	-	-	14	35.7	-
813	ZPR1	661432	387977	407555	519176	416126	405611	-0.0850734	0.14972	-	-	26	50.1	-
814	USP12	22898.1	10683.1	19878.8	18352.2	18609.3	25286.8	0.27619	0.429192	-	-	3	8.9	-
816	GBAS	392486	538748	536672	534595	507876	526018	0.110581	0.323513	-	-	12	34.6	-
818	SEMA7A	192584	255909	241665	227384	230020	222921	-0.0102325	0.0265228	-	-	10	19.4	-
819	HMMR	405314	378458	430994	416083	368733	435659	0.00526793	0.015478	-	-	29	39.1	-
822	TBCA	3.91709e+06	1.27954e+06	957936	818904	905623	752233	-1.03514	1.23174	-	-	15	79.6	-
823	ATP6V1G1	621921	275468	246762	241524	216233	172779	-0.742683	1.21563	-	-	6	45.8	-
824	VPS4B	382181	324608	408674	426099	374311	424252	0.138814	0.507033	-	-	17	33.6	-
825	ENTPD6	18745.5	12300.2	18241.3	13354.2	17071.3	20111.5	0.041484	0.0677557	-	-	5	11.3	-
826	ENTPD5	2822.03	2923.28	2797.27	2297.28	3231.49	3068.94	-0.00615867	0.0122043	-	-	3	10	+
827	ZNF217	251009	228078	267669	244997	232309	250409	-0.034873	0.118582	-	-	20	21	-
828	H2AFY	79067.6	62388.6	109134	94967.6	84172.5	84815.9	0.110909	0.222958	-	-	5	16	-
833	NDUFS6	168580	157026	110753	114043	88472.8	87868.2	-0.575163	1.74539	+	-	4	38.7	-
834	PEX14	162474	45360.5	56281.1	51015.1	57849	54530.7	-0.455313	0.494038	-	-	6	27.5	-
835	TRIM3	37760.1	45332.6	42318.5	40794.8	45358.9	42645.3	0.0411526	0.127036	-	-	6	10.1	-
836	TULP3	26388.4	31573.4	34923	33594.3	32063.2	38774.6	0.173817	0.553587	-	-	4	9.3	-
837	CS	969513	1.12379e+06	1.00581e+06	968053	1.06338e+06	1.07307e+06	0.00383371	0.0114992	-	-	20	38.4	-
838	SPAG7	616645	258633	269692	279307	245476	220347	-0.50315	0.802785	-	-	14	54.6	-
840	SEC22B	550246	394480	527529	545953	445039	587667	0.106143	0.258902	-	-	11	48.4	-
843	TACC1	786926	526760	524184	633777	477381	464513	-0.209537	0.484303	-	-	26	39.5	-
844	NME6	4635.25	2206.62	3021.83	4100.91	3647.99	3115.69	0.197563	0.309326	-	-	3	16.1	+
846	LRCH4	42361.3	49220.2	42630.4	46643.9	43647.6	42863.9	-0.00884151	0.0256097	-	-	5	11.1	-
847	MTX2	56303.4	30094.7	32507.9	47402.3	38150.7	35597.2	0.0749696	0.112546	-	-	3	13	-
848	VPS26A	287814	226340	299030	261418	328385	369781	0.234833	0.682316	-	-	13	43.4	-
850	PMPCB	842231	1.05522e+06	1.01469e+06	952634	1.01654e+06	952673	0.0109452	0.0307085	-	-	19	41.1	-
851	SAP30	45961.5	39551	37714.4	42900.8	40694.3	39636.2	0.00446387	0.012216	-	-	3	11.4	-
852	MED24	73952.2	90790.5	94969.7	85780.2	96188.2	94999.7	0.0992758	0.317292	-	-	9	12.5	-
853	KATNA1	59384.7	36800.2	51892.9	42618.7	49154.7	62620.2	0.0700336	0.121822	-	-	5	12	-
854	E2F6	5846.81	5054.82	4170.03	5029.55	6724.66	6459.8	0.275338	0.746699	-	-	3	14.9	+
856	ZNF324	3319.11	5183.2	4968.69	4266.76	5437.96	4463.89	0.0923342	0.17302	-	-	3	6.3	+
857	PSIP1	962148	1.29257e+06	1.1334e+06	1.14384e+06	1.1547e+06	1.1344e+06	0.0293677	0.080605	-	-	29	44.5	-
858	ERLIN1	328938	482962	476809	425736	423284	399670	-0.024248	0.0521418	-	-	15	32.2	-
860	GPC4	16712.1	15523.9	16567.6	14191.6	14102.7	15254.1	-0.164512	0.695567	-	-	3	7.4	-
861	NDUFS3	405555	200315	249282	279069	229211	265397	-0.0848342	0.130298	-	-	14	50	-
862	SRSF10	376684	609086	490190	459369	512593	460845	-0.0171977	0.0334601	-	-	10	41.2	-
863	GMNN	445856	131299	132077	117452	141849	111469	-0.685914	0.785286	-	-	7	29.2	-
864	CLN5	70805.3	67849.3	94031.7	83927.4	80747.3	79071	0.0821227	0.224672	-	-	6	16.5	-
867	ECI2	435237	556266	463756	493591	417909	389832	-0.160528	0.526584	-	-	15	47.6	-
869	TADA3	42374	31458	26703.6	33793.6	26675	27273.3	-0.177972	0.411059	-	-	4	10.9	-
870	TAF5L	15862.4	19004.5	22385.4	16758.9	16992.8	17019	-0.15917	0.483742	-	-	4	9.8	-
871	EED	295661	268574	381303	334576	412217	435529	0.329436	1.05297	-	-	14	37	-
872	BANF1	624647	26946.1	74746.2	61808.3	81630.2	98191.5	-0.448182	0.178563	-	-	8	58.4	-
873	SF3B1	3.05738e+06	3.44062e+06	3.38177e+06	3.52803e+06	3.45865e+06	3.42595e+06	0.0776107	0.299658	-	-	67	50.5	-
874	CSDE1	1.57733e+06	2.07687e+06	2.17695e+06	1.96998e+06	2.00664e+06	2.01619e+06	0.05346	0.140777	-	-	47	53.5	-
875	WBP4	335835	483322	425095	469748	321542	374211	-0.0959244	0.205183	-	-	14	35.2	-
876	PRKRA	233333	264273	266336	295027	267661	258075	0.103793	0.4069	-	-	12	45.7	-
877	MTRF1	13145.3	19839.7	13290.2	13388.1	12920.1	11743	-0.25698	0.683861	-	-	5	13	+
878	LRP6	645.202	923.604	375.155	710.483	929.516	921.273	0.481465	0.744798	-	-	3	2.5	+
879	RPS6KA5	41638.9	40144.9	45982.4	40418.7	47755.8	48229.1	0.0921251	0.308235	-	-	10	14	-
880	MED6	63821.8	49262.4	50721	69604.2	46364.5	44079.4	-0.0549404	0.100433	-	-	4	15.4	-
881	MYCBP2	164469	143735	161280	158589	176784	165112	0.0933122	0.365691	-	-	27	6.6	-
882	GCAT	44029.2	55310.8	53208.3	51013.8	57344.4	54926.2	0.103455	0.340803	-	-	3	5.7	-
883	NPM3	103848	100161	122268	141741	105734	122076	0.17488	0.564742	-	-	3	21.9	-
884	LYPLA1	364264	295908	304477	366016	325805	309325	0.0561901	0.170613	-	-	5	23.4	-
885	ERAL1	51395.6	72255.1	65005.7	62817.4	68072.6	65882.4	0.0742741	0.199371	-	-	8	20.8	-
887	CREG1	20278.1	23394.2	20736.6	19907.9	22417.7	21423.3	-0.0136974	0.0385542	-	-	3	15.9	-
888	SNRNP200	2.27548e+06	2.60687e+06	3.02488e+06	2.51415e+06	2.9832e+06	3.02536e+06	0.112891	0.331527	-	-	87	39	-
889	TRMU	152357	125646	154691	135222	163453	173527	0.124385	0.382547	-	-	12	33	-
890	TIPRL	204830	308294	281231	277326	244211	272661	0.0187779	0.0392838	-	-	11	38.6	-
891	OFD1	10206.7	8503.81	10143.7	12587	13800.4	13610.5	0.475029	2.076	-	-	4	4.5	+
892	TOM1L1	215576	94451.6	118889	123455	133046	129906	-0.0606903	0.0795624	-	-	7	26.6	-
893	RPS6KA4	74541.4	83188.9	91766.9	85097	93525.8	92534.3	0.124018	0.465364	-	-	9	13.3	-
894	SURF6	321834	643681	485037	495421	569902	417003	0.0762236	0.11384	-	-	13	30.7	-
898	UTP20	307707	321257	371312	308715	395180	376555	0.107911	0.338734	-	-	29	12.4	-
899	NUP155	988194	979204	1.05116e+06	971576	1.10081e+06	1.15527e+06	0.0935547	0.360457	-	-	33	27.6	-
900	RP2	45568.5	68221.6	48783.9	50446	48413.5	49008.7	-0.113828	0.287095	-	-	7	22.6	-
902	STK16	18979.8	19756.6	16721.3	16825.3	21022.6	18289.1	0.0150243	0.0374465	-	-	3	9.5	-
903	WDHD1	844843	934464	953415	856348	818895	865190	-0.103678	0.445937	-	-	38	36.7	-
904	CRTAP	171674	107055	129828	139923	109949	112926	-0.152588	0.345805	-	-	13	30.7	-
905	SLC25A12	96228.2	145671	124392	104223	127658	123017	-0.0304438	0.062773	-	-	12	24.8	-
908	PALM	412331	279464	277467	324385	292199	305154	-0.048197	0.104971	-	-	15	38.5	-
909	ATP6AP2	180980	180154	197602	178921	193302	206279	0.0490421	0.173586	-	-	7	23	-
910	RNASEH2A	120419	92410.1	117804	115231	97413.8	119544	0.0112354	0.0260595	-	-	13	47.8	-
911	CDC123	249214	453586	307890	284446	284913	285908	-0.19565	0.425288	-	-	7	24.4	-
912	CAPN15	36569	33288.6	45303.2	48748.6	48884	57076.6	0.434121	1.65034	-	-	6	6.8	-
914	POP7	126425	206812	162862	166085	166577	156108	0.00680114	0.0128739	-	-	5	29.3	-
915	RPP40	303234	529769	433650	433420	476027	456745	0.145291	0.313064	-	-	7	23.2	-
916	EIF3G	1.38651e+06	1.38572e+06	1.59946e+06	1.51055e+06	1.42836e+06	1.53102e+06	0.0347486	0.115689	-	-	24	61.9	-
917	EIF3J	873366	135506	230228	203579	208834	219325	-0.515663	0.38756	-	-	4	14	-
918	CBR3	23386.2	14915.2	18231.1	19014.1	16790.5	16525.6	-0.0898076	0.196847	-	-	4	22.7	-
919	PSMD10	340501	127266	156623	199655	180882	193794	0.0147598	0.0152188	-	-	6	31	-
920	AP1G2	46327.1	48767.2	51631.8	54531.3	58704.1	54294.8	0.191777	0.901787	-	-	6	9.8	-
921	ZMPSTE24	782842	793788	846675	789871	930275	892275	0.105826	0.424937	-	-	20	36.4	-
922	IDH1	1.71238e+06	1.70914e+06	2.12655e+06	1.86581e+06	1.88875e+06	2.05114e+06	0.0719571	0.226566	-	-	24	48.3	-
923	GATB	113911	179428	150442	139497	143317	139521	-0.0468664	0.102087	-	-	12	22.4	-
924	SCO1	385382	358880	308726	254900	327512	334741	-0.203864	0.673319	-	-	6	21.3	-
925	ATRN	106606	76108.6	119137	92939.3	92438	116412	0.0163679	0.0297563	-	-	11	8.3	-
926	RBBP9	4046.38	2847.14	4127.77	4521.61	3891.09	4371.98	0.231264	0.605214	-	-	3	22.5	+
927	STAM2	268324	165025	230466	267335	228565	251560	0.196983	0.493751	-	-	10	21	-
932	DHRS3	37260.6	28406.2	34228	31647.5	39411.8	37907.3	0.128052	0.369427	-	-	3	11.6	-
933	ARL6IP5	187683	190448	239868	213445	241530	232616	0.161359	0.580082	-	-	6	31.9	-
935	PIAS2	52430.1	67458.4	67349.5	62430	59942.3	56564.6	-0.0567818	0.159738	-	-	5	11.4	-
936	BCAS2	130797	29042.9	28264.3	48985.6	30284.8	27831.4	-0.459588	0.349829	-	-	5	27.6	-
937	DCTN3	618647	99372.5	140372	183672	180983	185005	-0.162913	0.10107	-	-	5	28.5	-
938	DNAJC8	1.50569e+06	1.3537e+06	1.07636e+06	1.30659e+06	888118	938936	-0.336588	0.928575	-	-	19	59.7	-
940	RAD17	5890.26	5748.01	5400.4	4860.82	5667.15	5174.6	-0.11973	0.400583	-	-	4	6.5	+
941	ATP5H	2.24702e+06	771325	665257	888101	815100	728557	-0.37615	0.401414	-	-	11	68.9	-
943	FLOT1	194458	320674	273964	273691	267686	241333	0.0165198	0.0306103	-	-	14	32.6	-
944	TRIO	106345	112429	121194	112846	123154	125013	0.0872721	0.338986	-	-	22	8.3	-
945	ATP5L	918025	703128	715954	705105	711979	806604	-0.0635509	0.178992	-	-	4	38.8	-
946	CPD	648931	634993	644824	691441	605608	633739	-0.000611055	0.00196061	-	-	35	24.1	-
947	GLRX3	554625	328685	453732	503269	440385	573442	0.206561	0.467725	-	-	20	41.8	-
948	RSL1D1	1.60264e+06	4.00537e+06	2.68505e+06	2.58084e+06	2.99459e+06	2.17599e+06	-0.0118228	0.0128995	-	-	34	46.3	-
949	WFS1	53112.3	67439.7	62561.2	61612.7	61770	65035.2	0.0478137	0.144075	-	-	9	11.9	-
950	CLPX	447416	641137	579334	548848	516717	523803	-0.0539458	0.138168	-	-	15	29.2	-
951	NEBL	240022	242797	266946	253132	274276	281291	0.109375	0.465736	-	-	7	23.7	-
952	SEC14L2	64626	132131	98084.3	108779	101824	92098.5	0.0948306	0.14916	-	-	8	24.7	-
953	TM7SF2	6839.49	6790.51	6851.81	7148.33	9564.56	9505.15	0.343373	1.21887	-	-	3	7.4	+
954	RNF8	16657.2	15670.4	17433.2	17651.4	17620.2	18109.3	0.102575	0.393753	-	-	3	7.8	-
955	SNCG	839821	703873	775455	950666	652103	772500	0.0210447	0.0466161	-	-	13	90.6	-
956	CIAO1	445929	586641	599879	533893	449846	466354	-0.162187	0.508127	-	-	9	30.4	-
957	PDE5A	16507.8	16323.2	16995.9	18932.6	21233.8	20525.8	0.283137	1.36318	-	-	3	4.7	-
958	DFFB	98893	152205	119544	128553	122195	118312	0.0155494	0.0325475	-	-	6	18.6	-
959	ZFAND5	507984	214786	228250	197023	158204	151649	-0.799139	1.41805	+	-	6	31.5	-
963	SRP72	1.32772e+06	1.97305e+06	1.81644e+06	1.73518e+06	1.76822e+06	1.66882e+06	0.0352362	0.0791378	-	-	38	52.2	-
964	JTB	175122	49313.9	38785.7	34425.4	22623.8	25197.7	-1.3644	1.49629	+	-	3	18.8	-
965	DXO	19480	19880.7	18900.1	16355.3	19321.4	19600.9	-0.0802951	0.263095	-	-	3	7.1	-
966	DDAH1	183364	195493	150747	190605	161277	149808	-0.0769058	0.209285	-	-	10	38.9	-
967	RECQL4	48784.3	75314.3	50216.9	47268.2	49362.1	46823.8	-0.252	0.693831	-	-	10	11.3	-
968	RECQL5	172249	296473	222464	215901	256999	231091	0.058208	0.109571	-	-	17	20.9	-
969	URI1	156381	128320	142135	156658	135981	145723	0.0407231	0.125621	-	-	12	24.2	-
970	B3GAT3	36105.7	21014.4	31983.5	31438.2	29867.4	33648.2	0.126895	0.255191	-	-	3	17.5	-
972	MTA2	1.09452e+06	1.41358e+06	1.42802e+06	1.43984e+06	1.58634e+06	1.52584e+06	0.219184	0.819103	-	-	28	40.9	-
973	USP1	14559.4	20693.6	17418.6	18606.7	21074.4	19654.1	0.184793	0.555979	-	-	4	5	-
974	STK10	518214	646101	654984	657595	657668	650928	0.120096	0.4361	-	-	39	43.7	-
975	GFPT2	51639.3	50884.5	70021.2	56522	55129.7	67807	0.0665298	0.15654	-	-	11	18.3	-
979	TOMM70A	2.11452e+06	1.51051e+06	1.42576e+06	1.91482e+06	1.41078e+06	1.39735e+06	-0.0902322	0.182091	-	-	34	58.2	-
980	IPO13	25464.5	21538.1	25958.9	23832.8	26310.8	29760.2	0.130126	0.412546	-	-	5	8.4	-
981	DDHD2	39662.3	34213.8	41190.6	43600.2	36210.5	47182	0.138105	0.428261	-	-	4	7.5	-
982	MYO1D	247601	248866	295662	252744	312334	312979	0.1465	0.501144	-	-	26	28.5	-
983	TOX4	87349.9	89177.1	65222.7	83563.9	55568.6	51561.9	-0.3618	0.873963	-	-	8	15.6	-
984	MICAL2	43525.7	49420.6	51671.4	47727	47516.7	49979.6	0.00941181	0.0275936	-	-	9	10.5	-
985	KIAA0754	6254.5	2844.72	5201.83	3559.87	3986.2	4203.25	-0.211284	0.31905	-	-	3	2.5	+
986	SEC24D	384284	396540	429966	412699	409599	418901	0.0373504	0.139543	-	-	16	16.9	-
987	FCHSD2	56282	54543.2	63035.9	73130.5	67913.2	67444.5	0.263874	1.2768	-	-	7	11.4	-
988	UFL1	507622	536521	622945	555141	629829	659745	0.147744	0.549143	-	-	29	35.3	-
992	FARP2	9459.45	13161.5	10895.5	13691.4	12491	11420.5	0.175299	0.505516	-	-	3	4.6	+
993	UBXN7	433991	248543	280869	329688	314004	310663	0.028725	0.0500549	-	-	18	40.3	-
994	KLHL18	37835.1	48927.9	50049.7	46192.6	46995.6	46336.2	0.0395278	0.104761	-	-	4	8.4	-
995	SUN1	116147	122494	154815	129468	128240	130400	-0.00827489	0.0209956	-	-	8	13	-
996	PROSC	592501	751964	670297	712514	637140	618276	-0.0298344	0.0847351	-	-	14	50.2	-
997	ERLIN2	289622	457868	409341	379304	340578	332440	-0.112658	0.26171	-	-	15	37.8	-
998	PRPF6	902893	1.28469e+06	1.16323e+06	1.0893e+06	1.17002e+06	1.05126e+06	-0.00337983	0.00757689	-	-	34	30.6	-
999	DKK1	102716	58038.6	75689.8	32904.8	10571.5	21370.1	-1.97454	2.85281	+	-	4	14.3	-	downregulated by MAPK14 inhibition	Browne, A. J. et al. p38 MAPK regulates the Wnt inhibitor Dickkopf-1 in osteotropic prostate cancer cells. Cell Death Dis 7, e2119 (2016).
1000	LPHN1	52587.4	47895.4	42004.3	41780.1	42720.5	39933.9	-0.189927	0.761915	-	-	5	3.7	-
1001	PCF11	248592	293668	296216	282353	259781	275336	-0.0328748	0.105139	-	-	23	16.5	-
1002	FRYL	208385	241785	262165	234442	245097	253012	0.0461106	0.145442	-	-	21	7.8	-
1005	ENDOD1	362503	399333	376466	376797	406298	390393	0.044382	0.168529	-	-	15	34.8	-
1006	GLCE	139508	213712	196743	182080	201650	191651	0.0875264	0.20536	-	-	10	19.9	-
1008	GLS	707048	833627	821779	870400	764292	799801	0.0451613	0.146835	-	-	5	8	-
1009	HAUS5	82114	89623.9	85818	93082.2	92441.8	91672.7	0.106917	0.476515	-	-	10	19	-
1010	UBOX5	33205.8	49622.9	39568.9	38281.4	38324	35976.9	-0.101616	0.259564	-	-	6	19.9	-
1011	FBXO21	262030	132298	111788	112041	125146	110383	-0.441375	0.760568	-	-	5	9.5	-
1013	RHOBTB3	6551.11	6075.35	6112.48	4137.77	6905.79	6262.45	-0.147693	0.304989	-	-	3	5.4	+
1014	SOGA1	24723.9	35985.4	33673.1	29542.8	31015.9	31476.2	-0.0182806	0.03929	-	-	6	5.4	-
1015	USP19	347445	532791	429446	464772	446797	427431	0.0530016	0.122471	-	-	22	24.6	-
1016	WDR47	74005.7	90604.3	86046.3	93443.2	98477.6	91101.7	0.179678	0.749015	-	-	5	5.7	-
1017	AP2A2	425274	477446	504226	462891	500476	494489	0.0540382	0.190932	-	-	18	21.4	-
1018	SEC31A	677856	821216	828356	762895	740046	745703	-0.0437639	0.140963	-	-	28	22.2	-
1019	CLSTN1	115130	143393	121059	89400.5	87249.8	84784.3	-0.531832	2.54888	+	-	7	6.7	-
1020	HEXIM1	938245	395796	414314	514964	378156	345659	-0.397548	0.566872	-	-	18	43.7	-
1021	TJP3	53082.9	71268.4	61489.9	64099.8	67407.3	64346.2	0.0857405	0.260861	-	-	8	11.8	-
1022	DIRAS1	21661.4	25702.6	28082.4	25834.7	26021.1	25081.2	0.0362986	0.0996294	-	-	4	25.8	-
1024	CCNB2	170883	231155	204089	181015	196970	184401	-0.0980457	0.306278	-	-	12	28.1	-
1026	UBR5	277222	338595	339172	321364	367379	352448	0.128757	0.470245	-	-	35	15.4	-
1027	AGFG2	134038	99478	114221	133655	126099	134121	0.189894	0.697434	-	-	9	19.8	-
1028	SCAF4	218402	211758	214666	184161	180730	213500	-0.160818	0.718992	-	-	6	6.7	-
1029	NDUFB6	242198	101749	118482	127989	120883	133725	-0.165656	0.224925	-	-	8	41.4	-
1030	MFN2	421464	520809	533180	516030	512239	502659	0.0610225	0.195627	-	-	19	25.8	-
1031	DUSP14	33992.6	54033.1	45956.4	40532.8	38296.2	36979.5	-0.185437	0.47839	-	-	3	12.6	-
1032	SNUPN	141979	135258	153877	130358	161606	177828	0.114091	0.347588	-	-	4	9.2	-
1033	UBE4B	256894	340066	340483	324636	288518	286786	-0.049038	0.129223	-	-	21	20.9	-
1036	IKBKAP	745682	891088	956297	893554	977427	985295	0.145838	0.535826	-	-	31	27.5	-
1039	NDUFB4	63295.6	60985.6	46284.1	52584.5	45985	42616.5	-0.264624	0.858136	-	-	6	38.8	-
1041	NDUFA7	580168	499990	452014	457200	374197	415377	-0.294564	1.18459	-	-	9	69	-
1042	RTN3	102683	88116	92968.3	91936.5	79931.5	90353.7	-0.113759	0.430028	-	-	12	19	-
1043	LETM1	1.74425e+06	1.27377e+06	1.31783e+06	1.42092e+06	1.19047e+06	1.25327e+06	-0.155279	0.463833	-	-	39	45.3	-
1045	STBD1	113382	88283.5	110684	103928	113487	127507	0.146946	0.470237	-	-	10	31.3	-
1047	ZRANB2	822413	1.20992e+06	909160	809540	879290	808719	-0.217385	0.680742	-	-	17	43.8	-
1048	SNX4	95752.8	124467	118945	121826	122356	125390	0.132963	0.468166	-	-	10	26.2	-
1050	LUC7L3	857698	1.30989e+06	1.10451e+06	1.02179e+06	1.1237e+06	964439	-0.0547559	0.122688	-	-	25	44	-
1051	KIF20A	203464	250628	251938	197098	222406	219944	-0.138048	0.501834	-	-	19	26.2	-
1052	KIF4A	537651	778771	757068	643292	626667	636515	-0.101642	0.268274	-	-	44	37	-
1053	SBF1	27387.4	30434.8	30592.4	31507.1	33806.1	33707.2	0.164537	0.711971	-	-	5	4.1	-
1054	GOSR1	319652	262412	321745	279708	283117	311152	-0.0437709	0.134197	-	-	12	45.6	-
1055	KAT7	138651	267686	223334	195305	187661	173455	-0.127595	0.224554	-	-	12	21.3	-
1057	ATE1	153823	146558	165506	181855	184929	197893	0.278284	1.46856	-	-	3	6.2	-
1058	TNKS	20266	26929.4	25053.6	25033.7	25390	21984.3	0.0104466	0.024211	-	-	4	3.1	-
1061	VAPB	1.14139e+06	473350	578554	635119	613159	576563	-0.159104	0.216065	-	-	13	53.9	-
1062	RASAL1	56608.7	75227.4	65696.2	70945.5	72727.1	72260.3	0.138104	0.478445	-	-	11	16.6	-
1064	MPZL1	285103	341859	306658	287016	253369	257730	-0.224427	1.01482	-	-	6	25.7	-
1065	NDUFC2;NDUFC2-KCTD14	91266.8	47801	61292.1	64487.1	59273.2	65049.6	-0.0349671	0.0553101	-	-	4	35.4	-
1066	NDUFA10	496440	540647	651356	572140	612388	607575	0.0947062	0.312055	-	-	16	36.1	-
1067	FKBP9	744476	589446	777602	813175	722047	760029	0.129032	0.42547	-	-	20	27.4	-
1068	PGLS	421015	279930	222114	296694	251383	225122	-0.213556	0.40845	-	-	9	45	-
1069	PAPSS2	469404	508894	550708	502554	610958	629539	0.185055	0.706414	-	-	23	34	-
1070	SMC2	1.00185e+06	1.35748e+06	1.46791e+06	1.37804e+06	1.37916e+06	1.3756e+06	0.129701	0.362955	-	-	53	42.4	-
1071	ATG7	171848	206582	215717	203930	220762	217585	0.118384	0.4323	-	-	19	27.6	-
1072	TACC2	182306	156102	165834	205372	157053	161157	0.046454	0.124823	-	-	11	23.8	-
1073	TRIM16	45813.5	38828.1	49375	47858.6	50589	57593	0.22228	0.814882	-	-	9	24.8	-
1074	FARS2	27660.6	24475.1	31918	28221.5	31835.5	35387.2	0.185713	0.595591	-	-	6	13.7	-
1075	ZBTB7A	31100.8	21705.7	24835.5	21409.6	10439.2	12292.6	-0.86979	1.83105	+	-	3	6.5	-	EGFR-signaling	Gupta, S. et al. Emerging role of ZBTB7A as an oncogenic driver and transcriptional repressor. Cancer Letters 483, 22–34 (2020).
1076	LYPLA2	522252	270386	232161	422163	260730	196340	-0.200393	0.223213	-	-	8	32.5	-
1077	IPO7	1.07115e+06	662855	922461	884139	916513	1.00533e+06	0.104919	0.235482	-	-	28	25.9	-
1078	ARIH2	154834	170920	185374	159817	118624	134737	-0.313843	1.19982	-	-	13	33.9	-
1080	MAP3K6	17000.6	21062.8	20365.9	19005.3	20129.6	23422.7	0.0990614	0.286771	-	-	3	2.9	-
1081	SLU7	152036	161407	178864	167564	198463	186242	0.165594	0.676701	-	-	11	21.5	-
1082	PGM3	853413	1.12298e+06	1.07199e+06	1.04327e+06	991188	981354	-0.00591791	0.015136	-	-	25	43.2	-
1083	MOCS3	55169.2	69748.1	65651	69786	61659.9	67361.1	0.0661174	0.201088	-	-	10	32.8	-
1085	CD2BP2	321781	252359	211706	277589	209328	225208	-0.131213	0.30561	-	-	8	25.8	-
1087	ZFYVE9	82254.6	81805.1	85856.4	91368.6	85269.1	82871.2	0.0534593	0.201816	-	-	9	9.8	-
1091	SVIL	42663.3	58761.6	52373.2	56934.4	56851.1	60157.7	0.189514	0.647074	-	-	9	7.7	-
1092	BAG4	355419	120595	115544	125199	110915	88384.6	-0.670864	0.838606	-	-	7	25.9	-
1093	AHSA1	1.58209e+06	2.05807e+06	2.11366e+06	2.03479e+06	2.06684e+06	2.09702e+06	0.119261	0.377921	-	-	24	65.1	-
1094	PARN	1.23211e+06	1.38714e+06	1.44407e+06	1.44524e+06	1.50083e+06	1.59158e+06	0.161378	0.704453	-	-	28	43.4	-
1095	TGDS	21730.4	23371.2	22108.6	17741.7	23755.8	21150	-0.110987	0.33661	-	-	7	23.4	-
1096	PSMG1	664304	673715	713163	706823	646399	673568	-0.0175392	0.0611109	-	-	12	34.7	-
1097	SGPL1	552703	615434	677846	577643	725184	700379	0.115865	0.374859	-	-	19	35.7	-
1098	CLDN7	147971	193359	198008	170008	119500	109739	-0.448489	1.26166	-	-	3	7.6	-
1100	NSA2	19470.6	48788.3	37965.3	34247.4	40274.4	26610.2	0.00843964	0.00860595	-	-	5	18.8	-
1101	H6PD	129759	134346	144938	141603	157002	166608	0.183955	0.820999	-	-	15	20.1	-
1102	SEC24A	241990	319824	310896	282867	320556	304622	0.0663533	0.189114	-	-	12	13.1	-
1103	SEC24B	270486	347853	337985	355035	376726	376886	0.221537	0.898557	-	-	16	17.6	-
1106	NPTXR	24878.6	16344.9	17075	19313.7	18372.8	17440.4	-0.055334	0.114616	-	-	4	6.4	-
1107	CBX6	8962.64	6262.44	7977.07	5468.8	7388.69	9341.6	-0.0820976	0.136099	-	-	3	7.8	+
1108	NADK	147141	212800	170083	174133	183677	171772	0.0149721	0.0346452	-	-	9	23.1	-
1109	TDP2	274068	356671	317281	349343	322617	314129	0.0636456	0.195922	-	-	9	25	-
1112	METTL18	33614.9	25295.5	34074.3	32314.4	44086.5	47823.5	0.41119	1.16814	-	-	3	8.9	-
1113	ETHE1	395699	434120	416110	426601	417909	404892	0.00471502	0.0159028	-	-	10	49.2	-
1114	ACSL3	632306	923852	900458	813150	913440	909219	0.120172	0.309557	-	-	20	33.9	-
1115	POLR1A	395760	426605	470910	418716	479126	499681	0.111469	0.405764	-	-	32	24.6	-
1116	PCNT	17810.1	19829.2	18227.7	22932.7	19860.2	19867	0.163735	0.636894	-	-	12	4.4	-
1117	YEATS4	84839.1	71336.7	80524.5	75102.3	79025.9	86157.9	0.0231218	0.068409	-	-	5	22.5	-
1119	ZBTB11	32689.6	44245.4	38939.4	33491.5	39351.1	37006.8	-0.0692009	0.184567	-	-	5	5.1	-
1120	CNOT4	320127	277838	333973	348102	358007	394506	0.242309	1.10389	-	-	15	22.5	-
1121	STAMBP	801790	546263	716858	700881	595755	717568	-0.0225015	0.0479937	-	-	15	33	-
1123	CPSF4	25486.6	21268.8	24158.6	28438.4	25704.9	25716.9	0.173863	0.678315	-	-	4	22.3	-
1124	NFATC1	25402.2	33669.6	29299.5	32110.1	24225.1	26052.1	-0.102117	0.259648	-	-	4	13.9	-
1125	ASMTL	316304	354692	372590	370892	376107	392291	0.129535	0.56066	-	-	17	27.7	-
1126	CDS2	36175.3	30960.3	39215.2	33233.3	41826.3	48295.3	0.204027	0.568187	-	-	3	9.7	-
1127	FGFR1OP	30708.4	23569.2	20825.9	24060.9	20710.1	16426.4	-0.293622	0.739427	-	-	4	20.3	-
1128	PPP1R3D	39388.5	39526.2	37072.5	36106.4	38556.7	36573.9	-0.0602934	0.223948	-	-	4	18.1	-
1129	BRD1	24861.9	37014.3	34355.7	29555.3	35408.6	33800.7	0.0540013	0.11507	-	-	8	9.1	-
1130	POP4	51009.9	68525.7	64807.9	53421.9	59517.3	67673.2	-0.0247551	0.0561183	-	-	5	30	-
1131	HERC2	167368	219179	220046	191244	211339	203748	0.00960404	0.0237464	-	-	34	8.2	-
1132	RAB3D	122575	121954	139242	122803	147781	140213	0.0966099	0.341568	-	-	4	20.5	-
1133	SNAP29	291818	200265	204676	214523	194377	191003	-0.195579	0.565472	-	-	15	69	-
1134	OXSR1	199661	161947	202936	186355	167121	198123	-0.0295854	0.0802607	-	-	7	16.1	-
1135	GGPS1	153589	45405.2	70725.2	77550.5	63544.5	75286.6	-0.136928	0.132509	-	-	6	19.7	-
1137	HSPA4L	977615	1.0829e+06	1.09514e+06	1.07512e+06	1.02631e+06	1.11117e+06	0.0268975	0.0922784	-	-	38	47.8	-
1138	PTBP3	36299.2	35872.5	38050	35979.8	38589.6	36014.3	0.00441994	0.0137312	-	-	3	7.5	-
1139	TBC1D8	23319.9	24419.9	20351.2	21502.4	22781.9	22948	-0.0146586	0.0411254	-	-	4	3.9	-
1140	STARD3NL	63030.4	40976.4	49002	47525.2	56049.2	63801.1	0.141761	0.321893	-	-	3	15	-
1141	LSM8	141416	118894	119126	124151	148376	152685	0.163262	0.586071	-	-	5	54.2	-
1142	AP2A1	1.19006e+06	1.39304e+06	1.47922e+06	1.36488e+06	1.47996e+06	1.45335e+06	0.0865368	0.300698	-	-	23	30.4	-
1143	WIZ	35722.7	32931.2	35507.3	35502.2	32250.4	32598.2	-0.0541311	0.188588	-	-	6	9.7	-
1144	DDX58	38508	18099.1	28741.2	20933.3	25020.7	25724.1	-0.190721	0.308555	-	-	5	5.2	-
1147	TTC4	280730	226309	220170	274092	204369	214737	-0.072563	0.181319	-	-	10	22.5	-
1149	BAG2	1.17741e+06	521535	802081	784067	792156	932578	0.0779773	0.10683	-	-	11	45.5	-
1150	BAG3	1.77371e+06	435789	390638	292419	471019	314072	-0.934416	0.898794	-	-	26	43.3	-
1151	MAP4K4	381123	542006	592251	568241	484666	498027	0.0549808	0.115519	-	-	17	15.2	-
1152	MLYCD	81618.6	65876	79611.4	78657.4	95731.6	97502.5	0.259465	0.963923	-	-	9	21.4	-
1153	CRYZL1	439743	504154	468311	471579	512189	481112	0.0541854	0.201137	-	-	9	28.1	-
1154	AIFM1	1.23887e+06	1.87668e+06	1.59223e+06	1.61321e+06	1.62744e+06	1.60596e+06	0.0625722	0.150009	-	-	23	38.8	-
1155	CLIC3	94895.8	30997.6	34006.5	56513.2	49376	41099	0.0657313	0.0582051	-	-	7	40.3	-
1158	LATS1	23349.3	18039.6	23112.1	21298.1	24098.6	25565.9	0.143566	0.429389	-	-	7	7	-
1159	NUDT14	23677.4	30328.6	25821	26727.3	28607.7	26289.4	0.0388193	0.107557	-	-	3	18.5	-
1160	TSPAN13	66906.5	47950	46577.9	38171.1	33231.9	35300.9	-0.579524	2.04838	+	-	4	25.5	-
1162	BPNT1	632072	972316	786462	674756	691843	635105	-0.235028	0.713989	-	-	14	47.1	-
1163	DDAH2	222781	168053	138282	218609	149514	129761	-0.0958847	0.154825	-	-	7	26.7	-
1164	ABHD16A	34248.3	40856	36822.7	32713	38682	36819.8	-0.0483897	0.14369	-	-	12	23.4	-
1166	TXNDC12	592950	164907	170388	195606	161682	142046	-0.630306	0.671443	-	-	6	34.9	-
1167	TRUB2	117620	147272	147515	137253	139219	146370	0.0434449	0.129141	-	-	9	30.8	-
1168	ECD	86613.4	51330.6	76154.3	69325.9	73985.6	85087.8	0.122085	0.246472	-	-	5	6.2	-
1169	SYF2	86499.6	41176.8	48687.9	49142.3	42289.2	47397.7	-0.272005	0.479688	-	-	3	12.8	-
1170	MBD3	308262	238186	210315	262120	210567	221325	-0.11271	0.282528	-	-	9	27.8	-
1171	TOP3B	72753.7	83393.7	94231.7	92686.1	100726	101938	0.24506	0.99862	-	-	8	12.2	-
1172	NUDT3	186799	230529	224578	208255	214754	205934	-0.0234773	0.0706338	-	-	8	46.5	-
1174	BCL10	123807	45276.7	59886.2	68902.2	52608.9	50583.8	-0.290828	0.369606	-	-	6	20.6	-
1175	NDUFB10	528512	231025	229008	274217	236003	214679	-0.336359	0.495073	-	-	10	54.1	-
1176	CLPTM1	679530	784418	853874	841104	920776	925099	0.218186	0.927809	-	-	16	20.8	-
1177	ZBED1	30917.3	35106.8	36135.6	41718.6	33147.1	34298.3	0.0913766	0.275245	-	-	3	6.1	-
1178	MOCS2	78130.2	82363.6	81513.4	79254.1	86979.1	87464	0.0669736	0.259246	-	-	6	36.7	-
1179	TOMM40	1.4218e+06	1.8868e+06	1.97285e+06	1.59867e+06	1.48515e+06	1.5175e+06	-0.18492	0.603907	-	-	13	45.4	-
1180	PEX11B	31479.1	29674	31412.8	32399.6	29450.1	26637.5	-0.0690796	0.227159	-	-	6	31.7	-
1181	PAK4	494793	728446	636439	607653	648852	629122	0.0376025	0.0893753	-	-	18	41.5	-
1183	CHEK2	61979.9	87414.8	81538.2	70363.9	74783.7	70258	-0.0856441	0.231219	-	-	11	22.5	-
1185	ACTL6A	724055	759969	787400	751149	818819	843355	0.0865483	0.356063	-	-	19	47.8	-
1186	WHSC1	194237	249387	255622	231120	236521	214967	-0.0251645	0.066026	-	-	4	3.1	-
1188	MOCS2	81062.8	49111.6	68696.7	75182.6	69484.1	69325.9	0.135044	0.307607	-	-	4	39.8	-
1191	LDHA	4.43164e+06	7.20503e+06	6.13565e+06	5.51042e+06	6.67673e+06	6.33912e+06	0.0838411	0.16932	-	-	22	59.3	-
1192	GLUD1	1.68486e+06	2.0052e+06	2.04834e+06	2.04594e+06	2.09707e+06	1.98167e+06	0.099007	0.360993	-	-	29	52.9	-
1193	DHFR	164282	154823	197319	183509	209909	219685	0.251243	0.981381	-	-	6	35.8	-
1194	CYB5R3	609120	887117	705941	699690	792106	704551	0.0112382	0.0248515	-	-	15	40.7	-
1196	MT-CO2	154392	146192	153199	176577	177973	178029	0.231399	1.3032	-	-	7	30.8	-
1197	SOD1	433201	222555	216644	195569	213679	186846	-0.473185	0.963325	-	-	11	48.7	-
1198	PNP	786257	836481	848065	760237	942101	987726	0.114311	0.388065	-	-	19	66.4	-
1199	HPRT1	1.03071e+06	906602	966897	937654	763040	843053	-0.19432	0.820478	-	-	12	50.9	-
1200	GOT2	2.23952e+06	2.30777e+06	2.3302e+06	1.8623e+06	1.86675e+06	1.96023e+06	-0.273836	1.52996	-	-	29	64	-
1201	ABL1	23713.6	27744.7	25336.2	24292.8	27027.9	28383.7	0.0536392	0.164147	-	-	4	7.2	-
1202	EGFR	859907	871727	982120	892764	855549	943596	-0.0102197	0.0320844	-	-	39	37.5	-
1203	PGK1	7.46954e+06	1.53601e+07	1.11091e+07	1.0845e+07	9.20472e+06	9.08744e+06	-0.163534	0.270485	-	-	50	83	-
1204	AK1	247641	319886	301392	310257	315825	301083	0.101769	0.350272	-	-	14	61.9	-
1207	PLAU	44679.3	50334.1	45561.9	32850.9	36086.6	35664.8	-0.425692	2.16027	-	-	8	23.2	-
1208	ADA	368308	292346	307596	341032	330902	338409	0.0684841	0.229969	-	-	13	35.8	-
1209	CA2	335018	428076	427943	430249	464884	476566	0.211732	0.819754	-	-	9	48.8	-
1210	ASS1	465976	470415	562314	562036	594629	600138	0.234127	1.0779	-	-	16	30.1	-
1211	TIMP1	39398.5	50888.2	45837.7	29972.7	28562.1	30224.8	-0.609506	2.69246	+	-	4	23.7	-	MAPK-signaling effect	Song, G. et al. TIMP1 is a prognostic marker for the progression and metastasis of colon cancer through FAK-PI3K/AKT and MAPK pathway. J Exp Clin Cancer Res 35, 148 (2016).
1212	CST3	54292.1	34131.3	27737.7	30678.5	30762.9	27283.3	-0.332414	0.69558	-	-	4	30.8	-
1215	NRAS	404785	639834	470854	532753	471423	434551	-0.0533722	0.109498	-	-	4	27.5	-
1216	HRAS	613458	688173	683802	729174	662196	635753	0.0295569	0.0971678	-	-	6	22.2	-
1219	LDLR	343836	350540	378839	329675	264727	280716	-0.299409	1.37983	-	-	15	20.2	-
1221	TGFB1	60719.8	72826	66682.8	59551.9	63211.9	63802.5	-0.0986595	0.368172	-	-	6	16.9	-
1226	HLA-B	103138	170610	132574	134833	115537	126933	-0.0794901	0.165171	-	-	3	10.5	-
1229	COL1A1	182045	163356	217175	140299	140091	174146	-0.305335	1.09542	-	-	4	3.8	-
1230	COL2A1	14740.9	17982.5	17316.8	12446.5	10131.2	13700.6	-0.469934	1.69969	-	-	3	2.1	-
1231	LMNA	4.49873e+06	6.70922e+06	6.10875e+06	5.35623e+06	5.0847e+06	5.34936e+06	-0.113265	0.287727	-	-	83	81.3	-
1235	MBP	81698.9	20769.9	22859	24081	20696.2	19117.6	-0.675136	0.697784	-	-	3	16.2	-
1236	FN1	85060.1	46672.3	70682.3	47376	44344.6	58195.7	-0.399524	0.91332	-	-	13	7	-
1238	TFRC	3.33223e+06	4.58662e+06	4.22744e+06	3.67595e+06	4.41194e+06	4.3901e+06	0.0466934	0.110602	-	-	50	58.2	-
1241	FTL	71361	62549.9	90575.8	73769.8	51559.1	88515.5	-0.0880277	0.150295	-	-	6	41.7	-
1242	FTH1	15028.8	16606.1	17755.3	13519.7	11803.5	15160.6	-0.291029	1.08915	-	-	7	49.2	-
1243	MT2A	639444	1.00595e+06	570847	42055.9	19346.7	56994.6	-4.31699	5.15671	+	-	4	70.5	-	inhibits MAPK14-signaling	Wang, C. et al. Compensatory upregulation of MT2A alleviates neurogenic intermittent claudication through inhibiting activated p38 MAPK-mediated neuronal apoptosis. Hum Cell 37, 675–688 (2024).
1252	HMGCR	24787.5	25459.3	28234.9	26131.8	31900	31824.3	0.191401	0.711764	-	-	4	5.4	-
1253	CAT	1.31433e+06	1.76722e+06	1.51097e+06	1.50741e+06	1.51437e+06	1.45838e+06	-0.0253779	0.0681895	-	-	29	46.1	-
1254	RAF1	103312	134079	121398	125457	148591	141258	0.21568	0.804503	-	-	9	18.5	-
1255	GBA	197632	173408	213084	193977	235636	239794	0.195273	0.719252	-	-	9	18	-
1256	FUCA1	130683	161103	158737	157648	189900	175641	0.217961	0.845493	-	-	4	10.1	-
1257	ALDOA	7.89939e+06	1.3416e+07	9.1342e+06	9.84863e+06	9.69016e+06	9.55607e+06	-0.0286793	0.0508938	-	-	4	6	-
1259	CSTB	617750	386686	371934	374954	438690	454732	-0.082768	0.155591	-	-	7	89.8	-
1260	ANXA1	2.37785e+06	4.16162e+06	2.14915e+06	2.74506e+06	2.12818e+06	1.99073e+06	-0.290272	0.526076	-	-	36	76.9	-
1261	APOB	44542	50708.3	52090.7	44307.3	49739	53499.4	0.00100993	0.00263786	-	-	4	0.8	-
1263	PRNP	93831.2	30148.1	38216.2	36033.7	30292.4	30416.1	-0.567725	0.747993	-	-	3	12.3	-
1264	SOD2	927131	824257	774833	782613	704454	633293	-0.254025	1.06813	-	-	10	44.3	-
1265	OAT	1.63719e+06	2.102e+06	2.02744e+06	1.9152e+06	1.76974e+06	1.71542e+06	-0.087685	0.27546	-	-	25	56.7	-
1266	TK1	1.15197e+06	929003	931864	847297	750177	772026	-0.341027	1.51669	-	-	18	67.9	-
1269	TUBB4A	112144	207457	163969	169720	178504	162106	0.121489	0.231507	-	-	4	11.3	-
1270	GAPDH	1.58142e+07	2.67568e+07	2.10734e+07	1.90655e+07	2.04218e+07	1.87033e+07	-0.0973937	0.194224	-	-	37	73.4	-
1271	ASL	354227	360214	358746	347538	413216	461636	0.178111	0.681245	-	-	17	35.1	-
1272	HLA-A	395371	416578	424609	411407	364787	390795	-0.0846314	0.351535	-	-	6	17.3	-
1273	ERBB2	62022.7	84529.3	72825	68305.5	66337.2	63025.8	-0.139639	0.455248	-	-	9	7.4	-
1274	CAPNS1	1.88258e+06	330640	647322	561823	768744	851583	-0.043873	0.0272348	-	-	14	72.8	-
1276	HSPB1	984043	1.21544e+06	971316	1.15803e+06	923343	985381	-0.0469732	0.124643	-	-	15	66.3	-
1277	TYMS	471727	407785	531258	461538	434516	516625	0.00660079	0.0165769	-	-	15	52.7	-
1278	RPN1	2.39225e+06	4.80759e+06	3.67447e+06	3.67119e+06	3.39908e+06	3.04118e+06	-0.0517325	0.0769774	-	-	47	59.3	-
1279	RPN2	1.01765e+06	688173	1.03534e+06	852086	1.09336e+06	1.24651e+06	0.226512	0.512468	-	-	21	38.4	-
1280	GNAI2	340073	384496	394548	384920	425295	425906	0.144849	0.62414	-	-	10	34.1	-
1282	SLC4A2	192992	142537	174920	173493	178883	205632	0.135797	0.419492	-	-	14	13.2	-
1283	ATP1A1	5.61246e+06	6.29222e+06	6.32359e+06	6.42414e+06	5.77504e+06	5.94816e+06	-0.00572329	0.016453	-	-	37	30.8	-
1284	ATP1B1	720506	721372	698799	768724	638455	674532	-0.0445649	0.152454	-	-	16	36.5	-
1288	ARG1	2638.84	2372.37	4721.64	3682.97	3241.1	4141.26	0.2473	0.413229	-	-	3	11	+
1289	APOD	1214.1	1220.1	829.791	809.063	1607.84	48147.1	1.89037	0.702384	-	-	3	21.2	+
1290	ALDH2	1.07912e+06	1.26446e+06	1.27387e+06	1.29343e+06	1.42419e+06	1.46342e+06	0.211025	0.92556	-	-	23	39.8	-
1292	HMGN1	825359	381095	656781	764624	254760	671885	-0.219494	0.195499	-	-	12	62	-
1293	SLC25A5	1.78952e+06	3.70739e+06	2.70427e+06	2.23197e+06	2.78526e+06	2.3007e+06	-0.109002	0.167508	-	-	12	31.2	-
1294	ISG15	205794	258639	261566	275471	291984	285304	0.240323	1.00423	-	-	5	25.5	-
1295	PCCA	131186	131125	135581	125896	143481	147996	0.0656456	0.241138	-	-	17	25.7	-
1296	PCCB	158189	203964	169767	162211	168942	161200	-0.10342	0.357207	-	-	19	41.2	-
1297	EIF2S1	2.34946e+06	3.43199e+06	2.84124e+06	2.86502e+06	2.59591e+06	2.50193e+06	-0.100022	0.261263	-	-	37	79.4	-
1298	HMGN2	5.01469e+06	1.55233e+06	2.913e+06	3.59347e+06	1.15458e+06	3.1669e+06	-0.262429	0.198105	-	-	11	67.8	-
1300	ICAM1	28263.2	24732.7	23075.9	24409.4	21603.1	23117.8	-0.134684	0.476741	-	-	4	8.5	-
1303	RPLP0;RPLP0P6	2.16219e+06	1.555e+06	1.92708e+06	1.83911e+06	2.0848e+06	2.37262e+06	0.16319	0.462631	-	-	17	50.2	-
1305	POLR3D	29047.9	37085.6	35238.3	32399.6	26750.9	34052.4	-0.121039	0.344488	-	-	10	29.9	-
1306	SSB	3.06394e+06	3.388e+06	3.3829e+06	3.69739e+06	2.72809e+06	3.03859e+06	-0.0654277	0.180514	-	-	38	67.2	-
1308	ITGB1	3.51529e+06	3.81188e+06	3.60203e+06	3.58545e+06	2.2386e+06	2.73423e+06	-0.379024	1.16871	-	-	35	36.2	-
1309	KRT18	2.9151e+06	4.33959e+06	3.31498e+06	3.2446e+06	3.49432e+06	3.28657e+06	-0.0568236	0.133413	-	-	31	57.2	-
1311	UROD	528204	404862	332572	355937	327563	304276	-0.334471	1.01062	-	-	11	32.7	-
1312	INSR	135437	122264	151086	142380	130605	151088	0.0557854	0.174694	-	-	10	7.4	-
1313	GLA	46055.2	61371.5	58101.8	61743.1	53948.3	49797	0.00479903	0.0106389	-	-	9	26.8	-
1314	GSN	1.02924e+06	1.51572e+06	1.34044e+06	1.34244e+06	1.32313e+06	1.27077e+06	0.0367456	0.0862554	-	-	14	22	-
1315	RB1	566563	619579	686661	613858	633093	678430	0.0431326	0.141566	-	-	28	27.4	-
1317	CDK1	998773	1.63058e+06	1.31557e+06	1.27625e+06	1.36335e+06	1.36444e+06	0.0493579	0.101738	-	-	17	60.3	-
1318	ATP5B	3.60313e+06	5.27703e+06	4.45087e+06	4.67291e+06	4.64846e+06	4.65779e+06	0.0858851	0.223352	-	-	28	58.6	-
1320	S100A6	6.48523e+06	2.44621e+06	1.52205e+06	1.11536e+06	1.08115e+06	1.13526e+06	-1.3802	1.74099	+	-	13	65.6	-	MAPK-signaling	Li, A. et al. S100A6 promotes cell proliferation in human nasopharyngeal carcinoma via the p38/MAPK signaling pathway. Mol Carcinog 56, 972–984 (2017).
1321	EIF4E	392733	317397	377799	406782	425080	454717	0.2465	1.08703	-	-	11	37.3	-
1322	ENO1	2.24381e+07	2.28766e+07	2.43552e+07	1.90417e+07	2.00461e+07	2.37607e+07	-0.154332	0.52104	-	-	17	21.2	-
1324	PYGL	3.50638e+06	4.37272e+06	4.8038e+06	4.55608e+06	4.9992e+06	4.85686e+06	0.195607	0.658803	-	-	57	58.5	-
1325	GPI	3.94742e+06	5.97432e+06	5.24715e+06	4.49792e+06	4.82592e+06	4.92144e+06	-0.0706928	0.163468	-	-	33	45	-
1326	POLB	84705.2	138745	130631	139459	120864	129684	0.16992	0.385289	-	-	9	24.5	-
1334	ITGAV	800250	707224	766923	736419	662146	704335	-0.112587	0.479021	-	-	34	35.4	-
1335	HEXA	525954	576719	593178	586719	638025	660565	0.152904	0.691607	-	-	14	22.5	-
1336	SERPINE2	59108.2	57170.5	61936.3	36332.1	49412.7	43750	-0.471335	1.94579	-	-	5	12.3	-
1337	EPHX1	461898	370950	465734	388981	556748	604353	0.237937	0.611748	-	-	24	41.5	-
1338	DBI	3.7507e+06	508243	453777	462252	491989	389184	-1.09628	0.758838	-	-	11	94.3	-
1340	LDHB	3.67243e+06	3.90999e+06	4.22281e+06	3.9995e+06	4.35022e+06	4.51538e+06	0.124551	0.48837	-	-	18	42.5	-
1341	CENPB	7916.8	15000.2	12799.7	10859	7044.54	6922.09	-0.507112	0.960267	-	-	4	7.3	+
1342	GPX1	208760	219229	213943	241562	205407	219599	0.0514114	0.185603	-	-	8	48.8	-
1343	PGK2	93309	145224	124121	126485	125187	117480	0.0484495	0.106229	-	-	3	3.8	-
1344	P4HB	7.79695e+06	1.02047e+07	8.30503e+06	9.29481e+06	7.48722e+06	8.11739e+06	-0.0753948	0.195709	-	-	58	69.9	-
1345	H1F0	509108	1.25888e+06	739235	754709	805007	672216	-0.0714091	0.0879087	-	-	11	36.6	-
1346	ACYP1	343555	272092	300228	280385	331547	313381	0.0179497	0.0486872	-	-	9	65.7	-
1347	CTSD	793287	1.11789e+06	916223	919803	1.07142e+06	942388	0.0642802	0.16609	-	-	17	39.3	-
1348	ANXA2;ANXA2P2	8.18395e+06	1.43443e+07	1.07706e+07	1.1006e+07	1.05634e+07	1.01445e+07	-0.0334591	0.0582867	-	-	51	86.4	-
1350	CAPN1	1.59923e+06	2.24758e+06	2.09468e+06	1.84525e+06	2.00461e+06	1.93046e+06	-0.0254648	0.0607535	-	-	38	43.7	-
1351	TUBB	1.66029e+06	2.53948e+06	2.41349e+06	2.44621e+06	2.35901e+06	2.38715e+06	0.145644	0.370176	-	-	5	16.2	-
1353	HEXB	1.16496e+06	968531	1.07974e+06	1.01535e+06	1.10142e+06	1.17505e+06	0.0364091	0.112695	-	-	21	36.2	-
1354	CTSL	19279.8	20491.9	18686.5	18778.4	20941.6	23366.6	0.10525	0.34955	-	-	5	16.5	-
1355	PFN1	6.10706e+06	8.65398e+06	7.11965e+06	6.57194e+06	7.5191e+06	7.2535e+06	-0.0233643	0.052809	-	-	16	77.9	-
1356	BPGM	50318.3	60050.4	55382.7	59565.6	51684.3	50999.5	-0.0306678	0.0884654	-	-	5	27.4	-
1357	APRT	851605	535819	678502	704967	793472	790235	0.171244	0.445303	-	-	10	70.1	-
1358	EPRS	3.6342e+06	5.78587e+06	5.45159e+06	5.35423e+06	5.25646e+06	5.14971e+06	0.112805	0.249571	-	-	92	55.2	-
1359	CTSB	357568	321754	376850	332358	291098	278558	-0.228648	1.00716	-	-	9	24.5	-
1360	HSP90AA1	1.05147e+07	1.57988e+07	1.44158e+07	1.407e+07	1.26672e+07	1.36258e+07	0.00672987	0.0130971	-	-	39	34.9	-
1361	GALT	25558.9	21266.4	19450.5	24533.5	22282.3	24392.2	0.111622	0.342719	-	-	4	13.2	-
1362	HNRNPC	1.60197e+06	1.99701e+06	2.02156e+06	1.79373e+06	1.95579e+06	1.8981e+06	0.0140353	0.0377012	-	-	26	53.2	-
1364	LAMB1	696470	719758	761758	747037	656315	760590	-0.0114062	0.0356626	-	-	31	19.3	-
1365	YES1	291115	412290	401656	355900	348002	352304	-0.0479401	0.1187	-	-	8	20.8	-
1368	TPM2	627278	134122	165122	159616	134944	164796	-0.65618	0.609939	-	-	5	13.7	-
1370	FH	1.06037e+06	1.40402e+06	1.17307e+06	1.21716e+06	1.28012e+06	1.20896e+06	0.0363853	0.102487	-	-	24	46	-
1373	SP1	238381	241109	253384	257006	237470	242210	0.00717394	0.0243374	-	-	10	19.2	-
1375	IGF1R	51769.2	98454.1	68183.6	84215.7	63113.2	55704.4	-0.0770485	0.113061	-	-	8	6	-
1376	COL1A2	137807	120129	143864	102243	98554.7	120184	-0.325233	1.40447	-	-	5	4.5	-
1377	ANXA6	1.7399e+06	1.86098e+06	2.06597e+06	2.06512e+06	1.9993e+06	2.25338e+06	0.158639	0.656422	-	-	53	64.6	-
1379	CD55	609849	262213	352552	406970	282991	330815	-0.188444	0.262741	-	-	14	39.3	-
1380	ABCB1	27106.9	30516.7	29699.6	30654.7	35425.1	37395.2	0.241677	1.00142	-	-	5	4.3	-
1381	SLC3A2	1.42488e+06	1.6469e+06	1.51674e+06	1.62688e+06	1.38978e+06	1.42341e+06	-0.0484131	0.156915	-	-	25	43.3	-
1383	GUSB	101397	94532.3	103087	82513.4	119228	116760	0.0724011	0.175063	-	-	8	13.3	-
1384	PFKM	1.28722e+06	1.6343e+06	1.5781e+06	1.48748e+06	1.74697e+06	1.65817e+06	0.1254	0.416881	-	-	31	34.2	-
1385	HSP90AB1	1.8704e+07	2.56213e+07	2.4605e+07	2.23761e+07	2.29021e+07	2.42958e+07	0.0261695	0.0587058	-	-	45	56.1	-
1386	SRPR	468795	650321	642135	620891	703113	666721	0.190732	0.603625	-	-	23	32.4	-
1387	ASNS	1.5071e+06	2.15611e+06	2.05479e+06	2.08631e+06	2.40695e+06	2.32271e+06	0.268258	0.864845	-	-	32	54.7	-
1390	HMBS	445441	551258	524839	542067	520549	551967	0.0910825	0.330932	-	-	12	30.8	-
1391	PDHA1	579023	760652	730680	630907	691413	689577	-0.0324695	0.0880637	-	-	23	47.9	-
1392	CYC1	384250	304230	246061	455922	326589	267439	0.156417	0.282462	-	-	7	33.8	-
1393	SNRPB2	506417	329430	481070	472719	406146	511519	0.0970765	0.210095	-	-	8	38.7	-
1394	MET	567540	557867	630867	584951	615006	613904	0.0483156	0.180252	-	-	26	19.7	-
1395	MFI2	404986	553151	492891	456824	391284	414975	-0.191311	0.655047	-	-	18	25.6	-
1397	SNRNP70	1.36134e+06	1.86371e+06	1.59189e+06	1.54113e+06	1.92961e+06	1.67371e+06	0.100468	0.27356	-	-	30	50.2	-
1398	ITGA5	369292	314202	341308	339791	293312	320832	-0.102875	0.391949	-	-	11	12.1	-
1399	NFIC	120185	180594	160048	166925	137182	134581	-0.05758	0.123709	-	-	9	20.2	-
1400	RPS17	1.81811e+06	1.58907e+06	1.55256e+06	1.85841e+06	1.33337e+06	1.48513e+06	-0.0951738	0.260705	-	-	13	65.9	-
1401	GNAI3	173347	177349	194663	168404	159430	182833	-0.0952849	0.37467	-	-	8	19.8	-
1402	ANXA5	1.98415e+06	1.87619e+06	2.19639e+06	2.24087e+06	2.00752e+06	2.30789e+06	0.114863	0.435339	-	-	26	51.6	-
1403	RPSA	3.52734e+06	1.9684e+06	1.69213e+06	2.28625e+06	2.40505e+06	1.85164e+06	-0.0688635	0.0942214	-	-	15	56.6	-
1404	CD63	144249	62965.7	109370	84084.1	70902	110911	-0.195734	0.265485	-	-	3	17.9	-
1405	MRPL3	474727	736016	605722	522260	603369	570810	-0.078224	0.181367	-	-	10	28.7	-
1406	SNRPA	2.2035e+06	1.43648e+06	1.48532e+06	1.55643e+06	1.42166e+06	1.61459e+06	-0.132042	0.31527	-	-	13	47.9	-
1409	ENO2	508861	616619	564428	420609	461343	460917	-0.328538	1.6175	-	-	14	43.1	-
1410	ACAA1	507140	664903	598286	666358	568056	582705	0.0429104	0.117606	-	-	16	46.5	-
1411	SRP19	579492	693324	749926	734551	608454	639104	-0.0256673	0.06655	-	-	6	43.8	-
1412	GSTP1	2.27193e+06	1.86893e+06	1.8647e+06	2.40998e+06	2.12528e+06	2.08322e+06	0.143471	0.515277	-	-	14	56.2	-
1414	LGALS1	2.12289e+06	1.29555e+06	1.27805e+06	1.75562e+06	1.23907e+06	1.10415e+06	-0.183125	0.315256	-	-	12	76.3	-
1415	QDPR	903428	1.33825e+06	1.11228e+06	1.16444e+06	1.18421e+06	1.13126e+06	0.0713845	0.182156	-	-	11	59.8	-
1416	HMGB1;HMGB1P1	7.25394e+06	1.09878e+07	9.37413e+06	9.87747e+06	5.37852e+06	7.99499e+06	-0.271612	0.504937	-	-	20	36.3	-
1417	RBP1	902290	527827	690221	654963	649042	718014	-0.0356597	0.066737	-	-	15	87.4	-
1421	CLTA	1.77311e+06	536403	388208	439700	453450	328010	-0.832384	0.850067	-	-	13	31.2	-
1422	CLTB	1.21122e+06	102047	149323	158802	161138	145968	-0.768297	0.426216	-	-	13	35.1	-
1423	ANXA4	1.07651e+06	1.08072e+06	1.24415e+06	1.18971e+06	1.25757e+06	1.31735e+06	0.148456	0.636024	-	-	25	56.1	-
1424	CNP	434835	632139	564043	505137	544871	513375	-0.0446378	0.109037	-	-	19	42.9	-
1425	HMOX1	70932.5	36407.4	31166.5	36423.6	42270.3	35103.8	-0.19151	0.275592	-	-	6	28.8	-
1426	DLD	2.02091e+06	2.26638e+06	2.29426e+06	2.15525e+06	2.1235e+06	2.25122e+06	-0.00947078	0.0297334	-	-	25	44.8	-
1428	HNRNPA1;HNRNPA1L2	1.60197e+06	3.11682e+06	1.9872e+06	1.9775e+06	2.3389e+06	2.13212e+06	-0.00295604	0.00424398	-	-	25	68.1	-
1429	SNRPA1	776280	397676	557127	628237	579705	634012	0.141653	0.259572	-	-	19	54.5	-
1430	CTSH	80513.8	76853.2	86985.4	91189.3	75244.1	83151.7	0.0280246	0.0837476	-	-	3	11.3	-
1431	COX6C	1.2455e+06	368095	320886	329211	332116	324888	-0.683384	0.74375	-	-	8	52	-
1432	TACSTD2	38015.2	45395.9	40242.5	42794.2	36630.4	35263.5	-0.109741	0.359936	-	-	5	18.3	-
1433	PARP1	3.03723e+06	5.40629e+06	4.77295e+06	4.35213e+06	4.47291e+06	4.47554e+06	0.0509068	0.0881129	-	-	65	46.4	-
1434	POLA1	308108	351719	373629	340945	353871	358086	0.0312	0.101329	-	-	27	18.3	-
1437	LTA4H	1.74553e+06	2.22995e+06	2.00088e+06	1.89251e+06	2.03459e+06	2.1035e+06	0.0188386	0.0518527	-	-	38	60.7	-
1438	ALDOC	2.02259e+06	2.31385e+06	2.2364e+06	2.28939e+06	2.44009e+06	2.34903e+06	0.108762	0.448265	-	-	23	50.8	-
1440	FBXO45	5241.6	5050.66	5817.97	6506.38	6004.35	5597.91	0.168586	0.59109	-	-	3	9.1	+
1442	ATXN1L	37685.1	42951.6	44339.2	47526.4	46121.6	46385.1	0.167515	0.717668	-	-	6	8.7	-
1444	POLR2M	51787.3	21365	32324.8	39068.6	24684.2	25980.1	-0.171161	0.210741	-	-	3	10.6	-
1448	GSTT2B;GSTT2	33101.4	34934.9	28615.8	33866.3	29307.1	32101.9	-0.0182029	0.0490934	-	-	4	16.4	-
1456	SULT1A4;SULT1A3;SULT1A1	21902.4	18217	26623.4	23961.9	31538.3	33021.1	0.410719	1.19231	-	-	3	18.6	-
1457	HSPA1A;HSPA1B	9.49561e+06	1.46831e+07	1.16346e+07	1.22399e+07	1.12243e+07	1.12253e+07	-0.0243124	0.0488773	-	-	33	47.7	-
1459		5.01254e+06	100570	317643	305306	402428	362646	-0.615178	0.200692	-	-	12	46.3	-
1460		85964	34774.8	50867.9	65960.1	52147.2	59195.4	0.14038	0.1832	-	-	5	38.3	-
1464	FDX1	606676	349299	263940	230694	196540	170823	-0.950764	1.92122	+	-	6	29.9	-
1466	TROVE2	1.06821e+06	1.47228e+06	1.28156e+06	1.12991e+06	1.27936e+06	1.23251e+06	-0.0593001	0.160604	-	-	29	48.9	-
1468	GAA	889167	822767	851399	811558	861304	932348	0.0217703	0.0727352	-	-	24	25.5	-
1469	RRAS	122475	139465	129840	136137	159658	154842	0.200576	0.891377	-	-	7	42.7	-
1470	HLA-C	537337	623513	622787	650099	556634	584561	0.00658504	0.0188935	-	-	9	28.1	-
1471	ARAF	40743	46733.7	44531.3	39115	38921	39324.1	-0.167384	0.75011	-	-	6	14.7	-
1473	DLAT	641780	1.00992e+06	807223	828531	815960	787344	0.00827772	0.0167516	-	-	18	33.8	-
1474	PTPRF	313759	283876	321316	271948	280031	285937	-0.131432	0.604077	-	-	22	15.7	-
1475	TXN	2.45927e+06	1.08091e+06	1.4287e+06	1.24292e+06	1.17051e+06	1.22771e+06	-0.362778	0.653458	-	-	8	58.1	-
1476	COX5B	1.77753e+06	337000	379777	399950	378244	348622	-0.702968	0.591287	-	-	9	51.2	-
1477	CTSA	174613	156729	187238	167075	153043	171240	-0.0756163	0.269407	-	-	8	18.6	-
1478	MGST1	325898	178149	260346	203128	202295	242253	-0.200859	0.414178	-	-	4	29.9	-
1479	MAPT	1.0052e+06	952211	847376	1.07433e+06	728751	800995	-0.123704	0.322054	-	-	6	9.8	-
1481	PRKAR1A	905035	1.2366e+06	1.25681e+06	1.13258e+06	1.27709e+06	1.19904e+06	0.100721	0.27549	-	-	19	43.3	-
1482	UROS	71026.2	66558.6	78989.8	87088.9	65739	73054.2	0.0545212	0.146902	-	-	5	26	-
1483	ESD	1.2909e+06	2.36883e+06	1.78491e+06	1.88912e+06	1.87712e+06	1.72635e+06	0.055186	0.0962941	-	-	12	39.7	-
1484	HSPD1	1.05173e+07	1.17238e+07	1.18572e+07	1.2039e+07	9.1516e+06	1.13233e+07	-0.076291	0.208724	-	-	64	82.7	-
1485	CLU	217478	235183	208055	128302	91943.5	421275	-0.366162	0.316	-	-	7	20.4	-
1486	HSPA5	1.0279e+07	1.44789e+07	1.24189e+07	1.30922e+07	1.15468e+07	1.18884e+07	-0.0134774	0.029544	-	-	66	67.3	-
1487	LAMC1	668616	733224	747891	659124	565652	642456	-0.204732	0.946528	-	-	45	30.1	-
1488	ACP2	105127	65354.7	73635.3	67588.5	72194.6	82897.1	-0.107585	0.228831	-	-	8	26.5	-
1489	MAP2	4856.34	5171.17	5223.42	4948.82	5732.41	5640.06	0.0955287	0.30332	-	-	3	1.8	+
1491	HSPA8	2.70185e+07	3.54543e+07	3.03291e+07	3.1467e+07	3.02304e+07	3.01112e+07	-0.00682178	0.0158665	-	-	55	66.7	-
1492	SLC2A1	570915	1.01309e+06	761238	916043	885196	881516	0.23303	0.555693	-	-	10	12.8	-
1493	SLC2A3;SLC2A14	83694.2	105665	87098.4	101372	93898.9	86327.7	0.0311081	0.0845638	-	-	4	11.3	-
1494	EPB41	184944	251813	245010	234617	257087	250006	0.134082	0.417979	-	-	14	29.6	-
1495	UMPS	738116	1.05522e+06	990449	960080	1.02467e+06	981124	0.107758	0.300591	-	-	24	36.9	-
1496	PDHB	950431	929996	1.02158e+06	901940	897680	1.02202e+06	-0.0419872	0.145514	-	-	13	47.1	-
1497	DBT	137332	131448	152894	136551	147313	155691	0.0607737	0.211244	-	-	11	19.3	-
1498	PYGB	1.63605e+06	1.67942e+06	2.0471e+06	1.90366e+06	2.13843e+06	2.14018e+06	0.210433	0.828096	-	-	42	49.1	-
1499	RALA	994354	1.39484e+06	1.26913e+06	1.24455e+06	1.34197e+06	1.25151e+06	0.08263	0.229966	-	-	13	30.6	-
1500	RALB	295173	339315	366396	353016	382317	374930	0.154512	0.630993	-	-	8	23.8	-
1501	BCR	72807.2	92627.2	102103	90751.8	85247.6	86401	-0.0142795	0.033829	-	-	13	11.7	-
1502	LAMP1	450871	748365	648667	816560	475016	442031	-0.117418	0.166474	-	-	7	14.1	-
1503	ACADM	627017	1.03722e+06	861491	842396	871701	780972	0.0112022	0.0207377	-	-	23	43.7	-
1504	TOP1	2.72153e+06	3.54474e+06	3.4254e+06	2.74794e+06	3.46624e+06	3.11641e+06	-0.0515889	0.128992	-	-	58	46.3	-
1505	TOP2A	634442	884510	894016	758570	903056	848246	0.0706369	0.170851	-	-	45	31.2	-
1506	G6PD	1.83022e+06	2.17466e+06	2.43914e+06	2.21329e+06	2.39658e+06	2.39089e+06	0.128511	0.427137	-	-	37	67.6	-
1507	UBL4A	261936	82965.5	72615.9	70430.3	87658.3	74800.4	-0.590936	0.652321	-	-	5	33.1	-
1509	PC	251906	360332	339703	304491	308666	311425	-0.0250513	0.0591503	-	-	28	27.6	-
1510	MTHFD1	2.17766e+06	3.00178e+06	3.02805e+06	2.90764e+06	2.63601e+06	2.8424e+06	0.0461118	0.110669	-	-	51	47.3	-
1511	IGF2R	3.03321e+06	3.12756e+06	3.22141e+06	3.35153e+06	2.70937e+06	2.77192e+06	-0.0933046	0.319203	-	-	70	27.2	-
1512	ADH5	1.79916e+06	2.35785e+06	2.27143e+06	1.92497e+06	1.51336e+06	1.62308e+06	-0.342357	1.23875	-	-	21	42	-
1513	CDK4	40794.6	41621.1	43888.2	38361.6	40957.4	42367.7	-0.054259	0.194227	-	-	8	32.3	-
1514	SRF	22593.4	39418.2	27530.9	30543.1	30549.2	28097.5	0.0322014	0.0561974	-	-	3	9.1	-
1515	PRPS2	446177	392668	434486	393958	417517	431876	-0.0332487	0.115501	-	-	9	32.1	-
1516	ODC1	264467	407971	339782	289348	259174	254580	-0.313772	0.991216	-	-	10	25.6	-
1517	PABPC1;PABPC3	4.28374e+06	8.49512e+06	5.7096e+06	5.47357e+06	5.4649e+06	4.86247e+06	-0.171509	0.308091	-	-	38	48.1	-
1518	PCNA	2.73814e+06	5.46257e+06	3.54169e+06	3.60337e+06	3.01394e+06	2.92266e+06	-0.246311	0.46082	-	-	19	65.1	-
1520	HARS	1.81375e+06	1.31138e+06	2.01817e+06	2.17769e+06	1.93543e+06	2.31839e+06	0.341823	1.03302	-	-	34	47.2	-
1522	COL6A1	156173	153520	184063	139697	114503	127079	-0.372789	1.65171	-	-	17	16.9	-
1523	COL6A2	106405	109630	122528	117719	154346	141992	0.283998	1.12892	-	-	3	2.4	-
1525	COL6A3	73041.6	64200.5	54931.8	51535.3	46401.2	42156.2	-0.451159	1.77617	-	-	5	1.4	-
1526	SLC25A4	198670	278440	259148	218659	286621	252279	0.0471096	0.105321	-	-	6	20.1	-
1527	SLC25A6	193374	304112	293470	291404	250662	240369	0.00826885	0.014779	-	-	7	21.1	-
1528	IMPDH2	3.03428e+06	3.57894e+06	3.85224e+06	3.1996e+06	3.76916e+06	4.12875e+06	0.0837514	0.22874	-	-	32	58.6	-
1529	TPR	7.12874e+06	5.59052e+06	7.83083e+06	8.20947e+06	4.72815e+06	7.09125e+06	-0.0603971	0.0972092	-	-	176	60.1	-
1531	CKB	2.99746e+06	4.02051e+06	3.35985e+06	4.10806e+06	3.51531e+06	3.71881e+06	0.135812	0.423493	-	-	25	74	-
1532	ANXA3	2.90459e+06	3.91328e+06	3.70386e+06	3.90749e+06	3.77624e+06	3.727e+06	0.12849	0.405993	-	-	34	70.6	-
1533	CKMT1A	429190	686932	518963	528353	501223	491986	-0.0772825	0.174191	-	-	20	46	-
1535	BCKDHA	129699	142096	155516	128628	144834	147636	-0.0198143	0.0582807	-	-	12	29.2	-
1536	SKI	18204.5	23240.3	22992.3	19503	18597.9	19570.7	-0.151515	0.509579	-	-	4	9.3	-
1537	ACTN1	2.9771e+06	2.41202e+06	2.79954e+06	2.84283e+06	2.63361e+06	2.94898e+06	0.045083	0.136796	-	-	43	46.4	-
1538	ACE	47688.3	62922.2	53149.6	52875.4	54642.7	55429.7	0.00200699	0.00505259	-	-	6	4.6	-
1539	CDH1	220430	123325	142904	145978	129707	139603	-0.185167	0.390659	-	-	10	13	-
1540	SRC	398605	520126	518612	442935	521257	505521	0.0394606	0.102112	-	-	9	21.1	-
1541	PEPD	735705	772690	821767	768799	657567	651417	-0.168141	0.721914	-	-	17	32.3	-
1542	XRCC6	2.37189e+06	3.9991e+06	3.52428e+06	3.50898e+06	3.42652e+06	3.34986e+06	0.0896178	0.181258	-	-	48	63.4	-
1543	XRCC5	3.07338e+06	3.47984e+06	4.28655e+06	4.28306e+06	4.33833e+06	4.58428e+06	0.297938	1.10047	-	-	42	51.9	-
1544	UNG	87088.8	98373.4	96246.7	95452.7	91183.3	97896.6	0.0157741	0.0510274	-	-	8	37.1	-
1546	COX4I1	1.61905e+06	492773	714858	664364	739603	782368	-0.189694	0.19646	-	-	12	47.9	-
1548	ALAS1	220551	281220	275083	245323	249346	253401	-0.0461417	0.139363	-	-	13	18.4	-
1549	IFI30	104176	30435.4	34137.6	28255.4	29909.2	23975	-0.805804	0.996275	-	-	3	13.2	-
1550	LAMP2	97453.5	51374.7	68897.8	64098.5	57565.7	69435.3	-0.14302	0.262326	-	-	3	6.1	-
1551	RNH1	1.09753e+06	712684	642553	1.18749e+06	704681	565948	-0.0285955	0.0326979	-	-	21	43	-
1553	CYBA	64617.3	88103.5	81609.4	59833.9	75115.1	63952.1	-0.230932	0.736675	-	-	3	19	-
1555	VCAN	175162	196393	197240	138093	155067	164293	-0.315863	1.52236	-	-	19	7.7	-
1556	ATP1A3	165601	206024	188244	195080	193619	190299	0.0541404	0.18104	-	-	14	13.2	-
1557	EEF2	1.48112e+07	2.37801e+07	1.97556e+07	1.90567e+07	1.83854e+07	1.8082e+07	-0.0450996	0.088898	-	-	78	63.1	-
1559	PDIA4	4.00895e+06	5.96471e+06	4.87206e+06	5.26171e+06	4.80973e+06	5.08125e+06	0.0474872	0.109252	-	-	55	60.3	-
1562	TPT1	3.46219e+06	1.14123e+06	1.61619e+06	1.45401e+06	1.56724e+06	1.69341e+06	-0.242223	0.281883	-	-	12	50	-
1564	F3	379429	571804	463123	511793	480695	439111	0.0348388	0.0771275	-	-	10	24.4	-
1565	HLA-E	14092.8	17624.4	15168.5	15830	18948.3	18158.2	0.177247	0.598598	-	-	5	20.1	-
1566	LCP1	58802.2	30382.6	38808.3	42562.3	38374.6	41923.2	-0.00600194	0.00882265	-	-	5	9.9	-
1567	PLS3	3.0531e+06	2.43064e+06	2.56108e+06	3.03651e+06	2.44882e+06	2.53501e+06	-0.00395553	0.00938409	-	-	30	39.8	-
1568	APEH	1.99708e+06	2.36008e+06	2.25674e+06	2.33401e+06	2.34371e+06	2.39405e+06	0.100032	0.392	-	-	26	34	-
1569	ETFA	1.50623e+06	2.43703e+06	2.12757e+06	2.02363e+06	1.60822e+06	1.64379e+06	-0.181944	0.417722	-	-	17	62.2	-
1570	GYS1	880396	1.22649e+06	1.13008e+06	1.02178e+06	1.09898e+06	1.02924e+06	-0.0261178	0.0645809	-	-	23	36.6	-
1571	PRKAR2A	494679	665338	621996	664690	687720	652611	0.18108	0.656297	-	-	15	42.3	-
1574	GTF2F2	649895	831455	786022	750208	756779	788409	0.0252313	0.0727697	-	-	19	71.5	-
1575	CD59	657287	266867	193092	219537	184487	170751	-0.764022	1.0093	-	-	6	28.1	-
1576	MTHFD2	475068	1.05497e+06	589550	655640	547717	526665	-0.214553	0.334656	-	-	15	36.6	-
1577	MIF	1.48527e+06	728880	540051	867768	629260	500170	-0.366015	0.452055	-	-	5	30.4	-
1580	PRKCSH	4.27195e+06	1.79229e+06	2.04224e+06	2.67034e+06	2.33106e+06	2.30775e+06	-0.040785	0.0470692	-	-	27	50.1	-
1581	FDPS	828238	880043	809980	932728	928213	861076	0.112182	0.504057	-	-	11	23.5	-
1584	AKR1A1	712137	726088	710010	847297	736833	781691	0.136889	0.631918	-	-	23	73.2	-
1585	PKM	8.47186e+06	1.44566e+07	1.13735e+07	1.12862e+07	1.27633e+07	1.12291e+07	0.0718799	0.135841	-	-	5	9.4	-
1586	PKM	67450.8	168103	118482	124889	132502	111439	0.152334	0.202406	-	-	4	3.2	-
1587	ACYP2	154158	251397	206835	192510	216031	208451	0.0376746	0.0751475	-	-	7	50.5	-
1588	HSP90B1	5.25626e+06	7.32169e+06	6.91803e+06	6.54812e+06	7.06275e+06	7.2125e+06	0.108412	0.296732	-	-	68	58.2	-
1589	CCNB1	658687	904492	758062	773826	593061	604885	-0.234055	0.717058	-	-	14	27.3	-
1590	MYL6B	65784.3	39953.8	37201.3	37297.3	37815.6	34390.4	-0.337123	0.78978	-	-	5	23.6	-
1591	SNRPB;SNRPN	676450	485606	583617	524103	527695	598513	-0.0706177	0.191673	-	-	9	35.9	-
1592	IDE	1.48473e+06	1.60048e+06	1.75903e+06	1.65884e+06	1.8202e+06	1.82474e+06	0.132823	0.539752	-	-	50	41.3	-
1594	POU2F1	90818.2	69593	77795.3	89761.5	85901.5	98881.9	0.21096	0.790348	-	-	7	15.6	-
1595	HNRNPL	2.63563e+06	3.64316e+06	3.59231e+06	3.35554e+06	3.43019e+06	3.42897e+06	0.0647859	0.167251	-	-	25	49.6	-
1596	DARS	1.61577e+06	1.41786e+06	1.92132e+06	1.69394e+06	2.00967e+06	2.06092e+06	0.224201	0.753849	-	-	35	62.3	-
1597	JUP	1.0986e+06	1.35301e+06	1.30009e+06	1.19856e+06	1.14886e+06	1.13404e+06	-0.102495	0.37827	-	-	27	44	-
1598	UQCRB	1.44537e+06	481758	333499	341672	408575	307527	-0.81181	0.87947	-	-	12	84.7	-
1600	GLUL	753850	980693	880025	884252	757880	749443	-0.12446	0.405025	-	-	21	44.2	-
1601	AKR1B1	331971	404818	366849	374691	400771	377677	0.0673709	0.239301	-	-	10	27.5	-
1602	PVR	674240	582391	556313	620828	502437	534044	-0.130351	0.452968	-	-	5	13.5	-
1603	RAC2	85281	139329	105152	109315	99944.7	93975.6	-0.0944066	0.204242	-	-	3	16.1	-
1604	GSPT1	2.69582e+06	2.99284e+06	2.94962e+06	3.22404e+06	3.07288e+06	3.17941e+06	0.134818	0.599534	-	-	36	43.7	-
1605	IFNGR1	38999.5	43448.6	38840	36772.1	29609.4	34095.5	-0.275353	1.15632	-	-	4	7.6	-
1608	EZR	1.39033e+07	2.68139e+07	1.80209e+07	1.80701e+07	1.85005e+07	1.66436e+07	-0.0906471	0.149271	-	-	74	63.7	-
1610	ATF2	77112.5	47149.5	54113.6	53636.3	40185.8	38509.9	-0.415023	1.03581	-	-	3	17.8	-
1611	UCHL3	412646	165925	178887	323019	236977	212752	0.137017	0.152298	-	-	8	41.3	-
1612	FOSL1	141965	58743.6	62548.8	67616	53242.6	42704.3	-0.587518	0.888787	-	-	5	29.9	-
1614	AREG	80480.3	29371.8	45994.8	26583.1	19239.2	24869.7	-1.03186	1.759	+	-	4	19	-	MAPK signalling, EGF signalling	Steiner, I. et al. Autocrine activation of MAPK signaling mediates intrinsic tolerance to androgen deprivation in LY6D prostate cancer cells. Cell Rep 42, 112377 (2023).
1616	CD46	947016	699591	747179	780695	545264	631812	-0.293383	0.871885	-	-	3	6.5	-
1618	NQO1	756461	1.347e+06	1.12658e+06	1.06247e+06	1.16628e+06	1.11012e+06	0.0870036	0.164712	-	-	14	50.4	-
1619	GNS	472551	721992	597235	555028	563528	562884	-0.0702886	0.171228	-	-	11	22.4	-
1620	PHKG2	60498.8	49498.2	54305.7	58651.8	45695.4	49286.3	-0.0999919	0.297501	-	-	8	27	-
1621	ARSB	24611.4	32521.6	30231.9	30654.7	32660.2	31689.1	0.130276	0.421744	-	-	5	12.2	-
1622	RPS2	3.30512e+06	7.34217e+06	4.4911e+06	4.53001e+06	4.62532e+06	3.914e+06	-0.136756	0.201615	-	-	25	62.8	-
1626	RPA2	264387	191119	230386	264715	294007	347845	0.405855	1.42335	-	-	11	38.5	-
1628	TIMP2	95712.7	75115.8	76303.5	61306.8	56292	57692.3	-0.487406	2.14927	-	-	5	23.6	-
1629	CD44	2.48819e+06	1.21674e+06	1.3731e+06	1.47018e+06	1.08654e+06	1.3041e+06	-0.332256	0.596436	-	-	16	17.8	-
1630	NQO2	213922	242474	216825	248908	233777	230746	0.0851999	0.3427	-	-	9	32.9	-
1631	H2AFX	191954	144864	162557	182507	120383	161358	-0.116852	0.264978	-	-	4	16.8	-
1635	ACADS	396610	313445	417986	379053	423499	424583	0.130473	0.422814	-	-	8	23.3	-
1638	GLB1	266161	336615	324831	298599	314864	305341	-0.00657581	0.018139	-	-	11	20.5	-
1641	NCK1	184321	157814	217243	207716	227743	250308	0.301987	1.10708	-	-	13	39.5	-
1642	GCFC2	47674.9	39165.7	44351.6	47263.2	45948.4	48426.2	0.114904	0.429331	-	-	5	7.8	-
1644	EPCAM	1.52417e+06	1.54823e+06	1.87555e+06	1.78432e+06	1.36676e+06	1.81697e+06	0.000571612	0.00123785	-	-	17	41.1	-
1645	POR	1.11548e+06	1.22841e+06	1.18154e+06	1.10873e+06	1.35449e+06	1.36202e+06	0.11243	0.404426	-	-	33	40.9	-
1646	MGMT	96616.6	22016	24419.7	33348.6	31668.5	26378.6	-0.299607	0.237049	-	-	3	16.9	-
1647	FER	135806	201364	207954	187521	174090	184214	0.0268866	0.0544859	-	-	11	25.6	-
1648	ATP2A2	3.04948e+06	3.68647e+06	3.7572e+06	3.73725e+06	3.39199e+06	3.38021e+06	0.00692026	0.0183516	-	-	28	23.7	-
1649	PLCG2	170575	202009	215096	219374	254418	260621	0.324247	1.36497	-	-	26	23	-
1650	FAH	200364	143027	143152	139948	140661	144558	-0.175902	0.542165	-	-	4	12.3	-
1651	STMN1	8.20069e+06	1.27371e+06	865571	1.2177e+06	1.16353e+06	774960	-1.01388	0.664986	-	-	18	71.8	-
1652	YBX3	837344	417471	657889	638641	542494	813839	0.0980056	0.1413	-	-	3	8.6	-
1654	ZNF16	86680.4	109301	97896.7	90838.3	85310.8	87675.4	-0.149666	0.580921	-	-	7	12.8	-
1655	ZNF22	52799.6	72404	69596.2	66184.5	64462.8	60773.3	-0.0124035	0.0289835	-	-	4	17.4	-
1656	ZNF24	85314.5	91640.6	82424.2	84747.3	81425.3	77027.1	-0.0926125	0.373118	-	-	5	14.4	-
1658	NAGA	15303.3	18047	14794.4	15496.6	19183.5	18244.5	0.136207	0.423053	-	-	4	10	-
1659	HSPA6	260182	132422	235280	207728	267130	301946	0.349163	0.637813	-	-	4	8.6	-
1663	ZNF8	10854.1	8948.11	11662.8	12114	10777.5	11867	0.15061	0.472635	-	-	3	5.2	+
1664	TMEM11	52760.1	57820.2	57387.5	60099.7	66139.9	58775.4	0.138777	0.588931	-	-	3	13.5	-
1665	GOT1	1.56495e+06	2.50833e+06	2.00167e+06	1.99731e+06	2.06634e+06	1.8899e+06	-0.00353559	0.00676505	-	-	25	62.7	-
1667	PRKCA	153341	216629	231528	206061	210820	212248	0.0872274	0.211957	-	-	15	24.3	-
1668	JUNB	287600	139533	131207	122518	113802	100733	-0.635485	1.21583	-	-	5	13	-
1669	ITGA2	1.15284e+06	1.13608e+06	1.25342e+06	1.17366e+06	1.14218e+06	1.19879e+06	-0.0102393	0.0343245	-	-	28	30.1	-
1672	HOXB8	63547.3	40298.2	54124.9	57282.9	29643.6	37570.7	-0.373135	0.694091	-	-	4	14.8	-
1675	JUND	80460.2	81178.4	52586.8	57260.3	46249.4	39751.3	-0.5687	1.52172	+	-	5	20.7	-	MAPK-signaling effect, JNK-signaling downstream of MAPK-signaling	Ruiz, E. J. et al. JunD, not c-Jun, is the AP-1 transcription factor required for Ras-induced lung cancer. JCI Insight 6, e124985.
1676	ATF7	141403	67464.6	68769	85374	88079.5	78097.2	-0.0532512	0.0691328	-	-	6	18.2	-
1680	CAPN2	977481	1.2855e+06	1.16312e+06	1.17658e+06	1.16129e+06	1.12922e+06	0.0260642	0.0727887	-	-	30	38.3	-
1682	PTPN2	184542	206359	222826	205685	213451	233206	0.0903063	0.326462	-	-	13	32.8	-
1683	AMD1	39942.2	24920.1	33584.9	30336.3	38952.6	38978.9	0.15414	0.334083	-	-	6	19.2	-
1684	CTPS1	1.09639e+06	1.34768e+06	1.46068e+06	1.38469e+06	1.45935e+06	1.52081e+06	0.169946	0.603974	-	-	29	45.2	-
1685	DDX5	3.01781e+06	4.87418e+06	4.33673e+06	4.14704e+06	4.3038e+06	4.09926e+06	0.06593	0.136408	-	-	46	50.8	-
1686	PFKL	937107	1.30356e+06	1.19827e+06	1.1346e+06	1.25198e+06	1.18109e+06	0.0656087	0.176999	-	-	28	33.2	-
1688	LGALS3	1.00768e+06	314171	314275	515002	383797	339143	-0.189909	0.169152	-	-	8	26.8	-
1689	PSMC3	2.43329e+06	2.26278e+06	2.60617e+06	2.69817e+06	2.35522e+06	2.5868e+06	0.0653576	0.226318	-	-	32	64	-
1690	TCP1	3.60012e+06	5.03322e+06	4.57236e+06	4.4929e+06	4.48265e+06	4.41657e+06	0.0341528	0.0843756	-	-	45	70.7	-
1691	PTPN1	743874	547002	781524	656467	746231	838882	0.123306	0.311815	-	-	21	47.8	-
1692	IGFBP2	200203	40925.5	38678.4	29462.5	31600.2	28996.4	-1.18441	1.11898	-	-	4	17.2	-
1693	ERCC2	120654	116996	155640	125120	145960	158136	0.131503	0.375802	-	-	16	21.3	-
1694	RPL35A	1.81148e+06	2.31788e+06	2.0888e+06	1.94741e+06	2.49271e+06	2.25338e+06	0.106237	0.310868	-	-	15	74.5	-
1695	ITGB5	261133	295002	311009	242903	184626	205200	-0.460149	1.93592	-	-	15	22.2	-
1696	ARF4	409646	258161	332945	268301	475623	535152	0.318561	0.534614	-	-	7	28.9	-
1697	RPL7	2.27856e+06	5.50334e+06	3.24085e+06	3.42687e+06	4.02516e+06	3.27506e+06	0.0508874	0.0615546	-	-	26	61.7	-
1699	VCL	1.22515e+07	1.04225e+07	1.01885e+07	1.19757e+07	8.92026e+06	9.88848e+06	-0.100171	0.268658	-	-	113	73.8	-
1700	PTPRA	12481.1	7860.32	10861.4	9375.29	12194	15895.6	0.256707	0.487693	-	-	4	6.9	+
1702	SON	258160	407921	389982	418891	496720	439183	0.384623	1.11096	-	-	10	4	-
1704	NELFE	541381	699033	721266	661607	660716	668663	0.0329164	0.0890184	-	-	14	44.5	-
1705	RPL17	1.62173e+06	2.74146e+06	1.9889e+06	2.07352e+06	2.05192e+06	1.98627e+06	-0.0217764	0.0402245	-	-	18	61.4	-
1706	PGAM1	5.36808e+06	8.29283e+06	5.96252e+06	6.87768e+06	6.61804e+06	6.22563e+06	0.0314515	0.0636818	-	-	14	42.1	-
1707	RCC1	565264	608360	661064	675308	713737	751370	0.223941	1.08113	-	-	13	28.5	-
1709	ATF1	243831	189772	221458	256128	185600	218779	0.00711541	0.0154201	-	-	3	12.9	-
1710	ATF6	24440.7	29797.5	26493.4	23634.7	23951.9	22795.6	-0.193437	0.791338	-	-	3	4.8	-
1711	LIG1	278708	230032	311348	270858	257492	303054	0.0275049	0.0692814	-	-	27	35.9	-
1713	XRCC1	227809	359010	296951	302698	289176	277824	0.000642592	0.00126414	-	-	16	24.3	-
1714	PAM	299993	273774	283513	255965	272682	274545	-0.0937065	0.40822	-	-	15	20.5	-
1715	PLCG1	298092	316535	366012	365026	417428	422900	0.299943	1.34066	-	-	19	15.8	-
1716	CD58	73055	43747.7	57152.5	61157.7	46540.3	54463.1	-0.0789045	0.148935	-	-	5	16	-
1718	NCL	7.90609e+06	1.53402e+07	1.12753e+07	1.09479e+07	1.17751e+07	1.08525e+07	0.010963	0.0161678	-	-	82	56.8	-
1719	HK1	1.57854e+06	2.0948e+06	2.03343e+06	1.82632e+06	2.01271e+06	1.95563e+06	0.0321311	0.0834978	-	-	47	44.9	-
1720	POLR2C	324586	145888	238003	243944	233384	287232	0.179009	0.276714	-	-	9	44.7	-
1721	POLR2E	196547	203442	199862	193488	194175	203805	-0.0205703	0.0752198	-	-	10	54.8	-
1722	NDUFV2	379188	152043	149447	219512	169359	139692	-0.243467	0.280731	-	-	12	46.2	-
1725	ERCC3	121591	118473	142463	122457	144860	149563	0.123505	0.419966	-	-	11	17.1	-
1726	TRIM21	70055.4	71485.6	77249.4	86043.4	87387.6	89749.6	0.267576	1.4276	-	-	9	21.1	-
1727	EIF2AK2	190213	292235	278541	267824	290908	269453	0.146416	0.369518	-	-	14	22.9	-
1729	SRM	399282	404533	441583	423304	554320	554556	0.289132	1.13857	-	-	14	58.6	-
1731	CSNK2A2	460258	720813	631545	587797	665421	635379	0.0820826	0.186915	-	-	17	48.6	-
1732	RXRA	37276	45498.9	36735.7	46452.1	34659.8	32463	-0.0844863	0.195433	-	-	4	11.5	-
1734	NFKB1	442320	600932	584013	662271	626187	641175	0.258813	0.969109	-	-	25	31.2	-
1735	TYMP	315828	198019	152702	258197	207709	160481	-0.0500213	0.0632943	-	-	12	25.3	-
1736	ATP2B1	1.23084e+06	1.42295e+06	1.39457e+06	1.4238e+06	1.42419e+06	1.39503e+06	0.0706126	0.269505	-	-	29	25.1	-
1737	EIF2S2	1.84395e+06	1.72409e+06	2.09897e+06	1.93839e+06	1.48566e+06	1.74591e+06	-0.136127	0.435138	-	-	25	60.1	-
1738	ANXA7	1.09994e+06	962946	1.02075e+06	1.0498e+06	1.08963e+06	1.13834e+06	0.0894329	0.362697	-	-	24	48.9	-
1740	CCNA2	181918	181866	155019	178896	142684	149362	-0.142614	0.495735	-	-	10	27.3	-
1741	BTF3	1.7549e+06	2.52738e+06	2.05501e+06	2.2489e+06	2.14513e+06	2.06207e+06	0.0420676	0.102932	-	-	6	21.4	-
1743	RAB3A	157820	213079	196743	200984	208189	201532	0.116668	0.380177	-	-	4	18.6	-
1744	RAB3B	223323	176753	263748	217682	254558	326945	0.266412	0.657621	-	-	5	21.5	-
1745	RAB4A	286147	376385	350191	351725	404704	358576	0.145495	0.493555	-	-	9	45	-
1746	RAB5A	362583	472320	448421	433721	477077	459133	0.102324	0.337421	-	-	6	41.8	-
1747	RAB6A	969179	1.03133e+06	1.17521e+06	1.03078e+06	1.2781e+06	1.30771e+06	0.184173	0.648193	-	-	7	24	-
1748	PSMB1	600522	544383	600411	568705	696144	707586	0.17106	0.670096	-	-	16	51.9	-
1749	M6PR	801656	495447	593257	629139	599954	616191	-0.00625479	0.0120336	-	-	13	31.8	-
1753	LMNB1	1.17326e+06	1.3048e+06	1.3705e+06	1.01589e+06	989000	1.05549e+06	-0.328117	1.7174	-	-	39	59.9	-
1755	OGN	7253.94	3141.71	4395.83	3941.08	3585.76	4653.9	-0.202379	0.28937	-	-	3	12.8	+
1756	CAST	3.14088e+06	2.6199e+06	2.36794e+06	2.40484e+06	2.20357e+06	2.10019e+06	-0.269337	1.0382	-	-	45	56.3	-
1757	IMPDH1	523109	1.15879e+06	831825	909123	921193	800966	0.137262	0.208001	-	-	12	31.5	-
1761	RASA1	46649.8	59022.8	60779	58963.9	53514.5	55977.7	0.0259661	0.0675273	-	-	9	14.6	-
1763	CDK11B;CDK11A	555682	670612	712665	614748	756020	721481	0.112139	0.347104	-	-	29	30.6	-
1764	ATP6V1B2	1.1213e+06	1.70635e+06	1.44938e+06	1.47958e+06	1.47566e+06	1.43882e+06	0.0599731	0.141832	-	-	22	50.3	-
1765	ATP6V1C1	507267	540939	504068	556959	464214	459133	-0.0735185	0.256496	-	-	23	51.6	-
1766	CSRP1	908048	555019	690244	591946	425599	469691	-0.51858	1.42932	+	-	10	42.5	-
1767	FLNA	9.05772e+06	1.04237e+07	1.04369e+07	1.09088e+07	9.15856e+06	1.0096e+07	0.0112282	0.0294529	-	-	128	53.8	-
1768	MAOA	63189.1	76369.2	68454.8	68234	82963.3	75178.7	0.121823	0.420412	-	-	6	17.3	-
1769	ACO1	1.06338e+06	1.51857e+06	1.40949e+06	1.27488e+06	1.44468e+06	1.36979e+06	0.0495027	0.120168	-	-	38	37.7	-
1771	SYT1;SYT2	480338	521200	590748	535623	624011	644685	0.180986	0.693417	-	-	14	31	-
1774	NT5E	259773	250318	293990	214548	242289	247417	-0.190603	0.82644	-	-	14	29.2	-
1775	TAF1;TAF1L	15163.4	18372.8	17597.1	16394.1	19355.5	18631.4	0.0900539	0.275058	-	-	6	3.6	-
1776	GPD1	22361.7	17087	18378	27162.2	22123	21335.6	0.289497	0.964468	-	-	3	11.7	-
1777	EPHA1	17261.1	13837.9	16750.7	15667.1	14066.1	15469.9	-0.0769858	0.226582	-	-	4	7.2	-
1778	MDK	141416	220774	175666	102156	82148.7	83809.1	-0.987699	3.11018	+	-	6	46.9	-	growth factor signaling	Stoica, G. E. et al. Midkine binds to anaplastic lymphoma kinase (ALK) and acts as a growth factor for different cell types. J Biol Chem 277, 35990–35998 (2002).
1779	VDAC1	4.92999e+06	5.35559e+06	5.82905e+06	5.19176e+06	5.92555e+06	6.10595e+06	0.0958335	0.320243	-	-	27	89.4	-
1781	ERBB3	11314.1	6929.51	10542.7	9916.83	7090.32	8692.75	-0.145144	0.271078	-	-	3	3.4	+
1782	SDHB	1.34908e+06	920439	948601	1.04522e+06	899476	919173	-0.148958	0.392827	-	-	25	57.9	-
1783	CD9	1.4003e+06	619244	809076	750748	433517	551132	-0.655879	1.12566	-	-	6	28.1	-
1784	BCKDHB	83038	139980	120573	73293.4	60051.1	62272.1	-0.784765	2.28358	+	-	5	15.8	-
1786	TGM2	219935	253054	278100	295691	243642	260895	0.0933979	0.295243	-	-	13	20.4	-
1787	MUT	372379	381064	420721	404626	430051	469691	0.151046	0.655843	-	-	26	30.8	-
1788	OSBP	1.32009e+06	1.5576e+06	1.58409e+06	1.60168e+06	1.63933e+06	1.59776e+06	0.121708	0.484358	-	-	33	36.2	-
1789	PCMT1	1.67214e+06	1.1846e+06	1.02764e+06	1.29945e+06	1.11606e+06	1.07528e+06	-0.128136	0.282838	-	-	16	66.5	-
1790	FBL	633987	828166	847421	785872	871992	895338	0.15453	0.501082	-	-	17	42.4	-
1791	RPS4Y1	61516.6	51449.8	66160.7	55610.6	77885	77825.4	0.228945	0.64275	-	-	3	10.3	-
1792	GART	2.8906e+06	3.78067e+06	3.80602e+06	3.3222e+06	3.03923e+06	3.2053e+06	-0.120662	0.373566	-	-	39	39	-
1793	CDH3	51183.3	45039	44935.9	40341	36428.1	38358.9	-0.29262	1.40322	-	-	6	7.8	-
1794	PAICS	4.81791e+06	6.1562e+06	5.63738e+06	5.57561e+06	5.36119e+06	5.33972e+06	-0.0223417	0.061155	-	-	35	61.4	-
1796	SCP2	1.43914e+06	1.3609e+06	1.5017e+06	1.53461e+06	1.62681e+06	1.65774e+06	0.16426	0.791704	-	-	18	34.2	-
1797	UBA1	3.17094e+06	5.03812e+06	4.37232e+06	4.51547e+06	4.14848e+06	4.22095e+06	0.0596094	0.125543	-	-	51	46.2	-
1798	NME2	4.62353e+06	3.2001e+06	3.46676e+06	3.59585e+06	3.70187e+06	4.14773e+06	0.0354039	0.0789982	-	-	11	33	-
1799	ENPP1	78659.1	62723.7	75306.7	75512.2	74734.4	78162	0.0825153	0.275917	-	-	9	13.5	-
1801	FGFR4	3344.75	3490.2	3288.65	2478.42	2834.84	3276.93	-0.24589	0.813522	-	-	3	4.6	+
1804	FDXR	448969	578363	569762	583058	518652	545911	0.052707	0.152065	-	-	21	43.8	-
1806	HNRNPA2B1	2.11565e+06	3.40066e+06	2.79535e+06	2.66257e+06	3.09122e+06	2.8037e+06	0.0661273	0.138378	-	-	31	79.3	-
1807	RFX1	18884.8	18868.6	20506	20653.7	25130.7	27763.7	0.326599	1.24765	-	-	8	11.5	-
1809	CBL	464101	346327	403182	440666	363142	391515	-0.0162393	0.0396102	-	-	21	34.4	-
1810	PRKACB	160854	369938	246988	245899	248423	201274	-0.0858158	0.11497	-	-	4	11.4	-
1811	UQCRC2	1.08347e+06	1.49127e+06	1.39366e+06	1.24235e+06	1.27481e+06	1.36153e+06	-0.0208342	0.0510781	-	-	22	53.2	-
1813	FECH	443981	588335	537440	542305	561719	591508	0.120036	0.406175	-	-	18	53.4	-
1816	TCEA1	1.58651e+06	1.26831e+06	1.24019e+06	1.33893e+06	1.07081e+06	1.17818e+06	-0.187661	0.631055	-	-	30	71.4	-
1820	SFPQ	3.12367e+06	3.76063e+06	3.65718e+06	3.43715e+06	3.74032e+06	4.1391e+06	0.102915	0.337256	-	-	42	44.8	-
1821	TUBG1;TUBG2	107591	98708.5	102996	105063	119154	133465	0.203716	0.837108	-	-	13	35.7	-
1822	PPIB	4.18116e+06	5.1716e+06	4.29728e+06	4.27829e+06	4.87411e+06	4.88965e+06	0.0446552	0.125999	-	-	24	71.8	-
1823	ME2	674843	1.05826e+06	844438	791651	898439	822024	-0.0148997	0.0300463	-	-	19	31.5	-
1824	GLDC	57899.6	65907	65140.2	70179.6	67616	70662.2	0.14394	0.629961	-	-	7	8.7	-
1825	WARS	1.67167e+06	1.80222e+06	1.8161e+06	1.7125e+06	2.0246e+06	2.02079e+06	0.118913	0.460044	-	-	27	47.3	-
1826	RPS3	3.22584e+06	4.87393e+06	4.089e+06	4.16046e+06	4.69577e+06	4.34911e+06	0.134104	0.349613	-	-	29	91.4	-
1828	GCSH	316016	461318	181712	185691	125022	114153	-1.10712	1.90784	+	-	3	19.1	-	downregulated by MAPK14 inhibition	Song, I.-S., Tatebe, S., Dai, W. & Kuo, M. T. Delayed mechanism for induction of gamma-glutamylcysteine synthetase heavy subunit mRNA stability by oxidative stress involving p38 mitogen-activated protein kinase signaling. J Biol Chem 280, 28230–28240 (2005).
1829	RPS6KB1	85769.8	91708.9	93813.6	95120.5	95764.5	94867.4	0.0759441	0.313089	-	-	8	19.1	-
1830	JAK1	96348.7	93744.2	96012.8	83520	80725.8	82774.9	-0.211959	1.14784	-	-	11	11.3	-
1832	PTPRG	22126.7	31965	32141.8	29406.1	27242.9	29206.4	0.0138513	0.0281479	-	-	3	2.3	-
1834	SP100	30228.3	22778.6	27398.6	29584.1	26499.2	26699.3	0.0499644	0.132689	-	-	5	7.3	-
1835	MCC	145527	206191	189691	203717	169954	188529	0.0658575	0.163284	-	-	15	27.3	-
1836	NFYA	8148.47	11215.5	8338.82	7977.94	8730.79	9219.05	-0.0823509	0.198864	-	-	3	15.7	+
1837	AHCY	4.3841e+06	8.18424e+06	5.225e+06	5.22172e+06	5.87584e+06	5.37827e+06	-0.0613649	0.100953	-	-	33	51.9	-
1839	CFL1	2.99779e+06	2.39551e+06	2.75071e+06	2.77276e+06	2.13957e+06	2.46885e+06	-0.143854	0.452347	-	-	20	66.3	-
1840	EIF4B	5.89642e+06	7.82246e+06	7.42625e+06	7.34025e+06	4.52843e+06	7.18748e+06	-0.173257	0.347186	-	-	60	60.9	-
1841	ATP2B4	343528	444148	426700	451923	459193	455868	0.179701	0.702353	-	-	21	15.3	-
1842	ITPKA	44228.7	34020.2	48937.6	49970.9	54009	60228.1	0.380802	1.29522	-	-	6	10.6	-
1843	DGKA	52369.8	77449	69674.2	62302.2	52889.7	51832.3	-0.242162	0.706283	-	-	9	14	-
1844	CPT2	642986	840825	748954	751738	800011	778872	0.0700559	0.222324	-	-	30	44.4	-
1845	DTYMK	375057	337192	416619	407973	314029	356101	-0.0692503	0.197155	-	-	10	42.5	-
1846	RRM1	2.84138e+06	4.2444e+06	3.71527e+06	3.59723e+06	3.87895e+06	3.96046e+06	0.100866	0.254193	-	-	34	46.3	-
1849	CHM	142052	122072	154951	134859	163984	174865	0.175092	0.568052	-	-	10	19.9	-
1852	EEF1B2	1.80706e+06	1.11647e+06	905362	1.47833e+06	960706	699833	-0.292644	0.398175	-	-	11	45.3	-
1853	ATP5F1	1.03138e+06	635117	808805	851885	858433	910959	0.110144	0.2573	-	-	15	41.4	-
1854	ACP1	762421	423906	549465	844765	647297	588660	0.286018	0.592887	-	-	6	36.1	-
1856	ACAT1	2.61086e+06	3.08828e+06	3.217e+06	3.15861e+06	2.80727e+06	3.00148e+06	0.0123623	0.0338342	-	-	26	56	-
1859	POLR2A	1.26606e+06	1.72316e+06	1.67269e+06	1.45414e+06	1.59215e+06	1.52498e+06	-0.0158817	0.0381915	-	-	54	29.5	-
1860	CDK2	363474	558488	444250	389633	451035	467159	-0.0451604	0.0969271	-	-	14	56.4	-
1861	APC	73912	93191.9	88073.7	83197.9	90313.2	89857.5	0.0514653	0.156751	-	-	14	6.4	-
1862	ADRBK1	211338	289808	284237	274969	290997	272315	0.107937	0.31736	-	-	16	22.8	-
1863	MCM3	1.71801e+06	2.22437e+06	2.32488e+06	2.1535e+06	2.1063e+06	2.21224e+06	0.0585373	0.160655	-	-	55	55.1	-
1864	AZGP1	5635.56	7733.11	7061.45	5858.91	5454.91	13295.9	0.155175	0.181115	-	-	3	14.8	+
1865	MPST	335935	288170	256097	322266	276742	264304	-0.0242659	0.0613116	-	-	13	42.3	-
1866	RPS12	3.04633e+06	1.46955e+06	1.51967e+06	2.73553e+06	1.30276e+06	1.04109e+06	-0.291573	0.304488	-	-	13	76.5	-
1867	BRD2	670290	911380	786790	705444	854917	783763	-0.00802822	0.018782	-	-	22	25.5	-
1868	FAS	318446	82971.7	134292	120972	114121	129684	-0.328964	0.333342	-	-	10	32.2	-
1869	YY1	187214	254798	236240	213984	185840	187379	-0.198926	0.675998	-	-	5	10.9	-
1870	DNAJB1	1.70502e+06	2.31205e+06	2.33031e+06	2.23034e+06	2.07569e+06	2.2715e+06	0.0650081	0.169382	-	-	30	60.3	-
1871	DNAJB2	62541	51812.2	58767.4	66174.4	53610.6	60990.5	0.0614226	0.180602	-	-	6	25.6	-
1872	ATP5A1	2.84092e+06	4.86729e+06	4.11624e+06	3.93293e+06	3.91297e+06	3.72715e+06	0.00371395	0.00635554	-	-	46	59.5	-
1873	PSMA1	1.94632e+06	2.08798e+06	2.04235e+06	2.18258e+06	1.92151e+06	2.02309e+06	0.0105832	0.0336743	-	-	20	59.3	-
1874	PSMA2	668328	1.08891e+06	874442	868796	945870	909003	0.0770683	0.168258	-	-	12	37.2	-
1875	PSMA3	1.54479e+06	2.64546e+06	2.0905e+06	2.06425e+06	2.03573e+06	1.79079e+06	-0.0610085	0.115973	-	-	22	64.1	-
1876	PSMA4	1.59682e+06	1.41494e+06	1.73767e+06	1.29205e+06	1.89521e+06	1.83927e+06	0.0660144	0.14548	-	-	17	36.8	-
1877	CD40	188365	82487.7	67012.8	58719.5	52010.6	42294.3	-1.00366	1.5962	+	-	3	18.2	-	MAPK-signalling, perturbed by p38 inhibition	Craxton, A. et al. p38 MAPK is required for CD40-induced gene expression and proliferation in B lymphocytes. J Immunol 161, 3225–3236 (1998).
1878	ITGA3	1.44369e+06	1.80551e+06	1.68501e+06	1.53211e+06	1.41622e+06	1.49837e+06	-0.144657	0.559398	-	-	23	22.1	-
1880	MSN	5.88089e+06	1.0752e+07	8.51218e+06	9.0362e+06	8.46227e+06	7.61813e+06	0.0380334	0.0616881	-	-	62	57	-
1881	PTPN3	45656.8	60235.9	59554	59091.8	62039.4	57726.8	0.123243	0.386493	-	-	5	7.9	-
1882	DDX6	1.80974e+06	2.09753e+06	2.54763e+06	2.37952e+06	2.36294e+06	2.45044e+06	0.17022	0.558765	-	-	19	52	-
1885	U2AF2	890841	1.3702e+06	960885	939622	1.14682e+06	1.16846e+06	0.034113	0.0661662	-	-	18	39.5	-
1886	RPL13	4.37218e+06	6.02781e+06	5.17301e+06	5.3793e+06	5.91733e+06	5.33627e+06	0.105734	0.304604	-	-	23	56.4	-
1887	CHML	155952	178807	174513	170222	170953	174721	0.021073	0.0708639	-	-	10	17.5	-
1888	IVD	422461	699343	545351	551869	567853	542847	0.0261289	0.0510815	-	-	15	35.9	-
1889	S100A4	1.94157e+06	2.07892e+06	1.03605e+06	1.46868e+06	810193	499120	-0.938612	1.25953	-	-	9	58.4	-
1890	MGAT1	54269.3	103772	65595.6	60221.3	66027.4	56948.6	-0.235361	0.46938	-	-	7	14.6	-
1891	HMGB2	4.2897e+06	3.59563e+06	4.85771e+06	5.10101e+06	2.08581e+06	4.21764e+06	-0.246523	0.336236	-	-	20	45.5	-
1892	PTBP1	1.4915e+06	3.23745e+06	2.32082e+06	2.41424e+06	2.43946e+06	2.23324e+06	0.0770047	0.111593	-	-	21	49.5	-
1893	TARS	2.99786e+06	4.79866e+06	3.89281e+06	3.91651e+06	4.26446e+06	3.85977e+06	0.0676905	0.144812	-	-	56	59.8	-
1894	VARS	2.51772e+06	3.38992e+06	3.33905e+06	3.31355e+06	3.42197e+06	3.42092e+06	0.148259	0.47238	-	-	64	47.6	-
1895	EEF1G	2.78481e+06	4.77409e+06	3.8423e+06	3.74979e+06	3.89666e+06	3.6105e+06	0.0154905	0.0273696	-	-	32	49.4	-
1896	FKBP2	488104	627733	503344	518199	431873	423792	-0.233807	0.839067	-	-	8	26.1	-
1898	STOM	212269	199806	239495	206199	258276	266835	0.161471	0.544858	-	-	8	33.3	-
1899	AK4	690711	345601	340912	494055	368518	341948	-0.128803	0.175496	-	-	12	66.8	-
1900	MAOB	568076	629533	638371	604770	740539	720546	0.16643	0.665498	-	-	18	36.9	-
1901	YWHAQ	4.84783e+06	2.56839e+06	2.46943e+06	3.08327e+06	2.6269e+06	2.40556e+06	-0.219396	0.36756	-	-	19	50.2	-
1903	MAPK3	180418	174060	187781	216553	192619	201115	0.169507	0.822004	-	-	11	29.3	-
1904	MARK3	55361.4	63021.5	69057.2	69050.1	68687.3	73836.7	0.179837	0.725499	-	-	6	12.3	-
1906	DPP4	69506.3	48044.3	59230.8	53289	54232.9	76914.9	0.056138	0.106032	-	-	4	4.8	-
1907	ARNT	81437.8	60072.7	70454	68255.4	77584	85142.4	0.129163	0.373603	-	-	8	18.2	-
1908	RPL10	2.98875e+06	5.40405e+06	4.08527e+06	4.20696e+06	4.19553e+06	3.77836e+06	0.00512452	0.00822663	-	-	20	70.1	-
1909	RPA1	1.27878e+06	1.89195e+06	1.81791e+06	1.59792e+06	1.62479e+06	1.70737e+06	0.00376427	0.00770403	-	-	31	45	-
1910	APEX1	1.29197e+06	1.60979e+06	1.29376e+06	1.55542e+06	1.38118e+06	1.19852e+06	-0.0211841	0.0507683	-	-	23	53.1	-
1911	DCK	327793	353655	381789	326516	318646	332512	-0.118463	0.5177	-	-	9	35	-
1912	CAD	2.00739e+06	2.37944e+06	2.52729e+06	2.26419e+06	2.59516e+06	2.61959e+06	0.116875	0.388978	-	-	58	32.3	-
1913	CALR	3.04258e+06	1.91354e+06	2.73919e+06	2.82892e+06	2.7401e+06	3.39028e+06	0.240198	0.604799	-	-	24	48.4	-
1914	PDE4A	13136.6	17080.8	19753.4	18680.6	14002.8	15357.7	-0.0472858	0.0914139	-	-	4	8	-
1915	MAP4	9.42463e+06	9.25714e+06	8.88264e+06	9.56458e+06	8.89345e+06	8.86708e+06	-0.0130293	0.0399756	-	-	34	25.4	-
1916	MAP4	158724	146800	178570	179423	163921	171024	0.0912309	0.335893	-	-	12	16.7	-
1917	CANX	4.32344e+06	3.13271e+06	4.04583e+06	3.96252e+06	3.86314e+06	4.62931e+06	0.123653	0.339951	-	-	41	44.8	-
1918	PIK3R1	23364.7	29263.8	32330.5	31566	29641	29951.5	0.114084	0.332246	-	-	4	5.5	-
1919	PSMB9	208680	193582	232048	208919	260186	274718	0.223927	0.80896	-	-	5	23.9	-
1920	PSMA5	567902	671853	547532	616253	622848	598427	0.0456145	0.149795	-	-	9	41.1	-
1921	PSMB4	968911	1.19726e+06	1.10128e+06	988586	1.13798e+06	1.15281e+06	0.00723958	0.019406	-	-	10	43.6	-
1922	PSMB6	285042	350577	339466	311686	362649	350866	0.0751378	0.243247	-	-	11	42.7	-
1923	PSMB5	698545	1.06955e+06	862067	701044	1.086e+06	981771	0.0715835	0.127231	-	-	16	65.8	-
1924	ABCD3	229007	260364	302081	254135	294361	268863	0.0530655	0.151111	-	-	14	22.8	-
1925	SSFA2	695063	814700	809438	988825	933082	933470	0.30333	1.53587	-	-	46	34.6	-
1928	NDUFS1	1.18169e+06	2.07308e+06	1.5824e+06	1.62086e+06	1.5045e+06	1.47852e+06	-0.0348493	0.0626153	-	-	32	48.4	-
1929	POLD1	229416	244596	279705	252280	279171	276084	0.103003	0.38339	-	-	19	16.5	-
1930	TEAD1;TEAD4;TEAD3;TEAD2	54493.6	38044.4	61879.8	55876.4	67672.9	76223	0.389269	1.003	-	-	3	6.6	-
1934	MAPK1	1.00025e+06	1.00986e+06	953788	1.13192e+06	939609	915951	0.00533202	0.0150011	-	-	15	41.1	-
1936	RXRB	9835.07	9334.09	9528.84	12529.3	10822.7	11759.2	0.288731	1.29147	-	-	3	7.9	+
1937	ERCC5	14823.2	19486	19067.4	18040.1	15537	17158.5	-0.0651899	0.168179	-	-	3	4.2	-
1938	RBL1	7004.87	4694.91	5908.84	6002.57	6753.76	6559.33	0.15083	0.380097	-	-	5	8	+
1939	GRN	88956.9	16912.7	18858.3	16574.6	15723	17441.9	-0.880669	0.779452	-	-	7	15.3	-
1940	LAP3	3.45202e+06	2.24801e+06	2.50898e+06	1.7481e+06	1.74292e+06	1.98986e+06	-0.561076	1.87602	+	-	32	69.9	-	MAPK-signaling	Li, L. et al. LAP3 contributes to IFN-γ-induced arginine depletion and malignant transformation of bovine mammary epithelial cells. BMC Cancer 22, 864 (2022).
1942	GTF2E1	65001.6	39332.6	54274.1	57057.3	45458.9	49187.1	-0.0404038	0.0736616	-	-	11	29.6	-
1943	GTF2E2	153247	211342	204077	190266	180578	187451	-0.0124676	0.0297052	-	-	12	38.5	-
1944	TPP2	1.26492e+06	1.54383e+06	1.62907e+06	1.51368e+06	1.56939e+06	1.60567e+06	0.0872771	0.285634	-	-	51	42.6	-
1945	IMPA1	1.20011e+06	1.87004e+06	1.58217e+06	1.68329e+06	1.64072e+06	1.55216e+06	0.0905847	0.215322	-	-	20	63.9	-
1946	ADORA2B	36962	37133.4	33031.2	28593.8	32107.4	33426.7	-0.18766	0.771604	-	-	3	9.9	-
1947	EPHA2	827434	1.18919e+06	1.13204e+06	1.00221e+06	1.11036e+06	1.09244e+06	0.0420478	0.0987051	-	-	34	36.9	-
1948	EPHB2	137419	150126	151990	140851	146036	153692	0.00393185	0.012524	-	-	16	21.1	-
1949	PTPN6	176608	152192	210214	175537	180819	199360	0.0544632	0.145464	-	-	16	31.1	-
1950	SHC1	342905	399562	351162	397668	393081	393241	0.117811	0.509026	-	-	22	45	-
1951	MPG	139374	142531	157720	154201	135905	160006	0.0326459	0.102909	-	-	9	40.6	-
1952	CRABP2	1.24356e+06	1.0698e+06	1.19668e+06	1.13832e+06	1.26444e+06	1.25261e+06	0.0598255	0.210935	-	-	14	66.7	-
1954	TKT	5.76171e+06	8.96673e+06	7.21729e+06	7.52941e+06	7.56615e+06	7.32714e+06	0.0542705	0.118327	-	-	41	58.9	-
1955	SERPINB3;SERPINB4	15488.8	35005	40161.1	45722.5	19841.2	20698.4	-0.0712196	0.0581553	-	-	4	10.4	-
1956	RBMS1	108294	135308	111143	113075	104709	105051	-0.129613	0.473239	-	-	3	10.2	-
1957	PML	153488	121929	135535	150917	142140	146039	0.101529	0.366648	-	-	18	20.4	-
1960	EEF1D	1.79976e+06	1.60688e+06	1.52849e+06	1.88636e+06	1.63035e+06	1.57489e+06	0.0439584	0.13334	-	-	8	15.6	-
1962	MARCKS	566757	135320	185362	201460	204926	215168	-0.22613	0.19239	-	-	8	30.1	-
1963	GNA11	474954	545314	631048	573005	622215	644124	0.163558	0.586042	-	-	13	32.6	-
1964	ALDH4A1	496306	702135	648384	718092	632738	618478	0.10489	0.286739	-	-	16	31.4	-
1965	ERP29	2.23792e+06	1.8204e+06	1.38123e+06	1.58187e+06	1.48629e+06	1.27854e+06	-0.301508	0.819108	-	-	16	50.2	-
1966	PRDX6	4.00795e+06	2.87202e+06	3.20909e+06	3.9278e+06	3.17558e+06	3.23421e+06	0.0423535	0.0965501	-	-	22	67	-
1967	BLVRB	221301	191454	220803	239744	231879	241117	0.172946	0.807417	-	-	10	61.7	-
1968	PRDX5	2.11445e+06	849574	925117	1.15665e+06	944301	1.06386e+06	-0.172073	0.212237	-	-	9	53.7	-
1969	DDT;DDTL	1.50127e+06	894998	1.03326e+06	1.08225e+06	1.11203e+06	1.08397e+06	-0.0299292	0.0562662	-	-	11	63.6	-
1970	PRDX3	821542	651127	713129	702297	674844	740956	-0.039804	0.121972	-	-	13	50.4	-
1972	RPL12	1.47275e+06	1.43257e+06	1.14413e+06	1.47006e+06	1.33236e+06	1.16837e+06	-0.0256717	0.0625858	-	-	13	74.5	-
1973	ECHS1	946682	778213	868001	828080	899451	936649	0.0418609	0.132869	-	-	17	53.8	-
1974	CMPK1	605671	538860	577413	804074	590734	587912	0.189129	0.613377	-	-	9	35.1	-
1975	PEBP1	3.64773e+06	2.40091e+06	3.22118e+06	3.209e+06	3.07528e+06	3.47112e+06	0.0933571	0.223224	-	-	14	69.5	-
1976	PDIA3	4.5695e+06	7.02135e+06	5.7713e+06	5.87909e+06	5.33905e+06	5.60151e+06	-0.024896	0.0516988	-	-	46	69.3	-
1977	PPP2R1A	2.20651e+06	1.28916e+06	1.37909e+06	1.85327e+06	1.48174e+06	1.35052e+06	-0.0270139	0.0419518	-	-	25	38.2	-
1978	PPP2R1B	72974.6	53104.8	49478.9	61531.2	58201.9	53720.9	0.00160591	0.00323255	-	-	5	8.8	-
1979	CDC27	700822	742780	743642	672675	704960	723120	-0.0583014	0.236116	-	-	27	32.7	-
1983	PPIF	1.96514e+06	2.80569e+06	2.41722e+06	2.69667e+06	2.48537e+06	2.46496e+06	0.103291	0.288488	-	-	14	70	-
1984	NKTR	66440.5	92093.6	88797	68106.2	81654.2	79256.6	-0.10061	0.262512	-	-	11	10.6	-
1985	NMT1	749900	930554	926236	857727	971900	1.00317e+06	0.123886	0.422496	-	-	18	35.9	-
1987	HMOX2	1.23579e+06	886248	863141	980513	877494	846822	-0.12523	0.334151	-	-	3	8.9	-
1990	AXL	25407.5	22882.8	25889.9	24785.5	24528.6	26631.7	0.0350648	0.110622	-	-	4	7.2	-
1991	CHRNA5	512.255	455.615	692.538	832.029	884.754	727.249	0.575928	1.59311	+	-	3	9	+
1992	LRPAP1	1.58965e+06	669061	720215	875703	714813	797600	-0.205844	0.275639	-	-	32	59.9	-
1994	ADSL	1.50248e+06	1.41693e+06	1.53403e+06	1.5469e+06	1.62517e+06	1.66047e+06	0.118042	0.535357	-	-	27	51	-
1998	SRI	1.284e+06	231112	252831	273403	229248	213500	-0.829055	0.687268	-	-	8	48.3	-
1999	SERPINB1	633565	815507	860022	780582	938116	907205	0.193394	0.625166	-	-	18	40.1	-
2001	SLC7A1	212202	244851	226386	205660	132553	146342	-0.519984	1.71314	+	-	6	11.1	-	MAPK-signaling	You, S. et al. High expression of SLC7A1 in high-grade serous ovarian cancer promotes tumor progression and is involved in MAPK/ERK pathway and EMT. Cancer Med 13, e7217 (2024).
2002	ALDH1B1	1.06459e+06	1.36766e+06	1.20109e+06	1.20426e+06	1.29075e+06	1.18763e+06	0.0260309	0.0743386	-	-	18	30.6	-
2003	POLR2B	966768	1.48984e+06	1.5043e+06	1.35937e+06	1.39067e+06	1.34965e+06	0.0786012	0.168703	-	-	36	30.5	-
2006	SDHA	1.99426e+06	2.50051e+06	2.50378e+06	2.30255e+06	2.08455e+06	2.19311e+06	-0.0820812	0.25896	-	-	26	44.9	-
2007	CORO1A	60613.3	44878.9	66074.8	56112.1	55330.8	64366.4	0.0509758	0.113655	-	-	7	21	-
2008	GDI1	878923	1.17095e+06	1.11472e+06	1.09474e+06	1.06562e+06	1.08677e+06	0.0480564	0.135827	-	-	22	48.8	-
2009	S100A7;S100A7A	14874.8	25523.8	24216.2	18318.3	16067	17149.9	-0.288367	0.658914	-	-	3	33.7	-
2010	MAT2A	1.46994e+06	2.15903e+06	1.757e+06	1.33354e+06	1.7261e+06	1.61574e+06	-0.194759	0.529549	-	-	23	52.9	-
2012	PRKAR1B	79235	88935.1	88990.2	90765.6	92863	93456.3	0.109669	0.465176	-	-	7	15.2	-
2013	PRKAR2B	89552.8	136437	110094	114997	127848	115199	0.11079	0.2811	-	-	11	30.4	-
2014	CPS1	417380	531482	523415	496951	507319	510527	0.0495485	0.151057	-	-	33	22.5	-
2015	RRM2	2.41582e+06	2.32756e+06	2.65895e+06	2.20916e+06	2.61944e+06	2.59269e+06	0.00167301	0.00456579	-	-	22	55.8	-
2016	SDC4	91032.5	79924.9	70897	53034.6	43823.5	55251.3	-0.668702	2.65375	+	-	3	23.5	-	MAPK-signaling, growth factor signaling	Elfenbein, A. & Simons, M. Syndecan-4 signaling at a glance. J Cell Sci 126, 3799–3804 (2013).
2017	TIA1	138758	189629	180537	181040	179326	178648	0.0959872	0.287197	-	-	8	22.3	-
2018	DNAJA1	2.65953e+06	3.15598e+06	3.22051e+06	2.57169e+06	2.44211e+06	2.67252e+06	-0.229166	0.99369	-	-	32	58.7	-
2019	AKT1	161918	193371	194946	204782	219193	222231	0.236214	1.07335	-	-	17	35.6	-
2020	AKT2	72472.5	112292	97812	96913.1	87711.4	99896	0.0310854	0.0642349	-	-	10	23.1	-
2021	UQCRC1	1.00426e+06	1.07421e+06	1.10221e+06	1.1929e+06	1.10726e+06	1.15215e+06	0.118665	0.53835	-	-	19	51.5	-
2022	HIBADH	586870	502180	532547	654361	579616	595118	0.174735	0.77933	-	-	11	35.4	-
2023	ATIC	2.26871e+06	3.2781e+06	2.8687e+06	2.60253e+06	2.71923e+06	2.71884e+06	-0.0496757	0.122875	-	-	37	66.9	-
2024	HNRNPH3	208740	266445	278439	256254	272176	277206	0.106722	0.337574	-	-	9	32	-
2025	HNRNPH1	1.6307e+06	2.56312e+06	2.36218e+06	2.51014e+06	2.55152e+06	2.56364e+06	0.244603	0.682425	-	-	12	38.1	-
2029	SFN	5.14619e+06	2.56597e+06	2.40817e+06	3.00918e+06	2.81372e+06	2.38197e+06	-0.218982	0.332503	-	-	20	54.8	-
2030	STIP1	1.24785e+07	8.87737e+06	7.55531e+06	8.45053e+06	6.903e+06	6.95216e+06	-0.348422	0.902156	-	-	3	2.4	-
2032	S100A11	1.57385e+06	822395	429638	514651	410649	326413	-1.00366	1.30968	+	-	6	45.7	-	suppresses MAPK-signaling	Zhang, M.-X. et al. S100A11 promotes cell proliferation via P38/MAPK signaling pathway in intrahepatic cholangiocarcinoma. Mol Carcinog 58, 19–30 (2019).
2033	L1CAM	252013	222226	217560	236121	205369	214205	-0.076734	0.276347	-	-	13	12.4	-
2034	INPP5B	83178.6	76859.5	93873.5	88946.7	100632	101127	0.197633	0.809041	-	-	8	9.7	-
2035	PRDX2	1.75898e+06	2.04075e+06	2.18599e+06	2.17168e+06	2.16879e+06	2.3335e+06	0.162019	0.643803	-	-	15	40.4	-
2036	ARRB2	188506	243709	214305	169444	180755	186113	-0.262802	1.12044	-	-	9	32.2	-
2037	GK;GK3P	29517.9	24050.7	33317.1	30849	33427.9	36024.4	0.217106	0.705974	-	-	5	8.8	-
2038	CDA	126345	79943.5	65709.7	60559.7	48165.6	47038.1	-0.758063	1.81729	+	-	4	46.6	-
2039	DCTD	377287	266247	288362	348729	333040	330944	0.136028	0.414159	-	-	8	55	-
2040	PYCR1	740593	1.04362e+06	927309	879564	913781	918324	0.01413	0.034128	-	-	14	43.1	-
2042	ELF1	41201	43333.2	40582.6	39961.1	39463.6	39910.9	-0.0677028	0.264224	-	-	4	9.6	-
2043	GTF2H1	119361	101526	116154	101976	119450	127192	0.0461428	0.133499	-	-	10	15.9	-
2044	STX2	100018	52593.4	81161.9	79969.9	91067	107764	0.292772	0.584625	-	-	5	20.2	-
2045	CTH	191800	208214	198607	183810	233372	240268	0.125966	0.424692	-	-	10	28.4	-
2046	RPL9	934027	1.55084e+06	1.20041e+06	1.18744e+06	1.36689e+06	1.31318e+06	0.0978972	0.210028	-	-	12	53.1	-
2047	ACSL1	130650	176983	195861	213595	177302	186904	0.214746	0.608706	-	-	12	20.2	-
2048	KIF5B	3.59048e+06	6.18233e+06	5.46007e+06	5.36852e+06	4.865e+06	4.80076e+06	0.0163272	0.0274517	-	-	72	59.3	-
2050	DUT	667726	679858	726690	731593	599031	691950	-0.0404962	0.130324	-	-	11	61.6	-
2051	ABCC1	489370	431688	470277	425761	455904	456645	-0.0548595	0.207267	-	-	25	20.9	-
2052	CKS2	17028.1	6155.21	7759.75	7291.24	10055.9	10588.4	-0.0223698	0.021026	-	-	3	25.3	+
2054	S100A3	50955.7	6439.29	12624.6	13117.3	14584.6	15012.4	-0.176124	0.100147	-	-	3	23.8	-
2055	MAN1A1	260818	221847	264640	250412	288859	294049	0.158029	0.612274	-	-	17	23	-
2056	TTK	72204.6	66384.8	91040.3	75250.3	82185.4	87829.4	0.105277	0.300255	-	-	10	12.5	-
2057	MCM4	1.50623e+06	2.4742e+06	2.29934e+06	2.18358e+06	2.13299e+06	2.19915e+06	0.0858002	0.176527	-	-	47	48.7	-
2058	MCM5	1.96996e+06	3.14555e+06	2.81976e+06	2.57896e+06	2.73087e+06	2.57011e+06	0.0169751	0.0326141	-	-	39	49.7	-
2059	MCM7	1.2376e+06	2.19291e+06	1.75722e+06	1.61585e+06	1.71687e+06	1.63444e+06	-0.0242769	0.0421737	-	-	44	56.6	-
2060	GALNS	51948	39711.8	49111.7	36643	38179.8	44604.4	-0.233056	0.799743	-	-	5	10.9	-
2063	SHMT1	489825	910573	651300	638503	598955	561791	-0.145063	0.284095	-	-	18	39.4	-
2064	SHMT2	2.44086e+06	5.37998e+06	3.39036e+06	3.34025e+06	3.12866e+06	2.77033e+06	-0.206956	0.333993	-	-	34	54.9	-
2065	EPHX2	276432	298887	296092	349181	316331	328484	0.189556	0.966616	-	-	11	21.8	-
2067	HSPA4	1.06707e+07	1.46049e+07	1.25466e+07	1.2309e+07	1.09498e+07	1.13323e+07	-0.11878	0.340672	-	-	78	74.2	-
2068	MPI	99776.9	94985.3	108076	107794	101999	111755	0.0875268	0.344678	-	-	8	35.4	-
2069	GPC1	159066	167923	148973	123598	100202	109562	-0.517389	2.47579	+	-	15	29.2	-
2070	PFN2	387886	563781	436441	443950	455398	412731	-0.064609	0.163793	-	-	4	17.1	-
2071	PFN2	33301.6	29711.2	38306.6	30940.5	34511.9	41429.9	0.0743564	0.185594	-	-	3	14.3	-
2072	CA8	3059.66	3850.3	4284.51	3787.52	3289.67	4241.95	0.0221505	0.0429311	-	-	4	19	+
2073	CTNNA1	3.7489e+06	3.98439e+06	3.9318e+06	4.35112e+06	2.96954e+06	3.22975e+06	-0.164321	0.47078	-	-	64	61.7	-
2074	CTNNB1	970451	1.28041e+06	1.11121e+06	1.16363e+06	1.0551e+06	1.03094e+06	-0.0418336	0.116849	-	-	19	30.7	-
2077	PHB	833527	1.16226e+06	918686	1.09253e+06	807271	737878	-0.150542	0.346863	-	-	16	54.8	-
2078	SERPINB6	1.03647e+06	1.61829e+06	1.45978e+06	1.39472e+06	1.46972e+06	1.39236e+06	0.0737155	0.166011	-	-	18	50.3	-
2079	NF2	244287	397248	332391	352753	348546	333950	0.116049	0.272128	-	-	21	35.3	-
2080	RDX	3.08651e+06	3.69398e+06	3.96944e+06	4.03673e+06	3.95648e+06	3.83201e+06	0.14514	0.521614	-	-	42	43.1	-
2081	RPA3	153100	69971.5	69367.9	96219.9	88629.7	83384.7	-0.0211773	0.0246029	-	-	4	43	-
2082	RFC4	309086	422100	374646	412097	305302	311209	-0.106672	0.261728	-	-	19	46.8	-
2083	RFC2	391749	266253	363537	341872	335240	380209	0.0668716	0.16006	-	-	15	46.3	-
2084	RFC1	526195	867135	725470	650939	745383	613242	-0.0512703	0.0992554	-	-	21	20	-
2085	RPL22	714213	1.16896e+06	991749	931411	992516	970796	0.0387303	0.0774381	-	-	6	61.7	-
2086	GTF2F1	2.06751e+06	3.2745e+06	2.39213e+06	2.47454e+06	2.71278e+06	2.39563e+06	-0.00337518	0.00636841	-	-	30	42.7	-
2087	SPR	903228	536608	552222	647053	667382	625842	0.00466286	0.00777354	-	-	11	49.8	-
2090	IDUA	48864	46851.6	46051.3	43146.5	55644.5	52048	0.0817369	0.256481	-	-	4	5.7	-
2093	IRS1	82555.9	103480	90596.1	87156.6	87003.1	86550.6	-0.0792952	0.273186	-	-	10	12.8	-
2094	AGL	1.66819e+06	2.25211e+06	2.11706e+06	2.00257e+06	2.36331e+06	2.11242e+06	0.109979	0.319276	-	-	59	38.8	-
2095	MYH9	1.47556e+07	2.77187e+07	2.07558e+07	1.89426e+07	2.15879e+07	1.81266e+07	-0.0652238	0.105148	-	-	180	63.4	-
2096	MYH10	1.72336e+06	2.40128e+06	2.19594e+06	1.92397e+06	2.35396e+06	2.10997e+06	0.0241755	0.0547687	-	-	82	39.8	-
2097	COPB2	1.51895e+06	1.82313e+06	1.99319e+06	1.88636e+06	2.03269e+06	2.09055e+06	0.179436	0.657826	-	-	40	47	-
2098	SOAT1	67049.1	71709	76797.4	71294	86585.7	80730.9	0.144201	0.551209	-	-	7	16	-
2099	ADD1	214886	206309	245180	217506	237685	249704	0.0827005	0.294695	-	-	16	28.8	-
2100	BSG	1.26566e+06	1.13781e+06	1.22482e+06	1.26974e+06	1.19696e+06	1.3776e+06	0.0824461	0.31602	-	-	13	48.3	-
2101	FUS	1.76287e+06	2.00321e+06	2.08722e+06	2.14798e+06	1.80692e+06	2.16448e+06	0.0629063	0.194104	-	-	15	23.4	-
2102	NUP214	370792	440623	442657	417901	399809	403266	-0.0340464	0.11096	-	-	25	12.9	-
2103	DEK	627666	932540	865842	769137	924621	812257	0.0629243	0.141728	-	-	14	25.6	-
2106	CHKA	59753	77647.5	73950.6	79137.6	75962.5	73215.3	0.119761	0.399696	-	-	5	15.7	-
2107	PPM1A	530922	501721	523404	561835	541520	586085	0.11832	0.560588	-	-	16	35.6	-
2109	HMGCL	695130	699591	679824	675897	635989	655919	-0.0765447	0.336798	-	-	14	36.9	-
2110	PSMC2	1.41718e+06	1.51932e+06	1.51097e+06	1.70297e+06	1.4978e+06	1.52598e+06	0.0862387	0.341227	-	-	34	78.3	-
2113	ARL2	254551	366035	275603	272688	355933	325392	0.0995033	0.237565	-	-	5	33.7	-
2114	ARL3	81457.9	163970	102591	130960	190937	180604	0.573528	1.17672	-	-	9	53.8	-
2115	MAP2K2	848190	769898	934090	949525	856662	880955	0.0774613	0.275817	-	-	13	32.2	-
2116	ATP5C1	1.3146e+06	1.27681e+06	1.50702e+06	1.2735e+06	1.57887e+06	1.51836e+06	0.0904464	0.289937	-	-	13	33.7	-
2117	ATP6V1E1	467978	284149	305912	356940	279879	318934	-0.117488	0.23638	-	-	13	41.2	-
2118	CPOX	1.91881e+06	3.74716e+06	2.77625e+06	2.74794e+06	2.12705e+06	2.14061e+06	-0.224642	0.414358	-	-	33	60.4	-
2119	RPL4	4.63793e+06	9.59533e+06	6.46203e+06	6.60177e+06	6.68115e+06	6.04079e+06	-0.0367039	0.052548	-	-	40	68.9	-
2121	LONP1	1.38511e+06	1.47383e+06	1.66196e+06	1.42505e+06	1.49767e+06	1.55274e+06	-0.0112992	0.033777	-	-	40	40.4	-
2122	PGM1	2.36064e+06	2.42567e+06	2.74721e+06	2.38303e+06	2.91844e+06	2.87908e+06	0.116023	0.391957	-	-	34	51.1	-
2123	PPP1CC	117540	140768	94599	126071	115436	85871.7	-0.108262	0.221453	-	-	3	10.4	-
2124	BMPR1A	25495.3	30309.4	31254.6	28924.8	28235.8	28183.8	-0.0231228	0.0657292	-	-	3	6.2	-
2126	GNL1	772330	1.16574e+06	914460	959767	989266	961706	0.0497767	0.117657	-	-	17	28	-
2128	SERPINB5	362429	371731	399136	405516	442244	481097	0.227363	1.08887	-	-	12	42.4	-
2129	POLR2I	82904.1	52586	47639.1	63425.4	35551.5	32688.8	-0.498167	0.856914	-	-	7	77.6	-
2131	DLST	1.01216e+06	1.32211e+06	1.20471e+06	1.31574e+06	919599	1.0881e+06	-0.0974036	0.238002	-	-	20	42.4	-
2132	GMPR	228184	320910	275682	279758	313726	325392	0.166832	0.525864	-	-	9	31.9	-
2133	GPX4	123733	90927	105139	110479	114373	126181	0.143568	0.462611	-	-	11	57.1	-
2135	SRP14	1.28755e+06	1.81308e+06	1.5494e+06	1.70422e+06	1.43747e+06	1.47176e+06	-0.00153175	0.003352	-	-	10	42.6	-
2136	NUP62	237886	211075	182537	230944	203484	201374	0.0153754	0.040152	-	-	10	29.3	-
2137	HPCAL1;HPCA	1.28969e+06	368256	389281	314620	439297	392392	-0.589793	0.637524	-	-	13	57.5	-
2138	FDFT1	352580	285688	315654	289548	279221	304420	-0.123152	0.481309	-	-	11	30.5	-
2139	ZEB1	17392.3	18017.9	16931.5	16609.7	14012.9	12464.2	-0.290335	1.10063	-	-	3	3	-
2141	TAGLN2	2.30802e+06	737630	823530	896186	987331	907752	-0.267891	0.285613	-	-	14	60.3	-
2142	TALDO1	2.28974e+06	2.7319e+06	2.47316e+06	2.5243e+06	2.29274e+06	2.42066e+06	-0.0476952	0.156812	-	-	27	57	-
2143	SNCA	28318.1	28798.4	29196.7	33273.4	28693.7	31151.1	0.106957	0.413962	-	-	5	62.1	-
2144	ETFB	920502	1.00403e+06	951460	1.07898e+06	859407	926652	-0.0111072	0.0314064	-	-	16	65.1	-
2145	RBMX	1.04303e+06	2.13135e+06	1.56612e+06	1.36313e+06	1.67336e+06	1.43604e+06	-0.0293278	0.0415804	-	-	10	18.7	-
2146	BRCA1	153830	68097.5	149074	87319.6	94776.7	116433	-0.232186	0.321359	-	-	6	3.9	-
2148	COIL	38395.5	59452.8	56320.7	61056.1	66459.9	59931.8	0.306531	0.886324	-	-	8	14.1	-
2149	GGCX	79710.3	122078	106399	85172.2	96747.3	92692.5	-0.146282	0.380959	-	-	6	8	-
2151	ATP6V1A	1.04531e+06	961581	1.12554e+06	1.04111e+06	1.12843e+06	1.25235e+06	0.12635	0.477581	-	-	30	45.1	-
2152	HSPA9	9.98639e+06	1.1174e+07	1.05432e+07	1.09618e+07	1.03426e+07	1.06954e+07	0.0145248	0.0435278	-	-	71	68.9	-
2153	EIF4A3	1.23673e+06	1.21004e+06	1.46769e+06	1.14125e+06	1.68512e+06	1.8374e+06	0.228662	0.563402	-	-	26	48.4	-
2154	IGHMBP2	29631.1	39713.6	39374.5	33728.4	36134.6	35159.9	-0.0375765	0.0937627	-	-	9	9.5	-
2155	CDKN1A	24920.1	16820.8	17936.1	15312.3	13445	15720.1	-0.405351	1.27557	-	-	3	25	-
2156	RPS19	2.58354e+06	3.54319e+06	2.4874e+06	3.35792e+06	2.11781e+06	2.48812e+06	-0.121277	0.235689	-	-	20	77.9	-
2157	RPL3	4.03727e+06	6.35738e+06	5.67603e+06	5.47043e+06	6.19951e+06	5.96226e+06	0.157657	0.383085	-	-	41	66.3	-
2158	COL18A1	32199.5	46137.4	36203.4	33395	33935.1	31824.3	-0.192187	0.600009	-	-	6	5.2	-
2159	DDOST	698277	840825	857253	782563	904915	866225	0.095135	0.322257	-	-	10	20.4	-
2160	ANP32A	1.77318e+06	808061	918551	1.01598e+06	921016	1.04433e+06	-0.143189	0.207982	-	-	13	34.5	-
2161	FEN1	502788	678927	690300	811483	593934	588085	0.0888184	0.193631	-	-	19	54.7	-
2162	CUX1	22671.1	30220.1	18866.2	20754	18333.6	18376.8	-0.295467	0.815817	-	-	5	4.1	-
2163	CAPG	1.42287e+06	1.0819e+06	1.31173e+06	1.4248e+06	1.47402e+06	1.7042e+06	0.275256	1.03915	-	-	16	33	-
2164	CAP2	91668.6	91454.4	100434	101045	101253	104136	0.113186	0.501721	-	-	7	13.8	-
2166	TXLNA	1.13817e+06	830338	1.02831e+06	1.14786e+06	726993	943352	-0.10131	0.208057	-	-	39	54	-
2167	CCT6A	2.4122e+06	5.49546e+06	3.51852e+06	3.73663e+06	3.60853e+06	3.17006e+06	-0.0419664	0.0540944	-	-	36	49.2	-
2169	VHL	50357.1	43076.9	38592.5	42913.3	38351.8	39260.8	-0.124541	0.407573	-	-	3	17.5	-
2170	PBX2	32705.7	38565	34667.6	42435.7	43183.5	42728.7	0.280181	1.34957	-	-	3	13	-
2171	RPL13A	2.31445e+06	4.85935e+06	3.22152e+06	3.3069e+06	3.69681e+06	3.17107e+06	0.0325203	0.0453758	-	-	26	60.1	-
2172	ARL1	51433.8	39497	65032.8	51259.5	59521.1	61432.1	0.168195	0.389089	-	-	3	23.2	-
2175	USP8	723185	842997	799786	736256	731862	751399	-0.0893821	0.364235	-	-	37	30.2	-
2176	PEX19	37887.4	19064.1	14367.2	17414.5	16995.4	15757.5	-0.384626	0.567836	-	-	7	24.7	-
2177	MDH1	3.29414e+06	5.60585e+06	4.30045e+06	4.33345e+06	3.93245e+06	3.70859e+06	-0.109835	0.225873	-	-	26	52.6	-
2178	MDH2	5.77597e+06	7.00894e+06	6.58476e+06	6.64377e+06	6.03546e+06	5.98973e+06	-0.0501444	0.152083	-	-	28	66.3	-
2179	RFC5	597677	702632	764640	655151	714686	763568	0.0516594	0.152021	-	-	15	48.8	-
2180	RFC3	309950	499959	427084	386888	357147	352203	-0.14784	0.362692	-	-	13	35.1	-
2181	HADHA	1.65172e+06	2.89207e+06	2.35913e+06	2.2677e+06	2.27996e+06	2.02597e+06	-0.0351575	0.0619062	-	-	43	56	-
2182	EIF2S3;EIF2S3L	1.32177e+06	2.39669e+06	1.69529e+06	1.56495e+06	1.68398e+06	1.62624e+06	-0.108505	0.210084	-	-	31	59.7	-
2185	CETN2	451667	139819	159528	153549	136752	146572	-0.570252	0.705193	-	-	5	28.5	-
2186	EIF2D	106727	93136.1	131264	113434	115352	126804	0.115562	0.33676	-	-	13	26.4	-
2187	BUD31	446572	305471	352665	379040	225024	233062	-0.425028	0.97028	-	-	9	65.3	-
2188	NAA10	516748	518916	477713	533455	526873	510369	0.0544176	0.217898	-	-	16	69.1	-
2189	KDM5C;KDM5D	19705	19357.6	20584	19578.2	19791.9	19790.8	-0.011333	0.0354046	-	-	5	4	-
2190	PPP1R2;PPP1R2P3	466759	232589	183000	178997	185941	153807	-0.652137	1.12284	-	-	8	33.7	-
2191	CSK	471841	613213	665381	636899	588912	606122	0.079952	0.219848	-	-	18	42.2	-
2194	IARS	1.41396e+06	1.5877e+06	1.85622e+06	1.59541e+06	1.83336e+06	1.93103e+06	0.146245	0.473793	-	-	50	40	-
2195	TNFSF9	28670.3	44387.5	34893.6	34939.4	39642	38402.1	0.0867979	0.199129	-	-	3	16.1	-
2196	SLC19A1	178182	220048	209038	204833	224430	218836	0.0985416	0.356157	-	-	10	20.5	-
2197	EIF1	1.30657e+06	296467	408652	435977	335329	353584	-0.538189	0.51407	-	-	3	35.4	-
2198	PRKCI	227541	226899	296566	268952	239721	261211	0.0457984	0.124563	-	-	7	17.3	-
2199	ACTR1B	62804.8	41122.2	53819.7	52315	67483.2	77999.4	0.328763	0.820018	-	-	5	19.7	-
2200	ECI1	379054	175940	151346	197863	211895	167687	-0.173905	0.218151	-	-	7	23.2	-
2201	TMPO	1.74466e+06	1.45087e+06	1.72355e+06	1.67476e+06	1.34299e+06	1.51347e+06	-0.119328	0.39466	-	-	20	29.8	-
2202	TMPO	716221	1.41172e+06	937119	981554	702215	695158	-0.327898	0.617225	-	-	7	20.9	-
2204	STAT1	495041	597712	613701	618145	694715	688613	0.234509	0.992477	-	-	25	36.7	-
2205	STAT6	62428.5	74867.5	73184.4	73992.9	82879.8	84781.4	0.201359	0.825644	-	-	11	13.7	-
2206	SKIV2L2	1.49498e+06	1.90746e+06	1.99432e+06	1.83986e+06	1.9525e+06	1.88285e+06	0.083385	0.249076	-	-	51	42.4	-
2207	PIK3CA	53716.9	67402.5	73483.8	70287.4	79373.7	75726.8	0.222375	0.774298	-	-	7	8.8	-
2208	PIK3CB	125930	115165	145729	125011	144442	147291	0.110534	0.363753	-	-	12	10.6	-
2209	MTOR	389452	463695	497976	478385	589178	540934	0.253877	0.974956	-	-	36	16.1	-
2210	PI4KA	166143	165373	198461	174421	213969	207286	0.168201	0.609662	-	-	20	10.7	-
2211	EPS15	421303	317373	334945	440277	381014	367738	0.153991	0.495677	-	-	25	37.1	-
2212	CASP3	124256	293426	197839	226808	166969	144026	-0.134421	0.16845	-	-	10	32.9	-
2213	CASP2	47990.2	40840.5	46001.6	50331.9	41278.6	41657.1	-0.0196645	0.051951	-	-	5	14.2	-
2214	RPS27	895729	1.41575e+06	1.13182e+06	1.31812e+06	1.6874e+06	1.61286e+06	0.440523	1.31142	-	-	3	15.5	-
2215	TEC	14446.3	17220.5	17365.4	15517.9	16984	18064.7	0.0467465	0.130453	-	-	3	6	-
2216	ABL2	77333.4	114358	96195.9	93885.7	105179	99372.4	0.0686543	0.168928	-	-	10	11.9	-
2217	HELZ	71923.4	79403.6	93116.3	88440.3	99341.4	96131.7	0.22247	0.872235	-	-	11	8.4	-
2218	NCAPD3	134420	153756	160590	138406	149805	135693	-0.0794759	0.285455	-	-	17	13.7	-
2219	RBM34	116877	137480	140915	119285	145239	122456	-0.0313083	0.0861516	-	-	17	37.2	-
2221	LRPPRC	3.28871e+06	3.19644e+06	3.95124e+06	3.38926e+06	3.60739e+06	3.8753e+06	0.0633142	0.192464	-	-	76	50.1	-
2222	ACAA2	114199	135028	131648	132828	135121	133333	0.079113	0.29786	-	-	8	28.7	-
2223	RPL35	1.73756e+06	2.14817e+06	2.28171e+06	2.35457e+06	2.00449e+06	2.30804e+06	0.118359	0.364057	-	-	11	56.1	-
2225	HTT	26917.4	30645.7	32863.9	30297.4	33801	31463.3	0.0830672	0.27267	-	-	10	3.5	-
2226	ECE1	772464	480741	590149	634918	625580	661370	0.0871388	0.199765	-	-	16	24.7	-
2227	MTHFR	563.108	726.708	700.019	545.99	965.297	935.182	0.260971	0.46458	-	-	4	6.9	+
2231	SLC1A4	2409.66	2294.74	2912.66	2358.46	3007.23	2698.41	0.0829661	0.19641	-	-	4	9.6	+
2232	PAFAH1B1	1.60887e+06	1.19391e+06	1.63133e+06	1.36375e+06	1.79642e+06	1.82186e+06	0.170111	0.439114	-	-	25	56.6	-
2233	MCAM	533165	487765	493524	555806	497479	489368	0.0254151	0.0854181	-	-	19	28.9	-
2234	CRAT	54453.4	68016.8	64953.7	65215.5	70364.4	70224.9	0.140572	0.520287	-	-	7	10.5	-
2236	MATR3	843102	866763	1.06164e+06	1.01942e+06	1.04095e+06	1.11206e+06	0.201703	0.818519	-	-	33	34.6	-
2237	MSH2	677119	902878	932621	817161	842787	868239	0.022883	0.0560145	-	-	26	25.9	-
2238	GRK6	40570.9	50752.3	48994.1	46024.6	53950.9	46413.9	0.0640267	0.183581	-	-	8	19.5	-
2239	GPD2	1.91338e+06	2.48363e+06	2.47734e+06	2.30455e+06	2.18257e+06	2.25669e+06	-0.0175479	0.0452708	-	-	46	47	-
2242	ALDH3B1	9716.56	9218.67	10774.1	8603.22	10900.6	11209.8	0.0411317	0.0992505	-	-	3	7.5	+
2245	PTPN9	53745.7	49258.7	62059.5	51822.4	54923.5	61629.1	0.0314775	0.0848027	-	-	8	16.4	-
2247	RANBP1	1.49906e+06	451036	465926	563778	508015	442635	-0.437739	0.465076	-	-	11	73.1	-
2248	NAMPT	2.0021e+06	2.07383e+06	2.32974e+06	1.57097e+06	2.27592e+06	2.39448e+06	-0.058722	0.124458	-	-	27	50.1	-
2249	PSMC4	943267	1.15742e+06	1.17465e+06	1.14443e+06	1.04222e+06	1.1016e+06	0.0116726	0.0322196	-	-	30	55.5	-
2250	TSFM	955654	1.07098e+06	1.12106e+06	1.11097e+06	1.10097e+06	1.10209e+06	0.0774985	0.301009	-	-	19	45.2	-
2254	ACADSB	298942	377242	351095	329123	356097	357094	0.0266626	0.0785164	-	-	13	35.2	-
2255	CBX5	735839	898721	854304	945577	752922	792134	-0.000857835	0.00211492	-	-	12	50.3	-
2256	USP5	745749	788514	777693	868332	864049	888046	0.180989	0.974477	-	-	29	35.6	-
2257	MAPK8	190729	216554	225719	231584	254810	258248	0.236311	1.10695	-	-	5	15.9	-
2258	MAPK9	55514.7	40985.7	57604.5	62470.2	67445.2	69574.8	0.387092	1.39745	-	-	3	9.9	-
2259	MAP2K4	82569.3	91504.1	98624.5	85446.7	82182.9	87274.1	-0.0939902	0.356808	-	-	11	34.3	-
2260	MKI67	3.61974e+06	4.91104e+06	4.64728e+06	4.12536e+06	4.27319e+06	4.1381e+06	-0.0598337	0.161814	-	-	17	4.3	-
2262	PHKA2	4423.07	3893.86	4431.77	3398.41	4671.48	4607.3	-0.020489	0.0418202	-	-	5	5.4	+
2263	PHKA1	67778.9	53773.7	69058.3	52399	64412.2	64011.1	-0.073452	0.194434	-	-	8	6.1	-
2264	RANGAP1	1.19509e+06	1.09444e+06	1.1612e+06	1.25645e+06	994818	1.06761e+06	-0.0622243	0.199521	-	-	27	49.1	-
2265	RECQL	527528	719076	712428	635808	679954	673870	0.0361212	0.0912076	-	-	25	39.1	-
2268	ATRX	347445	602130	440713	434147	508521	440290	0.0254157	0.0446976	-	-	19	9.9	-
2269	CRK	848190	1.21575e+06	943504	1.08075e+06	1.07123e+06	1.04892e+06	0.106594	0.305254	-	-	22	67.4	-
2270	CRKL	725729	717649	739359	784519	745826	785633	0.0851727	0.383036	-	-	14	57.4	-
2271	MTIF2	170508	152465	187058	156696	188332	206337	0.108144	0.324708	-	-	12	19.5	-
2272	BAG6	601051	309039	348281	436880	379838	398793	0.0109111	0.0155464	-	-	25	24.9	-
2273	NSF	1.35652e+06	1.54383e+06	1.83792e+06	1.59767e+06	1.66779e+06	1.7977e+06	0.105189	0.322855	-	-	42	49.3	-
2275	NOTCH1	117841	110542	98790.6	105757	87163.8	82209.6	-0.254652	0.975586	-	-	11	6.5	-
2276	MAP2K3	449605	584606	586612	543471	537573	552269	0.021835	0.0582549	-	-	17	53	-
2277	BRCC3	108662	158286	155414	157435	146466	153821	0.136027	0.366357	-	-	9	28.5	-
2278	RPL27A	1.37225e+06	1.72583e+06	1.54476e+06	1.58877e+06	1.68221e+06	1.67615e+06	0.0974	0.346584	-	-	10	43.2	-
2279	RPL5	4.9243e+06	9.43958e+06	6.95623e+06	7.46912e+06	7.09412e+06	6.30301e+06	0.015552	0.0231665	-	-	32	62.3	-
2281	RPL28	1.7464e+06	4.00171e+06	2.85627e+06	2.89235e+06	2.87658e+06	2.51444e+06	0.0225696	0.0282067	-	-	17	75.9	-
2282	RPS9	3.45242e+06	4.65066e+06	4.27785e+06	4.36065e+06	5.6478e+06	4.86232e+06	0.267317	0.863859	-	-	26	69.1	-
2283	RPS5	1.47563e+06	1.1138e+06	909080	1.23489e+06	1.00658e+06	994904	-0.0909422	0.188132	-	-	16	51	-
2284	RPS10	3.3775e+06	3.10305e+06	2.68777e+06	3.22968e+06	2.58731e+06	2.78256e+06	-0.0922619	0.273156	-	-	15	55.8	-
2285	MAP1B	433087	376435	410912	434511	432935	446188	0.108435	0.473632	-	-	27	13	-
2286	GNPDA1	665081	626368	727470	629014	770566	791314	0.113278	0.383103	-	-	7	24.2	-
2287	NEDD4	28348.9	18858.1	33600.8	29640.5	30803.4	37705.9	0.312828	0.695716	-	-	7	13.8	-
2290	UTRN	626588	555428	653040	665004	646715	690124	0.128352	0.550578	-	-	62	19.1	-
2291	IQGAP1	3.58666e+06	4.4856e+06	4.64129e+06	4.35564e+06	4.56423e+06	4.74826e+06	0.112728	0.360857	-	-	85	47	-
2292	GYG1	583462	986340	745066	741885	868602	787632	0.0811063	0.164171	-	-	11	30.6	-
2293	STT3A	1.0909e+06	1.18373e+06	1.43164e+06	1.11348e+06	1.34008e+06	1.46083e+06	0.0792138	0.205911	-	-	21	22.3	-
2294	PLA2G4A	39417.3	44991.9	51332.3	48179.5	49570.8	54558	0.172447	0.61136	-	-	6	8	-
2296	CAPZA2	404979	429025	437944	379442	411812	443771	-0.0446594	0.157704	-	-	12	49.7	-
2297	CAPZB	2.73968e+06	3.8897e+06	3.31702e+06	3.36532e+06	3.29751e+06	3.18042e+06	-0.000738227	0.00166749	-	-	29	69.9	-
2298	EIF1AX	1.11976e+06	633566	964999	897603	755059	1.10846e+06	0.0446717	0.0685033	-	-	3	11.8	-
2299	ALDH1A3	1.65413e+06	1.63499e+06	1.71903e+06	1.61309e+06	1.75494e+06	1.75469e+06	0.0318382	0.114166	-	-	27	44.1	-
2300	QARS	1.18886e+06	1.57417e+06	1.50611e+06	1.45978e+06	1.56521e+06	1.5536e+06	0.110908	0.355455	-	-	43	54.5	-
2304	UQCRFS1;UQCRFS1P1	758336	662545	615057	621267	588040	574420	-0.186115	0.805384	-	-	13	39.1	-
2305	SLC6A8	35692.6	51181.7	45488.5	43293.1	45356.4	41159.4	-0.0133618	0.0297993	-	-	3	6.6	-
2306	ATP5O	857229	899465	910538	885481	828077	874396	-0.0436522	0.168919	-	-	11	59.6	-
2307	LIMS1	484643	571506	552561	463393	452502	455278	-0.226973	1.12725	-	-	10	28.8	-
2308	PREP	2.16594e+06	2.70423e+06	2.64561e+06	2.62522e+06	2.96904e+06	2.79018e+06	0.162993	0.601592	-	-	39	56.1	-
2309	ME1	1.20279e+06	1.61128e+06	1.44893e+06	1.33505e+06	1.53372e+06	1.39744e+06	0.00904463	0.0222247	-	-	21	40.6	-
2310	IREB2	566469	668564	592963	539848	599132	562927	-0.100877	0.395224	-	-	21	21.9	-
2312	RFX5	31505.8	22150	19196.2	21496.1	22904.6	19169.4	-0.16841	0.378116	-	-	3	6.1	-
2313	PIP4K2A	191693	278409	257498	250487	270899	272085	0.141995	0.407922	-	-	8	18.2	-
2314	SOX9	450496	178515	189205	163076	189546	188745	-0.460993	0.686147	-	-	8	12.2	-
2315	ARCN1	1.79809e+06	2.59228e+06	2.55226e+06	2.3384e+06	2.46045e+06	2.56033e+06	0.10277	0.261722	-	-	36	54.2	-
2316	LSS	142796	159695	179576	175812	170864	169126	0.103707	0.38167	-	-	19	28.4	-
2319	GCLC	390805	624879	534547	521847	520486	488591	0.00792352	0.0154156	-	-	19	32.5	-
2320	GCLM	222439	294332	264448	313792	313574	279982	0.22337	0.858475	-	-	8	32.8	-
2321	CD151	189571	223039	185871	145727	119379	118135	-0.645029	2.77567	+	-	5	17.4	-	HGF-signaling	Franco, M. et al. The Tetraspanin CD151 Is Required for Met-dependent Signaling and Tumor Cell Growth. J Biol Chem 285, 38756–38764 (2010).
2322	TRAPPC10	46455.6	47407.6	59783.4	52569.5	60248.4	61357.3	0.187222	0.641352	-	-	8	7.6	-
2323	PSMD8	449351	299073	340019	375142	385555	374441	0.0817179	0.206402	-	-	11	24	-
2324	PRRC2A	999777	946750	907657	789771	756412	864830	-0.244571	1.23936	-	-	50	27.6	-
2325	GSS	1.80739e+06	2.41202e+06	2.27584e+06	2.31383e+06	2.09075e+06	2.09674e+06	0.0106327	0.0260604	-	-	33	52.7	-
2326	CCT5	6.48764e+06	7.03562e+06	7.34906e+06	7.33549e+06	7.43726e+06	7.43488e+06	0.0913472	0.347774	-	-	50	70.1	-
2328	PTDSS1	219439	80390.3	116990	88662.1	99999.1	105248	-0.38171	0.553439	-	-	5	8	-
2329	NES	41618.8	17148.5	19753.4	20494.5	18136.2	18001.4	-0.358397	0.543803	-	-	6	4.1	-
2330	HSPA13	111066	113843	128913	119771	129682	141926	0.145176	0.57269	-	-	9	17.6	-
2333	CSNK1D	372406	666641	557556	465135	478797	447079	-0.158435	0.332604	-	-	6	22.2	-
2334	IDH2	1.0668e+06	1.57746e+06	1.48837e+06	1.28215e+06	1.15779e+06	1.12617e+06	-0.194422	0.555563	-	-	24	47.1	-
2338	CD97	252341	183598	179587	181955	149944	161876	-0.304571	1.0034	-	-	11	19	-
2339	POLD2	99047	150039	126201	134031	126621	126467	0.064869	0.155391	-	-	8	21.3	-
2341	PXN	1.26941e+06	1.06353e+06	1.07391e+06	1.25532e+06	955647	1.00175e+06	-0.090255	0.258619	-	-	21	37.9	-
2342	CAMLG	4791.79	4728.79	4795.44	4251.97	4580.29	4620.39	-0.0907054	0.304002	-	-	4	19.3	+
2343	NR2C2	94152.6	117244	103075	100699	98691.3	95099	-0.0892449	0.31577	-	-	11	20.5	-
2344	MAPKAPK2	209256	164907	190957	209270	174229	186631	0.0154575	0.0404827	-	-	7	16.2	-
2346	ALDH9A1	1.85995e+06	2.8853e+06	2.34952e+06	2.46714e+06	2.34485e+06	2.38614e+06	0.0435531	0.0958161	-	-	30	53.8	-
2347	RPL34	1.58249e+06	3.2776e+06	2.23549e+06	2.16929e+06	2.28945e+06	1.95204e+06	-0.0860748	0.132209	-	-	12	50.4	-
2348	RPIA	694327	438755	486178	394948	382355	412227	-0.416834	1.32345	-	-	17	66.6	-
2349	LMAN1	647518	794781	792249	843612	795078	810905	0.138592	0.540125	-	-	21	35.5	-
2350	SLC11A2	2207.05	1902.56	2004.16	2485.82	2273.89	2137.87	0.174002	0.560538	-	-	3	3	+
2351	NASP	2.45873e+06	1.58081e+06	1.44463e+06	1.72942e+06	1.53966e+06	1.41769e+06	-0.190947	0.41227	-	-	41	54.9	-
2352	FASN	7.68112e+06	1.21228e+07	1.07731e+07	9.56595e+06	9.82297e+06	9.81771e+06	-0.0402904	0.0809093	-	-	122	56.6	-
2353	CDK8	128106	135686	162760	131198	116529	118594	-0.213964	0.851324	-	-	3	8	-
2354	FNTA	221194	181271	203851	181616	257340	254983	0.181333	0.511031	-	-	11	27.7	-
2355	FNTB	94179.4	63828.2	74546.2	86844.5	88947.1	82806.5	0.171129	0.5091	-	-	5	8.5	-
2356	DHPS	709994	689725	662149	731179	744359	764747	0.120074	0.577508	-	-	15	43.6	-
2357	CCT3	3.9035e+06	6.07069e+06	5.1503e+06	4.97051e+06	4.86146e+06	4.67476e+06	-0.0372032	0.0784225	-	-	53	70.6	-
2358	MRPL19	282257	414964	311540	280799	326159	320113	-0.105241	0.270432	-	-	16	43.5	-
2359	ARRB1	346748	348753	371911	379153	373084	383805	0.0905332	0.409574	-	-	10	23.9	-
2360	TUFM	1.64449e+06	2.39396e+06	2.26985e+06	2.04043e+06	1.87522e+06	2.13183e+06	-0.0438697	0.0992949	-	-	28	58.8	-
2361	ALDH7A1	2.28405e+06	2.88915e+06	2.5838e+06	2.60955e+06	2.75844e+06	2.72445e+06	0.0672965	0.21765	-	-	32	56.4	-
2362	CDC34	94607.9	78863.8	80530.1	92175.9	92895.9	95152.2	0.146463	0.603726	-	-	6	24.6	-
2363	INPP1	126224	111988	145356	130697	136841	157532	0.151814	0.509627	-	-	7	17	-
2365	CENPF	935098	778027	1.05119e+06	858805	880339	990373	-0.0101773	0.0248056	-	-	83	28.7	-
2366	SRP9	719368	363838	390875	398132	380736	352419	-0.312468	0.6059	-	-	8	68.6	-
2367	UBE2A	50075.2	20895.9	37097.3	43500	48727.2	50657.1	0.489291	0.867373	-	-	3	18.4	-
2368	PCYT1A	136328	170120	209976	197223	146175	170434	0.00429638	0.00777828	-	-	15	39.2	-
2369	AARS	2.80222e+06	3.84508e+06	3.6452e+06	3.53969e+06	3.54769e+06	3.66257e+06	0.0759255	0.209448	-	-	58	50.8	-
2371	CARS	1.62956e+06	1.99818e+06	1.83554e+06	2.11176e+06	1.76771e+06	1.95002e+06	0.0948125	0.314318	-	-	3	5.3	-
2372	HARS2	188372	169270	196833	186292	185056	194527	0.0318734	0.108959	-	-	13	27.4	-
2373	SARS	896532	1.01321e+06	1.11342e+06	1.0679e+06	1.19761e+06	1.2094e+06	0.204287	0.845839	-	-	37	58	-
2374	PPM1F	145681	194457	169733	186568	186902	211687	0.206129	0.754642	-	-	9	26.6	-
2376	PRIM1	240437	293271	297764	284484	318266	315539	0.148113	0.558917	-	-	10	27.6	-
2377	PRIM2	134500	83815.7	102253	113295	125142	121830	0.194492	0.512883	-	-	14	28.9	-
2378	CASP4	50649	61680.6	61611.9	67987.1	62573.1	61844.9	0.1503	0.564637	-	-	6	17	-
2379	CSNK1E	16382.6	22483.8	19867.5	17365.6	20711.4	17288	-0.0783459	0.195795	-	-	4	13.2	-
2380	CTCF	315085	436342	422688	332132	284142	292108	-0.358642	1.30307	-	-	20	27.1	-
2381	PSMB3	846784	794533	901904	666709	1.1185e+06	1.08414e+06	0.137987	0.28399	-	-	14	54.1	-
2382	PSMB2	1.01578e+06	781502	741936	749770	747306	797873	-0.132584	0.419666	-	-	15	42.3	-
2383	MCM2	2.9763e+06	2.9844e+06	3.5166e+06	3.19621e+06	3.37251e+06	3.55569e+06	0.0983929	0.352126	-	-	51	46.8	-
2384	ACADVL	1.4917e+06	1.93272e+06	1.96528e+06	1.77329e+06	1.91253e+06	1.82934e+06	0.0436392	0.118482	-	-	39	56.6	-
2385	YLPM1	908919	887613	905939	989727	932197	965431	0.0951143	0.436303	-	-	45	22.9	-
2386	TMED10	494117	1.10331e+06	728623	793908	734860	572723	-0.0831718	0.110242	-	-	16	44.7	-
2387	RBM25	563128	850257	741156	670444	796659	718244	0.0374718	0.0811743	-	-	30	31.6	-
2388	NUMB	177251	171063	160590	171099	164540	156612	-0.0477462	0.17807	-	-	11	21.2	-
2391	CLK3	43125.9	46458.8	55764.7	47621.7	54489.7	52117.1	0.0918325	0.281318	-	-	5	7.4	-
2392	PSEN1	50677.2	23249.6	32167.8	31492.1	33455.7	40543.8	0.0575225	0.0767206	-	-	3	9.9	-
2393	EIF2B2	124349	142307	127941	139246	126472	133478	0.0180552	0.0578449	-	-	13	31.3	-
2394	HINT1	1.10403e+06	692517	609960	683431	581235	561791	-0.354439	0.820702	-	-	6	40.5	-
2395	FHIT	81565	64715.6	76366.8	76805.9	91018.9	90389.7	0.216178	0.809067	-	-	5	39.5	-
2396	NUP153	976276	1.28612e+06	1.33399e+06	1.23712e+06	1.18644e+06	1.16153e+06	0.00850091	0.0202936	-	-	37	28.6	-
2397	RANBP2	3.01306e+06	3.71223e+06	3.75211e+06	3.50848e+06	3.33293e+06	3.34857e+06	-0.0333465	0.0958868	-	-	75	27.2	-
2399	RGS3	1042.29	1874.95	1564.88	1313.99	1480.34	1103.78	-0.170111	0.292286	-	-	4	4.6	+
2401	TSC2	25150.4	28738.2	30729.1	29980.3	27067.1	27471.8	0.00178132	0.00468611	-	-	11	8.9	-
2402	NDUFV1	555950	488913	674083	629239	657213	704407	0.222973	0.806225	-	-	19	47.7	-
2403	GSK3A	154553	230349	209411	211401	208569	193204	0.0641235	0.152945	-	-	7	20.5	-
2404	GSK3B	561246	829903	772991	745520	703632	710089	0.0163455	0.0355889	-	-	7	28.1	-
2405	TAF6	179005	160601	177000	200407	184069	192154	0.159408	0.753833	-	-	18	26.7	-
2407	NT5C2	893921	1.11609e+06	1.03351e+06	946291	1.14961e+06	1.14855e+06	0.0923625	0.283844	-	-	19	33	-
2408	SEPHS1	344191	301958	288644	377097	306390	327434	0.111554	0.386165	-	-	7	21	-
2409	MTHFS	194063	172397	179802	192874	190962	190155	0.0731481	0.299244	-	-	8	44.3	-
2410	GMPS	2.22319e+06	2.6706e+06	2.60753e+06	2.64941e+06	2.67648e+06	2.61916e+06	0.087547	0.318562	-	-	49	62.5	-
2411	LIG3	211552	255580	259724	232361	235775	236572	-0.0385714	0.122407	-	-	20	23.8	-
2412	LIG4	91969.9	94346.1	102866	79424.6	103916	102671	-0.0249763	0.0637999	-	-	6	6.7	-
2413	MRE11A	86278.7	147129	120742	118305	125880	122604	0.0841601	0.171643	-	-	12	18.1	-
2414	KHK	64849.6	84951.2	77586.2	79561.3	87601.4	85005.8	0.157016	0.557658	-	-	5	13.4	-
2415	GNAQ	111420	105888	128563	128866	126199	133490	0.172425	0.740676	-	-	6	18.7	-
2416	IDH3A	1.47268e+06	1.47203e+06	1.36914e+06	1.53161e+06	1.17782e+06	1.17387e+06	-0.162363	0.564054	-	-	3	5.2	-
2419	SULT1A1;SULT1A2	243215	203374	271263	289185	297840	322630	0.350116	1.47419	-	-	4	13.9	-
2420	CRIP1	356269	119683	113837	113841	149299	130016	-0.378412	0.413166	-	-	4	35.1	-
2421	MMP14	38003.2	36326.1	41108.1	35254	42777.5	43957.1	0.0747276	0.228471	-	-	6	13.1	-
2422	PPOX	83774.5	75258.5	62538.6	67266.3	75944.8	66129.8	-0.0743255	0.209395	-	-	9	23.3	-
2423	GDI2	3.49212e+06	5.00784e+06	4.44352e+06	4.20157e+06	4.3831e+06	4.34105e+06	0.0136436	0.0309249	-	-	31	55.5	-
2424	EMD	701826	582167	752276	647053	689719	807424	0.0764694	0.215489	-	-	16	59.1	-
2425	CPT1A	436147	575720	616583	518800	477634	495539	-0.111465	0.321366	-	-	21	29	-
2426	SERPINB8	28081.1	28560.7	32453.7	32733.1	32509.6	31313.7	0.118799	0.463749	-	-	7	19	-
2427	SERPINB9	1.10905e+06	1.19912e+06	1.29806e+06	1.276e+06	1.36385e+06	1.33265e+06	0.141989	0.623539	-	-	21	54.5	-
2428	SERPINH1	1.78677e+06	2.24832e+06	2.28024e+06	2.14109e+06	2.26023e+06	2.35708e+06	0.105476	0.343843	-	-	25	54.1	-
2429	ST13;ST13P5;ST13P4	4.65179e+06	1.35996e+06	1.43503e+06	1.50566e+06	1.60101e+06	1.3644e+06	-0.488265	0.527179	-	-	20	41.7	-
2430	PEX5	16487.8	10470.3	11074.4	12880.4	12120.3	9215.31	-0.136741	0.261086	-	-	5	14.6	+
2431	ERF	20817.1	18172.4	18340.7	17880.9	20640.6	20659.6	0.045381	0.133403	-	-	6	12.9	-
2432	VASP	1.20895e+06	1.70504e+06	1.40564e+06	1.49876e+06	1.37435e+06	1.28333e+06	-0.044125	0.109006	-	-	26	54.5	-
2433	DNM2	1.03426e+06	1.52608e+06	1.44497e+06	1.43571e+06	1.49122e+06	1.49923e+06	0.164336	0.466989	-	-	23	28.7	-
2434	METAP2	1.45554e+06	2.65912e+06	1.90211e+06	1.8633e+06	1.68752e+06	1.66853e+06	-0.16292	0.332759	-	-	3	9.2	-
2436	NUDT2	321258	176530	279807	275985	233233	242915	-0.00708883	0.0109487	-	-	6	45.6	-
2437	CDK7	182547	285998	242038	244207	268331	241563	0.108337	0.262242	-	-	12	36.1	-
2439	HLCS	21301.8	30037.6	28590.9	32477.4	33899.7	34025	0.344666	1.22098	-	-	6	8	-
2440	KNTC1	168875	188066	213864	179047	192050	196699	-0.00202385	0.00549474	-	-	21	9	-
2441	CDK9	62462	51630.4	59469.2	57413.3	62337.9	71533.9	0.138926	0.469363	-	-	10	27.2	-
2444	BCAM	474144	333531	404538	395374	373956	410947	-0.0247937	0.0604826	-	-	16	29.9	-
2445	PPT1	408528	430136	332222	370616	348875	324845	-0.158328	0.568866	-	-	8	23.9	-
2447	CCT8	7.11133e+06	1.04995e+07	8.68984e+06	8.5196e+06	8.52096e+06	8.55107e+06	-0.0212611	0.0465851	-	-	52	75.2	-
2448	CCT4	3.49701e+06	5.0331e+06	4.62751e+06	4.4756e+06	4.22715e+06	4.03784e+06	-0.0308171	0.0699995	-	-	40	62.9	-
2449	ANXA11	680065	666020	744185	762732	566298	682702	-0.064303	0.185053	-	-	23	45.3	-
2450	PAPOLA	1.02823e+06	1.129e+06	1.2203e+06	1.16569e+06	1.2824e+06	1.26272e+06	0.138035	0.5752	-	-	29	35.6	-
2451	FXR1	1.06372e+06	2.16647e+06	1.57121e+06	1.61284e+06	1.5532e+06	1.47348e+06	0.00924451	0.0131549	-	-	5	9.3	-
2453	FXR2	183766	231962	246717	244144	245767	251516	0.173689	0.625128	-	-	18	35.1	-
2454	RAB5C	863456	1.9388e+06	1.07741e+06	1.01564e+06	1.15645e+06	1.08636e+06	-0.166447	0.250167	-	-	9	44.4	-
2455	RAB7A	1.79936e+06	2.24094e+06	2.17537e+06	2.02852e+06	2.23747e+06	2.17024e+06	0.0557667	0.172003	-	-	21	87.4	-
2456	RAB9A	127282	133378	151289	155517	150981	144083	0.132497	0.549819	-	-	5	26.4	-
2457	RAB13	269047	566536	405759	415594	432846	366846	0.0311871	0.0436119	-	-	10	46.8	-
2459	RAB27A	21144.5	14742	18948.7	17443.4	23821.6	24707.2	0.265853	0.672596	-	-	4	18.8	-
2460	FABP6	49567	51645.3	59573.2	59881.5	71645.7	68028.5	0.31215	1.34318	-	-	3	23.4	-
2461	PLCD1	81216.8	89648.7	96580.1	102194	105528	111567	0.258282	1.23433	-	-	7	12.6	-
2462	DAP	37898.1	25320.3	12886.8	22593	23100.7	15137.6	-0.215455	0.233441	-	-	3	26.5	-
2463	DAP3	404484	411570	429683	469736	373994	375290	-0.0392074	0.117054	-	-	19	42.5	-
2464	DUSP3	89197.9	129202	79167.2	86390.7	74509.2	81596.8	-0.265552	0.695218	-	-	5	37.8	-
2466	DNA2	14495.2	9527.69	14331.1	11381.7	15692.6	17283.7	0.213767	0.425946	-	-	3	5.1	+
2467	SMARCA2	25580.3	43599.4	38106.5	38072	40475.5	40046.1	0.179354	0.402235	-	-	6	5.5	-
2468	SMARCA4	631945	809115	778981	719308	824232	784611	0.0746356	0.22934	-	-	26	17.1	-
2469	IDH3G	230896	317490	276608	236485	234042	239046	-0.205332	0.759476	-	-	13	43	-
2470	GALK1	181837	175804	195228	217782	209290	222001	0.232391	1.24038	-	-	17	39.3	-
2471	SSR4	326514	235015	307495	280924	350734	396146	0.242043	0.671316	-	-	7	38.2	-
2472	BCAP31	3.41345e+06	3.15002e+06	2.97007e+06	3.11085e+06	2.65258e+06	2.84197e+06	-0.148499	0.593625	-	-	28	49.6	-
2473	TPMT	100560	102314	120279	125482	123969	116803	0.184696	0.801026	-	-	8	31.4	-
2475	MECP2	75746.6	94842.6	83784.9	77961.7	80762.5	77543.4	-0.10065	0.361131	-	-	9	18.9	-
2477	HCFC1	2.13721e+06	2.68164e+06	2.45892e+06	2.5159e+06	2.43655e+06	2.33537e+06	0.0075643	0.0208644	-	-	3	1.9	-
2478	IRAK1	27861.5	31797.5	30603.7	30733.7	33372.3	33406.5	0.112571	0.433692	-	-	7	16.1	-
2479	CAV2	5396.07	3981.91	3824.44	3805.95	4443.31	4953.23	0.0092142	0.0168294	-	-	3	24.7	+
2480	ALDH3A2	743338	766485	844777	704228	806601	785532	-0.0364265	0.121042	-	-	19	31.1	-
2481	ALDH5A1	593459	760776	701658	738137	730939	696064	0.0818241	0.274765	-	-	12	22.1	-
2482	HSD17B4	1.76488e+06	2.91211e+06	2.3693e+06	2.28525e+06	2.55696e+06	2.42152e+06	0.0722017	0.149626	-	-	44	55.3	-
2483	PSMD7	926662	623451	887732	879664	744966	912326	0.0737436	0.162924	-	-	12	38.6	-
2485	SUOX	369433	345644	342709	336770	311120	308318	-0.145976	0.703145	-	-	14	27.5	-
2486	SGSH	103868	57085.5	90011.9	96339	40991.5	73293	-0.294265	0.382304	-	-	5	12.5	-
2488	USP11	364170	430595	473306	441267	449188	454516	0.0931949	0.318462	-	-	17	22.1	-
2489	CLCN2	6841.5	10904.7	9159.86	8141.53	9438.46	8208.16	-0.0385335	0.0726809	-	-	3	4.9	+
2490	CLCN3	83151.8	81290.1	113136	100492	107666	111812	0.220562	0.719868	-	-	9	8.8	-
2491	CLCN7	99991.1	113670	124302	111624	139117	141080	0.210964	0.742605	-	-	9	11.9	-
2494	VAMP7	208814	148587	191827	164204	234143	234141	0.198978	0.482553	-	-	9	40.5	-
2496	RPS6KA3	182139	242406	256277	229202	255241	271582	0.163232	0.483972	-	-	12	17	-
2498	HDGF	3.10432e+06	1.62102e+06	1.73587e+06	1.91896e+06	1.51424e+06	1.68593e+06	-0.278124	0.525491	-	-	23	77.5	-
2499	CCNH	233694	247202	217910	244545	236471	222145	0.00973824	0.03129	-	-	10	30.3	-
2500	MNAT1	153254	85267.7	105386	127826	115617	120403	0.123243	0.243931	-	-	13	44.6	-
2502	NEK4	16523.9	26382.7	23742.7	22013.9	23229.7	21233.5	0.0230303	0.0433684	-	-	7	11.2	-
2503	UBE2E1	219413	232806	262787	248569	280069	309829	0.228077	0.923038	-	-	3	24.9	-
2504	NDUFA8	153127	17988.1	20914	19885.3	27697	22205.8	-0.745265	0.462048	-	-	5	23.3	-
2506	HNRNPA3	755658	969400	985635	897440	987811	955708	0.0769137	0.231111	-	-	3	3.9	-
2507	PGD	2.63744e+06	3.58831e+06	3.32911e+06	3.29424e+06	3.38605e+06	3.16258e+06	0.0543586	0.146399	-	-	30	63.4	-
2508	HNRNPM	1.60532e+06	2.5383e+06	2.37337e+06	2.36172e+06	2.46981e+06	2.29221e+06	0.155773	0.378506	-	-	55	70	-
2509	KPNA2	2.01368e+06	2.01475e+06	2.23436e+06	2.21292e+06	1.7605e+06	2.01374e+06	-0.0694953	0.221686	-	-	25	47.8	-
2510	KPNA1	481409	441250	535722	525131	523433	596370	0.175514	0.725346	-	-	12	18.2	-
2511	NCBP2	144965	215940	198879	209270	223835	232458	0.268849	0.851112	-	-	9	40.4	-
2514	POLR2H	213862	126664	200393	173681	216575	260564	0.284144	0.584097	-	-	7	57.3	-
2515	POLR2J;POLR2J3;POLR2J2	106559	110648	76649.3	87497.6	67231.5	54179.7	-0.501209	1.3001	+	-	4	37.6	-
2516	ARHGDIA	1.56147e+06	2.13954e+06	2.10519e+06	2.17243e+06	2.1617e+06	2.24129e+06	0.193885	0.644776	-	-	12	49.5	-
2519	AGFG1	526898	658636	633150	657670	656934	608538	0.086303	0.296868	-	-	12	17	-
2520	HNRNPF	622711	812280	730612	688959	772590	760259	0.0436555	0.12555	-	-	17	38.6	-
2523	GTF2A2	215020	168364	125206	136501	124896	115642	-0.400353	1.09868	-	-	6	37.6	-
2524	MSH6	593519	713181	768765	633151	757601	766416	0.0586703	0.161197	-	-	37	29.6	-
2525	KIF11	1.0753e+06	1.21718e+06	1.36666e+06	1.19161e+06	1.13442e+06	1.21109e+06	-0.0425857	0.130956	-	-	41	38.5	-
2526	VAV2	177311	167700	243451	220715	202940	214061	0.135157	0.378548	-	-	19	21.2	-
2530	RBM5	119341	89481.1	96385.7	91599.2	91545.1	93309.6	-0.13186	0.4455	-	-	12	14	-
2531	HRSP12	263355	308698	302872	296694	242618	254738	-0.141747	0.525853	-	-	4	25.5	-
2532	SMS	802862	983548	924507	859682	875090	926551	-0.0222411	0.0678017	-	-	16	45.6	-
2533	HK2	647679	747931	810715	675032	721997	769695	-0.0220474	0.0631437	-	-	36	40.3	-
2535	EFNB2	118457	78187.4	72336.8	89599.8	79886	73458.4	-0.116532	0.240181	-	-	3	12	-
2537	DGKQ	14928.4	12802.9	18009.6	15872.6	15814	19793.6	0.176498	0.475976	-	-	4	5.6	-
2538	NDST1	48712.7	59323.1	56041.6	62015.1	65862.9	63595.4	0.227206	1.0055	-	-	8	8.6	-
2539	THOP1	1.48942e+06	1.43027e+06	1.70083e+06	1.57322e+06	1.54751e+06	1.62049e+06	0.0409385	0.137315	-	-	38	50.8	-
2540	CAPZA1	1.68239e+06	3.81648e+06	2.16463e+06	2.24476e+06	2.05052e+06	1.9762e+06	-0.203864	0.31594	-	-	17	54.2	-
2541	HMGA2	363668	172118	193488	234429	95364.8	177109	-0.537649	0.697793	-	-	5	36.8	-
2542	CRIP2	407182	397521	296758	360826	258441	274602	-0.302504	0.876404	-	-	7	41.8	-
2543	NUP98	1.0362e+06	1.04151e+06	1.16888e+06	1.11525e+06	1.14183e+06	1.19039e+06	0.0883474	0.359233	-	-	47	28.2	-
2544	BLVRA	764898	716346	831871	790423	899615	943194	0.185735	0.786225	-	-	16	42.2	-
2545	SLC25A1	194358	174898	207852	175925	191000	184948	-0.061709	0.220593	-	-	9	25.4	-
2546	PPP5C	2.53346e+06	3.31006e+06	2.99166e+06	2.91241e+06	2.6455e+06	2.63282e+06	-0.102182	0.3262	-	-	31	57.7	-
2547	PLK1	503866	611320	662499	468282	496910	516424	-0.254657	1.03724	-	-	24	38.5	-
2548	ARFIP2	540651	174563	187069	265718	279791	251833	0.0282328	0.0244616	-	-	12	38.1	-
2551	NUDT6	30573.8	25150.9	34428	22992.9	34286.7	36332.2	0.037866	0.0651875	-	-	4	11.4	-
2552	NUBP1	149089	150163	158443	181341	146542	155504	0.0734317	0.253047	-	-	8	28.2	-
2557	METAP1	639176	742284	669495	593500	493279	546012	-0.330224	1.56847	-	-	16	43.3	-
2558	SUCLG1	317409	492078	427378	360224	339617	327104	-0.246063	0.732034	-	-	8	21.1	-
2559	MVD	553252	612387	650317	570159	566550	583640	-0.0749588	0.292076	-	-	21	49.8	-
2560	PGGT1B	163331	136350	148690	148886	135652	146528	-0.0540413	0.183849	-	-	11	21	-
2561	RABGGTB	320629	273563	213028	357128	237002	197332	-0.0539506	0.0809602	-	-	11	28.4	-
2562	COPB1	1.00487e+06	1.19974e+06	1.28472e+06	1.14696e+06	1.24681e+06	1.28842e+06	0.0834927	0.268995	-	-	42	39.8	-
2563	COPA	1.38223e+06	1.48519e+06	1.68399e+06	1.43621e+06	1.67639e+06	1.70578e+06	0.0828446	0.267185	-	-	51	44.6	-
2564	CTSC	248632	163418	219164	170560	183361	245633	-0.0710396	0.135073	-	-	8	15.8	-
2565	LIMK1	60555.8	57442.9	59987.9	59159.5	66472.6	65210.7	0.0991374	0.402558	-	-	10	20.1	-
2566	LIMK2	23717.6	33000	30550.6	31952.1	35592	35594.3	0.253163	0.850641	-	-	3	5.7	-
2568	AP3M2	41498.3	53495.7	49649.6	45612.2	53987.5	49610	0.0494738	0.134767	-	-	4	13.4	-
2570	HCCS	568116	426835	522342	505011	390842	531225	-0.0908783	0.224064	-	-	16	42.5	-
2571	MAPK12	67678.5	64417.7	85055.2	80156.7	89171	84393	0.23399	0.877372	-	-	5	17.6	-
2572	SLC5A3	28899.3	21576.6	28420.3	20208.7	24389.5	23504.7	-0.204412	0.626144	-	-	5	8.6	-
2573	POLR2K	54896	68438.8	60768.9	56830.4	69104.7	59273.1	0.0093245	0.0234129	-	-	3	62.1	-
2574	SMTN	330030	356789	313970	269642	279576	264634	-0.29667	1.62381	-	-	29	33.9	-
2576	SLC16A1	368917	436453	457145	442458	447379	438852	0.0796657	0.284357	-	-	6	11.8	-
2577	IST1	923113	312247	372917	404876	370061	341732	-0.356647	0.439067	-	-	9	21.8	-
2578	SEC24C	562572	557731	693080	632586	636179	652913	0.0909852	0.319799	-	-	22	25.9	-
2579	SUB1	2.63637e+06	2.35716e+06	2.55125e+06	2.4076e+06	3.31168e+06	3.29995e+06	0.243597	0.808535	-	-	12	52	-
2580	POLG	170549	189052	202845	183622	208189	223137	0.127739	0.467428	-	-	22	25.4	-
2581	CLNS1A	416543	303119	279716	368260	300521	292812	-0.0413816	0.0854556	-	-	5	37.1	-
2582	BLM	99723.3	134346	126257	104892	109813	108393	-0.146033	0.490677	-	-	16	13.2	-
2583	RARS	1.41209e+06	2.34097e+06	2.09592e+06	2.06663e+06	2.01587e+06	1.96167e+06	0.0794145	0.162487	-	-	44	56.4	-
2585	ATXN3	111126	89313.6	74899.9	129694	87818.9	68973.5	0.0265493	0.0373126	-	-	8	26.3	-
2586	ATN1	139441	113837	102160	98777.2	75839.8	83793.2	-0.456423	1.6427	-	-	8	8.2	-
2587	TERF1	31381.3	27557.3	29274.6	29050.1	37945.8	42734.5	0.298631	0.958968	-	-	5	10.7	-
2589	CACNB3	24159.5	29607.6	25015.2	26638.3	31482.6	29249.6	0.151703	0.525584	-	-	3	7.7	-
2590	YARS	2.11967e+06	2.51633e+06	2.76439e+06	2.67348e+06	2.77489e+06	2.86886e+06	0.176501	0.659228	-	-	51	75.9	-
2591	USP14	1.25983e+06	1.31318e+06	1.38824e+06	1.37102e+06	1.44101e+06	1.52584e+06	0.130796	0.58405	-	-	31	50.4	-
2592	PRKAG1	125675	95270.7	140316	121024	151601	161344	0.272411	0.762477	-	-	7	24.1	-
2593	HSPA2	163076	222673	204382	217982	204458	189407	0.0619202	0.167987	-	-	11	16.9	-
2595	ATP1B3	995425	591934	770290	829308	711663	829129	0.0361827	0.0676123	-	-	12	43.4	-
2597	RAD23B	4.48969e+06	2.50262e+06	3.35951e+06	3.47162e+06	3.05555e+06	3.5626e+06	0.000555714	0.000884874	-	-	20	38.6	-
2598	EPHB3	5483.51	7260.88	5977.32	6695.29	7647.35	7407.12	0.224092	0.729939	-	-	4	6.4	+
2599	EPHB4	173334	202958	199613	183798	178782	183193	-0.0740866	0.281002	-	-	18	26.7	-
2600	EPHA4	3410.64	4921.46	4039.96	4301.98	3764.1	3713.63	-0.0577771	0.124896	-	-	4	5.9	+
2601	NAGLU	150214	208047	179870	191532	198817	182862	0.102966	0.312285	-	-	10	14.9	-
2602	AK2	2.88557e+06	1.78906e+06	1.47899e+06	2.21041e+06	1.57255e+06	1.33835e+06	-0.238267	0.377971	-	-	17	65.6	-
2603	ALDH18A1	938915	1.19825e+06	1.26189e+06	1.01821e+06	1.17641e+06	1.17905e+06	-0.00251559	0.00582095	-	-	32	39.2	-
2604	NAPA	503196	241245	261702	342712	303506	271352	-0.056887	0.0757701	-	-	7	26.1	-
2605	ADPRH	21305.2	13664.2	19646	18577.8	22123	24659.7	0.275147	0.67935	-	-	3	9.5	-
2606	EIF5	1.2753e+06	1.04033e+06	1.18504e+06	1.28052e+06	931210	1.02356e+06	-0.121773	0.347754	-	-	21	48.5	-
2607	SLC12A2	328764	429181	395350	404300	425055	440017	0.146289	0.53379	-	-	24	20.8	-
2608	PSMD4	1.38263e+06	1.198e+06	1.13193e+06	1.39033e+06	1.02799e+06	1.01114e+06	-0.125195	0.34199	-	-	15	41.6	-
2609	DRG2	447376	687553	554234	563440	633371	586603	0.0987484	0.244845	-	-	14	31.6	-
2610	GEM	10471.8	16057.6	13710.6	11627.7	12209.7	12027.1	-0.144395	0.363821	-	-	3	11.1	+
2611	CSE1L	3.73852e+06	3.25104e+06	3.39895e+06	3.43991e+06	2.92591e+06	3.00105e+06	-0.15058	0.588511	-	-	50	44	-
2612	VCP	7.3296e+06	1.04808e+07	8.54744e+06	8.92112e+06	7.80115e+06	7.75564e+06	-0.0942505	0.23958	-	-	71	71.8	-
2613	MFAP1	169638	186309	220679	209383	205318	240441	0.189193	0.687277	-	-	12	25.7	-
2614	HADHB	820337	1.17635e+06	1.04838e+06	1.00027e+06	1.12894e+06	1.07394e+06	0.0871702	0.233261	-	-	29	52.1	-
2615	F2RL1	129559	96598.7	106838	74820.3	113700	117411	-0.140269	0.291857	-	-	4	10.3	-
2619	MLLT10	42631.1	67830.7	54609.7	52825.2	45536	44918	-0.182492	0.456575	-	-	5	5.6	-
2620	ELL	205091	262555	274292	280598	279184	304061	0.229829	0.861173	-	-	18	29.1	-
2621	BRPF1	28695.1	36785.9	39236.7	33541.6	38912.2	36079.1	0.0617259	0.157086	-	-	7	9	-
2624	CASP7	145286	108333	168964	130697	101178	115488	-0.266743	0.718457	-	-	4	14.4	-
2625	CASP9	15913.9	9003.34	14539	14548.9	10189	13856.8	-0.00674431	0.00924229	-	-	3	11.8	+
2626	CASP6	128019	148662	168976	169632	193353	182157	0.297878	1.22055	-	-	8	29.4	-
2627	ADK	576050	701329	599134	591093	592783	571601	-0.0910885	0.342002	-	-	21	55.7	-
2628	ADAR	902223	1.07235e+06	1.10808e+06	1.11734e+06	1.25242e+06	1.22477e+06	0.225637	0.966302	-	-	47	35.7	-
2629	LAMB2	52036.4	62072.1	53832.2	54901.1	57565.7	54732.1	-0.00250055	0.00713612	-	-	11	8.1	-
2632	TPD52	1.90736e+06	1.38423e+06	755565	929581	817959	596125	-0.712615	1.18033	-	-	15	96.7	-
2634	PKNOX1	11249.8	10245	11454.9	14735.7	7773.33	9845.04	-0.0758032	0.1243	-	-	3	10.1	+
2635	SEC13	142106	175500	166444	170121	144885	138384	-0.0944405	0.295829	-	-	6	29.2	-
2636	NHP2L1	1.30469e+06	656464	640293	864208	584928	512986	-0.360175	0.55055	-	-	10	64.1	-
2637	NPEPPS	3.12487e+06	4.19966e+06	3.98458e+06	3.88079e+06	4.07942e+06	4.00001e+06	0.0920737	0.271638	-	-	56	51.9	-
2639	HNRNPH2	231344	310230	305054	311223	346396	350305	0.262179	0.963514	-	-	6	20	-
2640	OXCT1	1.49284e+06	2.14935e+06	1.90335e+06	1.86355e+06	1.81957e+06	1.83294e+06	0.00843737	0.0192254	-	-	20	36.5	-
2642	EIF3B	1.52618e+06	1.85838e+06	2.10293e+06	1.91645e+06	1.89179e+06	1.91708e+06	0.0735772	0.212125	-	-	40	46.4	-
2643	BID	552462	154780	137457	146579	177404	138977	-0.567169	0.557488	-	-	5	21.6	-
2647	NDUFV3	694327	375970	356169	369187	324983	356274	-0.373696	0.764096	-	-	18	43.8	-
2648	RRP1	223082	239092	293707	293246	246298	307369	0.167658	0.536025	-	-	13	31	-
2649	MARS	936571	1.18355e+06	1.21737e+06	1.16832e+06	1.15992e+06	1.1746e+06	0.0794296	0.250316	-	-	30	37.4	-
2651	ARPP19	36095.6	6053.57	5613.54	6099.85	8050.7	6009.29	-0.685121	0.482089	-	-	3	43.8	+
2653	POLE2	33238.6	25036.7	38282.8	32605.2	41306.5	43043.7	0.28789	0.761732	-	-	3	4.8	-
2657	HDAC4	67062.5	62549.9	62721.7	63795.2	66939.3	72671.6	0.0794048	0.302188	-	-	10	11.1	-
2658	EIF6	568304	519164	616424	591131	487031	519373	-0.0941713	0.325554	-	-	9	51	-
2659	CTBP2	465554	868501	566236	552220	531920	513993	-0.200225	0.41469	-	-	12	33	-
2660	NDUFA6	123352	112497	99529.7	100150	108729	103797	-0.0964012	0.345838	-	-	5	39.1	-
2662	PEX3	6957.33	4270.27	5882.73	3839.04	6215.32	7227.9	-0.00639896	0.00776654	-	-	6	26.5	+
2663	CLDN12	19770.6	19095.1	18660.6	17909.7	22480.9	22494.9	0.12083	0.393308	-	-	3	9.8	-
2664	HSD17B7	30301.3	51516.2	46859.3	47125.3	54661.7	46852.6	0.240806	0.550869	-	-	4	14.4	-
2665	BCAR1	435364	291006	302545	422163	463619	372298	0.308927	0.907065	-	-	19	25.3	-
2666	STX17	21788.6	21357.6	16149.4	19197.1	17578.5	15055.6	-0.188269	0.529111	-	-	3	7.6	-
2667	RWDD2B	29199.9	29647.9	36179.7	39522.4	41508.8	40866	0.365972	1.63571	-	-	4	16.3	-
2668	PRDM15	8062.09	8477.75	7961.14	7834.4	8008.96	7065.07	-0.0985557	0.337284	-	-	4	7.6	+
2669	C21orf59	415833	215102	239518	297935	261413	251732	-0.0426477	0.0633414	-	-	11	34.1	-
2670	RIPK4	3801.32	4845.2	5681.23	4814.07	4864.24	5136.48	0.0669967	0.146973	-	-	3	4.6	+
2671	WDR4	155892	223647	184040	159566	173457	164393	-0.165302	0.521986	-	-	9	31.1	-
2672	TMEM33	302518	346308	347490	264753	416669	381331	0.0695159	0.147786	-	-	7	27.9	-
2673	SYNJ2BP	144383	70046	121285	115940	111159	134109	0.164913	0.26818	-	-	5	33.1	-
2674	GEMIN4	235114	275642	301708	271710	317963	310346	0.151833	0.538609	-	-	21	20.8	-
2676	RAB38	101156	131603	130597	129568	152841	143630	0.236736	0.857203	-	-	5	29.4	-
2677	RAB25	283529	357068	334199	317227	393283	363207	0.14049	0.472922	-	-	7	34.3	-
2678	CORO7;PAM16	191459	74948.2	90270.7	87676.8	82776.1	79291.1	-0.390182	0.588722	-	-	11	11	-
2679	NUP107	289937	366085	370940	334163	354858	342020	0.0142573	0.0386682	-	-	19	21.1	-
2680	GSDMD	125521	126459	131264	131311	142406	176001	0.219839	0.839813	-	-	7	18.6	-
2681	SNX16	46949.8	40717	50061	53785.5	41734	40720.7	-0.0220778	0.0508374	-	-	6	28.6	-
2682	EEFSEC	180184	202468	225504	228939	242150	258867	0.267584	1.18741	-	-	9	16.8	-
2684	EPPK1	78431.5	88860.6	85711.8	166285	182728	161502	1.01274	4.55514	+	-	15	9.6	-	EGF-signaling	Ma, D. et al. KLF5-mediated Eppk1 expression promotes cell proliferation in cervical cancer via the p38 signaling pathway. BMC Cancer 21, 377 (2021).
2687	MTPN	1.90762e+06	407871	446771	565809	431038	417290	-0.590724	0.507987	-	-	6	49.2	-
2692	ARPC4	240296	284670	292283	286001	297055	294251	0.107442	0.415028	-	-	9	51.8	-
2694	CD81	225378	146732	200099	153637	184917	202985	-0.066157	0.134938	-	-	4	30.9	-
2696	TPI1	8.18194e+06	6.73156e+06	7.1331e+06	6.02513e+06	5.83765e+06	6.5064e+06	-0.259891	1.10524	-	-	22	69.9	-
2697	EIF3E	1.76213e+06	1.83114e+06	1.7188e+06	1.7753e+06	1.69106e+06	1.71974e+06	-0.0344278	0.127749	-	-	24	53	-
2698	SEC61B	999978	642130	752615	753317	645159	772500	-0.121409	0.289593	-	-	4	44.8	-
2700	PPP4C	168500	139819	159776	137366	132136	163746	-0.11362	0.376486	-	-	10	48.5	-
2701	GABARAPL2	589615	605220	596726	589351	640302	639780	0.0603841	0.247011	-	-	8	48.7	-
2702	ROMO1	173106	92906.5	114255	86974.8	98562.3	127123	-0.251255	0.470163	-	-	3	34.2	-
2703	UBE2G2	137091	74817.9	65460	114977	67497.1	53656.2	-0.229739	0.273578	-	-	4	32.1	-
2704	MYL6	1.98904e+06	640888	662579	1.1041e+06	549981	508714	-0.483709	0.463941	-	-	8	49.7	-
2706	RAC3	187053	284906	218159	253032	273087	251747	0.19378	0.565365	-	-	3	13.5	-
2707	EIF4A1	3.43508e+06	5.2321e+06	4.67215e+06	4.21223e+06	5.01159e+06	4.9715e+06	0.107238	0.247362	-	-	17	38.4	-
2708	RPS20	1.09901e+06	2.23163e+06	1.5616e+06	1.95356e+06	1.55421e+06	1.42758e+06	0.0595129	0.0848996	-	-	11	49.6	-
2709	PRPS1	938982	997572	1.03187e+06	993839	1.12817e+06	1.11456e+06	0.123541	0.529139	-	-	8	24.5	-
2710	PSMA6	1.51513e+06	2.30181e+06	2.12779e+06	1.74045e+06	1.71257e+06	1.64062e+06	-0.200569	0.568709	-	-	20	63.4	-
2711	S100A10	733362	172800	204077	211677	189040	183797	-0.604693	0.592489	-	-	6	63.9	-
2712	CDC42	792885	1.02705e+06	860237	933066	762357	756779	-0.126653	0.388292	-	-	3	14.7	-
2714	DSTN	894791	1.24473e+06	1.06479e+06	1.09484e+06	769465	744020	-0.306655	0.828537	-	-	13	48.6	-
2715	GMFB	358881	359432	315903	352126	351544	330182	0.00145119	0.00451691	-	-	8	52.8	-
2716	RAB8A	853346	1.30046e+06	1.0444e+06	997462	1.13033e+06	1.03585e+06	0.0036683	0.00750509	-	-	9	34.8	-
2717	SPCS3	190434	175946	231019	197161	229881	227467	0.137823	0.453609	-	-	5	21.7	-
2718	SRP54	998304	1.66347e+06	1.41356e+06	1.28766e+06	1.33299e+06	1.29606e+06	-0.0258398	0.0489521	-	-	25	41.1	-
2719	RAB4B	30052.9	63946.1	44697.4	52673.5	59505.9	50234.2	0.29141	0.535542	-	-	4	17.4	-
2720	RAB2A	1.7085e+06	1.62028e+06	1.93251e+06	1.86355e+06	2.17966e+06	2.13514e+06	0.232348	0.991889	-	-	10	42.9	-
2721	RAB5B	46311.7	64237.8	57523.1	56565.9	59170.8	56696.9	0.0497153	0.130487	-	-	3	17.7	-
2723	RAB10	924452	1.28773e+06	1.11948e+06	1.05237e+06	1.17402e+06	1.0756e+06	-0.00136567	0.00317795	-	-	13	54.5	-
2724	UBE2D3	441236	686622	514770	576552	541178	536418	0.0339727	0.0729563	-	-	5	18.4	-
2725	UBE2M	862519	1.37777e+06	1.04879e+06	1.22743e+06	1.14295e+06	1.06769e+06	0.088402	0.198329	-	-	17	58.5	-
2726	UBE2K	1.57666e+06	987519	1.26404e+06	1.46604e+06	1.22097e+06	1.31775e+06	0.0870771	0.190727	-	-	16	68	-
2727	UBE2N;UBE2NL	1.16797e+06	544035	498338	569332	530655	509534	-0.346844	0.543957	-	-	12	65.8	-
2728	RAB14	1.13114e+06	1.35512e+06	1.3766e+06	1.33429e+06	1.46605e+06	1.43609e+06	0.137613	0.531329	-	-	20	79.5	-
2729	ACTR3	2.00203e+06	2.51683e+06	2.49689e+06	2.43543e+06	2.23633e+06	2.22763e+06	-0.0174627	0.0468927	-	-	23	54.3	-
2730	ACTR2	1.76287e+06	2.84534e+06	2.1939e+06	2.10286e+06	2.07987e+06	2.06452e+06	-0.095126	0.217779	-	-	26	55.8	-
2731	ACTR1A	704370	560839	672569	645398	788994	833689	0.22537	0.78688	-	-	9	24.5	-
2732	COPS2	665355	534479	555816	612316	569928	585222	0.0157247	0.0456067	-	-	20	45.1	-
2734	ABCE1	3.05899e+06	4.1067e+06	3.83088e+06	3.45959e+06	3.81001e+06	3.57252e+06	-0.0104572	0.0253597	-	-	39	54.3	-
2735	RAP1B	983038	1.07328e+06	1.05119e+06	974910	1.07578e+06	1.06573e+06	0.00373154	0.0119206	-	-	5	25.5	-
2736	RAP2B	563362	573995	626155	602075	686987	729334	0.191728	0.83695	-	-	7	29.5	-
2737	MAX	238950	40908.1	50951.5	50586.4	49931.3	54358.1	-0.619655	0.483664	-	-	4	30.6	-
2738	RPS3A	3.35694e+06	6.60373e+06	4.91026e+06	5.58062e+06	5.47426e+06	4.91626e+06	0.154808	0.276392	-	-	40	80.3	-
2740	PSME3	1.61403e+06	2.0271e+06	1.60714e+06	1.71588e+06	1.23888e+06	1.27332e+06	-0.319336	1.01719	-	-	15	53.9	-
2741	RPL15	1.52082e+06	2.52099e+06	1.9151e+06	1.98101e+06	2.46905e+06	2.34515e+06	0.214536	0.512113	-	-	21	58.8	-
2742	MAGOHB;MAGOH	632045	704804	724577	741120	846556	810804	0.21876	1.03342	-	-	11	56.1	-
2743	RPL27	1.62454e+06	3.15852e+06	2.65318e+06	2.69416e+06	2.78855e+06	2.59427e+06	0.172559	0.31714	-	-	11	50	-
2744	ATP6V0D1	315587	153570	202269	273741	227958	202208	0.121405	0.186338	-	-	11	21.9	-
2745	PCBD1	389098	326141	306545	344868	275086	246784	-0.244184	0.775611	-	-	9	77.9	-
2746	RPL37A	1.9407e+06	3.38862e+06	2.72303e+06	2.28099e+06	3.09097e+06	2.89073e+06	0.0622209	0.104883	-	-	7	66.3	-
2747	RHOA	1.60311e+06	1.87954e+06	1.64444e+06	1.63891e+06	1.558e+06	1.58971e+06	-0.0958842	0.375623	-	-	7	26.9	-
2748	RND3	55499.3	79893.9	65899.6	56119.6	52099.2	52439.3	-0.310137	1.10412	-	-	4	19.7	-
2749	NAA20	165380	84560.3	100527	106330	111813	112003	-0.0260817	0.0389815	-	-	5	36.5	-
2750	HSPE1	4.66136e+06	5.4514e+06	4.2236e+06	4.64233e+06	3.80293e+06	3.8835e+06	-0.215511	0.74246	-	-	16	99	-
2751	SEC61A1	526764	415783	547261	457539	576543	664564	0.182836	0.485511	-	-	3	6.3	-
2752	VBP1	2.00866e+06	1.62959e+06	1.35931e+06	1.52421e+06	1.43696e+06	1.36247e+06	-0.192103	0.584291	-	-	19	66.5	-
2753	STXBP1	138450	118423	140112	125595	157495	168320	0.178464	0.584244	-	-	14	25.9	-
2754	B2M	154928	8003.04	28629.3	24657.6	49787.1	59972.1	0.350819	0.141208	-	-	3	19.3	-
2756	NPC2	1.55885e+06	1.10344e+06	1.49357e+06	1.3012e+06	1.07897e+06	1.42045e+06	-0.121803	0.298889	-	-	10	51.7	-
2757	COPZ1	240905	123586	171123	215250	157141	172261	0.0645528	0.0972705	-	-	6	35	-
2758	RPL37	1.13369e+06	2.37994e+06	1.65404e+06	1.71814e+06	1.67449e+06	1.51045e+06	-0.0127991	0.0175627	-	-	9	54.6	-
2759	SUMO2	598541	207370	215039	231609	212591	203517	-0.471113	0.598847	-	-	4	45.1	-
2761	DCAF7	405247	255853	379619	317691	347598	418758	0.0774966	0.150806	-	-	11	28.7	-
2762	WDR5	1.1914e+06	1.86756e+06	1.55923e+06	1.24898e+06	1.74469e+06	1.63113e+06	0.0116473	0.0199527	-	-	12	40.1	-
2764	NUTF2	584882	383739	423196	494958	347332	384279	-0.174607	0.39159	-	-	5	56.7	-
2765	HNRNPK	3.7803e+06	3.47673e+06	3.57276e+06	4.2739e+06	3.15281e+06	3.57468e+06	0.0122453	0.0300979	-	-	28	49.8	-
2766	YWHAG	3.40347e+06	4.21002e+06	3.25701e+06	3.73663e+06	3.41577e+06	3.27967e+06	-0.0522952	0.145165	-	-	17	50.2	-
2767	USP46	72151.1	37827.8	78697.1	57948.5	59309.9	65978.8	0.02609	0.0340372	-	-	4	13	-
2768	RRAS2	391675	531240	472277	446745	531022	514425	0.104176	0.306328	-	-	12	44.6	-
2770	TSPAN5	58014.1	54668.5	55653.9	42861.9	38726.2	43774.4	-0.426834	2.2341	-	-	4	17.9	-
2771	RPS7	1.36669e+06	1.63008e+06	1.49605e+06	1.51556e+06	1.75355e+06	1.6412e+06	0.12936	0.49937	-	-	20	71.1	-
2772	PPP1CA	895796	769463	754310	820709	748444	700566	-0.0909644	0.319978	-	-	6	26.1	-
2773	PPP1CB	321493	311118	287198	297546	317343	315568	0.0176057	0.0601217	-	-	6	19.6	-
2774	NCS1	215596	58400.4	66247.7	57483.5	88840.9	76579.7	-0.364258	0.33709	-	-	8	38.9	-
2775	PSMC1	1.56863e+06	1.93942e+06	2.00495e+06	2.00295e+06	1.74026e+06	1.82316e+06	0.0197246	0.0516672	-	-	37	73	-
2776	PSMC5	1.24604e+06	1.92707e+06	1.62896e+06	1.65608e+06	1.62921e+06	1.48744e+06	0.0123577	0.025112	-	-	38	80	-
2777	RPS8	2.7058e+06	4.28914e+06	3.81902e+06	3.72497e+06	3.97292e+06	3.84524e+06	0.120186	0.281865	-	-	21	63	-
2778	RPS15A	1.65045e+06	2.78626e+06	2.213e+06	2.28412e+06	2.49119e+06	2.15542e+06	0.0897493	0.183422	-	-	15	81.5	-
2779	RPS16	1.63639e+06	2.18633e+06	1.99263e+06	1.98176e+06	2.30539e+06	2.13629e+06	0.151067	0.495141	-	-	23	83.6	-
2780	UBE2G1	52703.9	17774.6	26911.6	34259.9	30085	33182.2	0.146673	0.162219	-	-	5	25.9	-
2781	UBE2H	599973	514374	536152	594766	537510	583611	0.0577551	0.206291	-	-	6	24	-
2782	YWHAE	8.15985e+06	4.36764e+06	4.16495e+06	4.61863e+06	5.03714e+06	4.47885e+06	-0.170164	0.282328	-	-	25	65.9	-
2783	RPS14	1.01524e+06	1.3339e+06	1.07995e+06	1.28979e+06	1.18825e+06	1.12597e+06	0.0795641	0.237699	-	-	11	46.4	-
2784	RPS23	382107	737071	559376	579937	652710	533915	0.119782	0.20912	-	-	11	42.7	-
2785	RPS18	1.70093e+06	2.83256e+06	2.38083e+06	2.71234e+06	2.18371e+06	2.2249e+06	0.0667215	0.125997	-	-	23	74.3	-
2786	RPS29	401518	266985	241145	229841	213236	205733	-0.452756	1.31103	-	-	5	60.7	-
2787	RPS13	1.40466e+06	1.5223e+06	1.40293e+06	1.5133e+06	1.46314e+06	1.53102e+06	0.0587844	0.231899	-	-	18	68.2	-
2789	SNRPE	75023.5	63908.9	70860.8	64334.2	78178.5	88283.9	0.12872	0.384726	-	-	4	65.2	-
2790	SNRPF	924051	873403	828492	694964	725336	815594	-0.233889	1.11886	-	-	5	58.1	-
2792	LSM6	558876	569242	544470	460409	633421	618679	0.0196176	0.0477196	-	-	6	57.5	-
2793	SNRPD1	74809.2	90982.8	79419.2	56664.9	103622	120066	0.127724	0.18872	-	-	4	24.4	-
2794	SNRPD2	1.35277e+06	1.28234e+06	1.44983e+06	1.32351e+06	1.17966e+06	1.3444e+06	-0.0869543	0.33089	-	-	4	30.5	-
2796	SNRPD3	112398	121116	121104	104549	114766	122768	-0.0541497	0.189622	-	-	5	57.5	-
2797	TMSB4X	608115	457204	380625	277527	160189	166119	-1.28031	2.92237	+	-	5	86.4	-
2798	ARF6	453843	264925	456015	336520	595616	658537	0.422492	0.685705	-	-	4	25.7	-
2799	PSMC6	830313	933657	950918	1.03799e+06	914692	924825	0.0841061	0.313235	-	-	31	76.6	-
2800	SELT	72927.8	26229.4	35728.8	28561.2	37651.1	41135	-0.209207	0.24247	-	-	3	15.4	-
2802	RPL7A	2.23062e+06	4.65345e+06	3.19971e+06	3.10646e+06	3.3137e+06	2.86886e+06	-0.0564977	0.0826689	-	-	24	56	-
2803	POLR2G	443706	464166	492382	412536	494582	528104	0.029175	0.0835949	-	-	6	41.9	-
2805	ETF1	1.16536e+06	978273	1.10482e+06	979109	1.22794e+06	1.36772e+06	0.12822	0.371072	-	-	20	43.2	-
2810	YPEL5	22740	22357.3	24555.3	21400.9	25320.4	23555	0.0106649	0.0298561	-	-	3	33.1	-
2811	RPS4X	2.53252e+06	4.33226e+06	3.36539e+06	3.13968e+06	4.02655e+06	3.28398e+06	0.0563804	0.100043	-	-	15	44.5	-
2812	PPP2CB	99314.9	145180	136519	146065	144834	118686	0.117046	0.284398	-	-	3	6.8	-
2813	RHOB	72318.5	122829	94559.5	91697	92878.2	82856.8	-0.0837752	0.169869	-	-	5	18.9	-
2814	RPL23A	1.88191e+06	1.90225e+06	2.05219e+06	2.05259e+06	2.19269e+06	2.26747e+06	0.158054	0.732974	-	-	14	50	-
2816	VSNL1	284031	108705	120573	128353	143608	119062	-0.254137	0.321858	-	-	8	40.8	-
2817	HIST1H4A	1.20794e+06	859069	1.30506e+06	1.19133e+06	1.02305e+06	1.2428e+06	0.0538386	0.113466	-	-	13	66	-
2819	RAB1A	912802	1.80905e+06	1.23895e+06	1.28804e+06	1.13458e+06	1.03631e+06	-0.144642	0.249573	-	-	11	44.4	-
2820	RAN	2.71805e+06	4.99568e+06	4.17862e+06	4.14529e+06	3.85896e+06	3.35561e+06	-0.0266729	0.0414307	-	-	19	56.5	-
2821	RPL23	2.9759e+06	5.4424e+06	4.15941e+06	3.55624e+06	4.23322e+06	3.89055e+06	-0.0672881	0.11628	-	-	12	61.4	-
2822	RAP1A	150449	176083	176005	178984	187282	179583	0.122849	0.509031	-	-	4	19	-
2824	RPS15	1.40198e+06	2.36008e+06	1.66987e+06	1.86881e+06	1.95693e+06	1.70765e+06	0.058899	0.113987	-	-	7	35.2	-
[truncated: 4,249 more rows]
