# Supplementary material for: Proteome-Wide Monitoring of Drug Action in Living Cells Using a Novel Label-Free Solvent-Based Shift Assay
Source: Mol Cell Proteomics. 2025 Nov 5;24(12):101444. doi: 10.1016/j.mcpro.2025.101444 (PMC12802111; doi:10.1016/j.mcpro.2025.101444)
Supplement: Supplementary Dataset S8 [file mmc9.xlsx]

## Sheet: Info
Supplementary Table 8: Solvent Proteome Profiling in Cells (SPICE) K562 cells treated with Vorinostat
Columns A-B: ID and gene name of proteins identified by MaxQuant
Columns C-H: Normalized protein quantification results per treatment and replicate
Columns I-J: Fold-change and p-values generated by limma
Columns K, L, O: Flags for proteins, which pass the fold-change and significance cut-offs, are known targets of the used compound or are amongst the lowest 5 percent identified proteins
Columns M-N: Number of unique peptides and resulting sequence coverage for each identified protein
Columns P-Q: Manual annotation of proteins which are related to the treatments known Mode of Action and the respective literature reference

## Sheet: Sheet1
id	gene	DMSO_1	DMSO_2	DMSO_3	Vorinostat_1	Vorinostat_2	Vorinostat_3	log2_foldchange	-log10_pvalue	significant	known target	unique peptides	sequence coverage	lowest_5_percent	related_to_MoA	Reference
0	NUDT4;NUDT11;NUDT10	168995	236728	178254	148198	146729	165280	-0.329517	1.2275	-	-	5	24.3	-
1		656973	485078	486992	604894	553861	567486	0.0976141	0.297754	-	-	16	66.4	-
3	SLC12A8	13570.5	12933.2	14771.8	17688.5	17098.6	16521.5	0.315544	1.72108	-	-	3	9.7	-
4	RBM47	35335.7	43567.1	45269.2	38401.3	38112.9	40778	-0.074556	0.248616	-	-	6	15.1	-
5	TTC26	2530.18	1187.39	2155.59	2964.92	3055.69	2031.97	0.502417	0.826408	-	-	5	14.1	+
7	UBA6	1.31072e+06	1.43033e+06	1.62105e+06	1.69951e+06	1.6508e+06	1.66105e+06	0.20558	1.029	-	-	39	35	-
8	ESYT2	387082	598537	487670	466709	471531	462468	-0.0502523	0.118409	-	-	21	21.5	-
10	UHRF1BP1L	105890	108829	123952	128608	126803	126352	0.176203	0.942628	-	-	12	9.2	-
11	KIAA1598	3.57213e+06	2.46849e+06	2.33494e+06	2.58271e+06	2.42471e+06	2.18937e+06	-0.195529	0.516485	-	-	52	67.4	-
12	TMEM223	9010.85	7335.34	11522.7	12731.9	14776.5	12330.7	0.535617	1.6588	+	-	3	12.4	+
14	ARHGAP10	104658	100825	111301	110382	107999	101627	0.0149335	0.0577434	-	-	12	16.8	-
18	ILVBL	296940	390099	361085	318735	317586	344670	-0.0872104	0.301345	-	-	14	23.9	-
22	PLEKHG3	27809.2	29603.9	34208.8	34266	34222.8	32892.1	0.151254	0.66272	-	-	10	11.6	-
23	SH3PXD2B	436274	522267	548109	553581	531188	544859	0.119805	0.503719	-	-	30	32.6	-
24	FAM92A1	126854	232266	205445	130749	134704	173516	-0.328679	0.673093	-	-	9	36.7	-
26	NBAS	157258	172496	201252	186792	180897	187803	0.0723754	0.265291	-	-	20	8.9	-
27	TARSL2	36638	45729.7	51219.3	44159	44974.8	50491.9	0.0749059	0.205875	-	-	9	15.8	-
29	KIAA1467	92639.4	62307.9	77258.4	87675.7	84112.2	86835.5	0.174015	0.539885	-	-	7	14.6	-
30	TYW5	41600	35225.9	48333	50487.7	48294.9	53666.1	0.295195	1.17238	-	-	7	25.4	-
33	VWA8	346253	394995	419343	457995	468595	433283	0.232398	1.22381	-	-	41	21.7	-
34	SBNO1	388214	643681	535123	484872	510466	497873	-0.0392904	0.0786677	-	-	20	16.5	-
36	GTPBP10	190200	274047	256187	247927	259812	242894	0.0761911	0.205616	-	-	10	31.3	-
37	WDR91	83875	108023	109404	93869.1	94749.5	103191	-0.0370249	0.105731	-	-	7	11.8	-
41	TRAPPC13	29278.2	40185.2	34652.9	33343.5	32366.3	35260.6	-0.0331711	0.0892736	-	-	4	10.2	-
42	CNOT1	771593	831951	903791	919495	937139	897193	0.138065	0.724144	-	-	53	24.3	-
43	ARHGEF35	29752.9	16143.2	14346.9	12868.3	13384.8	13834.4	-0.510676	1.01602	-	-	3	13	-
44	MAP1LC3B;MAP1LC3B2;MAP1LC3A	113804	201941	105908	116773	114435	99068.8	-0.29285	0.56615	-	-	4	30.4	-
46	FAM83G	124771	156418	153719	137045	137519	152042	-0.0220798	0.0661876	-	-	16	19.3	-
47	PALM3	68401.6	107185	83435.7	66730.7	66934.1	74714.7	-0.291414	0.882822	-	-	4	8.5	-
48	PGP	400051	267637	273354	320375	298953	263478	-0.0712895	0.157109	-	-	12	40.2	-
49	C5orf51	43358.3	30488.7	28727.7	25173	26250.8	29821.8	-0.315472	0.937281	-	-	3	18.7	-
50	RCCD1	54470.9	48701.4	43077.9	42440.8	42349.7	43384.5	-0.183805	0.821209	-	-	5	14.4	-
51	ZNF316	8368.08	11010.2	9763.9	9580.36	9248.99	8513.79	-0.0846467	0.259863	-	-	3	4.3	+
52	WIPF3	109907	118715	85710.6	63165.3	67052.2	79221.3	-0.578936	2.126	+	-	6	17.6	-
56	SMCHD1	410932	480691	495535	482667	507590	482574	0.0908147	0.390946	-	-	35	20.2	-
57	ARHGAP42	47377.6	57750.7	58524.4	60573.6	60204	58166.1	0.135215	0.561498	-	-	8	11.3	-
58	UNC119B	180927	266334	236116	199820	180443	222038	-0.169026	0.47767	-	-	5	27.1	-
59	METTL15	42329.8	64281.2	56343.3	51213.2	49146.5	53897.6	-0.058831	0.137783	-	-	8	23.8	-
60	CCDC85C	52512.4	24988.9	31373.3	24752.2	24545.9	27561.1	-0.432605	0.852261	-	-	5	16	-
61	SAC3D1	24538.5	24724.6	22717.7	21507.5	22639.7	21859	-0.124294	0.627428	-	-	4	13.4	-
65	ZSWIM8	6527.61	9731.85	6941.99	8928.43	8396.33	6819.01	0.0710363	0.143357	-	-	3	1.7	+
66	ARHGAP32	15956.1	21011.9	19172.5	22633.5	26307.3	18914.3	0.269681	0.838153	-	-	6	3.1	-
69	YDJC	79817.5	62401	66247.7	79392.3	81927.9	71176	0.162868	0.626482	-	-	4	11.1	-
75	SNRPG;SNRPGP15	183069	157814	158759	165999	163411	157579	-0.0339046	0.131283	-	-	4	35.5	-
76	KIAA1324L	3482.55	3338.23	3803.31	3755.02	3247.59	3211.72	-0.0583146	0.185716	-	-	3	3.7	+
77	NUDT19	126894	116419	140338	159330	149930	132498	0.203475	0.902824	-	-	7	25.1	-
79	ESPN	203859	61079.9	65956.1	60726.9	65504.7	74909.6	-0.487539	0.514719	-	-	6	8.8	-
85	WASH3P;WASH2P;WASH1	104136	55330.6	52759.7	48993.2	47319.1	43162.5	-0.534375	1.10828	-	-	7	15.8	-
88	FAM195B	244193	35351.3	39156.4	49443.8	49084	48373.5	-0.508566	0.3116	-	-	4	35.1	-
211	NACA	842700	492246	749168	903463	854774	790180	0.324501	0.824489	-	-	7	32.1	-
212	C11orf98	685422	578425	774370	568494	559151	688319	-0.162896	0.538319	-	-	10	48.8	-
214	SLC35A4	71669	31044.1	24328.1	22526.9	20421.2	23325.3	-0.778226	1.12225	-	-	3	26.2	-
215	ASNSD1	125876	17492.3	18956.6	21810	22205.8	22515.8	-0.645496	0.402326	-	-	3	22.9	-
216	SMCR7L	88869.8	17697.7	27011	32748	30843.7	30974.2	-0.147117	0.101037	-	-	3	25.7	-
217	DNASE2	298326	183405	155166	124848	137862	140452	-0.604088	1.44022	+	-	4	13.1	-	apoptosis	Counis, M. F. & Torriglia, A. DNases and apoptosis. Biochem Cell Biol 78, 405–414 (2000).
218	AGPS	917087	1.09555e+06	1.08396e+06	1.12225e+06	1.15009e+06	1.14715e+06	0.147698	0.718006	-	-	27	48.6	-
222	TK2	37106.7	48739.3	44729.1	44975	45241.8	46349.8	0.07379	0.244417	-	-	5	17.1	-
223	DDX39A	129739	170380	170332	163101	164318	158356	0.0575699	0.175147	-	-	9	23	-
224	PDLIM1	641961	454294	466604	444957	406935	443870	-0.253237	0.877566	-	-	17	65	-
225	ACOT7	1.43043e+06	2.06452e+06	1.85272e+06	1.70664e+06	1.72398e+06	1.85836e+06	-0.000323564	0.000734387	-	-	23	63	-
226	MYO1C	1.05528e+06	1.53185e+06	1.53312e+06	1.32294e+06	1.45129e+06	1.4821e+06	0.0664457	0.157549	-	-	46	39.8	-
227	SNAP23	291329	159235	166252	179133	171576	161167	-0.212915	0.412593	-	-	15	79.6	-
228	HAX1	11404.5	9549.41	12646.1	13518.1	12025.6	13584.2	0.227052	0.848228	-	-	4	20.8	+
229	AIP	537859	359997	336369	302809	300211	317312	-0.391656	1.1773	-	-	12	37.6	-
230	GTPBP1	185078	197429	215876	244508	239048	217157	0.228749	1.22603	-	-	13	22	-
231	STXBP3	107832	126887	149730	126328	122704	143047	0.0380551	0.0990793	-	-	9	13.9	-
233	ARVCF	16918.9	17921.7	21436.1	19957.5	19876	19631.1	0.0869032	0.308136	-	-	5	6.9	-
234	SMAP	651864	244212	322412	448365	339104	293936	-0.066567	0.0667703	-	-	6	29.5	-
239	LGALS8	151279	197287	188402	187719	190834	194427	0.102935	0.373977	-	-	8	27.4	-
240	NDUFS8	137640	83319.2	67678.4	55341	56242.9	64843.5	-0.647731	1.42728	+	-	5	31	-
241	TNFRSF10A	158135	77281.4	109951	94174.9	83401	87078.2	-0.324758	0.645624	-	-	8	19.4	-
242	NFKBIE	87845.4	56825.5	47727.3	36379.5	38596.5	44728	-0.641181	1.5869	+	-	4	10.6	-
243	PSMD11	787529	958851	928778	934121	879792	872365	0.0105775	0.0345188	-	-	29	56.4	-
244	PSMD12	1.13121e+06	1.01793e+06	1.17555e+06	1.29119e+06	1.22652e+06	1.17189e+06	0.151758	0.782975	-	-	30	52.6	-
245	PSMD9	643789	667075	543204	514038	494486	509500	-0.283014	1.49389	-	-	12	46.6	-
246	ATOX1	16009	5012.25	5936.75	9122.84	7860.87	6670.79	0.00202852	0.00161385	-	-	3	32.4	+
247	MEN1	25459.8	28003.5	30634.2	29353.1	32387.7	29869.6	0.126223	0.532936	-	-	4	7.8	-
248	CBX4	39326.9	53538.5	45339.3	49591.8	48611.5	49024.7	0.102685	0.340802	-	-	6	13.2	-
250	PGRMC1	802795	444998	319293	277350	322388	340407	-0.635315	1.08183	-	-	11	39	-
251	SUPT5H	884078	1.02022e+06	1.03839e+06	1.21737e+06	1.17542e+06	1.13235e+06	0.263598	1.46955	-	-	45	44.1	-
252	TAF4	179079	182462	170592	156784	162555	160755	-0.148057	0.914533	-	-	13	18.5	-
253	DFFA	418832	296814	296261	283677	280063	299492	-0.210094	0.685824	-	-	7	13.9	-
256	HIP1	370149	336404	328368	332008	330305	325342	-0.0655482	0.315456	-	-	23	22.8	-
257	CLIC1	3.35533e+06	2.71683e+06	2.04371e+06	1.94984e+06	2.08081e+06	1.86576e+06	-0.433101	1.31366	-	-	18	73.4	-
258	EIF3F	980159	1.04095e+06	1.02164e+06	997579	956996	955366	-0.0642201	0.331731	-	-	12	42.3	-
260	WWP2	16288.9	23613.8	24756.4	17101.6	17878.3	20054.5	-0.211685	0.559565	-	-	6	7.2	-
261	CDC7	24761.4	36339.1	33216.5	29721.7	30846.2	29530.4	-0.0475694	0.114445	-	-	4	7.1	-
263	PDHX	638908	838777	710044	681922	675769	704490	-0.0763623	0.268423	-	-	20	34.5	-
264	QSOX1	37969	44349	39462.7	43528.4	43259.5	39137.5	0.0497708	0.182571	-	-	8	12.9	-
265	DCTN6	227046	244044	234387	255363	241093	239362	0.0607719	0.300654	-	-	5	30.5	-
266	SLC33A1	52187	51672.6	50996.7	66974.7	67113	57793.2	0.305871	1.71447	-	-	5	6.7	-
267	WASL	132384	140204	138214	129950	130407	130755	-0.0704363	0.371212	-	-	13	26.1	-
268	IPO5	5.21837e+06	4.34064e+06	4.79047e+06	4.15417e+06	4.1237e+06	4.50663e+06	-0.163708	0.757485	-	-	51	46.3	-
269	POLRMT	266141	385836	298860	252284	255028	283752	-0.249772	0.854646	-	-	20	21.1	-
270	EEF2K	105026	128519	142260	140401	148929	139168	0.199916	0.779539	-	-	9	13.1	-
271	SAP18	234786	177734	253452	324988	311706	272940	0.462128	1.69874	-	-	9	39.2	-
272	EML1	112257	140843	137581	131261	129397	133491	0.0199337	0.0625837	-	-	8	10.2	-
273	IGF2BP3	605082	847713	833249	750749	794612	778206	0.0397592	0.101271	-	-	25	44.6	-
276	RTCA	116295	101321	117657	143841	142886	119175	0.273706	1.26668	-	-	9	28.7	-
277	PIK3C2A	123707	121861	141028	137492	136064	136498	0.0881295	0.410906	-	-	18	12.3	-
278	IFRD1	75699.7	101606	91919.5	77596.3	83416.4	86843	-0.110283	0.368706	-	-	6	14.7	-
279	PIK3R2	137299	119807	143695	137471	141491	147929	0.0945679	0.407893	-	-	12	19.4	-
280	GOLIM4	128012	54019.4	60261.4	69812.5	73485.2	60355.7	-0.14283	0.177174	-	-	7	11.4	-
281	MANBA	65548.6	57276.6	65406.9	86744.7	92832.3	73408.7	0.422466	1.9466	-	-	9	10.9	-
282	TRAF5	7338.31	7482.41	10040.7	8248.05	9909.75	8937.55	0.135349	0.376445	-	-	3	8.6	+
283	AGRN	46039.2	72608.8	65662.3	55191.9	55973.3	59331.6	-0.0866918	0.196344	-	-	11	6.6	-
284	PLOD2	46476.4	49209.7	52852.4	57463	58624.9	55305.7	0.208056	1.16972	-	-	6	11.3	-
285	EXOC5	123459	112503	139344	139570	142313	122445	0.109844	0.417271	-	-	14	18.8	-
286	HMGN4	518007	421356	539915	429862	545696	660184	0.131365	0.313692	-	-	9	61.1	-
287	NDUFA4	1.06593e+06	320320	432509	429617	400233	410057	-0.355522	0.387898	-	-	5	55.6	-
288	PSMD14	527059	392910	479420	408834	397366	465410	-0.13099	0.440895	-	-	11	32.9	-
289	ZNF593	75438.6	29464.9	32695.5	33877.2	36168.3	30070.1	-0.326674	0.428148	-	-	5	53	-
290	BIN1	549717	350193	350394	320482	360040	350526	-0.245966	0.638954	-	-	20	46.7	-
291	KPNA3	257410	136592	205614	296066	261712	251223	0.476329	1.1387	-	-	9	27.4	-
294	LAD1	1.04417e+06	1.24802e+06	1.32608e+06	1.14675e+06	1.09831e+06	1.29893e+06	-0.0263386	0.0761448	-	-	33	57.8	-
295	FAAH	20657.1	20487	24858.1	20786.3	21772.7	22110.1	-0.0240663	0.0754071	-	-	5	9	-
297	VWA5A	31923.6	44386.2	38937.2	37785.6	36897.5	41297.1	0.0205052	0.0511972	-	-	5	7.1	-
298	PES1	867674	1.04461e+06	1.06527e+06	1.12853e+06	1.16336e+06	1.04456e+06	0.16874	0.74791	-	-	24	39.6	-
299	EBAG9	14378	12596.2	13691.4	21883.5	17801.3	14626.1	0.400081	1.35512	-	-	4	23	-
300	SDCBP	32907.9	30959.1	28687	44282.6	42942	35962.3	0.408807	1.92702	-	-	6	25.7	-
301	PITPNM1	65294.2	68730.4	75073.9	78055.4	74229	76007.7	0.128804	0.65305	-	-	11	10.9	-
302	MPHOSPH10	219131	417024	392208	310426	307709	344230	-0.0414539	0.061122	-	-	17	26.1	-
303	NOP56	745749	1.18559e+06	1.06827e+06	996971	1.00544e+06	1.00024e+06	0.0287189	0.0588885	-	-	29	51	-
304	DDX3X	1.10436e+06	1.50138e+06	1.53968e+06	1.39197e+06	1.45471e+06	1.42448e+06	0.0587183	0.159022	-	-	9	11.5	-
306	PODXL	390343	219452	346529	335630	301872	310145	0.0273747	0.0455241	-	-	7	12	-
307	CYR61	90543.7	88351.8	87762.9	82481.6	81388.7	84515.7	-0.102455	0.578407	-	-	10	28.3	-
308	PIR	371642	359426	357774	466837	435223	412184	0.269768	1.71413	-	-	6	19.3	-
310	KPNA4	662235	610203	612650	686098	642662	638578	0.0618811	0.298255	-	-	11	32.6	-
311	TRIM38	64654.1	91181.4	86068.9	71318.8	72901.5	79432.1	-0.0990069	0.280145	-	-	4	8.6	-
313	PPP6C	450268	595360	529010	491530	504552	530600	-0.0359783	0.110614	-	-	13	36.1	-
316	PIK3C2B	18414.1	24730.2	21698.3	19340.8	21641.7	19660.1	-0.0879773	0.26992	-	-	4	2.8	-
317	MAN2B1	270567	207966	231618	280908	254779	262531	0.175918	0.732329	-	-	16	16.7	-
318	UBE2C	112478	23533.8	26449.3	29186.9	27848.8	29436.7	-0.516328	0.41222	-	-	6	42.5	-
319	PDXK	336899	341375	335804	391438	389286	373705	0.186741	1.26994	-	-	8	27.2	-
320	SCD	340910	305210	399532	386133	340405	349645	0.0482466	0.149755	-	-	6	12.3	-
323	ARID1A	551638	540014	483827	473015	518991	447693	-0.130369	0.615665	-	-	36	18.9	-
324	SOCS2	11880.6	17780.8	14812.5	12558.3	12602.5	15300.7	-0.123267	0.300719	-	-	3	19.2	-
326	CDK2AP1;CDK2AP2	512644	139571	115261	88179.6	95023.4	117816	-1.02082	1.01879	-	-	3	50.6	-
327	C2CD2L	31150.3	46737.4	40361.1	32255.9	32178	34818.3	-0.233768	0.730906	-	-	5	12.6	-
328	TMEM194A	15096.4	16344.3	17671.7	19300.3	19415.5	16675.1	0.173032	0.733857	-	-	3	6.2	-
329	FCHO1	21647.3	27324	26839.2	28202.6	28784.3	27206.9	0.158794	0.628178	-	-	3	3.7	-
332	DPYSL4	20502.4	32411.2	25488.7	26210.6	25031.2	24424.3	-0.026651	0.0549743	-	-	3	4.7	-
333	SOCS6	38763.1	43835.8	48401.9	43630.7	44320	45689.3	0.0344323	0.114735	-	-	7	19.1	-
334	TRAFD1	40073.4	40366.4	31275	21276.3	23810.6	26144.4	-0.644484	2.53989	+	-	5	10.8	-
335	COX7A2L	196755	83486.8	86151.4	93404.7	89066.3	83308.1	-0.343306	0.494029	-	-	3	20.2	-
337	UBFD1	502627	434883	429841	560750	523930	473195	0.188415	0.880607	-	-	12	39.2	-
339	CIT	278079	342579	368611	366213	363943	378277	0.173935	0.702604	-	-	40	20.8	-
340	COPE	156341	47739.6	56455.2	57897.6	54090.2	62440.3	-0.369188	0.390779	-	-	12	39	-
344	AP3D1	796635	952831	931807	1.07591e+06	1.13905e+06	985816	0.257462	1.27284	-	-	34	32.2	-
345	CCS	265324	154420	135106	153631	146472	140911	-0.267941	0.515752	-	-	10	29.9	-
352	DVL2	96777.3	105696	108587	112416	116652	102826	0.0932552	0.421554	-	-	10	19.6	-
353	CHD1	46165.7	55334.3	63089	58561.3	61100.2	60860.7	0.14475	0.512315	-	-	11	8.3	-
354	CHD2	30780	51574.5	49035.9	36715.1	38458.7	44678.4	-0.101078	0.190134	-	-	6	3.5	-
355	GOSR2	26331.5	29453.7	24685.2	22399.1	23107.1	21931.2	-0.251377	1.28903	-	-	4	20.5	-
356	TOR1A	114668	149704	128167	128427	130766	130362	-0.00237982	0.00682171	-	-	7	16.3	-
357	TOR1B	93168.4	89729.3	96981.3	109444	107990	95077.5	0.156978	0.804107	-	-	5	15.8	-
358	ADAM10	616364	636979	697092	735579	702430	726657	0.152044	0.870382	-	-	21	31.4	-
359	EI24	15934	22083	17651.4	20447.6	18854.9	19814.7	0.0995375	0.296507	-	-	4	7.4	-
362	KMT2D	31930.3	25116.8	23871.5	23602.8	24079.4	21416.8	-0.217789	0.794479	-	-	7	1.6	-
365	APAF1	38632.6	27472.9	43661.1	48644.8	48401	48890.7	0.437569	1.38425	-	-	9	8	-
366	RIOK3	8874.26	10027.8	10367.5	10848.5	10864.1	10335	0.133612	0.581935	-	-	4	10.9	+
367	IMPA2	105274	110412	111523	119735	108958	118660	0.0853526	0.425065	-	-	4	13.4	-
368	MAP2K7	101866	101966	129715	116230	113717	120018	0.078521	0.268703	-	-	7	17.7	-
369	ACOT8	17966.1	20498.8	22887.2	21288	20446	24372.8	0.110592	0.366767	-	-	3	19.4	-
370	CDIPT	177572	208394	225493	223938	224283	229655	0.155695	0.689327	-	-	3	13.1	-
372	PRMT5	1.85888e+06	2.46166e+06	2.36048e+06	2.05115e+06	2.07439e+06	2.38678e+06	-0.0296563	0.0783053	-	-	3	4.2	-
375	CHEK1	231123	286731	285536	297909	301589	281738	0.139926	0.589061	-	-	11	27.9	-
376	TNFRSF10B	41322.2	17708.8	24051.2	21316.8	21052	21196.6	-0.295903	0.473607	-	-	3	10.9	-
379	TPP1	163545	177883	168772	186835	170224	158684	0.0132218	0.0468389	-	-	7	15.6	-
381	TCERG1	1.50656e+06	1.62661e+06	1.74276e+06	1.5345e+06	1.56187e+06	1.62226e+06	-0.0451521	0.188132	-	-	52	35.5	-
382	NDC80	232958	149015	210553	275528	273438	231229	0.417676	1.27161	-	-	21	34.9	-
384	UNC13B	44445	55232	51588.9	52015.3	59239.4	52860.4	0.121033	0.463236	-	-	10	8.2	-
385	POLR3A	119207	148227	142689	157178	159713	145999	0.179894	0.803199	-	-	19	15.9	-
386	MRAS	19874.4	24747.6	28299.4	25331.7	25746.7	30460.8	0.171108	0.502709	-	-	5	29.8	-
389	PSMA7	1.09686e+06	1.12975e+06	1.20878e+06	1.39847e+06	1.27231e+06	1.26492e+06	0.195806	1.13111	-	-	21	67.7	-
390	SCAMP3	284118	459419	371991	304950	296505	346591	-0.210568	0.552955	-	-	12	34.6	-
391	PHYH	36350.1	41991.6	44885	38973.4	37698.7	44750.5	-0.0197949	0.0565109	-	-	4	10.1	-
392	OPLAH	256285	283659	290147	304343	305800	303174	0.139915	0.790791	-	-	25	23	-
394	BCKDK	65760.9	73440.3	68368.9	66453.8	69691	66376.3	-0.0343841	0.141615	-	-	8	30.4	-
396	GEMIN2	111333	63871.7	69471.9	53524.8	53228.3	62524.6	-0.490531	1.24136	-	-	5	27.2	-
397	IRF6	56532.4	36380.1	37152.7	45187	46097.7	38669	0.0253626	0.0470138	-	-	5	10.3	-
398	TAX1BP3	48733.4	41844.5	38975.6	54780.7	49344.2	50326.1	0.258444	1.19252	-	-	5	49.2	-
399	GIPC1	206852	161122	220475	266857	243695	235548	0.353267	1.42191	-	-	10	27	-
401	IKBKB	66945.3	82258.1	83204	71427.4	74064.7	79008.6	-0.0441735	0.142625	-	-	8	12.3	-
402	TIMM23;TIMM23B	146485	143244	159799	177045	184740	172607	0.250539	1.54404	-	-	4	28.7	-
403	HAT1	390256	513244	568033	442155	434718	523948	-0.0586619	0.13979	-	-	16	41.1	-
405	CASK	419810	467288	527913	491135	487014	530056	0.0972939	0.387104	-	-	23	25.8	-
406	PLD2	32101.7	49888.5	40781.5	38785.9	41375.7	37964.5	-0.0334367	0.0721492	-	-	5	5.9	-
408	UQCRQ	196628	69233.1	84937.6	103977	94004.9	79248.4	-0.192648	0.208152	-	-	7	56.1	-
409	MYL12A;MYL12B	2.05252e+06	563899	719299	920454	911718	696161	-0.170332	0.143602	-	-	4	21.6	-
410	HGS	1.44751e+06	871169	906108	1.0184e+06	1.01888e+06	906122	-0.0937604	0.184161	-	-	26	23.6	-
411	AURKA	225834	308940	288509	264982	267661	279677	-0.00704603	0.0181846	-	-	15	44.9	-
413	DSCR3	49158.6	76722.9	67553	46993.7	44397	59727	-0.343936	0.911734	-	-	5	21.1	-
414	PPP1R12A	1.01531e+06	1.15978e+06	1.27478e+06	1.24123e+06	1.2308e+06	1.24197e+06	0.112661	0.479581	-	-	50	42.3	-
415	SLC27A2	33408.7	48648.1	45647.8	36385.9	36532.9	41724.3	-0.139897	0.380937	-	-	4	7.4	-
416	GAK	291202	270578	316841	314016	315635	308824	0.098018	0.480906	-	-	31	26.1	-
419	HNRNPDL	1.59354e+06	1.53831e+06	1.69269e+06	1.60214e+06	1.5421e+06	1.75989e+06	0.0224947	0.0848231	-	-	3	12.7	-
420	XPO1	1.84824e+06	1.36667e+06	1.92132e+06	2.28763e+06	2.16075e+06	2.06879e+06	0.358423	1.34339	-	-	34	29.4	-
421	BTAF1	222807	226638	261329	259805	251921	241423	0.0866352	0.383991	-	-	26	17.6	-
422	ARHGEF10	84959.6	122990	110099	99309.4	103471	100212	-0.053301	0.138838	-	-	15	13	-
423	ZNF609	119489	150176	132608	124454	131211	126876	-0.0665906	0.248324	-	-	16	17.2	-
426	SPTBN2	82522.5	99353.8	99950.1	63379.4	89365.8	76811.5	-0.304503	1.05517	-	-	9	4.8	-
427	SEC16A	324285	260625	245428	221999	217736	236167	-0.287201	1.25465	-	-	24	13	-
428	PLXNB2	892448	851436	974853	1.05077e+06	1.01682e+06	994248	0.173374	0.988695	-	-	46	31.1	-
429	KHNYN	28979.6	36418	36048.6	31743.5	30901.9	34413.6	-0.0574989	0.180882	-	-	3	4.9	-
430	TECPR2	18298.2	15533.9	19257.3	17702.4	19361.6	18942.4	0.0820806	0.28958	-	-	5	5	-
431	U2SURP	1.38437e+06	1.78919e+06	1.80989e+06	1.84513e+06	1.8848e+06	1.89349e+06	0.184917	0.729989	-	-	39	36.1	-
432	SETD1A	63877.4	91324.1	79233.9	79944.1	82836.1	76860.3	0.0463565	0.121714	-	-	11	8.9	-
433	SYNJ2	95257.4	98143.8	107338	115484	118219	114294	0.212289	1.26991	-	-	17	12.8	-
435	KIF3B	132572	158410	171722	154153	149845	168831	0.0376331	0.114528	-	-	13	18.6	-
436	PFAS	1.36663e+06	1.6034e+06	1.65506e+06	1.47186e+06	1.45702e+06	1.65992e+06	-0.00895331	0.0272097	-	-	46	39.3	-
438	CEP290	106814	15816.2	25178	53502.4	34185.1	30820.6	0.135425	0.0735606	-	-	3	1.6	-
440	ANKRD28	68120.4	59172.3	78052.9	78321.8	79702.6	74228.5	0.186183	0.755491	-	-	8	10.2	-
441	ARHGEF11	46853.3	60332.1	50144.6	52021.7	57571.2	50751.4	0.0335791	0.0981319	-	-	12	12.4	-
442	KIAA0391	123687	122252	132337	147836	151685	135786	0.201884	1.17508	-	-	12	21.1	-
443	CHUK	297416	376013	390897	372530	406790	377668	0.129568	0.47085	-	-	16	23.2	-
444	LSM1	140713	102047	102537	90884.3	92079.1	115324	-0.203132	0.583681	-	-	5	39.8	-
445	NPC1	249208	232372	249508	259869	248899	259692	0.0724265	0.375516	-	-	11	9	-
446	AGPAT2	65385.9	52355.8	78312.9	69668.7	67121.5	79215.7	0.155498	0.430937	-	-	4	18.3	-
447	DEGS1	15811.5	20078.6	17822	19803.1	19255.5	22023.9	0.189922	0.752175	-	-	5	18.6	-
448	SCAMP1	413001	364496	314072	311480	304149	301254	-0.242749	1.10437	-	-	12	38.8	-
449	SCAMP2	175430	168711	167405	151021	136107	151789	-0.22241	1.35178	-	-	5	16.7	-
450	ARPC1B	1.30081e+06	1.75189e+06	1.66761e+06	1.52321e+06	1.54518e+06	1.69403e+06	0.0230794	0.0611691	-	-	22	46.8	-
451	ARPC2	576994	752895	656939	897466	865755	753303	0.345427	1.48842	-	-	21	46.7	-
452	ARPC3	492805	86763.2	127229	161748	166278	154609	-0.12921	0.0802016	-	-	8	32.6	-
455	POLR1C	177083	272744	263555	201248	200129	234237	-0.14407	0.345051	-	-	10	29.8	-
456	PLSCR1	193702	73279	93401.1	102503	104884	93038.8	-0.135487	0.156953	-	-	4	19.8	-
457	TRIM24	94909.2	75202.6	84231.3	80190.2	80887.2	71715.7	-0.123354	0.475637	-	-	13	16.9	-
458	PGRMC2	434031	242257	235619	326053	301735	246557	-0.010161	0.0138129	-	-	11	47.5	-
460	CETN3	163974	50515.3	55794.1	60587.4	62354.9	54456	-0.389204	0.408703	-	-	8	35.3	-
463	WDR46	165688	273383	246186	270564	282665	248618	0.25662	0.660048	-	-	18	31	-
464	NKRF	294008	323963	348450	409058	410479	356794	0.284022	1.46443	-	-	25	34.9	-
465	GNPAT	180538	133235	190086	221786	211958	202138	0.351785	1.29999	-	-	20	25.1	-
466	LAMA5	111454	161935	137762	120661	126375	124974	-0.127908	0.391436	-	-	16	5.9	-
467	ZNF185	633826	866143	761283	699883	693563	712173	-0.0912527	0.304004	-	-	21	32.8	-
469	CASC3	75264.5	84523.1	77533.1	65014.6	66548.1	67751.6	-0.250237	1.5071	-	-	12	21.9	-
470	MRPS12	98049.4	114638	131761	109572	100921	116102	-0.0686972	0.208218	-	-	3	14.5	-
471	ACOX3	172517	191299	205976	192087	186512	213503	0.0567465	0.211563	-	-	14	23.6	-
472	RER1	151165	188252	185374	190798	196560	208865	0.190121	0.843978	-	-	5	23.5	-
473	SURF4	74280.3	98019.7	91277.6	88099.7	104789	93073.5	0.123539	0.406994	-	-	4	16.7	-
474	MAPK13	51599.8	69710.9	68944.1	65108.3	66458.2	64576.5	0.0573731	0.162004	-	-	5	12.3	-
476	SPTLC1	293311	420425	369007	325297	349178	348764	-0.0666524	0.184803	-	-	13	26.8	-
477	SPTLC2	434687	325142	451619	586966	565125	494013	0.453414	1.71053	-	-	16	33.6	-
478	FANCG	24497.6	23479.8	25922.7	22874.2	22811.8	23266.3	-0.0988462	0.477958	-	-	3	5.9	-
481	PPM1D	97734.7	194215	117759	95650.2	97154.6	103575	-0.405185	0.863481	-	-	10	16.2	-
483	PMM2	598862	507604	541689	786573	695052	592333	0.325239	1.37523	-	-	19	63.4	-
485	POLR3G	188653	147470	161630	176630	167579	143759	-0.0265427	0.0727782	-	-	9	29.6	-
486	TM9SF1	56075.1	98088	65968.5	70417.6	70457	64168	-0.0628943	0.11559	-	-	10	25.6	-
487	INPP4B	12151.7	13677.8	13735.5	12909.8	12537.4	13245.1	-0.0302482	0.10768	-	-	5	9	+
488	MID1	251123	257671	296024	312205	292029	290170	0.155289	0.781136	-	-	20	26.7	-
489	HMGB3	1.48306e+06	755998	980459	681262	692784	847809	-0.485997	1.06981	-	-	14	41.5	-
490	PPM1G	1.95798e+06	1.51379e+06	1.53742e+06	1.71698e+06	1.61896e+06	1.39712e+06	-0.076883	0.222919	-	-	28	46.2	-
491	INPPL1	197197	236821	232929	230585	240220	229365	0.0746584	0.306633	-	-	22	21.2	-
493	EIF3D	1.5851e+06	1.89375e+06	2.01455e+06	2.01823e+06	2.09245e+06	2.05445e+06	0.173586	0.76409	-	-	27	61.5	-
494	EIF3H	1.85232e+06	2.58943e+06	2.53192e+06	2.38255e+06	2.31088e+06	2.52825e+06	0.0656279	0.174224	-	-	20	39.8	-
495	HDAC3	24105.9	16833.9	22799.1	33278.5	30286.5	25720	0.495476	1.61582	-	-	3	8.4	-
496	NVL	27358.6	27993.6	34468.7	37141.2	40152.6	34141.9	0.315892	1.34377	-	-	8	12	-
500	BIRC5	65031.7	26230.6	25166.7	25229.5	22688.5	26130.4	-0.507036	0.707661	-	-	3	14.1	-
501	IPO8	80674.5	46672.3	71003.2	91740.8	85890.8	70084.5	0.348866	0.80928	-	-	7	7.8	-
502	STX7	1.10758e+06	664903	630314	660692	579025	550603	-0.379977	0.88895	-	-	14	62.8	-
504	SLC16A3	505941	511979	527190	712836	773736	562455	0.394591	1.68977	-	-	12	17	-
505	SLC31A1	54813	69084.2	66598	70352.6	69483.8	68363.4	0.135385	0.552988	-	-	3	19.5	-
506	ABCC3	32856.3	21147.8	30213.8	41958.2	40307.5	32404.9	0.461442	1.31054	-	-	4	3.7	-
507	ABCC4	551237	700212	723582	674306	680305	728597	0.0863616	0.288931	-	-	27	21.7	-
508	CD3EAP	821408	1.47489e+06	1.05867e+06	920454	934999	1.08147e+06	-0.154194	0.31257	-	-	18	40	-
511	MAGEB2	920368	1.08414e+06	1.07794e+06	878632	873972	861357	-0.233812	1.29544	-	-	18	41.4	-
513	YKT6	810896	888544	912098	1.06388e+06	1.00758e+06	960238	0.215776	1.25019	-	-	11	55.6	-
514	NUPL2	50310.2	63393.8	62586.1	59915.2	56808.6	64657	0.0469342	0.143633	-	-	6	16.1	-
515	ARPC5	959939	677314	617069	618124	563139	541252	-0.363503	1.1311	-	-	8	49.7	-
516	POLR2D	249127	49467.8	61158.7	61490.7	60179.2	66930.9	-0.535185	0.426318	-	-	6	47.9	-
520	PDPK1;PDPK2P	132344	162704	168806	164656	159320	160474	0.0706025	0.249706	-	-	13	31.1	-
523	RNF113A	98116.4	83207.5	77173.7	72886.8	72059.3	68651.1	-0.268398	1.2691	-	-	5	17.2	-
524	CLDN3	90617.4	132373	71795.4	50254.4	49477.7	58227	-0.857497	2.21431	+	-	3	8.2	-	expression changed by HDAC inhibition	Honda, H., Pazin, M. J., D’Souza, T., Ji, H. & Morin, P. J. Regulation of the CLDN3 gene in ovarian cancer cells. Cancer Biol Ther 6, 1733–1742 (2007).
526	DHX15	3.45557e+06	5.62651e+06	4.53653e+06	4.01686e+06	4.08116e+06	4.58261e+06	-0.0771784	0.164076	-	-	54	49.9	-
527	RNMT	790542	1.14867e+06	1.05808e+06	955672	938679	1.05262e+06	-0.00835055	0.0186674	-	-	35	55.9	-
528	ZZEF1	84832.4	108581	107530	92682.4	95245.9	108794	-0.0148349	0.0390513	-	-	17	6.2	-
529	ASAP2	58156.1	56036.8	60977.9	56341.3	56141	57237.6	-0.044793	0.200409	-	-	6	7.6	-
530	TTI1	106472	69245.5	96710.1	125860	124492	102554	0.39075	1.17098	-	-	5	4.1	-
532	RRP8	12485.2	9654.9	9821.54	9312.56	10690.3	9202.13	-0.123324	0.384202	-	-	3	6.6	+
534	SIPA1L1	5970.21	8297.79	7704.15	8611.94	8030.43	8776.31	0.223095	0.749558	-	-	5	3	+
535	ZBTB24	33943	35657.8	38105.4	32303.8	32898.7	32979.2	-0.132012	0.682884	-	-	4	6.5	-
536	CYB5B	1.5624e+06	301704	419659	509873	559638	450138	-0.207682	0.141226	-	-	8	54.7	-
539	PHGDH	2.15737e+06	2.97249e+06	2.6794e+06	2.39043e+06	2.37567e+06	2.42182e+06	-0.107053	0.350184	-	-	26	46.9	-
540	NDUFS4	171894	271124	254684	192087	178364	241826	-0.17288	0.375206	-	-	7	37.1	-
541	PHF1	14736.9	17250.9	15951.7	12648.8	12203.6	13335	-0.326091	1.69279	-	-	3	9.2	-
543	DYNC1LI2	285103	253600	282428	292945	285900	280005	0.0665568	0.314382	-	-	15	29.3	-
544	PSMD3	1.29612e+06	1.64572e+06	1.66444e+06	1.67192e+06	1.69633e+06	1.63669e+06	0.128914	0.490963	-	-	38	54.7	-
545	RBFOX2;RBFOX1;RBFOX3	44590.9	61758.7	55008.6	50847.8	55330.5	55589.6	0.015341	0.0386136	-	-	4	12	-
546	PAPSS1	1.44771e+06	1.75953e+06	1.65868e+06	1.8398e+06	1.84423e+06	1.78238e+06	0.17246	0.852536	-	-	26	36.1	-
549	ZW10	185339	197107	206360	210995	207191	198475	0.0676052	0.325793	-	-	16	23.2	-
551	B4GALT5	44734.2	23342.7	32543	50617.7	48636.4	35265.3	0.451077	0.911749	-	-	3	9.5	-
552	SART1	637629	763630	733765	745177	754341	659546	0.0177886	0.0576001	-	-	35	42.2	-
554	GPAA1	41987	57475.2	50657.7	56134.6	58069.4	47704.6	0.115711	0.338866	-	-	6	8.5	-
555	DAPK3	41093.8	64920.4	60993.7	52718.4	57925.6	59131.1	0.0500566	0.101212	-	-	5	9.7	-
556	TGFB1I1	19842.9	5482.86	8623.73	14645.1	11564.2	9593.01	0.264046	0.242852	-	-	3	10.6	+
558	AP5Z1	14724.1	16675.6	15430.7	13507.4	14727.7	13551.5	-0.163665	0.78524	-	-	3	4.7	-
559	HSPA12A	151661	165639	174095	174574	184004	180645	0.13599	0.725921	-	-	17	26.7	-
560	CCP110	56997.7	80855.7	68785.9	68532.1	70178.8	71988.3	0.0424035	0.113171	-	-	6	6.5	-
562	CTIF	9914.75	4832.42	7013.64	10140.8	8753.42	7230.97	0.311217	0.542385	-	-	3	4.7	+
563	PPIP5K2	209296	275784	264143	268710	271401	266560	0.116846	0.426937	-	-	19	21.5	-
564	MAP3K7	191238	219316	200077	188454	182814	187635	-0.12547	0.668695	-	-	12	25.2	-
567	MSI1	23595.1	13715.1	19939.9	29511.8	28716.7	26762.8	0.604504	1.7074	+	-	4	15.5	-
568	RIPK2	247628	331781	283965	249227	250799	259646	-0.174528	0.702806	-	-	11	29.4	-
569	WDR62	20959.7	24727.7	28116.3	24753.3	26114.7	27547.9	0.0964263	0.30701	-	-	5	4.3	-
570	HNRNPR	1.14942e+06	1.50523e+06	1.56307e+06	1.43245e+06	1.46156e+06	1.47113e+06	0.0625465	0.184505	-	-	24	39.2	-
571	PRPF3	880128	1.09971e+06	1.03052e+06	974047	1.01605e+06	988158	-0.00947813	0.0301977	-	-	32	43.5	-
572	TXNL1	1.22073e+06	1.11007e+06	1.27353e+06	1.43735e+06	1.37134e+06	1.33472e+06	0.202766	1.15509	-	-	18	70.2	-
573	TPD52L2	2.09664e+06	770828	863808	1.01714e+06	1.00159e+06	985535	-0.15852	0.173949	-	-	17	85.9	-
574	EMC8	284433	290932	261058	221605	214748	236260	-0.314041	1.93359	-	-	6	23.8	-
575	ERI3	204770	120334	155064	221168	178783	174115	0.283162	0.680497	-	-	4	28.1	-
576	PRKRIR	78726.1	81594.1	90693.3	88938.1	92224.6	89597.5	0.111703	0.549966	-	-	9	11	-
577	SYNJ1	37239.9	42792.1	42418	41568.3	43465.8	42012.9	0.0557766	0.224671	-	-	8	5.6	-
578	FIBP	19958	24511.7	23057.9	20653.1	21389.3	21841.2	-0.0751337	0.276566	-	-	5	17.1	-
579	EIF4G3	201274	236740	232534	222010	229213	216745	-0.00219997	0.00749167	-	-	16	11.9	-
580	PPIH	1.16529e+06	900582	877742	833945	796666	859942	-0.229702	0.922509	-	-	13	59.9	-
582	HTRA2	136937	153750	151979	147985	141713	143572	-0.0292551	0.120265	-	-	11	22.7	-
584	OIP5	55776.5	53345.5	52663.6	65613.3	61910.7	56488.1	0.183431	0.970616	-	-	5	24	-
585	AKR7A2	515918	533164	504712	534012	523510	508357	0.0112512	0.0482991	-	-	15	44.8	-
586	PROM1	116308	70033.6	92559.2	110051	105885	100521	0.211884	0.544469	-	-	11	16.8	-
587	EPB41L2	1.20607e+06	1.39757e+06	1.40926e+06	1.50978e+06	1.49357e+06	1.42869e+06	0.146544	0.734171	-	-	44	47.6	-
588	TGOLN2	919163	231559	300544	251134	272762	278468	-0.581889	0.588509	-	-	15	35.2	-
589	RAD51C	58398.5	88016.7	85061.9	74313.2	76842.1	79241.9	0.0165194	0.0341543	-	-	5	16.5	-
590	LAMTOR5	96556.3	35868.2	40476.4	34563.2	33156.3	36970.4	-0.57542	0.825834	-	-	4	81.3	-
592	ATP8B1	20671.1	27614.4	24822	24316.6	23139.6	23423.7	-0.0347958	0.0988295	-	-	4	3.8	-
593	FOXO3;FOXO6;FOXO1	116141	98677.5	119149	104619	106390	102741	-0.0853033	0.353246	-	-	3	4.3	-
596	AKAP10	51941.9	75016.5	70615.6	62385.5	62875.3	67212.9	-0.02055	0.0472932	-	-	7	13.4	-
597	SYT7	22594.1	28210.1	25384.8	28732	28261.4	26797.5	0.142489	0.588958	-	-	7	16.7	-
598	DENR	640997	667199	583809	568420	514874	543107	-0.217173	1.24529	-	-	13	54	-
599	XPOT	373390	549782	505503	463908	460070	493582	0.0072403	0.0161126	-	-	16	17.8	-
601	DNPH1	360186	315523	255113	208119	186204	219162	-0.590448	2.3033	+	-	8	47.7	-
603	TIMM44	1.37499e+06	1.65571e+06	1.72456e+06	1.63921e+06	1.59217e+06	1.63388e+06	0.0397284	0.13504	-	-	32	50.4	-
604	TRAPPC3	423553	71280.8	127545	281227	239510	167754	0.517675	0.375848	-	-	8	41.1	-
605	CHMP2A	775945	508131	511945	598662	590699	531668	-0.034151	0.0691414	-	-	16	39.6	-
606	NCK2	140124	108482	137750	215618	186597	155536	0.526481	1.87398	+	-	8	19.5	-	GO term: positive regulation of transcription; GO term: negative regulation of transcription
607	TSPAN6	159354	174463	163291	146313	130766	153269	-0.210164	1.12738	-	-	5	18.8	-
608	PLRG1	318982	378216	373539	361888	358216	329811	-0.0253099	0.0888302	-	-	13	37.9	-
609	PRC1	304212	245446	288961	261126	260771	243446	-0.126741	0.545982	-	-	13	19.1	-
610	RGS10	772799	489143	445460	313291	333909	349458	-0.734523	2.03329	+	-	7	38.3	-	expression changed by HDAC inhibition	Cacan, E., Ali, M. W., Boyd, N. H., Hooks, S. B. & Greer, S. F. Inhibition of HDAC1 and DNMT1 Modulate RGS10 Expression and Decrease Ovarian Cancer Chemoresistance. PLoS One 9, e87455 (2014).
611	ZNF207	917556	305260	388841	463407	481939	420888	-0.0708162	0.0672497	-	-	10	17.9	-
612	NDUFB5	140814	61482	94043	72908.1	67283.3	88535.1	-0.302208	0.479282	-	-	4	21.9	-
613	NDUFB3	153582	105640	118990	112139	109617	113984	-0.154138	0.483955	-	-	5	34.7	-
614	NDUFA2	221415	98348.6	78841.7	70435.7	64776.3	75664.8	-0.771383	1.16467	-	-	5	42.4	-
615	ASNA1	228130	236337	221911	226026	227433	222403	-0.0218578	0.0980069	-	-	8	30.7	-
616	BUB1	132009	165745	161754	147623	142287	147741	-0.0632046	0.224693	-	-	11	12.6	-
617	BUB3	1.30175e+06	1.65261e+06	1.52035e+06	1.52044e+06	1.47457e+06	1.5548e+06	0.0306361	0.10051	-	-	21	52.5	-
618	PPAP2C	148822	118684	130258	155687	149263	143497	0.178483	0.814223	-	-	3	15.9	-
619	ACTN4	1.11374e+07	8.92205e+06	1.01894e+07	1.08123e+07	1.03197e+07	1.05074e+07	0.070524	0.249102	-	-	62	56	-
620	GSTZ1	100366	66533.8	72872.4	86063	83626.9	76447.1	0.059054	0.136225	-	-	5	19.9	-
621	WBSCR22	149096	223126	189544	168481	181222	165795	-0.105628	0.287365	-	-	6	23.1	-
623	GATC	24025.6	8928.88	7383.98	8093.69	7558.91	7631.87	-0.587455	0.701981	-	-	5	54.4	+
624	HTATSF1	961345	745883	990653	1.29056e+06	1.19254e+06	1.06742e+06	0.403188	1.61424	-	-	40	41.2	-
625	CYTH3	41093.8	50518.4	49788.6	52480.8	51544.8	50974.4	0.138614	0.586707	-	-	3	8	-
626	PRKAB2	13762	7255.29	12091.2	20367.7	16026.1	14221.3	0.647671	1.37187	+	-	4	15.1	+
627	AP1G1	584982	728446	831780	687078	695703	761866	0.0130222	0.0317249	-	-	22	28.7	-
628	STX6	51356.8	42856.6	42900.5	48113.3	46791.9	39108.5	-0.0336312	0.0953783	-	-	5	22.7	-
630	SYNGR2	258220	141321	127794	144161	152626	135936	-0.213594	0.363243	-	-	6	21	-
632	SGTA	2.24327e+06	700894	455190	382117	409631	616561	-0.963538	0.900353	-	-	14	39	-
633	LIAS	160378	161972	168987	149530	136612	152398	-0.165258	0.956838	-	-	11	39.1	-
635	SLC25A20	104142	81743.1	95725.8	129535	121668	103706	0.334697	1.37702	-	-	5	15	-
636	NARS	1.5383e+06	1.67476e+06	1.77158e+06	2.08492e+06	2.0066e+06	1.86688e+06	0.25835	1.44428	-	-	35	47.6	-
637	SPOP	17568.4	25794.4	24790.3	18143.4	18189.9	24532	-0.157524	0.35024	-	-	4	16	-
638	MYO1B	819333	1.01935e+06	1.13769e+06	1.10648e+06	1.18313e+06	1.13122e+06	0.213394	0.805828	-	-	36	30.8	-
639	SSNA1	431996	44627	53185.7	46289.6	45746.8	53130.2	-1.06267	0.639033	-	-	5	44.5	-
640	NUDT21	1.45407e+06	1.14315e+06	1.2342e+06	1.20651e+06	1.21129e+06	1.29115e+06	-0.0402177	0.133559	-	-	15	48	-
641	LANCL1	503437	572673	511470	484616	463956	474554	-0.155591	0.876937	-	-	12	31.3	-
642	STRN	309227	340053	370612	336727	327198	348193	-0.00756768	0.0262033	-	-	15	29	-
643	RRP9	483458	612183	550199	568792	581165	555952	0.0581682	0.213396	-	-	21	41.7	-
644	SCO2	64380.2	67228.8	83312.5	81889.3	79137.7	83857.1	0.197248	0.820961	-	-	5	19.5	-
646	AKAP8	205593	152509	214316	223884	219824	222891	0.235671	0.848141	-	-	15	27.5	-
647	GTPBP6	35791.6	52853.4	52482.8	43506	43298.9	47822.6	-0.0467417	0.102207	-	-	10	26.6	-
648	SLC37A4	128916	166378	164026	156496	153713	155799	0.0304134	0.0917189	-	-	4	7.9	-
649	IDH3B	505814	683085	627522	649368	632571	633922	0.0880768	0.294349	-	-	16	41.3	-
650	NRD1	1.06118e+06	997448	1.19985e+06	1.39335e+06	1.37425e+06	1.31383e+06	0.328718	1.83631	-	-	30	28.6	-
653	AHCYL1	509416	619902	616379	637832	678294	632891	0.164113	0.757603	-	-	14	20.9	-
654	KIF1C	129954	174743	170614	155250	151479	163397	-0.00395681	0.00998898	-	-	15	17.9	-
656	EXTL3	31679.9	29537.5	36055.4	36037.5	36783.7	39177.8	0.207425	0.974178	-	-	8	9.2	-
657	ORC5	169297	167898	211502	229051	240717	214393	0.32515	1.50375	-	-	7	14.3	-
658	NDUFS5	132639	10046.5	23231.9	18192.4	20495.7	23279.4	-0.611504	0.308227	-	-	3	30.2	-
659	PDE6D	42680	36038.8	54502.3	57763.4	50941.3	58793.8	0.348409	1.13894	-	-	3	28.7	-
660	ORC4	40234.8	24014.7	35800	58994.8	54738.2	39299.6	0.62511	1.47739	+	-	4	17.9	-	chromatin, histone binding	Quintana, D. G. et al. Identification of HsORC4, a Member of the Human Origin of Replication Recognition Complex *. Journal of Biological Chemistry 272, 28247–28251 (1997).
661	PEX1	138055	73564.4	141966	117583	86344.5	134165	-0.0273348	0.0329323	-	-	7	6.2	-
662	RAD21	111461	97119.9	97824.4	103423	102615	94150	-0.0279322	0.102063	-	-	11	22	-
664	DHX16	1.02e+06	1.38516e+06	1.32348e+06	1.24464e+06	1.26812e+06	1.29378e+06	0.0423517	0.120163	-	-	43	34.4	-
665	SSSCA1	360816	65032.1	67694.2	62183.1	57953	69570.2	-0.887833	0.697233	-	-	8	54.3	-
668	SH3BP5	85194	65497.5	58938.1	60529.9	64416.8	54662.1	-0.208588	0.651554	-	-	7	15.8	-
669	MED14	75331.5	103542	89901.1	92123.2	92293	90079.1	0.0424123	0.121953	-	-	9	5.7	-
670	PRPSAP2	598788	713367	661109	666146	655911	690952	0.0321149	0.123478	-	-	17	38.8	-
672	SMARCA5	849864	1.05342e+06	1.16821e+06	959975	995426	1.03988e+06	-0.0246046	0.0665596	-	-	27	25.9	-
673	ADCY3	2992.44	2763.86	3884.34	3584.47	4040.51	3910.38	0.272643	0.895552	-	-	3	4.5	+
675	SPAG9	1.41751e+06	1.36158e+06	1.36473e+06	1.58584e+06	1.50435e+06	1.41698e+06	0.119985	0.655959	-	-	50	36.4	-
676	KIF5C	141811	178720	192946	170600	170036	191261	0.0607091	0.174393	-	-	13	15.8	-
677	URB1	170341	199223	232285	191416	186906	221401	0.00232475	0.00561718	-	-	21	11.4	-
678	MGRN1	30283.9	43040.9	37220.5	33540.6	32730.1	41514.4	-0.0300732	0.0655362	-	-	4	7.5	-
679	SIPA1L3	63954.4	70120.4	69485.5	74302.5	74360	74366.2	0.132998	0.740692	-	-	11	9.1	-
680	ZFC3H1	61825.2	74817.9	72721	74042.6	71321.5	74458	0.0750562	0.295777	-	-	10	4.8	-
681	LCMT2	10704.8	12114.7	13399.8	15751.9	15456.9	14300	0.334188	1.54157	-	-	4	7.9	+
682	AQR	264058	285967	330018	375204	352422	333830	0.274947	1.34488	-	-	21	14.7	-
683	OPA1	624867	795029	822547	833519	835131	849842	0.177918	0.712254	-	-	38	40.3	-
684	MCM3AP	40046	50220.5	46485.3	47624.3	51389.8	50773	0.136845	0.561241	-	-	15	10.6	-
685	KIF1B	565960	1.01997e+06	762515	701821	738302	762316	-0.0520741	0.093531	-	-	18	12	-
687	MARCH6	32900.5	29078.3	34930.9	29354.1	29113.9	33837.4	-0.0695554	0.239352	-	-	3	3.2	-
688	KDM1A	646407	594634	710405	824134	814118	750801	0.294487	1.62285	-	-	24	31.5	-
689	TBC1D4	689238	883394	904628	795681	784350	861422	-0.0116586	0.0315202	-	-	31	27.5	-
690	FZD6	67805.7	62748.5	66774.3	74651.9	71391.7	68126.4	0.117956	0.614649	-	-	13	24	-
691	FADS1	28893.2	38379.5	31528.1	36897.2	37605.4	33079.4	0.130893	0.440695	-	-	5	9.9	-
692	PPL	742066	835488	867481	865231	874229	892790	0.109473	0.541482	-	-	79	47.1	-
693	DFNA5	87416.9	93719.4	105054	98349.6	96897.9	99902.6	0.0485301	0.188772	-	-	8	18.1	-
694	EVI5	25430.3	19749.1	21116.3	20625.5	22262.3	24258.4	0.0236059	0.0635843	-	-	4	4.6	-
695	MAN1A2	73162.1	72633.6	82539.5	82845.9	85196.7	79271.9	0.117072	0.569569	-	-	13	17.9	-
696	ACSL4	440486	564619	563456	540702	567444	559072	0.0972242	0.348919	-	-	18	34.8	-
697	SNX3	53984.1	126353	75236.7	56178.3	55933.9	61960.6	-0.466092	0.828448	-	-	5	29.6	-
699	MGEA5	803866	1.00508e+06	982516	994724	938936	984785	0.0708191	0.259206	-	-	24	28.6	-
701	SORBS3	514063	724164	627511	576590	587935	635833	-0.0386839	0.103459	-	-	18	51.4	-
702	SYNCRIP	2.0874e+06	3.04242e+06	2.68935e+06	2.46681e+06	2.41547e+06	2.4785e+06	-0.0699221	0.187249	-	-	31	51.4	-
703	TPST1	24650.9	29763.3	30546	29776	28944.4	27220	0.0219788	0.0661861	-	-	5	14.3	-
704	CDC40	95900.1	89841	117386	138408	144478	137463	0.48084	2.25281	-	-	10	24	-
705	B4GALT3	1424.01	1526.89	1664.1	1325.71	1229.43	1250.4	-0.27605	1.21919	-	-	3	7.1	+
706	B4GALT4	29552.8	42166	38432	36265.5	36526.9	39192.8	0.038822	0.0964472	-	-	3	11	-
707	RANBP6	52012.9	56309.8	60542.8	52463.8	49036.9	54604	-0.112005	0.501098	-	-	8	9.1	-
708	NEMF	1.54171e+06	1.7738e+06	1.8821e+06	1.93152e+06	1.88061e+06	1.96442e+06	0.157105	0.748203	-	-	43	36.6	-
709	NMT2	51166.6	39714.2	50626	54534.6	51172.4	49078.1	0.137627	0.491849	-	-	5	11.8	-
710	CCNT1	210936	249641	274337	241749	243610	265033	0.0372138	0.115853	-	-	15	23.3	-
711	BUB1B	421122	419097	486551	489261	486997	485085	0.14288	0.750639	-	-	27	26.7	-
712	PLOD3	737178	1.12478e+06	956433	816933	863273	917759	-0.0977001	0.249476	-	-	27	36.7	-
713	EIF4E2	238441	334264	295549	330016	320103	297375	0.138445	0.455629	-	-	9	37.6	-
715	DIAPH1	1.33998e+06	1.39627e+06	1.5147e+06	1.68236e+06	1.60158e+06	1.56314e+06	0.190538	1.09809	-	-	61	41	-
717	EXOC3	42846.1	42799.5	44742.6	51165.2	50649.5	45548.8	0.174905	0.948567	-	-	8	12.3	-
718	PDE8A	29940.4	23181.3	31887.5	40666.1	38213.9	33925.5	0.417415	1.55924	-	-	5	6.8	-
720	PLIN3	2.97382e+06	1.99837e+06	2.14407e+06	2.25908e+06	2.04392e+06	1.96011e+06	-0.164494	0.455933	-	-	25	58.8	-
721	SLC16A7	92405.1	135860	119250	110211	109745	119362	-0.0174613	0.0402018	-	-	7	9	-
722	RAD1	112237	116319	117713	110158	105020	122894	-0.0374192	0.147106	-	-	3	11	-
723	PRMT3	179782	268003	227663	206457	217590	226160	-0.0368646	0.088155	-	-	12	23	-
725	KPNA6	480478	601602	618786	487332	488461	529747	-0.16809	0.67775	-	-	12	14.9	-
726	UGDH	1.88205e+06	2.65632e+06	2.57634e+06	2.57419e+06	2.65179e+06	2.93327e+06	0.21218	0.682389	-	-	32	56.9	-
728	CTNND1	675379	869928	830255	762466	763457	783378	-0.0324059	0.102746	-	-	43	49.1	-
732	DPM1	152163	205242	190120	201354	190954	171651	0.050863	0.141843	-	-	8	26.9	-
733	USO1	1.16797e+06	1.3846e+06	1.22369e+06	1.16986e+06	1.07246e+06	1.06686e+06	-0.188029	0.95693	-	-	33	38.1	-
740	CCDC22	174191	183523	185215	169407	169950	170255	-0.0908442	0.509824	-	-	16	27.1	-
741	PQBP1	765969	405668	542955	330932	397392	525812	-0.428926	0.835088	-	-	10	35.2	-
742	PRAF2	85287.7	70542.4	68574.6	65000.7	62191.5	66688.2	-0.204633	0.927589	-	-	3	22.5	-
743	DKC1	401170	411005	465915	580468	569019	543154	0.407873	2.40692	-	-	23	39.3	-
745	EIF5B	3.09521e+06	4.54517e+06	3.83348e+06	3.88743e+06	3.75215e+06	3.88742e+06	0.0241069	0.0574157	-	-	71	44.1	-
747	EDF1	1.52042e+06	1.2196e+06	1.06369e+06	913530	906069	941687	-0.446474	1.81059	-	-	12	56.1	-
748	KIN	171975	174252	206304	212976	213208	213222	0.215721	1.13256	-	-	17	36.4	-
749	DIAPH2	41879.9	42772.9	53150.7	48380.7	50135.1	48694.9	0.10366	0.379382	-	-	7	7.6	-
750	DNAJA2	615420	592822	722305	679962	680938	716670	0.110836	0.487139	-	-	22	50	-
751	BRD4	155926	183418	160986	158734	158455	157738	-0.0715708	0.314066	-	-	12	8.3	-
754	SMPD2	17835.6	28149.3	21869	14983.9	14843.2	19319.1	-0.451167	1.26194	-	-	5	14.2	-
755	TBL1X;TBL1Y	18171	27526.3	21668.9	19942.6	20048.9	21816.9	-0.104419	0.265749	-	-	3	6.2	-
756	CTSV	50349.8	57056.9	58666.8	52435	49874.9	58935.3	-0.0429853	0.145388	-	-	5	21.3	-
757	HUS1	192791	230057	213796	206244	221193	220961	0.0293937	0.108552	-	-	4	15.4	-
759	PPP1R11	58531	76220.3	66391.2	57980.7	57730.4	57507.5	-0.207238	0.902835	-	-	3	19.8	-
762	NBN	125294	149226	142746	123623	122515	128244	-0.15282	0.762039	-	-	9	15.8	-
764	DTNB;DTNA	45687	47464.1	50482.5	47131.1	57616.6	46807	0.0718289	0.250379	-	-	5	7.5	-
765	RNGTT	163083	258726	241993	202409	198101	214449	-0.0826172	0.181595	-	-	10	20.3	-
768	SRGAP2;SRGAP2B;SRGAP2C	240611	230367	305133	296759	286346	292765	0.185572	0.742435	-	-	18	22.8	-
769	NOS1AP	48528.6	37744	46790.4	56468.1	59725.6	51976	0.344111	1.48789	-	-	5	11.1	-
770	IGSF3	101980	102959	118358	111990	111568	115727	0.0728393	0.316646	-	-	14	15.7	-
772	FAM20B	13198.9	12408.8	12617.8	15955.4	14696.9	13515.8	0.205653	0.998939	-	-	5	15.9	+
774	EFCAB14	67665.1	49836.4	60703.3	66476.1	62144.4	64795.7	0.128991	0.445235	-	-	12	24.4	-
776	WDR1	1.43793e+06	2.28065e+06	2.06292e+06	1.90712e+06	1.97442e+06	1.94418e+06	0.0379522	0.0788675	-	-	31	48.8	-
780	ATP9A	16503.8	15122.4	12613.3	11973.5	14485.5	12635.2	-0.174182	0.587874	-	-	3	5.1	+
781	N4BP1	142950	153483	143017	140145	137973	134737	-0.0894404	0.478963	-	-	18	21.8	-
782	ROCK2	2.99163e+06	3.87896e+06	3.76805e+06	3.67886e+06	3.57771e+06	3.69461e+06	0.0510981	0.159421	-	-	91	53.4	-
783	CLASP2	171781	249951	242931	196880	207670	221120	-0.0687733	0.168803	-	-	18	15.4	-
784	PTCD1	99053.7	95022.5	107484	95382.9	86601.2	95517.9	-0.119545	0.580604	-	-	7	12.1	-
786	CPNE3	1.44121e+06	1.84802e+06	1.81554e+06	1.59799e+06	1.6205e+06	1.81423e+06	-0.0138688	0.0379182	-	-	24	40	-
787	DEPDC5	17804.1	24195.9	23186.7	22208.4	22931.6	23701.9	0.09106	0.270848	-	-	6	6.8	-
788	PPFIA3	42566.9	43976.7	48812.2	46969.2	52049.8	46674	0.106838	0.468036	-	-	6	5.9	-
789	HIP1R	921573	1.15115e+06	1.10452e+06	1.11692e+06	1.07871e+06	1.09019e+06	0.0549089	0.198651	-	-	46	45.1	-
791	RNF40	2.16848e+06	3.19935e+06	2.51542e+06	2.44156e+06	2.46974e+06	2.45189e+06	-0.0797372	0.214546	-	-	66	50	-
792	PHF2	38594.4	45584.5	40217.6	36818.4	42213.6	35893.9	-0.114296	0.444652	-	-	4	3.8	-
793	ZC3H11A	201683	295238	263522	259453	252623	259505	0.0387775	0.0968252	-	-	22	29.3	-
794	CLUH	1.62166e+06	1.57833e+06	1.80469e+06	1.94334e+06	1.89567e+06	1.91148e+06	0.202774	1.17801	-	-	59	46.8	-
795	TSC22D2	8126.37	10206.6	8062.73	7407.35	7474.43	9095.89	-0.13639	0.412434	-	-	3	4.5	+
797	KDM4A	46898.2	64461.2	57175.1	62646.5	61992	60566.5	0.148163	0.520483	-	-	9	10.2	-
798	DNAJC13	206530	271472	272269	259336	266814	262850	0.0842357	0.273591	-	-	28	15.3	-
799	PHACTR2	128655	137659	129026	143522	129534	128160	0.0200908	0.0778868	-	-	14	30.3	-
800	PPP6R2	128869	76822.2	99882.3	103840	98609.7	100718	0.020226	0.0382864	-	-	13	21.8	-
801	CNOT3	387390	312160	313382	300210	312922	296944	-0.147345	0.634868	-	-	18	20.1	-
802	ANKRD17	460552	589738	579662	503183	521619	532361	-0.0573881	0.190857	-	-	25	11.4	-
803	SIN3B	47574.5	42787.7	48102.5	53505.6	58945	51140.2	0.240007	1.24447	-	-	8	7.9	-
805	XYLB	7602.78	12712.9	10309.8	8742.54	9991.92	9032.18	-0.112266	0.235094	-	-	6	19.3	+
808	COQ9	213521	61650.1	69306.9	66367.5	73082.9	93631.9	-0.335465	0.312792	-	-	6	23.9	-
809	GGCT	1.31306e+06	1.54178e+06	1.53866e+06	1.47399e+06	1.40686e+06	1.62123e+06	0.0366971	0.126415	-	-	18	63.3	-
810	NDUFS7	279693	568931	426553	323187	412550	396275	-0.12046	0.187543	-	-	8	26.7	-
811	RTN2	14779.7	3801.27	3215.42	7676.97	5120.24	4383.05	-0.0227849	0.0135781	-	-	4	7.9	+
812	NDUFS2	284092	367332	373358	316551	326180	383318	0.00754843	0.0182643	-	-	14	35.7	-
813	ZPR1	661432	387977	407555	433889	395620	377912	-0.22969	0.515214	-	-	26	50.1	-
814	USP12	22898.1	10683.1	19878.8	31207.7	29704.4	25164.4	0.754058	1.49557	+	-	3	8.9	-
816	GBAS	392486	538748	536672	482773	473902	513070	0.016266	0.0400164	-	-	12	34.6	-
818	SEMA7A	192584	255909	241665	227315	225422	244927	0.0251814	0.0711452	-	-	10	19.4	-
819	HMMR	405314	378458	430994	465090	484592	410975	0.162163	0.786531	-	-	29	39.1	-
822	TBCA	3.91709e+06	1.27954e+06	957936	655696	715603	1.17976e+06	-1.03886	1.0671	-	-	15	79.6	-
823	ATP6V1G1	621921	275468	246762	164284	185185	236991	-0.850582	1.33777	+	-	6	45.8	-	KEGG: mTOR signaling pathway
824	VPS4B	382181	324608	408674	468723	446401	396790	0.237182	1.03479	-	-	17	33.6	-
825	ENTPD6	18745.5	12300.2	18241.3	26644.1	25679.1	21064.5	0.592263	1.7442	+	-	5	11.3	-
826	ENTPD5	2822.03	2923.28	2797.27	3305.59	3396.86	3056.01	0.190805	0.895053	-	-	3	10	+
827	ZNF217	251009	228078	267669	240225	229393	232822	-0.0854254	0.39715	-	-	20	21	-
828	H2AFY	79067.6	62388.6	109134	110744	96915	126005	0.442964	1.11616	-	-	5	16	-
833	NDUFS6	168580	157026	110753	95676.9	93183.2	113909	-0.509839	1.60971	+	-	4	38.7	-
834	PEX14	162474	45360.5	56281.1	76569.4	67970.6	55276.7	-0.175958	0.149123	-	-	6	27.5	-
835	TRIM3	37760.1	45332.6	42318.5	38529.2	41745.4	41202.4	-0.0428003	0.15294	-	-	6	10.1	-
836	TULP3	26388.4	31573.4	34923	32160	31594.3	35464.8	0.102842	0.336756	-	-	4	9.3	-
837	CS	969513	1.12379e+06	1.00581e+06	1.34222e+06	1.30373e+06	1.08335e+06	0.263567	1.20223	-	-	20	38.4	-
838	SPAG7	616645	258633	269692	224758	239827	247353	-0.56324	0.906015	-	-	14	54.6	-
840	SEC22B	550246	394480	527529	575450	526703	506559	0.141043	0.438973	-	-	11	48.4	-
843	TACC1	786926	526760	524184	463684	467996	464332	-0.369551	1.19746	-	-	26	39.5	-
844	NME6	4635.25	2206.62	3021.83	3786.02	3091.3	3038.58	0.0674614	0.0919111	-	-	3	16.1	+
846	LRCH4	42361.3	49220.2	42630.4	39086.3	40622.5	37675.9	-0.190432	0.95338	-	-	5	11.1	-
847	MTX2	56303.4	30094.7	32507.9	40610.7	37947.7	34241.2	-0.0206388	0.029767	-	-	3	13	-
848	VPS26A	287814	226340	299030	408738	410958	352756	0.534972	2.24468	+	-	13	43.4	-
850	PMPCB	842231	1.05522e+06	1.01469e+06	1.02108e+06	1.01075e+06	1.0558e+06	0.0909948	0.356472	-	-	19	41.1	-
851	SAP30	45961.5	39551	37714.4	43133.2	42279.5	34577.6	-0.0402208	0.112623	-	-	3	11.4	-
852	MED24	73952.2	90790.5	94969.7	95641.7	104456	96173.7	0.197166	0.820993	-	-	9	12.5	-
853	KATNA1	59384.7	36800.2	51892.9	60628.9	57357.3	60233.9	0.295072	0.84241	-	-	5	12	-
854	E2F6	5846.81	5054.82	4170.03	5116.63	5698.41	5112.81	0.0915005	0.247609	-	-	3	14.9	+
856	ZNF324	3319.11	5183.2	4968.69	4862.03	4681.93	5255.22	0.161635	0.375555	-	-	3	6.3	+
857	PSIP1	962148	1.29257e+06	1.1334e+06	1.11468e+06	1.07563e+06	1.03397e+06	-0.0617424	0.195586	-	-	29	44.5	-
858	ERLIN1	328938	482962	476809	368290	374967	424410	-0.123358	0.316254	-	-	15	32.2	-
860	GPC4	16712.1	15523.9	16567.6	16791.6	16094.6	16241.3	0.0100797	0.0364807	-	-	3	7.4	-
861	NDUFS3	405555	200315	249282	317510	284411	251569	0.0552628	0.0791316	-	-	14	50	-
862	SRSF10	376684	609086	490190	405255	440718	487324	-0.123259	0.285219	-	-	10	41.2	-
863	GMNN	445856	131299	132077	87355.1	122147	126108	-0.840856	0.927451	-	-	7	29.2	-
864	CLN5	70805.3	67849.3	94031.7	88345.8	91462.8	103201	0.294796	1.05215	-	-	6	16.5	-
867	ECI2	435237	556266	463756	386272	376439	419660	-0.293229	1.3706	-	-	15	47.6	-
869	TADA3	42374	31458	26703.6	28083.3	25659.4	23166	-0.364145	1.05811	-	-	4	10.9	-
870	TAF5L	15862.4	19004.5	22385.4	18831.6	18528.8	21015.8	0.0399616	0.0993577	-	-	4	9.8	-
871	EED	295661	268574	381303	398000	398479	405738	0.362539	1.4477	-	-	14	37	-
872	BANF1	624647	26946.1	74746.2	129364	117080	102741	0.102232	0.034721	-	-	8	58.4	-
873	SF3B1	3.05738e+06	3.44062e+06	3.38177e+06	3.29281e+06	3.34088e+06	3.28124e+06	0.00701514	0.0258455	-	-	67	50.5	-
874	CSDE1	1.57733e+06	2.07687e+06	2.17695e+06	1.96582e+06	2.01413e+06	2.1042e+06	0.0747859	0.21668	-	-	47	53.5	-
875	WBP4	335835	483322	425095	314048	314351	370407	-0.30535	1.05976	-	-	14	35.2	-
876	PRKRA	233333	264273	266336	254063	249130	242725	-0.0320846	0.13025	-	-	12	45.7	-
877	MTRF1	13145.3	19839.7	13290.2	12467.7	12835.3	11313.2	-0.312331	0.896082	-	-	5	13	+
878	LRP6	645.202	923.604	375.155	1064.6	884.158	777.616	0.570365	0.907284	-	-	3	2.5	+
879	RPS6KA5	41638.9	40144.9	45982.4	48941	50437.2	42427	0.148762	0.638041	-	-	10	14	-
880	MED6	63821.8	49262.4	50721	42014.7	38575.1	48888.8	-0.33635	1.26375	-	-	4	15.4	-
881	MYCBP2	164469	143735	161280	154291	165936	155068	0.0194651	0.0728956	-	-	27	6.6	-
882	GCAT	44029.2	55310.8	53208.3	53278.7	49894.6	52725.5	0.0377565	0.120996	-	-	3	5.7	-
883	NPM3	103848	100161	122268	108901	102273	120636	0.0264262	0.0810538	-	-	3	21.9	-
884	LYPLA1	364264	295908	304477	317339	283538	292522	-0.106118	0.423169	-	-	5	23.4	-
885	ERAL1	51395.6	72255.1	65005.7	67325.1	66428.2	64405.9	0.0849419	0.250041	-	-	8	20.8	-
887	CREG1	20278.1	23394.2	20736.6	18524.8	20191.8	19262.8	-0.149734	0.695564	-	-	3	15.9	-
888	SNRNP200	2.27548e+06	2.60687e+06	3.02488e+06	3.08615e+06	3.08497e+06	3.06716e+06	0.2342	1.00627	-	-	87	39	-
889	TRMU	152357	125646	154691	201024	199984	169093	0.399622	1.8067	-	-	12	33	-
890	TIPRL	204830	308294	281231	278671	274722	264761	0.0635796	0.155049	-	-	11	38.6	-
891	OFD1	10206.7	8503.81	10143.7	12087.4	12903.7	11185.8	0.328892	1.48571	-	-	4	4.5	+
892	TOM1L1	215576	94451.6	118889	132283	127651	118229	-0.0926817	0.122679	-	-	7	26.6	-
893	RPS6KA4	74541.4	83188.9	91766.9	96045.5	93234.5	91519.1	0.175416	0.838318	-	-	9	13.3	-
894	SURF6	321834	643681	485037	382714	379494	430163	-0.228509	0.431289	-	-	13	30.7	-
898	UTP20	307707	321257	371312	382863	390390	377181	0.206361	1.09289	-	-	29	12.4	-
899	NUP155	988194	979204	1.05116e+06	1.13205e+06	1.1512e+06	1.07407e+06	0.153545	0.924136	-	-	33	27.6	-
900	RP2	45568.5	68221.6	48783.9	54509.1	54485.7	47661.5	-0.0331577	0.0707861	-	-	7	22.6	-
902	STK16	18979.8	19756.6	16721.3	17611.8	19169	18690.4	0.0030448	0.00937192	-	-	3	9.5	-
903	WDHD1	844843	934464	953415	937360	924214	893052	0.0132165	0.0514886	-	-	38	36.7	-
904	CRTAP	171674	107055	129828	136022	126949	111398	-0.1036	0.230301	-	-	13	30.7	-
905	SLC25A12	96228.2	145671	124392	114621	120119	118079	-0.0336848	0.0779968	-	-	12	24.8	-
908	PALM	412331	279464	277467	295810	271555	260761	-0.20338	0.571827	-	-	15	38.5	-
909	ATP6AP2	180980	180154	197602	251027	234537	212051	0.318138	1.77381	-	-	7	23	-
910	RNASEH2A	120419	92410.1	117804	136779	126144	117348	0.209046	0.795214	-	-	13	47.8	-
911	CDC123	249214	453586	307890	300391	311655	290301	-0.118946	0.230936	-	-	7	24.4	-
912	CAPN15	36569	33288.6	45303.2	40658.6	42149.4	46492.2	0.176934	0.610578	-	-	6	6.8	-
914	POP7	126425	206812	162862	149626	153790	150974	-0.0978772	0.22546	-	-	5	29.3	-
915	RPP40	303234	529769	433650	393633	386231	452817	-0.00569499	0.00947016	-	-	7	23.2	-
916	EIF3G	1.38651e+06	1.38572e+06	1.59946e+06	1.65647e+06	1.55819e+06	1.55761e+06	0.129214	0.633783	-	-	24	61.9	-
917	EIF3J	873366	135506	230228	189860	231687	240964	-0.454026	0.312222	-	-	4	14	-
918	CBR3	23386.2	14915.2	18231.1	17864.3	17931.4	16023	-0.103042	0.242042	-	-	4	22.7	-
919	PSMD10	340501	127266	156623	194579	189619	184899	0.00246528	0.00243991	-	-	6	31	-
920	AP1G2	46327.1	48767.2	51631.8	54123.4	52566.7	53297.9	0.126152	0.66848	-	-	6	9.8	-
921	ZMPSTE24	782842	793788	846675	965483	897595	918424	0.199064	1.25314	-	-	20	36.4	-
922	IDH1	1.71238e+06	1.70914e+06	2.12655e+06	2.18239e+06	2.03476e+06	2.19171e+06	0.215011	0.961461	-	-	24	48.3	-
923	GATB	113911	179428	150442	141104	140635	134887	-0.0666855	0.153981	-	-	12	22.4	-
924	SCO1	385382	358880	308726	325052	345592	257406	-0.187444	0.623675	-	-	6	21.3	-
925	ATRN	106606	76108.6	119137	128992	119306	125649	0.333429	1.03437	-	-	11	8.3	-
926	RBBP9	4046.38	2847.14	4127.77	4134.36	3755.57	3883.3	0.114158	0.281274	-	-	3	22.5	+
927	STAM2	268324	165025	230466	249525	233784	245077	0.162128	0.406404	-	-	10	21	-
932	DHRS3	37260.6	28406.2	34228	37886.8	38012.8	37455.7	0.191444	0.778205	-	-	3	11.6	-
933	ARL6IP5	187683	190448	239868	236827	240708	246651	0.237885	1.0679	-	-	6	31.9	-
935	PIAS2	52430.1	67458.4	67349.5	55826.8	56770.1	62600.5	-0.0879321	0.281341	-	-	5	11.4	-
936	BCAS2	130797	29042.9	28264.3	28229.2	26986.9	30419.6	-0.737326	0.633274	-	-	5	27.6	-
937	DCTN3	618647	99372.5	140372	206563	200951	190474	-0.0420909	0.0232339	-	-	5	28.5	-
938	DNAJC8	1.50569e+06	1.3537e+06	1.07636e+06	820981	840087	834917	-0.643253	2.67546	+	-	19	59.7	-
940	RAD17	5890.26	5748.01	5400.4	4873.86	5724.69	6599.4	0.00337814	0.00810366	-	-	4	6.5	+
941	ATP5H	2.24702e+06	771325	665257	675361	689540	842178	-0.518591	0.564348	-	-	11	68.9	-
943	FLOT1	194458	320674	273964	231821	234734	256891	-0.0964538	0.210278	-	-	14	32.6	-
944	TRIO	106345	112429	121194	109977	118381	115577	0.0181377	0.068822	-	-	22	8.3	-
945	ATP5L	918025	703128	715954	757449	726379	722619	-0.0723605	0.23773	-	-	4	38.8	-
946	CPD	648931	634993	644824	669225	618577	626652	-0.0115357	0.0486938	-	-	35	24.1	-
947	GLRX3	554625	328685	453732	680655	579898	476259	0.394803	0.951194	-	-	20	41.8	-
948	RSL1D1	1.60264e+06	4.00537e+06	2.68505e+06	2.03538e+06	2.10923e+06	2.3849e+06	-0.250466	0.354813	-	-	34	46.3	-
949	WFS1	53112.3	67439.7	62561.2	67921.7	66293	69531.8	0.160829	0.685933	-	-	9	11.9	-
950	CLPX	447416	641137	579334	492499	510363	546171	-0.0918813	0.261735	-	-	15	29.2	-
951	NEBL	240022	242797	266946	248055	245792	281504	0.047265	0.18711	-	-	7	23.7	-
952	SEC14L2	64626	132131	98084.3	79690.6	83213.5	91005.7	-0.157614	0.265797	-	-	8	24.7	-
953	TM7SF2	6839.49	6790.51	6851.81	10405	9120.6	8209.1	0.430554	2.004	-	-	3	7.4	+
954	RNF8	16657.2	15670.4	17433.2	16979.1	18173.6	17844.4	0.0916831	0.40951	-	-	3	7.8	-
955	SNCG	839821	703873	775455	755276	675469	758681	-0.081351	0.331956	-	-	13	90.6	-
956	CIAO1	445929	586641	599879	509053	506811	586908	-0.017189	0.0426154	-	-	9	30.4	-
957	PDE5A	16507.8	16323.2	16995.9	16658.4	19913.7	17122.9	0.103562	0.420113	-	-	3	4.7	-
958	DFFB	98893	152205	119544	109561	108042	121095	-0.109341	0.278242	-	-	6	18.6	-
959	ZFAND5	507984	214786	228250	218345	212823	222010	-0.423804	0.656136	-	-	6	31.5	-
963	SRP72	1.32772e+06	1.97305e+06	1.81644e+06	1.56816e+06	1.63959e+06	1.72551e+06	-0.0336926	0.0770646	-	-	38	52.2	-
964	JTB	175122	49313.9	38785.7	29774.9	26227.7	36261.2	-1.18806	1.21743	-	-	3	18.8	-
965	DXO	19480	19880.7	18900.1	18743.1	19860.6	17417.1	-0.0583262	0.235054	-	-	3	7.1	-
966	DDAH1	183364	195493	150747	152086	152643	142073	-0.237423	1.04809	-	-	10	38.9	-
967	RECQL4	48784.3	75314.3	50216.9	49866.7	47817.3	42649	-0.286465	0.789577	-	-	10	11.3	-
968	RECQL5	172249	296473	222464	200843	226620	190202	-0.130699	0.275358	-	-	17	20.9	-
969	URI1	156381	128320	142135	141934	135662	133837	-0.048785	0.184582	-	-	12	24.2	-
970	B3GAT3	36105.7	21014.4	31983.5	35792.5	33659.6	32532.3	0.230538	0.533158	-	-	3	17.5	-
972	MTA2	1.09452e+06	1.41358e+06	1.42802e+06	1.19703e+06	1.1898e+06	1.32357e+06	-0.0763505	0.239286	-	-	28	40.9	-
973	USP1	14559.4	20693.6	17418.6	19384.4	19217.8	19174.8	0.148263	0.472085	-	-	4	5	-
974	STK10	518214	646101	654984	629171	629592	664278	0.0876294	0.32249	-	-	39	43.7	-
975	GFPT2	51639.3	50884.5	70021.2	72979.5	69653.3	71117.9	0.324803	1.24186	-	-	11	18.3	-
979	TOMM70A	2.11452e+06	1.51051e+06	1.42576e+06	1.82361e+06	1.67365e+06	1.3484e+06	-0.0486828	0.0965132	-	-	34	58.2	-
980	IPO13	25464.5	21538.1	25958.9	29066.5	29266.2	24901.2	0.191067	0.772372	-	-	5	8.4	-
981	DDHD2	39662.3	34213.8	41190.6	43273.8	41601.6	43355.5	0.160561	0.746723	-	-	4	7.5	-
982	MYO1D	247601	248866	295662	310990	319469	299342	0.23567	1.23888	-	-	26	28.5	-
983	TOX4	87349.9	89177.1	65222.7	56006.8	52790.1	52350.7	-0.571591	2.30267	+	-	8	15.6	-	UP keyword: transcription
984	MICAL2	43525.7	49420.6	51671.4	47919.4	51003	52743.3	0.0712777	0.278704	-	-	9	10.5	-
985	KIAA0754	6254.5	2844.72	5201.83	5777.09	5026.35	5168.74	0.232488	0.357133	-	-	3	2.5	+
986	SEC24D	384284	396540	429966	386815	389012	426518	-0.00993101	0.0369891	-	-	16	16.9	-
987	FCHSD2	56282	54543.2	63035.9	63190.9	57865.7	61351.6	0.0710935	0.296036	-	-	7	11.4	-
988	UFL1	507622	536521	622945	668575	669289	630699	0.244726	1.26731	-	-	29	35.3	-
992	FARP2	9459.45	13161.5	10895.5	10236	11106.3	10287.3	-0.0713311	0.196724	-	-	3	4.6	+
993	UBXN7	433991	248543	280869	352503	334679	285083	0.0502458	0.0857784	-	-	18	40.3	-
994	KLHL18	37835.1	48927.9	50049.7	44145.2	46693.4	49852	0.0497943	0.139402	-	-	4	8.4	-
995	SUN1	116147	122494	154815	147953	148449	153887	0.205925	0.826091	-	-	8	13	-
996	PROSC	592501	751964	670297	528068	519590	619925	-0.270698	1.16649	-	-	14	50.2	-
997	ERLIN2	289622	457868	409341	350810	334456	354376	-0.128206	0.319051	-	-	15	37.8	-
998	PRPF6	902893	1.28469e+06	1.16323e+06	1.03629e+06	1.07126e+06	1.06686e+06	-0.0626954	0.174482	-	-	34	30.6	-
999	DKK1	102716	58038.6	75689.8	32195.2	35906.4	56127.4	-0.932638	1.93921	+	-	4	14.3	-	GO term: negative regulation of transcription
1000	LPHN1	52587.4	47895.4	42004.3	38774.2	39819.6	39612.5	-0.263536	1.28663	-	-	5	3.7	-
1001	PCF11	248592	293668	296216	269744	275809	278712	-0.0201939	0.0717301	-	-	23	16.5	-
1002	FRYL	208385	241785	262165	254266	252982	262794	0.118615	0.504363	-	-	21	7.8	-
1005	ENDOD1	362503	399333	376466	389404	389055	401915	0.0533428	0.258426	-	-	15	34.8	-
1006	GLCE	139508	213712	196743	185216	198520	189312	0.0823096	0.197494	-	-	10	19.9	-
1008	GLS	707048	833627	821779	765683	771939	769305	-0.0303897	0.116148	-	-	5	8	-
1009	HAUS5	82114	89623.9	85818	80450.1	81970.7	82794.6	-0.0700168	0.344859	-	-	10	19	-
1010	UBOX5	33205.8	49622.9	39568.9	36146.2	39199.1	37255.2	-0.101568	0.270013	-	-	6	19.9	-
1011	FBXO21	262030	132298	111788	110563	113699	121573	-0.447458	0.74872	-	-	5	9.5	-
1013	RHOBTB3	6551.11	6075.35	6112.48	7300.93	7217.31	6343.06	0.152752	0.662379	-	-	3	5.4	+
1014	SOGA1	24723.9	35985.4	33673.1	30115.8	31875.9	34013.5	0.0413929	0.0957015	-	-	6	5.4	-
1015	USP19	347445	532791	429446	412893	413021	422040	-0.0478235	0.113895	-	-	22	24.6	-
1016	WDR47	74005.7	90604.3	86046.3	77466.4	87825.2	82692.5	-0.0121227	0.037151	-	-	5	5.7	-
1017	AP2A2	425274	477446	504226	495396	484232	497115	0.0733544	0.326403	-	-	18	21.4	-
1018	SEC31A	677856	821216	828356	713177	714541	756517	-0.0861139	0.342118	-	-	28	22.2	-
1019	CLSTN1	115130	143393	121059	114952	116515	116495	-0.119041	0.504842	-	-	7	6.7	-
1020	HEXIM1	938245	395796	414314	276135	382062	435457	-0.581244	0.847944	-	-	18	43.7	-
1021	TJP3	53082.9	71268.4	61489.9	53345.8	56490.2	58612.1	-0.132428	0.46758	-	-	8	11.8	-
1022	DIRAS1	21661.4	25702.6	28082.4	29849.5	27555.2	27943.3	0.185278	0.740314	-	-	4	25.8	-
1024	CCNB2	170883	231155	204089	195591	195670	194755	-0.0377142	0.112578	-	-	12	28.1	-
1026	UBR5	277222	338595	339172	338357	343966	347509	0.11508	0.491515	-	-	35	15.4	-
1027	AGFG2	134038	99478	114221	131793	124124	131064	0.164472	0.628745	-	-	9	19.8	-
1028	SCAF4	218402	211758	214666	192065	206857	207713	-0.0888912	0.481104	-	-	6	6.7	-
1029	NDUFB6	242198	101749	118482	152363	139488	118678	-0.0703847	0.08117	-	-	8	41.4	-
1030	MFN2	421464	520809	533180	502097	487999	559990	0.0764869	0.257593	-	-	19	25.8	-
1031	DUSP14	33992.6	54033.1	45956.4	41312.7	41833.6	44540.7	-0.0443191	0.0934862	-	-	3	12.6	-
1032	SNUPN	141979	135258	153877	196550	191125	161532	0.346023	1.73829	-	-	4	9.2	-
1033	UBE4B	256894	340066	340483	296609	291567	309911	-0.050109	0.146454	-	-	21	20.9	-
1036	IKBKAP	745682	891088	956297	902366	892973	937565	0.0832207	0.308444	-	-	31	27.5	-
1039	NDUFB4	63295.6	60985.6	46284.1	35653	37296.4	41879.8	-0.560591	2.15844	+	-	6	38.8	-
1041	NDUFA7	580168	499990	452014	459402	438253	400922	-0.233299	1.02853	-	-	9	69	-
1042	RTN3	102683	88116	92968.3	92735.7	90281.6	90605.7	-0.0497014	0.206005	-	-	12	19	-
1043	LETM1	1.74425e+06	1.27377e+06	1.31783e+06	1.41306e+06	1.26273e+06	1.1642e+06	-0.165059	0.515886	-	-	39	45.3	-
1045	STBD1	113382	88283.5	110684	126669	120898	118678	0.238018	1.03851	-	-	10	31.3	-
1047	ZRANB2	822413	1.20992e+06	909160	956108	877824	943280	-0.0641476	0.163205	-	-	17	43.8	-
1048	SNX4	95752.8	124467	118945	122707	123671	115343	0.1014	0.359484	-	-	10	26.2	-
1050	LUC7L3	857698	1.30989e+06	1.10451e+06	1.05782e+06	1.04815e+06	1.14125e+06	0.009386	0.0201154	-	-	25	44	-
1051	KIF20A	203464	250628	251938	266303	279087	278234	0.228899	1.09482	-	-	19	26.2	-
1052	KIF4A	537651	778771	757068	628074	655261	668944	-0.0678017	0.171967	-	-	44	37	-
1053	SBF1	27387.4	30434.8	30592.4	34996.8	35167.7	31310.6	0.198573	0.99742	-	-	5	4.1	-
1054	GOSR1	319652	262412	321745	348828	343478	313190	0.158506	0.684254	-	-	12	45.6	-
1055	KAT7	138651	267686	223334	157679	155990	191101	-0.272809	0.530112	-	-	12	21.3	-
1057	ATE1	153823	146558	165506	213083	197022	192085	0.37063	2.21203	-	-	3	6.2	-
1058	TNKS	20266	26929.4	25053.6	26835.9	24875.4	24874	0.0934186	0.29858	-	-	4	3.1	-
1061	VAPB	1.14139e+06	473350	578554	675116	623464	551858	-0.14278	0.181309	-	-	13	53.9	-
1062	RASAL1	56608.7	75227.4	65696.2	67244.2	66917.8	69030.5	0.0503134	0.157238	-	-	11	16.6	-
1064	MPZL1	285103	341859	306658	308934	294742	307437	-0.0314895	0.119103	-	-	6	25.7	-
1065	NDUFC2;NDUFC2-KCTD14	91266.8	47801	61292.1	60105.9	56123.9	61618.6	-0.121115	0.216245	-	-	4	35.4	-
1066	NDUFA10	496440	540647	651356	666040	654003	638335	0.223154	0.987485	-	-	16	36.1	-
1067	FKBP9	744476	589446	777602	811532	749077	792363	0.165768	0.639434	-	-	20	27.4	-
1068	PGLS	421015	279930	222114	197562	207550	217953	-0.516817	1.27311	-	-	9	45	-
1069	PAPSS2	469404	508894	550708	596223	610856	593391	0.238728	1.40827	-	-	23	34	-
1070	SMC2	1.00185e+06	1.35748e+06	1.46791e+06	1.27905e+06	1.3027e+06	1.35074e+06	0.0576525	0.145287	-	-	53	42.4	-
1071	ATG7	171848	206582	215717	212390	216880	215377	0.124495	0.525898	-	-	19	27.6	-
1072	TACC2	182306	156102	165834	143383	148749	150571	-0.18513	1.0216	-	-	11	23.8	-
1073	TRIM16	45813.5	38828.1	49375	52737.5	53450.9	50397.3	0.231245	1.04665	-	-	9	24.8	-
1074	FARS2	27660.6	24475.1	31918	38829.6	37893.8	41322.4	0.497507	2.26877	-	-	6	13.7	-
1075	ZBTB7A	31100.8	21705.7	24835.5	16970.6	14535.1	16704.2	-0.674882	2.44959	+	-	3	6.5	-	DNA-binding transcription factor activity, RNA polymerase II-specific; GO term: negative regulation of transcription
1076	LYPLA2	522252	270386	232161	199171	194292	222966	-0.641945	1.21063	-	-	8	32.5	-
1077	IPO7	1.07115e+06	662855	922461	1.06012e+06	1.02008e+06	984035	0.233399	0.642963	-	-	28	25.9	-
1078	ARIH2	154834	170920	185374	132390	130090	144855	-0.325189	1.74775	-	-	13	33.9	-
1080	MAP3K6	17000.6	21062.8	20365.9	23265.2	24461.1	20226.9	0.219499	0.853985	-	-	3	2.9	-
1081	SLU7	152036	161407	178864	184577	178715	182304	0.151414	0.796774	-	-	11	21.5	-
1082	PGM3	853413	1.12298e+06	1.07199e+06	992444	1.01417e+06	1.08204e+06	0.0280562	0.0810273	-	-	25	43.2	-
1083	MOCS3	55169.2	69748.1	65651	56430.8	59097.3	62244.5	-0.0944375	0.345172	-	-	10	32.8	-
1085	CD2BP2	321781	252359	211706	222904	210845	175521	-0.353121	1.08252	-	-	8	25.8	-
1087	ZFYVE9	82254.6	81805.1	85856.4	80474.6	74585.9	79579.2	-0.0914619	0.472778	-	-	9	9.8	-
1091	SVIL	42663.3	58761.6	52373.2	46767.9	46354.5	51040	-0.0822802	0.244591	-	-	9	7.7	-
1092	BAG4	355419	120595	115544	82805.4	92430	120599	-0.807893	0.989298	-	-	7	25.9	-
1093	AHSA1	1.58209e+06	2.05807e+06	2.11366e+06	1.95059e+06	1.92144e+06	2.03431e+06	0.0492563	0.143177	-	-	24	65.1	-
1094	PARN	1.23211e+06	1.38714e+06	1.44407e+06	1.54781e+06	1.50546e+06	1.47432e+06	0.159034	0.835073	-	-	28	43.4	-
1095	TGDS	21730.4	23371.2	22108.6	28041.8	25202.3	23486.4	0.187971	0.896244	-	-	7	23.4	-
1096	PSMG1	664304	673715	713163	623291	590648	727903	-0.0840873	0.338355	-	-	12	34.7	-
1097	SGPL1	552703	615434	677846	700980	716519	635730	0.156575	0.706334	-	-	19	35.7	-
1098	CLDN7	147971	193359	198008	91170.8	89091.9	135224	-0.788932	2.26675	+	-	3	7.6	-	expression changed by HDAC inhibition	Honda, H., Pazin, M. J., D’Souza, T., Ji, H. & Morin, P. J. Regulation of the CLDN3 gene in ovarian cancer cells. Cancer Biol Ther 6, 1733–1742 (2007).
1100	NSA2	19470.6	48788.3	37965.3	21028.1	25531	29896.8	-0.389318	0.551502	-	-	5	18.8	-
1101	H6PD	129759	134346	144938	180049	166954	152023	0.284969	1.54606	-	-	15	20.1	-
1102	SEC24A	241990	319824	310896	284753	289624	295173	0.00559841	0.0151364	-	-	12	13.1	-
1103	SEC24B	270486	347853	337985	332721	343135	350432	0.110411	0.416273	-	-	16	17.6	-
1106	NPTXR	24878.6	16344.9	17075	15619.8	16935.1	15592	-0.250476	0.707929	-	-	4	6.4	-
1107	CBX6	8962.64	6262.44	7977.07	15364.2	15622.1	9989.32	0.806965	2.09255	+	-	3	7.8	+
1108	NADK	147141	212800	170083	168523	162726	174715	-0.0508481	0.133754	-	-	9	23.1	-
1109	TDP2	274068	356671	317281	298985	287047	327515	-0.047323	0.148049	-	-	9	25	-
1112	METTL18	33614.9	25295.5	34074.3	40395.5	42721.2	39214.3	0.407954	1.63627	-	-	3	8.9	-
1113	ETHE1	395699	434120	416110	401931	403374	413664	-0.030646	0.138157	-	-	10	49.2	-
1114	ACSL3	632306	923852	900458	845173	901361	894177	0.124322	0.341152	-	-	20	33.9	-
1115	POLR1A	395760	426605	470910	507466	527302	469579	0.22011	1.1515	-	-	32	24.6	-
1116	PCNT	17810.1	19829.2	18227.7	14713.3	15984.2	16822.2	-0.234109	1.18514	-	-	12	4.4	-
1117	YEATS4	84839.1	71336.7	80524.5	90053.4	83748.5	83322.1	0.122247	0.55492	-	-	5	22.5	-
1119	ZBTB11	32689.6	44245.4	38939.4	35949.1	39147.7	37016.3	-0.0375145	0.104965	-	-	5	5.1	-
1120	CNOT4	320127	277838	333973	352322	365740	353589	0.205722	1.09519	-	-	15	22.5	-
1121	STAMBP	801790	546263	716858	717907	700487	732082	0.0765506	0.206075	-	-	15	33	-
1123	CPSF4	25486.6	21268.8	24158.6	23723.2	25208.3	23502.4	0.0339974	0.115994	-	-	4	22.3	-
1124	NFATC1	25402.2	33669.6	29299.5	23346.1	24651.1	26531.4	-0.238247	0.939316	-	-	4	13.9	-
1125	ASMTL	316304	354692	372590	440962	427443	376188	0.254125	1.27757	-	-	17	27.7	-
1126	CDS2	36175.3	30960.3	39215.2	48865.3	51642.3	44138.7	0.447524	2.02728	-	-	3	9.7	-
1127	FGFR1OP	30708.4	23569.2	20825.9	14198.8	16397.6	18019.6	-0.615032	2.02964	+	-	4	20.3	-
1128	PPP1R3D	39388.5	39526.2	37072.5	36596.8	38379.1	39552.5	-0.0183742	0.0710897	-	-	4	18.1	-
1129	BRD1	24861.9	37014.3	34355.7	28480.6	31482.2	30173.2	-0.0749276	0.180042	-	-	8	9.1	-
1130	POP4	51009.9	68525.7	64807.9	58124.5	62054.5	73471.5	0.0754249	0.198483	-	-	5	30	-
1131	HERC2	167368	219179	220046	204039	213798	214037	0.0700044	0.219633	-	-	34	8.2	-
1132	RAB3D	122575	121954	139242	150265	149990	152238	0.24037	1.41991	-	-	4	20.5	-
1133	SNAP29	291818	200265	204676	169652	178201	172457	-0.399334	1.41388	-	-	15	69	-
1134	OXSR1	199661	161947	202936	216971	200943	201014	0.139161	0.567901	-	-	7	16.1	-
1135	GGPS1	153589	45405.2	70725.2	104515	90427.2	84505.4	0.231787	0.232386	-	-	6	19.7	-
1137	HSPA4L	977615	1.0829e+06	1.09514e+06	1.11692e+06	1.04986e+06	1.06911e+06	0.0375928	0.159563	-	-	38	47.8	-
1138	PTBP3	36299.2	35872.5	38050	37813.3	38635	37571	0.0492369	0.222242	-	-	3	7.5	-
1139	TBC1D8	23319.9	24419.9	20351.2	19253.4	19101.4	19624.5	-0.227762	1.12702	-	-	4	3.9	-
1140	STARD3NL	63030.4	40976.4	49002	67201.6	69627.6	57554.3	0.363132	1.12466	-	-	3	15	-
1141	LSM8	141416	118894	119126	149338	156949	132170	0.209715	0.933726	-	-	5	54.2	-
1142	AP2A1	1.19006e+06	1.39304e+06	1.47922e+06	1.41221e+06	1.42749e+06	1.44668e+06	0.0833579	0.333345	-	-	23	30.4	-
1143	WIZ	35722.7	32931.2	35507.3	30647.4	30693	28502.6	-0.213213	1.20591	-	-	6	9.7	-
1144	DDX58	38508	18099.1	28741.2	30661.2	28709	27295.9	0.0874669	0.127195	-	-	5	5.2	-
1147	TTC4	280730	226309	220170	233227	216794	190586	-0.179199	0.6588	-	-	10	22.5	-
1149	BAG2	1.17741e+06	521535	802081	1.10467e+06	953059	924635	0.327645	0.55999	-	-	11	45.5	-
1150	BAG3	1.77371e+06	435789	390638	323358	366271	478264	-0.804771	0.719161	-	-	26	43.3	-
1151	MAP4K4	381123	542006	592251	473591	471779	621049	0.0605609	0.116265	-	-	17	15.2	-
1152	MLYCD	81618.6	65876	79611.4	108209	109317	95911.4	0.468756	2.21696	-	-	9	21.4	-
1153	CRYZL1	439743	504154	468311	532659	513419	493592	0.126226	0.663845	-	-	9	28.1	-
1154	AIFM1	1.23887e+06	1.87668e+06	1.59223e+06	1.56635e+06	1.5427e+06	1.66376e+06	0.0396829	0.0925445	-	-	23	38.8	-
1155	CLIC3	94895.8	30997.6	34006.5	39973.7	39635.6	42450.4	-0.190895	0.186617	-	-	7	40.3	-
1158	LATS1	23349.3	18039.6	23112.1	25861.2	26430.6	24062.6	0.252198	1.00409	-	-	7	7	-
1159	NUDT14	23677.4	30328.6	25821	24167.4	26905.6	26606.3	-0.0333323	0.0983176	-	-	3	18.5	-
1160	TSPAN13	66906.5	47950	46577.9	45103.9	41059	44594.1	-0.285173	0.948634	-	-	4	25.5	-
1162	BPNT1	632072	972316	786462	692863	712068	725973	-0.14413	0.405327	-	-	14	47.1	-
1163	DDAH2	222781	168053	138282	144097	135859	127345	-0.351421	1.06022	-	-	7	26.7	-
1164	ABHD16A	34248.3	40856	36822.7	36373.1	38615.3	34138.2	-0.0345824	0.117078	-	-	12	23.4	-
1166	TXNDC12	592950	164907	170388	141711	138384	195776	-0.705852	0.722614	-	-	6	34.9	-
1167	TRUB2	117620	147272	147515	143596	139702	145277	0.0632342	0.21935	-	-	9	30.8	-
1168	ECD	86613.4	51330.6	76154.3	93965	92010.6	75978.6	0.318727	0.781113	-	-	5	6.2	-
1169	SYF2	86499.6	41176.8	48687.9	54729.6	55962.1	46502.5	-0.0946694	0.133689	-	-	3	12.8	-
1170	MBD3	308262	238186	210315	218654	208483	199206	-0.255321	0.877398	-	-	9	27.8	-
1171	TOP3B	72753.7	83393.7	94231.7	86981.2	92130.4	93208.4	0.128557	0.500989	-	-	8	12.2	-
1172	NUDT3	186799	230529	224578	214446	208475	232747	0.0352017	0.115874	-	-	8	46.5	-
1174	BCL10	123807	45276.7	59886.2	56503.2	57168.1	56228.6	-0.29539	0.383342	-	-	6	20.6	-
1175	NDUFB10	528512	231025	229008	212816	227596	229393	-0.443826	0.692666	-	-	10	54.1	-
1176	CLPTM1	679530	784418	853874	830952	861476	880591	0.156621	0.70913	-	-	16	20.8	-
1177	ZBED1	30917.3	35106.8	36135.6	32017.3	30010	31898.9	-0.118594	0.530306	-	-	3	6.1	-
1178	MOCS2	78130.2	82363.6	81513.4	90033.2	85822.3	83846.8	0.101547	0.543819	-	-	6	36.7	-
1179	TOMM40	1.4218e+06	1.8868e+06	1.97285e+06	1.52608e+06	1.46113e+06	1.84805e+06	-0.120339	0.322443	-	-	13	45.4	-
1180	PEX11B	31479.1	29674	31412.8	28772.5	24122.2	25213.2	-0.248572	1.25957	-	-	6	31.7	-
1181	PAK4	494793	728446	636439	603136	589570	627101	-0.0136083	0.0317141	-	-	18	41.5	-
1183	CHEK2	61979.9	87414.8	81538.2	77632.5	77280.3	77592.9	0.0251781	0.0632467	-	-	11	22.5	-
1185	ACTL6A	724055	759969	787400	862259	842629	860270	0.176224	1.13104	-	-	19	47.8	-
1186	WHSC1	194237	249387	255622	235709	238825	248656	0.0589639	0.184371	-	-	4	3.1	-
1188	MOCS2	81062.8	49111.6	68696.7	67881.2	63601.1	72049.2	0.061901	0.125056	-	-	4	39.8	-
1191	LDHA	4.43164e+06	7.20503e+06	6.13565e+06	5.99237e+06	6.13655e+06	6.02995e+06	0.0595462	0.124804	-	-	22	59.3	-
1192	GLUD1	1.68486e+06	2.0052e+06	2.04834e+06	2.11314e+06	1.94044e+06	2.1102e+06	0.10744	0.438962	-	-	29	52.9	-
1193	DHFR	164282	154823	197319	244337	239912	220071	0.454007	2.18181	-	-	6	35.8	-
1194	CYB5R3	609120	887117	705941	706327	677977	714665	-0.0521859	0.137235	-	-	15	40.7	-
1196	MT-CO2	154392	146192	153199	176896	162264	161083	0.139725	0.794693	-	-	7	30.8	-
1197	SOD1	433201	222555	216644	151394	177448	203768	-0.643964	1.26865	-	-	11	48.7	-
1198	PNP	786257	836481	848065	957823	948094	903508	0.185606	1.17403	-	-	19	66.4	-
1199	HPRT1	1.03071e+06	906602	966897	1.12256e+06	988408	1.00652e+06	0.101913	0.469302	-	-	12	50.9	-
1200	GOT2	2.23952e+06	2.30777e+06	2.3302e+06	2.44646e+06	2.19259e+06	2.29955e+06	0.0115146	0.0447473	-	-	29	64	-
1201	ABL1	23713.6	27744.7	25336.2	25715.2	27345.5	23714.1	0.000182843	0.000548216	-	-	4	7.2	-
1202	EGFR	859907	871727	982120	1.03106e+06	1.02102e+06	962018	0.153366	0.822263	-	-	39	37.5	-
1203	PGK1	7.46954e+06	1.53601e+07	1.11091e+07	8.50914e+06	8.44238e+06	1.02901e+07	-0.261986	0.467292	-	-	50	83	-
1204	AK1	247641	319886	301392	317936	302728	300523	0.0922611	0.338886	-	-	14	61.9	-
1207	PLAU	44679.3	50334.1	45561.9	45212.6	46484.6	45805.5	-0.0299912	0.11808	-	-	8	23.2	-
1208	ADA	368308	292346	307596	355667	340987	300898	0.0466292	0.144987	-	-	13	35.8	-
1209	CA2	335018	428076	427943	432664	431329	452077	0.153027	0.611629	-	-	9	48.8	-
1210	ASS1	465976	470415	562314	569197	526977	525990	0.118713	0.515686	-	-	16	30.1	-
1211	TIMP1	39398.5	50888.2	45837.7	41287.1	41514.3	43632.8	-0.0990981	0.359875	-	-	4	23.7	-
1212	CST3	54292.1	34131.3	27737.7	28300.6	29410.9	28897.1	-0.365193	0.782839	-	-	4	30.8	-
1215	NRAS	404785	639834	470854	418208	395962	432327	-0.256141	0.755589	-	-	4	27.5	-
1216	HRAS	613458	688173	683802	682956	632982	680533	0.0091017	0.0340234	-	-	6	22.2	-
1219	LDLR	343836	350540	378839	315922	292671	336032	-0.185146	1.02224	-	-	15	20.2	-
1221	TGFB1	60719.8	72826	66682.8	67195.2	67752.3	71232.3	0.0457414	0.172306	-	-	6	16.9	-
1226	HLA-B	103138	170610	132574	120107	111517	128872	-0.144852	0.338223	-	-	3	10.5	-
1229	COL1A1	182045	163356	217175	211773	192298	225083	0.168381	0.619252	-	-	4	3.8	-
1230	COL2A1	14740.9	17982.5	17316.8	16118.4	15058.1	16497.1	-0.0657126	0.226887	-	-	3	2.1	-
1231	LMNA	4.49873e+06	6.70922e+06	6.10875e+06	5.54135e+06	5.61076e+06	6.1881e+06	0.0204624	0.0439647	-	-	83	81.3	-
1235	MBP	81698.9	20769.9	22859	16550.9	16754.5	21547	-0.899543	0.933588	-	-	3	16.2	-
1236	FN1	85060.1	46672.3	70682.3	78568.9	70986.8	74716.6	0.19018	0.392685	-	-	13	7	-
1238	TFRC	3.33223e+06	4.58662e+06	4.22744e+06	4.05361e+06	4.27588e+06	4.36159e+06	0.0755261	0.221892	-	-	50	58.2	-
1241	FTL	71361	62549.9	90575.8	67088.6	84164.4	104390	0.181309	0.399122	-	-	6	41.7	-
1242	FTH1	15028.8	16606.1	17755.3	11087.2	15169.3	16513	-0.224682	0.640473	-	-	7	49.2	-
1243	MT2A	639444	1.00595e+06	570847	27255.6	36196.5	59819.8	-4.20105	5.36075	+	-	4	70.5	-
1252	HMGCR	24787.5	25459.3	28234.9	32977.1	34079.9	30143.2	0.308975	1.63732	-	-	4	5.4	-
1253	CAT	1.31433e+06	1.76722e+06	1.51097e+06	1.45599e+06	1.40686e+06	1.5191e+06	-0.0578625	0.180254	-	-	29	46.1	-
1254	RAF1	103312	134079	121398	119383	128233	125602	0.0644637	0.218723	-	-	9	18.5	-
1255	GBA	197632	173408	213084	226931	223573	230236	0.225899	1.17691	-	-	9	18	-
1256	FUCA1	130683	161103	158737	158680	156923	164980	0.0992583	0.398437	-	-	4	10.1	-
1257	ALDOA	7.89939e+06	1.3416e+07	9.1342e+06	8.89317e+06	9.1206e+06	9.16868e+06	-0.126786	0.268933	-	-	4	6	-
1259	CSTB	617750	386686	371934	435391	436010	434969	-0.0352157	0.0644168	-	-	7	89.8	-
1260	ANXA1	2.37785e+06	4.16162e+06	2.14915e+06	2.03826e+06	1.87231e+06	1.65533e+06	-0.583765	1.28406	-	-	36	76.9	-
1261	APOB	44542	50708.3	52090.7	56054.7	55747.3	54223.6	0.175415	0.898934	-	-	4	0.8	-
1263	PRNP	93831.2	30148.1	38216.2	34584.5	33826.5	36950.8	-0.44081	0.528138	-	-	3	12.3	-
1264	SOD2	927131	824257	774833	532499	549641	690736	-0.516783	2.21359	+	-	10	44.3	-	expression changed by HDAC inhibition	Dai, Y., Rahmani, M., Dent, P. & Grant, S. Blockade of Histone Deacetylase Inhibitor-Induced RelA/p65 Acetylation and NF-κB Activation Potentiates Apoptosis in Leukemia Cells through a Process Mediated by Oxidative Damage, XIAP Downregulation, and c-Jun N-Terminal Kinase 1 Activation. Mol Cell Biol 25, 5429–5444 (2005).
1265	OAT	1.63719e+06	2.102e+06	2.02744e+06	1.99096e+06	1.89645e+06	2.07685e+06	0.0561711	0.18146	-	-	25	56.7	-
1266	TK1	1.15197e+06	929003	931864	1.05252e+06	959906	932740	-0.0272266	0.0836856	-	-	18	67.9	-
1269	TUBB4A	112144	207457	163969	112331	127274	150674	-0.27482	0.559491	-	-	4	11.3	-
1270	GAPDH	1.58142e+07	2.67568e+07	2.10734e+07	1.85887e+07	1.89431e+07	2.14093e+07	-0.0807386	0.156926	-	-	37	73.4	-
1271	ASL	354227	360214	358746	476573	455662	399695	0.30769	1.78301	-	-	17	35.1	-
1272	HLA-A	395371	416578	424609	446682	436610	434388	0.0922169	0.521592	-	-	6	17.3	-
1273	ERBB2	62022.7	84529.3	72825	60983.7	63358.1	60588	-0.235233	0.943808	-	-	9	7.4	-
1274	CAPNS1	1.88258e+06	330640	647322	994660	935512	795333	0.292378	0.206432	-	-	14	72.8	-
1276	HSPB1	984043	1.21544e+06	971316	1.05512e+06	969663	960706	-0.0803837	0.287927	-	-	15	66.3	-
1277	TYMS	471727	407785	531258	580670	527927	536624	0.228931	1.01217	-	-	15	52.7	-
1278	RPN1	2.39225e+06	4.80759e+06	3.67447e+06	2.89643e+06	2.93946e+06	3.34898e+06	-0.189224	0.334305	-	-	47	59.3	-
1279	RPN2	1.01765e+06	688173	1.03534e+06	1.45002e+06	1.34361e+06	1.19325e+06	0.560298	1.78439	+	-	21	38.4	-
1280	GNAI2	340073	384496	394548	419369	414801	403396	0.147941	0.794177	-	-	10	34.1	-
1282	SLC4A2	192992	142537	174920	239448	223727	195627	0.374327	1.46652	-	-	14	13.2	-
1283	ATP1A1	5.61246e+06	6.29222e+06	6.32359e+06	6.30886e+06	6.19056e+06	6.3351e+06	0.0492891	0.200796	-	-	37	30.8	-
1284	ATP1B1	720506	721372	698799	697294	681101	677460	-0.0582866	0.308709	-	-	16	36.5	-
1288	ARG1	2638.84	2372.37	4721.64	3822.88	5121.78	3869.25	0.452611	0.834463	-	-	3	11	+
1290	ALDH2	1.07912e+06	1.26446e+06	1.27387e+06	1.36885e+06	1.33668e+06	1.40237e+06	0.187293	0.973944	-	-	23	39.8	-
1292	HMGN1	825359	381095	656781	458549	579735	711760	-0.0422409	0.0499366	-	-	12	62	-
1293	SLC25A5	1.78952e+06	3.70739e+06	2.70427e+06	2.12625e+06	2.26543e+06	2.49733e+06	-0.192243	0.3287	-	-	12	31.2	-
1294	ISG15	205794	258639	261566	274548	276734	281391	0.206272	0.915051	-	-	5	25.5	-
1295	PCCA	131186	131125	135581	155996	157026	144949	0.202117	1.2817	-	-	17	25.7	-
1296	PCCB	158189	203964	169767	180912	169137	176204	-0.00759384	0.0221616	-	-	19	41.2	-
1297	EIF2S1	2.34946e+06	3.43199e+06	2.84124e+06	2.5614e+06	2.50894e+06	2.67263e+06	-0.138543	0.421572	-	-	37	79.4	-
1298	HMGN2	5.01469e+06	1.55233e+06	2.913e+06	2.01834e+06	3.05835e+06	3.90766e+06	0.0297078	0.0233783	-	-	11	67.8	-
1300	ICAM1	28263.2	24732.7	23075.9	20366.6	22042.3	20651.3	-0.266338	1.27975	-	-	4	8.5	-
1303	RPLP0;RPLP0P6	2.16219e+06	1.555e+06	1.92708e+06	2.38159e+06	2.41102e+06	2.09409e+06	0.297355	1.11795	-	-	17	50.2	-
1305	POLR3D	29047.9	37085.6	35238.3	36596.8	32689	33833.7	0.0308477	0.0902963	-	-	10	29.9	-
1306	SSB	3.06394e+06	3.388e+06	3.3829e+06	3.22112e+06	3.04431e+06	3.00991e+06	-0.0835622	0.39265	-	-	38	67.2	-
1308	ITGB1	3.51529e+06	3.81188e+06	3.60203e+06	2.92359e+06	2.6428e+06	3.00242e+06	-0.352342	2.05369	-	-	35	36.2	-
1309	KRT18	2.9151e+06	4.33959e+06	3.31498e+06	3.25371e+06	3.3901e+06	3.51613e+06	-0.0375684	0.0881409	-	-	31	57.2	-
1311	UROD	528204	404862	332572	317265	309070	304767	-0.416955	1.37782	-	-	11	32.7	-
1312	INSR	135437	122264	151086	169514	153559	146608	0.203055	0.916522	-	-	10	7.4	-
1313	GLA	46055.2	61371.5	58101.8	45820.8	45185.3	57914.1	-0.151248	0.437284	-	-	9	26.8	-
1314	GSN	1.02924e+06	1.51572e+06	1.34044e+06	1.2243e+06	1.19948e+06	1.39028e+06	-0.0115162	0.0251915	-	-	14	22	-
1315	RB1	566563	619579	686661	705486	689301	682772	0.154011	0.773546	-	-	28	27.4	-
1317	CDK1	998773	1.63058e+06	1.31557e+06	1.33402e+06	1.39317e+06	1.30362e+06	0.0591202	0.1264	-	-	17	60.3	-
1318	ATP5B	3.60313e+06	5.27703e+06	4.45087e+06	4.2085e+06	4.41582e+06	4.34894e+06	-0.0221371	0.0524829	-	-	28	58.6	-
1320	S100A6	6.48523e+06	2.44621e+06	1.52205e+06	1.10999e+06	1.17328e+06	1.28197e+06	-1.28475	1.50249	+	-	13	65.6	-
1321	EIF4E	392733	317397	377799	542438	496532	432458	0.435482	1.92301	-	-	11	37.3	-
1322	ENO1	2.24381e+07	2.28766e+07	2.43552e+07	2.67698e+07	2.53051e+07	2.47625e+07	0.141378	0.658774	-	-	17	21.2	-
1324	PYGL	3.50638e+06	4.37272e+06	4.8038e+06	4.57314e+06	4.54712e+06	4.94191e+06	0.160171	0.552885	-	-	57	58.5	-
1325	GPI	3.94742e+06	5.97432e+06	5.24715e+06	4.79045e+06	4.73516e+06	5.12114e+06	-0.0303927	0.067315	-	-	33	45	-
1326	POLB	84705.2	138745	130631	94602	96555.5	119596	-0.163636	0.342952	-	-	9	24.5	-
1334	ITGAV	800250	707224	766923	847676	769850	761876	0.065316	0.285584	-	-	34	35.4	-
1335	HEXA	525954	576719	593178	672143	623087	619316	0.175869	0.99841	-	-	14	22.5	-
1336	SERPINE2	59108.2	57170.5	61936.3	67251.6	68495.3	62398.1	0.152554	0.833196	-	-	5	12.3	-
1337	EPHX1	461898	370950	465734	683105	676419	561874	0.567322	2.41458	+	-	24	41.5	-
1338	DBI	3.7507e+06	508243	453777	248055	286029	422630	-1.61679	1.11655	-	-	11	94.3	-
1340	LDHB	3.67243e+06	3.90999e+06	4.22281e+06	4.3978e+06	4.4522e+06	4.32683e+06	0.160835	0.854253	-	-	18	42.5	-
1341	CENPB	7916.8	15000.2	12799.7	9050.4	9536.58	10822.2	-0.234163	0.445155	-	-	4	7.3	+
1342	GPX1	208760	219229	213943	197946	179014	212660	-0.125929	0.62027	-	-	8	48.8	-
1343	PGK2	93309	145224	124121	124965	120007	122032	0.0405993	0.0904699	-	-	3	3.8	-
1344	P4HB	7.79695e+06	1.02047e+07	8.30503e+06	8.32933e+06	7.58869e+06	8.44005e+06	-0.102918	0.336924	-	-	58	69.9	-
1345	H1F0	509108	1.25888e+06	739235	580713	591547	675212	-0.343472	0.529678	-	-	11	36.6	-
1346	ACYP1	343555	272092	300228	288364	288708	323037	-0.020497	0.0631593	-	-	9	65.7	-
1347	CTSD	793287	1.11789e+06	916223	872294	896483	950869	-0.0426385	0.115762	-	-	17	39.3	-
1348	ANXA2;ANXA2P2	8.18395e+06	1.43443e+07	1.07706e+07	1.00313e+07	9.9808e+06	1.07435e+07	-0.0777481	0.147962	-	-	51	86.4	-
1350	CAPN1	1.59923e+06	2.24758e+06	2.09468e+06	1.97562e+06	1.9644e+06	2.12341e+06	0.0434351	0.113592	-	-	38	43.7	-
1351	TUBB	1.66029e+06	2.53948e+06	2.41349e+06	2.00119e+06	2.09639e+06	2.28297e+06	-0.0291389	0.0597398	-	-	5	16.2	-
1353	HEXB	1.16496e+06	968531	1.07974e+06	1.34371e+06	1.28832e+06	1.20393e+06	0.258211	1.35447	-	-	21	36.2	-
1354	CTSL	19279.8	20491.9	18686.5	22915.7	23832	20723.5	0.205454	1.03427	-	-	5	16.5	-
1355	PFN1	6.10706e+06	8.65398e+06	7.11965e+06	7.61103e+06	7.39371e+06	7.52497e+06	0.0568094	0.153957	-	-	16	77.9	-
1356	BPGM	50318.3	60050.4	55382.7	48704.5	45994.2	53223.9	-0.163037	0.722282	-	-	5	27.4	-
1357	APRT	851605	535819	678502	794807	739252	714543	0.146469	0.378623	-	-	10	70.1	-
1358	EPRS	3.6342e+06	5.78587e+06	5.45159e+06	4.54789e+06	4.65291e+06	5.20387e+06	-0.0193107	0.035763	-	-	92	55.2	-
1359	CTSB	357568	321754	376850	306921	318511	358958	-0.101714	0.426554	-	-	9	24.5	-
1360	HSP90AA1	1.05147e+07	1.57988e+07	1.44158e+07	1.40805e+07	1.32743e+07	1.40105e+07	0.0429939	0.095435	-	-	39	34.9	-
1361	GALT	25558.9	21266.4	19450.5	21175.1	21385.8	21560.1	-0.0382705	0.113305	-	-	4	13.2	-
1362	HNRNPC	1.60197e+06	1.99701e+06	2.02156e+06	2.07703e+06	2.01216e+06	1.94718e+06	0.1105	0.419178	-	-	26	53.2	-
1364	LAMB1	696470	719758	761758	719654	671985	760311	-0.0181943	0.0706378	-	-	31	19.3	-
1365	YES1	291115	412290	401656	375449	373007	384114	0.0527143	0.137219	-	-	8	20.8	-
1368	TPM2	627278	134122	165122	152715	194189	180861	-0.457667	0.369819	-	-	5	13.7	-
1370	FH	1.06037e+06	1.40402e+06	1.17307e+06	1.29205e+06	1.27257e+06	1.18022e+06	0.0506819	0.157504	-	-	24	46	-
1373	SP1	238381	241109	253384	213338	225541	207610	-0.181291	1.13036	-	-	10	19.2	-
1375	IGF1R	51769.2	98454.1	68183.6	50501.6	54460.9	59736.4	-0.360271	0.80232	-	-	8	6	-
1376	COL1A2	137807	120129	143864	145365	139642	146467	0.106678	0.481711	-	-	5	4.5	-
1377	ANXA6	1.7399e+06	1.86098e+06	2.06597e+06	2.26047e+06	2.15964e+06	2.1474e+06	0.216035	1.16714	-	-	53	64.6	-
1379	CD55	609849	262213	352552	401825	343897	343714	-0.0824262	0.106084	-	-	14	39.3	-
1380	ABCB1	27106.9	30516.7	29699.6	33989.1	33303.6	32006.7	0.186807	1.00355	-	-	5	4.3	-
1381	SLC3A2	1.42488e+06	1.6469e+06	1.51674e+06	1.40901e+06	1.39445e+06	1.39759e+06	-0.124746	0.655217	-	-	25	43.3	-
1383	GUSB	101397	94532.3	103087	116880	120615	108250	0.209015	1.21139	-	-	8	13.3	-
1384	PFKM	1.28722e+06	1.6343e+06	1.5781e+06	1.53162e+06	1.56743e+06	1.67697e+06	0.0927349	0.336981	-	-	31	34.2	-
1385	HSP90AB1	1.8704e+07	2.56213e+07	2.4605e+07	2.42335e+07	2.31909e+07	2.41395e+07	0.0674395	0.180639	-	-	45	56.1	-
1386	SRPR	468795	650321	642135	603690	629173	627073	0.0943052	0.276968	-	-	23	32.4	-
1387	ASNS	1.5071e+06	2.15611e+06	2.05479e+06	1.96646e+06	1.98674e+06	1.98109e+06	0.0710372	0.190149	-	-	32	54.7	-
1390	HMBS	445441	551258	524839	548318	516107	539107	0.0811388	0.322922	-	-	12	30.8	-
1391	PDHA1	579023	760652	730680	736325	738884	727903	0.0997802	0.354948	-	-	23	47.9	-
1392	CYC1	384250	304230	246061	233983	235787	244421	-0.364323	1.2188	-	-	7	33.8	-
1393	SNRPB2	506417	329430	481070	519588	461226	458757	0.151344	0.383229	-	-	8	38.7	-
1394	MET	567540	557867	630867	612319	606851	618660	0.0675964	0.323537	-	-	26	19.7	-
1395	MFI2	404986	553151	492891	435242	428675	472080	-0.108693	0.361306	-	-	18	25.6	-
1397	SNRNP70	1.36134e+06	1.86371e+06	1.59189e+06	1.66787e+06	1.69625e+06	1.75352e+06	0.0988873	0.328304	-	-	30	50.2	-
1398	ITGA5	369292	314202	341308	325723	298251	325192	-0.108688	0.508879	-	-	11	12.1	-
1399	NFIC	120185	180594	160048	96988.2	97334.4	103051	-0.612085	2.21808	+	-	9	20.2	-	DNA-binding transcription factor activity, RNA polymerase II-specific; GO term: negative regulation of transcription
1400	RPS17	1.81811e+06	1.58907e+06	1.55256e+06	1.42478e+06	1.39693e+06	1.35974e+06	-0.242979	1.36731	-	-	13	65.9	-
1401	GNAI3	173347	177349	194663	221765	212266	220754	0.26537	1.66241	-	-	8	19.8	-
1402	ANXA5	1.98415e+06	1.87619e+06	2.19639e+06	2.33387e+06	2.17513e+06	2.16932e+06	0.143201	0.710301	-	-	26	51.6	-
1403	RPSA	3.52734e+06	1.9684e+06	1.69213e+06	1.27032e+06	1.49682e+06	1.74996e+06	-0.606679	1.18065	-	-	15	56.6	-
1404	CD63	144249	62965.7	109370	119607	108846	91227.8	0.0859097	0.109048	-	-	3	17.9	-
1405	MRPL3	474727	736016	605722	514465	548152	568826	-0.133286	0.355542	-	-	10	28.7	-
1406	SNRPA	2.2035e+06	1.43648e+06	1.48532e+06	1.66031e+06	1.50512e+06	1.43638e+06	-0.12978	0.311213	-	-	13	47.9	-
1409	ENO2	508861	616619	564428	360887	364448	396078	-0.588465	3.0825	+	-	14	43.1	-
1410	ACAA1	507140	664903	598286	583493	557952	610537	-0.00714269	0.0202959	-	-	16	46.5	-
1411	SRP19	579492	693324	749926	634433	575002	701623	-0.0784443	0.245153	-	-	6	43.8	-
1412	GSTP1	2.27193e+06	1.86893e+06	1.8647e+06	2.28412e+06	2.11984e+06	2.04415e+06	0.10734	0.419621	-	-	14	56.2	-
1414	LGALS1	2.12289e+06	1.29555e+06	1.27805e+06	873881	892460	1.19119e+06	-0.639925	1.57479	+	-	12	76.3	-	expression changed by HDAC inhibition	Gaub, P. et al. HDAC inhibition promotes neuronal outgrowth and counteracts growth cone collapse through CBP/p300 and P/CAF-dependent p53 acetylation. Cell Death Differ 17, 1392–1408 (2010).
1415	QDPR	903428	1.33825e+06	1.11228e+06	1.10243e+06	1.08042e+06	1.237e+06	0.0439285	0.105079	-	-	11	59.8	-
1416	HMGB1;HMGB1P1	7.25394e+06	1.09878e+07	9.37413e+06	7.66781e+06	7.61565e+06	9.07106e+06	-0.16541	0.433029	-	-	20	36.3	-
1417	RBP1	902290	527827	690221	990910	848920	737881	0.305685	0.725545	-	-	15	87.4	-
1421	CLTA	1.77311e+06	536403	388208	302063	321404	480456	-0.994905	0.970331	-	-	13	31.2	-
1422	CLTB	1.21122e+06	102047	149323	135234	132256	176898	-0.848119	0.450771	-	-	13	35.1	-
1423	ANXA4	1.07651e+06	1.08072e+06	1.24415e+06	1.28757e+06	1.26333e+06	1.26136e+06	0.167782	0.907814	-	-	25	56.1	-
1424	CNP	434835	632139	564043	519738	522500	517830	-0.0469408	0.121897	-	-	19	42.9	-
1425	HMOX1	70932.5	36407.4	31166.5	28953.6	32929.5	32988.6	-0.451861	0.772775	-	-	6	28.8	-
1426	DLD	2.02091e+06	2.26638e+06	2.29426e+06	2.31405e+06	2.16203e+06	2.47616e+06	0.079163	0.331106	-	-	25	44.8	-
1428	HNRNPA1;HNRNPA1L2	1.60197e+06	3.11682e+06	1.9872e+06	2.57568e+06	2.49858e+06	2.03909e+06	0.134439	0.222579	-	-	25	68.1	-
1429	SNRPA1	776280	397676	557127	609869	566297	557611	0.0543799	0.0870084	-	-	19	54.5	-
1430	CTSH	80513.8	76853.2	86985.4	79988.9	80320.5	79582.9	-0.0246962	0.0989232	-	-	3	11.3	-
1431	COX6C	1.2455e+06	368095	320886	283177	283025	303277	-0.865844	0.939599	-	-	8	52	-
1432	TACSTD2	38015.2	45395.9	40242.5	33773.9	35438.2	35707.5	-0.233473	1.19758	-	-	5	18.3	-
1433	PARP1	3.03723e+06	5.40629e+06	4.77295e+06	4.1595e+06	4.3007e+06	4.26547e+06	-0.0128633	0.0208925	-	-	65	46.4	-
1434	POLA1	308108	351719	373629	369451	372365	365535	0.104214	0.474753	-	-	27	18.3	-
1437	LTA4H	1.74553e+06	2.22995e+06	2.00088e+06	2.35091e+06	2.20466e+06	2.10552e+06	0.162213	0.671892	-	-	38	60.7	-
1438	ALDOC	2.02259e+06	2.31385e+06	2.2364e+06	2.24119e+06	2.1682e+06	2.29168e+06	0.0298307	0.117731	-	-	23	50.8	-
1440	FBXO45	5241.6	5050.66	5817.97	6468.33	5347.48	6079.04	0.149701	0.566412	-	-	3	9.1	+
1442	ATXN1L	37685.1	42951.6	44339.2	39872.5	41878.9	43256.2	0.00307832	0.00988036	-	-	6	8.7	-
1444	POLR2M	51787.3	21365	32324.8	25222	21455.2	24026.1	-0.486627	0.829241	-	-	3	10.6	-
1448	GSTT2B;GSTT2	33101.4	34934.9	28615.8	27623.1	28177.5	25950.5	-0.237396	1.12897	-	-	4	16.4	-
1456	SULT1A4;SULT1A3;SULT1A1	21902.4	18217	26623.4	31058.6	30559.5	29866.8	0.472026	1.78276	-	-	3	18.6	-
1457	HSPA1A;HSPA1B	9.49561e+06	1.46831e+07	1.16346e+07	1.1035e+07	1.06244e+07	1.22051e+07	-0.060318	0.132904	-	-	33	47.7	-
1459		5.01254e+06	100570	317643	413628	393129	490875	-0.334796	0.0964175	-	-	12	46.3	-
1460		85964	34774.8	50867.9	56463.8	53525.3	55052.8	0.0432785	0.0507744	-	-	5	38.3	-
1464	FDX1	606676	349299	263940	182435	186863	250408	-0.903984	1.69438	+	-	6	29.9	-
1466	TROVE2	1.06821e+06	1.47228e+06	1.28156e+06	1.26733e+06	1.3324e+06	1.26295e+06	0.027161	0.0748205	-	-	29	48.9	-
1468	GAA	889167	822767	851399	949205	920277	916906	0.120929	0.715072	-	-	24	25.5	-
1469	RRAS	122475	139465	129840	147016	146061	139384	0.144164	0.784887	-	-	7	42.7	-
1470	HLA-C	537337	623513	622787	589171	563113	597298	-0.0248077	0.0933986	-	-	9	28.1	-
1471	ARAF	40743	46733.7	44531.3	45648.3	47747.1	42995.7	0.0481098	0.185749	-	-	6	14.7	-
1473	DLAT	641780	1.00992e+06	807223	719015	730136	788990	-0.112341	0.281677	-	-	18	33.8	-
1474	PTPRF	313759	283876	321316	307251	283307	322887	-0.00869947	0.0305364	-	-	22	15.7	-
1475	TXN	2.45927e+06	1.08091e+06	1.4287e+06	1.13513e+06	1.11628e+06	1.33978e+06	-0.387206	0.666304	-	-	8	58.1	-
1476	COX5B	1.77753e+06	337000	379777	351545	354938	376591	-0.758477	0.615362	-	-	9	51.2	-
1477	CTSA	174613	156729	187238	173871	165046	175015	-0.00964938	0.0333523	-	-	8	18.6	-
1478	MGST1	325898	178149	260346	328663	302171	279480	0.29226	0.663462	-	-	4	29.9	-
1479	MAPT	1.0052e+06	952211	847376	708437	656151	714140	-0.429607	2.41303	-	-	6	9.8	-
1481	PRKAR1A	905035	1.2366e+06	1.25681e+06	1.18158e+06	1.15608e+06	1.22707e+06	0.0843287	0.240739	-	-	19	43.3	-
1482	UROS	71026.2	66558.6	78989.8	70738.2	67697.5	78046.4	0.000427435	0.00130028	-	-	5	26	-
1483	ESD	1.2909e+06	2.36883e+06	1.78491e+06	1.56177e+06	1.6425e+06	1.83709e+06	-0.0706367	0.123402	-	-	12	39.7	-
1484	HSPD1	1.05173e+07	1.17238e+07	1.18572e+07	1.2227e+07	1.13956e+07	1.20121e+07	0.0650215	0.25901	-	-	64	82.7	-
1485	CLU	217478	235183	208055	178409	179014	191045	-0.267481	1.63414	-	-	7	20.4	-
1486	HSPA5	1.0279e+07	1.44789e+07	1.24189e+07	1.08496e+07	1.05611e+07	1.26136e+07	-0.118269	0.327648	-	-	66	67.3	-
1487	LAMC1	668616	733224	747891	689944	672730	717419	-0.0463125	0.206096	-	-	45	30.1	-
1488	ACP2	105127	65354.7	73635.3	88334.1	81897.1	70289.7	0.00245068	0.00428521	-	-	8	26.5	-
1489	MAP2	4856.34	5171.17	5223.42	4357	4264.33	4051.48	-0.267084	1.39609	-	-	3	1.8	+
1491	HSPA8	2.70185e+07	3.54543e+07	3.03291e+07	2.92764e+07	2.78993e+07	3.13686e+07	-0.0604386	0.172188	-	-	55	66.7	-
1492	SLC2A1	570915	1.01309e+06	761238	866787	875770	818324	0.165531	0.362121	-	-	10	12.8	-
1493	SLC2A3;SLC2A14	83694.2	105665	87098.4	86223.8	83534.5	84572.9	-0.112847	0.445334	-	-	4	11.3	-
1494	EPB41	184944	251813	245010	226249	226474	239933	0.0358699	0.0971711	-	-	14	29.6	-
1495	UMPS	738116	1.05522e+06	990449	834392	895627	923708	-0.053447	0.137173	-	-	24	36.9	-
1496	PDHB	950431	929996	1.02158e+06	1.22057e+06	1.12707e+06	1.12504e+06	0.259114	1.61197	-	-	13	47.1	-
1497	DBT	137332	131448	152894	149093	153696	133388	0.0490758	0.182558	-	-	11	19.3	-
1498	PYGB	1.63605e+06	1.67942e+06	2.0471e+06	2.08033e+06	2.0654e+06	2.2512e+06	0.260725	1.21545	-	-	42	49.1	-
1499	RALA	994354	1.39484e+06	1.26913e+06	1.22739e+06	1.18938e+06	1.3291e+06	0.0468261	0.124882	-	-	13	30.6	-
1500	RALB	295173	339315	366396	358373	326334	394186	0.109699	0.404117	-	-	8	23.8	-
1501	BCR	72807.2	92627.2	102103	84475.7	84446.9	93435.1	-0.0156421	0.0381854	-	-	13	11.7	-
1502	LAMP1	450871	748365	648667	351278	351720	469785	-0.638297	1.7025	+	-	7	14.1	-
1503	ACADM	627017	1.03722e+06	861491	733641	697475	803015	-0.149118	0.349204	-	-	23	43.7	-
1504	TOP1	2.72153e+06	3.54474e+06	3.4254e+06	3.60972e+06	3.60759e+06	3.26691e+06	0.121491	0.421927	-	-	58	46.3	-
1505	TOP2A	634442	884510	894016	841370	875855	857628	0.111039	0.3227	-	-	45	31.2	-
1506	G6PD	1.83022e+06	2.17466e+06	2.43914e+06	2.35687e+06	2.31832e+06	2.42716e+06	0.150013	0.575518	-	-	37	67.6	-
1507	UBL4A	261936	82965.5	72615.9	73565.4	86858	81557.9	-0.53281	0.548399	-	-	5	33.1	-
1509	PC	251906	360332	339703	322090	331880	324536	0.0566725	0.149904	-	-	28	27.6	-
1510	MTHFD1	2.17766e+06	3.00178e+06	3.02805e+06	2.63512e+06	2.63133e+06	2.74205e+06	-0.0193539	0.0466258	-	-	51	47.3	-
1511	IGF2R	3.03321e+06	3.12756e+06	3.22141e+06	2.87214e+06	2.73473e+06	3.03905e+06	-0.118811	0.624064	-	-	70	27.2	-
1512	ADH5	1.79916e+06	2.35785e+06	2.27143e+06	1.89956e+06	1.8688e+06	2.1829e+06	-0.104788	0.334028	-	-	21	42	-
1513	CDK4	40794.6	41621.1	43888.2	52861.1	52624.9	45227.4	0.251874	1.31479	-	-	8	32.3	-
1514	SRF	22593.4	39418.2	27530.9	24201.5	26005.2	24297.8	-0.227031	0.527624	-	-	3	9.1	-
1515	PRPS2	446177	392668	434486	487056	438065	487914	0.15054	0.776499	-	-	9	32.1	-
1516	ODC1	264467	407971	339782	310575	309378	317247	-0.0887483	0.225924	-	-	10	25.6	-
1517	PABPC1;PABPC3	4.28374e+06	8.49512e+06	5.7096e+06	4.69703e+06	4.79029e+06	5.3029e+06	-0.26675	0.522915	-	-	38	48.1	-
1518	PCNA	2.73814e+06	5.46257e+06	3.54169e+06	2.92551e+06	2.71145e+06	3.16094e+06	-0.359702	0.743403	-	-	19	65.1	-
1520	HARS	1.81375e+06	1.31138e+06	2.01817e+06	1.99149e+06	1.85211e+06	1.99074e+06	0.204406	0.587836	-	-	34	47.2	-
1522	COL6A1	156173	153520	184063	137279	131434	162076	-0.197885	0.808017	-	-	17	16.9	-
1523	COL6A2	106405	109630	122528	144406	143083	142438	0.347332	2.10476	-	-	3	2.4	-
1525	COL6A3	73041.6	64200.5	54931.8	33843.1	40269	48824.2	-0.650939	2.17776	+	-	5	1.4	-
1526	SLC25A4	198670	278440	259148	243506	250312	253293	0.0356591	0.0947113	-	-	6	20.1	-
1527	SLC25A6	193374	304112	293470	231746	245801	276070	-0.0447127	0.0873706	-	-	7	21.1	-
1528	IMPDH2	3.03428e+06	3.57894e+06	3.85224e+06	4.17931e+06	4.11334e+06	3.94879e+06	0.232801	1.06685	-	-	32	58.6	-
1529	TPR	7.12874e+06	5.59052e+06	7.83083e+06	6.50135e+06	6.80014e+06	7.98865e+06	0.0594868	0.144982	-	-	176	60.1	-
1531	CKB	2.99746e+06	4.02051e+06	3.35985e+06	3.50224e+06	3.50684e+06	3.59061e+06	0.0410552	0.122117	-	-	25	74	-
1532	ANXA3	2.90459e+06	3.91328e+06	3.70386e+06	3.86176e+06	3.70054e+06	3.77977e+06	0.11985	0.404137	-	-	34	70.6	-
1533	CKMT1A	429190	686932	518963	514337	518546	507533	-0.05891	0.131722	-	-	20	46	-
1535	BCKDHA	129699	142096	155516	163058	164652	156258	0.183212	0.952085	-	-	12	29.2	-
1536	SKI	18204.5	23240.3	22992.3	18058.2	19238.3	20066.7	-0.16021	0.587743	-	-	4	9.3	-
1537	ACTN1	2.9771e+06	2.41202e+06	2.79954e+06	2.95278e+06	2.79841e+06	2.89383e+06	0.0834404	0.328126	-	-	43	46.4	-
1538	ACE	47688.3	62922.2	53149.6	53223.3	50008.4	50885.4	-0.0785943	0.261312	-	-	6	4.6	-
1539	CDH1	220430	123325	142904	162164	153354	140115	-0.0523034	0.0899485	-	-	10	13	-
1540	SRC	398605	520126	518612	488504	485003	528810	0.073545	0.233067	-	-	9	21.1	-
1541	PEPD	735705	772690	821767	725513	679971	834917	-0.0605469	0.224697	-	-	17	32.3	-
1542	XRCC6	2.37189e+06	3.9991e+06	3.52428e+06	3.02596e+06	3.10594e+06	3.53571e+06	-0.00287447	0.00485244	-	-	48	63.4	-
1543	XRCC5	3.07338e+06	3.47984e+06	4.28655e+06	4.02421e+06	4.056e+06	4.52939e+06	0.229806	0.820156	-	-	42	51.9	-
1544	UNG	87088.8	98373.4	96246.7	110201	96992	93255.2	0.0912055	0.37279	-	-	8	37.1	-
1546	COX4I1	1.61905e+06	492773	714858	1.00352e+06	939364	713288	0.0791722	0.0693383	-	-	12	47.9	-
1548	ALAS1	220551	281220	275083	261893	258563	273278	0.0390599	0.125106	-	-	13	18.4	-
1549	IFI30	104176	30435.4	34137.6	26702.7	32884.2	34112.9	-0.617787	0.677396	-	-	3	13.2	-
1550	LAMP2	97453.5	51374.7	68897.8	68354.2	67147.2	70891.2	-0.0280891	0.0446988	-	-	3	6.1	-
1551	RNH1	1.09753e+06	712684	642553	602018	579307	649325	-0.383398	1.01288	-	-	21	43	-
1553	CYBA	64617.3	88103.5	81609.4	78829.9	85950.7	77389.6	0.058179	0.165595	-	-	3	19	-
1555	VCAN	175162	196393	197240	166489	177670	177816	-0.122458	0.632334	-	-	19	7.7	-
1556	ATP1A3	165601	206024	188244	194558	200515	191176	0.0718955	0.281258	-	-	14	13.2	-
1557	EEF2	1.48112e+07	2.37801e+07	1.97556e+07	1.85876e+07	1.81796e+07	1.9602e+07	-0.0236823	0.046035	-	-	78	63.1	-
1559	PDIA4	4.00895e+06	5.96471e+06	4.87206e+06	5.12526e+06	4.89924e+06	4.8144e+06	0.0177769	0.0403212	-	-	55	60.3	-
1562	TPT1	3.46219e+06	1.14123e+06	1.61619e+06	1.58947e+06	1.52678e+06	1.69262e+06	-0.212192	0.2331	-	-	12	50	-
1564	F3	379429	571804	463123	381095	390621	450344	-0.194601	0.568942	-	-	10	24.4	-
1565	HLA-E	14092.8	17624.4	15168.5	17388.1	20309.1	16256.3	0.202541	0.735852	-	-	5	20.1	-
1566	LCP1	58802.2	30382.6	38808.3	49448	42503.8	40157.8	0.0945666	0.152733	-	-	5	9.9	-
1567	PLS3	3.0531e+06	2.43064e+06	2.56108e+06	2.7426e+06	2.53718e+06	2.46735e+06	-0.0488747	0.161212	-	-	30	39.8	-
1568	APEH	1.99708e+06	2.36008e+06	2.25674e+06	2.3573e+06	2.2181e+06	2.3567e+06	0.070754	0.294783	-	-	26	34	-
1569	ETFA	1.50623e+06	2.43703e+06	2.12757e+06	1.69194e+06	1.68375e+06	1.85967e+06	-0.186619	0.473593	-	-	17	62.2	-
1570	GYS1	880396	1.22649e+06	1.13008e+06	1.07388e+06	1.07674e+06	1.17376e+06	0.0511549	0.140245	-	-	23	36.6	-
1571	PRKAR2A	494679	665338	621996	625879	636816	673394	0.130242	0.463042	-	-	15	42.3	-
1574	GTF2F2	649895	831455	786022	876981	829799	823927	0.165803	0.70846	-	-	19	71.5	-
1575	CD59	657287	266867	193092	172656	173536	182332	-0.87741	1.15266	-	-	6	28.1	-
1576	MTHFD2	475068	1.05497e+06	589550	489335	474218	516509	-0.433905	0.800244	-	-	15	36.6	-
1577	MIF	1.48527e+06	728880	540051	425154	384039	539566	-0.910131	1.41782	+	-	5	30.4	-	acetylation changed by HDAC inhibition	Hu, J.-X. et al. Macrophage migration inhibitory factor (MIF) acetylation protects neurons from ischemic injury. Cell Death Dis 13, 466 (2022).
1580	PRKCSH	4.27195e+06	1.79229e+06	2.04224e+06	2.28284e+06	2.41273e+06	2.08959e+06	-0.147379	0.186678	-	-	27	50.1	-
1581	FDPS	828238	880043	809980	824166	774781	761773	-0.0931406	0.490339	-	-	11	23.5	-
1584	AKR1A1	712137	726088	710010	733960	718085	728503	0.021551	0.100028	-	-	23	73.2	-
1585	PKM	8.47186e+06	1.44566e+07	1.13735e+07	1.20278e+07	1.16207e+07	1.17329e+07	0.0784907	0.15685	-	-	5	9.4	-
1586	PKM	67450.8	168103	118482	89028.6	96264.5	115624	-0.146354	0.182826	-	-	4	3.2	-
1587	ACYP2	154158	251397	206835	190808	198135	206092	-0.0136534	0.0265692	-	-	7	50.5	-
1588	HSP90B1	5.25626e+06	7.32169e+06	6.91803e+06	6.57944e+06	6.67338e+06	6.81667e+06	0.0562905	0.151241	-	-	68	58.2	-
1589	CCNB1	658687	904492	758062	634103	583493	625930	-0.321194	1.35306	-	-	14	27.3	-
1590	MYL6B	65784.3	39953.8	37201.3	29855.9	31304.1	37126.9	-0.498198	1.1893	-	-	5	23.6	-
1591	SNRPB;SNRPN	676450	485606	583617	478821	519539	594338	-0.12493	0.368456	-	-	9	35.9	-
1592	IDE	1.48473e+06	1.60048e+06	1.75903e+06	1.83629e+06	1.78715e+06	1.87494e+06	0.185932	0.993581	-	-	50	41.3	-
1594	POU2F1	90818.2	69593	77795.3	74416.5	76018.7	72622.6	-0.086403	0.306328	-	-	7	15.6	-
1595	HNRNPL	2.63563e+06	3.64316e+06	3.59231e+06	3.43065e+06	3.39772e+06	3.44754e+06	0.0734547	0.204747	-	-	25	49.6	-
1596	DARS	1.61577e+06	1.41786e+06	1.92132e+06	2.17695e+06	2.1599e+06	2.03403e+06	0.373194	1.63561	-	-	35	62.3	-
1597	JUP	1.0986e+06	1.35301e+06	1.30009e+06	1.24656e+06	1.26067e+06	1.25949e+06	0.0115078	0.0376528	-	-	27	44	-
1598	UQCRB	1.44537e+06	481758	333499	311747	326539	365704	-0.880349	0.929581	-	-	12	84.7	-
1600	GLUL	753850	980693	880025	813982	806475	869854	-0.0627413	0.213249	-	-	21	44.2	-
1601	AKR1B1	331971	404818	366849	371092	358285	400810	0.0374279	0.132582	-	-	10	27.5	-
1602	PVR	674240	582391	556313	523232	489608	527508	-0.23096	1.20046	-	-	5	13.5	-
1603	RAC2	85281	139329	105152	98552	93842.2	101074	-0.139531	0.338236	-	-	3	16.1	-
1604	GSPT1	2.69582e+06	2.99284e+06	2.94962e+06	3.35566e+06	3.22431e+06	3.20704e+06	0.181353	1.04275	-	-	36	43.7	-
1605	IFNGR1	38999.5	43448.6	38840	40329.5	34588.3	39160	-0.0896035	0.359924	-	-	4	7.6	-
1608	EZR	1.39033e+07	2.68139e+07	1.80209e+07	1.60481e+07	1.57882e+07	1.75661e+07	-0.198014	0.372604	-	-	74	63.7	-
1610	ATF2	77112.5	47149.5	54113.6	34014.6	32792.6	40915.8	-0.702672	2.02855	+	-	3	17.8	-	DNA-binding transcription factor activity, RNA polymerase II-specific; GO term: positive regulation of transcription; GO term: negative regulation of transcription
1611	UCHL3	412646	165925	178887	201440	196269	202138	-0.205319	0.25637	-	-	8	41.3	-
1612	FOSL1	141965	58743.6	62548.8	43908.7	47267.8	55275.8	-0.72829	1.18986	-	-	5	29.9	-
1614	AREG	80480.3	29371.8	45994.8	39514.5	38422.8	45452.3	-0.218613	0.270384	-	-	4	19	-
1616	CD46	947016	699591	747179	744506	677112	717213	-0.151092	0.5388	-	-	3	6.5	-
1618	NQO1	756461	1.347e+06	1.12658e+06	1.03481e+06	1.05936e+06	1.12598e+06	0.0349006	0.0605572	-	-	14	50.4	-
1619	GNS	472551	721992	597235	557916	565441	616777	-0.0221924	0.0489667	-	-	11	22.4	-
1620	PHKG2	60498.8	49498.2	54305.7	52904.8	45447.2	47521.9	-0.169735	0.717788	-	-	8	27	-
1621	ARSB	24611.4	32521.6	30231.9	28500.9	27905.3	30051.4	-0.00594061	0.015615	-	-	5	12.2	-
1622	RPS2	3.30512e+06	7.34217e+06	4.4911e+06	3.23923e+06	3.58242e+06	3.84714e+06	-0.429203	0.789356	-	-	25	62.8	-
1626	RPA2	264387	191119	230386	345835	366553	290695	0.554146	2.09215	+	-	11	38.5	-	chromatin
1628	TIMP2	95712.7	75115.8	76303.5	75081.2	69033.6	75430.5	-0.162891	0.63838	-	-	5	23.6	-
1629	CD44	2.48819e+06	1.21674e+06	1.3731e+06	1.40464e+06	1.32213e+06	1.2251e+06	-0.289864	0.521458	-	-	16	17.8	-
1630	NQO2	213922	242474	216825	226931	211582	212716	-0.0463509	0.195941	-	-	9	32.9	-
1631	H2AFX	191954	144864	162557	190627	171371	156567	0.0594173	0.171057	-	-	4	16.8	-
1635	ACADS	396610	313445	417986	450869	429146	445257	0.243142	1.02028	-	-	8	23.3	-
1638	GLB1	266161	336615	324831	317829	300126	315776	0.0165441	0.0511398	-	-	11	20.5	-
1641	NCK1	184321	157814	217243	238702	234024	221579	0.323308	1.36143	-	-	13	39.5	-
1642	GCFC2	47674.9	39165.7	44351.6	55786.3	54794.7	47974.4	0.274802	1.27	-	-	5	7.8	-
1644	EPCAM	1.52417e+06	1.54823e+06	1.87555e+06	1.87144e+06	1.84073e+06	1.84e+06	0.172721	0.798639	-	-	17	41.1	-
1645	POR	1.11548e+06	1.22841e+06	1.18154e+06	1.33402e+06	1.33599e+06	1.27401e+06	0.162648	0.976624	-	-	33	40.9	-
1646	MGMT	96616.6	22016	24419.7	28308.1	30316.4	33576.9	-0.28336	0.213419	-	-	3	16.9	-
1647	FER	135806	201364	207954	168885	167750	197472	-0.00786531	0.0148453	-	-	11	25.6	-
1648	ATP2A2	3.04948e+06	3.68647e+06	3.7572e+06	3.56221e+06	3.47295e+06	3.82043e+06	0.0540693	0.183609	-	-	28	23.7	-
1649	PLCG2	170575	202009	215096	232939	236078	229955	0.256919	1.2745	-	-	26	23	-
1650	FAH	200364	143027	143152	142254	143126	130530	-0.208776	0.679505	-	-	4	12.3	-
1651	STMN1	8.20069e+06	1.27371e+06	865571	674008	672670	1.10049e+06	-1.39318	0.919017	-	-	18	71.8	-
1652	YBX3	837344	417471	657889	1.03574e+06	921561	769249	0.558259	1.18148	-	-	3	8.6	-
1654	ZNF16	86680.4	109301	97896.7	81690.1	83687.7	83964.8	-0.230746	1.11587	-	-	7	12.8	-
1655	ZNF22	52799.6	72404	69596.2	51432.6	55142.2	64652.3	-0.179022	0.536144	-	-	4	17.4	-
1656	ZNF24	85314.5	91640.6	82424.2	73281	81327.9	63257.3	-0.257808	1.15553	-	-	5	14.4	-
1658	NAGA	15303.3	18047	14794.4	17621.4	23977.5	15994	0.241962	0.67584	-	-	4	10	-
1659	HSPA6	260182	132422	235280	306559	288186	293609	0.559338	1.24562	-	-	4	8.6	-
1663	ZNF8	10854.1	8948.11	11662.8	10231.9	10775.9	11821.9	0.0675094	0.196719	-	-	3	5.2	+
1664	TMEM11	52760.1	57820.2	57387.5	60292.3	58380.9	58783.5	0.0803748	0.389834	-	-	3	13.5	-
1665	GOT1	1.56495e+06	2.50833e+06	2.00167e+06	1.64188e+06	1.67048e+06	1.8979e+06	-0.19801	0.520344	-	-	25	62.7	-
1667	PRKCA	153341	216629	231528	192374	194172	212341	0.0148271	0.0310942	-	-	15	24.3	-
1668	JUNB	287600	139533	131207	92507.7	106835	114125	-0.740959	1.38446	+	-	5	13	-	DNA-binding transcription factor activity, RNA polymerase II-specific
1669	ITGA2	1.15284e+06	1.13608e+06	1.25342e+06	1.21886e+06	1.17722e+06	1.28638e+06	0.0563741	0.254776	-	-	28	30.1	-
1672	HOXB8	63547.3	40298.2	54124.9	29642.8	26859.4	39219	-0.716725	1.93438	+	-	4	14.8	-	DNA-binding transcription factor activity, RNA polymerase II-specific;GO term: negative regulation of transcription
1675	JUND	80460.2	81178.4	52586.8	37934.8	38364.6	40972.9	-0.842035	2.62065	+	-	5	20.7	-	DNA-binding transcription factor activity, RNA polymerase II-specific; GO term: negative regulation of transcription
1676	ATF7	141403	67464.6	68769	82639.2	84574.4	65101.1	-0.175966	0.244668	-	-	6	18.2	-
1680	CAPN2	977481	1.2855e+06	1.16312e+06	1.18691e+06	1.15959e+06	1.22529e+06	0.0688243	0.233351	-	-	30	38.3	-
1682	PTPN2	184542	206359	222826	243773	249961	231501	0.24441	1.30811	-	-	13	32.8	-
1683	AMD1	39942.2	24920.1	33584.9	49166.8	44746.2	43646.8	0.507431	1.59457	+	-	6	19.2	-
1684	CTPS1	1.09639e+06	1.34768e+06	1.46068e+06	1.49764e+06	1.52506e+06	1.55349e+06	0.239064	1.01865	-	-	29	45.2	-
1685	DDX5	3.01781e+06	4.87418e+06	4.33673e+06	3.67875e+06	3.79623e+06	4.17618e+06	-0.0431008	0.0850848	-	-	46	50.8	-
1686	PFKL	937107	1.30356e+06	1.19827e+06	1.11213e+06	1.1245e+06	1.19006e+06	0.00798238	0.0199505	-	-	28	33.2	-
1688	LGALS3	1.00768e+06	314171	314275	318767	303472	377584	-0.481893	0.509109	-	-	8	26.8	-
1689	PSMC3	2.43329e+06	2.26278e+06	2.60617e+06	2.70841e+06	2.59085e+06	2.56788e+06	0.109503	0.536694	-	-	32	64	-
1690	TCP1	3.60012e+06	5.03322e+06	4.57236e+06	4.30277e+06	4.37414e+06	4.42793e+06	0.00281088	0.00680796	-	-	45	70.7	-
1691	PTPN1	743874	547002	781524	1.00076e+06	972060	853430	0.461485	1.67569	-	-	21	47.8	-
1692	IGFBP2	200203	40925.5	38678.4	31666.8	30929.3	47242.7	-0.925295	0.750816	-	-	4	17.2	-
1693	ERCC2	120654	116996	155640	161184	167254	152819	0.302343	1.25982	-	-	16	21.3	-
1694	RPL35A	1.81148e+06	2.31788e+06	2.0888e+06	2.02622e+06	2.05727e+06	2.01445e+06	-0.0209144	0.0659796	-	-	15	74.5	-
1695	ITGB5	261133	295002	311009	213168	207816	243746	-0.383264	1.95462	-	-	15	22.2	-
1696	ARF4	409646	258161	332945	713944	631869	437312	0.828721	2.03383	+	-	7	28.9	-	GO term: positive regulation of transcription
1697	RPL7	2.27856e+06	5.50334e+06	3.24085e+06	2.58654e+06	2.86465e+06	3.01469e+06	-0.287801	0.436423	-	-	26	61.7	-
1699	VCL	1.22515e+07	1.04225e+07	1.01885e+07	1.04378e+07	9.17709e+06	9.34351e+06	-0.179879	0.752597	-	-	113	73.8	-
1700	PTPRA	12481.1	7860.32	10861.4	17282.7	18611	14162.3	0.698641	2.00643	+	-	4	6.9	+
1702	SON	258160	407921	389982	361366	354245	392518	0.0970021	0.214974	-	-	10	4	-
1704	NELFE	541381	699033	721266	620234	636405	706139	0.0100583	0.025758	-	-	14	44.5	-
1705	RPL17	1.62173e+06	2.74146e+06	1.9889e+06	2.02867e+06	1.86375e+06	1.92666e+06	-0.0932004	0.19635	-	-	18	61.4	-
1706	PGAM1	5.36808e+06	8.29283e+06	5.96252e+06	5.921e+06	5.88491e+06	6.02985e+06	-0.112402	0.278586	-	-	14	42.1	-
1707	RCC1	565264	608360	661064	723073	727988	735642	0.25614	1.538	-	-	13	28.5	-
1709	ATF1	243831	189772	221458	174648	165713	199046	-0.27698	1.1707	-	-	3	12.9	-
1710	ATF6	24440.7	29797.5	26493.4	22877.4	22343.6	22755.6	-0.243367	1.20707	-	-	3	4.8	-
1711	LIG1	278708	230032	311348	346730	312579	308590	0.2482	0.993751	-	-	27	35.9	-
1713	XRCC1	227809	359010	296951	260124	278805	282731	-0.0813948	0.192713	-	-	16	24.3	-
1714	PAM	299993	273774	283513	307784	298688	290489	0.0659018	0.328566	-	-	15	20.5	-
1715	PLCG1	298092	316535	366012	375044	374299	378146	0.206727	1.06567	-	-	19	15.8	-
1716	CD58	73055	43747.7	57152.5	51553	49396.4	53066.5	-0.144914	0.33827	-	-	5	16	-
1718	NCL	7.90609e+06	1.53402e+07	1.12753e+07	1.06834e+07	1.02127e+07	1.1004e+07	-0.0625842	0.100237	-	-	82	56.8	-
1719	HK1	1.57854e+06	2.0948e+06	2.03343e+06	1.93205e+06	1.94429e+06	2.0583e+06	0.0671703	0.207017	-	-	47	44.9	-
1720	POLR2C	324586	145888	238003	336919	314599	284277	0.472923	0.895453	-	-	9	44.7	-
1721	POLR2E	196547	203442	199862	234569	213807	199234	0.107427	0.524674	-	-	10	54.8	-
1722	NDUFV2	379188	152043	149447	125306	131331	163181	-0.560631	0.790185	-	-	12	46.2	-
1725	ERCC3	121591	118473	142463	161663	160158	148987	0.303501	1.60279	-	-	11	17.1	-
1726	TRIM21	70055.4	71485.6	77249.4	81879.7	79831	82140.7	0.157626	0.907306	-	-	9	21.1	-
1727	EIF2AK2	190213	292235	278541	256258	262508	252675	0.0448683	0.0976448	-	-	14	22.9	-
1729	SRM	399282	404533	441583	534150	566905	503055	0.364906	2.21248	-	-	14	58.6	-
1731	CSNK2A2	460258	720813	631545	561506	603735	619531	0.00114655	0.00227357	-	-	17	48.6	-
1732	RXRA	37276	45498.9	36735.7	29838.8	28414.6	32986.7	-0.385185	1.74114	-	-	4	11.5	-
1734	NFKB1	442320	600932	584013	569474	569995	579300	0.0921991	0.291478	-	-	25	31.2	-
1735	TYMP	315828	198019	152702	138952	145899	158890	-0.522638	1.12036	-	-	12	25.3	-
1736	ATP2B1	1.23084e+06	1.42295e+06	1.39457e+06	1.4007e+06	1.41097e+06	1.39984e+06	0.059917	0.262421	-	-	29	25.1	-
1737	EIF2S2	1.84395e+06	1.72409e+06	2.09897e+06	1.92811e+06	1.78175e+06	1.83831e+06	-0.026486	0.0913981	-	-	25	60.1	-
1738	ANXA7	1.09994e+06	962946	1.02075e+06	1.17135e+06	1.13682e+06	1.0336e+06	0.116093	0.552138	-	-	24	48.9	-
1740	CCNA2	181918	181866	155019	146931	141885	139318	-0.273456	1.51496	-	-	10	27.3	-
1741	BTF3	1.7549e+06	2.52738e+06	2.05501e+06	1.81882e+06	1.81274e+06	2.03647e+06	-0.14698	0.451404	-	-	6	21.4	-
1743	RAB3A	157820	213079	196743	221062	213995	239090	0.257865	1.03777	-	-	4	18.6	-
1744	RAB3B	223323	176753	263748	348988	320573	317528	0.59023	2.18782	+	-	5	21.5	-
1745	RAB4A	286147	376385	350191	334245	331358	354686	0.0195763	0.0570218	-	-	9	45	-
1746	RAB5A	362583	472320	448421	438224	419140	456968	0.0427552	0.133304	-	-	6	41.8	-
1747	RAB6A	969179	1.03133e+06	1.17521e+06	1.29812e+06	1.30047e+06	1.28994e+06	0.296833	1.6508	-	-	7	24	-
1748	PSMB1	600522	544383	600411	821002	779531	664821	0.372056	1.90332	-	-	16	51.9	-
1749	M6PR	801656	495447	593257	620937	626785	568544	-0.0302279	0.0610911	-	-	13	31.8	-
1753	LMNB1	1.17326e+06	1.3048e+06	1.3705e+06	1.30952e+06	1.31006e+06	1.33819e+06	0.0432997	0.178946	-	-	39	59.9	-
1755	OGN	7253.94	3141.71	4395.83	4465.44	4386.29	4332.17	-0.0798512	0.103625	-	-	3	12.8	+
1756	CAST	3.14088e+06	2.6199e+06	2.36794e+06	1.79687e+06	1.87188e+06	2.21204e+06	-0.462986	1.86577	-	-	45	56.3	-
1757	IMPDH1	523109	1.15879e+06	831825	616782	649475	785673	-0.226657	0.355763	-	-	12	31.5	-
1761	RASA1	46649.8	59022.8	60779	58149	56895.9	65236	0.122344	0.40932	-	-	9	14.6	-
1763	CDK11B;CDK11A	555682	670612	712665	725939	728253	737619	0.184733	0.825064	-	-	29	30.6	-
1764	ATP6V1B2	1.1213e+06	1.70635e+06	1.44938e+06	1.28001e+06	1.31049e+06	1.41286e+06	-0.0755484	0.186607	-	-	22	50.3	-
1765	ATP6V1C1	507267	540939	504068	513644	463263	435410	-0.138952	0.700864	-	-	23	51.6	-
1766	CSRP1	908048	555019	690244	637704	586377	612326	-0.201132	0.532042	-	-	10	42.5	-
1767	FLNA	9.05772e+06	1.04237e+07	1.04369e+07	1.02755e+07	9.9089e+06	9.89563e+06	0.0106968	0.0352597	-	-	128	53.8	-
1768	MAOA	63189.1	76369.2	68454.8	73631.4	76382.5	71431.8	0.0941037	0.396701	-	-	6	17.3	-
1769	ACO1	1.06338e+06	1.51857e+06	1.40949e+06	1.40827e+06	1.4078e+06	1.40124e+06	0.0958409	0.278854	-	-	38	37.7	-
1771	SYT1;SYT2	480338	521200	590748	593474	591555	638007	0.199614	0.98862	-	-	14	31	-
1774	NT5E	259773	250318	293990	285680	281989	295267	0.105093	0.505147	-	-	14	29.2	-
1775	TAF1;TAF1L	15163.4	18372.8	17597.1	19086.2	17893.7	16164.5	0.057102	0.182092	-	-	6	3.6	-
1776	GPD1	22361.7	17087	18378	19659.3	19554.2	18257.5	-0.000246251	0.000638159	-	-	3	11.7	-
1777	EPHA1	17261.1	13837.9	16750.7	17643.8	17744.8	16882.2	0.133896	0.519634	-	-	4	7.2	-
1778	MDK	141416	220774	175666	142020	140532	170133	-0.230565	0.634077	-	-	6	46.9	-
1779	VDAC1	4.92999e+06	5.35559e+06	5.82905e+06	6.41379e+06	6.06457e+06	6.77067e+06	0.25833	1.31569	-	-	27	89.4	-
1781	ERBB3	11314.1	6929.51	10542.7	8837.78	8235.33	9639.86	-0.0788175	0.152021	-	-	3	3.4	+
1782	SDHB	1.34908e+06	920439	948601	1.03957e+06	925584	857075	-0.171443	0.46593	-	-	25	57.9	-
1783	CD9	1.4003e+06	619244	809076	493468	509859	558313	-0.773441	1.55914	+	-	6	28.1	-
1784	BCKDHB	83038	139980	120573	75182.4	75169.7	95152.5	-0.460655	1.20184	-	-	5	15.8	-
1786	TGM2	219935	253054	278100	248108	240683	272566	0.0241928	0.0750259	-	-	13	20.4	-
1787	MUT	372379	381064	420721	467061	445605	444320	0.210435	1.27384	-	-	26	30.8	-
1788	OSBP	1.32009e+06	1.5576e+06	1.58409e+06	1.66041e+06	1.64729e+06	1.70208e+06	0.171771	0.849413	-	-	33	36.2	-
1789	PCMT1	1.67214e+06	1.1846e+06	1.02764e+06	1.11969e+06	1.09257e+06	1.09656e+06	-0.200543	0.527282	-	-	16	66.5	-
1790	FBL	633987	828166	847421	801476	832161	834655	0.10775	0.361777	-	-	17	42.4	-
1791	RPS4Y1	61516.6	51449.8	66160.7	68642.9	69668.7	69122.3	0.219553	0.980744	-	-	3	10.3	-
1792	GART	2.8906e+06	3.78067e+06	3.80602e+06	3.38176e+06	3.34901e+06	3.65647e+06	-0.00211011	0.00530234	-	-	39	39	-
1793	CDH3	51183.3	45039	44935.9	52263.5	47950.8	46079.1	0.0522505	0.19596	-	-	6	7.8	-
1794	PAICS	4.81791e+06	6.1562e+06	5.63738e+06	5.86667e+06	5.49658e+06	5.95518e+06	0.0665838	0.223613	-	-	35	61.4	-
1796	SCP2	1.43914e+06	1.3609e+06	1.5017e+06	1.61311e+06	1.62332e+06	1.68559e+06	0.195231	1.20745	-	-	18	34.2	-
1797	UBA1	3.17094e+06	5.03812e+06	4.37232e+06	4.00184e+06	3.91255e+06	4.16428e+06	-0.0331193	0.068331	-	-	51	46.2	-
1798	NME2	4.62353e+06	3.2001e+06	3.46676e+06	4.57346e+06	4.29668e+06	3.57759e+06	0.151598	0.396227	-	-	11	33	-
1799	ENPP1	78659.1	62723.7	75306.7	76132.7	74865	70977.4	0.0409209	0.134716	-	-	9	13.5	-
1801	FGFR4	3344.75	3490.2	3288.65	3232.83	3617.69	3070.72	-0.0320876	0.101084	-	-	3	4.6	+
1804	FDXR	448969	578363	569762	532787	501736	529953	-0.0208664	0.0612944	-	-	21	43.8	-
1806	HNRNPA2B1	2.11565e+06	3.40066e+06	2.79535e+06	2.90026e+06	2.81972e+06	2.73212e+06	0.0506022	0.108411	-	-	31	79.3	-
1807	RFX1	18884.8	18868.6	20506	30576	27539	23984.9	0.488913	2.27789	-	-	8	11.5	-
1809	CBL	464101	346327	403182	455417	419628	392986	0.0709259	0.219545	-	-	21	34.4	-
1810	PRKACB	160854	369938	246988	142520	175599	206720	-0.502115	0.858418	-	-	4	11.4	-
1811	UQCRC2	1.08347e+06	1.49127e+06	1.39366e+06	1.3729e+06	1.38897e+06	1.32348e+06	0.0548315	0.157611	-	-	22	53.2	-
1813	FECH	443981	588335	537440	559898	552851	536062	0.0804042	0.277165	-	-	18	53.4	-
1816	TCEA1	1.58651e+06	1.26831e+06	1.24019e+06	1.38675e+06	1.25023e+06	1.15474e+06	-0.105953	0.349973	-	-	30	71.4	-
1820	SFPQ	3.12367e+06	3.76063e+06	3.65718e+06	3.50213e+06	3.4097e+06	3.56653e+06	-0.00418309	0.0133392	-	-	42	44.8	-
1821	TUBG1;TUBG2	107591	98708.5	102996	144044	138196	113525	0.34895	1.67024	-	-	13	35.7	-
1822	PPIB	4.18116e+06	5.1716e+06	4.29728e+06	5.57948e+06	5.269e+06	4.93667e+06	0.214419	0.933627	-	-	24	71.8	-
1823	ME2	674843	1.05826e+06	844438	781417	778932	842581	-0.0779199	0.185695	-	-	19	31.5	-
1824	GLDC	57899.6	65907	65140.2	60447.9	63072.2	69683.5	0.0319932	0.112355	-	-	7	8.7	-
1825	WARS	1.67167e+06	1.80222e+06	1.8161e+06	2.24843e+06	2.12737e+06	1.99103e+06	0.266529	1.57944	-	-	27	47.3	-
1826	RPS3	3.22584e+06	4.87393e+06	4.089e+06	3.60429e+06	3.86153e+06	3.84432e+06	-0.0882971	0.226016	-	-	29	91.4	-
1828	GCSH	316016	461318	181712	104811	114649	139431	-1.32761	2.34675	+	-	3	19.1	-
1829	RPS6KB1	85769.8	91708.9	93813.6	95285.9	91531.3	88363.6	0.0208844	0.0836539	-	-	8	19.1	-
1830	JAK1	96348.7	93744.2	96012.8	85666.7	86943.6	88764.6	-0.130474	0.785288	-	-	11	11.3	-
1832	PTPRG	22126.7	31965	32141.8	28345.3	29481.9	28105.4	0.0156855	0.0334422	-	-	3	2.3	-
1834	SP100	30228.3	22778.6	27398.6	25812.2	26490.5	25960.8	-0.0292744	0.0835989	-	-	5	7.3	-
1835	MCC	145527	206191	189691	164049	175873	170105	-0.0712787	0.199626	-	-	15	27.3	-
1836	NFYA	8148.47	11215.5	8338.82	6043.4	8314.42	7593.18	-0.332707	0.960572	-	-	3	15.7	+
1837	AHCY	4.3841e+06	8.18424e+06	5.225e+06	5.48531e+06	5.4662e+06	5.43576e+06	-0.0673222	0.113287	-	-	33	51.9	-
1839	CFL1	2.99779e+06	2.39551e+06	2.75071e+06	2.77339e+06	2.46409e+06	2.61098e+06	-0.0489159	0.163947	-	-	20	66.3	-
1840	EIF4B	5.89642e+06	7.82246e+06	7.42625e+06	6.74657e+06	6.49389e+06	7.62307e+06	-0.0121621	0.0299208	-	-	60	60.9	-
1841	ATP2B4	343528	444148	426700	416344	416915	450335	0.0879462	0.308646	-	-	21	15.3	-
1842	ITPKA	44228.7	34020.2	48937.6	59425.2	57484.8	55169.9	0.451939	1.72279	-	-	6	10.6	-
1843	DGKA	52369.8	77449	69674.2	58436.7	60083.3	62876	-0.118753	0.328411	-	-	9	14	-
1844	CPT2	642986	840825	748954	769060	778803	783387	0.070871	0.250401	-	-	30	44.4	-
1845	DTYMK	375057	337192	416619	373073	335518	386962	-0.0404569	0.135458	-	-	10	42.5	-
1846	RRM1	2.84138e+06	4.2444e+06	3.71527e+06	4.03135e+06	3.86855e+06	4.10525e+06	0.171636	0.51165	-	-	34	46.3	-
1849	CHM	142052	122072	154951	169397	181488	159040	0.287902	1.33638	-	-	10	19.9	-
1852	EEF1B2	1.80706e+06	1.11647e+06	905362	568654	625287	803324	-0.892294	1.92419	+	-	11	45.3	-
1853	ATP5F1	1.03138e+06	635117	808805	1.01495e+06	958365	868430	0.224336	0.596948	-	-	15	41.4	-
1854	ACP1	762421	423906	549465	497868	509799	571777	-0.097072	0.18407	-	-	6	36.1	-
1856	ACAT1	2.61086e+06	3.08828e+06	3.217e+06	2.94095e+06	2.89538e+06	3.19954e+06	0.0236203	0.0746557	-	-	26	56	-
1859	POLR2A	1.26606e+06	1.72316e+06	1.67269e+06	1.49402e+06	1.59919e+06	1.64784e+06	0.0365113	0.0971737	-	-	54	29.5	-
1860	CDK2	363474	558488	444250	487396	496036	449220	0.0894035	0.225043	-	-	14	56.4	-
1861	APC	73912	93191.9	88073.7	85571.9	91385.8	91105	0.0773039	0.280874	-	-	14	6.4	-
1862	ADRBK1	211338	289808	284237	282175	274209	273690	0.0942213	0.287497	-	-	16	22.8	-
1863	MCM3	1.71801e+06	2.22437e+06	2.32488e+06	2.10068e+06	2.08483e+06	2.23509e+06	0.0466099	0.131567	-	-	55	55.1	-
1864	AZGP1	5635.56	7733.11	7061.45	5513.54	8097.1	6526.41	-0.0262986	0.049483	-	-	3	14.8	+
1865	MPST	335935	288170	256097	272386	271504	234340	-0.172189	0.649428	-	-	13	42.3	-
1866	RPS12	3.04633e+06	1.46955e+06	1.51967e+06	830824	871576	1.34053e+06	-0.936365	1.6491	+	-	13	76.5	-
1867	BRD2	670290	911380	786790	833593	818098	802003	0.0621367	0.19577	-	-	22	25.5	-
1868	FAS	318446	82971.7	134292	132326	129645	141024	-0.184173	0.162191	-	-	10	32.2	-
1869	YY1	187214	254798	236240	182276	182806	201220	-0.249696	0.977439	-	-	5	10.9	-
1870	DNAJB1	1.70502e+06	2.31205e+06	2.33031e+06	2.19496e+06	2.129e+06	2.33506e+06	0.082781	0.236491	-	-	30	60.3	-
1871	DNAJB2	62541	51812.2	58767.4	51379.3	48842.6	54316.4	-0.160798	0.729227	-	-	6	25.6	-
1872	ATP5A1	2.84092e+06	4.86729e+06	4.11624e+06	3.47049e+06	3.41244e+06	3.80301e+06	-0.112573	0.231604	-	-	46	59.5	-
1873	PSMA1	1.94632e+06	2.08798e+06	2.04235e+06	2.01035e+06	1.86734e+06	1.99318e+06	-0.0498619	0.228462	-	-	20	59.3	-
1874	PSMA2	668328	1.08891e+06	874442	879037	888694	922021	0.0595574	0.128838	-	-	12	37.2	-
1875	PSMA3	1.54479e+06	2.64546e+06	2.0905e+06	1.69035e+06	1.65559e+06	1.83409e+06	-0.245017	0.612776	-	-	22	64.1	-
1876	PSMA4	1.59682e+06	1.41494e+06	1.73767e+06	1.84928e+06	1.85844e+06	1.86351e+06	0.235327	1.22987	-	-	17	36.8	-
1877	CD40	188365	82487.7	67012.8	51082.1	48722.8	62549.9	-0.913884	1.38045	+	-	3	18.2	-	GO term: positive regulation of transcription
1878	ITGA3	1.44369e+06	1.80551e+06	1.68501e+06	1.56113e+06	1.48792e+06	1.64418e+06	-0.067223	0.243196	-	-	23	22.1	-
1880	MSN	5.88089e+06	1.0752e+07	8.51218e+06	6.62215e+06	6.68579e+06	8.06351e+06	-0.197431	0.390338	-	-	62	57	-
1881	PTPN3	45656.8	60235.9	59554	53127.4	53904.5	58042.4	0.00710579	0.018078	-	-	5	7.9	-
1882	DDX6	1.80974e+06	2.09753e+06	2.54763e+06	2.19549e+06	2.227e+06	2.47728e+06	0.108257	0.325678	-	-	19	52	-
1885	U2AF2	890841	1.3702e+06	960885	1.30483e+06	1.33574e+06	1.08438e+06	0.229434	0.608488	-	-	18	39.5	-
1886	RPL13	4.37218e+06	6.02781e+06	5.17301e+06	5.07466e+06	5.0896e+06	5.30262e+06	0.00219142	0.0054827	-	-	23	56.4	-
1887	CHML	155952	178807	174513	177844	182746	176092	0.0779786	0.365501	-	-	10	17.5	-
1888	IVD	422461	699343	545351	524254	537821	559841	-0.00986525	0.0187896	-	-	15	35.9	-
1889	S100A4	1.94157e+06	2.07892e+06	1.03605e+06	395529	414955	683747	-1.73991	2.99592	+	-	9	58.4	-	expression changed by HDAC inhibition	Poplawski, S. G. et al. An Antisense Oligonucleotide Leads to Suppressed Transcription of Hdac2 and Long-Term Memory Enhancement. Mol Ther Nucleic Acids 19, 1399–1412 (2020).
1890	MGAT1	54269.3	103772	65595.6	62383.4	65401.1	61515.6	-0.185884	0.3542	-	-	7	14.6	-
1891	HMGB2	4.2897e+06	3.59563e+06	4.85771e+06	2.99741e+06	3.67734e+06	4.72811e+06	-0.174583	0.401726	-	-	20	45.5	-
1892	PTBP1	1.4915e+06	3.23745e+06	2.32082e+06	1.76747e+06	1.92375e+06	2.07441e+06	-0.222649	0.36848	-	-	21	49.5	-
1893	TARS	2.99786e+06	4.79866e+06	3.89281e+06	3.76972e+06	3.77021e+06	4.04988e+06	0.0132019	0.0261459	-	-	56	59.8	-
1894	VARS	2.51772e+06	3.38992e+06	3.33905e+06	3.1458e+06	3.20043e+06	3.28387e+06	0.071426	0.210757	-	-	64	47.6	-
1895	EEF1G	2.78481e+06	4.77409e+06	3.8423e+06	3.31262e+06	3.39652e+06	3.59192e+06	-0.112662	0.237784	-	-	32	49.4	-
1896	FKBP2	488104	627733	503344	417441	417351	466581	-0.307975	1.37185	-	-	8	26.1	-
1898	STOM	212269	199806	239495	262862	277744	254521	0.290452	1.59389	-	-	8	33.3	-
1899	AK4	690711	345601	340912	359502	356890	371681	-0.257015	0.431912	-	-	12	66.8	-
1900	MAOB	568076	629533	638371	745177	761103	700171	0.266207	1.61589	-	-	18	36.9	-
1901	YWHAQ	4.84783e+06	2.56839e+06	2.46943e+06	2.42431e+06	2.53333e+06	2.6151e+06	-0.312304	0.58356	-	-	19	50.2	-
1903	MAPK3	180418	174060	187781	187900	174247	168700	-0.0314738	0.131592	-	-	11	29.3	-
1904	MARK3	55361.4	63021.5	69057.2	68632.2	65330.9	69663.9	0.124849	0.52169	-	-	6	12.3	-
1906	DPP4	69506.3	48044.3	59230.8	101086	91719.6	72006.1	0.585003	1.82637	+	-	4	4.8	-
1907	ARNT	81437.8	60072.7	70454	87200.6	86618.3	74359.7	0.234814	0.863036	-	-	8	18.2	-
1908	RPL10	2.98875e+06	5.40405e+06	4.08527e+06	2.74378e+06	3.12143e+06	3.78062e+06	-0.342343	0.743559	-	-	20	70.1	-
1909	RPA1	1.27878e+06	1.89195e+06	1.81791e+06	1.75e+06	1.74632e+06	1.75464e+06	0.0953083	0.246003	-	-	31	45	-
1910	APEX1	1.29197e+06	1.60979e+06	1.29376e+06	1.18541e+06	1.16267e+06	1.19175e+06	-0.237368	1.12145	-	-	23	53.1	-
1911	DCK	327793	353655	381789	338751	343606	365226	-0.0193785	0.0729508	-	-	9	35	-
1912	CAD	2.00739e+06	2.37944e+06	2.52729e+06	2.46798e+06	2.59958e+06	2.62616e+06	0.160343	0.693525	-	-	58	32.3	-
1913	CALR	3.04258e+06	1.91354e+06	2.73919e+06	3.84418e+06	3.40123e+06	3.05076e+06	0.44087	1.26982	-	-	24	48.4	-
1914	PDE4A	13136.6	17080.8	19753.4	14522.6	14356.2	16400.6	-0.124783	0.319954	-	-	4	8	-
1915	MAP4	9.42463e+06	9.25714e+06	8.88264e+06	8.10488e+06	7.95579e+06	8.6963e+06	-0.155598	0.818643	-	-	34	25.4	-
1916	MAP4	158724	146800	178570	161013	165482	173694	0.0511769	0.193969	-	-	12	16.7	-
1917	CANX	4.32344e+06	3.13271e+06	4.04583e+06	5.15892e+06	4.70709e+06	4.20494e+06	0.299321	1.04527	-	-	41	44.8	-
1918	PIK3R1	23364.7	29263.8	32330.5	28305.9	26655.7	32749.7	0.0535605	0.132722	-	-	4	5.5	-
1919	PSMB9	208680	193582	232048	244763	244936	255973	0.237043	1.30927	-	-	5	23.9	-
1920	PSMA5	567902	671853	547532	686652	660662	574185	0.106092	0.38904	-	-	9	41.1	-
1921	PSMB4	968911	1.19726e+06	1.10128e+06	1.10424e+06	1.02299e+06	1.22754e+06	0.0394195	0.12425	-	-	10	43.6	-
1922	PSMB6	285042	350577	339466	333169	326377	347874	0.0523942	0.192693	-	-	11	42.7	-
1923	PSMB5	698545	1.06955e+06	862067	888411	988579	899058	0.0979688	0.250343	-	-	16	65.8	-
1924	ABCD3	229007	260364	302081	281419	281116	293056	0.121399	0.465639	-	-	14	22.8	-
1925	SSFA2	695063	814700	809438	810605	797402	814211	0.0664588	0.285592	-	-	46	34.6	-
1928	NDUFS1	1.18169e+06	2.07308e+06	1.5824e+06	1.44203e+06	1.46301e+06	1.65777e+06	-0.0494859	0.0898414	-	-	32	48.4	-
1929	POLD1	229416	244596	279705	281941	279267	267347	0.14116	0.668132	-	-	19	16.5	-
1930	TEAD1;TEAD4;TEAD3;TEAD2	54493.6	38044.4	61879.8	68246.6	69870.7	59886.3	0.384811	1.09207	-	-	3	6.6	-
1934	MAPK1	1.00025e+06	1.00986e+06	953788	967602	905042	906553	-0.0930808	0.50726	-	-	15	41.1	-
1936	RXRB	9835.07	9334.09	9528.84	9663.24	9960.25	9284.49	0.0102557	0.0360114	-	-	3	7.9	+
1937	ERCC5	14823.2	19486	19067.4	16087.5	16176.7	18332.5	-0.0690492	0.194676	-	-	3	4.2	-
1938	RBL1	7004.87	4694.91	5908.84	7386.47	7688.23	6379.32	0.299537	0.899864	-	-	5	8	+
1939	GRN	88956.9	16912.7	18858.3	21932.5	23697.6	21863.7	-0.44002	0.314698	-	-	7	15.3	-
1940	LAP3	3.45202e+06	2.24801e+06	2.50898e+06	2.11432e+06	2.31696e+06	2.58596e+06	-0.206689	0.555761	-	-	32	69.9	-
1942	GTF2E1	65001.6	39332.6	54274.1	52601.2	46657.5	47879.8	-0.0799473	0.166481	-	-	11	29.6	-
1943	GTF2E2	153247	211342	204077	197583	197716	196067	0.0708934	0.206341	-	-	12	38.5	-
1944	TPP2	1.26492e+06	1.54383e+06	1.62907e+06	1.59458e+06	1.58207e+06	1.65224e+06	0.129934	0.513488	-	-	51	42.6	-
1945	IMPA1	1.20011e+06	1.87004e+06	1.58217e+06	1.40379e+06	1.36004e+06	1.60933e+06	-0.0695658	0.155298	-	-	20	63.9	-
1946	ADORA2B	36962	37133.4	33031.2	31954.4	34047.3	32329.9	-0.122054	0.587263	-	-	3	9.9	-
1947	EPHA2	827434	1.18919e+06	1.13204e+06	1.05058e+06	1.07931e+06	1.08588e+06	0.0481724	0.122097	-	-	34	36.9	-
1948	EPHB2	137419	150126	151990	147591	150315	157822	0.053055	0.239363	-	-	16	21.1	-
1949	PTPN6	176608	152192	210214	199522	194754	198887	0.150616	0.544244	-	-	16	31.1	-
1950	SHC1	342905	399562	351162	383790	381386	380750	0.0706817	0.320126	-	-	22	45	-
1951	MPG	139374	142531	157720	136150	138401	143919	-0.0694309	0.320225	-	-	9	40.6	-
1952	CRABP2	1.24356e+06	1.0698e+06	1.19668e+06	1.64454e+06	1.41174e+06	1.29659e+06	0.306338	1.39974	-	-	14	66.7	-
1954	TKT	5.76171e+06	8.96673e+06	7.21729e+06	6.57496e+06	6.95677e+06	7.24174e+06	-0.0569327	0.127525	-	-	41	58.9	-
1955	SERPINB3;SERPINB4	15488.8	35005	40161.1	19961.8	28613.2	24861.8	-0.205577	0.234171	-	-	4	10.4	-
1956	RBMS1	108294	135308	111143	104355	108239	105121	-0.151943	0.655151	-	-	3	10.2	-
1957	PML	153488	121929	135535	145205	144512	130408	0.0364926	0.118377	-	-	18	20.4	-
1960	EEF1D	1.79976e+06	1.60688e+06	1.52849e+06	1.44172e+06	1.45933e+06	1.40639e+06	-0.193025	1.05502	-	-	8	15.6	-
1962	MARCKS	566757	135320	185362	195709	199128	215648	-0.25279	0.208833	-	-	8	30.1	-
1963	GNA11	474954	545314	631048	636617	639195	623166	0.211225	0.91398	-	-	13	32.6	-
1964	ALDH4A1	496306	702135	648384	545634	517245	618304	-0.124244	0.358376	-	-	16	31.4	-
1965	ERP29	2.23792e+06	1.8204e+06	1.38123e+06	1.21993e+06	1.27351e+06	1.29247e+06	-0.495544	1.59701	-	-	16	50.2	-
1966	PRDX6	4.00795e+06	2.87202e+06	3.20909e+06	3.46165e+06	3.08197e+06	3.7853e+06	0.0428751	0.105017	-	-	22	67	-
1967	BLVRB	221301	191454	220803	239980	223522	233703	0.140747	0.711392	-	-	10	61.7	-
1968	PRDX5	2.11445e+06	849574	925117	1.34542e+06	1.15839e+06	1.09506e+06	0.0127943	0.0129206	-	-	9	53.7	-
1969	DDT;DDTL	1.50127e+06	894998	1.03326e+06	1.11394e+06	1.02127e+06	1.11417e+06	-0.0437775	0.0839842	-	-	11	63.6	-
1970	PRDX3	821542	651127	713129	860843	768618	797797	0.1562	0.668059	-	-	13	50.4	-
1972	RPL12	1.47275e+06	1.43257e+06	1.14413e+06	1.04738e+06	1.03488e+06	1.01692e+06	-0.37697	1.7952	-	-	13	74.5	-
1973	ECHS1	946682	778213	868001	1.17849e+06	1.09343e+06	984129	0.329254	1.59423	-	-	17	53.8	-
1974	CMPK1	605671	538860	577413	544334	501188	579937	-0.0841022	0.374697	-	-	9	35.1	-
1975	PEBP1	3.64773e+06	2.40091e+06	3.22118e+06	3.1556e+06	3.14128e+06	3.4125e+06	0.0873099	0.216204	-	-	14	69.5	-
1976	PDIA3	4.5695e+06	7.02135e+06	5.7713e+06	5.58044e+06	5.46346e+06	5.4233e+06	-0.0544393	0.126863	-	-	46	69.3	-
1977	PPP2R1A	2.20651e+06	1.28916e+06	1.37909e+06	1.40251e+06	1.37571e+06	1.40237e+06	-0.178621	0.390338	-	-	25	38.2	-
1978	PPP2R1B	72974.6	53104.8	49478.9	58631.6	62530.4	50658.7	-0.0153353	0.0311257	-	-	5	8.8	-
1979	CDC27	700822	742780	743642	750951	773830	709793	0.0305144	0.134149	-	-	27	32.7	-
1983	PPIF	1.96514e+06	2.80569e+06	2.41722e+06	2.18366e+06	2.23872e+06	2.477e+06	-0.0461031	0.118076	-	-	14	70	-
1984	NKTR	66440.5	92093.6	88797	88099.7	87662.6	93327.4	0.135908	0.430537	-	-	11	10.6	-
1985	NMT1	749900	930554	926236	952337	960419	909214	0.121196	0.49656	-	-	18	35.9	-
1987	HMOX2	1.23579e+06	886248	863141	894739	851402	801516	-0.210212	0.670244	-	-	3	8.9	-
1990	AXL	25407.5	22882.8	25889.9	28068.4	28031.1	24297.8	0.114962	0.472135	-	-	4	7.2	-
1991	CHRNA5	512.255	455.615	692.538	416.919	559.416	700.611	0.00524344	0.00721548	-	-	3	9	+
1992	LRPAP1	1.58965e+06	669061	720215	785039	765802	615156	-0.350172	0.497511	-	-	32	59.9	-
1994	ADSL	1.50248e+06	1.41693e+06	1.53403e+06	1.79559e+06	1.668e+06	1.63762e+06	0.195583	1.17043	-	-	27	51	-
1998	SRI	1.284e+06	231112	252831	193503	193000	272519	-0.960676	0.766281	-	-	8	48.3	-
1999	SERPINB1	633565	815507	860022	845322	839659	859324	0.152314	0.550598	-	-	18	40.1	-
2001	SLC7A1	212202	244851	226386	174350	149536	202054	-0.386299	1.64434	-	-	6	11.1	-
2002	ALDH1B1	1.06459e+06	1.36766e+06	1.20109e+06	1.18169e+06	1.17269e+06	1.2712e+06	0.00349968	0.0101913	-	-	18	30.6	-
2003	POLR2B	966768	1.48984e+06	1.5043e+06	1.21269e+06	1.24261e+06	1.41042e+06	-0.0092622	0.0169476	-	-	36	30.5	-
2006	SDHA	1.99426e+06	2.50051e+06	2.50378e+06	2.38883e+06	2.32851e+06	2.63131e+06	0.0764353	0.254176	-	-	26	44.9	-
2007	CORO1A	60613.3	44878.9	66074.8	75352.9	72231.3	71058	0.368503	1.30622	-	-	7	21	-
2008	GDI1	878923	1.17095e+06	1.11472e+06	998420	1.01143e+06	1.08953e+06	-0.020113	0.055203	-	-	22	48.8	-
2009	S100A7;S100A7A	14874.8	25523.8	24216.2	17271	21334.5	18727.9	-0.137989	0.259393	-	-	3	33.7	-
2010	MAT2A	1.46994e+06	2.15903e+06	1.757e+06	1.46803e+06	1.46712e+06	1.73122e+06	-0.193532	0.582408	-	-	23	52.9	-
2012	PRKAR1B	79235	88935.1	88990.2	95095.2	93902.2	91922	0.129469	0.680031	-	-	7	15.2	-
2013	PRKAR2B	89552.8	136437	110094	98624.4	105680	104971	-0.0993583	0.259215	-	-	11	30.4	-
2014	CPS1	417380	531482	523415	500201	497670	519844	0.0521464	0.173855	-	-	33	22.5	-
2015	RRM2	2.41582e+06	2.32756e+06	2.65895e+06	2.90804e+06	2.91293e+06	2.9834e+06	0.252428	1.49785	-	-	22	55.8	-
2016	SDC4	91032.5	79924.9	70897	84624.9	81251.8	77797.2	0.0174825	0.0524332	-	-	3	23.5	-
2017	TIA1	138758	189629	180537	159032	159551	184665	-0.00660329	0.0156186	-	-	8	22.3	-
2018	DNAJA1	2.65953e+06	3.15598e+06	3.22051e+06	2.89472e+06	2.78214e+06	3.11344e+06	-0.0361385	0.120366	-	-	32	58.7	-
2019	AKT1	161918	193371	194946	213807	209262	203328	0.191907	0.954782	-	-	17	35.6	-
2020	AKT2	72472.5	112292	97812	88361.8	88672.5	95574.1	-0.029366	0.0629646	-	-	10	23.1	-
2021	UQCRC1	1.00426e+06	1.07421e+06	1.10221e+06	1.17295e+06	1.13417e+06	1.13497e+06	0.114877	0.648557	-	-	19	51.5	-
2022	HIBADH	586870	502180	532547	509010	489907	503589	-0.107235	0.535606	-	-	11	35.4	-
2023	ATIC	2.26871e+06	3.2781e+06	2.8687e+06	2.72662e+06	2.68508e+06	2.76276e+06	-0.0256466	0.0633188	-	-	37	66.9	-
2024	HNRNPH3	208740	266445	278439	241174	252306	257444	0.00553165	0.0146847	-	-	9	32	-
2025	HNRNPH1	1.6307e+06	2.56312e+06	2.36218e+06	2.08119e+06	2.25713e+06	2.3062e+06	0.044635	0.092634	-	-	12	38.1	-
2029	SFN	5.14619e+06	2.56597e+06	2.40817e+06	2.41078e+06	2.45553e+06	2.70561e+06	-0.329823	0.550522	-	-	20	54.8	-
2030	STIP1	1.24785e+07	8.87737e+06	7.55531e+06	7.07233e+06	7.02815e+06	6.61092e+06	-0.449603	1.32404	-	-	3	2.4	-
2032	S100A11	1.57385e+06	822395	429638	319171	305064	363324	-1.32483	1.77488	+	-	6	45.7	-
2033	L1CAM	252013	222226	217560	205200	188053	204687	-0.208452	1.12902	-	-	13	12.4	-
2034	INPP5B	83178.6	76859.5	93873.5	106568	94424.3	97513.5	0.236436	1.14062	-	-	8	9.7	-
2035	PRDX2	1.75898e+06	2.04075e+06	2.18599e+06	2.06553e+06	2.05898e+06	2.31754e+06	0.109634	0.424161	-	-	15	40.4	-
2036	ARRB2	188506	243709	214305	181328	188489	179034	-0.228707	1.05578	-	-	9	32.2	-
2037	GK;GK3P	29517.9	24050.7	33317.1	38914.8	38879.8	34959.8	0.387035	1.52825	-	-	5	8.8	-
2038	CDA	126345	79943.5	65709.7	46828.6	49191.9	61860.4	-0.739853	1.68962	+	-	4	46.6	-	expression changed by HDAC inhibition	Wang, X.-Q., Alfaro, M. L., Evans, G. F. & Zuckerman, S. H. Histone deacetylase inhibition results in decreased macrophage CD9 expression. Biochem Biophys Res Commun 294, 660–666 (2002).
2039	DCTD	377287	266247	288362	317808	301923	320882	0.0293584	0.0748709	-	-	8	55	-
2040	PYCR1	740593	1.04362e+06	927309	880007	905555	906984	0.00404804	0.0100405	-	-	14	43.1	-
2042	ELF1	41201	43333.2	40582.6	36537.2	36051.9	38467.6	-0.171977	0.984101	-	-	4	9.6	-
2043	GTF2H1	119361	101526	116154	128502	132307	118828	0.173778	0.853259	-	-	10	15.9	-
2044	STX2	100018	52593.4	81161.9	124262	116396	96932.6	0.571796	1.32144	+	-	5	20.2	-
2045	CTH	191800	208214	198607	226590	230078	220473	0.178406	1.13083	-	-	10	28.4	-
2046	RPL9	934027	1.55084e+06	1.20041e+06	1.21322e+06	1.22524e+06	1.22323e+06	0.021492	0.041875	-	-	12	53.1	-
2047	ACSL1	130650	176983	195861	150211	146755	178715	-0.0670271	0.151567	-	-	12	20.2	-
2048	KIF5B	3.59048e+06	6.18233e+06	5.46007e+06	4.70246e+06	4.59069e+06	5.18523e+06	-0.0382375	0.0671491	-	-	72	59.3	-
2050	DUT	667726	679858	726690	813812	737155	709221	0.122356	0.620916	-	-	11	61.6	-
2051	ABCC1	489370	431688	470277	417665	429129	464501	-0.0849955	0.39644	-	-	25	20.9	-
2052	CKS2	17028.1	6155.21	7759.75	11716.7	10741.7	8800.57	0.148528	0.158077	-	-	3	25.3	+
2054	S100A3	50955.7	6439.29	12624.6	17645.9	16504.6	16884	0.0824694	0.0427491	-	-	3	23.8	-
2055	MAN1A1	260818	221847	264640	340445	315875	282609	0.329645	1.58685	-	-	17	23	-
2056	TTK	72204.6	66384.8	91040.3	92599.4	94158.9	88373	0.273419	1.08729	-	-	10	12.5	-
2057	MCM4	1.50623e+06	2.4742e+06	2.29934e+06	1.9736e+06	2.00883e+06	2.12032e+06	-0.00922029	0.0165336	-	-	47	48.7	-
2058	MCM5	1.96996e+06	3.14555e+06	2.81976e+06	2.36135e+06	2.46289e+06	2.64405e+06	-0.0614476	0.129459	-	-	39	49.7	-
2059	MCM7	1.2376e+06	2.19291e+06	1.75722e+06	1.53013e+06	1.5492e+06	1.62779e+06	-0.101867	0.202078	-	-	44	56.6	-
2060	GALNS	51948	39711.8	49111.7	48943.1	45908.6	45272.4	0.00193379	0.00512627	-	-	5	10.9	-
2063	SHMT1	489825	910573	651300	556723	565253	595724	-0.210621	0.448437	-	-	18	39.4	-
2064	SHMT2	2.44086e+06	5.37998e+06	3.39036e+06	2.68146e+06	2.68988e+06	3.019e+06	-0.343933	0.616816	-	-	34	54.9	-
2065	EPHX2	276432	298887	296092	280343	266137	286844	-0.0643121	0.315557	-	-	11	21.8	-
2067	HSPA4	1.06707e+07	1.46049e+07	1.25466e+07	1.18765e+07	1.14162e+07	1.23466e+07	-0.0746998	0.218119	-	-	78	74.2	-
2068	MPI	99776.9	94985.3	108076	111394	112741	119297	0.182878	1.02323	-	-	8	35.4	-
2069	GPC1	159066	167923	148973	135383	129611	131570	-0.261801	1.63249	-	-	15	29.2	-
2070	PFN2	387886	563781	436441	412552	403939	425563	-0.142823	0.445089	-	-	4	17.1	-
2071	PFN2	33301.6	29711.2	38306.6	43102.3	41372.2	38529.4	0.286067	1.26248	-	-	3	14.3	-
2072	CA8	3059.66	3850.3	4284.51	4203.17	3938.91	4646.13	0.202611	0.618215	-	-	4	19	+
2073	CTNNA1	3.7489e+06	3.98439e+06	3.9318e+06	3.51491e+06	3.19281e+06	3.47574e+06	-0.196793	1.13868	-	-	64	61.7	-
2074	CTNNB1	970451	1.28041e+06	1.11121e+06	1.03513e+06	985326	1.08447e+06	-0.106665	0.384471	-	-	19	30.7	-
2077	PHB	833527	1.16226e+06	918686	784166	700599	805095	-0.336253	1.29869	-	-	16	54.8	-
2078	SERPINB6	1.03647e+06	1.61829e+06	1.45978e+06	1.20789e+06	1.2409e+06	1.40321e+06	-0.0730959	0.161261	-	-	18	50.3	-
2079	NF2	244287	397248	332391	289515	296043	307971	-0.0964186	0.221425	-	-	21	35.3	-
2080	RDX	3.08651e+06	3.69398e+06	3.96944e+06	3.34053e+06	3.41381e+06	3.98205e+06	0.00162797	0.00412825	-	-	42	43.1	-
2081	RPA3	153100	69971.5	69367.9	82376.1	79249.8	69690.1	-0.235951	0.33295	-	-	4	43	-
2082	RFC4	309086	422100	374646	304034	287664	319224	-0.269313	1.09853	-	-	19	46.8	-
2083	RFC2	391749	266253	363537	409612	396356	367568	0.218078	0.688751	-	-	15	46.3	-
2084	RFC1	526195	867135	725470	602252	652205	666067	-0.113137	0.256672	-	-	21	20	-
2085	RPL22	714213	1.16896e+06	991749	743015	798344	902581	-0.209677	0.519345	-	-	6	61.7	-
2086	GTF2F1	2.06751e+06	3.2745e+06	2.39213e+06	2.35581e+06	2.2757e+06	2.52291e+06	-0.0866149	0.198584	-	-	30	42.7	-
2087	SPR	903228	536608	552222	653587	646077	620562	-0.0101822	0.0171566	-	-	11	49.8	-
2090	IDUA	48864	46851.6	46051.3	51688.3	51187	47315.8	0.0826074	0.394348	-	-	4	5.7	-
2093	IRS1	82555.9	103480	90596.1	82493.3	82925.9	85953.9	-0.132148	0.566824	-	-	10	12.8	-
2094	AGL	1.66819e+06	2.25211e+06	2.11706e+06	2.00257e+06	2.05838e+06	2.21944e+06	0.0673145	0.200318	-	-	59	38.8	-
2095	MYH9	1.47556e+07	2.77187e+07	2.07558e+07	1.9508e+07	1.78321e+07	1.98793e+07	-0.0986089	0.171057	-	-	180	63.4	-
2096	MYH10	1.72336e+06	2.40128e+06	2.19594e+06	2.19975e+06	2.13927e+06	2.14365e+06	0.050218	0.1403	-	-	82	39.8	-
2097	COPB2	1.51895e+06	1.82313e+06	1.99319e+06	1.93003e+06	1.94694e+06	1.98793e+06	0.145509	0.5763	-	-	40	47	-
2098	SOAT1	67049.1	71709	76797.4	80975.3	82761.6	81016.4	0.18541	1.04663	-	-	7	16	-
2099	ADD1	214886	206309	245180	264918	258588	254493	0.227201	1.25956	-	-	16	28.8	-
2100	BSG	1.26566e+06	1.13781e+06	1.22482e+06	1.42339e+06	1.39385e+06	1.29097e+06	0.17938	1.01811	-	-	13	48.3	-
2101	FUS	1.76287e+06	2.00321e+06	2.08722e+06	1.93141e+06	1.86657e+06	2.02119e+06	-0.00552145	0.0184755	-	-	15	23.4	-
2102	NUP214	370792	440623	442657	403604	399257	421000	-0.0307554	0.111427	-	-	25	12.9	-
2103	DEK	627666	932540	865842	806845	843990	940938	0.112783	0.291291	-	-	14	25.6	-
2106	CHKA	59753	77647.5	73950.6	73192.6	69334	73479.9	0.0400329	0.122025	-	-	5	15.7	-
2107	PPM1A	530922	501721	523404	639951	596614	578382	0.221157	1.40611	-	-	16	35.6	-
2109	HMGCL	695130	699591	679824	693289	662665	670255	-0.0341704	0.16437	-	-	14	36.9	-
2110	PSMC2	1.41718e+06	1.51932e+06	1.51097e+06	1.5622e+06	1.45462e+06	1.50308e+06	0.0234084	0.0990012	-	-	34	78.3	-
2113	ARL2	254551	366035	275603	309574	311278	286141	0.0342302	0.0845107	-	-	5	33.7	-
2114	ARL3	81457.9	163970	102591	153045	177422	133097	0.466386	0.948307	-	-	9	53.8	-
2115	MAP2K2	848190	769898	934090	888315	858309	886363	0.0492834	0.193817	-	-	13	32.2	-
2116	ATP5C1	1.3146e+06	1.27681e+06	1.50702e+06	1.7875e+06	1.64746e+06	1.67388e+06	0.320838	1.78269	-	-	13	33.7	-
2117	ATP6V1E1	467978	284149	305912	393963	349649	276763	-0.0311965	0.0500602	-	-	13	41.2	-
2118	CPOX	1.91881e+06	3.74716e+06	2.77625e+06	2.26068e+06	2.22811e+06	2.87031e+06	-0.15512	0.261825	-	-	33	60.4	-
2119	RPL4	4.63793e+06	9.59533e+06	6.46203e+06	5.26108e+06	5.59202e+06	6.13975e+06	-0.223631	0.393739	-	-	40	68.9	-
2121	LONP1	1.38511e+06	1.47383e+06	1.66196e+06	1.50797e+06	1.53867e+06	1.54459e+06	0.026357	0.0969744	-	-	40	40.4	-
2122	PGM1	2.36064e+06	2.42567e+06	2.74721e+06	2.75986e+06	2.70426e+06	2.93637e+06	0.159442	0.797368	-	-	34	51.1	-
2123	PPP1CC	117540	140768	94599	96025.2	93123.3	88566	-0.327616	1.15839	-	-	3	10.4	-
2124	BMPR1A	25495.3	30309.4	31254.6	28955.7	27938.7	31795.9	0.0302966	0.0925905	-	-	3	6.2	-
2126	GNL1	772330	1.16574e+06	914460	1.01176e+06	1.11825e+06	905972	0.105374	0.260623	-	-	17	28	-
2128	SERPINB5	362429	371731	399136	486906	482307	440928	0.315099	1.95837	-	-	12	42.4	-
2129	POLR2I	82904.1	52586	47639.1	34633.5	33181.2	40668.4	-0.717275	1.87858	+	-	7	77.6	-	UP keyword: transcription
2131	DLST	1.01216e+06	1.32211e+06	1.20471e+06	955767	852087	1.16945e+06	-0.253113	0.832357	-	-	20	42.4	-
2132	GMPR	228184	320910	275682	332168	312682	331675	0.257004	0.997301	-	-	9	31.9	-
2133	GPX4	123733	90927	105139	127117	130518	119784	0.24951	1.01125	-	-	11	57.1	-
2135	SRP14	1.28755e+06	1.81308e+06	1.5494e+06	1.24326e+06	1.22567e+06	1.36517e+06	-0.266001	1.00055	-	-	10	42.6	-
2136	NUP62	237886	211075	182537	165168	183431	197969	-0.203925	0.797001	-	-	10	29.3	-
2137	HPCAL1;HPCA	1.28969e+06	368256	389281	407609	434513	452340	-0.402164	0.389132	-	-	13	57.5	-
2138	FDFT1	352580	285688	315654	349041	327036	317781	0.0633802	0.240716	-	-	11	30.5	-
2139	ZEB1	17392.3	18017.9	16931.5	14326.6	13249.5	13409	-0.353247	2.058	-	-	3	3	-
2141	TAGLN2	2.30802e+06	737630	823530	840486	815753	979913	-0.353764	0.378247	-	-	14	60.3	-
2142	TALDO1	2.28974e+06	2.7319e+06	2.47316e+06	2.34803e+06	2.27964e+06	2.30049e+06	-0.109749	0.508921	-	-	27	57	-
2143	SNCA	28318.1	28798.4	29196.7	33652.4	31324.7	30600.4	0.146015	0.784446	-	-	5	62.1	-
2144	ETFB	920502	1.00403e+06	951460	848230	819091	860513	-0.185537	1.17404	-	-	16	65.1	-
2145	RBMX	1.04303e+06	2.13135e+06	1.56612e+06	1.29066e+06	1.34224e+06	1.53325e+06	-0.130132	0.210628	-	-	10	18.7	-
2146	BRCA1	153830	68097.5	149074	113237	83633.8	154637	-0.0308866	0.0295579	-	-	6	3.9	-
2148	COIL	38395.5	59452.8	56320.7	54827.6	51891.4	56768.3	0.109711	0.257749	-	-	8	14.1	-
2149	GGCX	79710.3	122078	106399	98074.8	105414	105290	0.0240898	0.0523664	-	-	6	8	-
2151	ATP6V1A	1.04531e+06	961581	1.12554e+06	1.39942e+06	1.31425e+06	1.26417e+06	0.346413	1.97869	-	-	30	45.1	-
2152	HSPA9	9.98639e+06	1.1174e+07	1.05432e+07	1.20821e+07	1.10413e+07	1.09646e+07	0.104714	0.458388	-	-	71	68.9	-
2153	EIF4A3	1.23673e+06	1.21004e+06	1.46769e+06	1.88763e+06	1.97117e+06	1.63715e+06	0.49056	2.29256	-	-	26	48.4	-
2154	IGHMBP2	29631.1	39713.6	39374.5	36397.6	38339.7	35423.6	0.0311288	0.0812142	-	-	9	9.5	-
2155	CDKN1A	24920.1	16820.8	17936.1	28481.7	25301.6	21516.1	0.348084	0.995786	-	-	3	25	-
2156	RPS19	2.58354e+06	3.54319e+06	2.4874e+06	1.8415e+06	1.85545e+06	1.93519e+06	-0.594637	2.26858	+	-	20	77.9	-
2157	RPL3	4.03727e+06	6.35738e+06	5.67603e+06	4.74422e+06	5.18649e+06	5.61433e+06	-0.0255514	0.0497515	-	-	41	66.3	-
2158	COL18A1	32199.5	46137.4	36203.4	29923	33793.1	32496.7	-0.236941	0.795868	-	-	6	5.2	-
2159	DDOST	698277	840825	857253	935602	938936	871466	0.20168	0.958069	-	-	10	20.4	-
2160	ANP32A	1.77318e+06	808061	918551	1.04259e+06	1.06159e+06	874829	-0.147614	0.20558	-	-	13	34.5	-
2161	FEN1	502788	678927	690300	499689	514789	522383	-0.270104	1.0338	-	-	19	54.7	-
2162	CUX1	22671.1	30220.1	18866.2	14804.9	15295.2	14916.5	-0.645368	2.08707	+	-	5	4.1	-	DNA-binding transcription factor activity, RNA polymerase II-specific; GO term: negative regulation of transcription
2163	CAPG	1.42287e+06	1.0819e+06	1.31173e+06	1.81594e+06	1.69411e+06	1.54534e+06	0.411773	1.78637	-	-	16	33	-
2164	CAP2	91668.6	91454.4	100434	92688.8	102547	99452.9	0.0556556	0.239674	-	-	7	13.8	-
2166	TXLNA	1.13817e+06	830338	1.02831e+06	881636	933972	1.0544e+06	-0.054213	0.146703	-	-	39	54	-
2167	CCT6A	2.4122e+06	5.49546e+06	3.51852e+06	2.87938e+06	2.89726e+06	3.13096e+06	-0.278834	0.460577	-	-	36	49.2	-
2169	VHL	50357.1	43076.9	38592.5	44155.9	44106	39132.8	-0.0451572	0.133262	-	-	3	17.5	-
2170	PBX2	32705.7	38565	34667.6	34691.1	35252.5	30963.9	-0.0691816	0.255981	-	-	3	13	-
2171	RPL13A	2.31445e+06	4.85935e+06	3.22152e+06	2.53669e+06	2.66437e+06	2.89786e+06	-0.295814	0.550058	-	-	26	60.1	-
2172	ARL1	51433.8	39497	65032.8	60001.5	57708.2	64362.8	0.251458	0.674064	-	-	3	23.2	-
2175	USP8	723185	842997	799786	710077	717024	740196	-0.123868	0.638459	-	-	37	30.2	-
2176	PEX19	37887.4	19064.1	14367.2	25249.7	11341.7	15052.4	-0.422486	0.461492	-	-	7	24.7	-
2177	MDH1	3.29414e+06	5.60585e+06	4.30045e+06	3.65808e+06	3.84159e+06	4.29488e+06	-0.13197	0.28216	-	-	26	52.6	-
2178	MDH2	5.77597e+06	7.00894e+06	6.58476e+06	5.73607e+06	5.55444e+06	6.47798e+06	-0.123047	0.472417	-	-	28	66.3	-
2179	RFC5	597677	702632	764640	730732	755480	755074	0.12548	0.52021	-	-	15	48.8	-
2180	RFC3	309950	499959	427084	316871	331872	374117	-0.250118	0.675137	-	-	13	35.1	-
2181	HADHA	1.65172e+06	2.89207e+06	2.35913e+06	1.96103e+06	1.93565e+06	2.19565e+06	-0.145085	0.303881	-	-	43	56	-
2182	EIF2S3;EIF2S3L	1.32177e+06	2.39669e+06	1.69529e+06	1.55176e+06	1.56709e+06	1.60324e+06	-0.154022	0.318951	-	-	31	59.7	-
2185	CETN2	451667	139819	159528	106418	140695	136723	-0.766354	0.936669	-	-	5	28.5	-
2186	EIF2D	106727	93136.1	131264	143074	142364	131561	0.346092	1.36997	-	-	13	26.4	-
2187	BUD31	446572	305471	352665	280439	268440	313583	-0.342364	1.21235	-	-	9	65.3	-
2188	NAA10	516748	518916	477713	546337	528132	458992	0.016017	0.05549	-	-	16	69.1	-
2189	KDM5C;KDM5D	19705	19357.6	20584	20373	19377.9	20016.1	0.00308223	0.0111083	-	-	5	4	-
2190	PPP1R2;PPP1R2P3	466759	232589	183000	124464	171003	155555	-0.86171	1.42989	+	-	8	33.7	-	HDAC1 is a substrate of PP1	Guo, C., Mi, J., Brautigan, D. L. & Larner, J. M. ATM regulates ionizing radiation-induced disruption of HDAC1:PP1:Rb complexes. Cellular Signalling 19, 504–510 (2007).
2191	CSK	471841	613213	665381	531338	515764	627663	-0.0541786	0.133736	-	-	18	42.2	-
2194	IARS	1.41396e+06	1.5877e+06	1.85622e+06	1.87495e+06	1.89525e+06	1.91945e+06	0.236959	1.06094	-	-	50	40	-
2195	TNFSF9	28670.3	44387.5	34893.6	34402.4	35066.7	39624.7	0.0354466	0.0749049	-	-	3	16.1	-
2196	SLC19A1	178182	220048	209038	205775	208107	205183	0.0334563	0.118328	-	-	10	20.5	-
2197	EIF1	1.30657e+06	296467	408652	372626	346285	438342	-0.494902	0.441918	-	-	3	35.4	-
2198	PRKCI	227541	226899	296566	281355	278309	304589	0.213137	0.842333	-	-	7	17.3	-
2199	ACTR1B	62804.8	41122.2	53819.7	100597	97788	69568.3	0.76656	2.11936	+	-	5	19.7	-
2200	ECI1	379054	175940	151346	179634	174640	179240	-0.281333	0.385226	-	-	7	23.2	-
2201	TMPO	1.74466e+06	1.45087e+06	1.72355e+06	1.57999e+06	1.51668e+06	1.60989e+06	-0.0591522	0.226681	-	-	20	29.8	-
2202	TMPO	716221	1.41172e+06	937119	667446	691937	791416	-0.458096	1.01976	-	-	7	20.9	-
2204	STAT1	495041	597712	613701	645459	666722	604644	0.172987	0.771946	-	-	25	36.7	-
2205	STAT6	62428.5	74867.5	73184.4	71432.8	76283.2	72133.6	0.0668471	0.258258	-	-	11	13.7	-
2206	SKIV2L2	1.49498e+06	1.90746e+06	1.99432e+06	1.92811e+06	1.91177e+06	1.95261e+06	0.113273	0.392427	-	-	51	42.4	-
2207	PIK3CA	53716.9	67402.5	73483.8	66153.4	67213.1	71682	0.0868535	0.266493	-	-	7	8.8	-
2208	PIK3CB	125930	115165	145729	149029	148407	145933	0.203615	0.962531	-	-	12	10.6	-
2209	MTOR	389452	463695	497976	517873	516244	506446	0.196787	0.906055	-	-	36	16.1	-
2210	PI4KA	166143	165373	198461	198883	202868	198465	0.184785	0.925016	-	-	20	10.7	-
2211	EPS15	421303	317373	334945	351204	331846	337699	-0.0621334	0.197634	-	-	25	37.1	-
2212	CASP3	124256	293426	197839	132699	120872	158572	-0.501289	0.865929	-	-	10	32.9	-
2213	CASP2	47990.2	40840.5	46001.6	46240.6	45051	42741.8	-0.00602042	0.0197745	-	-	5	14.2	-
2214	RPS27	895729	1.41575e+06	1.13182e+06	1.16592e+06	1.37502e+06	1.23241e+06	0.153689	0.390883	-	-	3	15.5	-
2215	TEC	14446.3	17220.5	17365.4	15446.2	15674.3	16984.3	-0.0237289	0.0728302	-	-	3	6	-
2216	ABL2	77333.4	114358	96195.9	93379.1	96076.2	90383.6	-0.0230725	0.0543431	-	-	10	11.9	-
2217	HELZ	71923.4	79403.6	93116.3	84608.9	85702.5	91776.8	0.107858	0.398268	-	-	11	8.4	-
2218	NCAPD3	134420	153756	160590	144044	150392	146280	-0.0222681	0.0801975	-	-	17	13.7	-
2219	RBM34	116877	137480	140915	152257	146447	134343	0.134591	0.57626	-	-	17	37.2	-
2221	LRPPRC	3.28871e+06	3.19644e+06	3.95124e+06	3.92056e+06	4.00396e+06	3.92471e+06	0.189593	0.871131	-	-	76	50.1	-
2222	ACAA2	114199	135028	131648	131282	137211	136170	0.0909947	0.403449	-	-	8	28.7	-
2223	RPL35	1.73756e+06	2.14817e+06	2.28171e+06	2.0455e+06	2.15356e+06	2.26873e+06	0.0769249	0.249906	-	-	11	56.1	-
2225	HTT	26917.4	30645.7	32863.9	31735	32083	31336.8	0.0783376	0.304538	-	-	10	3.5	-
2226	ECE1	772464	480741	590149	695600	666807	588295	0.10542	0.240994	-	-	16	24.7	-
2227	MTHFR	563.108	726.708	700.019	601.975	627.196	877.771	0.0700938	0.13599	-	-	4	6.9	+
2231	SLC1A4	2409.66	2294.74	2912.66	3376.86	3525.93	2808.2	0.351278	1.26494	-	-	4	9.6	+
2232	PAFAH1B1	1.60887e+06	1.19391e+06	1.63133e+06	2.08055e+06	2.00044e+06	1.85152e+06	0.432734	1.70885	-	-	25	56.6	-
2233	MCAM	533165	487765	493524	519034	498304	495175	-0.00103176	0.00403641	-	-	19	28.9	-
2234	CRAT	54453.4	68016.8	64953.7	66319.5	70772	67362.8	0.131413	0.540199	-	-	7	10.5	-
2236	MATR3	843102	866763	1.06164e+06	1.12608e+06	1.10575e+06	1.02254e+06	0.238241	1.0864	-	-	33	34.6	-
2237	MSH2	677119	902878	932621	839143	837622	896987	0.048357	0.131729	-	-	26	25.9	-
2238	GRK6	40570.9	50752.3	48994.1	49418.2	51496	45996.6	0.0715005	0.24348	-	-	8	19.5	-
2239	GPD2	1.91338e+06	2.48363e+06	2.47734e+06	2.22468e+06	2.15544e+06	2.40701e+06	-0.00951362	0.0250244	-	-	46	47	-
2242	ALDH3B1	9716.56	9218.67	10774.1	10491.2	9604.19	10155.2	0.028135	0.0930634	-	-	3	7.5	+
2245	PTPN9	53745.7	49258.7	62059.5	74188.6	70225.1	61476.2	0.321011	1.3909	-	-	8	16.4	-
2247	RANBP1	1.49906e+06	451036	465926	503333	525325	492542	-0.424788	0.434075	-	-	11	73.1	-
2248	NAMPT	2.0021e+06	2.07383e+06	2.32974e+06	2.29573e+06	2.32149e+06	2.41582e+06	0.137512	0.69295	-	-	27	50.1	-
2249	PSMC4	943267	1.15742e+06	1.17465e+06	1.14483e+06	1.12809e+06	1.14359e+06	0.0679027	0.250492	-	-	30	55.5	-
2250	TSFM	955654	1.07098e+06	1.12106e+06	1.16645e+06	1.15497e+06	1.09487e+06	0.120797	0.591551	-	-	19	45.2	-
2254	ACADSB	298942	377242	351095	368514	357361	345073	0.0662618	0.244499	-	-	13	35.2	-
2255	CBX5	735839	898721	854304	810935	804078	793356	-0.0423737	0.158929	-	-	12	50.3	-
2256	USP5	745749	788514	777693	889029	864215	783415	0.132124	0.716868	-	-	29	35.6	-
2257	MAPK8	190729	216554	225719	225280	227878	225973	0.105117	0.501549	-	-	5	15.9	-
2258	MAPK9	55514.7	40985.7	57604.5	69223.4	68765.7	66117.7	0.421271	1.62028	-	-	3	9.9	-
2259	MAP2K4	82569.3	91504.1	98624.5	91578.8	91788.1	91550.1	0.0154977	0.0548917	-	-	11	34.3	-
2260	MKI67	3.61974e+06	4.91104e+06	4.64728e+06	4.49058e+06	4.59848e+06	4.56537e+06	0.0634959	0.18672	-	-	17	4.3	-
2262	PHKA2	4423.07	3893.86	4431.77	6154.61	5893.9	5569.92	0.468139	2.31915	-	-	5	5.4	+
2263	PHKA1	67778.9	53773.7	69058.3	59765	62577.5	63769.8	-0.0259113	0.075577	-	-	8	6.1	-
2264	RANGAP1	1.19509e+06	1.09444e+06	1.1612e+06	1.12438e+06	1.07314e+06	1.0187e+06	-0.101741	0.527339	-	-	27	49.1	-
2265	RECQL	527528	719076	712428	622492	632400	654028	-0.0232972	0.0603088	-	-	25	39.1	-
2268	ATRX	347445	602130	440713	414618	426270	419323	-0.105028	0.221003	-	-	19	9.9	-
2269	CRK	848190	1.21575e+06	943504	971160	960762	964267	-0.0376244	0.0978915	-	-	22	67.4	-
2270	CRKL	725729	717649	739359	737390	703432	759309	0.0108471	0.0458281	-	-	14	57.4	-
2271	MTIF2	170508	152465	187058	240407	243199	202204	0.427205	1.99403	-	-	12	19.5	-
2272	BAG6	601051	309039	348281	377345	390527	363914	-0.0902071	0.144304	-	-	25	24.9	-
2273	NSF	1.35652e+06	1.54383e+06	1.83792e+06	1.7892e+06	1.74272e+06	1.779e+06	0.175746	0.683521	-	-	42	49.3	-
2275	NOTCH1	117841	110542	98790.6	89428.1	85399.5	87785.6	-0.313578	1.75984	-	-	11	6.5	-
2276	MAP2K3	449605	584606	586612	538720	555188	560815	0.0405026	0.121452	-	-	17	53	-
2277	BRCC3	108662	158286	155414	135916	139094	158263	0.0542	0.12347	-	-	9	28.5	-
2278	RPL27A	1.37225e+06	1.72583e+06	1.54476e+06	1.76033e+06	1.7524e+06	1.58019e+06	0.138018	0.567113	-	-	10	43.2	-
2279	RPL5	4.9243e+06	9.43958e+06	6.95623e+06	5.14177e+06	5.24811e+06	6.30624e+06	-0.308701	0.636009	-	-	32	62.3	-
2281	RPL28	1.7464e+06	4.00171e+06	2.85627e+06	1.95922e+06	2.01242e+06	2.51504e+06	-0.336446	0.545684	-	-	17	75.9	-
2282	RPS9	3.45242e+06	4.65066e+06	4.27785e+06	3.86368e+06	4.20852e+06	4.42699e+06	0.022562	0.0587629	-	-	26	69.1	-
2283	RPS5	1.47563e+06	1.1138e+06	909080	824453	859507	779621	-0.478454	1.51881	-	-	16	51	-
2284	RPS10	3.3775e+06	3.10305e+06	2.68777e+06	2.22968e+06	2.13456e+06	2.26001e+06	-0.46298	2.34481	-	-	15	55.8	-
2285	MAP1B	433087	376435	410912	406916	410684	405944	0.00605116	0.0229134	-	-	27	13	-
2286	GNPDA1	665081	626368	727470	791228	803368	781935	0.237925	1.42735	-	-	7	24.2	-
2287	NEDD4	28348.9	18858.1	33600.8	35319.6	32041.1	35004.8	0.380325	0.942231	-	-	7	13.8	-
2290	UTRN	626588	555428	653040	696793	692750	656970	0.160201	0.841627	-	-	62	19.1	-
2291	IQGAP1	3.58666e+06	4.4856e+06	4.64129e+06	4.58762e+06	4.52033e+06	4.63536e+06	0.121462	0.445594	-	-	85	47	-
2292	GYG1	583462	986340	745066	780054	800124	793328	0.069207	0.143443	-	-	11	30.6	-
2293	STT3A	1.0909e+06	1.18373e+06	1.43164e+06	1.51362e+06	1.47448e+06	1.47254e+06	0.276661	1.26241	-	-	21	22.3	-
2294	PLA2G4A	39417.3	44991.9	51332.3	53240.3	53929.3	53292.3	0.249719	1.12049	-	-	6	8	-
2296	CAPZA2	404979	429025	437944	505303	496746	489750	0.230682	1.55347	-	-	12	49.7	-
2297	CAPZB	2.73968e+06	3.8897e+06	3.31702e+06	3.39592e+06	3.26599e+06	3.42262e+06	0.0342917	0.0894094	-	-	29	69.9	-
2298	EIF1AX	1.11976e+06	633566	964999	1.13471e+06	1.11003e+06	1.05936e+06	0.320921	0.792719	-	-	3	11.8	-
2299	ALDH1A3	1.65413e+06	1.63499e+06	1.71903e+06	2.09983e+06	1.97194e+06	1.89733e+06	0.252305	1.59116	-	-	27	44.1	-
2300	QARS	1.18886e+06	1.57417e+06	1.50611e+06	1.49892e+06	1.46661e+06	1.48453e+06	0.0704705	0.228236	-	-	43	54.5	-
2304	UQCRFS1;UQCRFS1P1	758336	662545	615057	486352	498372	593401	-0.367781	1.66951	-	-	13	39.1	-
2305	SLC6A8	35692.6	51181.7	45488.5	40960.1	43304.9	41729.9	-0.0556407	0.146049	-	-	3	6.6	-
2306	ATP5O	857229	899465	910538	865711	824492	779265	-0.111988	0.610434	-	-	11	59.6	-
2307	LIMS1	484643	571506	552561	466890	470718	501509	-0.157869	0.807229	-	-	10	28.8	-
2308	PREP	2.16594e+06	2.70423e+06	2.64561e+06	2.6772e+06	2.64597e+06	2.81916e+06	0.121991	0.486837	-	-	39	56.1	-
2309	ME1	1.20279e+06	1.61128e+06	1.44893e+06	1.41977e+06	1.40507e+06	1.52622e+06	0.0388966	0.114609	-	-	21	40.6	-
2310	IREB2	566469	668564	592963	697369	664744	630137	0.12646	0.601255	-	-	21	21.9	-
2312	RFX5	31505.8	22150	19196.2	18044.3	17912.5	15878.7	-0.461379	1.33285	-	-	3	6.1	-
2313	PIP4K2A	191693	278409	257498	249035	249627	257125	0.0726757	0.194513	-	-	8	18.2	-
2314	SOX9	450496	178515	189205	214755	239039	168081	-0.272803	0.328039	-	-	8	12.2	-
2315	ARCN1	1.79809e+06	2.59228e+06	2.55226e+06	2.39725e+06	2.4343e+06	2.54352e+06	0.106416	0.28618	-	-	36	54.2	-
2316	LSS	142796	159695	179576	171346	161759	170911	0.0700464	0.263264	-	-	19	28.4	-
2319	GCLC	390805	624879	534547	500914	502207	521540	0.00242689	0.00476387	-	-	19	32.5	-
2320	GCLM	222439	294332	264448	253541	250979	262419	-0.0173938	0.0509798	-	-	8	32.8	-
2321	CD151	189571	223039	185871	158616	150059	167857	-0.325345	1.69982	-	-	5	17.4	-
2322	TRAPPC10	46455.6	47407.6	59783.4	53813.4	57365	59379.4	0.159127	0.601126	-	-	8	7.6	-
2323	PSMD8	449351	299073	340019	396083	383748	357234	0.0829585	0.211759	-	-	11	24	-
2324	PRRC2A	999777	946750	907657	809508	808692	786385	-0.246288	1.61995	-	-	50	27.6	-
2325	GSS	1.80739e+06	2.41202e+06	2.27584e+06	1.98382e+06	1.93813e+06	2.26273e+06	-0.0631792	0.180777	-	-	33	52.7	-
2326	CCT5	6.48764e+06	7.03562e+06	7.34906e+06	7.3151e+06	7.2512e+06	7.64827e+06	0.0914332	0.413137	-	-	50	70.1	-
2328	PTDSS1	219439	80390.3	116990	103338	109831	118453	-0.206109	0.253737	-	-	5	8	-
2329	NES	41618.8	17148.5	19753.4	20917.3	17571	19361.2	-0.328782	0.470434	-	-	6	4.1	-
2330	HSPA13	111066	113843	128913	137993	143246	131898	0.225884	1.24215	-	-	9	17.6	-
2333	CSNK1D	372406	666641	557556	405159	421434	516743	-0.216554	0.444033	-	-	6	22.2	-
2334	IDH2	1.0668e+06	1.57746e+06	1.48837e+06	1.19735e+06	1.15891e+06	1.39253e+06	-0.124773	0.317253	-	-	24	47.1	-
2338	CD97	252341	183598	179587	168545	173665	164802	-0.262147	0.937845	-	-	11	19	-
2339	POLD2	99047	150039	126201	120928	125280	116748	-0.0281811	0.0642332	-	-	8	21.3	-
2341	PXN	1.26941e+06	1.06353e+06	1.07391e+06	1.05573e+06	1.00202e+06	1.01926e+06	-0.142406	0.678739	-	-	21	37.9	-
2342	CAMLG	4791.79	4728.79	4795.44	4141.28	4883.41	3634.83	-0.187948	0.668603	-	-	4	19.3	+
2343	NR2C2	94152.6	117244	103075	88676	93208.9	94299.9	-0.181932	0.847369	-	-	11	20.5	-
2344	MAPKAPK2	209256	164907	190957	191639	172629	175820	-0.0599981	0.207026	-	-	7	16.2	-
2346	ALDH9A1	1.85995e+06	2.8853e+06	2.34952e+06	2.35773e+06	2.28357e+06	2.37769e+06	0.00729844	0.0152938	-	-	30	53.8	-
2347	RPL34	1.58249e+06	3.2776e+06	2.23549e+06	1.60736e+06	1.84406e+06	2.03993e+06	-0.313108	0.581938	-	-	12	50.4	-
2348	RPIA	694327	438755	486178	343960	355880	378717	-0.558588	1.81589	+	-	17	66.6	-
2349	LMAN1	647518	794781	792249	816326	804138	796260	0.119465	0.510371	-	-	21	35.5	-
2350	SLC11A2	2207.05	1902.56	2004.16	1991.81	1941.64	1508.05	-0.176339	0.543438	-	-	3	3	+
2351	NASP	2.45873e+06	1.58081e+06	1.44463e+06	1.33263e+06	1.47645e+06	1.36526e+06	-0.354565	0.917763	-	-	41	54.9	-
2352	FASN	7.68112e+06	1.21228e+07	1.07731e+07	9.73312e+06	1.00655e+07	1.0529e+07	0.0134075	0.0260211	-	-	122	56.6	-
2353	CDK8	128106	135686	162760	137812	132042	159837	0.0133127	0.035658	-	-	3	8	-
2354	FNTA	221194	181271	203851	226814	227356	210730	0.136961	0.628629	-	-	11	27.7	-
2355	FNTB	94179.4	63828.2	74546.2	82871.5	77489.2	77480.5	0.0503212	0.125253	-	-	5	8.5	-
2356	DHPS	709994	689725	662149	714019	717520	675212	0.031112	0.140232	-	-	15	43.6	-
2357	CCT3	3.9035e+06	6.07069e+06	5.1503e+06	4.88909e+06	4.83625e+06	4.98539e+06	-0.0167083	0.0349686	-	-	53	70.6	-
2358	MRPL19	282257	414964	311540	380189	366048	339142	0.123742	0.349015	-	-	16	43.5	-
2359	ARRB1	346748	348753	371911	366288	366202	388218	0.0704763	0.361307	-	-	10	23.9	-
2360	TUFM	1.64449e+06	2.39396e+06	2.26985e+06	2.15544e+06	2.06112e+06	2.19002e+06	0.040907	0.0979472	-	-	28	58.8	-
2361	ALDH7A1	2.28405e+06	2.88915e+06	2.5838e+06	2.74271e+06	2.67002e+06	2.74271e+06	0.0787746	0.297351	-	-	32	56.4	-
2362	CDC34	94607.9	78863.8	80530.1	88653.7	90940.7	82679.4	0.0499272	0.180463	-	-	6	24.6	-
2363	INPP1	126224	111988	145356	195378	165183	163416	0.453318	1.9564	-	-	7	17	-
2365	CENPF	935098	778027	1.05119e+06	1.27404e+06	1.26341e+06	1.27738e+06	0.475607	2.16772	-	-	83	28.7	-
2366	SRP9	719368	363838	390875	384749	345292	397315	-0.318239	0.599436	-	-	8	68.6	-
2367	UBE2A	50075.2	20895.9	37097.3	53548.2	49219.2	45675.2	0.54428	0.951965	-	-	3	18.4	-
2368	PCYT1A	136328	170120	209976	156081	150118	176345	-0.0790197	0.186193	-	-	15	39.2	-
2369	AARS	2.80222e+06	3.84508e+06	3.6452e+06	3.44812e+06	3.45968e+06	3.5224e+06	0.0324762	0.0867496	-	-	58	50.8	-
2371	CARS	1.62956e+06	1.99818e+06	1.83554e+06	2.07064e+06	2.05693e+06	1.89977e+06	0.145672	0.654139	-	-	3	5.3	-
2372	HARS2	188372	169270	196833	222446	208543	197191	0.181172	0.931927	-	-	13	27.4	-
2373	SARS	896532	1.01321e+06	1.11342e+06	1.1852e+06	1.1833e+06	1.21377e+06	0.250361	1.30033	-	-	37	58	-
2374	PPM1F	145681	194457	169733	170856	174949	175764	0.0426063	0.132299	-	-	9	26.6	-
2376	PRIM1	240437	293271	297764	293009	313401	303577	0.136318	0.583591	-	-	10	27.6	-
2377	PRIM2	134500	83815.7	102253	155154	143631	111633	0.369928	0.952328	-	-	14	28.9	-
2378	CASP4	50649	61680.6	61611.9	53591.9	54562.7	55970.9	-0.0779842	0.293441	-	-	6	17	-
2379	CSNK1E	16382.6	22483.8	19867.5	18412.9	21100	18534.9	-0.00775589	0.0183564	-	-	4	13.2	-
2380	CTCF	315085	436342	422688	279246	280277	314605	-0.412954	1.60242	-	-	20	27.1	-
2381	PSMB3	846784	794533	901904	1.04362e+06	1.07854e+06	991812	0.293172	1.78976	-	-	14	54.1	-
2382	PSMB2	1.01578e+06	781502	741936	935378	838700	815532	0.0397963	0.10495	-	-	15	42.3	-
2383	MCM2	2.9763e+06	2.9844e+06	3.5166e+06	3.5229e+06	3.44436e+06	3.5729e+06	0.157652	0.758157	-	-	51	46.8	-
2384	ACADVL	1.4917e+06	1.93272e+06	1.96528e+06	1.72976e+06	1.71328e+06	1.98494e+06	0.0180343	0.0460459	-	-	39	56.6	-
2385	YLPM1	908919	887613	905939	807995	894771	833455	-0.0928418	0.498259	-	-	45	22.9	-
2386	TMED10	494117	1.10331e+06	728623	515327	531847	670817	-0.370457	0.637612	-	-	16	44.7	-
2387	RBM25	563128	850257	741156	743175	745808	869461	0.147163	0.396245	-	-	30	31.6	-
2388	NUMB	177251	171063	160590	158787	156324	155864	-0.110595	0.615337	-	-	11	21.2	-
2391	CLK3	43125.9	46458.8	55764.7	55190.8	55340.7	57605.8	0.218375	0.946484	-	-	5	7.4	-
2392	PSEN1	50677.2	23249.6	32167.8	49173.2	45135.7	37208.4	0.374538	0.657178	-	-	3	9.9	-
2393	EIF2B2	124349	142307	127941	129780	124570	112963	-0.103339	0.455211	-	-	13	31.3	-
2394	HINT1	1.10403e+06	692517	609960	591142	535844	638485	-0.401766	0.953147	-	-	6	40.5	-
2395	FHIT	81565	64715.6	76366.8	95784.5	91137.6	90739.6	0.324854	1.6048	-	-	5	39.5	-
2396	NUP153	976276	1.28612e+06	1.33399e+06	1.08944e+06	1.08889e+06	1.29172e+06	-0.0428029	0.10725	-	-	37	28.6	-
2397	RANBP2	3.01306e+06	3.71223e+06	3.75211e+06	3.4624e+06	3.42416e+06	3.61572e+06	0.0101961	0.0302448	-	-	75	27.2	-
2399	RGS3	1042.29	1874.95	1564.88	1392.29	1493.57	1337.06	-0.0457918	0.074154	-	-	4	4.6	+
2401	TSC2	25150.4	28738.2	30729.1	27253.5	26515.3	26436.8	-0.0724497	0.274318	-	-	11	8.9	-
2402	NDUFV1	555950	488913	674083	731254	711152	719274	0.343204	1.47772	-	-	19	47.7	-
2403	GSK3A	154553	230349	209411	190276	190329	210299	0.0102554	0.0221606	-	-	7	20.5	-
2404	GSK3B	561246	829903	772991	698306	716519	786385	0.0426899	0.0991378	-	-	7	28.1	-
2405	TAF6	179005	160601	177000	185695	191553	175858	0.0992889	0.495121	-	-	18	26.7	-
2407	NT5C2	893921	1.11609e+06	1.03351e+06	1.13631e+06	1.13828e+06	1.08344e+06	0.147534	0.665193	-	-	19	33	-
2408	SEPHS1	344191	301958	288644	278852	309429	313630	-0.049559	0.18418	-	-	7	21	-
2409	MTHFS	194063	172397	179802	190446	200284	167800	0.0298332	0.104578	-	-	8	44.3	-
2410	GMPS	2.22319e+06	2.6706e+06	2.60753e+06	2.81451e+06	2.73267e+06	2.82853e+06	0.163591	0.787379	-	-	49	62.5	-
2411	LIG3	211552	255580	259724	232726	240083	219658	-0.0647793	0.23798	-	-	20	23.8	-
2412	LIG4	91969.9	94346.1	102866	94939.7	102949	106311	0.0730916	0.32061	-	-	6	6.7	-
2413	MRE11A	86278.7	147129	120742	109561	109497	113085	-0.0586829	0.115588	-	-	12	18.1	-
2414	KHK	64849.6	84951.2	77586.2	80774	87003.5	79936.1	0.131426	0.488897	-	-	5	13.4	-
2415	GNAQ	111420	105888	128563	144630	139899	130549	0.266771	1.35824	-	-	6	18.7	-
2416	IDH3A	1.47268e+06	1.47203e+06	1.36914e+06	1.32134e+06	1.20376e+06	1.25977e+06	-0.188942	1.13532	-	-	3	5.2	-
2419	SULT1A1;SULT1A2	243215	203374	271263	289025	291318	276594	0.265166	1.16747	-	-	4	13.9	-
2420	CRIP1	356269	119683	113837	147463	140977	134062	-0.26681	0.264902	-	-	4	35.1	-
2421	MMP14	38003.2	36326.1	41108.1	43880	46892.9	44265.2	0.227517	1.27561	-	-	6	13.1	-
2422	PPOX	83774.5	75258.5	62538.6	67247.4	68676.7	62850.7	-0.147296	0.535169	-	-	9	23.3	-
2423	GDI2	3.49212e+06	5.00784e+06	4.44352e+06	4.44041e+06	4.41574e+06	4.55553e+06	0.0669897	0.181947	-	-	31	55.5	-
2424	EMD	701826	582167	752276	908449	873544	753687	0.320147	1.34664	-	-	16	59.1	-
2425	CPT1A	436147	575720	616583	528824	516389	587030	0.0167347	0.0397914	-	-	21	29	-
2426	SERPINB8	28081.1	28560.7	32453.7	29362.7	29960.4	33227.5	0.0558005	0.203074	-	-	7	19	-
2427	SERPINB9	1.10905e+06	1.19912e+06	1.29806e+06	1.18648e+06	1.21377e+06	1.27129e+06	0.0282746	0.108593	-	-	21	54.5	-
2428	SERPINH1	1.78677e+06	2.24832e+06	2.28024e+06	2.21285e+06	2.1878e+06	2.2364e+06	0.0803915	0.281446	-	-	25	54.1	-
2429	ST13;ST13P5;ST13P4	4.65179e+06	1.35996e+06	1.43503e+06	1.03299e+06	1.40875e+06	1.35674e+06	-0.733685	0.807845	-	-	20	41.7	-
2430	PEX5	16487.8	10470.3	11074.4	8345.73	9856.69	9613.62	-0.424495	1.20193	-	-	5	14.6	+
2431	ERF	20817.1	18172.4	18340.7	18321.3	19837.5	16424	-0.0723357	0.249753	-	-	6	12.9	-
2432	VASP	1.20895e+06	1.70504e+06	1.40564e+06	1.20299e+06	1.20127e+06	1.3766e+06	-0.18083	0.600591	-	-	26	54.5	-
2433	DNM2	1.03426e+06	1.52608e+06	1.44497e+06	1.45482e+06	1.42903e+06	1.4345e+06	0.128985	0.360949	-	-	23	28.7	-
2434	METAP2	1.45554e+06	2.65912e+06	1.90211e+06	1.66073e+06	1.69163e+06	1.83466e+06	-0.171455	0.353925	-	-	3	9.2	-
2436	NUDT2	321258	176530	279807	293286	281296	281944	0.183909	0.377167	-	-	6	45.6	-
2437	CDK7	182547	285998	242038	228391	226688	238200	-0.0117078	0.0243508	-	-	12	36.1	-
2439	HLCS	21301.8	30037.6	28590.9	27313.1	31548.1	27601.3	0.126193	0.35164	-	-	6	8	-
2440	KNTC1	168875	188066	213864	193844	191716	206111	0.0578011	0.205863	-	-	21	9	-
2441	CDK9	62462	51630.4	59469.2	88244.6	79992.7	65153.6	0.420627	1.65189	-	-	10	27.2	-
2444	BCAM	474144	333531	404538	471034	420373	419417	0.125487	0.388167	-	-	16	29.9	-
2445	PPT1	408528	430136	332222	311193	325195	317837	-0.286657	1.34043	-	-	8	23.9	-
2447	CCT8	7.11133e+06	1.04995e+07	8.68984e+06	8.46451e+06	8.43185e+06	8.6072e+06	-0.0262903	0.0613144	-	-	52	75.2	-
2448	CCT4	3.49701e+06	5.0331e+06	4.62751e+06	3.95167e+06	3.79375e+06	4.29873e+06	-0.112603	0.312772	-	-	40	62.9	-
2449	ANXA11	680065	666020	744185	621778	588705	643553	-0.172298	0.988233	-	-	23	45.3	-
2450	PAPOLA	1.02823e+06	1.129e+06	1.2203e+06	1.16528e+06	1.19725e+06	1.32179e+06	0.126814	0.571627	-	-	29	35.6	-
2451	FXR1	1.06372e+06	2.16647e+06	1.57121e+06	1.40049e+06	1.37682e+06	1.3573e+06	-0.156109	0.270704	-	-	5	9.3	-
2453	FXR2	183766	231962	246717	235048	236608	232044	0.0984158	0.33466	-	-	18	35.1	-
2454	RAB5C	863456	1.9388e+06	1.07741e+06	1.15676e+06	1.12167e+06	1.08269e+06	-0.120188	0.168722	-	-	9	44.4	-
2455	RAB7A	1.79936e+06	2.24094e+06	2.17537e+06	2.35528e+06	2.20166e+06	2.37197e+06	0.162578	0.701412	-	-	21	87.4	-
2456	RAB9A	127282	133378	151289	138941	132898	151498	0.0410769	0.146641	-	-	5	26.4	-
2457	RAB13	269047	566536	405759	287853	303233	342365	-0.349784	0.670261	-	-	10	46.8	-
2459	RAB27A	21144.5	14742	18948.7	29320.1	28619.1	21725	0.541969	1.68552	+	-	4	18.8	-
2460	FABP6	49567	51645.3	59573.2	68613	68461.9	65860	0.340169	1.834	-	-	3	23.4	-
2461	PLCD1	81216.8	89648.7	96580.1	99559.7	99867.9	106911	0.19871	1.02858	-	-	7	12.6	-
2462	DAP	37898.1	25320.3	12886.8	5347.68	7272.43	13006.2	-1.53721	1.90772	+	-	3	26.5	-	mTOR signaling	Koren, I., Reem, E. & Kimchi, A. DAP1, a novel substrate of mTOR, negatively regulates autophagy. Curr Biol 20, 1093–1098 (2010).
2463	DAP3	404484	411570	429683	380253	333943	380460	-0.188729	1.0703	-	-	19	42.5	-
2464	DUSP3	89197.9	129202	79167.2	83557.5	77240.1	77715.7	-0.287713	0.790231	-	-	5	37.8	-
2466	DNA2	14495.2	9527.69	14331.1	17849.4	17084	14880.9	0.399024	1.14783	-	-	3	5.1	-
2467	SMARCA2	25580.3	43599.4	38106.5	30276.7	31286.2	35044.1	-0.118825	0.240045	-	-	6	5.5	-
2468	SMARCA4	631945	809115	778981	712378	743771	735717	-0.0103598	0.0307889	-	-	26	17.1	-
2469	IDH3G	230896	317490	276608	283091	263441	269708	-0.00388367	0.0100636	-	-	13	43	-
2470	GALK1	181837	175804	195228	210047	211462	190614	0.146662	0.785607	-	-	17	39.3	-
2471	SSR4	326514	235015	307495	367886	375258	371925	0.373896	1.5367	-	-	7	38.2	-
2472	BCAP31	3.41345e+06	3.15002e+06	2.97007e+06	3.08189e+06	2.82366e+06	2.72528e+06	-0.143102	0.685152	-	-	28	49.6	-
2473	TPMT	100560	102314	120279	104198	110558	119353	0.0506407	0.177867	-	-	8	31.4	-
2475	MECP2	75746.6	94842.6	83784.9	59732	61138.7	63265.7	-0.460464	2.34633	-	-	9	18.9	-
2477	HCFC1	2.13721e+06	2.68164e+06	2.45892e+06	2.23203e+06	2.28323e+06	2.46051e+06	-0.0561605	0.194691	-	-	3	1.9	-
2478	IRAK1	27861.5	31797.5	30603.7	32854.6	32651.3	30049.5	0.0832301	0.351632	-	-	7	16.1	-
2479	CAV2	5396.07	3981.91	3824.44	6780.77	5408.17	4473.46	0.332454	0.830771	-	-	3	24.7	+
2480	ALDH3A2	743338	766485	844777	834499	809377	864814	0.0930883	0.460947	-	-	19	31.1	-
2481	ALDH5A1	593459	760776	701658	685949	653909	706205	-3.68718e-05	0.000107074	-	-	12	22.1	-
2482	HSD17B4	1.76488e+06	2.91211e+06	2.3693e+06	2.31245e+06	2.33587e+06	2.40167e+06	0.0304446	0.0602559	-	-	44	55.3	-
2483	PSMD7	926662	623451	887732	1.03873e+06	919336	949557	0.27405	0.856984	-	-	12	38.6	-
2485	SUOX	369433	345644	342709	343960	320522	320170	-0.103361	0.563315	-	-	14	27.5	-
2486	SGSH	103868	57085.5	90011.9	45690.9	60697.9	96314.2	-0.332871	0.475269	-	-	5	12.5	-
2488	USP11	364170	430595	473306	454459	463014	457633	0.125227	0.503672	-	-	17	22.1	-
2489	CLCN2	6841.5	10904.7	9159.86	7159.57	8551.34	7722.94	-0.177112	0.42752	-	-	3	4.9	+
2490	CLCN3	83151.8	81290.1	113136	106064	114418	104503	0.243255	0.851606	-	-	9	8.8	-
2491	CLCN7	99991.1	113670	124302	132379	143828	132404	0.278465	1.38804	-	-	9	11.9	-
2494	VAMP7	208814	148587	191827	264364	250209	209212	0.405765	1.42667	-	-	9	40.5	-
2496	RPS6KA3	182139	242406	256277	245903	255430	244796	0.147476	0.478951	-	-	12	17	-
2498	HDGF	3.10432e+06	1.62102e+06	1.73587e+06	1.7566e+06	1.67999e+06	1.68803e+06	-0.270086	0.523317	-	-	23	77.5	-
2499	CCNH	233694	247202	217910	232247	242061	197688	-0.0599323	0.215618	-	-	10	30.3	-
2500	MNAT1	153254	85267.7	105386	134691	127343	112645	0.162821	0.327935	-	-	13	44.6	-
2502	NEK4	16523.9	26382.7	23742.7	18521.6	18099.1	22148.5	-0.159764	0.361277	-	-	7	11.2	-
2503	UBE2E1	219413	232806	262787	315496	311492	294986	0.370265	2.09239	-	-	3	24.9	-
2504	NDUFA8	153127	17988.1	20914	23895.8	25696.2	25274.1	-0.630732	0.360532	-	-	5	23.3	-
2506	HNRNPA3	755658	969400	985635	1.06749e+06	1.03737e+06	970638	0.191353	0.753672	-	-	3	3.9	-
2507	PGD	2.63744e+06	3.58831e+06	3.32911e+06	3.06548e+06	3.07598e+06	3.34214e+06	0.000118638	0.000293088	-	-	30	63.4	-
2508	HNRNPM	1.60532e+06	2.5383e+06	2.37337e+06	2.11229e+06	2.15733e+06	2.20801e+06	0.0190484	0.0373631	-	-	55	70	-
2509	KPNA2	2.01368e+06	2.01475e+06	2.23436e+06	2.06606e+06	1.89371e+06	2.06251e+06	-0.0559347	0.239165	-	-	25	47.8	-
2510	KPNA1	481409	441250	535722	568505	547972	539069	0.187134	0.967925	-	-	12	18.2	-
2511	NCBP2	144965	215940	198879	199639	248762	198456	0.22092	0.60411	-	-	9	40.4	-
2514	POLR2H	213862	126664	200393	306314	280568	244777	0.651438	1.75421	+	-	7	57.3	-	UP keyword: transcription
2515	POLR2J;POLR2J3;POLR2J2	106559	110648	76649.3	41719.6	40034.5	58553.1	-1.06935	2.9261	+	-	4	37.6	-	UP keyword: transcription
2516	ARHGDIA	1.56147e+06	2.13954e+06	2.10519e+06	1.95698e+06	2.01833e+06	2.18328e+06	0.0980439	0.286979	-	-	12	49.5	-
2519	AGFG1	526898	658636	633150	558726	553955	632179	-0.05577	0.185286	-	-	12	17	-
2520	HNRNPF	622711	812280	730612	779777	767668	730311	0.0808028	0.288119	-	-	17	38.6	-
2523	GTF2A2	215020	168364	125206	153301	144161	126586	-0.232065	0.54804	-	-	6	37.6	-
2524	MSH6	593519	713181	768765	757193	757269	746735	0.131987	0.535515	-	-	37	29.6	-
2525	KIF11	1.0753e+06	1.21718e+06	1.36666e+06	1.16858e+06	1.13511e+06	1.29172e+06	-0.0206832	0.0623551	-	-	41	38.5	-
2526	VAV2	177311	167700	243451	197147	173066	243137	0.0655222	0.134065	-	-	19	21.2	-
2530	RBM5	119341	89481.1	96385.7	99598.1	97103.3	94890.1	-0.0551759	0.170332	-	-	12	14	-
2531	HRSP12	263355	308698	302872	264886	246742	280342	-0.142117	0.665325	-	-	4	25.5	-
2532	SMS	802862	983548	924507	1.05432e+06	1.05457e+06	947777	0.176516	0.81239	-	-	16	45.6	-
2533	HK2	647679	747931	810715	863271	826247	811195	0.186352	0.882661	-	-	36	40.3	-
2535	EFNB2	118457	78187.4	72336.8	71003.5	69230.5	70714.1	-0.315555	0.862861	-	-	3	12	-
2537	DGKQ	14928.4	12802.9	18009.6	19154.3	17797.8	17500.5	0.264494	0.953132	-	-	4	5.6	-
2538	NDST1	48712.7	59323.1	56041.6	55052.3	54662.9	61108	0.0611121	0.216745	-	-	8	8.6	-
2539	THOP1	1.48942e+06	1.43027e+06	1.70083e+06	1.66979e+06	1.6288e+06	1.70995e+06	0.12005	0.567337	-	-	38	50.8	-
2540	CAPZA1	1.68239e+06	3.81648e+06	2.16463e+06	2.00907e+06	1.87393e+06	2.16538e+06	-0.256551	0.405042	-	-	17	54.2	-
2541	HMGA2	363668	172118	193488	125945	160355	166789	-0.615392	1.17093	-	-	5	36.8	-
2542	CRIP2	407182	397521	296758	298122	267413	246876	-0.42908	1.61764	-	-	7	41.8	-
2543	NUP98	1.0362e+06	1.04151e+06	1.16888e+06	1.22632e+06	1.21719e+06	1.18285e+06	0.161684	0.916992	-	-	47	28.2	-
2544	BLVRA	764898	716346	831871	985594	935598	986753	0.33243	2.00676	-	-	16	42.2	-
2545	SLC25A1	194358	174898	207852	209152	200609	207029	0.0993281	0.462902	-	-	9	25.4	-
2546	PPP5C	2.53346e+06	3.31006e+06	2.99166e+06	2.77978e+06	2.73147e+06	2.8779e+06	-0.0664129	0.222588	-	-	31	57.7	-
2547	PLK1	503866	611320	662499	614236	632468	624693	0.0833494	0.29468	-	-	24	38.5	-
2548	ARFIP2	540651	174563	187069	232620	246965	248787	-0.101608	0.0907436	-	-	12	38.1	-
2551	NUDT6	30573.8	25150.9	34428	35544.3	34809.1	32144.4	0.195721	0.703119	-	-	4	11.4	-
2552	NUBP1	149089	150163	158443	144885	136321	144022	-0.106156	0.589382	-	-	8	28.2	-
2557	METAP1	639176	742284	669495	657251	671421	641689	-0.0552404	0.241244	-	-	16	43.3	-
2558	SUCLG1	317409	492078	427378	357883	361135	377640	-0.150567	0.412062	-	-	8	21.1	-
2559	MVD	553252	612387	650317	639323	619912	641698	0.0689931	0.308727	-	-	21	49.8	-
2560	PGGT1B	163331	136350	148690	174489	151342	141127	0.0568395	0.186477	-	-	11	21	-
2561	RABGGTB	320629	273563	213028	175160	176695	196863	-0.538899	1.9351	+	-	11	28.4	-
2562	COPB1	1.00487e+06	1.19974e+06	1.28472e+06	1.29524e+06	1.30304e+06	1.2548e+06	0.150461	0.639913	-	-	42	39.8	-
2563	COPA	1.38223e+06	1.48519e+06	1.68399e+06	1.76608e+06	1.7916e+06	1.65439e+06	0.199526	0.988144	-	-	51	44.6	-
2564	CTSC	248632	163418	219164	283123	244714	253546	0.326728	1.05207	-	-	8	15.8	-
2565	LIMK1	60555.8	57442.9	59987.9	57065.7	62853.9	54393.2	-0.0323378	0.124025	-	-	10	20.1	-
2566	LIMK2	23717.6	33000	30550.6	26637.7	30702.4	28014.5	-0.0205415	0.048929	-	-	3	5.7	-
2568	AP3M2	41498.3	53495.7	49649.6	50075.5	51934.2	46659.9	0.0462394	0.142689	-	-	4	13.4	-
2570	HCCS	568116	426835	522342	549511	499707	549797	0.0844245	0.278324	-	-	16	42.5	-
2571	MAPK12	67678.5	64417.7	85055.2	88081.6	80536.2	86410.2	0.241709	0.984557	-	-	5	17.6	-
2572	SLC5A3	28899.3	21576.6	28420.3	30567.5	30539	28919.6	0.202424	0.730053	-	-	5	8.6	-
2573	POLR2K	54896	68438.8	60768.9	46813.7	63584	58394.7	-0.131139	0.390438	-	-	3	62.1	-
2574	SMTN	330030	356789	313970	278671	286671	296560	-0.214005	1.29049	-	-	29	33.9	-
2576	SLC16A1	368917	436453	457145	508499	462672	457287	0.182519	0.826696	-	-	6	11.8	-
2577	IST1	923113	312247	372917	291134	329124	357927	-0.549357	0.711041	-	-	9	21.8	-
2578	SEC24C	562572	557731	693080	633336	631501	705183	0.125042	0.489753	-	-	22	25.9	-
2579	SUB1	2.63637e+06	2.35716e+06	2.55125e+06	3.93782e+06	3.48005e+06	3.09751e+06	0.473604	2.26963	-	-	12	52	-
2580	POLG	170549	189052	202845	207096	217282	198437	0.149735	0.737627	-	-	22	25.4	-
2581	CLNS1A	416543	303119	279716	250846	265136	256282	-0.350348	1.22138	-	-	5	37.1	-
2582	BLM	99723.3	134346	126257	116773	114572	122164	-0.0165118	0.0444056	-	-	16	13.2	-
2583	RARS	1.41209e+06	2.34097e+06	2.09592e+06	1.83309e+06	1.86675e+06	1.98934e+06	-0.00847644	0.0152481	-	-	44	56.4	-
2585	ATXN3	111126	89313.6	74899.9	55226	60443.7	70565.2	-0.55269	1.84825	+	-	8	26.3	-	UP keyword: transcription
2586	ATN1	139441	113837	102160	73496.1	76953.4	88629.7	-0.564597	2.23687	+	-	8	8.2	-	transcription
2587	TERF1	31381.3	27557.3	29274.6	39028.8	45594.5	31032.3	0.375058	1.32101	-	-	5	10.7	-
2589	CACNB3	24159.5	29607.6	25015.2	28328.3	32737.8	25732.2	0.138471	0.465149	-	-	3	7.7	-
2590	YARS	2.11967e+06	2.51633e+06	2.76439e+06	2.74569e+06	2.6761e+06	2.76632e+06	0.154381	0.624458	-	-	51	75.9	-
2591	USP14	1.25983e+06	1.31318e+06	1.38824e+06	1.67149e+06	1.54646e+06	1.46748e+06	0.2413	1.39786	-	-	31	50.4	-
2592	PRKAG1	125675	95270.7	140316	170409	159782	151451	0.431825	1.56593	-	-	7	24.1	-
2593	HSPA2	163076	222673	204382	181594	173382	198962	-0.0815266	0.2438	-	-	11	16.9	-
2595	ATP1B3	995425	591934	770290	922254	827505	767113	0.122406	0.264411	-	-	12	43.4	-
2597	RAD23B	4.48969e+06	2.50262e+06	3.35951e+06	3.49031e+06	3.24759e+06	3.64336e+06	0.0432288	0.0755344	-	-	20	38.6	-
2598	EPHB3	5483.51	7260.88	5977.32	7236.8	7064.27	6383.25	0.151814	0.501901	-	-	4	6.4	+
2599	EPHB4	173334	202958	199613	197125	197998	197885	0.0457712	0.186375	-	-	18	26.7	-
2600	EPHA4	3410.64	4921.46	4039.96	4323.33	3540.48	3642.61	-0.0941354	0.225708	-	-	4	5.9	+
2601	NAGLU	150214	208047	179870	171005	177893	181938	-0.00746196	0.0192707	-	-	10	14.9	-
2602	AK2	2.88557e+06	1.78906e+06	1.47899e+06	1.28821e+06	1.23457e+06	1.50992e+06	-0.556275	1.25384	-	-	17	65.6	-
2603	ALDH18A1	938915	1.19825e+06	1.26189e+06	1.26467e+06	1.27052e+06	1.25237e+06	0.167748	0.634123	-	-	32	39.2	-
2604	NAPA	503196	241245	261702	253328	271727	288156	-0.226512	0.366334	-	-	7	26.1	-
2605	ADPRH	21305.2	13664.2	19646	27988.5	26699.3	22159.8	0.511247	1.48948	+	-	3	9.5	-	ADP-ribosylation	Valdez, B. C., Nieto, Y., Yuan, B., Murray, D. & Andersson, B. S. HDAC inhibitors suppress protein poly(ADP-ribosyl)ation and DNA repair protein levels and phosphorylation status in hematologic cancer cells: implications for their use in combination with PARP inhibitors and chemotherapeutic drugs. Oncotarget 13, 1122–1135 (2022).
2606	EIF5	1.2753e+06	1.04033e+06	1.18504e+06	1.00881e+06	917881	934164	-0.287346	1.4876	-	-	21	48.5	-
2607	SLC12A2	328764	429181	395350	433654	431020	403049	0.144496	0.573738	-	-	24	20.8	-
2608	PSMD4	1.38263e+06	1.198e+06	1.13193e+06	979235	940477	1.02554e+06	-0.329751	1.75007	-	-	15	41.6	-
2609	DRG2	447376	687553	554234	531370	555068	553516	-0.0208147	0.0462797	-	-	14	31.6	-
2610	GEM	10471.8	16057.6	13710.6	11813.7	12306.3	13841	-0.0654206	0.144143	-	-	3	11.1	+
2611	CSE1L	3.73852e+06	3.25104e+06	3.39895e+06	3.35204e+06	3.10388e+06	3.1794e+06	-0.106865	0.502025	-	-	50	44	-
2612	VCP	7.3296e+06	1.04808e+07	8.54744e+06	7.98855e+06	7.6908e+06	8.3606e+06	-0.118078	0.347779	-	-	71	71.8	-
2613	MFAP1	169638	186309	220679	251091	232842	246304	0.348632	1.65636	-	-	12	25.7	-
2614	HADHB	820337	1.17635e+06	1.04838e+06	1.084e+06	1.06398e+06	1.03144e+06	0.0779154	0.221387	-	-	29	52.1	-
2615	F2RL1	129559	96598.7	106838	147793	145676	117226	0.305511	1.09373	-	-	4	10.3	-
2619	MLLT10	42631.1	67830.7	54609.7	48651.2	48709.1	51823.2	-0.120912	0.297461	-	-	5	5.6	-
2620	ELL	205091	262555	274292	272652	289564	277606	0.189796	0.73614	-	-	18	29.1	-
2621	BRPF1	28695.1	36785.9	39236.7	36244.2	35712.9	37316.1	0.0739464	0.217518	-	-	7	9	-
2624	CASP7	145286	108333	168964	125402	119982	138559	-0.117071	0.287383	-	-	4	14.4	-
2625	CASP9	15913.9	9003.34	14539	17779.1	13934.3	15949.9	0.307872	0.657311	-	-	3	11.8	-
2626	CASP6	128019	148662	168976	159820	151419	168110	0.113067	0.406936	-	-	8	29.4	-
2627	ADK	576050	701329	599134	675020	633007	633294	0.0536215	0.203061	-	-	21	55.7	-
2628	ADAR	902223	1.07235e+06	1.10808e+06	1.10126e+06	1.0859e+06	1.02873e+06	0.0661686	0.251075	-	-	47	35.7	-
2629	LAMB2	52036.4	62072.1	53832.2	52387.1	57377.8	52153	-0.0498263	0.179444	-	-	11	8.1	-
2632	TPD52	1.90736e+06	1.38423e+06	755565	468552	488640	712135	-1.20431	2.00882	+	-	15	96.7	-	acetylation changed by HDAC inhibition	Fan, Y. et al. Acetylation-dependent regulation of TPD52 isoform 1 modulates chaperone-mediated autophagy in prostate cancer. Autophagy 17, 4386–4400.
2634	PKNOX1	11249.8	10245	11454.9	9123.16	8922.03	10792.3	-0.195916	0.821004	-	-	3	10.1	+
2635	SEC13	142106	175500	166444	173892	162974	163575	0.0531046	0.193617	-	-	6	29.2	-
2636	NHP2L1	1.30469e+06	656464	640293	557309	544703	583329	-0.543609	1.07939	-	-	10	64.1	-
2637	NPEPPS	3.12487e+06	4.19966e+06	3.98458e+06	3.67374e+06	3.76644e+06	4.03049e+06	0.0309705	0.0838168	-	-	56	51.9	-
2639	HNRNPH2	231344	310230	305054	290505	318545	293084	0.102978	0.327863	-	-	6	20	-
2640	OXCT1	1.49284e+06	2.14935e+06	1.90335e+06	1.86025e+06	1.75916e+06	1.97931e+06	0.0282963	0.0687191	-	-	20	36.5	-
2642	EIF3B	1.52618e+06	1.85838e+06	2.10293e+06	1.86611e+06	1.8385e+06	1.94915e+06	0.0550125	0.161189	-	-	40	46.4	-
2643	BID	552462	154780	137457	119106	128156	164062	-0.743561	0.73036	-	-	5	21.6	-
2647	NDUFV3	694327	375970	356169	324871	335372	320095	-0.471555	1.00104	-	-	18	43.8	-
2648	RRP1	223082	239092	293707	285829	302129	275742	0.201372	0.829091	-	-	13	31	-
2649	MARS	936571	1.18355e+06	1.21737e+06	1.11298e+06	1.10969e+06	1.14003e+06	0.0204383	0.0598772	-	-	30	37.4	-
2651	ARPP19	36095.6	6053.57	5613.54	6304.6	6396.32	6475.45	-0.74394	0.513	-	-	3	43.8	+
2653	POLE2	33238.6	25036.7	38282.8	42430.1	45840.1	38677.5	0.413196	1.3301	-	-	3	4.8	-
2657	HDAC4	67062.5	62549.9	62721.7	68456.4	71121.2	70606.4	0.128595	0.721603	-	-	10	11.1	-
2658	EIF6	568304	519164	616424	572830	562352	644406	0.0635906	0.244647	-	-	9	51	-
2659	CTBP2	465554	868501	566236	537708	520378	538207	-0.201444	0.414723	-	-	12	33	-
2660	NDUFA6	123352	112497	99529.7	97036.1	95400	90620.6	-0.239765	1.19186	-	-	5	39.1	-
2662	PEX3	6957.33	4270.27	5882.73	9749.74	9595.63	7670.01	0.679207	1.89776	+	-	6	26.5	+
2663	CLDN12	19770.6	19095.1	18660.6	23158.6	24084.5	21346.5	0.25237	1.4004	-	-	3	9.8	-
2664	HSD17B7	30301.3	51516.2	46859.3	36334.8	39018.5	42891.7	-0.0888454	0.167945	-	-	4	14.4	-
2665	BCAR1	435364	291006	302545	366309	349349	322400	0.0353877	0.0769008	-	-	19	25.3	-
2666	STX17	21788.6	21357.6	16149.4	16705.3	16603.8	14183.9	-0.311243	1.09782	-	-	3	7.6	-
2667	RWDD2B	29199.9	29647.9	36179.7	34952.1	37441.9	35245.6	0.186133	0.797417	-	-	4	16.3	-
2668	PRDM15	8062.09	8477.75	7961.14	7629.67	7762.61	7073.85	-0.125717	0.57765	-	-	4	7.6	+
2669	C21orf59	415833	215102	239518	306889	293766	232709	-0.010081	0.0133824	-	-	11	34.1	-
2670	RIPK4	3801.32	4845.2	5681.23	5816.39	5770.99	5618.74	0.28331	0.901247	-	-	3	4.6	+
2671	WDR4	155892	223647	184040	177620	183028	168840	-0.0750891	0.212185	-	-	9	31.1	-
2672	TMEM33	302518	346308	347490	342277	377226	336894	0.0856141	0.371566	-	-	7	27.9	-
2673	SYNJ2BP	144383	70046	121285	123612	110755	122632	0.150954	0.241281	-	-	5	33.1	-
2674	GEMIN4	235114	275642	301708	296801	307538	280042	0.128866	0.515777	-	-	21	20.8	-
2676	RAB38	101156	131603	130597	130227	127950	136320	0.128574	0.463415	-	-	5	29.4	-
2677	RAB25	283529	357068	334199	344258	348973	340370	0.0911007	0.364645	-	-	7	34.3	-
2678	CORO7;PAM16	191459	74948.2	90270.7	84352.2	82582.7	80838.4	-0.400603	0.587187	-	-	11	11	-
2679	NUP107	289937	366085	370940	334373	341920	358799	0.0197302	0.0583864	-	-	19	21.1	-
2680	GSDMD	125521	126459	131264	210015	182660	154515	0.502779	2.2466	+	-	7	18.6	-	UP keyword: transcription
2681	SNX16	46949.8	40717	50061	44554.3	42716.9	45497.2	-0.0480957	0.16919	-	-	6	28.6	-
2682	EEFSEC	180184	202468	225504	243453	234802	231791	0.2292	1.14483	-	-	9	16.8	-
2684	EPPK1	78431.5	88860.6	85711.8	103863	117893	153747	0.552013	2.00797	+	-	15	9.6	-
2687	MTPN	1.90762e+06	407871	446771	350735	370610	447655	-0.859561	0.771569	-	-	6	49.2	-
2692	ARPC4	240296	284670	292283	276402	265744	283968	0.020352	0.0689729	-	-	9	51.8	-
2694	CD81	225378	146732	200099	188316	187111	214955	0.0649458	0.147384	-	-	4	30.9	-
2696	TPI1	8.18194e+06	6.73156e+06	7.1331e+06	6.65294e+06	6.40753e+06	6.94193e+06	-0.136272	0.580653	-	-	22	69.9	-
2697	EIF3E	1.76213e+06	1.83114e+06	1.7188e+06	1.78419e+06	1.69633e+06	1.54403e+06	-0.0823578	0.379005	-	-	24	53	-
2698	SEC61B	999978	642130	752615	816006	717511	685255	-0.0894834	0.207593	-	-	4	44.8	-
2700	PPP4C	168500	139819	159776	177525	170241	167379	0.142117	0.679902	-	-	10	48.5	-
2701	GABARAPL2	589615	605220	596726	668277	627675	621311	0.0971583	0.552476	-	-	8	48.7	-
2702	ROMO1	173106	92906.5	114255	142254	135885	101270	0.0304321	0.0432917	-	-	3	34.2	-
2703	UBE2G2	137091	74817.9	65460	49837.9	53873.7	59524.6	-0.690249	1.42286	+	-	4	32.1	-
2704	MYL6	1.98904e+06	640888	662579	472185	479670	662048	-0.831279	1.01331	-	-	8	49.7	-
2706	RAC3	187053	284906	218159	211357	213037	218412	-0.0804915	0.204815	-	-	3	13.5	-
2707	EIF4A1	3.43508e+06	5.2321e+06	4.67215e+06	4.99775e+06	5.32095e+06	4.74694e+06	0.196047	0.555985	-	-	17	38.4	-
2708	RPS20	1.09901e+06	2.23163e+06	1.5616e+06	1.17039e+06	1.19537e+06	1.42672e+06	-0.313388	0.606341	-	-	11	49.6	-
2709	PRPS1	938982	997572	1.03187e+06	1.16848e+06	1.172e+06	1.10284e+06	0.214634	1.34664	-	-	8	24.5	-
2710	PSMA6	1.51513e+06	2.30181e+06	2.12779e+06	1.70792e+06	1.69325e+06	1.96254e+06	-0.128936	0.322846	-	-	20	63.4	-
2711	S100A10	733362	172800	204077	162249	167776	208265	-0.729859	0.699796	-	-	6	63.9	-
2712	CDC42	792885	1.02705e+06	860237	934036	794218	901222	-0.0224599	0.0629711	-	-	3	14.7	-
2714	DSTN	894791	1.24473e+06	1.06479e+06	704421	732036	876909	-0.463676	1.74024	-	-	13	48.6	-
2715	GMFB	358881	359432	315903	325094	319007	325004	-0.0912663	0.45088	-	-	8	52.8	-
2716	RAB8A	853346	1.30046e+06	1.0444e+06	981983	1.00604e+06	1.04091e+06	-0.0575327	0.140172	-	-	9	34.8	-
2717	SPCS3	190434	175946	231019	219900	190098	223406	0.0902729	0.287321	-	-	5	21.7	-
2718	SRP54	998304	1.66347e+06	1.41356e+06	1.24624e+06	1.24501e+06	1.29425e+06	-0.0750737	0.157439	-	-	25	41.1	-
2719	RAB4B	30052.9	63946.1	44697.4	46346	67269.6	40295.5	0.182822	0.246008	-	-	4	17.4	-
2720	RAB2A	1.7085e+06	1.62028e+06	1.93251e+06	1.95751e+06	2.02577e+06	2.17147e+06	0.228908	1.17926	-	-	10	42.9	-
2721	RAB5B	46311.7	64237.8	57523.1	63586.1	55830.3	59398.2	0.100413	0.300378	-	-	3	17.7	-
2723	RAB10	924452	1.28773e+06	1.11948e+06	1.06428e+06	1.0437e+06	1.11586e+06	-0.034861	0.095726	-	-	13	54.5	-
2724	UBE2D3	441236	686622	514770	495418	491765	544747	-0.077598	0.183481	-	-	5	18.4	-
2725	UBE2M	862519	1.37777e+06	1.04879e+06	1.04191e+06	1.01212e+06	999401	-0.0806465	0.187828	-	-	17	58.5	-
2726	UBE2K	1.57666e+06	987519	1.26404e+06	1.29918e+06	1.19092e+06	1.24365e+06	-0.0108455	0.0217493	-	-	16	68	-
2727	UBE2N;UBE2NL	1.16797e+06	544035	498338	565330	522654	527480	-0.340896	0.514481	-	-	12	65.8	-
2728	RAB14	1.13114e+06	1.35512e+06	1.3766e+06	1.38334e+06	1.34858e+06	1.46242e+06	0.123545	0.529827	-	-	20	79.5	-
2729	ACTR3	2.00203e+06	2.51683e+06	2.49689e+06	2.16513e+06	2.12112e+06	2.40533e+06	-0.0625631	0.201139	-	-	23	54.3	-
2730	ACTR2	1.76287e+06	2.84534e+06	2.1939e+06	2.04976e+06	2.08457e+06	2.1637e+06	-0.0837719	0.19108	-	-	26	55.8	-
2731	ACTR1A	704370	560839	672569	919804	942873	817800	0.472178	2.23971	-	-	9	24.5	-
2732	COPS2	665355	534479	555816	626412	587259	509810	-0.0252664	0.0716282	-	-	20	45.1	-
2734	ABCE1	3.05899e+06	4.1067e+06	3.83088e+06	3.50437e+06	3.46259e+06	3.86128e+06	-0.0128748	0.0331858	-	-	39	54.3	-
2735	RAP1B	983038	1.07328e+06	1.05119e+06	1.18488e+06	1.1227e+06	1.16982e+06	0.16288	0.988353	-	-	5	25.5	-
2736	RAP2B	563362	573995	626155	783921	738730	722357	0.348949	2.19367	-	-	7	29.5	-
2737	MAX	238950	40908.1	50951.5	46514.3	51632.9	48297.7	-0.700744	0.532592	-	-	4	30.6	-
2738	RPS3A	3.35694e+06	6.60373e+06	4.91026e+06	3.59609e+06	3.97931e+06	4.42071e+06	-0.261002	0.503128	-	-	40	80.3	-
2740	PSME3	1.61403e+06	2.0271e+06	1.60714e+06	1.42542e+06	1.314e+06	1.46458e+06	-0.312918	1.42424	-	-	15	53.9	-
2741	RPL15	1.52082e+06	2.52099e+06	1.9151e+06	1.85834e+06	2.20569e+06	2.04265e+06	0.0631394	0.126748	-	-	21	58.8	-
2742	MAGOHB;MAGOH	632045	704804	724577	782291	759023	727969	0.140446	0.746525	-	-	11	56.1	-
2743	RPL27	1.62454e+06	3.15852e+06	2.65318e+06	1.91575e+06	2.08945e+06	2.34761e+06	-0.178257	0.313457	-	-	11	50	-
2744	ATP6V0D1	315587	153570	202269	232119	221673	203834	0.0324929	0.0461618	-	-	11	21.9	-
2745	PCBD1	389098	326141	306545	239000	223787	263140	-0.488919	2.26631	-	-	9	77.9	-
2746	RPL37A	1.9407e+06	3.38862e+06	2.72303e+06	2.25408e+06	2.77667e+06	2.56676e+06	-0.052216	0.0923571	-	-	7	66.3	-
2747	RHOA	1.60311e+06	1.87954e+06	1.64444e+06	1.86356e+06	1.69993e+06	1.72344e+06	0.0466591	0.178693	-	-	7	26.9	-
2748	RND3	55499.3	79893.9	65899.6	64831.4	64301.3	74595.8	0.0299364	0.0707111	-	-	4	19.7	-
2749	NAA20	165380	84560.3	100527	120757	119785	107538	0.0486659	0.0734518	-	-	5	36.5	-
2750	HSPE1	4.66136e+06	5.4514e+06	4.2236e+06	3.60344e+06	3.56719e+06	3.93258e+06	-0.362072	1.66287	-	-	16	99	-
2751	SEC61A1	526764	415783	547261	665954	661030	573922	0.358592	1.49658	-	-	3	6.3	-
2752	VBP1	2.00866e+06	1.62959e+06	1.35931e+06	1.40677e+06	1.34404e+06	1.35702e+06	-0.264735	0.926653	-	-	19	66.5	-
2753	STXBP1	138450	118423	140112	207543	192880	155480	0.479315	1.9752	-	-	14	25.9	-
2754	B2M	154928	8003.04	28629.3	84845.4	84808.1	60833.5	1.20809	0.608722	-	-	3	19.3	-
2756	NPC2	1.55885e+06	1.10344e+06	1.49357e+06	1.7451e+06	1.64232e+06	1.63397e+06	0.288726	1.05156	-	-	10	51.7	-
2757	COPZ1	240905	123586	171123	159788	144101	156670	-0.166013	0.30796	-	-	6	35	-
2758	RPL37	1.13369e+06	2.37994e+06	1.65404e+06	1.29705e+06	1.32846e+06	1.4969e+06	-0.263658	0.477999	-	-	9	54.6	-
2759	SUMO2	598541	207370	215039	178824	193950	216435	-0.610033	0.7794	-	-	4	45.1	-
2761	DCAF7	405247	255853	379619	597672	548263	464454	0.650363	1.9054	+	-	11	28.7	-	transcription, interacts with RNA polymerase II through DYRK1A	Yu, D., Cattoglio, C., Xue, Y. & Zhou, Q. A complex between DYRK1A and DCAF7 phosphorylates the C-terminal domain of RNA polymerase II to promote myogenesis. Nucleic Acids Research 47, 4462–4475 (2019).
2762	WDR5	1.1914e+06	1.86756e+06	1.55923e+06	1.36992e+06	1.52412e+06	1.55761e+06	-0.0310821	0.0653746	-	-	12	40.1	-
2764	NUTF2	584882	383739	423196	470299	411702	469616	-0.0209779	0.0438902	-	-	5	56.7	-
2765	HNRNPK	3.7803e+06	3.47673e+06	3.57276e+06	3.43204e+06	3.13213e+06	3.09367e+06	-0.165915	0.899608	-	-	28	49.8	-
2766	YWHAG	3.40347e+06	4.21002e+06	3.25701e+06	3.23624e+06	3.01324e+06	3.19926e+06	-0.193669	0.793284	-	-	17	50.2	-
2767	USP46	72151.1	37827.8	78697.1	82620.1	80037.2	90549.4	0.49303	0.953672	-	-	4	13	-
2768	RRAS2	391675	531240	472277	466837	528620	462777	0.07227	0.217678	-	-	12	44.6	-
2770	TSPAN5	58014.1	54668.5	55653.9	48576.7	46420.4	45547.8	-0.260398	1.6323	-	-	4	17.9	-
2771	RPS7	1.36669e+06	1.63008e+06	1.49605e+06	1.32741e+06	1.4417e+06	1.52491e+06	-0.063894	0.243288	-	-	20	71.1	-
2772	PPP1CA	895796	769463	754310	755936	735468	744252	-0.10982	0.51475	-	-	6	26.1	-
2773	PPP1CB	321493	311118	287198	328397	331033	281729	0.0308095	0.109947	-	-	6	19.6	-
2774	NCS1	215596	58400.4	66247.7	82070.4	97762.3	75812.8	-0.151842	0.121021	-	-	8	38.9	-
2775	PSMC1	1.56863e+06	1.93942e+06	2.00495e+06	1.77823e+06	1.74058e+06	1.88946e+06	-0.020235	0.0599203	-	-	37	73	-
2776	PSMC5	1.24604e+06	1.92707e+06	1.62896e+06	1.48124e+06	1.50136e+06	1.51133e+06	-0.0729408	0.1774	-	-	38	80	-
2777	RPS8	2.7058e+06	4.28914e+06	3.81902e+06	3.04322e+06	3.22422e+06	3.7674e+06	-0.0872746	0.183541	-	-	21	63	-
2778	RPS15A	1.65045e+06	2.78626e+06	2.213e+06	1.48571e+06	1.56495e+06	2.05464e+06	-0.36368	0.86647	-	-	15	81.5	-
2779	RPS16	1.63639e+06	2.18633e+06	1.99263e+06	1.75799e+06	1.85861e+06	1.95552e+06	-0.0526658	0.158207	-	-	23	83.6	-
2780	UBE2G1	52703.9	17774.6	26911.6	34796.5	32770.3	27644.4	0.107456	0.10906	-	-	5	25.9	-
2781	UBE2H	599973	514374	536152	590897	543350	526955	0.0107035	0.0369991	-	-	6	24	-
2782	YWHAE	8.15985e+06	4.36764e+06	4.16495e+06	4.63023e+06	4.73166e+06	4.53558e+06	-0.192992	0.326655	-	-	25	65.9	-
2783	RPS14	1.01524e+06	1.3339e+06	1.07995e+06	919943	965555	976728	-0.251125	1.09886	-	-	11	46.4	-
2784	RPS23	382107	737071	559376	392301	454695	483848	-0.289396	0.592347	-	-	11	42.7	-
2785	RPS18	1.70093e+06	2.83256e+06	2.38083e+06	1.71666e+06	1.77439e+06	2.02588e+06	-0.29814	0.78407	-	-	23	74.3	-
2786	RPS29	401518	266985	241145	200012	191759	208387	-0.564493	1.67339	+	-	5	60.7	-
2787	RPS13	1.40466e+06	1.5223e+06	1.40293e+06	1.30547e+06	1.35953e+06	1.2727e+06	-0.136448	0.779643	-	-	18	68.2	-
2789	SNRPE	75023.5	63908.9	70860.8	80704.7	83544.8	79971.7	0.222115	1.21951	-	-	4	65.2	-
2790	SNRPF	924051	873403	828492	702248	702730	796457	-0.25552	1.45555	-	-	5	58.1	-
2792	LSM6	558876	569242	544470	693608	690002	594235	0.238445	1.3506	-	-	6	57.5	-
2793	SNRPD1	74809.2	90982.8	79419.2	114419	137965	86705.3	0.446767	1.36322	-	-	4	24.4	-
2794	SNRPD2	1.35277e+06	1.28234e+06	1.44983e+06	1.36086e+06	1.28601e+06	1.46523e+06	0.00932628	0.0328382	-	-	4	30.5	-
2796	SNRPD3	112398	121116	121104	108688	111756	121189	-0.0544793	0.238724	-	-	5	57.5	-
2797	TMSB4X	608115	457204	380625	147719	114521	212969	-1.62548	3.34943	+	-	5	86.4	-
2798	ARF6	453843	264925	456015	634188	619569	550331	0.659872	1.70818	+	-	4	25.7	-
2799	PSMC6	830313	933657	950918	899085	889036	912428	-0.00515272	0.0190656	-	-	31	76.6	-
2800	SELT	72927.8	26229.4	35728.8	48276.3	43929.7	37239.3	0.069533	0.0707699	-	-	3	15.4	-
2802	RPL7A	2.23062e+06	4.65345e+06	3.19971e+06	2.32407e+06	2.57861e+06	2.91144e+06	-0.30957	0.570379	-	-	24	56	-
2803	POLR2G	443706	464166	492382	545985	536828	542761	0.216538	1.40561	-	-	6	41.9	-
2805	ETF1	1.16536e+06	978273	1.10482e+06	1.81668e+06	1.62401e+06	1.33575e+06	0.548543	2.24089	+	-	20	43.2	-
2810	YPEL5	22740	22357.3	24555.3	26279.8	27712.7	26782.5	0.214595	1.21506	-	-	3	33.1	-
2811	RPS4X	2.53252e+06	4.33226e+06	3.36539e+06	2.65973e+06	2.8311e+06	3.16151e+06	-0.211071	0.493141	-	-	15	44.5	-
2812	PPP2CB	99314.9	145180	136519	76492.7	97437.1	136348	-0.31793	0.646188	-	-	3	6.8	-
2813	RHOB	72318.5	122829	94559.5	78044.8	73242.1	92878.6	-0.220613	0.504649	-	-	5	18.9	-
2814	RPL23A	1.88191e+06	1.90225e+06	2.05219e+06	1.98542e+06	2.0387e+06	2.03469e+06	0.0549431	0.259808	-	-	14	50	-
2816	VSNL1	284031	108705	120573	92097.6	111294	128628	-0.499184	0.681167	-	-	8	40.8	-
2817	HIST1H4A	1.20794e+06	859069	1.30506e+06	1.52172e+06	1.46815e+06	1.44481e+06	0.417685	1.42222	-	-	13	66	-
2819	RAB1A	912802	1.80905e+06	1.23895e+06	961296	911632	1.12766e+06	-0.349936	0.717867	-	-	11	44.4	-
2820	RAN	2.71805e+06	4.99568e+06	4.17862e+06	3.02596e+06	3.06648e+06	4.02206e+06	-0.201457	0.370427	-	-	19	56.5	-
2821	RPL23	2.9759e+06	5.4424e+06	4.15941e+06	3.25169e+06	3.59612e+06	3.85135e+06	-0.193651	0.397005	-	-	12	61.4	-
2822	RAP1A	150449	176083	176005	210963	195927	207254	0.29252	1.62277	-	-	4	19	-
2824	RPS15	1.40198e+06	2.36008e+06	1.66987e+06	1.41689e+06	1.50718e+06	1.56529e+06	-0.241673	0.615297	-	-	7	35.2	-
2825	RPS24	1.2058e+06	2.00693e+06	1.62511e+06	1.1705e+06	1.21634e+06	1.49784e+06	-0.294324	0.734275	-	-	13	54.6	-
[truncated: 4,248 more rows]
