# Supplementary material for: Proteome-Wide Monitoring of Drug Action in Living Cells Using a Novel Label-Free Solvent-Based Shift Assay
Source: Mol Cell Proteomics. 2025 Nov 5;24(12):101444. doi: 10.1016/j.mcpro.2025.101444 (PMC12802111; doi:10.1016/j.mcpro.2025.101444)
Supplement: Supplementary Dataset S9 [file mmc10.xlsx]

## Sheet: Info
Supplementary Table XX: Cellular Thermal Shift Assay (CETSA) on K562 cells treated with MK-2206
Columns A-C: ID, protein name and gene name of proteins identified by MaxQuant
Columns D-I: Normalized protein quantification results per treatment and replicate
Columns J-K: Fold-change and p-values generated by limma
Columns L, M, P: Flags for proteins, which pass the fold-change and significance cut-offs, are known targets of the used compound or are amongst the lowest 5 percent identified proteins
Columns N-O: Number of unique peptides and resulting sequence coverage for each identified protein

## Sheet: Sheet1
id	protein	gene	DMSO_1	DMSO_2	DMSO_3	MK2206_1	MK2206_2	MK2206_3	log2_foldchange	-log10_pvalue	significant	known target	Unique sequence coverage [%]	Unique peptides	lowest_5_percent
0		LINC00493	383111	375639	389301	308449	351058	307049	-0.25093	2.16601	-	-	35.1	3	-
1		PIGBOS1	270525	280854	297737	253096	262340	307936	-0.048621	0.226072	-	-	25.9	3	-
4	Solute carrier family 12 member 8	SLC12A8	782965	811022	861247	746297	692959	718626	-0.185785	1.90443	-	-	15.9	8	-
6	Intraflagellar transport protein 56	TTC26	12792.3	13669.9	16235.4	14365.3	9363.82	8037.02	-0.46431	1.18897	-	-	4.9	3	+
7	Ubiquitin-like modifier-activating enzyme 6	UBA6	8.34975e+06	8.44773e+06	8.37404e+06	8.2442e+06	8.01965e+06	7.94509e+06	-0.0564128	0.779122	-	-	42.4	41	-
8	Extended synaptotagmin-2	ESYT2	3.33156e+06	3.10734e+06	3.26963e+06	3.00718e+06	3.01768e+06	2.94496e+06	-0.113636	1.49728	-	-	27.9	24	-
10	UHRF1-binding protein 1-like	UHRF1BP1L	5.21639e+06	5.36037e+06	5.6314e+06	5.79831e+06	5.34422e+06	5.21488e+06	0.0124559	0.0876424	-	-	30.4	38	-
11	Shootin-1	KIAA1598	9.04818e+06	8.779e+06	9.15226e+06	8.73082e+06	8.13551e+06	7.88008e+06	-0.125751	1.60746	-	-	57.2	42	-
12	Transmembrane protein 223	TMEM223	583528	592829	608695	641748	626870	578734	0.0483119	0.343803	-	-	13.4	3	-
13	Transmembrane protein 120B	TMEM120B	141417	141105	141553	153967	141486	125293	-0.0164954	0.0647329	-	-	17.1	4	-
14	Rho GTPase-activating protein 10	ARHGAP10	1.87937e+06	1.83562e+06	1.96622e+06	2.02975e+06	1.99044e+06	1.69955e+06	0.00586864	0.0289463	-	-	28.2	21	-
16	Solute carrier family 22 member 23	SLC22A23	601925	665396	667166	813612	686243	646353	0.144514	0.866587	-	-	12.2	8	-
17	Acetolactate synthase-like protein	ILVBL	6.48027e+06	6.53707e+06	6.59764e+06	7.092e+06	7.17039e+06	7.43565e+06	0.145352	2.34771	-	-	35.9	21	-
19	Uncharacterized protein C17orf89	C17orf89	86671.2	82142	76073.8	63638.1	69924.1	100421	-0.0924679	0.241062	-	-	43.2	3	+
20	Pleckstrin homology domain-containing family G member 3	PLEKHG3	624993	649728	688374	649436	564280	578755	-0.132773	1.02371	-	-	16.8	14	-
22	SH3 and PX domain-containing protein 2B	SH3PXD2B	2.38318e+06	2.2042e+06	2.3702e+06	2.0934e+06	1.88577e+06	1.79106e+06	-0.272114	2.68652	-	-	23.8	20	-
23	Protein FAM92A1	FAM92A1	140718	117284	130948	117342	110317	113053	-0.18748	1.15264	-	-	14.3	4	-
25	Neuroblastoma-amplified sequence	NBAS	623109	603400	640792	561062	530237	473466	-0.258132	2.23106	-	-	9.8	20	-
26	Probable threonine--tRNA ligase 2, cytoplasmic	TARSL2	184501	193746	220578	236669	200668	173690	0.021702	0.0663045	-	-	8.2	6	-
28	Uncharacterized protein KIAA1467	KIAA1467	1.08725e+06	1.12146e+06	1.27395e+06	1.38611e+06	1.28216e+06	1.18729e+06	0.147309	1.05844	-	-	21.2	12	-
29	tRNA wybutosine-synthesizing protein 5	TYW5	1.17863e+06	1.1587e+06	1.2549e+06	1.34483e+06	1.22488e+06	1.13752e+06	0.0429231	0.261472	-	-	40	12	-
31	Transmembrane protein 131-like	KIAA0922	147078	156888	151769	147413	144864	129623	-0.113099	0.684548	-	-	4.3	5	-
32	von Willebrand factor A domain-containing protein 8	VWA8	1.45765e+06	1.46933e+06	1.59085e+06	1.52402e+06	1.49008e+06	1.35415e+06	-0.0493123	0.350046	-	-	19.7	33	-
33	Protein strawberry notch homolog 1	SBNO1	1.74672e+06	1.80545e+06	1.91788e+06	1.87682e+06	1.83939e+06	1.74692e+06	-0.00139777	0.00877826	-	-	22.9	29	-
35	Isoprenoid synthase domain-containing protein	ISPD	407901	415285	459854	476164	478114	469470	0.152116	1.33045	-	-	24.9	8	-
37	GTP-binding protein 10	GTPBP10	254490	241324	245834	236333	228136	192233	-0.180895	1.14018	-	-	23.5	7	-
38	WD repeat-containing protein 91	WDR91	329448	313101	341387	330453	338947	303898	-0.0163321	0.0835979	-	-	12.7	8	-
40	Protein LCHN	LCHN	1.13439e+06	1.15418e+06	1.24893e+06	1.18907e+06	1.12303e+06	1.08367e+06	-0.058768	0.452565	-	-	34.3	15	-
43	Transmembrane protein 189	TMEM189	491572	464375	497278	512894	510331	456238	0.0243797	0.135908	-	-	15.6	4	-
44	Trafficking protein particle complex subunit 13	TRAPPC13	490276	510719	535478	469295	434612	434878	-0.198706	1.88667	-	-	16.5	5	-
45	CCR4-NOT transcription complex subunit 1	CNOT1	6.88042e+06	6.63423e+06	7.20936e+06	6.67155e+06	6.44043e+06	5.74446e+06	-0.138316	1.33444	-	-	29.5	65	-
46	Microtubule-associated proteins 1A/1B light chain 3B;Microtubule-associated proteins 1A/1B light chain 3 beta 2;Microtubule-associated proteins 1A/1B light chain 3A	MAP1LC3B;MAP1LC3B2;MAP1LC3A	752319	745253	780118	687920	723624	654826	-0.141391	1.39915	-	-	22.4	3	-
47	Protein FAM83G	FAM83G	294530	305629	318918	335631	313203	318559	0.0740503	0.523664	-	-	14.8	9	-
48	Paralemmin-3	PALM3	1.27786e+06	1.38845e+06	1.36577e+06	1.4004e+06	1.36373e+06	1.39996e+06	0.0472857	0.412884	-	-	24.2	17	-
49	Phosphoglycolate phosphatase	PGP	8.60148e+06	8.89326e+06	8.03819e+06	8.1648e+06	8.65856e+06	1.05007e+07	0.0905974	0.509405	-	-	49.8	15	-
51	RCC1 domain-containing protein 1	RCCD1	1.07131e+06	1.09294e+06	1.18591e+06	1.26764e+06	1.12949e+06	1.13533e+06	0.0757805	0.558752	-	-	32.2	10	-
53	WAS/WASL-interacting protein family member 3	WIPF3	1.72456e+06	1.86702e+06	1.96811e+06	2.12533e+06	1.84584e+06	1.86609e+06	0.0694024	0.457632	-	-	34.2	11	-
56	Structural maintenance of chromosomes flexible hinge domain-containing protein 1	SMCHD1	583818	634102	573337	514974	537598	490548	-0.214732	2.02659	-	-	7	9	-
57	GATS-like protein 2	GATSL2	595966	598115	661622	647010	678933	577336	0.0349362	0.18191	-	-	12.5	4	-
58	Protein unc-119 homolog B	UNC119B	746368	698876	734431	648575	694320	727923	-0.0749632	0.579033	-	-	40.2	6	-
60	Putative lipoyltransferase 2, mitochondrial	LIPT2	98895.7	97358.1	102187	106576	106092	89913	0.0157465	0.0589963	-	-	22.1	4	-
62	Coiled-coil domain-containing protein 85C	CCDC85C	330420	342134	376223	348991	314393	356970	-0.0396296	0.202782	-	-	20.3	7	-
63	SAC3 domain-containing protein 1	SAC3D1	66464.1	64067.8	63720	59454.6	51292.3	44411.3	-0.334155	1.68135	-	-	8.4	3	+
68	Rho GTPase-activating protein 32	ARHGAP32	1.02885e+06	1.04057e+06	1.07181e+06	1.16586e+06	1.08562e+06	1.03196e+06	0.0622777	0.497045	-	-	12.1	22	-
69	Protein dispatched homolog 2	DISP2	202216	206857	226388	209330	180268	195666	-0.11967	0.721657	-	-	4.6	6	-
70	Nuclear envelope pore membrane protein POM 121C	POM121C	2.1132e+06	2.04243e+06	2.17859e+06	2.12628e+06	2.03481e+06	2.02992e+06	-0.032823	0.291266	-	-	4.6	3	-
72	Carbohydrate deacetylase	YDJC	143318	152161	146793	167716	143674	128298	-0.0167639	0.0579331	-	-	19.8	6	-
74	Centromere protein X	STRA13	444063	486725	486190	500616	493542	438269	0.0144336	0.0707984	-	-	46.6	4	-
75	Protein FAM171A2	FAM171A2	498187	508812	579346	576754	537931	539280	0.0627217	0.384157	-	-	25.9	14	-
76	Small nuclear ribonucleoprotein G;Putative small nuclear ribonucleoprotein G-like protein 15	SNRPG;SNRPGP15	6.08352e+06	6.25824e+06	5.7564e+06	6.6935e+06	6.55901e+06	7.33276e+06	0.184921	2.15429	-	-	35.5	4	-
77	UPF0577 protein KIAA1324-like	KIAA1324L	399948	381517	451866	391676	354184	361499	-0.1531	1.06017	-	-	12.3	11	-
78	Nucleoside diphosphate-linked moiety X motif 19, mitochondrial	NUDT19	1.18213e+06	1.09516e+06	1.1553e+06	1.20535e+06	1.26017e+06	1.12625e+06	0.0646037	0.512735	-	-	48	15	-
80	MIF4G domain-containing protein	MIF4GD	2.02872e+06	2.04794e+06	2.14428e+06	2.24349e+06	2.13545e+06	1.98745e+06	0.0319868	0.235119	-	-	48.2	10	-
81	Very-long-chain (3R)-3-hydroxyacyl-CoA dehydratase 1	HACD1	534485	486528	475387	449633	542327	499856	-0.00678277	0.0287358	-	-	14.6	3	-
82	Espin	ESPN	1.9959e+06	2.1987e+06	2.34121e+06	2.4336e+06	2.04802e+06	2.15169e+06	0.0206178	0.0994075	-	-	15.5	10	-
86	Golgi pH regulator A;Golgi pH regulator B	GPR89A;GPR89B	330548	328234	348655	367729	327260	315804	0.00224105	0.0100689	-	-	18.8	5	-
88	Putative WAS protein family homolog 3;WAS protein family homolog 2;WAS protein family homolog 1	WASH3P;WASH2P;WASH1	234295	224514	233211	220284	215874	251848	-0.0115503	0.0511937	-	-	7.3	3	-
89	Transmembrane protein 238	TMEM238	267609	267414	276955	292484	292985	256262	0.0493156	0.274392	-	-	17.6	3	-
90	Protein FAM195B	FAM195B	1.4776e+06	1.51767e+06	1.51475e+06	1.49398e+06	1.4204e+06	1.40006e+06	-0.0644102	0.652746	-	-	67	7	-
209	Nascent polypeptide-associated complex subunit alpha;Nascent polypeptide-associated complex subunit alpha, muscle-specific form	NACA	8.73106e+07	9.16452e+07	8.9887e+07	9.65394e+07	9.94737e+07	9.43072e+07	0.110824	1.79937	-	-	30.7	8	-
210	Uncharacterized protein C11orf98	C11orf98	1.1135e+06	971937	897334	1.02864e+06	1.07645e+06	1.05863e+06	0.0904861	0.570206	-	-	43.1	6	-
211		SLC35A4	1.3094e+06	1.29367e+06	1.3092e+06	1.44724e+06	1.48716e+06	1.50577e+06	0.182434	2.47697	-	-	49.5	5	-
212		ASNSD1	1.633e+06	1.71199e+06	1.7673e+06	1.96432e+06	1.65576e+06	1.59165e+06	0.0224316	0.108412	-	-	54.2	6	-
213		SMCR7L	976767	931741	913994	930681	993487	1.12656e+06	0.10817	0.757289	-	-	50	4	-
214	Deoxyribonuclease-2-alpha	DNASE2	881545	813726	776829	871359	865765	928911	0.110203	0.928915	-	-	22.3	7	-
215	Alkyldihydroxyacetonephosphate synthase, peroxisomal	AGPS	1.29082e+07	1.29531e+07	1.31915e+07	1.36343e+07	1.45338e+07	1.38618e+07	0.105522	1.61164	-	-	47	29	-
216	UBX domain-containing protein 8	UBXN8	119901	136601	194290	143653	120895	116183	-0.219094	0.665218	-	-	13	3	-
219	Thymidine kinase 2, mitochondrial	TK2	957416	919576	1.0412e+06	1.07963e+06	997309	966321	0.0609052	0.415279	-	-	39.6	11	-
220	ATP-dependent RNA helicase DDX39A	DDX39A	2.04057e+06	2.02353e+06	2.05103e+06	1.73419e+06	1.59163e+06	1.83384e+06	-0.24752	2.72916	-	-	21.1	7	-
221	PDZ and LIM domain protein 1	PDLIM1	6.56586e+06	6.73016e+06	6.42678e+06	6.18389e+06	5.9203e+06	6.70458e+06	-0.0701292	0.684391	-	-	72.9	18	-
222	Cytosolic acyl coenzyme A thioester hydrolase	ACOT7	2.81479e+07	2.91754e+07	2.8393e+07	3.06652e+07	3.02948e+07	3.18277e+07	0.114215	1.8903	-	-	65.4	26	-
223	Unconventional myosin-Ic	MYO1C	9.50681e+06	9.15219e+06	9.31356e+06	8.22445e+06	7.52595e+06	6.86862e+06	-0.310199	3.23475	-	-	41.3	43	-
224	Synaptosomal-associated protein 23	SNAP23	2.28421e+06	2.47908e+06	2.3957e+06	2.54504e+06	2.3099e+06	2.49219e+06	0.0369941	0.288569	-	-	79.6	15	-
225	HCLS1-associated protein X-1	HAX1	323932	318683	362529	335936	305297	319164	-0.064404	0.380147	-	-	28.1	5	-
226	AH receptor-interacting protein	AIP	1.48067e+06	1.45265e+06	1.4431e+06	1.32351e+06	1.28266e+06	1.37763e+06	-0.136136	1.65149	-	-	38.5	11	-
227	GTP-binding protein 1	GTPBP1	1.59771e+06	1.50632e+06	1.56677e+06	1.53431e+06	1.56087e+06	1.51318e+06	-0.0191028	0.154307	-	-	25.1	15	-
228	Potassium channel subfamily K member 1	KCNK1	390801	380538	400938	395667	343938	364723	-0.0882043	0.610618	-	-	18.5	5	-
229	Syntaxin-binding protein 3	STXBP3	303328	331103	323912	304226	253194	260301	-0.232731	1.65225	-	-	15.9	9	-
230	AP-4 complex subunit mu-1	AP4M1	227867	230062	232263	243255	220160	195426	-0.0727775	0.365254	-	-	8.8	4	-
231	Armadillo repeat protein deleted in velo-cardio-facial syndrome	ARVCF	856056	875105	962069	939903	835363	738254	-0.104757	0.575855	-	-	21.7	16	-
232	Small acidic protein	SMAP	6.43645e+06	6.29737e+06	6.66009e+06	7.05891e+06	6.91245e+06	6.84482e+06	0.102366	1.49975	-	-	34.4	9	-
234	AP-3 complex subunit beta-1	AP3B1	1.16721e+07	1.15796e+07	1.17463e+07	1.13015e+07	1.08391e+07	1.02803e+07	-0.111404	1.52503	-	-	35.4	45	-
235	Rho-related GTP-binding protein RhoD	RHOD	463525	450409	470582	385259	344796	463459	-0.224773	1.31004	-	-	13.8	3	-
236	Galectin-8	LGALS8	451983	451346	471425	526307	439109	468677	0.0571821	0.327956	-	-	15.5	5	-
237	NADH dehydrogenase [ubiquinone] iron-sulfur protein 8, mitochondrial	NDUFS8	2.90566e+06	2.81783e+06	2.98912e+06	3.12776e+06	3.27986e+06	3.04065e+06	0.116656	1.435	-	-	31.9	6	-
238	Hyaluronan synthase 3	HAS3	266305	304232	301509	335515	298753	273991	0.0563365	0.256332	-	-	4.3	3	-
239	Tumor necrosis factor receptor superfamily member 10A	TNFRSF10A	2.71454e+06	2.92831e+06	2.72302e+06	2.44253e+06	2.10217e+06	3.05484e+06	-0.154877	0.702039	-	-	18.8	11	-
240	NF-kappa-B inhibitor epsilon	NFKBIE	150172	155079	171812	165573	160917	140340	-0.0325789	0.133219	-	-	5.8	3	-
241	26S proteasome non-ATPase regulatory subunit 11	PSMD11	2.0069e+07	2.13104e+07	1.91495e+07	1.98858e+07	2.05276e+07	2.01082e+07	0.00108444	0.0081439	-	-	56.6	30	-
242	26S proteasome non-ATPase regulatory subunit 12	PSMD12	1.69847e+07	1.80792e+07	1.79109e+07	1.86054e+07	1.86762e+07	1.77541e+07	0.0552252	0.669208	-	-	45.4	27	-
243	26S proteasome non-ATPase regulatory subunit 9	PSMD9	5.75345e+06	6.04699e+06	5.79412e+06	6.06404e+06	6.14053e+06	6.59272e+06	0.0947615	1.14629	-	-	48	13	-
244	Copper transport protein ATOX1	ATOX1	1.15451e+06	947113	1.04366e+06	1.13571e+06	1.53213e+06	1.365e+06	0.3525	2.03571	-	-	20.6	3	-
246	Tail-anchored protein insertion receptor WRB	WRB	1.04036e+06	1.06474e+06	1.16354e+06	1.27373e+06	1.18797e+06	1.05821e+06	0.104358	0.693907	-	-	42.1	6	-
247	Membrane-associated progesterone receptor component 1	PGRMC1	1.23183e+07	1.2649e+07	1.27309e+07	1.32498e+07	1.27853e+07	1.30187e+07	0.0509591	0.691822	-	-	45.1	14	-
248	Transcription elongation factor SPT5	SUPT5H	5.89973e+06	6.00071e+06	6.14513e+06	6.11467e+06	5.99371e+06	5.59899e+06	-0.0281116	0.254607	-	-	36.1	38	-
249	Transcription initiation factor TFIID subunit 4	TAF4	495493	525877	536312	552176	476127	493825	-0.035396	0.196225	-	-	11.3	10	-
250	DNA fragmentation factor subunit alpha	DFFA	1.0407e+07	1.03696e+07	1.01732e+07	9.28402e+06	1.00208e+07	1.15901e+07	-0.00865757	0.0432846	-	-	16.9	8	-
252	Regulatory factor X-associated protein	RFXAP	1.24479e+06	1.27222e+06	1.23111e+06	1.23991e+06	1.14108e+06	1.14597e+06	-0.0886655	0.880116	-	-	21	5	-
253	Huntingtin-interacting protein 1	HIP1	1.85507e+06	1.86562e+06	1.96432e+06	1.92314e+06	1.75862e+06	1.70664e+06	-0.0786985	0.69404	-	-	19.9	22	-
254	Chloride intracellular channel protein 1	CLIC1	2.48897e+07	2.4998e+07	2.38527e+07	2.64818e+07	2.68875e+07	2.60165e+07	0.106615	1.74718	-	-	78.4	18	-
255	Eukaryotic translation initiation factor 3 subunit F	EIF3F	7.84679e+06	7.8471e+06	7.83302e+06	7.05177e+06	6.5822e+06	6.6572e+06	-0.214119	3.29666	-	-	38.4	14	-
256	NEDD4-like E3 ubiquitin-protein ligase WWP2	WWP2	153539	139905	161766	144882	137815	116444	-0.193241	1.03076	-	-	4.6	4	-
257	Aryl hydrocarbon receptor nuclear translocator-like protein 1	ARNTL	251634	257986	283494	293450	261614	231250	-0.0173101	0.0647831	-	-	14.6	7	-
258	Pyruvate dehydrogenase protein X component, mitochondrial	PDHX	7.88336e+06	8.34252e+06	8.48615e+06	8.77209e+06	8.46646e+06	8.21817e+06	0.0430317	0.438543	-	-	58.5	28	-
259	Sulfhydryl oxidase 1	QSOX1	440653	422666	457466	581260	608527	560181	0.405857	4.01822	-	-	15.8	11	-
260	Dynactin subunit 6	DCTN6	1.49592e+06	1.54578e+06	1.64695e+06	1.76664e+06	1.59546e+06	1.56963e+06	0.072081	0.560869	-	-	28.4	6	-
261	Acetyl-coenzyme A transporter 1	SLC33A1	3.17164e+06	3.15781e+06	3.2739e+06	3.33205e+06	3.32826e+06	3.21429e+06	0.0401715	0.43072	-	-	26.2	15	-
262	Neural Wiskott-Aldrich syndrome protein	WASL	1.79685e+06	1.77882e+06	1.78891e+06	1.7824e+06	1.74077e+06	1.81704e+06	-0.00677622	0.0535304	-	-	34.3	18	-
263	Importin-5	IPO5	4.84121e+07	5.08763e+07	4.94302e+07	4.86825e+07	4.98725e+07	5.01891e+07	0.000422631	0.00393621	-	-	3	5	-
265	DNA-directed RNA polymerase, mitochondrial	POLRMT	262247	284496	274463	253160	222933	226815	-0.225925	1.79835	-	-	12.7	13	-
266	Eukaryotic elongation factor 2 kinase	EEF2K	338237	317688	363572	327512	308605	269452	-0.173516	1.08846	-	-	14.3	10	-
267	Histone deacetylase complex subunit SAP18	SAP18	3.80707e+06	3.6026e+06	3.51915e+06	3.02819e+06	2.85977e+06	2.8427e+06	-0.323778	4.09902	-	-	43.8	8	-
268	Echinoderm microtubule-associated protein-like 1	EML1	1.14147e+06	1.11743e+06	1.26058e+06	1.26564e+06	1.1312e+06	1.01594e+06	-0.0482098	0.239247	-	-	25.6	19	-
269	Insulin-like growth factor 2 mRNA-binding protein 3	IGF2BP3	4.76926e+06	4.44046e+06	4.26847e+06	3.52426e+06	3.2963e+06	3.12903e+06	-0.438105	4.52289	-	-	35.9	21	-
273	RNA 3-terminal phosphate cyclase	RTCA	3.10225e+06	3.14523e+06	3.24632e+06	3.28489e+06	3.08333e+06	2.96698e+06	-0.0253202	0.202914	-	-	36.1	13	-
274	Phosphatidylinositol 4-phosphate 3-kinase C2 domain-containing subunit alpha	PIK3C2A	1.10558e+06	1.02413e+06	1.06375e+06	1.02316e+06	923223	822318	-0.210938	1.60873	-	-	14.8	22	-
275	Interferon-related developmental regulator 1	IFRD1	797883	819242	907939	1.01407e+06	1.00382e+06	954185	0.236906	2.35463	-	-	18.7	10	-
276	Phosphatidylinositol 3-kinase regulatory subunit beta	PIK3R2	355943	363531	370016	327123	307012	289894	-0.239219	2.1779	-	-	19.6	12	-
277	Golgi integral membrane protein 4	GOLIM4	1.89199e+06	1.86521e+06	1.90613e+06	1.86979e+06	1.73925e+06	1.70612e+06	-0.0926087	0.994514	-	-	24.4	17	-
278	Beta-mannosidase	MANBA	2.81743e+06	2.84175e+06	3.04987e+06	2.89648e+06	2.83547e+06	2.78165e+06	-0.0320271	0.282335	-	-	24.9	21	-
279	Agrin;Agrin N-terminal 110 kDa subunit;Agrin C-terminal 110 kDa subunit;Agrin C-terminal 90 kDa fragment;Agrin C-terminal 22 kDa fragment	AGRN	182941	173706	176749	216398	202997	189864	0.190129	1.43992	-	-	7.1	11	-
280	Procollagen-lysine,2-oxoglutarate 5-dioxygenase 2	PLOD2	1.55475e+06	1.55161e+06	1.66438e+06	1.81748e+06	1.71435e+06	1.58831e+06	0.100551	0.874721	-	-	26.8	17	-
281	Exocyst complex component 5	EXOC5	1.45134e+06	1.46045e+06	1.51617e+06	1.3754e+06	1.19715e+06	1.21192e+06	-0.229163	2.30424	-	-	32.8	22	-
283	Cytochrome c oxidase subunit NDUFA4	NDUFA4	7.08621e+06	7.0061e+06	6.68246e+06	6.14723e+06	7.56749e+06	8.16078e+06	0.0648179	0.315521	-	-	55.6	5	-
284	26S proteasome non-ATPase regulatory subunit 14	PSMD14	1.70163e+07	1.72761e+07	1.86159e+07	1.88691e+07	1.95434e+07	1.69109e+07	0.0628118	0.502535	-	-	45.5	14	-
285	Zinc finger protein 593	ZNF593	707427	611957	737890	637095	660348	696138	-0.0417697	0.218177	-	-	59.7	7	-
286	Myc box-dependent-interacting protein 1	BIN1	4.35445e+06	4.24129e+06	4.45905e+06	4.37533e+06	4.29772e+06	4.2413e+06	-0.0154201	0.142969	-	-	42.1	16	-
287	Importin subunit alpha-4	KPNA3	1.20847e+06	1.15639e+06	1.1499e+06	1.20567e+06	1.23829e+06	1.17936e+06	0.0439558	0.389584	-	-	19	8	-
288	Serine/threonine-protein kinase 25	STK25	833602	879215	891241	910210	827971	844659	-0.0124135	0.0760451	-	-	19.2	9	-
290	B-cell CLL/lymphoma 9 protein	BCL9	214415	201769	239920	235230	205992	190824	-0.0555851	0.229301	-	-	3.9	5	-
291	Ladinin-1	LAD1	9.32183e+06	9.21302e+06	9.46149e+06	9.6237e+06	9.46405e+06	9.10108e+06	0.00957774	0.0896012	-	-	56.5	31	-
292	Fatty-acid amide hydrolase 1	FAAH	403920	425716	440304	516644	469885	434544	0.159506	1.17538	-	-	9.5	7	-
294	von Willebrand factor A domain-containing protein 5A	VWA5A	97906.9	98665.1	105712	114349	103641	106092	0.100043	0.561602	-	-	6	3	-
295	Pescadillo homolog	PES1	3.92361e+06	3.6497e+06	3.53346e+06	3.1975e+06	2.89466e+06	2.67198e+06	-0.344264	3.18559	-	-	44.2	25	-
297	Receptor-binding cancer antigen expressed on SiSo cells	EBAG9	1.02757e+06	1.08924e+06	1.1607e+06	1.23224e+06	1.12525e+06	1.10319e+06	0.0785501	0.582202	-	-	23.5	5	-
300	Membrane-associated phosphatidylinositol transfer protein 1	PITPNM1	26191.5	30632.8	32628.1	27200.2	24672	25371.6	-0.206859	0.855994	-	-	2.9	3	+
301	U3 small nucleolar ribonucleoprotein protein MPP10	MPHOSPH10	2.64327e+06	2.4162e+06	2.30936e+06	2.25462e+06	2.29749e+06	2.30425e+06	-0.101771	0.991025	-	-	22.8	15	-
302	Nucleolar protein 56	NOP56	1.20864e+07	1.11488e+07	1.08868e+07	1.04162e+07	1.12293e+07	1.07679e+07	-0.0733429	0.75259	-	-	56.2	36	-
303	ATP-dependent RNA helicase DDX3X	DDX3X	1.04002e+07	9.28782e+06	9.12232e+06	7.17613e+06	6.61094e+06	6.27685e+06	-0.521726	4.85664	+	-	16.5	12	-
304	Ribonuclease T2	RNASET2	753819	766140	702144	573802	647411	833212	-0.129892	0.527052	-	-	33.6	8	-
305	Podocalyxin	PODXL	6.19605e+06	6.67927e+06	6.3758e+06	6.72165e+06	6.39757e+06	6.85161e+06	0.0530455	0.553463	-	-	14.4	10	-
306	Protein CYR61	CYR61	1.6388e+06	1.53838e+06	1.41164e+06	822393	835171	1.02841e+06	-0.777656	5.01166	+	-	27.3	11	-
308	Pirin	PIR	430381	404196	420081	410025	400710	414822	-0.0335239	0.226599	-	-	23.4	6	-
309	Peroxisomal targeting signal 2 receptor	PEX7	247218	254788	279902	305109	297654	282944	0.181157	1.43317	-	-	12.9	3	-
310	Importin subunit alpha-3	KPNA4	1.03925e+07	1.0543e+07	1.11019e+07	1.14926e+07	1.0826e+07	1.07919e+07	0.0475028	0.509267	-	-	28.4	12	-
312	Transcription factor E2F3	E2F3	260397	298026	303149	299395	277577	285376	0.00387446	0.016771	-	-	24.9	7	-
313	Serine/threonine-protein phosphatase 6 catalytic subunit;Serine/threonine-protein phosphatase 6 catalytic subunit, N-terminally processed	PPP6C	7.45047e+06	7.69075e+06	7.95479e+06	8.29882e+06	7.64494e+06	7.72314e+06	0.0347723	0.321299	-	-	43.6	13	-
315	Nucleoside diphosphate kinase, mitochondrial	NME4	285085	295297	318321	320737	316309	298618	0.0589961	0.367472	-	-	23.5	6	-
316	Cocaine esterase	CES2	73420.3	70157.2	76830	82966.1	83321.5	78826.9	0.153819	0.930034	-	-	11.4	5	+
317	Lysosomal alpha-mannosidase;Lysosomal alpha-mannosidase A peptide;Lysosomal alpha-mannosidase B peptide;Lysosomal alpha-mannosidase C peptide;Lysosomal alpha-mannosidase D peptide;Lysosomal alpha-mannosidase E peptide	MAN2B1	3.82029e+06	4.09736e+06	4.11334e+06	4.32397e+06	4.0423e+06	5.41429e+06	0.185206	1.10473	-	-	26.4	22	-
318	Ubiquitin-conjugating enzyme E2 C	UBE2C	2.34789e+06	2.32537e+06	2.3558e+06	2.40923e+06	2.16046e+06	2.27055e+06	-0.040697	0.349176	-	-	54.2	12	-
319	Pyridoxal kinase	PDXK	4.74164e+06	4.81513e+06	5.20704e+06	5.63866e+06	5.40008e+06	5.37412e+06	0.153645	1.96672	-	-	33.3	13	-
320	Acyl-CoA desaturase	SCD	7.5185e+06	6.77956e+06	7.57781e+06	7.25269e+06	8.15276e+06	7.12886e+06	0.0420201	0.2818	-	-	17	7	-
322	Lipid phosphate phosphohydrolase 3	PPAP2B	142730	155564	148670	168566	142938	161074	0.077841	0.398418	-	-	14.5	4	-
323	AT-rich interactive domain-containing protein 1A	ARID1A	1.52806e+06	1.54718e+06	1.6025e+06	1.55238e+06	1.30253e+06	1.29456e+06	-0.177803	1.44223	-	-	14.2	23	-
327	C2 domain-containing protein 2-like	C2CD2L	880778	919493	1.00708e+06	975950	891439	926104	-0.00587053	0.0310495	-	-	22.4	12	-
328	Transmembrane protein 194A	TMEM194A	788429	822415	844464	888952	875305	757110	0.0351697	0.197339	-	-	17.3	7	-
330	Thioredoxin domain-containing protein 9	TXNDC9	1.16022e+06	1.16922e+06	1.16459e+06	1.20724e+06	1.21863e+06	1.1227e+06	0.0213951	0.158436	-	-	31.9	8	-
331	Dihydropyrimidinase-related protein 4	DPYSL4	425241	418170	449857	469652	449677	419173	0.0487319	0.30964	-	-	22	9	-
333	TRAF-type zinc finger domain-containing protein 1	TRAFD1	1.07761e+06	1.03745e+06	1.02518e+06	893951	852364	1.19105e+06	-0.112242	0.478066	-	-	20.4	10	-
334	Cytochrome c oxidase subunit 7A-related protein, mitochondrial	COX7A2L	2.29896e+06	2.26026e+06	2.24398e+06	2.2687e+06	2.515e+06	2.49542e+06	0.09606	1.00561	-	-	34.2	5	-
335	Acyl carrier protein, mitochondrial	NDUFAB1	642451	631973	673060	638030	720619	657769	0.0487517	0.327248	-	-	21.2	3	-
336	Ubiquitin domain-containing protein UBFD1	UBFD1	4.42733e+06	4.51929e+06	4.34021e+06	4.11223e+06	3.89215e+06	4.54756e+06	-0.0849069	0.747263	-	-	36.2	10	-
338	Citron Rho-interacting kinase	CIT	827805	822333	891933	883448	803427	723071	-0.0808328	0.489853	-	-	11.6	25	-
339	Coatomer subunit epsilon	COPE	1.85192e+06	1.88559e+06	1.83155e+06	1.86096e+06	1.81468e+06	1.88351e+06	-0.00263811	0.0201232	-	-	47.1	13	-
341	AP-3 complex subunit delta-1	AP3D1	9.39088e+06	8.8834e+06	8.88739e+06	8.43168e+06	8.55429e+06	8.40642e+06	-0.0967234	1.42363	-	-	31.1	37	-
342	Copper chaperone for superoxide dismutase	CCS	1.05383e+06	1.02866e+06	1.10185e+06	1.12763e+06	965040	940839	-0.0741201	0.467535	-	-	18.6	6	-
345	Segment polarity protein dishevelled homolog DVL-1;Putative segment polarity protein dishevelled homolog DVL1P1	DVL1;DVL1P1	195208	183036	222332	183954	178282	171728	-0.165408	1.02953	-	-	7.3	3	-
346	Segment polarity protein dishevelled homolog DVL-2	DVL2	1.03755e+06	973746	1.04508e+06	988460	893607	799799	-0.193247	1.46977	-	-	17.3	10	-
347	Chromodomain-helicase-DNA-binding protein 1	CHD1	153497	146013	144841	118687	104105	101597	-0.456905	3.28061	-	-	1.9	3	-
348	Golgi SNAP receptor complex member 2	GOSR2	3.11299e+06	3.19759e+06	3.33199e+06	3.35883e+06	3.30779e+06	2.98993e+06	0.000756697	0.0046055	-	-	34.4	6	-
349	Torsin-1A	TOR1A	2.16895e+06	2.13655e+06	2.22085e+06	2.04477e+06	2.18516e+06	2.04786e+06	-0.0565333	0.568586	-	-	25.9	9	-
350	Torsin-1B	TOR1B	950085	916616	969272	966025	936342	852225	-0.0436486	0.301384	-	-	31.8	9	-
351	Syntaxin-16	STX16	54204.7	58079.5	67417.8	61212.9	66441.2	62026.6	0.083074	0.328319	-	-	11.5	3	+
353	Disintegrin and metalloproteinase domain-containing protein 10	ADAM10	7.58107e+06	7.53547e+06	7.41861e+06	7.17403e+06	6.96277e+06	7.84178e+06	-0.0378741	0.332503	-	-	42.5	30	-
354	ATP-binding cassette sub-family D member 4	ABCD4	353880	403645	428942	422251	359558	329662	-0.0972713	0.427771	-	-	14.7	8	-
355	Etoposide-induced protein 2.4 homolog	EI24	2.79893e+06	2.94762e+06	2.95169e+06	3.1035e+06	3.09361e+06	2.93567e+06	0.0703017	0.782176	-	-	24.4	10	-
356	Tumor protein p53-inducible protein 11	TP53I11	1.03687e+06	1.11784e+06	1.16354e+06	1.24001e+06	1.2278e+06	1.16246e+06	0.130713	1.26216	-	-	24.3	5	-
357	Prostaglandin E synthase	PTGES	844855	859652	836144	799506	792254	856190	-0.0544008	0.454589	-	-	19.1	4	-
358	Histone-lysine N-methyltransferase 2D	KMT2D	306107	337844	339539	338435	276206	314030	-0.0861476	0.452517	-	-	1.1	7	-
359	Apoptotic protease-activating factor 1	APAF1	198925	194215	210164	190928	182819	170685	-0.14887	1.06546	-	-	6.7	7	-
360	Serine/threonine-protein kinase RIO3	RIOK3	3.36302e+06	3.45784e+06	3.30811e+06	3.32532e+06	3.32766e+06	3.32229e+06	-0.0218186	0.213527	-	-	24.7	14	-
361	Inositol monophosphatase 2	IMPA2	5.55831e+06	6.11752e+06	6.30008e+06	6.81156e+06	6.30641e+06	6.37682e+06	0.118226	1.20707	-	-	35.2	10	-
362	Dual specificity mitogen-activated protein kinase kinase 7	MAP2K7	1.11964e+06	1.10929e+06	1.11095e+06	1.04815e+06	1.03823e+06	974888	-0.126398	1.42686	-	-	13.8	6	-
363	Acyl-coenzyme A thioesterase 8	ACOT8	1.32253e+06	1.38467e+06	1.42263e+06	1.5152e+06	1.37442e+06	1.44535e+06	0.0694482	0.609535	-	-	43.3	11	-
364	CDP-diacylglycerol--inositol 3-phosphatidyltransferase	CDIPT	4.52946e+06	4.97321e+06	4.99922e+06	5.84116e+06	5.36842e+06	5.32445e+06	0.189389	2.14175	-	-	18.3	4	-
365	Programmed cell death protein 5	PDCD5	3.27572e+07	3.53379e+07	3.49897e+07	3.70754e+07	3.39421e+07	3.52076e+07	0.0431542	0.424539	-	-	81.6	13	-
366	Protein arginine N-methyltransferase 5;Protein arginine N-methyltransferase 5, N-terminally processed	PRMT5	2.95886e+07	2.93472e+07	2.92099e+07	2.97305e+07	3.15835e+07	3.03397e+07	0.0558667	0.778259	-	-	48.4	32	-
367	Na(+)/H(+) exchange regulatory cofactor NHE-RF1	SLC9A3R1	2.56612e+07	2.70752e+07	2.71591e+07	2.70437e+07	2.78595e+07	2.74169e+07	0.0435105	0.545537	-	-	77.4	30	-
368	Serine/threonine-protein kinase Chk1	CHEK1	4.89262e+06	4.81201e+06	4.91715e+06	3.99165e+06	3.95628e+06	3.96446e+06	-0.295605	4.60007	-	-	39.9	20	-
369	Tumor necrosis factor receptor superfamily member 10B	TNFRSF10B	1.31605e+06	1.31775e+06	1.44443e+06	1.45417e+06	1.4079e+06	1.43648e+06	0.0771608	0.723104	-	-	21.9	8	-
370	Fucose-1-phosphate guanylyltransferase	FPGT	1.49891e+06	1.53082e+06	1.60146e+06	1.65363e+06	1.60665e+06	1.45443e+06	0.0241813	0.156256	-	-	30.1	15	-
371	Tripeptidyl-peptidase 1	TPP1	3.70699e+06	3.68874e+06	3.703e+06	3.76047e+06	4.08969e+06	3.71579e+06	0.0581675	0.589127	-	-	26.3	11	-
372	Guanine nucleotide-binding protein subunit beta-5	GNB5	79602.5	80847.4	99068.9	100454	96311.4	87293.8	0.135201	0.59324	-	-	18.4	5	+
373	Transcription elongation regulator 1	TCERG1	1.7324e+06	1.65757e+06	1.74844e+06	1.56414e+06	1.40851e+06	1.49074e+06	-0.204116	2.35991	-	-	17.5	21	-
374	Kinetochore protein NDC80 homolog	NDC80	931586	919493	964533	897113	808620	745068	-0.204078	1.73637	-	-	19.9	14	-
375	Transportin-2	TNPO2	2.74386e+06	2.64874e+06	2.7089e+06	2.35062e+06	2.25282e+06	2.43031e+06	-0.204436	2.77646	-	-	16.7	11	-
376	Heparan sulfate glucosamine 3-O-sulfotransferase 1	HS3ST1	124487	127180	142121	190119	279100	197430	0.739676	3.38689	+	-	13.4	4	-
377	Protein unc-13 homolog B	UNC13B	78913.7	70314.2	79545.1	72539.6	73279	64353.6	-0.122559	0.593681	-	-	4	5	+
379	DNA-directed RNA polymerase III subunit RPC1	POLR3A	754501	737592	804804	743986	690963	619681	-0.163858	1.24767	-	-	16.1	18	-
380	Ras-related protein M-Ras	MRAS	413996	436764	454017	497990	457563	455466	0.112738	0.896164	-	-	44.2	9	-
381	Tetraspanin-4	TSPAN4	885552	1.00917e+06	1.10488e+06	1.19002e+06	941091	1.08701e+06	0.10068	0.469582	-	-	6.7	3	-
382	Proteasome subunit alpha type-7	PSMA7	8.01379e+07	8.49212e+07	8.70354e+07	1.01378e+08	9.12312e+07	9.22421e+07	0.175472	2.18765	-	-	25.8	9	-
384	Secretory carrier-associated membrane protein 3	SCAMP3	1.4805e+07	1.56904e+07	1.53256e+07	1.57969e+07	1.65132e+07	1.52445e+07	0.0532124	0.600122	-	-	46.1	19	-
385	Phytanoyl-CoA dioxygenase, peroxisomal	PHYH	168978	169875	177820	170110	163348	160375	-0.0652862	0.401987	-	-	23.1	8	-
386	5-oxoprolinase	OPLAH	1.49371e+06	1.54265e+06	1.69945e+06	1.67064e+06	1.58991e+06	1.48625e+06	0.00388491	0.0204445	-	-	22.7	24	-
387	Transcription regulator protein BACH1	BACH1	1.53062e+06	1.62148e+06	1.70419e+06	1.67789e+06	1.49281e+06	1.62264e+06	-0.0191652	0.116485	-	-	26.4	18	-
388	[3-methyl-2-oxobutanoate dehydrogenase [lipoamide]] kinase, mitochondrial	BCKDK	3.71603e+06	3.96559e+06	4.15712e+06	4.47049e+06	4.18085e+06	3.7209e+06	0.0609998	0.389857	-	-	45.1	11	-
389	Microsomal glutathione S-transferase 3	MGST3	3.43463e+06	3.39668e+06	3.32204e+06	3.46323e+06	3.93974e+06	3.87399e+06	0.14923	1.62665	-	-	30.9	5	-
390	Gem-associated protein 2	GEMIN2	882909	846582	883555	821805	827578	805100	-0.0901253	0.935761	-	-	11.6	3	-
391	Interferon regulatory factor 6	IRF6	110950	107428	120960	114202	106263	104924	-0.0597452	0.290915	-	-	11.3	4	-
392	Tax1-binding protein 3	TAX1BP3	653934	630436	625904	610879	556283	540835	-0.163181	1.50484	-	-	45.2	4	-
393	PDZ domain-containing protein GIPC1	GIPC1	1.53684e+06	1.55383e+06	1.59719e+06	1.56278e+06	1.42494e+06	1.37001e+06	-0.107381	1.00188	-	-	42.9	13	-
396	Mitochondrial import inner membrane translocase subunit Tim23;Putative mitochondrial import inner membrane translocase subunit Tim23B	TIMM23;TIMM23B	5.73648e+06	6.36445e+06	6.63546e+06	7.08601e+06	6.66802e+06	6.51122e+06	0.114921	1.07413	-	-	37.3	8	-
397	Histone acetyltransferase type B catalytic subunit	HAT1	2.51122e+06	2.53679e+06	2.27553e+06	1.95885e+06	1.90362e+06	2.35757e+06	-0.240513	1.79635	-	-	35.3	12	-
398	Peripheral plasma membrane protein CASK	CASK	4.77037e+06	4.6629e+06	4.63465e+06	4.54317e+06	4.44171e+06	4.67612e+06	-0.0425528	0.480826	-	-	33	29	-
399	Phospholipase D2	PLD2	1.42926e+06	1.4556e+06	1.5826e+06	1.54891e+06	1.42646e+06	1.44598e+06	-0.0144842	0.0911642	-	-	24.1	22	-
400	Proepiregulin;Epiregulin	EREG	318485	387394	335521	451902	415917	428283	0.319813	2.44859	-	-	19.5	3	-
401	Cytochrome b-c1 complex subunit 8	UQCRQ	8.43158e+06	8.9097e+06	8.61077e+06	8.93846e+06	8.36795e+06	1.07428e+07	0.104293	0.651547	-	-	67.1	9	-
402	Myosin regulatory light chain 12A;Myosin regulatory light chain 12B	MYL12A;MYL12B	6.3928e+06	5.90651e+06	6.53311e+06	6.4868e+06	6.38819e+06	5.49809e+06	-0.0382266	0.231123	-	-	18.1	4	-
403	Hepatocyte growth factor-regulated tyrosine kinase substrate	HGS	7.48457e+06	7.49561e+06	7.36971e+06	7.06227e+06	7.23392e+06	7.94258e+06	-0.00901765	0.0655491	-	-	26.5	22	-
404	Aurora kinase A	AURKA	742805	736557	754483	744721	700643	649306	-0.0949965	0.773928	-	-	26.6	8	-
405	Ras-related protein Rab-7L1	RAB29	1.36217e+06	1.39272e+06	1.47684e+06	1.54072e+06	1.51368e+06	1.37387e+06	0.0645268	0.50472	-	-	35	7	-
406	Calmegin	CLGN	479458	457314	517387	531726	484678	433772	-0.00706203	0.0288754	-	-	13.4	6	-
407	Down syndrome critical region protein 3	DSCR3	169958	167713	165984	157307	151751	150107	-0.133645	1.01749	-	-	17.8	3	-
408	Protein phosphatase 1 regulatory subunit 12A	PPP1R12A	1.35254e+07	1.3217e+07	1.38823e+07	1.39388e+07	1.38027e+07	1.28298e+07	-0.00258435	0.0200706	-	-	42.2	57	-
409	Very long-chain acyl-CoA synthetase	SLC27A2	674846	640908	703537	623031	570441	577785	-0.189129	1.82285	-	-	16.8	10	-
410	Cyclin-G-associated kinase	GAK	1.87638e+06	1.81498e+06	1.81952e+06	1.69123e+06	1.47587e+06	1.58862e+06	-0.214686	2.33964	-	-	19.1	23	-
413	Exportin-1	XPO1	1.13857e+07	1.15081e+07	1.11588e+07	9.7971e+06	9.21983e+06	9.39086e+06	-0.261824	4.08064	-	-	32.1	34	-
414	TATA-binding protein-associated factor 172	BTAF1	1.73811e+06	1.75646e+06	1.98735e+06	1.80498e+06	1.76225e+06	1.60083e+06	-0.0842721	0.603881	-	-	23.1	39	-
415	Rho guanine nucleotide exchange factor 10	ARHGEF10	1.3002e+06	1.29868e+06	1.3255e+06	1.25566e+06	1.17315e+06	1.11727e+06	-0.147833	1.57122	-	-	17.8	20	-
416	Zinc finger protein 609	ZNF609	1.67273e+06	1.61302e+06	1.75309e+06	1.71843e+06	1.51398e+06	1.51036e+06	-0.0891757	0.713102	-	-	16.2	20	-
418	Protein transport protein Sec16A	SEC16A	1.26482e+06	1.25602e+06	1.36568e+06	1.28171e+06	1.1666e+06	1.06405e+06	-0.149155	1.15778	-	-	13.8	25	-
419	Plexin-B2	PLXNB2	1.12382e+07	1.12236e+07	1.23992e+07	1.15651e+07	1.13644e+07	1.20493e+07	0.00601661	0.0430385	-	-	37.1	57	-
420	Apoptosis-resistant E3 ubiquitin protein ligase 1	AREL1	29139.3	32211	31548.7	38388.3	34464.4	20562.1	-0.0407803	0.0700061	-	-	3.9	3	+
421	Protein KHNYN	KHNYN	107932	119733	136540	126070	126955	102216	-0.0363657	0.115084	-	-	4.4	3	-
422	Tectonin beta-propeller repeat-containing protein 2	TECPR2	2.20212e+06	2.23232e+06	2.3612e+06	2.35357e+06	2.24718e+06	2.33504e+06	0.0298174	0.258046	-	-	21	28	-
423	U2 snRNP-associated SURP motif-containing protein	U2SURP	4.76909e+06	4.66035e+06	4.55865e+06	4.29015e+06	3.87269e+06	3.89183e+06	-0.215982	2.70998	-	-	25.9	29	-
424	Synaptojanin-2	SYNJ2	85955.2	101427	101457	92637.5	99134.9	91846.6	-0.0228453	0.0858544	-	-	2.9	4	+
425	Kinesin-like protein KIF3B;Kinesin-like protein KIF3B, N-terminally processed	KIF3B	917690	866967	925727	886284	834848	788864	-0.111837	0.992179	-	-	15.3	10	-
426	Phosphoribosylformylglycinamidine synthase	PFAS	9.77875e+06	9.34125e+06	9.19519e+06	8.76915e+06	8.19067e+06	7.96439e+06	-0.184721	2.45594	-	-	33.9	37	-
428	Serine/threonine-protein phosphatase 6 regulatory ankyrin repeat subunit A	ANKRD28	1.49686e+06	1.47114e+06	1.55066e+06	1.45533e+06	1.3713e+06	1.32827e+06	-0.121777	1.31901	-	-	22.5	19	-
429	Rho guanine nucleotide exchange factor 11	ARHGEF11	32853.6	27517.4	27475.7	30949.9	26554.7	23192.8	-0.127324	0.395725	-	-	2	3	+
430	Mitochondrial ribonuclease P protein 3	KIAA0391	192813	202928	189931	145585	107423	107136	-0.716346	3.75209	+	-	11.5	6	-
431	Inhibitor of nuclear factor kappa-B kinase subunit alpha	CHUK	1.79719e+06	1.7281e+06	1.74456e+06	1.58021e+06	1.33409e+06	1.40549e+06	-0.290249	2.83949	-	-	23.9	17	-
432	U6 snRNA-associated Sm-like protein LSm1	LSM1	503310	537023	487583	587320	533504	577722	0.152647	1.33438	-	-	35.3	4	-
433	Niemann-Pick C1 protein	NPC1	3.49217e+06	3.59791e+06	3.71475e+06	2.15358e+06	2.19464e+06	2.11767e+06	-0.740448	7.56471	+	-	14.2	17	-
434	1-acyl-sn-glycerol-3-phosphate acyltransferase beta	AGPAT2	612828	592985	627913	693172	653199	619149	0.0989924	0.83036	-	-	14.7	5	-
435	Sphingolipid delta(4)-desaturase DES1	DEGS1	640320	638713	707858	746328	723614	672023	0.108706	0.856196	-	-	19.2	7	-
436	Secretory carrier-associated membrane protein 1	SCAMP1	1.04241e+07	1.15311e+07	1.18695e+07	1.25409e+07	1.16034e+07	1.13345e+07	0.0697336	0.583426	-	-	46.2	17	-
437	Secretory carrier-associated membrane protein 2	SCAMP2	1.6093e+06	1.5826e+06	1.84766e+06	1.73282e+06	1.65163e+06	1.6002e+06	-0.0130567	0.0704882	-	-	16.7	6	-
438	Actin-related protein 2/3 complex subunit 1B	ARPC1B	2.82775e+07	2.67612e+07	2.88062e+07	2.8198e+07	2.9838e+07	2.90812e+07	0.0555539	0.662552	-	-	51.6	21	-
439	Actin-related protein 2/3 complex subunit 2	ARPC2	2.11755e+07	2.11321e+07	2.35258e+07	2.39442e+07	2.4542e+07	2.30457e+07	0.121117	1.4227	-	-	51	23	-
440	Actin-related protein 2/3 complex subunit 3	ARPC3	1.46779e+07	1.47599e+07	1.43107e+07	1.51194e+07	1.54151e+07	1.68504e+07	0.113702	1.41707	-	-	53.4	10	-
441	Protein Mdm4	MDM4	132739	128668	152148	146730	130918	113950	-0.0824967	0.32068	-	-	14.5	5	-
443	Zinc finger and BTB domain-containing protein 7B	ZBTB7B	611993	570257	595456	606940	590205	693728	0.0860066	0.570514	-	-	18.2	8	-
444	DNA-directed RNA polymerases I and III subunit RPAC1	POLR1C	1.42074e+06	1.31784e+06	1.45599e+06	1.2544e+06	1.19967e+06	1.05821e+06	-0.258516	2.27037	-	-	36.4	10	-
445	Phospholipid scramblase 1	PLSCR1	1.24828e+06	1.25545e+06	1.34929e+06	1.29316e+06	1.11577e+06	1.24155e+06	-0.0797496	0.588335	-	-	22.8	5	-
446	Membrane-associated progesterone receptor component 2	PGRMC2	7.96093e+06	8.47486e+06	8.55268e+06	9.81916e+06	9.25865e+06	9.34369e+06	0.185964	2.64921	-	-	47.1	12	-
447	Centrin-3	CETN3	1.29389e+06	1.2875e+06	1.41619e+06	1.46037e+06	1.38592e+06	1.25898e+06	0.037042	0.224038	-	-	23.4	5	-
449	Prefoldin subunit 6	PFDN6	5.31877e+06	5.78551e+06	5.50337e+06	5.93328e+06	5.74848e+06	8.95613e+06	0.283677	1.13805	-	-	62	14	-
450	WD repeat-containing protein 46	WDR46	2.35786e+06	2.16047e+06	2.16693e+06	2.14087e+06	2.2015e+06	2.14961e+06	-0.041241	0.360742	-	-	37.9	22	-
451	NF-kappa-B-repressing factor	NKRF	867139	796176	831917	734439	723997	654054	-0.241252	2.34144	-	-	9.3	6	-
452	Dihydroxyacetone phosphate acyltransferase	GNPAT	6.01396e+06	6.25422e+06	6.1639e+06	6.11467e+06	5.93926e+06	6.33299e+06	-0.00384779	0.0317991	-	-	40.3	28	-
453	Laminin subunit alpha-5	LAMA5	399965	393863	473785	467982	416814	384612	0.00248782	0.00885035	-	-	4.3	15	-
456	Protein CASC3	CASC3	1.58185e+06	1.87211e+06	2.16087e+06	2.49946e+06	1.84221e+06	1.88017e+06	0.145341	0.524982	-	-	23.2	15	-
457	28S ribosomal protein S12, mitochondrial	MRPS12	239622	205032	221109	184164	193549	176351	-0.26308	1.96809	-	-	30.4	3	-
459	Peroxisomal acyl-coenzyme A oxidase 3	ACOX3	3.19082e+06	3.15649e+06	3.52873e+06	3.78978e+06	3.67272e+06	3.49634e+06	0.151138	1.62674	-	-	34.6	20	-
460	Protein RER1	RER1	4.11729e+06	3.99371e+06	4.15087e+06	4.42659e+06	4.59065e+06	4.32791e+06	0.12191	1.72119	-	-	41.3	7	-
461	Surfeit locus protein 4	SURF4	4.08856e+06	4.19592e+06	4.70032e+06	4.71438e+06	4608400	4.11921e+06	0.0501202	0.320411	-	-	22.3	6	-
462	Mitogen-activated protein kinase 13	MAPK13	1.55799e+06	1.58754e+06	1.60923e+06	1.64124e+06	1.6729e+06	1.61815e+06	0.0528809	0.553713	-	-	34.8	11	-
463	Serine palmitoyltransferase 1	SPTLC1	8.26927e+06	8.20697e+06	8.33471e+06	8.38389e+06	8.23716e+06	8.14033e+06	-0.00296285	0.027778	-	-	27.9	16	-
464	Serine palmitoyltransferase 2	SPTLC2	6.20909e+06	6.2894e+06	6.11642e+06	6.11677e+06	6.16978e+06	6.15643e+06	-0.0133033	0.134922	-	-	52.1	27	-
465	Fanconi anemia group G protein	FANCG	203980	218201	234177	224423	190070	173690	-0.164142	0.833051	-	-	7.9	5	-
469	Phosphomannomutase 2	PMM2	4.54728e+06	4.65517e+06	4.46293e+06	5.15005e+06	5.20637e+06	5.04928e+06	0.173037	2.73254	-	-	41.5	11	-
471	DNA-directed RNA polymerase III subunit RPC7	POLR3G	2.08993e+06	2.10211e+06	2.19602e+06	2.26124e+06	2.20946e+06	2.14961e+06	0.0515653	0.526056	-	-	38.1	9	-
472	Transmembrane 9 superfamily member 1	TM9SF1	2.0872e+06	2.17395e+06	2.35779e+06	2.62444e+06	2.40348e+06	2.20575e+06	0.126358	0.964551	-	-	25.8	10	-
473	Type II inositol 3,4-bisphosphate 4-phosphatase	INPP4B	300549	305547	348646	371657	334954	299828	0.073771	0.342337	-	-	8.4	7	-
474	E3 ubiquitin-protein ligase Midline-1	MID1	915048	919000	985572	980971	862276	840590	-0.0737036	0.496062	-	-	17.2	12	-
475	High mobility group protein B3	HMGB3	9.12064e+06	9.59443e+06	9.7818e+06	1.06146e+07	1.04952e+07	9.87441e+06	0.120633	1.59272	-	-	52	14	-
476	Protein phosphatase 1G	PPM1G	4.17185e+06	4.1069e+06	4.12348e+06	3.90132e+06	3.70156e+06	3.68866e+06	-0.135801	1.98064	-	-	40.3	19	-
477	Phosphatidylinositol 3,4,5-trisphosphate 5-phosphatase 2	INPPL1	256084	248237	252828	236186	200194	205068	-0.24302	1.83768	-	-	11	12	-
478	Fanconi anemia group A protein	FANCA	96398	108463	111512	107826	98098.3	94798.7	-0.0725108	0.328879	-	-	2.7	4	-
479	Eukaryotic translation initiation factor 3 subunit D	EIF3D	6.8482e+06	6.47336e+06	6.26501e+06	5.35423e+06	4.99895e+06	4.86907e+06	-0.363869	4.32771	-	-	55.7	24	-
480	Eukaryotic translation initiation factor 3 subunit H	EIF3H	1.05315e+07	1.07288e+07	1.05996e+07	1.04595e+07	1.03097e+07	1.00423e+07	-0.0484335	0.646706	-	-	45.7	18	-
481	Monocarboxylate transporter 6	SLC16A5	226060	213368	266455	260438	269641	232366	0.114815	0.561579	-	-	5	3	-
482	Histone deacetylase 3	HDAC3	1.09287e+06	1.23103e+06	1.14658e+06	1.17626e+06	1.10761e+06	1.10193e+06	-0.0345495	0.236051	-	-	19.9	7	-
483	Branched-chain-amino-acid aminotransferase, mitochondrial	BCAT2	4.57498e+06	4.7114e+06	4.86967e+06	5.22704e+06	5.29521e+06	5.22135e+06	0.153786	2.34056	-	-	46.9	15	-
484	Baculoviral IAP repeat-containing protein 5	BIRC5	522184	521635	508185	491383	536136	696305	0.135404	0.589313	-	-	26.1	3	-
485	Importin-8	IPO8	383478	392770	408519	375470	327280	317443	-0.219172	1.70871	-	-	10	8	-
486	Syntaxin-7	STX7	2.44124e+06	2.56367e+06	2.49236e+06	2.16829e+06	2.13283e+06	2.1062e+06	-0.226456	3.24631	-	-	43.9	8	-
487	Monocarboxylate transporter 7	SLC16A6	305920	330561	355687	475093	425698	441222	0.436957	3.59076	-	-	11.3	5	-
489	Monocarboxylate transporter 4	SLC16A3	1.11947e+07	1.10099e+07	1.16316e+07	1.24925e+07	1.41597e+07	1.28496e+07	0.221636	2.72673	-	-	25.4	17	-
490	High affinity copper uptake protein 1	SLC31A1	414465	427549	452719	425696	423036	400421	-0.0512772	0.349466	-	-	16.3	3	-
491	Canalicular multispecific organic anion transporter 2	ABCC3	97310.1	99265.2	103893	109349	99578.6	94144.4	0.0102279	0.0396586	-	-	4.7	5	-
492	Multidrug resistance-associated protein 4	ABCC4	1.51118e+07	1.56189e+07	1.65604e+07	1.80803e+07	1.75186e+07	1.67868e+07	0.147971	1.96158	-	-	39.4	58	-
493	Multidrug resistance-associated protein 5	ABCC5	344827	353223	358881	357551	372587	344647	0.023629	0.142908	-	-	8.5	12	-
494	DNA-directed RNA polymerase I subunit RPA34	CD3EAP	986570	951058	923879	969858	954009	979740	0.0215055	0.161264	-	-	31.8	12	-
495	Toll-like receptor 3	TLR3	173590	176517	204553	202860	178191	140611	-0.100783	0.335771	-	-	8	6	-
496	Prolyl 4-hydroxylase subunit alpha-2	P4HA2	3.7919e+06	3.73888e+06	3.95299e+06	3.94355e+06	3.94156e+06	3.73103e+06	0.0164525	0.139466	-	-	45	21	-
497	Melanoma-associated antigen B2	MAGEB2	1.64903e+07	1.56986e+07	1.53939e+07	1.38611e+07	1.34417e+07	1.28757e+07	-0.244066	3.51416	-	-	35.4	14	-
498	Calpain-5	CAPN5	1.9081e+06	1.95744e+06	2.06003e+06	2.08584e+06	1.93488e+06	1.96105e+06	0.0135752	0.0961635	-	-	38	22	-
499	Synaptobrevin homolog YKT6	YKT6	1.25126e+07	1.25438e+07	1.273e+07	1.30219e+07	1.44037e+07	1.34183e+07	0.111	1.46766	-	-	16.2	5	-
503	Actin-related protein 2/3 complex subunit 5	ARPC5	1.95089e+07	1.82353e+07	2.02061e+07	1.92094e+07	2.16439e+07	2.0966e+07	0.0927188	0.899851	-	-	60.3	10	-
504	DNA-directed RNA polymerase II subunit RPB4	POLR2D	7.28313e+06	7.36343e+06	7.67561e+06	8.29577e+06	7.68678e+06	7.57736e+06	0.077078	0.868431	-	-	56.3	9	-
507	3-phosphoinositide-dependent protein kinase 1;Putative 3-phosphoinositide-dependent protein kinase 2	PDPK1;PDPK2P	1.04982e+06	1.08069e+06	1.09522e+06	1.02039e+06	1.00575e+06	929778	-0.126989	1.30891	-	-	30.2	14	-
508	Tapasin	TAPBP	142457	148166	160241	150270	138471	141352	-0.0671847	0.361142	-	-	7.8	3	-
509	Period circadian protein homolog 1	PER1	221183	215850	230434	220316	214835	189311	-0.0986867	0.593437	-	-	13.1	12	-
510	RING finger protein 113A	RNF113A	1.748e+06	1.87483e+06	1.90301e+06	1.95623e+06	1.67754e+06	1.96532e+06	0.0161488	0.0853364	-	-	26.2	8	-
511	Claudin-3	CLDN3	996289	1.09417e+06	1.17842e+06	1.41384e+06	1.24253e+06	1.2954e+06	0.274988	2.34965	-	-	15.9	5	-
512	Intermediate conductance calcium-activated potassium channel protein 4	KCNN4	1.06952e+06	1.05965e+06	1.12042e+06	1.27478e+06	1.23083e+06	1.19554e+06	0.18765	2.25422	-	-	21.5	9	-
513	Pre-mRNA-splicing factor ATP-dependent RNA helicase DHX15	DHX15	2.95093e+07	2.99661e+07	3.05413e+07	3.09142e+07	3.13798e+07	3.03501e+07	0.0415133	0.564994	-	-	49.1	51	-
514	mRNA cap guanine-N7 methyltransferase	RNMT	1.81415e+07	1.79657e+07	1.8362e+07	1.80257e+07	1.74178e+07	1.89353e+07	-0.00319113	0.0268609	-	-	50.4	28	-
515	Zinc finger ZZ-type and EF-hand domain-containing protein 1	ZZEF1	3.75337e+07	3.10372e+07	2.75458e+07	3.03775e+07	3.537e+07	3.9702e+07	0.136907	0.573702	-	-	12.9	34	-
516	Arf-GAP with SH3 domain, ANK repeat and PH domain-containing protein 2	ASAP2	28498.3	22650.3	26531.8	36884.2	38541.3	25227.6	0.355429	1.12677	-	-	5.1	4	+
517	TELO2-interacting protein 1 homolog	TTI1	591141	568465	625734	573634	533897	470837	-0.181401	1.30342	-	-	8	8	-
518	Plexin-B1	PLXNB1	56925.8	56503.7	63973.1	73075.2	56257.6	47273.6	-0.0274766	0.0645647	-	-	3.4	7	+
520	Signal-induced proliferation-associated 1-like protein 1	SIPA1L1	167674	164130	172447	162716	145872	121651	-0.238942	1.28349	-	-	7.2	11	-
521	Zinc finger and BTB domain-containing protein 24	ZBTB24	213034	195670	219157	225147	199962	225072	0.0498379	0.252182	-	-	10.5	3	-
522	Cytochrome b5 type B	CYB5B	1.95081e+07	2.02312e+07	2.1712e+07	2.43108e+07	2.49171e+07	2.40996e+07	0.256201	3.56877	-	-	77.3	12	-
523	U4/U6 small nuclear ribonucleoprotein Prp4	PRPF4	3.95472e+06	3.97702e+06	3.96077e+06	3.71541e+06	3.63783e+06	3.46097e+06	-0.137755	1.95314	-	-	49.9	23	-
524	D-3-phosphoglycerate dehydrogenase	PHGDH	5.11264e+07	5.77507e+07	5.33422e+07	6.0924e+07	5.65197e+07	5.82314e+07	0.116126	1.3262	-	-	45.6	29	-
525	NADH dehydrogenase [ubiquinone] iron-sulfur protein 4, mitochondrial	NDUFS4	1.88653e+06	1.97462e+06	1.86756e+06	2.08878e+06	1.91885e+06	2.01979e+06	0.072881	0.726051	-	-	32.6	5	-
526	G-protein coupled receptor 39	GPR39	275895	270012	306901	306999	302615	233650	-0.0249512	0.0831265	-	-	12.1	5	-
527	Septin-4	SEPT4	24501	30616.4	36940.9	32606.2	31319.3	26169.9	-0.0174188	0.0367042	-	-	8.2	3	+
528	Cytoplasmic dynein 1 light intermediate chain 2	DYNC1LI2	3.96845e+06	4.015e+06	4.21218e+06	4.33395e+06	3.98724e+06	3.82765e+06	-0.0070024	0.0455568	-	-	40.7	18	-
530	26S proteasome non-ATPase regulatory subunit 3	PSMD3	4.16733e+07	4.40076e+07	4.66498e+07	5.00353e+07	4.79767e+07	4.42495e+07	0.104066	1.02418	-	-	70.4	46	-
531	RNA binding protein fox-1 homolog 2	RBFOX2	434524	448625	482361	439014	425809	410815	-0.0973664	0.761044	-	-	18.2	5	-
532	Bifunctional 3-phosphoadenosine 5-phosphosulfate synthase 1;Sulfate adenylyltransferase;Adenylyl-sulfate kinase	PAPSS1	1.30105e+07	1.31447e+07	1.31517e+07	1.37655e+07	1.45499e+07	1.39328e+07	0.103719	1.6448	-	-	46.2	27	-
535	Centromere/kinetochore protein zw10 homolog	ZW10	1.95515e+06	1.86924e+06	2.02023e+06	1.81517e+06	1.63822e+06	1.5041e+06	-0.241042	2.16033	-	-	26.4	19	-
538	Beta-1,4-galactosyltransferase 5	B4GALT5	364834	373650	447516	382286	380835	351575	-0.0844045	0.443492	-	-	21.6	7	-
539	U4/U6.U5 tri-snRNP-associated protein 1	SART1	1.34708e+07	1.24427e+07	1.26959e+07	1.27604e+07	1.28337e+07	1.30333e+07	0.00143726	0.011784	-	-	54.1	48	-
540	Kunitz-type protease inhibitor 2	SPINT2	2.84522e+06	2.84759e+06	2.95065e+06	3.0661e+06	3.1041e+06	3.26813e+06	0.126578	1.68405	-	-	27.4	7	-
541	Glycosylphosphatidylinositol anchor attachment 1 protein	GPAA1	1.57486e+06	1.53624e+06	1.60677e+06	1.4881e+06	1.45529e+06	1.37408e+06	-0.128516	1.48244	-	-	14.5	12	-
542	Death-associated protein kinase 3	DAPK3	270695	258282	383795	278871	270629	239337	-0.190331	0.689837	-	-	7.7	3	-
543	Transforming growth factor beta-1-induced transcript 1 protein	TGFB1I1	329107	404508	357004	456523	331303	442328	0.164431	0.657655	-	-	8.3	3	-
544	Zinc finger and BTB domain-containing protein 43	ZBTB43	216614	219623	260996	253443	241416	244909	0.0904149	0.490995	-	-	11.1	4	-
545	AP-5 complex subunit zeta-1	AP5Z1	231072	242072	272634	250754	249665	249730	0.0119644	0.0541684	-	-	5.9	4	-
546	Heat shock 70 kDa protein 12A	HSPA12A	2.22581e+06	2.2199e+06	2.32396e+06	2.39148e+06	2.33642e+06	2.09148e+06	0.0084381	0.0511481	-	-	33.2	23	-
548	CBP80/20-dependent translation initiation factor	CTIF	266382	248336	282366	283388	268370	259810	0.0270358	0.137154	-	-	16.1	7	-
549	Inositol hexakisphosphate and diphosphoinositol-pentakisphosphate kinase 2	PPIP5K2	6.25965e+06	6.3148e+06	6.39617e+06	6.67523e+06	6.47703e+06	6.49849e+06	0.0507425	0.663311	-	-	28.6	31	-
550	Mitogen-activated protein kinase kinase kinase 7	MAP3K7	432845	439328	464583	443667	375410	364306	-0.180663	1.24161	-	-	20.9	11	-
551	Eukaryotic translation elongation factor 1 epsilon-1	EEF1E1	2.8644e+06	3.0669e+06	3.10664e+06	3.23468e+06	2.94498e+06	2.65977e+06	-0.0357285	0.204526	-	-	42	8	-
552	LYR motif-containing protein 1	LYRM1	166557	164212	163046	166718	173331	158100	0.0116425	0.0556813	-	-	32	4	-
553	RNA-binding protein Musashi homolog 1	MSI1	77203.6	78268.7	70688.2	78410.9	64669.5	67447.5	-0.10689	0.471091	-	-	10.2	3	+
554	Receptor-interacting serine/threonine-protein kinase 2	RIPK2	4.3258e+06	4.426e+06	4.52008e+06	4.43531e+06	4.35046e+06	4.41911e+06	-0.00712076	0.0632757	-	-	50.4	20	-
555	WD repeat-containing protein 62	WDR62	442606	443233	460660	424446	399470	415761	-0.119455	1.10513	-	-	8.7	12	-
556	Heterogeneous nuclear ribonucleoprotein R	HNRNPR	3.08451e+06	2.89255e+06	2.72179e+06	2.45681e+06	2.31383e+06	2.24467e+06	-0.309456	3.36331	-	-	31.3	18	-
557	U4/U6 small nuclear ribonucleoprotein Prp3	PRPF3	1.89932e+06	1.82066e+06	1.64875e+06	1.63252e+06	1.58346e+06	1.58674e+06	-0.158354	1.5987	-	-	24	17	-
558	Thioredoxin-like protein 1	TXNL1	5.39558e+06	5.42892e+06	5.22552e+06	4.83075e+06	5.03e+06	4.7763e+06	-0.133106	1.97159	-	-	61.6	16	-
560	Tumor protein D54	TPD52L2	4.84096e+07	5.04168e+07	5.31043e+07	5.83623e+07	5.13982e+07	5.19693e+07	0.0887963	0.836142	-	-	12.2	3	-
561	ER membrane protein complex subunit 8	EMC8	1.58092e+06	1.469e+06	1.48651e+06	1.47865e+06	1.49321e+06	1.3939e+06	-0.0552334	0.482713	-	-	43.3	8	-
562	ERI1 exoribonuclease 3	ERI3	1.19227e+06	1.12697e+06	1.20003e+06	1.20735e+06	1.18545e+06	1.14753e+06	0.00886243	0.060975	-	-	49.2	7	-
563	Synaptojanin-1	SYNJ1	48502.5	52011.5	49345.9	54054.9	59789.9	41388.3	0.0345773	0.091111	-	-	8.3	10	+
564	Acidic fibroblast growth factor intracellular-binding protein	FIBP	1.96589e+06	1.94116e+06	2.01786e+06	1.98039e+06	1.90584e+06	1.77374e+06	-0.0673116	0.619698	-	-	42.9	14	-
565	Eukaryotic translation initiation factor 4 gamma 3	EIF4G3	773392	752487	806605	734565	684196	633268	-0.186871	1.67515	-	-	10.2	15	-
566	Peptidyl-prolyl cis-trans isomerase H	PPIH	1.49541e+06	1.42946e+06	1.35251e+06	1.24306e+06	1.24424e+06	1.46925e+06	-0.115807	0.818455	-	-	40.1	9	-
567	Membrane-bound transcription factor site-2 protease	MBTPS2	281760	276966	317572	247771	363965	314917	0.0655067	0.206877	-	-	4.8	3	-
568	Serine protease HTRA2, mitochondrial	HTRA2	2.84795e+06	2.65902e+06	2.9298e+06	2.92326e+06	2.98592e+06	2.77696e+06	0.0425452	0.356756	-	-	31.7	12	-
569	Protein Mis18-beta	OIP5	51143.4	55497.6	55744.5	49961.8	41054.2	60282.9	-0.118567	0.372782	-	-	10.9	3	+
570	Aflatoxin B1 aldehyde reductase member 2	AKR7A2	1.07719e+07	1.06967e+07	1.11218e+07	1.24715e+07	1.25231e+07	1.20806e+07	0.186029	3.11473	-	-	35.9	10	-
571	Prominin-1	PROM1	4.16094e+06	4.46389e+06	4.60072e+06	5.06245e+06	4.60064e+06	4.69094e+06	0.118159	1.24216	-	-	23.8	20	-
572	Band 4.1-like protein 2	EPB41L2	1.74331e+07	1.72703e+07	1.77886e+07	1.77284e+07	1.80863e+07	1.74264e+07	0.020386	0.230019	-	-	9.8	7	-
574	Trans-Golgi network integral membrane protein 2	TGOLN2	7.60451e+06	7.86608e+06	8.08425e+06	8.23905e+06	8.33699e+06	8.82194e+06	0.108496	1.44936	-	-	43	16	-
575	DNA repair protein RAD51 homolog 3	RAD51C	344170	372236	344353	344842	346762	368762	-0.000219222	0.00110126	-	-	13.8	5	-
576	Beta-1,4-glucuronyltransferase 1	B4GAT1	183427	199862	218683	239862	237423	210035	0.192415	1.21038	-	-	10.4	4	-
577	Mediator of RNA polymerase II transcription subunit 7	MED7	142687	149301	155095	152486	137372	158820	0.00330963	0.0132403	-	-	20.6	6	-
578	Phospholipid-transporting ATPase IC	ATP8B1	645819	641319	691369	764047	819894	692914	0.200049	1.6782	-	-	14.9	17	-
579	Bcl-2-like protein 11	BCL2L11	66334.6	53907	74831.4	81988.3	63982.8	62848.8	0.10037	0.287374	-	-	39.8	3	+
580	Forkhead box protein O3	FOXO3	336208	388331	394418	269891	219978	247904	-0.602283	3.95604	+	-	6.2	4	-
581	DNA repair protein XRCC3	XRCC3	284539	286888	307356	275857	289476	259320	-0.0923102	0.629537	-	-	19.1	6	-
583	Epsilon-sarcoglycan	SGCE	118579	118977	128683	124211	108663	92595.8	-0.179561	0.837358	-	-	8.7	3	-
584	E3 ubiquitin-protein ligase RNF13	RNF13	500395	519745	513265	442155	428461	553649	-0.115963	0.604952	-	-	12.1	5	-
585	Carbonic anhydrase 12	CA12	110046	101674	119027	114370	111325	94512.7	-0.0487577	0.18578	-	-	8.2	3	-
587	Synaptotagmin-7	SYT7	71594.3	80854.8	75926	86196.9	87300.5	81080.8	0.157739	0.921722	-	-	9.8	4	+
588	Density-regulated protein	DENR	5.9288e+06	5.6276e+06	6.05065e+06	6.29785e+06	6.52452e+06	6.43588e+06	0.129839	1.8507	-	-	64.1	12	-
589	Exportin-T	XPOT	1.19611e+06	1.13067e+06	1.23955e+06	1.1145e+06	1.01725e+06	948321	-0.213604	1.91379	-	-	18.1	15	-
590	Protein sprouty homolog 2	SPRY2	164178	154644	195721	219255	170890	173168	0.128282	0.49584	-	-	12.4	3	-
591	2-deoxynucleoside 5-phosphate N-hydrolase 1	DNPH1	1.98388e+07	2.16475e+07	2.26028e+07	2.46826e+07	2.35185e+07	2.4973e+07	0.192878	2.35008	-	-	48.9	8	-
593	Mitochondrial import inner membrane translocase subunit TIM44	TIMM44	8.5228e+06	8.43294e+06	8.39716e+06	7.16121e+06	7.18169e+06	6.73411e+06	-0.267084	4.03159	-	-	50	24	-
594	Trafficking protein particle complex subunit 3	TRAPPC3	5.6948e+06	5.65703e+06	5.95001e+06	5.99231e+06	6.44083e+06	5.49516e+06	0.0486466	0.368601	-	-	42.8	10	-
595	Charged multivesicular body protein 2a	CHMP2A	8.79329e+06	8.90312e+06	8.82418e+06	8.83963e+06	9.48826e+06	9.17339e+06	0.0518022	0.632216	-	-	45.9	15	-
596	Cytoplasmic protein NCK2	NCK2	98784.9	98854.2	97600	82362.2	76119.6	87256.3	-0.266988	1.84034	-	-	15.8	6	+
597	Tetraspanin-6	TSPAN6	605863	655803	606998	533291	464954	650078	-0.193774	0.975472	-	-	19.2	5	-
598	Pleiotropic regulator 1	PLRG1	8.03561e+06	7.69412e+06	8.20185e+06	8.35312e+06	8.16536e+06	7.91368e+06	0.0300224	0.301527	-	-	54.3	23	-
599	Regulator of G-protein signaling 10	RGS10	2.99816e+06	3.02695e+06	3.09886e+06	3.06253e+06	2.95768e+06	3.35286e+06	0.0369688	0.291919	-	-	47.9	8	-
600	BUB3-interacting and GLEBS motif-containing protein ZNF207	ZNF207	2.45206e+06	2.45138e+06	2.2996e+06	2.20442e+06	2.35175e+06	2.64214e+06	-0.00437975	0.0223527	-	-	23.5	12	-
601	NADH dehydrogenase [ubiquinone] 1 beta subcomplex subunit 5, mitochondrial	NDUFB5	5.11528e+06	4.50877e+06	4.96899e+06	4.74515e+06	5.51947e+06	4.54506e+06	0.0182611	0.0888834	-	-	33.3	9	-
602	NADH dehydrogenase [ubiquinone] 1 beta subcomplex subunit 3	NDUFB3	5.61321e+06	5.46567e+06	5.09834e+06	5.03e+06	5.62374e+06	5.84661e+06	0.0268121	0.169006	-	-	44.9	6	-
604	NADH dehydrogenase [ubiquinone] 1 alpha subcomplex subunit 2	NDUFA2	1.77929e+06	1.91371e+06	1.76493e+06	1.81412e+06	1.63025e+06	1.85346e+06	-0.044233	0.306551	-	-	36.4	5	-
605	ATPase ASNA1	ASNA1	8.36543e+06	8.271e+06	8.67142e+06	8.10976e+06	9.01664e+06	8.58423e+06	0.0217223	0.180417	-	-	45.4	13	-
606	Mitotic checkpoint serine/threonine-protein kinase BUB1	BUB1	219359	213713	225232	216839	210409	197252	-0.0768377	0.499394	-	-	5.8	5	-
607	Mitotic checkpoint protein BUB3	BUB3	2.3981e+07	2.42869e+07	2.38395e+07	2.56352e+07	2.6947e+07	2.65497e+07	0.133841	2.32138	-	-	51.2	18	-
608	Lipid phosphate phosphohydrolase 2	PPAP2C	1.95353e+06	1.98029e+06	1.98953e+06	2.07954e+06	1.93609e+06	2.07395e+06	0.039189	0.358798	-	-	20.1	6	-
609	Alpha-actinin-4	ACTN4	1.61007e+08	1.58038e+08	1.66562e+08	1.71182e+08	1.72685e+08	1.66928e+08	0.0731487	1.12017	-	-	50.7	60	-
610	Maleylacetoacetate isomerase	GSTZ1	1.85379e+06	1.80948e+06	1.91826e+06	2.02229e+06	1.99296e+06	1.79283e+06	0.0557648	0.442252	-	-	32.4	10	-
611	Probable 18S rRNA (guanine-N(7))-methyltransferase	WBSCR22	3.50964e+06	3.29303e+06	3.3173e+06	3.50598e+06	3.69985e+06	3.51711e+06	0.0836416	0.976391	-	-	34.5	11	-
612	Glutamyl-tRNA(Gln) amidotransferase subunit C, mitochondrial	GATC	100379	106778	105854	101291	90079.6	98840.1	-0.110402	0.622423	-	-	34.6	4	-
613	HIV Tat-specific factor 1	HTATSF1	2.56493e+06	2.60633e+06	2.58106e+06	2.40619e+06	2.29316e+06	2.15493e+06	-0.179059	2.19702	-	-	20.9	18	-
616	5-AMP-activated protein kinase subunit beta-2	PRKAB2	349711	350001	391082	391981	383901	372122	0.0754316	0.514632	-	-	26.8	5	-
617	AP-1 complex subunit gamma-1	AP1G1	5.65967e+06	5.50948e+06	5.67206e+06	5.14081e+06	5.01811e+06	4.90486e+06	-0.161053	2.52823	-	-	24.8	22	-
618	Syntaxin-6	STX6	1.44742e+06	1.49375e+06	1.56043e+06	1.64974e+06	1.54121e+06	1.47039e+06	0.0493833	0.379054	-	-	36.5	10	-
620	Synaptogyrin-2	SYNGR2	4.51216e+06	4.68041e+06	4.56699e+06	4.44203e+06	4.94369e+06	5.37704e+06	0.0973082	0.77705	-	-	21	7	-
621	Synaptogyrin-3	SYNGR3	341297	363219	381085	397558	348174	345460	0.00583796	0.025743	-	-	18.3	4	-
622	Small glutamine-rich tetratricopeptide repeat-containing protein alpha	SGTA	3.26098e+06	3.01429e+06	3.11497e+06	2.69986e+06	2.61594e+06	2.48968e+06	-0.266723	3.34629	-	-	39.6	14	-
623	Lipoyl synthase, mitochondrial	LIAS	553402	542112	596328	578098	560811	676364	0.0978688	0.591884	-	-	31.2	10	-
624	Alpha-endosulfine	ENSA	1.45424e+06	1.40637e+06	1.47457e+06	1.57643e+06	1.46014e+06	1.48323e+06	0.0596588	0.557111	-	-	65	10	-
625	Mitochondrial carnitine/acylcarnitine carrier protein	SLC25A20	4.8777e+06	4.9977e+06	5.22524e+06	5.34867e+06	5.43578e+06	5.28855e+06	0.0905259	1.20732	-	-	36.5	15	-
626	Asparagine--tRNA ligase, cytoplasmic	NARS	2.75827e+07	2.69157e+07	2.66114e+07	2.72664e+07	2.90222e+07	2.84791e+07	0.0633106	0.868026	-	-	50.7	39	-
628	Unconventional myosin-Ib	MYO1B	1.0511e+07	1.01748e+07	1.03703e+07	9.71791e+06	8.93768e+06	8.6651e+06	-0.186459	2.44007	-	-	38.4	43	-
629	Sjoegren syndrome nuclear autoantigen 1	SSNA1	1.75167e+06	1.81803e+06	1.7926e+06	1.88029e+06	1.81751e+06	3.02228e+06	0.285132	0.973015	-	-	43.7	5	-
630	Peroxisomal membrane protein PMP34	SLC25A17	845170	866721	996564	1.03062e+06	954412	840558	0.0598759	0.289097	-	-	17.3	7	-
631	Cleavage and polyadenylation specificity factor subunit 5	NUDT21	1.81842e+07	1.82921e+07	1.62525e+07	1.90067e+07	1.84483e+07	1.87798e+07	0.0948738	1.04804	-	-	59.9	17	-
632	LanC-like protein 1	LANCL1	6.0536e+06	6.0899e+06	5.74588e+06	5.42713e+06	5.71076e+06	6.9185e+06	0.00586332	0.0253097	-	-	36.1	14	-
633	Striatin	STRN	6.28309e+06	6.18418e+06	6.54296e+06	6.73236e+06	6.33364e+06	6.25859e+06	0.023328	0.208548	-	-	46	28	-
634	U3 small nucleolar RNA-interacting protein 2	RRP9	1.75107e+07	1.6542e+07	1.66476e+07	1.88134e+07	1.89001e+07	2.01113e+07	0.189491	2.82729	-	-	45.1	23	-
635	Protein SCO2 homolog, mitochondrial	SCO2	550052	585300	570627	508115	450827	482117	-0.244726	2.36136	-	-	25.9	6	-
636	Hyaluronidase-3	HYAL3	1624.14	3361.26	3718.73	4072.95	6084.97	3500.73	0.698498	1.13879	-	-	10.9	3	+
637	A-kinase anchor protein 8	AKAP8	1.76207e+06	1.7678e+06	1.80805e+06	1.80341e+06	1.64205e+06	1.69788e+06	-0.0545701	0.503235	-	-	20.4	14	-
638	Putative GTP-binding protein 6	GTPBP6	1.37956e+06	1.29909e+06	1.44339e+06	1.39609e+06	1.51267e+06	1.38514e+06	0.0591151	0.45945	-	-	36.2	13	-
639	Glucose-6-phosphate translocase	SLC37A4	2.11576e+06	2.09126e+06	2.33524e+06	2.49536e+06	2.44421e+06	2.20919e+06	0.127673	1.12513	-	-	10	5	-
640	Zinc finger and BTB domain-containing protein 14	ZBTB14	2.6015e+06	2.90841e+06	3.13516e+06	4.2182e+06	3.40379e+06	3.21596e+06	0.320301	1.97967	-	-	23.2	10	-
641	Isocitrate dehydrogenase [NAD] subunit beta, mitochondrial	IDH3B	1.09569e+07	1.08989e+07	1.13483e+07	1.16933e+07	1.19977e+07	1.09985e+07	0.0624128	0.721331	-	-	43.4	18	-
642	Nardilysin	NRD1	6.68316e+06	6.7341e+06	6.89303e+06	6.63342e+06	6.10433e+06	6.00293e+06	-0.1173	1.46013	-	-	33.2	40	-
643	Calumenin	CALU	1.32654e+07	1.35935e+07	1.46045e+07	1.59355e+07	1.53758e+07	1.42104e+07	0.134286	1.47531	-	-	14	5	-
644	Calumenin	CALU	1.16065e+06	1.19297e+06	1.27935e+06	1.44073e+06	1.32642e+06	1.17227e+06	0.112914	0.749666	-	-	7	4	-
645	Probable phospholipid-transporting ATPase IIB	ATP9B	926641	837951	836191	953484	750538	738045	-0.0992891	0.477082	-	-	11.4	14	-
646	Putative adenosylhomocysteinase 2	AHCYL1	1.5544e+07	1.58803e+07	1.58431e+07	1.72841e+07	1.64316e+07	1.81475e+07	0.132745	1.86643	-	-	23.8	16	-
647	Kinesin-like protein KIF1C	KIF1C	212795	209808	221687	192083	171546	158361	-0.307839	2.23117	-	-	6.9	7	-
648	Exostosin-like 3	EXTL3	790765	766971	865948	908215	900524	794060	0.102115	0.71498	-	-	17.7	15	-
649	Origin recognition complex subunit 5	ORC5	261676	282342	299642	277863	238119	242572	-0.154666	0.982132	-	-	11.5	6	-
650	NADH dehydrogenase [ubiquinone] iron-sulfur protein 5	NDUFS5	1.247e+06	1.21468e+06	1.22021e+06	1.15221e+06	1.18666e+06	1.02941e+06	-0.131014	1.19596	-	-	52.8	6	-
651	Retinal rod rhodopsin-sensitive cGMP 3,5-cyclic phosphodiesterase subunit delta	PDE6D	836995	808934	889535	1.03317e+06	1.09994e+06	979417	0.295331	2.97766	-	-	33.3	4	-
653	Peroxisome biogenesis factor 1	PEX1	659220	654266	731304	673531	646090	598029	-0.0924714	0.660756	-	-	10.9	15	-
655	Double-strand-break repair protein rad21 homolog	RAD21	3.89164e+06	3.70995e+06	3.87614e+06	3.69598e+06	3.59266e+06	3.51408e+06	-0.087413	1.11757	-	-	40.7	25	-
656	Mitochondrial import inner membrane translocase subunit Tim8 A	TIMM8A	407518	454560	410803	383757	372667	605344	0.0620179	0.14958	-	-	38.1	3	-
658	Putative pre-mRNA-splicing factor ATP-dependent RNA helicase DHX16	DHX16	4.93311e+06	4.74e+06	5.0068e+06	4.80922e+06	4.68211e+06	4.50843e+06	-0.0685613	0.804169	-	-	36.5	36	-
659	Sjoegren syndrome/scleroderma autoantigen 1	SSSCA1	4.46143e+06	4.32399e+06	3.94371e+06	4.13376e+06	4.90708e+06	7.46633e+06	0.331099	1.07021	-	-	51.3	8	-
662	SH3 domain-binding protein 5	SH3BP5	105042	100432	122903	114706	104317	104673	-0.0166343	0.0592825	-	-	13.6	6	-
664	Mediator of RNA polymerase II transcription subunit 14	MED14	783349	781512	820052	800809	768598	671032	-0.093857	0.643521	-	-	14	17	-
665	Phosphoribosyl pyrophosphate synthase-associated protein 2	PRPSAP2	1.2817e+07	1.30411e+07	1.3617e+07	1.40176e+07	1.44995e+07	1.34768e+07	0.0890637	1.16632	-	-	55	19	-
666	Guanine nucleotide-binding protein G(I)/G(S)/G(O) subunit gamma-7	GNG7	741211	761447	775209	850773	804859	961719	0.196638	1.67387	-	-	72.1	5	-
667	SWI/SNF-related matrix-associated actin-dependent regulator of chromatin subfamily A member 5	SMARCA5	2.96636e+06	2.79637e+06	2.47445e+06	1.92913e+06	1.68742e+06	1.425e+06	-0.715208	4.22114	+	-	20	21	-
668	Adenylate cyclase type 3	ADCY3	207118	220946	248175	243003	224072	189583	-0.0459122	0.169001	-	-	7.4	7	-
669	C-Jun-amino-terminal kinase-interacting protein 4	SPAG9	7.72309e+06	7.36852e+06	8.00929e+06	7.38367e+06	6.99574e+06	6.77616e+06	-0.126981	1.56016	-	-	36.2	45	-
672	Nucleolar pre-ribosomal-associated protein 1	URB1	5809.37	7680.23	8455.64	6681.11	5587.34	3386.15	-0.52585	1.07563	-	-	1.9	3	+
673	E3 ubiquitin-protein ligase MGRN1	MGRN1	1.22254e+06	1.14809e+06	1.14364e+06	1.13309e+06	1.06878e+06	1.39495e+06	0.0245632	0.100443	-	-	27	10	-
675	Intron-binding protein aquarius	AQR	5.27035e+06	5.55699e+06	5.95645e+06	5.85146e+06	5.3547e+06	4.38436e+06	-0.114896	0.597602	-	-	30.6	49	-
676	Dynamin-like 120 kDa protein, mitochondrial;Dynamin-like 120 kDa protein, form S1	OPA1	1.05784e+07	1.06606e+07	1.09105e+07	1.03185e+07	9.36957e+06	9.59935e+06	-0.135607	1.84106	-	-	45.7	49	-
677	Germinal-center associated nuclear protein	MCM3AP	36690.6	30717.5	32917.1	26962.9	25394	25610.6	-0.360368	1.86625	-	-	2.8	4	+
678	Kinesin-like protein KIF1B	KIF1B	3.18707e+06	3.23935e+06	3.4965e+06	3.31818e+06	2.97644e+06	2.85668e+06	-0.11851	1.02517	-	-	15.3	26	-
679	E3 ubiquitin-protein ligase MARCH6	MARCH6	676551	686760	683939	617926	625014	718647	-0.065088	0.430984	-	-	17.4	12	-
680	Lysine-specific histone demethylase 1A	KDM1A	3.10514e+06	3.05835e+06	3.13469e+06	2.95771e+06	2.67937e+06	2.52933e+06	-0.1902	1.99994	-	-	33.9	25	-
681	TBC1 domain family member 4	TBC1D4	4.36613e+06	4.35966e+06	4.42645e+06	3.9468e+06	3.66103e+06	3.8839e+06	-0.195427	2.8155	-	-	25.1	31	-
682	PH domain leucine-rich repeat-containing protein phosphatase 1	PHLPP1	59045.9	60630.2	69395.6	63485.8	51050.3	58639.4	-0.128832	0.523231	-	-	2.1	3	+
683	Frizzled-6	FZD6	4.30995e+06	4.29086e+06	4.41441e+06	4.40086e+06	4.06014e+06	4.40147e+06	-0.0179524	0.149104	-	-	29.7	20	-
685	Fatty acid desaturase 1	FADS1	1.26891e+06	1.2575e+06	1.31479e+06	1.30387e+06	1.24091e+06	1.24124e+06	-0.0209987	0.163784	-	-	20	10	-
686	Periplakin	PPL	4.71683e+06	4.68213e+06	4.98529e+06	4.59947e+06	4.16915e+06	3.97207e+06	-0.177182	1.86513	-	-	36.3	62	-
687	Non-syndromic hearing impairment protein 5	DFNA5	443714	444482	480627	509701	494691	431998	0.0668435	0.387201	-	-	21.4	10	-
689	Mannosyl-oligosaccharide 1,2-alpha-mannosidase IB	MAN1A2	2.41259e+06	2.40453e+06	2.51292e+06	2.55901e+06	2.3945e+06	2.1902e+06	-0.0397774	0.277225	-	-	23.6	14	-
690	Myelin protein zero-like protein 2	MPZL2	258897	288507	311895	360145	284101	300193	0.132944	0.634349	-	-	18.1	4	-
691	Long-chain-fatty-acid--CoA ligase 4	ACSL4	5.20002e+06	5.10982e+06	5.01362e+06	4.56891e+06	4.32192e+06	4.20185e+06	-0.227699	3.19741	-	-	31.3	19	-
692	Sorting nexin-3	SNX3	2.22769e+06	2.30169e+06	2.23204e+06	2.28225e+06	2.16983e+06	2.0798e+06	-0.0507074	0.473155	-	-	40.1	8	-
693	Syntaxin-10	STX10	645222	696714	731199	738041	690932	665188	0.0151272	0.0814218	-	-	43	10	-
694	Protein O-GlcNAcase	MGEA5	1.24317e+07	1.26293e+07	1.21832e+07	1.22814e+07	1.24122e+07	1.22987e+07	-0.00964854	0.0989796	-	-	38	37	-
695	Adenylate cyclase type 9	ADCY9	98622.9	110461	117766	121165	106233	104527	0.022876	0.0828825	-	-	3.4	4	-
696	Vinexin	SORBS3	2.6304e+06	2.68968e+06	2.78282e+06	2.69534e+06	2.65113e+06	2.58725e+06	-0.0302557	0.284838	-	-	44.1	14	-
699	Protein-tyrosine sulfotransferase 1	TPST1	284105	274623	306807	334812	328611	289466	0.137307	0.913193	-	-	14.9	5	-
700	Pre-mRNA-processing factor 17	CDC40	4.52946e+06	4.62829e+06	4.47582e+06	4.88222e+06	4.49939e+06	4.44541e+06	0.0192037	0.156066	-	-	43.7	25	-
701	Beta-1,4-galactosyltransferase 3;N-acetyllactosamine synthase;Beta-N-acetylglucosaminylglycopeptide beta-1,4-galactosyltransferase;Beta-N-acetylglucosaminyl-glycolipid beta-1,4-galactosyltransferase	B4GALT3	278103	272585	325096	323962	317045	287118	0.0863214	0.455857	-	-	12	5	-
702	Beta-1,4-galactosyltransferase 4;N-acetyllactosamine synthase;Lactotriaosylceramide beta-1,4-galactosyltransferase	B4GALT4	98043.3	97095.1	116288	108036	98471.4	107063	0.0136961	0.0488913	-	-	12.8	4	-
704	Nuclear export mediator factor NEMF	NEMF	6.45751e+06	6.03121e+06	5.94252e+06	6.20153e+06	5.85083e+06	5.74487e+06	-0.0503198	0.479615	-	-	32.5	35	-
705	Glycylpeptide N-tetradecanoyltransferase 2	NMT2	1.44623e+06	1.44492e+06	1.54109e+06	1.50564e+06	1.31301e+06	1.39317e+06	-0.0752008	0.596742	-	-	34.1	14	-
706	Cyclin-T1	CCNT1	3.30386e+06	3.28826e+06	3.2322e+06	3.38372e+06	3.35791e+06	3.18757e+06	0.0148798	0.129277	-	-	18.3	14	-
707	Mitotic checkpoint serine/threonine-protein kinase BUB1 beta	BUB1B	1.82524e+06	1.58515e+06	1.69187e+06	1.54828e+06	1.38148e+06	1.34434e+06	-0.255846	2.26958	-	-	20.9	19	-
708	Procollagen-lysine,2-oxoglutarate 5-dioxygenase 3	PLOD3	1.091e+07	1.06803e+07	1.10621e+07	1.12553e+07	1.13191e+07	1.10673e+07	0.0431463	0.565989	-	-	38.8	31	-
709	Eukaryotic translation initiation factor 4E type 2	EIF4E2	1.77034e+06	1.78153e+06	1.89448e+06	1.88586e+06	1.63559e+06	1.648e+06	-0.0777309	0.586561	-	-	51.3	9	-
710	Cyclin-T2	CCNT2	156412	138138	174683	169029	147254	161471	0.0302149	0.110834	-	-	5.9	3	-
711	Protein diaphanous homolog 1	DIAPH1	1.08776e+07	1.00104e+07	1.04793e+07	9.66886e+06	9.23465e+06	8.62545e+06	-0.189058	2.29171	-	-	34	47	-
712	15 kDa selenoprotein	SEP15	2.06359e+06	2.00857e+06	2.02488e+06	1.82126e+06	2.03037e+06	2.10682e+06	-0.0358009	0.249701	-	-	26.7	5	-
714	Tetraspanin-3	TSPAN3	3.45338e+06	3.76987e+06	4.38428e+06	5.43837e+06	4.24407e+06	4.24704e+06	0.260071	1.41592	-	-	21.7	5	-
715	Exocyst complex component 3	EXOC3	573103	589738	625212	533711	500863	473717	-0.246238	2.31255	-	-	22	16	-
716	High affinity cAMP-specific and IBMX-insensitive 3,5-cyclic phosphodiesterase 8A	PDE8A	145501	157726	161454	150637	161079	165081	0.0374855	0.18389	-	-	6.2	4	-
720	Monocarboxylate transporter 2	SLC16A7	1.58842e+06	1.66826e+06	1.83705e+06	2.27658e+06	1.8648e+06	1.88633e+06	0.239382	1.72839	-	-	10	7	-
721	Cell cycle checkpoint protein RAD1	RAD1	869099	848966	915132	897197	985521	896062	0.0769011	0.624422	-	-	26.2	7	-
722	Protein arginine N-methyltransferase 3	PRMT3	2.57132e+06	2.59523e+06	2.53652e+06	2.25557e+06	2.25665e+06	2.17862e+06	-0.203378	2.99674	-	-	25.2	13	-
724	Importin subunit alpha-7	KPNA6	1.52926e+06	1.57315e+06	1.55635e+06	1.34095e+06	1.20975e+06	1.2739e+06	-0.285811	3.39206	-	-	12.3	8	-
725	UDP-glucose 6-dehydrogenase	UGDH	2.0647e+07	2.09899e+07	2.11064e+07	2.24633e+07	2.26896e+07	2.24196e+07	0.107017	1.92983	-	-	59.7	32	-
726	Catenin delta-1	CTNND1	9.41048e+06	9.00752e+06	9.27328e+06	8.46372e+06	7.89481e+06	7.41374e+06	-0.222027	2.72911	-	-	50.9	43	-
727	Protein-S-isoprenylcysteine O-methyltransferase	ICMT	287549	293760	303253	283892	284494	280837	-0.0584964	0.418005	-	-	12.7	4	-
730	Dolichol-phosphate mannosyltransferase subunit 1	DPM1	8.60234e+06	9.05519e+06	9.63112e+06	9.6467e+06	9.09731e+06	7.75069e+06	-0.0471263	0.254974	-	-	40.4	15	-
731	General vesicular transport factor p115	USO1	9.73016e+06	9.40619e+06	9.89931e+06	9.61183e+06	9.80156e+06	8.75349e+06	-0.0452407	0.408252	-	-	46.9	40	-
732	Thiamine transporter 1	SLC19A2	211423	217108	233874	245881	257611	239504	0.166309	1.31122	-	-	13.7	4	-
733	Target of Myb protein 1	TOM1	776043	728345	816148	749364	772742	624492	-0.117084	0.686783	-	-	19.7	7	-
737	Coiled-coil domain-containing protein 22	CCDC22	597381	602373	613101	583822	526768	507724	-0.16623	1.47649	-	-	27.1	12	-
738	Polyglutamine-binding protein 1	PQBP1	3.59967e+06	3.22628e+06	3.02059e+06	3.1078e+06	3.53498e+06	4.24067e+06	0.136441	0.650339	-	-	44.7	10	-
739	Mitochondrial import inner membrane translocase subunit Tim17-B	TIMM17B	564348	579677	636575	656935	628806	628008	0.105662	0.872132	-	-	25.6	4	-
740	PRA1 family protein 2	PRAF2	2.31115e+06	2.32865e+06	2.33997e+06	2.36701e+06	2.59366e+06	2.41403e+06	0.0782987	0.839895	-	-	19.1	5	-
741	H/ACA ribonucleoprotein complex subunit 4	DKC1	1.18366e+07	1.04123e+07	9.97986e+06	1.04016e+07	1.23708e+07	1.26211e+07	0.133646	0.857502	-	-	50	25	-
743	Eukaryotic translation initiation factor 5B	EIF5B	2.62929e+07	2.55076e+07	2.41768e+07	2.51143e+07	2.52851e+07	2.45243e+07	-0.0194056	0.186765	-	-	48.5	61	-
744	Endothelial differentiation-related factor 1	EDF1	1.05323e+07	1.1864e+07	1.13066e+07	1.25356e+07	1.08229e+07	1.14534e+07	0.045776	0.318576	-	-	69.5	12	-
747	DnaJ homolog subfamily A member 2	DNAJA2	1.99914e+07	1.90212e+07	1.914e+07	1.93638e+07	2.00486e+07	2.08251e+07	0.0505363	0.591989	-	-	43.9	24	-
748	Bromodomain-containing protein 4	BRD4	664488	661277	702049	716867	636228	668705	-0.00548436	0.0299642	-	-	8.6	10	-
751	Sphingomyelin phosphodiesterase 2	SMPD2	1.3666e+06	1.4048e+06	1.44026e+06	1.48768e+06	1.4433e+06	1.4705e+06	0.0638126	0.66584	-	-	41.8	17	-
752	F-box-like/WD repeat-containing protein TBL1X	TBL1X	932694	944811	962069	907900	861833	960613	-0.0578917	0.468237	-	-	23.1	9	-
753	Beta-1,4-galactosyltransferase 2;Lactose synthase A protein;N-acetyllactosamine synthase;Beta-N-acetylglucosaminylglycopeptide beta-1,4-galactosyltransferase;Beta-N-acetylglucosaminyl-glycolipid beta-1,4-galactosyltransferase	B4GALT2	80732.9	86121.3	86936.9	87014.1	76970.7	68315.7	-0.133907	0.609761	-	-	16	4	+
754	Cathepsin L2	CTSV	360418	391973	367609	339412	395920	424432	0.0450624	0.206405	-	-	17.4	5	-
755	Checkpoint protein HUS1	HUS1	620210	618517	591684	528145	519266	675654	-0.0975686	0.469601	-	-	27.9	8	-
756	Prefoldin subunit 1	PFDN1	1.25928e+06	1.38031e+06	1.29081e+06	1.36311e+06	1.28599e+06	1.63662e+06	0.11821	0.699087	-	-	54.9	9	-
757	Protein phosphatase 1 regulatory subunit 11	PPP1R11	638863	628299	652771	635320	636076	684096	0.0257835	0.175566	-	-	60.3	6	-
761	mRNA-capping enzyme;Polynucleotide 5-triphosphatase;mRNA guanylyltransferase	RNGTT	176122	167352	145884	124159	116004	128747	-0.404458	2.74515	-	-	6.9	4	-
762	ATP-binding cassette sub-family B member 7, mitochondrial	ABCB7	2.20135e+06	2.19952e+06	2.35021e+06	2.2582e+06	2.37564e+06	2.12561e+06	0.000999565	0.0061045	-	-	19.7	16	-
764	SLIT-ROBO Rho GTPase-activating protein 2	SRGAP2	1.36541e+06	1.33124e+06	1.39525e+06	1.36521e+06	1.29647e+06	1.19825e+06	-0.085992	0.745264	-	-	18.5	20	-
765	Carboxyl-terminal PDZ ligand of neuronal nitric oxide synthase protein	NOS1AP	886831	801889	912744	899088	876868	778408	-0.026975	0.139576	-	-	26.5	13	-
766	Immunoglobulin superfamily member 3	IGSF3	3.6359e+06	3.75738e+06	3.95404e+06	3.64662e+06	3.46832e+06	3.27606e+06	-0.127534	1.38777	-	-	28.2	31	-
768	Putative tyrosine-protein phosphatase auxilin	DNAJC6	51384.7	49247.1	57601.9	56027.4	46634.6	46472.2	-0.0878644	0.322703	-	-	4.3	3	+
769	Glycosaminoglycan xylosylkinase	FAM20B	593912	585965	594063	628944	620164	637744	0.0889605	0.884252	-	-	27.6	9	-
770	EF-hand calcium-binding domain-containing protein 14	EFCAB14	2.09692e+06	2.062e+06	2.39181e+06	2.32563e+06	2.11881e+06	2.01771e+06	-0.0189425	0.0973713	-	-	31.1	14	-
772	WD repeat-containing protein 1	WDR1	2.57482e+07	2.66864e+07	2.61669e+07	2.99594e+07	3.00336e+07	2.80701e+07	0.163435	2.58514	-	-	64.9	35	-
773	Frizzled-7	FZD7	535636	557828	536075	457941	423611	580832	-0.169163	0.851902	-	-	5.7	4	-
775	Low-density lipoprotein receptor-related protein 4	LRP4	180162	185156	205748	115252	114189	107793	-0.758144	5.23843	+	-	4.6	7	-
776	Probable phospholipid-transporting ATPase IIA	ATP9A	2.90174e+06	2.91672e+06	3.2268e+06	3.06968e+06	2.92914e+06	2.82371e+06	-0.0350712	0.26018	-	-	20.2	22	-
777	NEDD4-binding protein 1	N4BP1	352712	322924	348779	346586	341498	308907	-0.039912	0.221678	-	-	11.5	8	-
778	Rho-associated protein kinase 2	ROCK2	1.25902e+07	1.23449e+07	1.28153e+07	1.16796e+07	1.0705e+07	1.03188e+07	-0.208842	2.66829	-	-	37.8	62	-
779	Microfibrillar-associated protein 3-like	MFAP3L	618906	644772	673003	772881	767236	712626	0.21798	2.24264	-	-	10	3	-
780	CLIP-associating protein 2	CLASP2	1.32441e+06	1.31981e+06	1.41231e+06	1.27289e+06	1.20643e+06	1.08294e+06	-0.189976	1.7194	-	-	15.3	22	-
782	Copine-3	CPNE3	1.95856e+07	1.92168e+07	1.86917e+07	1.82441e+07	1.79825e+07	1.90418e+07	-0.0571261	0.740549	-	-	42.1	25	-
784	DEP domain-containing protein 5	DEPDC5	410655	432390	441972	466554	441439	392167	0.0138369	0.0647292	-	-	8.3	10	-
785	Autophagy-related protein 13	ATG13	919566	906341	978180	1.05169e+06	994848	910400	0.0748352	0.543023	-	-	26.5	10	-
786	ICOS ligand	ICOSLG	340053	346351	351498	323909	325051	314500	-0.107398	0.945502	-	-	10.7	4	-
787	Huntingtin-interacting protein 1-related protein	HIP1R	5.49242e+06	5.33793e+06	5.82264e+06	5.28785e+06	5.054e+06	4.81606e+06	-0.135811	1.59606	-	-	44.2	47	-
788	E3 ubiquitin-protein ligase BRE1B	RNF40	560588	540879	528295	506445	447802	455883	-0.210553	1.92874	-	-	16.4	15	-
790	Zinc finger CCCH domain-containing protein 11A	ZC3H11A	260517	240584	250525	239138	208977	193840	-0.232273	1.55553	-	-	12.1	8	-
791	Clustered mitochondria protein homolog	CLUH	1.02442e+07	9.77363e+06	9.91068e+06	9.53263e+06	9.24019e+06	8.75119e+06	-0.121446	1.65319	-	-	42.7	48	-
792	TSC22 domain family protein 2	TSC22D2	1.34691e+06	1.36198e+06	1.46433e+06	1.54986e+06	1.4081e+06	1.41853e+06	0.068228	0.558928	-	-	7.1	5	-
793	Lysine-specific demethylase 4A	KDM4A	115545	103038	134938	121522	115026	106437	-0.0369154	0.125858	-	-	3.4	3	-
794	DnaJ homolog subfamily C member 13	DNAJC13	5.39728e+06	5.46271e+06	5.68732e+06	5.16476e+06	4.7047e+06	4.25038e+06	-0.233068	2.21182	-	-	35.8	69	-
795	Phosphatase and actin regulator 2	PHACTR2	3.00319e+06	3.22727e+06	3.36108e+06	3.71489e+06	3.07001e+06	3.24517e+06	0.0613753	0.374627	-	-	31.9	18	-
796	Serine/threonine-protein phosphatase 6 regulatory subunit 2	PPP6R2	5.92727e+06	6.47139e+06	6.07956e+06	6.25783e+06	6.40745e+06	6.57122e+06	0.058722	0.630399	-	-	33.1	26	-
797	CCR4-NOT transcription complex subunit 3	CNOT3	3.88397e+06	3.81344e+06	3.76214e+06	3.97726e+06	3.88711e+06	3.9198e+06	0.0403582	0.464367	-	-	20.1	17	-
798	Ankyrin repeat domain-containing protein 17	ANKRD17	3.38254e+06	3.18485e+06	3.27342e+06	2.84764e+06	2.78958e+06	2.66301e+06	-0.245754	3.32235	-	-	11.7	27	-
799	Paired amphipathic helix protein Sin3b	SIN3B	63392.7	69149.4	75094.9	75321.9	73910.3	64205.4	0.0395966	0.140696	-	-	3.2	3	+
801	DnaJ homolog subfamily B member 6	DNAJB6	968924	912342	983581	920136	891449	844440	-0.109336	1.03435	-	-	31.9	9	-
802	Xylulose kinase	XYLB	70474.2	88340.8	86783.4	90609.3	95459.4	86034.3	0.153955	0.711567	-	-	13.2	4	+
804	Low-density lipoprotein receptor-related protein 5	LRP5	189915	231180	214807	200570	195525	166688	-0.176267	0.936655	-	-	6.4	9	-
806	Ubiquinone biosynthesis protein COQ9, mitochondrial	COQ9	2.78291e+06	2.66255e+06	3.06323e+06	2.92757e+06	2.82377e+06	2.61365e+06	-0.0236895	0.142182	-	-	38.7	8	-
807	Gamma-glutamylcyclotransferase	GGCT	4.48377e+06	4608400	4.66678e+06	4.7086e+06	5.06308e+06	5.13464e+06	0.114724	1.44652	-	-	53.7	11	-
808	NADH dehydrogenase [ubiquinone] iron-sulfur protein 7, mitochondrial	NDUFS7	3.0141e+06	2.73127e+06	2.94629e+06	2.88419e+06	3.12709e+06	3.34222e+06	0.104531	0.88319	-	-	19.4	5	-
810	Reticulon-2	RTN2	701119	700175	709185	724335	770020	708024	0.0606044	0.507655	-	-	18.3	9	-
811	NADH dehydrogenase [ubiquinone] iron-sulfur protein 2, mitochondrial	NDUFS2	4.86303e+06	4.83059e+06	4.90777e+06	5.16402e+06	5.29521e+06	5.01411e+06	0.0833514	1.15413	-	-	49.5	21	-
812	Zinc finger protein ZPR1	ZPR1	2.75776e+06	2.6757e+06	2.82262e+06	2.87432e+06	2.64932e+06	2.73104e+06	-0.000719687	0.00501446	-	-	50.5	20	-
813	Ubiquitin carboxyl-terminal hydrolase 12	USP12	241839	237181	270265	268956	259698	266290	0.0876004	0.56845	-	-	7.6	3	-
814	Protein NipSnap homolog 2	GBAS	5.54399e+06	5.5103e+06	5.24627e+06	5.10604e+06	5.55477e+06	5.32205e+06	-0.0288122	0.257149	-	-	37.4	11	-
816	Semaphorin-7A	SEMA7A	342789	346869	392201	392811	349162	323495	-0.0239442	0.100307	-	-	11.4	7	-
817	Hyaluronan mediated motility receptor	HMMR	1.57827e+06	1.54356e+06	1.60544e+06	1.40607e+06	1.29184e+06	1.26754e+06	-0.254819	2.96099	-	-	34.5	21	-
821	Tubulin-specific chaperone A	TBCA	3.18195e+06	3.29878e+06	3.13033e+06	3.2935e+06	3.30003e+06	4.09625e+06	0.146081	1.00475	-	-	75	13	-
822	V-type proton ATPase subunit G 1	ATP6V1G1	2.94479e+06	2.94244e+06	2.96212e+06	2.73221e+06	2.70337e+06	2.80743e+06	-0.102579	1.44352	-	-	51.7	8	-
823	Vacuolar protein sorting-associated protein 4B	VPS4B	4.44992e+06	4.48896e+06	4.55258e+06	4.36157e+06	4.56353e+06	4.24391e+06	-0.0354858	0.360428	-	-	34.2	15	-
824	Mannose-P-dolichol utilization defect 1 protein	MPDU1	247934	283772	335473	283367	279957	267949	-0.050351	0.194027	-	-	10.8	3	-
825	Ectonucleoside triphosphate diphosphohydrolase 6	ENTPD6	1.04855e+06	1.02019e+06	1.19245e+06	1.0874e+06	1.09087e+06	1.02419e+06	-0.0234353	0.131425	-	-	20.6	9	-
826	Ectonucleoside triphosphate diphosphohydrolase 5	ENTPD5	381602	428757	459466	478044	440612	400192	0.055052	0.255056	-	-	13.3	5	-
827	Zinc finger protein 217	ZNF217	146251	156419	158829	154912	145096	149314	-0.0381747	0.197895	-	-	6.3	6	-
828	Core histone macro-H2A.1	H2AFY	5.15211e+06	4.25231e+06	3.77152e+06	3.67004e+06	4.55334e+06	4.75793e+06	-0.018499	0.0552612	-	-	47.8	17	-
829	SH3 domain-binding glutamic acid-rich-like protein	SH3BGRL	8.05479e+06	8.20294e+06	8.34144e+06	8.62652e+06	8.66683e+06	8.83164e+06	0.0868933	1.34243	-	-	81.6	11	-
830	Filamin-B	FLNB	7.17273e+07	7.0435e+07	7.21751e+07	7.08065e+07	7.28595e+07	6.99112e+07	-0.00526454	0.0535903	-	-	58.6	140	-
831	Nuclear receptor corepressor 1	NCOR1	211917	211428	214627	221020	193559	195823	-0.0663339	0.382176	-	-	7.3	6	-
832	Vesicle-associated membrane protein 4	VAMP4	273244	301149	323277	313753	300114	261563	-0.037047	0.156706	-	-	37.1	4	-
833	NADH dehydrogenase [ubiquinone] iron-sulfur protein 6, mitochondrial	NDUFS6	4.12854e+06	4.29883e+06	3.9674e+06	4.10719e+06	4.17863e+06	4.26958e+06	0.0191672	0.165301	-	-	66.9	7	-
834	Peroxisomal membrane protein PEX14	PEX14	3.20957e+06	3.12748e+06	3.37947e+06	3.44107e+06	3.43606e+06	3.27909e+06	0.064243	0.682181	-	-	44.3	12	-
835	Tripartite motif-containing protein 3	TRIM3	24271.7	23815.1	27467.1	24432.6	20571	17488	-0.284358	1.03272	-	-	6.6	4	+
836	Large neutral amino acids transporter small subunit 3	SLC43A1	179395	187063	207823	224633	186540	141738	-0.0772456	0.211296	-	-	7.3	3	-
837	Citrate synthase, mitochondrial	CS	1.35697e+07	1.36313e+07	1.29394e+07	1.33465e+07	1.46719e+07	1.42813e+07	0.0748535	0.860284	-	-	25.3	15	-
838	Sperm-associated antigen 7	SPAG7	3.63862e+06	3.87082e+06	3.83264e+06	3.96676e+06	3.84354e+06	4.15886e+06	0.0774054	0.855243	-	-	43.2	13	-
839	Vesicle-trafficking protein SEC22b	SEC22B	5.56198e+06	5.80672e+06	5.75858e+06	6.06551e+06	6.21294e+06	5.56508e+06	0.0577575	0.55601	-	-	64.7	16	-
840	Pre-mRNA-processing factor 40 homolog A	PRPF40A	2.2571e+06	2.2416e+06	2.21052e+06	2.01095e+06	1.71042e+06	1.67659e+06	-0.318546	2.95777	-	-	20	19	-
841	Transforming acidic coiled-coil-containing protein 1	TACC1	5.62643e+06	5.58494e+06	5.60951e+06	5.44834e+06	4.97747e+06	5.6328e+06	-0.0688514	0.680474	-	-	41.9	27	-
842	Nucleoside diphosphate kinase 6	NME6	1.33327e+06	1.40431e+06	1.41354e+06	1.49293e+06	1.43977e+06	1.60073e+06	0.126188	1.29418	-	-	38.7	8	-
844	Metaxin-2	MTX2	1.65431e+06	1.65075e+06	1.66135e+06	1.72768e+06	1.81771e+06	1.64685e+06	0.0629833	0.600789	-	-	19	6	-
845	Vacuolar protein sorting-associated protein 26A	VPS26A	1.46839e+07	1.53517e+07	1.67414e+07	1.83187e+07	1.54918e+07	1.50462e+07	0.0593846	0.343585	-	-	54.1	19	-
846	NADH dehydrogenase [ubiquinone] 1 beta subcomplex subunit 1	NDUFB1	813765	698506	804568	772072	929767	817226	0.119747	0.715283	-	-	36.2	4	-
847	Mitochondrial-processing peptidase subunit beta	PMPCB	4.02548e+06	3.88972e+06	3.93584e+06	4.14269e+06	4.66618e+06	4.32081e+06	0.146204	1.73512	-	-	38.2	18	-
848	Histone deacetylase complex subunit SAP30	SAP30	91342.8	91250.6	87625.8	77907.8	73977.8	76750.3	-0.24115	1.73002	-	-	13.6	3	+
849	Mediator of RNA polymerase II transcription subunit 24	MED24	3.4238e+06	3.51489e+06	3.5962e+06	3.80721e+06	3.5497e+06	3.35401e+06	0.0222568	0.161669	-	-	29.6	24	-
850	Katanin p60 ATPase-containing subunit A1	KATNA1	1.25408e+06	1.71495e+06	1.47741e+06	1.35828e+06	1.33106e+06	1.178e+06	-0.192386	1.01031	-	-	26.3	12	-
851	Cytokine receptor-like factor 1	CRLF1	364578	363342	399668	360933	393702	358609	-0.0183716	0.0956354	-	-	17.1	7	-
852	PC4 and SFRS1-interacting protein	PSIP1	9.35251e+06	8.85298e+06	8.98481e+06	8.78165e+06	8.72663e+06	8.22287e+06	-0.079816	1.00563	-	-	33.8	24	-
853	Erlin-1	ERLIN1	1.72481e+07	1.68733e+07	1.70637e+07	1.72904e+07	1.66322e+07	1.57506e+07	-0.04425	0.483821	-	-	35.6	16	-
854	Glypican-4;Secreted glypican-4	GPC4	1.20642e+06	1.09581e+06	1.11616e+06	1.20976e+06	1.26864e+06	1.29102e+06	0.141745	1.47075	-	-	30.9	13	-
855	NADH dehydrogenase [ubiquinone] iron-sulfur protein 3, mitochondrial	NDUFS3	1.08802e+07	1.14513e+07	1.10157e+07	1.24453e+07	1.2511e+07	1.18458e+07	0.142133	2.17213	-	-	55.7	18	-
856	Serine/arginine-rich splicing factor 10	SRSF10	2.25105e+06	1.95982e+06	1.90206e+06	1.87588e+06	1.90705e+06	1.87078e+06	-0.108777	0.895069	-	-	48.5	11	-
857	Geminin	GMNN	1.90716e+06	1.94018e+06	1.94518e+06	2.03763e+06	2.13232e+06	2.11361e+06	0.117169	1.5579	-	-	44	10	-
858	Ceroid-lipofuscinosis neuronal protein 5	CLN5	3.45406e+06	3.44477e+06	3.51489e+06	1.13256e+06	1.05315e+06	1.04611e+06	-1.68895	10.5283	+	-	24.6	10	-
859	Tumor necrosis factor receptor superfamily member 21	TNFRSF21	80062.8	82849.8	87396.5	98028.8	105325	94042.1	0.248029	1.67364	-	-	5.6	3	+
860	Enoyl-CoA delta isomerase 2, mitochondrial	ECI2	6.40303e+06	6.74199e+06	6.41162e+06	7.27811e+06	6.87736e+06	7.18814e+06	0.126139	1.799	-	-	48.2	19	-
861	KH domain-containing, RNA-binding, signal transduction-associated protein 3	KHDRBS3	311580	294672	317894	309079	307617	325550	0.0282433	0.16622	-	-	10	3	-
862	Transcriptional adapter 3	TADA3	572898	568555	590869	562973	516321	568268	-0.0735035	0.57741	-	-	36.3	12	-
863	Polycomb protein EED	EED	693208	681811	684442	677343	630782	584244	-0.124662	1.04757	-	-	27	9	-
864	Barrier-to-autointegration factor;Barrier-to-autointegration factor, N-terminally processed	BANF1	7.04273e+06	7.00224e+06	6.27752e+06	5.25361e+06	5.76491e+06	8.50513e+06	-0.0884013	0.250156	-	-	59.6	8	-
865	Splicing factor 3B subunit 1	SF3B1	2.90473e+07	2.84167e+07	2.89369e+07	2.93345e+07	2.81792e+07	2.67918e+07	-0.0363442	0.391115	-	-	53	64	-
866	Cold shock domain-containing protein E1	CSDE1	1.26917e+07	1.24945e+07	1.30257e+07	1.15389e+07	1.07251e+07	1.19074e+07	-0.162392	2.18755	-	-	55.4	48	-
867	WW domain-binding protein 4	WBP4	3.32738e+06	3.23598e+06	3.21211e+06	3.50293e+06	3.39996e+06	3.28556e+06	0.0593683	0.670084	-	-	34.3	11	-
868	Interferon-inducible double-stranded RNA-dependent protein kinase activator A	PRKRA	591175	584165	548224	443205	426192	488712	-0.345422	3.14371	-	-	39	12	-
869	Low-density lipoprotein receptor-related protein 6	LRP6	493038	521537	586614	469327	436609	372894	-0.32706	2.11215	-	-	7.5	10	-
870	Ribosomal protein S6 kinase alpha-5	RPS6KA5	399573	395384	436011	400215	363864	347422	-0.148404	1.09557	-	-	14.3	9	-
871	Mediator of RNA polymerase II transcription subunit 6	MED6	468853	439090	486778	496246	429167	371924	-0.113105	0.541778	-	-	26.9	7	-
872	E3 ubiquitin-protein ligase MYCBP2	MYCBP2	418591	417783	460433	433826	381541	363398	-0.140261	0.928488	-	-	4.5	19	-
873	2-amino-3-ketobutyrate coenzyme A ligase, mitochondrial	GCAT	219743	217379	236594	270416	257117	237323	0.182005	1.36763	-	-	16.5	4	-
874	Nucleoplasmin-3	NPM3	1.46771e+07	1.35943e+07	1.34891e+07	1.50606e+07	1.59223e+07	1.5402e+07	0.152198	2.10951	-	-	44.9	7	-
875	Acyl-protein thioesterase 1	LYPLA1	1.93631e+06	1.92267e+06	1.92982e+06	2.01452e+06	2.15975e+06	2.03106e+06	0.0995483	1.19201	-	-	18.2	4	-
876	GTPase Era, mitochondrial	ERAL1	310762	297861	291198	243455	224627	207646	-0.415715	3.3724	-	-	20.1	7	-
877	Protein CREG1	CREG1	972334	996433	1.05788e+06	1.1729e+06	1.10065e+06	1.15484e+06	0.180192	2.00685	-	-	20	4	-
878	U5 small nuclear ribonucleoprotein 200 kDa helicase	SNRNP200	3.43275e+07	3.38756e+07	3.44666e+07	3.36167e+07	3.2247e+07	3.16305e+07	-0.0750504	1.1297	-	-	51.1	112	-
879	Mitochondrial tRNA-specific 2-thiouridylase 1	TRMU	417406	421310	452520	410960	397302	388870	-0.108597	0.913239	-	-	41.6	14	-
880	TIP41-like protein	TIPRL	2.31072e+06	2.27333e+06	2.34594e+06	2.18173e+06	2.06718e+06	1.90136e+06	-0.174385	1.88885	-	-	44.9	12	-
881	TOM1-like protein 1	TOM1L1	886490	925165	957615	1.05085e+06	1.01846e+06	961020	0.129704	1.28791	-	-	26.6	7	-
883	Surfeit locus protein 6	SURF6	9.3832e+06	7.74558e+06	6.71553e+06	7.31015e+06	8.14207e+06	9.25374e+06	0.0581257	0.200976	-	-	38	22	-
884	Protein phosphatase 1B	PPM1B	1.60069e+06	1.6348e+06	1.69945e+06	1.7199e+06	1.68309e+06	1.62055e+06	0.0256821	0.208959	-	-	36.3	14	-
885	Arf-GAP with dual PH domain-containing protein 1	ADAP1	102851	112664	110725	113403	114461	121557	0.0994637	0.578	-	-	17.1	5	-
886	Small subunit processome component 20 homolog	UTP20	1.50326e+06	1.44286e+06	1.5264e+06	1.23455e+06	1.13039e+06	971163	-0.429522	3.35824	-	-	12.8	35	-
887	Nuclear pore complex protein Nup155	NUP155	9.46078e+06	9.20726e+06	9.40008e+06	9.36584e+06	9.32409e+06	8.49533e+06	-0.0474545	0.470396	-	-	32.5	42	-
888	Protein XRP2	RP2	1.4013e+06	1.38976e+06	1.46888e+06	1.48873e+06	1.47193e+06	1.37105e+06	0.0235851	0.173466	-	-	20.3	10	-
890	Serine/threonine-protein kinase 16	STK16	95903.5	108661	131943	129431	142111	105216	0.164385	0.55847	-	-	12.5	4	-
891	WD repeat and HMG-box DNA-binding protein 1	WDHD1	2.65367e+06	2.59983e+06	2.74785e+06	2.67297e+06	2.35558e+06	2.39785e+06	-0.109482	1.05916	-	-	23.9	25	-
892	Cartilage-associated protein	CRTAP	4.01439e+06	3.9374e+06	4.18356e+06	3.95919e+06	4.02596e+06	3.69137e+06	-0.0561531	0.551284	-	-	39.2	17	-
893	Calcium-binding mitochondrial carrier protein Aralar1	SLC25A12	9.03795e+06	9.32399e+06	9.89741e+06	9.97366e+06	9.8189e+06	9.05954e+06	0.0297099	0.237833	-	-	38.8	26	-
894	UDP-GalNAc:beta-1,3-N-acetylgalactosaminyltransferase 1	B3GALNT1	1.75312e+06	1.9613e+06	1.6912e+06	1.99005e+06	2.02362e+06	2.35152e+06	0.234518	1.85955	-	-	12.7	3	-
895	DNA repair protein RAD51 homolog 4	RAD51D	72141.6	67402.7	79890.1	86704.2	72409.8	66367.5	0.0337035	0.103506	-	-	11.6	3	+
896	Paralemmin-1	PALM	4.0733e+06	4.03365e+06	4.22573e+06	4.18144e+06	4.09695e+06	4.0062e+06	-0.00556767	0.0464109	-	-	56.3	20	-
897	Renin receptor	ATP6AP2	1.00413e+06	1.01723e+06	1.0755e+06	1.13309e+06	1.12213e+06	1.02372e+06	0.0815714	0.689676	-	-	33	12	-
898	Ribonuclease H2 subunit A	RNASEH2A	1.22117e+06	1.25758e+06	1.27451e+06	1.24841e+06	1.1428e+06	1.20305e+06	-0.0631687	0.572352	-	-	39.8	12	-
899	Cell division cycle protein 123 homolog	CDC123	1.80435e+06	1.77569e+06	1.79071e+06	1.64764e+06	1.65778e+06	1.65655e+06	-0.114184	1.55059	-	-	33	10	-
900	Ribonuclease P protein subunit p20	POP7	258863	254961	259092	246973	247689	293025	0.0226589	0.102262	-	-	18.6	3	-
901	Ribonuclease P protein subunit p40	RPP40	2.60551e+06	2.50999e+06	2.74472e+06	2.87631e+06	2.81671e+06	2.74607e+06	0.103231	1.19573	-	-	30	10	-
902	Eukaryotic translation initiation factor 3 subunit G	EIF3G	1.60061e+07	1.68355e+07	1.57274e+07	1.53862e+07	1.41597e+07	1.44879e+07	-0.141711	1.92727	-	-	56.9	24	-
905	Carbonyl reductase [NADPH] 3	CBR3	46273.2	52228.5	51019.4	61576.3	52619.3	52821.9	0.15768	0.733218	-	-	35.7	6	+
906	26S proteasome non-ATPase regulatory subunit 10	PSMD10	2.10911e+06	1.99854e+06	2.04942e+06	1.86716e+06	1.94759e+06	2.00696e+06	-0.0810837	0.876689	-	-	54	12	-
907	AP-1 complex subunit gamma-like 2	AP1G2	407313	416715	424383	414626	358590	372351	-0.126585	0.961248	-	-	15.3	10	-
908	CAAX prenyl protease 1 homolog	ZMPSTE24	1.05673e+07	1.1231e+07	1.17226e+07	1.33727e+07	1.31705e+07	1.24281e+07	0.217936	2.82284	-	-	30.5	16	-
909	Lathosterol oxidase	SC5D	1.41716e+06	1.59239e+06	1.70826e+06	1.69281e+06	1.59818e+06	1.50378e+06	0.0259102	0.132635	-	-	7.7	3	-
910	Protein phosphatase 1 regulatory subunit 37	PPP1R37	163573	181449	212239	194446	145368	158643	-0.163441	0.635299	-	-	10.1	6	-
912	Isocitrate dehydrogenase [NADP] cytoplasmic	IDH1	2.45871e+07	2.61405e+07	2.64171e+07	3.13973e+07	3.05136e+07	3.05693e+07	0.262171	4.06538	-	-	46.4	22	-
913	Glutamyl-tRNA(Gln) amidotransferase subunit B, mitochondrial	GATB	53592.6	53493.5	65602.1	68090.4	52063.7	47404	-0.0541342	0.138468	-	-	6.5	3	+
914	Protein SCO1 homolog, mitochondrial	SCO1	2.95153e+06	3.03895e+06	3.00476e+06	3.16084e+06	3.07133e+06	2.84405e+06	0.0116119	0.0843995	-	-	24.6	8	-
915	Attractin	ATRN	5.01341e+06	5.17476e+06	5.27499e+06	5.91784e+06	5.73113e+06	5.88668e+06	0.181631	2.83822	-	-	19.3	28	-
916	Putative hydrolase RBBP9	RBBP9	316388	315214	346779	319256	309472	314636	-0.0512788	0.329604	-	-	25.3	4	-
917	Signal transducing adapter molecule 2	STAM2	1.44921e+06	1.44558e+06	1.56061e+06	1.461e+06	1.30263e+06	1.28423e+06	-0.139913	1.26413	-	-	22.9	11	-
919	Diacylglycerol O-acyltransferase 1	DGAT1	392429	390016	424867	403713	373716	383861	-0.0557062	0.370898	-	-	15.8	6	-
920	Cyclin-K	CCNK	2.36127e+06	2.576e+06	2.4698e+06	2.74576e+06	2.50744e+06	2.44116e+06	0.0539642	0.424892	-	-	31.9	15	-
921	Short-chain dehydrogenase/reductase 3	DHRS3	1.49806e+06	1.45289e+06	1.59549e+06	1.76087e+06	1.70255e+06	1.45975e+06	0.111229	0.773299	-	-	41.7	10	-
923	PRA1 family protein 3	ARL6IP5	4.5934e+06	4.87629e+06	4.82475e+06	5.01351e+06	5.49295e+06	5.27342e+06	0.142114	1.80491	-	-	32.4	8	-
926	Pre-mRNA-splicing factor SPF27	BCAS2	1.92259e+06	1.91732e+06	1.90907e+06	1.83397e+06	1.74379e+06	1.65311e+06	-0.137545	1.60149	-	-	59.1	13	-
927	Dynactin subunit 3	DCTN3	1.52516e+06	1.47985e+06	1.58876e+06	1.50784e+06	1.50148e+06	1.39182e+06	-0.0621597	0.548522	-	-	40.3	9	-
928	DnaJ homolog subfamily C member 8	DNAJC8	7.73486e+06	7.32578e+06	7.44855e+06	7.07456e+06	7.71048e+06	7.3935e+06	-0.0218663	0.191681	-	-	37.5	12	-
929	Survival of motor neuron-related-splicing factor 30	SMNDC1	1.22168e+07	1.27772e+07	1.19472e+07	1.40176e+07	1.29234e+07	1.43262e+07	0.158921	2.02184	-	-	54.6	14	-
930	ATP synthase subunit d, mitochondrial	ATP5H	1.94407e+07	1.85197e+07	1.91154e+07	1.84342e+07	2.00769e+07	2.24947e+07	0.0915425	0.717881	-	-	60.9	15	-
932	Flotillin-1	FLOT1	4.81223e+06	4.79393e+06	5.04205e+06	4.9861e+06	4.85727e+06	4.5749e+06	-0.0233753	0.19869	-	-	56.4	22	-
933	Triple functional domain protein	TRIO	525202	512865	574948	518503	453328	455028	-0.178008	1.36732	-	-	7	18	-
934	ATP synthase subunit g, mitochondrial	ATP5L	6.53406e+06	6.58984e+06	6.36177e+06	6.86103e+06	7.7967e+06	7.27485e+06	0.168852	2.0585	-	-	59.2	8	-
935	Carboxypeptidase D	CPD	1.62908e+07	1.63562e+07	1.71072e+07	1.40586e+07	1.37886e+07	1.32242e+07	-0.276798	4.18778	-	-	39.8	52	-
936	Glutaredoxin-3	GLRX3	4.15258e+06	4.19658e+06	4.41593e+06	4.06276e+06	3.96233e+06	3.75607e+06	-0.115969	1.43175	-	-	41.2	16	-
937	Ribosomal L1 domain-containing protein 1	RSL1D1	3.49677e+07	3.01199e+07	2.62901e+07	2.60764e+07	2.9355e+07	3.27491e+07	-0.047818	0.182844	-	-	45.9	36	-
938	Wolframin	WFS1	4.73226e+06	4.71658e+06	5.09446e+06	5.06245e+06	4.7533e+06	4.402e+06	-0.0340911	0.240872	-	-	29.6	25	-
939	ATP-dependent Clp protease ATP-binding subunit clpX-like, mitochondrial	CLPX	1.58526e+07	1.62124e+07	1.70343e+07	1.54734e+07	1.58437e+07	1.49168e+07	-0.0865425	1.1383	-	-	54.8	40	-
941	Nebulette	NEBL	2.49793e+06	2.60477e+06	2.71639e+06	2.79344e+06	2.48949e+06	2.72123e+06	0.0328605	0.237518	-	-	22.2	7	-
942	SEC14-like protein 2	SEC14L2	418796	408339	509114	491110	482157	386293	0.0237474	0.0770994	-	-	22.6	8	-
943	Stanniocalcin-2	STC2	405114	422074	486512	676072	561557	596213	0.481379	3.36947	-	-	18.5	4	-
944	Delta(14)-sterol reductase	TM7SF2	270576	268647	271620	267633	288266	263588	0.014201	0.0761724	-	-	7.9	4	-
945	Gamma-synuclein	SNCG	1.47922e+07	1.50164e+07	1.58867e+07	1.72915e+07	1.7321e+07	1.67951e+07	0.170479	2.66698	-	-	81.9	13	-
946	Probable cytosolic iron-sulfur protein assembly protein CIAO1	CIAO1	3.5434e+06	3.6423e+06	3.64974e+06	3.25327e+06	3.26282e+06	3.99691e+06	-0.0502947	0.282881	-	-	38.9	12	-
947	cGMP-specific 3,5-cyclic phosphodiesterase	PDE5A	1.22791e+06	1.23218e+06	1.3399e+06	1.37971e+06	1.32743e+06	1.23488e+06	0.0526055	0.384829	-	-	24.6	22	-
948	DNA fragmentation factor subunit beta	DFFB	421404	395688	398929	388641	448568	374741	-0.0086811	0.0384449	-	-	20.1	5	-
949	AN1-type zinc finger protein 5	ZFAND5	1.33694e+06	1.25676e+06	1.23471e+06	1.10778e+06	1.12969e+06	1.2594e+06	-0.132164	1.17659	-	-	49.3	9	-
950	Solute carrier family 22 member 5	SLC22A5	765106	787504	722661	714850	727204	829967	-0.00440372	0.0213256	-	-	10.8	6	-
951	Signal recognition particle subunit SRP72	SRP72	9.75659e+06	8.87271e+06	8.94672e+06	7.48618e+06	7.24955e+06	6.77783e+06	-0.358055	4.16138	-	-	37.1	28	-
953	Decapping and exoribonuclease protein	DXO	169950	169941	175953	188407	178867	173982	0.0687822	0.428915	-	-	8.6	3	-
954	N(G),N(G)-dimethylarginine dimethylaminohydrolase 1	DDAH1	4.70712e+06	4.81357e+06	5.13597e+06	5.20719e+06	5.12943e+06	4.9154e+06	0.0580082	0.59303	-	-	64.2	18	-
955	ATP-dependent DNA helicase Q4	RECQL4	69470	78300.8	86770.1	74263.1	61458.8	68558.9	-0.197669	0.912564	-	-	7.3	6	+
956	ATP-dependent DNA helicase Q5	RECQL5	134171	140324	129299	130660	116297	134465	-0.0842315	0.441259	-	-	4.8	4	-
957	Unconventional prefoldin RPB5 interactor 1	URI1	3.82131e+06	3.87978e+06	4.152e+06	4.2787e+06	4.1998e+06	3.91103e+06	0.0637321	0.597955	-	-	44	19	-
958	Galactosylgalactosylxylosylprotein 3-beta-glucuronosyltransferase 3	B3GAT3	1.61996e+06	1.59863e+06	1.64458e+06	1.74154e+06	1.64245e+06	1.4898e+06	0.000273632	0.00149305	-	-	39.7	11	-
959	Metastasis-associated protein MTA2	MTA2	7.08535e+06	6.88116e+06	7.12511e+06	7.09e+06	6.85245e+06	6.25827e+06	-0.064078	0.613014	-	-	34	23	-
960	Serine/threonine-protein kinase 10	STK10	725227	642971	703461	582877	565127	498427	-0.332837	2.76335	-	-	18.8	17	-
961	Glutamine--fructose-6-phosphate aminotransferase [isomerizing] 2	GFPT2	2.04338e+06	1.99459e+06	2.09832e+06	1.95381e+06	1.80813e+06	1.64455e+06	-0.185935	1.75013	-	-	33.4	20	-
962	Tubulin polymerization-promoting protein	TPPP	373146	380859	414679	406780	392885	379437	0.013741	0.073401	-	-	18.3	4	-
964	Ubiquitin-like protein ATG12	ATG12	564467	533571	531801	541568	539000	534365	-0.0127349	0.0813768	-	-	17.1	3	-
966	Mitochondrial import receptor subunit TOM70	TOMM70A	7.64321e+06	6.96155e+06	7.29512e+06	6.49037e+06	6.73699e+06	6.31546e+06	-0.163743	2.15555	-	-	55.3	30	-
967	Importin-13	IPO13	152431	151117	149039	140145	128266	128361	-0.191086	1.44535	-	-	7.3	6	-
968	Phospholipase DDHD2	DDHD2	3.30684e+06	3.38246e+06	3.66111e+06	3.57247e+06	3.39431e+06	3.32792e+06	-0.0070498	0.0473489	-	-	41.2	25	-
969	Unconventional myosin-Id	MYO1D	2.72724e+06	2.70669e+06	2.78547e+06	2.72265e+06	2.63661e+06	2.4517e+06	-0.0748059	0.759711	-	-	37.3	37	-
970	TOX high mobility group box family member 4	TOX4	1.14667e+06	1.1176e+06	1.20609e+06	1.16397e+06	1.22579e+06	1.24072e+06	0.0652508	0.585331	-	-	12.3	8	-
971	Protein-methionine sulfoxide oxidase MICAL2	MICAL2	26455.7	25511.7	31122.3	32944.5	26638.4	25051.3	0.0219126	0.0537424	-	-	4.1	3	+
972	Uncharacterized protein KIAA0754	KIAA0754	582062	572148	602838	607560	532526	540835	-0.0660887	0.450337	-	-	4.7	16	-
973	Protein transport protein Sec24D	SEC24D	2.3259e+06	2.39154e+06	2.50231e+06	2.40734e+06	2.3825e+06	2.21211e+06	-0.0445478	0.379386	-	-	18.2	20	-
974	STAGA complex 65 subunit gamma	SUPT7L	108938	121772	142898	151205	113281	101820	-0.0400781	0.0975846	-	-	7.5	3	-
975	E3 UFM1-protein ligase 1	UFL1	3.70699e+06	3.45069e+06	3.67713e+06	3.23059e+06	3.10611e+06	2.84645e+06	-0.23988	2.68964	-	-	37.7	28	-
976	Transmembrane and coiled-coil domains protein 1	TMCC1	430696	415186	451032	464285	430780	431100	0.0321096	0.197741	-	-	9.7	5	-
977	SAM and SH3 domain-containing protein 1	SASH1	14702.7	16062.8	23030.2	19465.6	18946.5	16128.3	0.0430439	0.0852239	-	-	4.1	4	+
978	CSC1-like protein 1	TMEM63A	215634	228427	252249	232699	232522	223371	-0.0132953	0.060493	-	-	5.7	4	-
979	FERM, RhoGEF and pleckstrin domain-containing protein 2	FARP2	275043	259918	344344	295866	304612	348017	0.116504	0.492446	-	-	12.2	6	-
980	UBX domain-containing protein 7	UBXN7	3.55107e+06	3.44732e+06	3.65041e+06	3.48981e+06	3.48547e+06	3.46306e+06	-0.0284142	0.284331	-	-	30.3	14	-
982	Leucine-rich repeats and immunoglobulin-like domains protein 2	LRIG2	279433	297853	307839	321588	291382	296677	0.0392448	0.220106	-	-	8.8	9	-
983	SUN domain-containing protein 1	SUN1	3.88993e+06	3.82051e+06	3.96948e+06	3.25012e+06	3.09452e+06	2.84134e+06	-0.348561	3.9717	-	-	30.6	25	-
984	Proline synthase co-transcribed bacterial homolog protein	PROSC	2.33212e+06	2.2846e+06	2.4409e+06	2.36501e+06	2.12758e+06	2.22046e+06	-0.0730239	0.681884	-	-	39.6	10	-
985	Erlin-2	ERLIN2	4.37559e+06	4.35835e+06	4.31851e+06	4.34529e+06	4.18054e+06	4.04429e+06	-0.0549208	0.628593	-	-	45.1	15	-
986	Pre-mRNA-processing factor 6	PRPF6	1.83836e+06	1.64097e+06	1.50669e+06	1.29652e+06	1.12374e+06	1.01636e+06	-0.539332	3.54657	+	-	25.8	23	-
987	Dickkopf-related protein 1;Dickkopf-related protein 2	DKK1;DKK2	67390.8	77463.2	77863	96338.8	93034.2	88197.5	0.319872	2.06421	-	-	6.8	3	+
988	Latrophilin-1	LPHN1	312381	320877	372698	374997	327431	297251	-0.0111947	0.0389512	-	-	4.6	6	-
989	Pre-mRNA cleavage complex 2 protein Pcf11	PCF11	257900	262211	265593	315801	289143	238074	0.0918188	0.415493	-	-	3.9	6	-
990	Protein furry homolog-like	FRYL	8.16016e+06	8.14474e+06	8.30448e+06	8.43053e+06	8.08802e+06	7.57371e+06	-0.0319824	0.29209	-	-	17.5	52	-
993	Endonuclease domain-containing 1 protein	ENDOD1	6.09989e+06	6.24846e+06	6.40176e+06	6.92153e+06	6.4379e+06	6.39111e+06	0.0743317	0.862361	-	-	38	16	-
994	D-glucuronyl C5-epimerase	GLCE	2.17535e+06	2.10836e+06	2.28501e+06	2.22669e+06	2.19898e+06	2.08387e+06	-0.0128582	0.0929309	-	-	28.2	17	-
995	Glutaminase kidney isoform, mitochondrial	GLS	2.02037e+06	1.91321e+06	1.96877e+06	1.70762e+06	1.63095e+06	1.52392e+06	-0.280807	3.24028	-	-	22.2	12	-
996	HAUS augmin-like complex subunit 5	HAUS5	367929	355821	363117	342153	321331	296260	-0.181816	1.50413	-	-	11.4	7	-
997	F-box only protein 21	FBXO21	558977	692037	572816	610501	529632	896448	0.129164	0.335232	-	-	8.4	5	-
999	Ubiquitin carboxyl-terminal hydrolase 19	USP19	4.55265e+06	4.64243e+06	4.78628e+06	4.67173e+06	4.43335e+06	4.35984e+06	-0.0546205	0.594211	-	-	28.5	31	-
1000	WD repeat-containing protein 47	WDR47	2.14807e+06	2.12135e+06	2.27459e+06	2.27773e+06	2.27148e+06	2.10223e+06	0.0231757	0.173457	-	-	24.4	17	-
1003	Protein transport protein Sec31A	SEC31A	6.03672e+06	5.91736e+06	6.26027e+06	5.6792e+06	5.63907e+06	5.3401e+06	-0.128978	1.78915	-	-	29.9	34	-
1004	Calsyntenin-1;Soluble Alc-alpha;CTF1-alpha	CLSTN1	1.0511e+06	1.02002e+06	1.04404e+06	1.14611e+06	1.10549e+06	1.23133e+06	0.159653	1.7214	-	-	14	14	-
1005	Protein HEXIM1	HEXIM1	1.69668e+07	1.72909e+07	1.67538e+07	1.82042e+07	1.77041e+07	1.91106e+07	0.108507	1.59969	-	-	32.9	16	-
1006	Tight junction protein ZO-3	TJP3	632657	670122	666313	660139	588652	574529	-0.11316	0.883979	-	-	12	10	-
1007	GTP-binding protein Di-Ras1	DIRAS1	802632	746248	813618	827823	803165	755326	0.0144577	0.0863013	-	-	43.4	8	-
1008	Ribonuclease P protein subunit p14	RPP14	513387	517246	518155	508892	536307	545770	0.0381449	0.277522	-	-	19.4	3	-
1009	G2/mitotic-specific cyclin-B2	CCNB2	1.46114e+06	1.39215e+06	1.49759e+06	1.47056e+06	1.43644e+06	1.3553e+06	-0.0298631	0.224699	-	-	39.7	14	-
1010	Protein YIF1A	YIF1A	394253	383728	425748	442134	436558	376066	0.0574795	0.306275	-	-	19.8	4	-
1011	E3 ubiquitin-protein ligase UBR5	UBR5	3.17939e+06	3.30133e+06	3.48314e+06	3.29875e+06	3.03321e+06	2.88517e+06	-0.11359	1.05849	-	-	25.1	58	-
1012	Splicing factor, arginine/serine-rich 15	SCAF4	570298	583228	555540	617265	575533	576136	0.0491769	0.369315	-	-	5.4	5	-
1013	Sphingosine 1-phosphate receptor 2	S1PR2	108563	103564	109086	123098	119312	100479	0.0889743	0.410103	-	-	11.6	3	-
1014	NADH dehydrogenase [ubiquinone] 1 beta subcomplex subunit 6	NDUFB6	2.75725e+06	2.78421e+06	2.72103e+06	2.85625e+06	3.06739e+06	3.12549e+06	0.130188	1.62428	-	-	47.7	8	-
1015	Mitofusin-2	MFN2	2.36076e+06	2.35578e+06	2.48478e+06	2.6361e+06	2.42909e+06	2.44419e+06	0.0598667	0.570741	-	-	16.2	11	-
1017	Dual specificity protein phosphatase 14	DUSP14	199940	219146	238650	246070	201908	220397	0.0221713	0.0836245	-	-	28.8	4	-
1018	Snurportin-1	SNUPN	945311	952291	962354	1.01054e+06	901654	877864	-0.0383794	0.251876	-	-	16.9	8	-
1019	Ubiquitin conjugation factor E4 B	UBE4B	2.082e+06	2.12061e+06	2.27392e+06	2.10222e+06	1.9257e+06	1.9168e+06	-0.123876	1.2522	-	-	29.3	30	-
1020	Neurexophilin-4	NXPH4	304973	285186	275003	267370	255211	295362	-0.0823393	0.486209	-	-	9.4	3	-
1021	Zinc finger protein-like 1	ZFPL1	1.38758e+06	1.32277e+06	1.3056e+06	1.11103e+06	1.08381e+06	1.44869e+06	-0.152694	0.797958	-	-	32.9	9	-
1022	Elongator complex protein 1	IKBKAP	8.08522e+06	7.93373e+06	8.23625e+06	7.91934e+06	7.68255e+06	7.71416e+06	-0.0569338	0.763828	-	-	44.1	49	-
1024	Gamma-aminobutyric acid receptor-associated protein	GABARAP	1.04386e+06	977527	1.01154e+06	999131	1.06142e+06	1.00433e+06	0.0150957	0.103884	-	-	10.3	3	-
1025	NADH dehydrogenase [ubiquinone] 1 alpha subcomplex subunit 3	NDUFA3	1.35237e+06	1.46489e+06	1.28712e+06	1.50322e+06	1.61169e+06	1.96689e+06	0.300708	1.98093	-	-	50	4	-
1026	NADH dehydrogenase [ubiquinone] 1 beta subcomplex subunit 4	NDUFB4	4.00647e+06	4.11314e+06	3.68054e+06	3.95667e+06	4.211e+06	4.33208e+06	0.0836737	0.778275	-	-	53.5	8	-
1027	NADH dehydrogenase [ubiquinone] 1 beta subcomplex subunit 8, mitochondrial	NDUFB8	1.00899e+06	996269	1.05172e+06	1.08309e+06	1.09308e+06	1.01496e+06	0.0615718	0.539197	-	-	46.5	6	-
1029	NADH dehydrogenase [ubiquinone] 1 alpha subcomplex subunit 7	NDUFA7	1.7457e+06	1.75736e+06	1.67642e+06	1.63808e+06	1.73542e+06	1.64017e+06	-0.0471525	0.439349	-	-	82.3	10	-
1030	Reticulon-3	RTN3	3.02245e+06	3.04232e+06	3.37577e+06	3.25537e+06	3.60899e+06	3.12705e+06	0.0810377	0.607228	-	-	22.7	16	-
1032	LETM1 and EF-hand domain-containing protein 1, mitochondrial	LETM1	1.46251e+07	1.46719e+07	1.4576e+07	1.45344e+07	1.53445e+07	1.49032e+07	0.0292388	0.342746	-	-	46.8	35	-
1033	Epsin-2	EPN2	2.34976e+06	2.43691e+06	2.37144e+06	2.5234e+06	2.39652e+06	2.47966e+06	0.0477074	0.49958	-	-	20.7	12	-
1034	Starch-binding domain-containing protein 1	STBD1	617542	558461	607150	598937	548882	545676	-0.0743678	0.529224	-	-	22.6	8	-
1036	Zinc finger Ran-binding domain-containing protein 2	ZRANB2	2.93917e+07	2.7958e+07	2.55708e+07	2.74744e+07	2.80713e+07	3.33137e+07	0.0967095	0.628892	-	-	57.8	26	-
1037	Sorting nexin-4	SNX4	1.08742e+06	1.11472e+06	1.18506e+06	1.13487e+06	981174	900987	-0.172616	1.18945	-	-	33.6	13	-
1038	ZW10 interactor	ZWINT	399632	460388	435992	458634	355595	392731	-0.108235	0.52846	-	-	18.8	5	-
1039	Luc7-like protein 3	LUC7L3	1.05358e+07	1.01485e+07	1.02755e+07	1.10042e+07	1.07191e+07	1.10381e+07	0.0816564	1.2424	-	-	34.7	19	-
1041	Chromosome-associated kinesin KIF4A	KIF4A	181603	173484	168921	164502	153435	140684	-0.194582	1.34105	-	-	7.1	10	-
1042	Myotubularin-related protein 5	SBF1	1.12194e+06	1.10313e+06	1.16648e+06	1.09696e+06	1.03097e+06	933221	-0.150655	1.31132	-	-	13.7	23	-
1043	Golgi SNAP receptor complex member 1	GOSR1	7.00778e+06	6.77907e+06	7.12881e+06	6.77018e+06	6.8829e+06	6.8322e+06	-0.0297148	0.328905	-	-	55.2	16	-
1044	Histone acetyltransferase KAT7	KAT7	83175.2	83992.4	95486.7	92796.1	84699.9	76509.3	-0.0498842	0.188335	-	-	11.6	4	+
1045	Brain mitochondrial carrier protein 1	SLC25A14	1.21836e+06	1.22109e+06	1.38966e+06	1.40197e+06	1.30202e+06	1.21922e+06	0.0354467	0.197634	-	-	19.6	8	-
1049	Cyclin-D1-binding protein 1	CCNDBP1	161254	166357	186690	162286	143140	153885	-0.162153	1.00185	-	-	13.9	3	-
1051	Vesicle-associated membrane protein-associated protein B/C	VAPB	6.01013e+06	5.66361e+06	5.36985e+06	5.30592e+06	5.93704e+06	5.88074e+06	0.00644884	0.0386104	-	-	49.8	13	-
1053	SNARE-associated protein Snapin	SNAPIN	713983	835731	783558	758229	704162	1.12374e+06	0.119938	0.350376	-	-	36	5	-
1054	Myelin protein zero-like protein 1	MPZL1	906011	922864	957047	990004	1.13171e+06	1.09839e+06	0.206979	2.04798	-	-	22.8	7	-
1055	NADH dehydrogenase [ubiquinone] 1 subunit C2;NADH dehydrogenase [ubiquinone] 1 subunit C2, isoform 2	NDUFC2;NDUFC2-KCTD14	7.78814e+06	8.01454e+06	7.87671e+06	8.15188e+06	8.31601e+06	8.99537e+06	0.103572	1.29312	-	-	43.7	10	-
1056	NADH dehydrogenase [ubiquinone] 1 alpha subcomplex subunit 10, mitochondrial	NDUFA10	3.19022e+06	3.0789e+06	3.18918e+06	2.98922e+06	2.92743e+06	2.82298e+06	-0.114211	1.53065	-	-	37.5	14	-
1057	Peptidyl-prolyl cis-trans isomerase FKBP9	FKBP9	6.94435e+06	7.15168e+06	7.2738e+06	7.28504e+06	6.55286e+06	7.08139e+06	-0.0319127	0.277337	-	-	30.7	19	-
1058	6-phosphogluconolactonase	PGLS	5.57076e+06	5.65078e+06	5.57161e+06	5.5811e+06	5.50172e+06	6.17866e+06	0.0377697	0.322917	-	-	56.6	13	-
1059	Bifunctional 3-phosphoadenosine 5-phosphosulfate synthase 2;Sulfate adenylyltransferase;Adenylyl-sulfate kinase	PAPSS2	5.34571e+06	5.38955e+06	5.62079e+06	5.9024e+06	5.68202e+06	5.48139e+06	0.0609764	0.687326	-	-	37.3	27	-
1060	Structural maintenance of chromosomes protein 2	SMC2	7.29643e+06	7.06463e+06	7.37359e+06	6.84496e+06	6.32466e+06	5.98477e+06	-0.184281	2.18711	-	-	32.1	43	-
1061	Ubiquitin-like modifier-activating enzyme ATG7	ATG7	2.39529e+06	2.38603e+06	2.50411e+06	2.56237e+06	2.39006e+06	2.21535e+06	-0.0256831	0.171628	-	-	32	19	-
1062	Transforming acidic coiled-coil-containing protein 2	TACC2	1.41323e+06	1.43645e+06	1.49324e+06	1.44167e+06	1.43109e+06	1.40173e+06	-0.0226266	0.186666	-	-	5.7	12	-
1063	Tripartite motif-containing protein 16;Tripartite motif-containing protein 16-like protein	TRIM16;TRIM16L	93388.7	93650.9	111114	134504	98190	85015.9	0.0694614	0.172966	-	-	16.5	7	-
1065	Zinc finger and BTB domain-containing protein 7A	ZBTB7A	2.05472e+06	1.8117e+06	1.88282e+06	1.78261e+06	1.88396e+06	2.21535e+06	0.0287028	0.133526	-	-	24.7	14	-
1066	Acyl-protein thioesterase 2	LYPLA2	1.04965e+07	1.04378e+07	9.82823e+06	1.03745e+07	1.0706e+07	1.11623e+07	0.0677839	0.783196	-	-	32.5	7	-
1067	Importin-7	IPO7	1.25979e+07	1.24476e+07	1.23604e+07	1.15094e+07	1.19039e+07	1.1274e+07	-0.109175	1.7422	-	-	32.9	36	-
1068	E3 ubiquitin-protein ligase ARIH2	ARIH2	1.09867e+06	1.09392e+06	1.13701e+06	1.15609e+06	1.0949e+06	1.03687e+06	-0.0194073	0.130402	-	-	24.5	11	-
1069	Tumor necrosis factor alpha-induced protein 8	TNFAIP8	447669	424894	442389	404375	380331	382338	-0.172352	1.68732	-	-	12.8	3	-
1070	Phosphoacetylglucosamine mutase	PGM3	9.76e+06	9.75308e+06	9.90689e+06	9.48169e+06	9.47081e+06	9.11715e+06	-0.0679852	0.982086	-	-	51.8	29	-
1071	Adenylyltransferase and sulfurtransferase MOCS3;Molybdopterin-synthase adenylyltransferase;Molybdopterin-synthase sulfurtransferase	MOCS3	182259	186800	192897	192346	176769	162316	-0.0836494	0.462663	-	-	15.2	5	-
1073	CD2 antigen cytoplasmic tail-binding protein 2	CD2BP2	1.1384e+06	1.18369e+06	1.18354e+06	1.27058e+06	1.18122e+06	1.15901e+06	0.0417528	0.331559	-	-	32.3	10	-
1074	Mediator of RNA polymerase II transcription subunit 26	MED26	154810	155704	168703	157181	137967	141373	-0.135845	0.84622	-	-	23.5	9	-
1075	Zinc finger FYVE domain-containing protein 9	ZFYVE9	156796	161976	179696	164407	161482	138347	-0.10443	0.520786	-	-	4.9	5	-
1076	Tumor necrosis factor receptor superfamily member 6B	TNFRSF6B	421370	435210	418925	450652	415332	492907	0.0880336	0.579218	-	-	27	6	-
1078	Supervillin	SVIL	635197	589541	665659	633807	560579	582178	-0.0897191	0.624347	-	-	7	13	-
1079	BAG family molecular chaperone regulator 4	BAG4	182609	180479	185126	172873	181720	203033	0.0213492	0.0967488	-	-	14.7	4	-
1080	Activator of 90 kDa heat shock protein ATPase homolog 1	AHSA1	1.54238e+07	1.5923e+07	1.55133e+07	1.5757e+07	1.54948e+07	1.53739e+07	-0.00717729	0.0721848	-	-	61.5	21	-
1081	Poly(A)-specific ribonuclease PARN	PARN	916412	907574	943931	885381	825612	734017	-0.183039	1.51482	-	-	20.8	13	-
1082	dTDP-D-glucose 4,6-dehydratase	TGDS	821778	869187	920050	966812	921226	913520	0.1027	0.919189	-	-	26.3	9	-
1083	Proteasome assembly chaperone 1	PSMG1	6.98868e+06	6.9313e+06	6.68019e+06	6.65159e+06	7.07591e+06	7.26431e+06	0.0264688	0.238442	-	-	42	15	-
1084	Sphingosine-1-phosphate lyase 1	SGPL1	5.46991e+06	5.07242e+06	5.17472e+06	5.46431e+06	6.01378e+06	5.4769e+06	0.108666	1.18344	-	-	39.6	22	-
1086	CTD nuclear envelope phosphatase 1	CTDNEP1	291283	308325	315781	325810	306921	287296	0.00621308	0.0294393	-	-	16	4	-
1087	Ribosome biogenesis protein NSA2 homolog	NSA2	643918	577819	582160	549561	461697	432279	-0.32724	2.23927	-	-	24.6	7	-
1088	GDH/6PGL endoplasmic bifunctional protein;Glucose 1-dehydrogenase;6-phosphogluconolactonase	H6PD	2.30151e+06	2.33013e+06	2.48847e+06	2.44463e+06	2.38724e+06	2.21128e+06	-0.0161398	0.10968	-	-	30.2	22	-
1089	Protein transport protein Sec24A	SEC24A	836066	797853	850823	794055	711402	707398	-0.168724	1.58148	-	-	16.6	15	-
1090	Protein transport protein Sec24B	SEC24B	625257	576422	653197	585618	518045	514549	-0.197582	1.58869	-	-	17.8	17	-
1092	Neuronal pentraxin receptor	NPTXR	1.16312e+06	1.17851e+06	1.32095e+06	1.51362e+06	1.33147e+06	1.33599e+06	0.190798	1.61093	-	-	7.8	6	-
1093	NAD kinase	NADK	1.21094e+06	1.23407e+06	1.29195e+06	1.40439e+06	1.30666e+06	1.26388e+06	0.0881927	0.803346	-	-	32.3	13	-
1094	Tyrosyl-DNA phosphodiesterase 2	TDP2	1.05971e+06	1.04921e+06	1.13341e+06	1.10715e+06	1.04135e+06	1.05341e+06	-0.0177539	0.121232	-	-	19.9	7	-
1095	Vesicle transport protein SFT2B	SFT2D2	1.17113e+06	1.35351e+06	1.44652e+06	1.68167e+06	1.37836e+06	1.46434e+06	0.188635	1.15822	-	-	17.5	3	-
1096	Mitochondrial pyruvate carrier 2	MPC2	2.7818e+06	2.78881e+06	2.96202e+06	2.92589e+06	2.85483e+06	2.91835e+06	0.0283928	0.261747	-	-	46.5	6	-
1097	Histidine protein methyltransferase 1 homolog	METTL18	171100	176731	172134	176223	148565	165937	-0.086932	0.480823	-	-	13.7	3	-
1098	Persulfide dioxygenase ETHE1, mitochondrial	ETHE1	1.05639e+06	1.05718e+06	1.28039e+06	1.28087e+06	1.29668e+06	1.30124e+06	0.198629	1.56896	-	-	55.5	10	-
1099	Long-chain-fatty-acid--CoA ligase 3	ACSL3	1.16653e+07	1.10864e+07	1.11559e+07	1.01471e+07	1.05285e+07	9.81639e+06	-0.153396	2.27226	-	-	45.7	27	-
1100	DNA-directed RNA polymerase I subunit RPA1	POLR1A	2.66066e+06	2.59046e+06	2.58722e+06	2.39327e+06	2.2861e+06	2.20063e+06	-0.18887	2.50401	-	-	29.9	43	-
1101	YEATS domain-containing protein 4	YEATS4	1.14334e+06	1.06737e+06	1.1734e+06	1.1207e+06	1.15288e+06	1.0676e+06	-0.0179995	0.117287	-	-	43.2	9	-
1102	tRNA-dihydrouridine(20a/20b) synthase [NAD(P)+]-like	DUS4L	220501	196114	243569	244316	226109	209096	0.044375	0.180739	-	-	20.2	5	-
1104	CCR4-NOT transcription complex subunit 4	CNOT4	2.09743e+06	2.07844e+06	2.09131e+06	2.0976e+06	2.09673e+06	2.15013e+06	0.0175911	0.158973	-	-	22.6	13	-
1105	STAM-binding protein	STAMBP	1.55517e+06	1.56551e+06	1.99408e+06	1.52423e+06	1.29284e+06	1.33192e+06	-0.295762	1.80815	-	-	33.3	14	-
1108	N-acetylserotonin O-methyltransferase-like protein	ASMTL	6.91546e+06	6.67327e+06	6.35826e+06	5.86007e+06	5.91808e+06	5.91361e+06	-0.172255	2.52543	-	-	37	25	-
1109	Phosphatidate cytidylyltransferase 2	CDS2	1.32611e+06	1.3106e+06	1.43931e+06	1.55007e+06	1.47899e+06	1.29081e+06	0.0808016	0.520869	-	-	16.6	8	-
1110	FGFR1 oncogene partner	FGFR1OP	1.54963e+06	1.62387e+06	1.64913e+06	1.79059e+06	1.69489e+06	1.71426e+06	0.108716	1.25134	-	-	38.8	14	-
1111	Ribonuclease P protein subunit p29	POP4	786315	752931	711820	727066	753805	785024	0.00995842	0.0583851	-	-	35.9	8	-
1112	E3 ubiquitin-protein ligase HERC2	HERC2	2.35317e+06	2.30712e+06	2.47331e+06	2.34149e+06	2.1172e+06	1.95426e+06	-0.15698	1.36286	-	-	10.2	43	-
1113	Ras-related protein Rab-3D	RAB3D	3.45202e+06	3.74423e+06	4.09533e+06	4.2494e+06	3.53105e+06	3.63596e+06	0.0145347	0.06481	-	-	37	8	-
1114	Synaptosomal-associated protein 29	SNAP29	4.09853e+06	4.27015e+06	4.49013e+06	4.58855e+06	4.36225e+06	4.14519e+06	0.0261332	0.196946	-	-	57.4	15	-
1115	Serine/threonine-protein kinase OSR1	OXSR1	1.7954e+06	1.76961e+06	1.92234e+06	1.6739e+06	1.55422e+06	1.46465e+06	-0.226879	2.32946	-	-	18.8	9	-
1116	Geranylgeranyl pyrophosphate synthase	GGPS1	1.67887e+06	1.84786e+06	1.68391e+06	1.97303e+06	1.78554e+06	1.94216e+06	0.129759	1.24154	-	-	34.7	12	-
1119	Heat shock 70 kDa protein 4L	HSPA4L	7.06541e+06	7.18464e+06	7.55668e+06	7.30679e+06	6.48651e+06	6.60534e+06	-0.0977097	0.995472	-	-	46.1	37	-
1120	Polypyrimidine tract-binding protein 3	PTBP3	414730	371644	356929	320485	258105	258412	-0.454613	2.92241	-	-	4.4	3	-
1122	MLN64 N-terminal domain homolog	STARD3NL	546241	540032	539221	318217	339955	289519	-0.781483	5.92591	+	-	15	3	-
1123	U6 snRNA-associated Sm-like protein LSm8	LSM8	1.05068e+06	1.04312e+06	1.07333e+06	1.13204e+06	1.17819e+06	1.10162e+06	0.106937	1.18118	-	-	54.2	5	-
1124	AP-2 complex subunit alpha-1	AP2A1	2.55095e+07	2.60066e+07	2.74197e+07	2.76603e+07	2.66989e+07	2.40537e+07	-0.011424	0.0752853	-	-	42.2	39	-
1125	Protein Wiz	WIZ	1.08725e+06	1.09557e+06	1.33782e+06	1.3503e+06	1.18172e+06	1.12207e+06	0.0560306	0.247028	-	-	27.7	22	-
1126	Probable ATP-dependent RNA helicase DDX58	DDX58	87455.5	78704.4	84228.5	74286.2	67336.6	57649.1	-0.335839	1.82295	-	-	6.2	5	+
1129	Tetratricopeptide repeat protein 4	TTC4	2.16665e+06	2.0726e+06	2.16769e+06	2.04624e+06	1.72352e+06	1.66824e+06	-0.242135	2.02963	-	-	32	13	-
1130	Transmembrane protein 50A	TMEM50A	545269	508303	490180	418281	422048	586790	-0.130415	0.508408	-	-	21.7	3	-
1131	BAG family molecular chaperone regulator 2	BAG2	1.23549e+07	1.22224e+07	1.17785e+07	1.2085e+07	1.14794e+07	1.26827e+07	-0.00521473	0.0398384	-	-	59.2	14	-
1132	BAG family molecular chaperone regulator 3	BAG3	1.22399e+07	1.24994e+07	1.30399e+07	1.32824e+07	1.19836e+07	1.18781e+07	-0.0258296	0.202805	-	-	63.7	33	-
1136	Malonyl-CoA decarboxylase, mitochondrial	MLYCD	901834	891628	869881	933297	895079	849293	0.00683033	0.0427984	-	-	33.5	13	-
1137	Quinone oxidoreductase-like protein 1	CRYZL1	5.83477e+06	6.01879e+06	6.14438e+06	6.49531e+06	6.5218e+06	6.26078e+06	0.0991978	1.41093	-	-	43.6	17	-
1138	Apoptosis-inducing factor 1, mitochondrial	AIFM1	2.55035e+07	2.59342e+07	2.64645e+07	2.7906e+07	2.84273e+07	2.9003e+07	0.131481	2.29223	-	-	45.3	25	-
1139	Echinoderm microtubule-associated protein-like 2	EML2	5.30044e+06	5.36925e+06	5.29423e+06	5.50737e+06	5.45736e+06	5.28678e+06	0.0255678	0.273085	-	-	33.6	20	-
1141	Uridine diphosphate glucose pyrophosphatase	NUDT14	143404	156370	177147	172810	154353	149972	0.0033719	0.0115426	-	-	29.3	5	-
1143	Tetraspanin-15	TSPAN15	528978	587075	624852	679370	637418	610676	0.148858	1.1025	-	-	14.3	6	-
1144	3(2),5-bisphosphate nucleotidase 1	BPNT1	1.60794e+07	1.6108e+07	1.55881e+07	1.51667e+07	1.62995e+07	1.83009e+07	0.0547341	0.395674	-	-	17.5	6	-
1146	N(G),N(G)-dimethylarginine dimethylaminohydrolase 2	DDAH2	7.9819e+06	7.94565e+06	8.12907e+06	8.46235e+06	8.76626e+06	8.53373e+06	0.0987355	1.56317	-	-	53.7	14	-
1147	Abhydrolase domain-containing protein 16A	ABHD16A	607508	621040	675505	761768	687050	636461	0.12876	0.8879	-	-	26.5	14	-
1148	Uncharacterized protein C6orf47	C6orf47	456646	489594	513540	577216	535853	524911	0.166628	1.42502	-	-	32.3	6	-
1149	Thioredoxin domain-containing protein 12	TXNDC12	2.31839e+06	2.30268e+06	2.16342e+06	2.11672e+06	2.1423e+06	2.35236e+06	-0.0382188	0.289259	-	-	45.3	8	-
1151	Probable tRNA pseudouridine synthase 2	TRUB2	316755	290463	275211	305539	259991	270203	-0.0794659	0.421522	-	-	15.3	4	-
1152	Protein SGT1	ECD	1.23396e+06	1.18763e+06	1.27091e+06	1.19695e+06	1.08078e+06	987963	-0.181094	1.48862	-	-	15.5	10	-
1153	Pre-mRNA-splicing factor SYF2	SYF2	2.49017e+06	2.59276e+06	2.58296e+06	2.48906e+06	2.29356e+06	2.22714e+06	-0.130459	1.4486	-	-	41.2	14	-
1154	Methyl-CpG-binding domain protein 3	MBD3	2.50901e+06	2.49725e+06	2.48411e+06	2.63285e+06	2.44573e+06	2.54582e+06	0.0249436	0.221727	-	-	27	7	-
1155	DNA topoisomerase 3-beta-1	TOP3B	2.0283e+06	1.9096e+06	1.93826e+06	1.88134e+06	1.82829e+06	1.77029e+06	-0.100683	1.15686	-	-	29.1	18	-
1156	Diphosphoinositol polyphosphate phosphohydrolase 1	NUDT3	129448	128635	138293	138181	143886	141258	0.0954747	0.606764	-	-	30.2	4	-
1157	Securin	PTTG1	494487	509725	515947	469862	413073	406244	-0.24063	2.10883	-	-	28.2	5	-
1158	B-cell lymphoma/leukemia 10	BCL10	393955	420151	429719	425392	362009	351492	-0.131341	0.823646	-	-	21.9	7	-
1159	NADH dehydrogenase [ubiquinone] 1 beta subcomplex subunit 10	NDUFB10	6.84112e+06	6.7969e+06	6.10069e+06	5.94809e+06	6.24359e+06	8.99036e+06	0.0783663	0.24652	-	-	44.2	10	-
1160	Cleft lip and palate transmembrane protein 1	CLPTM1	4.4304e+06	4.35103e+06	4.58291e+06	4.71354e+06	4.81119e+06	4.27552e+06	0.0447485	0.375647	-	-	25.6	16	-
1161	Molybdopterin synthase catalytic subunit	MOCS2	2.92706e+06	3.12781e+06	3.11289e+06	3.30579e+06	2.87883e+06	3.12423e+06	0.0203726	0.133415	-	-	45.7	10	-
1162	Mitochondrial import receptor subunit TOM40 homolog	TOMM40	1.59515e+07	1.6496e+07	1.57957e+07	1.73587e+07	1.79915e+07	1.74786e+07	0.131075	2.19047	-	-	46.8	12	-
1163	Peroxisomal membrane protein 11B	PEX11B	3.27428e+06	3.24774e+06	3.57042e+06	3.68107e+06	3.60335e+06	3.44647e+06	0.0892916	0.927546	-	-	62.9	14	-
1164	Serine/threonine-protein kinase PAK 4	PAK4	2.06828e+06	2.03019e+06	2.16428e+06	2.21219e+06	2.21622e+06	2.14011e+06	0.0691118	0.75614	-	-	34.3	16	-
1165	Serine/threonine-protein kinase Chk2	CHEK2	1.86437e+06	1.84433e+06	1.93267e+06	1.77652e+06	1.77979e+06	1.85377e+06	-0.0603831	0.635996	-	-	27	12	-
1166	Actin-like protein 6A	ACTL6A	6.55605e+06	6.81137e+06	7.3952e+06	7.60203e+06	7.37015e+06	6.78295e+06	0.0675435	0.554922	-	-	45.5	15	-
1167	G1/S-specific cyclin-E2	CCNE2	134930	138606	162543	147907	149462	136364	-0.00403198	0.0146173	-	-	14.4	5	-
1168	Molybdopterin synthase sulfur carrier subunit	MOCS2	364510	378327	388979	350209	356321	364254	-0.0796479	0.634173	-	-	39.8	4	-
1169	Cytochrome b	MT-CYB	1.68117e+06	1.76131e+06	1.80976e+06	1.91442e+06	1.92581e+06	1.76205e+06	0.0925742	0.904099	-	-	6.1	3	-
1170	Cytochrome b5	CYB5A	1.26456e+06	1.26835e+06	1.37165e+06	1.34536e+06	1.33943e+06	1.16559e+06	-0.0222789	0.123829	-	-	76.5	6	-
1173	Glutamate dehydrogenase 1, mitochondrial;Glutamate dehydrogenase 2, mitochondrial	GLUD1;GLUD2	5.87083e+07	6.37275e+07	6.36964e+07	7.22276e+07	6.72186e+07	7.32859e+07	0.192752	2.54794	-	-	61.6	37	-
1174	Dihydrofolate reductase	DHFR	2.0554e+06	2.00676e+06	1.90898e+06	2.2353e+06	2.12506e+06	2.12133e+06	0.118617	1.39818	-	-	52.4	10	-
1175	NADH-cytochrome b5 reductase 3;NADH-cytochrome b5 reductase 3 membrane-bound form;NADH-cytochrome b5 reductase 3 soluble form	CYB5R3	8.75834e+06	8.71735e+06	9.79317e+06	1.00878e+07	9.98751e+06	9.10859e+06	0.0985245	0.897783	-	-	70.5	18	-
1176	Glutathione reductase, mitochondrial	GSR	5.12756e+07	5.3787e+07	4.82835e+07	5.66597e+07	5.47117e+07	6.07138e+07	0.166379	1.98029	-	-	70.6	30	-
1178	Cytochrome c oxidase subunit 2	MT-CO2	3.80844e+06	3.85092e+06	4.16186e+06	4.34424e+06	4.38666e+06	3.97969e+06	0.104417	1.0533	-	-	27.8	6	-
1180	Superoxide dismutase [Cu-Zn]	SOD1	1.62363e+06	1.78424e+06	1.78455e+06	2.06945e+06	1.73613e+06	1.92327e+06	0.139532	1.10186	-	-	39.6	7	-
1182	Purine nucleoside phosphorylase	PNP	2.04509e+07	2.08575e+07	2.21052e+07	2.4295e+07	2.45329e+07	2.38011e+07	0.19643	3.07549	-	-	65.4	18	-
1183	Hypoxanthine-guanine phosphoribosyltransferase	HPRT1	6.47941e+06	6.42149e+06	6.43739e+06	6.86071e+06	7.4601e+06	7.97264e+06	0.202454	2.34535	-	-	54.6	10	-
1184	Aspartate aminotransferase, mitochondrial	GOT2	7.28535e+07	7.32093e+07	7.2667e+07	7.74309e+07	8.08247e+07	8.34631e+07	0.143507	2.37773	-	-	78.8	38	-
1186	Epidermal growth factor receptor	EGFR	1.06219e+07	1.0677e+07	1.10706e+07	1.03792e+07	9.99557e+06	1.0819e+07	-0.053886	0.619373	-	-	42.6	47	-
1187	Phosphoglycerate kinase 1	PGK1	1.03491e+08	1.05833e+08	1.04518e+08	1.1333e+08	1.11809e+08	1.08545e+08	0.0882723	1.50166	-	-	76.3	36	-
1188	Adenylate kinase isoenzyme 1	AK1	4.48377e+06	4.40224e+06	4.60262e+06	4.49223e+06	4.40834e+06	4.29326e+06	-0.0318875	0.330747	-	-	52.1	9	-
1191	Urokinase-type plasminogen activator;Urokinase-type plasminogen activator long chain A;Urokinase-type plasminogen activator short chain A;Urokinase-type plasminogen activator chain B	PLAU	358586	361221	380412	386288	348093	403875	0.0467661	0.266481	-	-	21.3	8	-
1192	Adenosine deaminase	ADA	3.01742e+06	2.9579e+06	3.23438e+06	3.26062e+06	3.34238e+06	3.3826e+06	0.117593	1.43441	-	-	51.5	18	-
1194	Carbonic anhydrase 2	CA2	1.78918e+06	1.78276e+06	1.78587e+06	1.7469e+06	1.73623e+06	1.82445e+06	-0.0139414	0.114318	-	-	50.8	10	-
1195	Argininosuccinate synthase	ASS1	4.94803e+06	4.90613e+06	5.27252e+06	5.50275e+06	5.70743e+06	5.27426e+06	0.12401	1.53894	-	-	28.2	14	-
1196	Metalloproteinase inhibitor 1	TIMP1	543914	554269	565813	690840	720780	785587	0.399131	3.90318	-	-	23.2	4	-
1197	Cystatin-C	CST3	439809	475406	460546	543364	492503	515582	0.172956	1.60143	-	-	37	4	-
1198	Proto-oncogene c-Fos	FOS	180716	185625	194906	169554	158810	168055	-0.176973	1.38785	-	-	17.1	4	-
1199	GTPase NRas	NRAS	2.0554e+06	1.97996e+06	2.0227e+06	2.28351e+06	2.5033e+06	2.52777e+06	0.270592	3.27278	-	-	16.4	3	-
1203	Low-density lipoprotein receptor	LDLR	1.32202e+07	1.36428e+07	1.33915e+07	1.16638e+07	1.10992e+07	1.25168e+07	-0.191943	2.52634	-	-	30.6	24	-
1205	Transforming growth factor beta-1;Latency-associated peptide	TGFB1	1.0309e+06	984596	1.04243e+06	1.11439e+06	1.06001e+06	1.142e+06	0.116815	1.22946	-	-	26.9	10	-
1207	Polymeric immunoglobulin receptor;Secretory component	PIGR	1.79378e+06	1.56649e+06	2.00403e+06	2.18173e+06	1.71122e+06	1.80619e+06	0.0866693	0.365963	-	-	16.6	12	-
1209	Ig gamma-1 chain C region	IGHG1	433518	429522	453505	511266	482934	553597	0.231597	2.11343	-	-	25.5	6	-
1210	Ig gamma-2 chain C region;Ig gamma-4 chain C region	IGHG2;IGHG4	112049	114933	108764	116355	129103	129206	0.156869	1.03007	-	-	11.7	3	-
1211	Ig alpha-1 chain C region	IGHA1	2.08874e+06	1.82394e+06	2.16143e+06	2.37205e+06	2.1054e+06	2.20575e+06	0.139938	1.08179	-	-	21	5	-
1219	Prelamin-A/C;Lamin-A/C	LMNA	6.34089e+07	6.31241e+07	5.96896e+07	5.68635e+07	6.25246e+07	5.94168e+07	-0.0591865	0.653927	-	-	70.5	63	-
1222	Myelin basic protein	MBP	1.16636e+06	1.15311e+06	1.13113e+06	1.11565e+06	1.10125e+06	1.06061e+06	-0.0744582	0.771624	-	-	32.5	6	-
1223	Fibronectin;Anastellin;Ugl-Y1;Ugl-Y2;Ugl-Y3	FN1	414909	446989	534322	546588	481996	439386	0.0747402	0.297937	-	-	5.1	10	-
1225	Transferrin receptor protein 1;Transferrin receptor protein 1, serum form	TFRC	7.74705e+07	7.91072e+07	8.07297e+07	2.90204e+07	3.12235e+07	2.9796e+07	-1.39858	10.641	+	-	55.9	45	-
1226	Serotransferrin	TF	117625	112713	133109	124642	118404	140935	0.079027	0.344415	-	-	8	4	-
1227	Lactotransferrin;Lactoferricin-H;Kaliocin-1;Lactoferroxin-A;Lactoferroxin-B;Lactoferroxin-C	LTF	936019	903547	998744	1.01962e+06	945629	1.04715e+06	0.0857943	0.694285	-	-	28.1	17	-
1229	Ferritin light chain	FTL	236843	267151	267403	262486	231010	249020	-0.0547143	0.283837	-	-	37.7	5	-
1230	Ferritin heavy chain;Ferritin heavy chain, N-terminally processed	FTH1	488494	502655	501864	493537	472174	555005	0.0232562	0.123139	-	-	23	3	-
1231	NADH-ubiquinone oxidoreductase chain 1	MT-ND1	450866	468641	480940	473444	480756	487460	0.0422471	0.308309	-	-	12.3	5	-
1233	NADH-ubiquinone oxidoreductase chain 4	MT-ND4	398174	376650	428515	409542	424498	348487	-0.0283667	0.121972	-	-	10.5	4	-
1234	NADH-ubiquinone oxidoreductase chain 5	MT-ND5	821991	820623	880153	899350	909882	788373	0.0399478	0.238697	-	-	9	5	-
1236	ATP synthase protein 8	MT-ATP8	957586	1.11554e+06	993532	1.04829e+06	1.04942e+06	1.60448e+06	0.244626	0.888405	-	-	52.9	4	-
1237	3-hydroxy-3-methylglutaryl-coenzyme A reductase	HMGCR	1.66974e+06	1.65034e+06	1.74077e+06	1.99036e+06	1.82345e+06	1.76769e+06	0.139819	1.45424	-	-	19.1	16	-
1238	Catalase	CAT	1.2661e+07	1.22002e+07	1.23576e+07	1.3503e+07	1.41496e+07	1.59311e+07	0.224399	2.44047	-	-	57.9	32	-
1239	RAF proto-oncogene serine/threonine-protein kinase	RAF1	1.03584e+06	997748	1.03523e+06	964229	949047	842437	-0.157622	1.46326	-	-	8.2	6	-
1240	Glucosylceramidase	GBA	5.59812e+06	5.66969e+06	6.1004e+06	3.72833e+06	3.64802e+06	3.31978e+06	-0.700128	6.44384	+	-	40.8	17	-
1241	Tissue alpha-L-fucosidase	FUCA1	794414	810200	896756	634784	613247	566202	-0.462945	4.12196	-	-	25.5	9	-
1242	Fructose-bisphosphate aldolase A	ALDOA	2.73014e+08	2.75363e+08	2.77268e+08	2.73704e+08	2.91382e+08	3.10378e+08	0.0826541	0.948183	-	-	3.8	3	-
1244	Cystatin-B	CSTB	1.2233e+06	1.33132e+06	1.30977e+06	1.37603e+06	1.40538e+06	1.31522e+06	0.084611	0.804948	-	-	55.1	4	-
1245	Annexin A1	ANXA1	2.64634e+07	2.65852e+07	2.37712e+07	2.22994e+07	2.08362e+07	2.13854e+07	-0.250372	3.12404	-	-	66.5	28	-
1246	Apolipoprotein B-100;Apolipoprotein B-48	APOB	1.19082e+06	1.24303e+06	1.29972e+06	1.06618e+06	974892	952881	-0.319297	3.30114	-	-	1.6	8	-
1248	Major prion protein	PRNP	1.35603e+06	1.44369e+06	1.59397e+06	1.53589e+06	1.31352e+06	1.36051e+06	-0.061706	0.353094	-	-	27.3	7	-
1249	Superoxide dismutase [Mn], mitochondrial	SOD2	8.78562e+06	8.76256e+06	8.69284e+06	8.66696e+06	8.98356e+06	1.01316e+07	0.0790949	0.706919	-	-	51.8	11	-
1250	Ornithine aminotransferase, mitochondrial;Ornithine aminotransferase, hepatic form;Ornithine aminotransferase, renal form	OAT	1.14965e+07	1.15829e+07	1.12639e+07	1.23938e+07	1.36394e+07	1.32002e+07	0.191021	2.75787	-	-	23.9	11	-
1252	Thymidine kinase, cytosolic	TK1	1.95277e+07	2.09685e+07	1.89666e+07	1.70058e+07	1.70154e+07	2.14908e+07	-0.10687	0.620824	-	-	66.2	23	-
1253	Tubulin beta-4A chain	TUBB4A	1.6018e+06	1.50123e+06	1.56677e+06	1.53862e+06	1.67734e+06	1.59405e+06	0.0422905	0.349207	-	-	10.4	3	-
1254	Glyceraldehyde-3-phosphate dehydrogenase	GAPDH	2.19351e+09	2.17617e+09	2.37475e+09	2.41343e+09	2.37796e+09	2.34036e+09	0.0815775	1.01775	-	-	5.7	4	-
1256	Argininosuccinate lyase	ASL	8.75322e+06	8.94258e+06	9.47182e+06	9.90529e+06	9.96643e+06	9.34014e+06	0.104858	1.32148	-	-	55.2	27	-
1257	HLA class I histocompatibility antigen, A-3 alpha chain	HLA-A	1.90162e+07	1.96484e+07	2.03568e+07	2.02355e+07	1.96473e+07	1.95906e+07	0.0114128	0.107862	-	-	29.1	14	-
1258	Receptor tyrosine-protein kinase erbB-2	ERBB2	464105	494912	504584	515509	481441	454788	-0.0127223	0.0664527	-	-	8.9	11	-
1259	Calpain small subunit 1	CAPNS1	2.63228e+07	2.55865e+07	2.7215e+07	2.93849e+07	3.12416e+07	2.89487e+07	0.178649	2.64811	-	-	44	13	-
1260	Heat shock protein beta-1	HSPB1	1.74544e+07	1.80512e+07	1.61662e+07	1.65058e+07	1.80218e+07	2.60666e+07	0.202082	0.750569	-	-	62.4	16	-
1261	Thymidylate synthase	TYMS	2.56212e+06	2.49355e+06	2.61158e+06	2.4775e+06	2.18244e+06	2.09378e+06	-0.186507	1.77744	-	-	49.2	13	-
1262	Dolichyl-diphosphooligosaccharide--protein glycosyltransferase subunit 1	RPN1	4.73687e+07	4.77527e+07	4.8075e+07	4.95795e+07	5.10573e+07	4.8147e+07	0.0548347	0.779533	-	-	55	38	-
1265	Guanine nucleotide-binding protein G(i) subunit alpha-2	GNAI2	1.09543e+07	1.05923e+07	1.0684e+07	1.0811e+07	1.20754e+07	1.16548e+07	0.0985072	1.17878	-	-	36.9	11	-
1267	Anion exchange protein 2	SLC4A2	1.68296e+06	1.6879e+06	1.72684e+06	1.71791e+06	1.60938e+06	1.4705e+06	-0.0903008	0.757238	-	-	22.1	22	-
1268	Sodium/potassium-transporting ATPase subunit alpha-1	ATP1A1	1.102e+08	1.10444e+08	1.15445e+08	1.19327e+08	1.24323e+08	1.2162e+08	0.120252	2.02859	-	-	30.3	37	-
1269	Sodium/potassium-transporting ATPase subunit beta-1	ATP1B1	2.04364e+07	2.11017e+07	2.18001e+07	2.33455e+07	2.17518e+07	2.20658e+07	0.0844204	1.10024	-	-	41.5	19	-
1271	Amyloid beta A4 protein;N-APP;Soluble APP-alpha;Soluble APP-beta;C99;Beta-amyloid protein 42;Beta-amyloid protein 40;C83;P3(42);P3(40);C80;Gamma-secretase C-terminal fragment 59;Gamma-secretase C-terminal fragment 57;Gamma-secretase C-terminal fragment 50;C31	APP	4.84991e+06	4.89314e+06	5.20865e+06	6.04671e+06	5.80656e+06	5.72411e+06	0.233752	3.27341	-	-	5.7	3	-
1273	Aldehyde dehydrogenase, mitochondrial	ALDH2	7.02423e+06	7.23848e+06	7.37378e+06	7.83195e+06	8.06987e+06	7.41593e+06	0.107371	1.40113	-	-	51.5	24	-
1275	Protein S100-A8;Protein S100-A8, N-terminally processed	S100A8	82876	73683.6	107882	101826	79020.7	101357	0.102651	0.282093	-	-	32.3	3	+
1276	Non-histone chromosomal protein HMG-14	HMGN1	2.27347e+06	2.27638e+06	2.38802e+06	2.90562e+06	2.40126e+06	2.70777e+06	0.204097	1.84293	-	-	51	6	-
1277	Plasminogen activator inhibitor 1	SERPINE1	373487	367740	419816	369934	367172	370390	-0.0655769	0.425819	-	-	22.4	8	-
1278	ADP/ATP translocase 2;ADP/ATP translocase 2, N-terminally processed	SLC25A5	7.9259e+07	8.96724e+07	8.70866e+07	9.13897e+07	8.42996e+07	8.52444e+07	0.0284912	0.218778	-	-	26.2	12	-
1279	Ubiquitin-like protein ISG15	ISG15	1.29397e+06	1.36872e+06	1.37876e+06	1.29484e+06	1.2756e+06	1.24917e+06	-0.081027	0.847895	-	-	33.3	6	-
1280	Propionyl-CoA carboxylase alpha chain, mitochondrial	PCCA	5.35807e+06	5.34031e+06	5.58146e+06	5.63184e+06	5.53833e+06	5.40375e+06	0.0259126	0.263205	-	-	45.1	33	-
1281	Propionyl-CoA carboxylase beta chain, mitochondrial	PCCB	3.33105e+06	3.29402e+06	3.47727e+06	3.43099e+06	3.45774e+06	3.42382e+06	0.0300936	0.303129	-	-	45.3	20	-
1282	Eukaryotic translation initiation factor 2 subunit 1	EIF2S1	2.05097e+07	1.90401e+07	1.84719e+07	1.88785e+07	2.02957e+07	1.96866e+07	0.0214854	0.174252	-	-	70.8	35	-
1283	Non-histone chromosomal protein HMG-17	HMGN2	3.54903e+06	3.30166e+06	3.05887e+06	3.62372e+06	3.34641e+06	3.95705e+06	0.140299	1.08244	-	-	52.2	4	-
1284	Intercellular adhesion molecule 1	ICAM1	2.12045e+06	2.21588e+06	2.30178e+06	2.42887e+06	2.31151e+06	2.31229e+06	0.0878151	0.955949	-	-	25.2	15	-
1286	60S acidic ribosomal protein P2	RPLP2	6.34916e+06	6.96541e+06	6.99538e+06	7.48681e+06	6.83289e+06	8.01406e+06	0.135402	1.21142	-	-	61.7	7	-
1287	60S acidic ribosomal protein P0	RPLP0	3.84288e+07	3.70148e+07	3.52389e+07	3.86866e+07	4.3318e+07	4.09719e+07	0.151325	1.84095	-	-	18.9	6	-
1288	DNA-directed RNA polymerase III subunit RPC4	POLR3D	331894	351826	357478	361900	318235	297606	-0.0947862	0.548189	-	-	15.6	6	-
1289	Lupus La protein	SSB	1.46916e+07	1.46892e+07	1.47476e+07	1.38023e+07	1.3841e+07	1.36323e+07	-0.0964456	1.68398	-	-	59.8	28	-
1291	Integrin beta-1	ITGB1	3.55448e+07	3.65027e+07	3.59411e+07	3.58843e+07	3.41407e+07	3.82045e+07	0.00177044	0.0133425	-	-	34.6	31	-
1292	Keratin, type I cytoskeletal 18	KRT18	8.97487e+07	8.81106e+07	8.99685e+07	8.86379e+07	9.53464e+07	8.73648e+07	0.0178427	0.169142	-	-	58.6	27	-
1294	Uroporphyrinogen decarboxylase	UROD	3.00549e+06	3.0863e+06	3.1327e+06	2.91759e+06	2.94346e+06	3.81858e+06	0.0581483	0.263902	-	-	39.8	14	-
1295	Insulin receptor;Insulin receptor subunit alpha;Insulin receptor subunit beta	INSR	845392	849788	946793	926291	875809	856493	0.0102501	0.0573451	-	-	10.7	15	-
1296	Alpha-galactosidase A	GLA	4.50244e+06	4.62106e+06	4.86048e+06	5.12222e+06	4.62201e+06	4.90851e+06	0.0668491	0.645245	-	-	29.1	14	-
1299	Retinoblastoma-associated protein	RB1	1.10694e+07	1.12154e+07	1.15634e+07	1.11534e+07	1.07443e+07	1.04757e+07	-0.0645105	0.831469	-	-	35	37	-
1301	Prothymosin alpha;Prothymosin alpha, N-terminally processed;Thymosin alpha-1	PTMA	7.14869e+06	7.07507e+06	7.59525e+06	8.21437e+06	7.82413e+06	8.24666e+06	0.154789	2.1849	-	-	35.5	6	-
1302	Cyclin-dependent kinase 1	CDK1	1.11836e+07	1.12409e+07	1.16904e+07	1.17248e+07	1.14562e+07	1.03572e+07	-0.0263807	0.206525	-	-	59.3	18	-
1303	ATP synthase subunit beta, mitochondrial	ATP5B	1.05937e+08	1.10814e+08	1.20562e+08	1.33916e+08	1.24414e+08	1.21161e+08	0.170757	1.90198	-	-	69.2	30	-
1305	Protein S100-A6	S100A6	6.14226e+07	5.57064e+07	5.23879e+07	5.9129e+07	6.99796e+07	8.00217e+07	0.295116	1.85348	-	-	42.2	6	-
1306	Eukaryotic translation initiation factor 4E	EIF4E	7.75523e+06	7.71648e+06	7.83776e+06	9.14989e+06	9.37854e+06	9.49374e+06	0.265514	4.35106	-	-	45.6	12	-
1307	Alpha-enolase	ENO1	4.32163e+08	4.35769e+08	4.56102e+08	5.24111e+08	4.8367e+08	5.01651e+08	0.188696	2.84775	-	-	19.4	14	-
1309	Glycogen phosphorylase, liver form	PYGL	6.79091e+07	6.62272e+07	7.11317e+07	7.27916e+07	7.80043e+07	7.09067e+07	0.110576	1.404	-	-	52.9	54	-
1310	Glucose-6-phosphate isomerase	GPI	7.0146e+07	7.39023e+07	7.09659e+07	8.07783e+07	7.85569e+07	7.54731e+07	0.126854	1.96537	-	-	31.9	19	-
1311	Nucleophosmin	NPM1	1.02476e+08	9.9931e+07	8.37944e+07	9.88428e+07	1.07332e+08	1.23456e+08	0.203357	1.297	-	-	56.8	24	-
1316	Integrin alpha-V;Integrin alpha-V heavy chain;Integrin alpha-V light chain	ITGAV	1.31e+07	1.31718e+07	1.33118e+07	1.27037e+07	1.24202e+07	1.31773e+07	-0.0479131	0.613033	-	-	45.3	46	-
1317	Beta-hexosaminidase subunit alpha	HEXA	6.4032e+06	6.73287e+06	7.08948e+06	7.3906e+06	7.38336e+06	6.99613e+06	0.106944	1.26279	-	-	29.9	18	-
1319	Glia-derived nexin	SERPINE2	1.17301e+06	1.22092e+06	1.24969e+06	1.39325e+06	1.26179e+06	1.32399e+06	0.126357	1.30543	-	-	22.4	11	-
1320	Epoxide hydrolase 1	EPHX1	1.28383e+07	1.30551e+07	1.40927e+07	1.5194e+07	1.63136e+07	1.5186e+07	0.224102	2.92987	-	-	56.7	27	-
1321	Acyl-CoA-binding protein	DBI	468129	493679	506707	545685	425295	450238	-0.0548037	0.246077	-	-	52.9	4	-
1323	L-lactate dehydrogenase B chain	LDHB	3.08946e+08	3.31794e+08	3.34232e+08	3.83799e+08	3.75198e+08	3.60476e+08	0.199806	2.92597	-	-	41.3	20	-
1325	Glutathione peroxidase 1	GPX1	1.722e+06	1.64351e+06	1.67244e+06	1.99194e+06	2.39228e+06	2.54165e+06	0.451834	3.51208	-	-	65.5	12	-
1327	Vitamin K-dependent protein S	PROS1	1.28775e+06	1.33e+06	1.35867e+06	1.44556e+06	1.36162e+06	1.37794e+06	0.0736625	0.744709	-	-	19.2	11	-
1328	Protein disulfide-isomerase	P4HB	4.6899e+08	4.77149e+08	4.98747e+08	5.25088e+08	5.4027e+08	5.26246e+08	0.139893	2.3227	-	-	73	55	-
1329	Histone H1.0;Histone H1.0, N-terminally processed	H1F0	8.79926e+06	6.73912e+06	5.50631e+06	6.14019e+06	7.84974e+06	8.98097e+06	0.135591	0.356309	-	-	26.3	8	-
1330	Acylphosphatase-1	ACYP1	663397	648668	649065	658679	752595	613441	0.040886	0.216632	-	-	41.4	4	-
1331	Cathepsin D;Cathepsin D light chain;Cathepsin D heavy chain	CTSD	7.285e+06	7.36121e+06	7.46912e+06	7.86755e+06	8.30301e+06	8.03326e+06	0.129908	2.04823	-	-	39.8	15	-
1332	Annexin A2;Putative annexin A2-like protein	ANXA2;ANXA2P2	1.37521e+08	1.44319e+08	1.42159e+08	1.51919e+08	1.50864e+08	1.4465e+08	0.077561	1.16096	-	-	80.2	40	-
1333	Calpain-1 catalytic subunit	CAPN1	6.06929e+07	6.15829e+07	6.32784e+07	6.88246e+07	7.0987e+07	7.22069e+07	0.192281	3.33255	-	-	46.5	47	-
1334	Tubulin beta chain	TUBB	1.8087e+07	1.91552e+07	2.04004e+07	2.01799e+07	1.9249e+07	1.98306e+07	0.0413829	0.380447	-	-	17.1	5	-
1335	Prosaposin;Saposin-A;Saposin-B-Val;Saposin-B;Saposin-C;Saposin-D	PSAP	2.35454e+06	2.3894e+06	2.31657e+06	2.82863e+06	2.52055e+06	3.27491e+06	0.280405	2.13866	-	-	32.8	17	-
1336	Beta-hexosaminidase subunit beta;Beta-hexosaminidase subunit beta chain B;Beta-hexosaminidase subunit beta chain A	HEXB	1.94322e+07	1.95818e+07	1.93978e+07	1.97629e+07	2.00819e+07	2.04985e+07	0.0467855	0.663942	-	-	39	26	-
1337	Cathepsin L1;Cathepsin L1 heavy chain;Cathepsin L1 light chain	CTSL	1.09569e+06	1.06071e+06	1.17368e+06	1.41626e+06	1.52316e+06	1.38629e+06	0.377487	3.93384	-	-	20.7	6	-
1338	Profilin-1	PFN1	4.36749e+07	4.46529e+07	4.23767e+07	4.27818e+07	4.30599e+07	4.54725e+07	0.00650153	0.0582628	-	-	75	15	-
1339	Bisphosphoglycerate mutase	BPGM	110899	117670	128162	152602	139893	144848	0.295557	2.12933	-	-	26.3	6	-
1340	Adenine phosphoribosyltransferase	APRT	1.581e+07	1.61614e+07	1.66116e+07	1.73534e+07	1.89787e+07	1.63662e+07	0.114914	1.20311	-	-	65.7	10	-
1341	Bifunctional glutamate/proline--tRNA ligase;Glutamate--tRNA ligase;Proline--tRNA ligase	EPRS	2.59698e+07	2.45557e+07	2.4808e+07	2.25704e+07	2.21531e+07	2.18133e+07	-0.17885	2.99211	-	-	47	73	-
1342	Cathepsin B;Cathepsin B light chain;Cathepsin B heavy chain	CTSB	3.20471e+06	3.20746e+06	3.03414e+06	2.83987e+06	2.85815e+06	3.63784e+06	-0.026308	0.112849	-	-	43.1	12	-
1343	Heat shock protein HSP 90-alpha	HSP90AA1	1.451e+08	1.51997e+08	1.49399e+08	1.4736e+08	1.49926e+08	1.47603e+08	-0.00498055	0.0504562	-	-	44.8	37	-
1344	Galactose-1-phosphate uridylyltransferase	GALT	462843	453138	460812	552302	503636	528010	0.201251	2.06381	-	-	19.8	6	-
1345	Heterogeneous nuclear ribonucleoproteins C1/C2;Heterogeneous nuclear ribonucleoprotein C-like 4;Heterogeneous nuclear ribonucleoprotein C-like 1;Heterogeneous nuclear ribonucleoprotein C-like 3;Heterogeneous nuclear ribonucleoprotein C-like 2	HNRNPC;HNRNPCL4;HNRNPCL1;HNRNPCL3;HNRNPCL2	7.28748e+06	6.46374e+06	5.53465e+06	4.1283e+06	3.98885e+06	3.42758e+06	-0.735857	4.51929	+	-	40.3	15	-
1346	Cytochrome b-c1 complex subunit 6, mitochondrial	UQCRH	540112	540574	509095	776515	894827	1.77603e+06	1.01784	2.65642	+	-	38.5	3	-
1347	Laminin subunit beta-1	LAMB1	6.94112e+06	7.06381e+06	7.37084e+06	7.37884e+06	7.1115e+06	7.17238e+06	0.0195189	0.188182	-	-	20.6	38	-
1348	Tyrosine-protein kinase Yes	YES1	1.34487e+06	1.24797e+06	1.30114e+06	1.19663e+06	1.227e+06	1.08586e+06	-0.151288	1.45701	-	-	22.1	11	-
1351	Tropomyosin beta chain	TPM2	891946	922699	851913	981727	871947	1.03157e+06	0.110937	0.820979	-	-	8.1	4	-
1353	Fumarate hydratase, mitochondrial	FH	2.18728e+07	2.27728e+07	2.24616e+07	2.61436e+07	2.59214e+07	2.4614e+07	0.192058	3.11976	-	-	55.7	26	-
1354	DNA excision repair protein ERCC-1	ERCC1	59493.4	52179.2	59135.2	59439.9	57137.9	44065.9	-0.0982272	0.319925	-	-	11.1	3	+
1359	Annexin A6	ANXA6	1.59618e+07	1.58466e+07	1.64107e+07	1.59177e+07	1.52598e+07	1.44107e+07	-0.0819744	1.00608	-	-	63.4	44	-
1360	Rho-related GTP-binding protein RhoC	RHOC	1.8549e+06	1.947e+06	1.76237e+06	1.72022e+06	1.69973e+06	2.17361e+06	-0.000709239	0.00264832	-	-	24.9	5	-
1361	Tumor necrosis factor receptor superfamily member 16	NGFR	58574.5	65524.4	65863.7	65658.9	50884.9	60549	-0.107152	0.407464	-	-	11.7	3	+
1362	Complement decay-accelerating factor	CD55	7.74534e+06	7.95889e+06	7.84269e+06	7.96912e+06	7.80456e+06	9.45983e+06	0.0944365	0.707919	-	-	35.4	13	-
1365	Beta-glucuronidase	GUSB	5.29567e+06	5.48022e+06	5.91675e+06	6.23367e+06	5.81473e+06	5.67819e+06	0.0871253	0.836774	-	-	32.4	22	-
1366	ATP-dependent 6-phosphofructokinase, muscle type	PFKM	3.6642e+07	3.63942e+07	3.76242e+07	3.95552e+07	4.08071e+07	4.02696e+07	0.124505	2.22921	-	-	43.1	33	-
1367	Heat shock protein HSP 90-beta	HSP90AB1	4.83576e+08	5.18824e+08	5.04234e+08	5.16497e+08	4.99804e+08	5.1146e+08	0.0205545	0.212958	-	-	43.2	37	-
1368	Signal recognition particle receptor subunit alpha	SRPR	7.67996e+06	7.60337e+06	7.91319e+06	7.77008e+06	7.73125e+06	7.32629e+06	-0.0234269	0.230256	-	-	33.4	24	-
1369	Asparagine synthetase [glutamine-hydrolyzing]	ASNS	1.97988e+07	1.99278e+07	2.02137e+07	2.06893e+07	2.1773e+07	2.10119e+07	0.0823657	1.28527	-	-	56.9	29	-
1370	Porphobilinogen deaminase	HMBS	6.9441e+06	7.02098e+06	6.99557e+06	7.91041e+06	8.27407e+06	8.57682e+06	0.23963	3.58431	-	-	40.7	15	-
1371	Pyruvate dehydrogenase E1 component subunit alpha, somatic form, mitochondrial	PDHA1	1.28928e+07	1.27534e+07	1.27139e+07	1.23182e+07	1.1795e+07	1.15787e+07	-0.104473	1.61409	-	-	55.1	25	-
1372	Cytochrome c1, heme protein, mitochondrial	CYC1	9.08228e+06	8.83983e+06	8.85176e+06	8.59606e+06	8.84683e+06	9.3871e+06	0.00215913	0.0168826	-	-	42.2	14	-
1373	U2 small nuclear ribonucleoprotein B	SNRPB2	8.78988e+06	8.60309e+06	8.12822e+06	7.60466e+06	9.19492e+06	1.32034e+07	0.195639	0.614339	-	-	41.8	10	-
1374	Hepatocyte growth factor receptor	MET	4.52034e+06	4.44556e+06	4.60944e+06	4.48037e+06	4.36941e+06	4.28272e+06	-0.0479346	0.559531	-	-	22.7	27	-
1375	Melanotransferrin	MFI2	4.791e+06	4.9238e+06	4.7894e+06	4.50169e+06	4.47378e+06	5.01036e+06	-0.0543575	0.491908	-	-	29.5	17	-
1376	U1 small nuclear ribonucleoprotein 70 kDa	SNRNP70	1.02169e+07	9.41934e+06	9.31024e+06	9.49923e+06	9.95796e+06	1.04317e+07	0.046412	0.409596	-	-	39.1	24	-
1377	Integrin alpha-5;Integrin alpha-5 heavy chain;Integrin alpha-5 light chain	ITGA5	2.71198e+06	2.72938e+06	2.84195e+06	1.93344e+06	1.76557e+06	1.87464e+06	-0.572295	6.08438	+	-	20.6	18	-
1378	Nuclear factor 1 C-type	NFIC	3.54579e+06	3.6363e+06	4.09562e+06	4.17451e+06	3.82459e+06	3.88296e+06	0.0771364	0.608683	-	-	32.3	15	-
1380	40S ribosomal protein S17	RPS17	2.40569e+07	2.23741e+07	1.73849e+07	1.92892e+07	2.20845e+07	2.86586e+07	0.127894	0.393525	-	-	68.1	14	-
1382	Guanine nucleotide-binding protein G(k) subunit alpha	GNAI3	2.02565e+06	2.03865e+06	2.11538e+06	2.27006e+06	2.18597e+06	2.26596e+06	0.121402	1.60172	-	-	18.4	6	-
1383	Annexin A5	ANXA5	2.1392e+07	2.14699e+07	2.13869e+07	2.06756e+07	2.13363e+07	1.96397e+07	-0.0603682	0.770255	-	-	47.8	21	-
1384	40S ribosomal protein SA	RPSA	2.7668e+07	2.91811e+07	2.66104e+07	2.96359e+07	3.11116e+07	3.14802e+07	0.144667	2.00316	-	-	65.4	22	-
1385	CD63 antigen	CD63	1.96155e+06	2.12611e+06	2.21393e+06	2.98407e+06	2.46458e+06	2.58934e+06	0.348129	2.94954	-	-	11.3	4	-
1386	39S ribosomal protein L3, mitochondrial	MRPL3	2.19657e+06	2.07959e+06	1.95844e+06	1.84951e+06	1.91249e+06	1.87141e+06	-0.144845	1.62899	-	-	37.4	11	-
1387	U1 small nuclear ribonucleoprotein A	SNRPA	1.67188e+07	1.61277e+07	1.55351e+07	1.603e+07	1.75347e+07	1.88936e+07	0.114117	1.06758	-	-	40.1	12	-
1388	Gamma-enolase	ENO2	3.11631e+06	3.08202e+06	3.2902e+06	3.36083e+06	3.31132e+06	3.47412e+06	0.0969928	1.20012	-	-	41.2	11	-
1389	3-ketoacyl-CoA thiolase, peroxisomal	ACAA1	5.59011e+06	5.50085e+06	6.02089e+06	5.94347e+06	5.69392e+06	6.1149e+06	0.0535154	0.514795	-	-	52.6	18	-
1390	Signal recognition particle 19 kDa protein	SRP19	1.11794e+06	1.06556e+06	975337	1.14758e+06	1.11234e+06	1.23905e+06	0.148336	1.26979	-	-	43.1	8	-
1391	Glutathione S-transferase P	GSTP1	4.1594e+07	3.98894e+07	4.29643e+07	4.96099e+07	5.34462e+07	4.70576e+07	0.269208	3.32908	-	-	62.4	14	-
1392	U1 small nuclear ribonucleoprotein C	SNRPC	2.64677e+06	2.76045e+06	2.52989e+06	2.80258e+06	3.30376e+06	3.55676e+06	0.277739	2.16105	-	-	18.9	3	-
1393	Galectin-1	LGALS1	4.40312e+07	4.5382e+07	4.65484e+07	4.0595e+07	3.67696e+07	4.24464e+07	-0.184641	2.16642	-	-	74.8	10	-
1394	Dihydropteridine reductase	QDPR	6.13493e+06	6.14473e+06	6.52392e+06	6.46768e+06	6.48974e+06	6.44037e+06	0.0454727	0.522059	-	-	67.6	14	-
1395	High mobility group protein B1;Putative high mobility group protein B1-like 1	HMGB1;HMGB1P1	1.26524e+08	1.33674e+08	1.35289e+08	1.5361e+08	1.42656e+08	1.39484e+08	0.139244	1.84558	-	-	36.3	18	-
1396	Retinol-binding protein 1	RBP1	1.39644e+06	1.26046e+06	1.27783e+06	1.11828e+06	1.05658e+06	1.13397e+06	-0.249112	2.69997	-	-	46.7	8	-
1399	Clathrin light chain A	CLTA	6.79151e+06	6.86883e+06	6.34737e+06	6.9418e+06	7.25126e+06	7.52926e+06	0.118699	1.448	-	-	39.9	11	-
1400	Clathrin light chain B	CLTB	2.27227e+06	2.44678e+06	2.32822e+06	2.54619e+06	2.36425e+06	3.65537e+06	0.255165	1.05623	-	-	32.7	10	-
1401	Annexin A4	ANXA4	6.08335e+06	6.07823e+06	6.09102e+06	5.79243e+06	5.59036e+06	5.44215e+06	-0.117971	1.76712	-	-	53.3	21	-
1402	2,3-cyclic-nucleotide 3-phosphodiesterase	CNP	6.02078e+06	5.80622e+06	5.8487e+06	5.76124e+06	5.94279e+06	5.70105e+06	-0.0223076	0.226701	-	-	46.8	27	-
1403	Heme oxygenase 1	HMOX1	1.54801e+06	1.57521e+06	1.6749e+06	1.69648e+06	1.60111e+06	1.53561e+06	0.0101319	0.0646607	-	-	38.9	11	-
1404	Dihydrolipoyl dehydrogenase, mitochondrial	DLD	4.02352e+07	4.16098e+07	4.29169e+07	4.70839e+07	4.50141e+07	4.91206e+07	0.178337	2.59094	-	-	42.2	23	-
1405	Heterogeneous nuclear ribonucleoprotein A1;Heterogeneous nuclear ribonucleoprotein A1, N-terminally processed;Heterogeneous nuclear ribonucleoprotein A1-like 2	HNRNPA1;HNRNPA1L2	2.40492e+07	2.32734e+07	2.07776e+07	2.03563e+07	2.14301e+07	2.13844e+07	-0.106007	1.05738	-	-	65.3	22	-
1406	U2 small nuclear ribonucleoprotein A	SNRPA1	1.77017e+07	1.82427e+07	1.61975e+07	1.73818e+07	1.76446e+07	2.40109e+07	0.164507	0.78145	-	-	44.7	16	-
1407	Pro-cathepsin H;Cathepsin H mini chain;Cathepsin H;Cathepsin H heavy chain;Cathepsin H light chain	CTSH	726915	683414	725997	927331	995836	936226	0.420447	4.47241	-	-	11.3	4	-
1408	Cytochrome c oxidase subunit 6C	COX6C	5.26106e+06	5.22515e+06	5.14885e+06	5.36148e+06	5.7029e+06	5.74665e+06	0.10399	1.41871	-	-	50.7	9	-
1410	Poly [ADP-ribose] polymerase 1	PARP1	1.10396e+07	1.02783e+07	8.75775e+06	6.42756e+06	5.78367e+06	4.96653e+06	-0.809404	4.77727	+	-	41.3	40	-
1411	DNA polymerase alpha catalytic subunit	POLA1	1.01266e+06	999474	976379	914685	834606	840548	-0.207661	2.3075	-	-	14.2	17	-
1414	Furin	FURIN	1.08682e+06	1.09466e+06	1.27584e+06	1.38475e+06	1.2635e+06	1.125e+06	0.124972	0.727104	-	-	17.3	12	-
1415	Leukotriene A-4 hydrolase	LTA4H	2.27159e+07	2.22837e+07	2.1439e+07	2.20242e+07	2.2981e+07	2.23601e+07	0.0201752	0.209918	-	-	58.9	36	-
1416	Fructose-bisphosphate aldolase C	ALDOC	1.02152e+07	1.04181e+07	1.043e+07	1.10526e+07	1.14068e+07	1.13804e+07	0.123425	2.0913	-	-	47.3	21	-
1421	CDGSH iron-sulfur domain-containing protein 3, mitochondrial	CISD3	808573	824716	841147	858629	833699	772282	-0.00698199	0.0417183	-	-	24.4	4	-
1422	JmjC domain-containing protein 7	JMJD7	363624	381813	440152	435800	447933	413570	0.133922	0.87479	-	-	7.7	7	-
1424	DNA-directed RNA polymerase II subunit GRINL1A	POLR2M	1.65645e+06	1.61154e+06	1.62705e+06	1.66928e+06	1.56581e+06	1.59593e+06	-0.0194179	0.156908	-	-	30.7	9	-
1425	Chromosome transmission fidelity protein 8 homolog isoform 2	CHTF8	78630.7	85332.2	100339	93318.1	87646.4	77487	-0.029061	0.0914805	-	-	11.5	4	+
1426	Chromosome transmission fidelity protein 8 homolog	CHTF8	116951	121040	131640	123655	112324	101631	-0.133556	0.685303	-	-	38	4	-
1427	Glutathione S-transferase theta-2;Glutathione S-transferase theta-2B	GSTT2;GSTT2B	2.00886e+06	2.07441e+06	2.16361e+06	2.26124e+06	2.28963e+06	2.14564e+06	0.100372	1.11829	-	-	35.2	10	-
1431	Solute carrier family 35 member E2B	SLC35E2B	213358	201876	230614	226240	230233	195332	0.011552	0.045593	-	-	14.3	4	-
1432	Trafficking protein particle complex subunit 2B;Trafficking protein particle complex subunit 2	TRAPPC2B;TRAPPC2	102962	101633	109474	109717	101836	92467.5	-0.0496706	0.215709	-	-	20.7	3	-
1433	Protein PET100 homolog, mitochondrial	PET100	742140	827593	793262	902512	841756	837230	0.128187	1.16353	-	-	23.3	5	-
1437	Heat shock 70 kDa protein 1A;Heat shock 70 kDa protein 1B	HSPA1A;HSPA1B	1.13021e+08	1.10938e+08	1.15293e+08	1.18844e+08	1.13009e+08	1.15672e+08	0.0346334	0.43441	-	-	42.4	26	-
1446	Adrenodoxin, mitochondrial	FDX1	1.30216e+06	1.35976e+06	1.45997e+06	1.60742e+06	1.39278e+06	1.38577e+06	0.0877309	0.603785	-	-	21.2	5	-
1447	Ras-related protein Rap-2a	RAP2A	264984	278733	310190	329581	266878	288569	0.0492634	0.209968	-	-	21.9	5	-
1448	60 kDa SS-A/Ro ribonucleoprotein	TROVE2	2.63424e+07	2.72692e+07	2.70217e+07	2.80836e+07	2.92269e+07	3.03762e+07	0.120397	1.82374	-	-	54.6	28	-
1450	Lysosomal alpha-glucosidase;76 kDa lysosomal alpha-glucosidase;70 kDa lysosomal alpha-glucosidase	GAA	8.16604e+06	8.096e+06	8.56822e+06	8.50447e+06	8.58434e+06	8.88768e+06	0.0652986	0.829305	-	-	34.9	28	-
1451	Ras-related protein R-Ras	RRAS	2.31302e+06	2.55454e+06	2.65735e+06	2.72223e+06	2.59658e+06	2.39201e+06	0.035598	0.21757	-	-	42.7	10	-
1452	HLA class I histocompatibility antigen, Cw-7 alpha chain	HLA-C	4.00408e+06	4.12769e+06	3.95499e+06	3.76047e+06	3.6456e+06	4.01653e+06	-0.0824865	0.909927	-	-	16.9	8	-
1453	Serine/threonine-protein kinase A-Raf	ARAF	220203	224974	248648	233539	216872	193131	-0.11087	0.600155	-	-	9.2	5	-
1454	Histone H1.4	HIST1H1E	4.36851e+07	3.43252e+07	2.50487e+07	2.83535e+07	4.04714e+07	4.69449e+07	0.173416	0.370861	-	-	23.3	6	-
1456	Dihydrolipoyllysine-residue acetyltransferase component of pyruvate dehydrogenase complex, mitochondrial	DLAT	1.02672e+07	1.0506e+07	1.03267e+07	9.51467e+06	9.74892e+06	9.45033e+06	-0.115222	1.92778	-	-	26.3	18	-
1457	Receptor-type tyrosine-protein phosphatase F	PTPRF	1.82029e+06	1.8306e+06	1.97825e+06	1.9577e+06	1.82708e+06	1.72605e+06	-0.0315125	0.211134	-	-	20.8	25	-
1458	Nuclear receptor subfamily 2 group F member 6	NR2F6	471300	456820	474515	474158	410905	412401	-0.115502	0.842377	-	-	19.8	7	-
1460	Thioredoxin	TXN	5.8918e+06	5.44241e+06	5.48376e+06	5.89652e+06	7.10727e+06	6.96535e+06	0.243745	2.17032	-	-	51.4	8	-
1461	Cytochrome c oxidase subunit 5B, mitochondrial	COX5B	645742	646638	716321	958032	954231	1.06948e+06	0.569576	4.90532	+	-	35.7	6	-
1462	Lysosomal protective protein;Lysosomal protective protein 32 kDa chain;Lysosomal protective protein 20 kDa chain	CTSA	8.82568e+06	8.80366e+06	8.89507e+06	1.10053e+07	1.14844e+07	1.13115e+07	0.349546	5.36804	-	-	33.3	13	-
1463	Microsomal glutathione S-transferase 1	MGST1	1.06312e+07	1.0506e+07	9.80265e+06	8.43925e+06	8.96269e+06	1.21119e+07	-0.085719	0.331257	-	-	34.8	7	-
1464	Microtubule-associated protein tau	MAPT	9.11212e+06	9.34454e+06	9.48139e+06	9.87294e+06	9.52506e+06	9.07332e+06	0.0266101	0.254181	-	-	9.2	7	-
1469	cAMP-dependent protein kinase type I-alpha regulatory subunit;cAMP-dependent protein kinase type I-alpha regulatory subunit, N-terminally processed	PRKAR1A	9.6415e+06	9.4514e+06	9.56668e+06	9.17563e+06	9.52597e+06	8.73742e+06	-0.0636415	0.76695	-	-	45.9	17	-
1470	Uroporphyrinogen-III synthase	UROS	48834.9	53466.4	58284.2	61414.5	63301.1	46692.4	0.0847814	0.258011	-	-	17	3	+
1471	S-formylglutathione hydrolase	ESD	7.83119e+06	7.61726e+06	7.0493e+06	7.10229e+06	7.83401e+06	7.55513e+06	-0.000163902	0.00102745	-	-	48.6	14	-
1472	60 kDa heat shock protein, mitochondrial	HSPD1	3.11307e+08	3.23154e+08	3.22017e+08	3.38698e+08	3.50372e+08	3.34723e+08	0.0980519	1.60371	-	-	68.8	54	-
1473	Clusterin;Clusterin beta chain;Clusterin alpha chain	CLU	1.9543e+06	2.00298e+06	2.057e+06	2.46248e+06	2.42546e+06	2.55386e+06	0.307236	4.10834	-	-	24.3	10	-
1474	78 kDa glucose-regulated protein	HSPA5	1.8168e+08	1.82986e+08	1.8832e+08	1.95791e+08	1.9979e+08	1.92515e+08	0.0888175	1.48936	-	-	65.6	57	-
1475	Laminin subunit gamma-1	LAMC1	7.72812e+06	7.72585e+06	7.75162e+06	7.82701e+06	7.4125e+06	7.94592e+06	-0.00189018	0.0157343	-	-	35.2	53	-
1476	Lysosomal acid phosphatase	ACP2	4.22794e+06	4.38802e+06	4.4455e+06	4.30685e+06	4.32716e+06	4.18714e+06	-0.0266165	0.265717	-	-	42.8	16	-
1478	Heat shock cognate 71 kDa protein	HSPA8	5.05527e+08	5.24808e+08	5.34692e+08	5.61797e+08	5.24015e+08	5.36713e+08	0.0518408	0.622814	-	-	56.5	39	-
1479	Solute carrier family 2, facilitated glucose transporter member 1	SLC2A1	1.4776e+07	1.52284e+07	1.63311e+07	1.86716e+07	1.90382e+07	1.73231e+07	0.248266	3.08509	-	-	12.6	9	-
1480	Solute carrier family 2, facilitated glucose transporter member 3;Solute carrier family 2, facilitated glucose transporter member 14	SLC2A3;SLC2A14	662161	693574	733749	803907	776695	740811	0.152322	1.44698	-	-	10.7	4	-
1481	Protein 4.1	EPB41	2.82834e+06	2.6679e+06	2.93463e+06	2.99605e+06	2.8875e+06	2.66426e+06	0.019258	0.126261	-	-	35.5	29	-
1482	Uridine 5-monophosphate synthase;Orotate phosphoribosyltransferase;Orotidine 5-phosphate decarboxylase	UMPS	2.26324e+07	2.34148e+07	2.38319e+07	2.48233e+07	2.52277e+07	2.37208e+07	0.078052	1.0813	-	-	52.7	35	-
1483	Pyruvate dehydrogenase E1 component subunit beta, mitochondrial	PDHB	5.03813e+06	4.92117e+06	4.86294e+06	4.77246e+06	4.82853e+06	4.366e+06	-0.0870311	0.960901	-	-	50.7	14	-
1484	Lipoamide acyltransferase component of branched-chain alpha-keto acid dehydrogenase complex, mitochondrial	DBT	2.69212e+06	2.84775e+06	3.15506e+06	3.07199e+06	3.00437e+06	2.59194e+06	-0.0053213	0.0237518	-	-	31.7	16	-
1485	Glycogen phosphorylase, brain form	PYGB	4.05676e+07	4.08799e+07	4.06491e+07	4.43898e+07	4.25214e+07	4.2893e+07	0.0880714	1.49297	-	-	48.3	47	-
1486	Ras-related protein Ral-A	RALA	1.44554e+07	1.41253e+07	1.41126e+07	1.5048e+07	1.65959e+07	1.61711e+07	0.162312	2.30651	-	-	26.7	8	-
1487	Ras-related protein Ral-B	RALB	7.89342e+06	8.10849e+06	8.2951e+06	8.69101e+06	8.58142e+06	8.79262e+06	0.101563	1.56585	-	-	32	10	-
1488	Breakpoint cluster region protein	BCR	240944	222599	221384	211168	169801	182038	-0.287739	1.90623	-	-	3.5	4	-
1489	Lysosome-associated membrane glycoprotein 1	LAMP1	5.60384e+06	6.0705e+06	5.91864e+06	6.14691e+06	5.68142e+06	6.25713e+06	0.0393726	0.335212	-	-	25.2	11	-
1490	Medium-chain specific acyl-CoA dehydrogenase, mitochondrial	ACADM	1.21069e+07	1.25002e+07	1.2258e+07	1.30849e+07	1.32945e+07	1.28152e+07	0.0883612	1.39511	-	-	50.1	22	-
1492	DNA topoisomerase 1	TOP1	7.7103e+06	6.9664e+06	5.8868e+06	4.20445e+06	3.87581e+06	3.31676e+06	-0.849499	4.82354	+	-	37.1	33	-
1493	DNA topoisomerase 2-alpha	TOP2A	2.07101e+06	1.89464e+06	1.83326e+06	1.58641e+06	1.51671e+06	1.36291e+06	-0.377755	3.44999	-	-	13	18	-
1494	Glucose-6-phosphate 1-dehydrogenase	G6PD	2.3883e+07	2.43584e+07	2.33524e+07	2.57823e+07	2.5626e+07	2.53967e+07	0.101551	1.74415	-	-	73.8	42	-
1495	Ubiquitin-like protein 4A	UBL4A	1.2378e+06	1.31307e+06	1.30039e+06	1.24201e+06	1.29617e+06	1.48396e+06	0.0589091	0.374744	-	-	57.3	9	-
1496	Steroid hormone receptor ERR1	ESRRA	62730.3	66702.3	82257.3	73551	73779.2	58321.1	-0.0403556	0.11104	-	-	9.5	3	+
1497	Pyruvate carboxylase, mitochondrial	PC	828087	845267	911237	872420	870595	830844	-0.0051374	0.0306357	-	-	15.4	14	-
1498	C-1-tetrahydrofolate synthase, cytoplasmic;Methylenetetrahydrofolate dehydrogenase;Methenyltetrahydrofolate cyclohydrolase;Formyltetrahydrofolate synthetase;C-1-tetrahydrofolate synthase, cytoplasmic, N-terminally processed	MTHFD1	4.54651e+07	4.57593e+07	4.53126e+07	4.39623e+07	4.53065e+07	4.43299e+07	-0.03149	0.424443	-	-	56.9	56	-
1499	Cation-independent mannose-6-phosphate receptor	IGF2R	4.77864e+07	4.80486e+07	4.72098e+07	2.04981e+07	1.96634e+07	2.07656e+07	-1.23166	10.4463	+	-	39.8	100	-
1500	Alcohol dehydrogenase class-3	ADH5	6.10586e+07	5.91522e+07	6.67298e+07	6.75778e+07	6.64583e+07	6.14568e+07	0.0652048	0.586839	-	-	47.3	23	-
1501	Cyclin-dependent kinase 4	CDK4	888536	890641	961501	870246	837359	802951	-0.126327	1.22043	-	-	38.9	11	-
1503	Ribose-phosphate pyrophosphokinase 2	PRPS2	7.34817e+06	7.64283e+06	7.69779e+06	7.69656e+06	8.21709e+06	8.43699e+06	0.101212	1.25853	-	-	28.6	9	-
1504	Ornithine decarboxylase	ODC1	438786	475916	470743	473601	402656	469167	-0.0452799	0.238417	-	-	22.1	8	-
1505	Polyadenylate-binding protein 1;Polyadenylate-binding protein 3	PABPC1;PABPC3	5.44289e+07	5.31968e+07	5.15236e+07	4.64086e+07	4.60134e+07	4.68405e+07	-0.192248	3.38786	-	-	41.7	29	-
1506	Proliferating cell nuclear antigen	PCNA	6.4587e+07	6.85485e+07	6.50041e+07	7.40972e+07	7.49842e+07	7.57872e+07	0.183019	3.13102	-	-	68.6	17	-
1508	Histidine--tRNA ligase, cytoplasmic	HARS	2.31447e+07	2.31493e+07	2.32443e+07	2.42142e+07	2.59749e+07	2.47267e+07	0.106837	1.6728	-	-	40.5	29	-
1509	Collagen alpha-1(VI) chain	COL6A1	2.83576e+06	2.9228e+06	3.13857e+06	3.54705e+06	3.31082e+06	3.35098e+06	0.199065	2.39516	-	-	22.9	22	-
1510	Collagen alpha-2(VI) chain	COL6A2	3.71356e+06	3.63761e+06	3.81966e+06	4.03639e+06	3.8624e+06	3.94588e+06	0.0845585	1.10354	-	-	4.4	6	-
1512	ADP/ATP translocase 1	SLC25A4	6.22504e+06	6.79205e+06	7.0384e+06	7.23715e+06	6.37539e+06	6.28134e+06	-0.0127241	0.0705832	-	-	19.8	6	-
1513	ADP/ATP translocase 3;ADP/ATP translocase 3, N-terminally processed	SLC25A6	1.25681e+07	1.31964e+07	1.27887e+07	1.20997e+07	1.22831e+07	1.39599e+07	-0.0106158	0.0680871	-	-	16.1	6	-
1514	Inosine-5-monophosphate dehydrogenase 2	IMPDH2	3.70409e+07	3.66211e+07	3.68177e+07	3.61879e+07	4.11167e+07	3.97667e+07	0.0815313	0.896739	-	-	55.3	32	-
1515	Nucleoprotein TPR	TPR	4.64011e+07	4.52406e+07	4.67805e+07	4.17388e+07	4.06942e+07	3.76922e+07	-0.205736	2.95948	-	-	51	138	-
1516	Prolactin-inducible protein	PIP	278027	269198	377038	455599	312033	344396	0.264978	0.899285	-	-	34.2	4	-
1517	Creatine kinase B-type	CKB	7.62565e+06	7.55816e+06	7.81625e+06	8.03414e+06	8.43278e+06	8.0126e+06	0.0896836	1.28128	-	-	57.2	17	-
1518	Annexin A3	ANXA3	4.57822e+07	4.57766e+07	4.68573e+07	4.9673e+07	5.31598e+07	4.91206e+07	0.133818	2.058	-	-	74.9	32	-
1519	Creatine kinase U-type, mitochondrial	CKMT1A	1.53548e+07	1.59493e+07	1.65311e+07	1.81023e+07	1.67623e+07	1.76257e+07	0.133904	1.84068	-	-	51.8	21	-
1521	2-oxoisovalerate dehydrogenase subunit alpha, mitochondrial	BCKDHA	1.22739e+06	1.21599e+06	1.30133e+06	1.30209e+06	1.23083e+06	1.14409e+06	-0.0276881	0.178788	-	-	46.3	16	-
1523	Alpha-actinin-1	ACTN1	3.19252e+07	3.13981e+07	3.33512e+07	3.3645e+07	3.51995e+07	3.24319e+07	0.066751	0.808993	-	-	44.5	45	-
1524	Angiotensin-converting enzyme;Angiotensin-converting enzyme, soluble form	ACE	621566	629433	663498	685840	575906	551040	-0.0847295	0.470772	-	-	6.4	7	-
1525	Cadherin-1;E-Cad/CTF1;E-Cad/CTF2;E-Cad/CTF3	CDH1	2.45215e+06	2.52709e+06	2.56429e+06	2.70542e+06	2.62492e+06	2.53549e+06	0.0601042	0.644689	-	-	15.8	14	-
1526	Proto-oncogene tyrosine-protein kinase Src	SRC	3.42525e+06	3.53149e+06	3.62946e+06	3.67813e+06	3.6823e+06	3.53401e+06	0.0415486	0.430478	-	-	29.9	14	-
1527	Xaa-Pro dipeptidase	PEPD	1.6781e+06	1.68322e+06	1.88017e+06	1.97513e+06	1.8174e+06	1.94007e+06	0.130343	1.233	-	-	34.7	15	-
1528	X-ray repair cross-complementing protein 6	XRCC6	1.92216e+07	2.00766e+07	1.87988e+07	1.81517e+07	1.70759e+07	1.61607e+07	-0.178112	2.26765	-	-	57.8	41	-
1529	X-ray repair cross-complementing protein 5	XRCC5	1.01462e+07	1.06984e+07	9.83676e+06	9.09202e+06	8.54845e+06	8.0892e+06	-0.254703	3.08955	-	-	36.7	30	-
1530	Uracil-DNA glycosylase	UNG	225812	225352	245189	234516	217619	202710	-0.0900989	0.534282	-	-	31	5	-
1531	Cytochrome c oxidase subunit 4 isoform 1, mitochondrial	COX4I1	2.7483e+07	2.68803e+07	2.8465e+07	2.97966e+07	3.357e+07	3.2674e+07	0.212062	2.72317	-	-	61.5	16	-
1532	5-aminolevulinate synthase, nonspecific, mitochondrial	ALAS1	221874	223388	241920	235220	221985	215514	-0.0305229	0.160616	-	-	7.8	5	-
1533	Gamma-interferon-inducible lysosomal thiol reductase	IFI30	708791	768187	676879	724513	616010	804871	-0.0123316	0.0457175	-	-	18.4	4	-
1534	Lysosome-associated membrane glycoprotein 2	LAMP2	1.81637e+06	1.83973e+06	1.79213e+06	1.81517e+06	1.79613e+06	1.79075e+06	-0.0122232	0.103261	-	-	9.8	5	-
1535	Ribonuclease inhibitor	RNH1	7.89768e+06	7.61874e+06	6.8393e+06	5.73687e+06	6.22292e+06	7.60209e+06	-0.200193	1.19545	-	-	48.4	21	-
1536	Bone morphogenetic protein 1	BMP1	998505	989199	1.03769e+06	1.12227e+06	1.06182e+06	1.00345e+06	0.0741261	0.630899	-	-	15.6	15	-
1537	Cytochrome b-245 light chain	CYBA	5.30317e+06	5.19613e+06	5.09787e+06	5.90156e+06	6.23058e+06	6.06095e+06	0.22194	3.40899	-	-	29.7	7	-
1539	Neural cell adhesion molecule 1	NCAM1	259605	269815	308711	282863	257591	243918	-0.0943217	0.497092	-	-	11.1	9	-
1540	Versican core protein	VCAN	1.12186e+06	1.15228e+06	1.2585e+06	1.42602e+06	1.26199e+06	1.29206e+06	0.171759	1.54523	-	-	7	21	-
1541	Sodium/potassium-transporting ATPase subunit alpha-3	ATP1A3	3.32687e+06	3.31046e+06	3.47859e+06	3.52174e+06	3.64852e+06	3.38354e+06	0.0608107	0.646529	-	-	24	20	-
1542	Elongation factor 2	EEF2	4.56697e+08	4.73565e+08	4.90464e+08	5.08556e+08	5.05925e+08	5.05376e+08	0.0979142	1.52999	-	-	58.7	67	-
1544	Protein disulfide-isomerase A4	PDIA4	5.7965e+07	5.83401e+07	5.76607e+07	5.82415e+07	6.05805e+07	5.78119e+07	0.0216701	0.255558	-	-	60.2	55	-
1547	Translationally-controlled tumor protein	TPT1	4.03059e+07	4.03719e+07	4.17484e+07	4.25948e+07	4.29883e+07	4.09239e+07	0.0471667	0.626235	-	-	52.3	13	-
1548	Delta-aminolevulinic acid dehydratase	ALAD	885637	907739	1.00339e+06	1.04203e+06	985198	1.03445e+06	0.132242	1.21016	-	-	41.8	12	-
1549	Tissue factor	F3	482356	478941	446682	451776	454709	470503	-0.0314801	0.206403	-	-	16.9	5	-
1550	HLA class I histocompatibility antigen, alpha chain E	HLA-E	915218	940126	956383	902081	845336	849814	-0.114877	1.20956	-	-	29.9	10	-
1551	Plastin-2	LCP1	444609	439180	507475	509428	481381	434033	0.0343915	0.161901	-	-	17.1	8	-
1552	Plastin-3	PLS3	3.50436e+07	3.56503e+07	3.48902e+07	3.62519e+07	3.81743e+07	3.73551e+07	0.0820262	1.30986	-	-	49.8	32	-
1553	Acylamino-acid-releasing enzyme	APEH	5.47213e+06	5.35486e+06	6.17167e+06	6.3991e+06	6.52009e+06	6.73682e+06	0.212072	2.35002	-	-	28.8	20	-
1554	Electron transfer flavoprotein subunit alpha, mitochondrial	ETFA	2.631e+07	2.68672e+07	2.63214e+07	2.68599e+07	2.86955e+07	2.91355e+07	0.0904555	1.26558	-	-	46.5	14	-
1555	Glycogen [starch] synthase, muscle	GYS1	6.92108e+06	6.99139e+06	7.20671e+06	7.13789e+06	7.46252e+06	7.08598e+06	0.0380704	0.423153	-	-	48.9	31	-
1556	cAMP-dependent protein kinase type II-alpha regulatory subunit	PRKAR2A	3.61313e+06	3.54982e+06	3.69239e+06	3.54033e+06	3.48083e+06	3.30079e+06	-0.0731421	0.853743	-	-	47.9	15	-
1557	Beta-enolase	ENO3	768891	774780	811902	849733	815619	747917	0.0333034	0.213268	-	-	18.9	5	-
1558	General transcription factor IIF subunit 2	GTF2F2	9.12746e+06	9.20233e+06	9.06006e+06	8.89897e+06	9.29233e+06	8.60301e+06	-0.032404	0.342056	-	-	77.5	22	-
1559	CD59 glycoprotein	CD59	841155	876914	708550	568698	642591	985104	-0.17928	0.480192	-	-	25	4	-
1560	Bifunctional methylenetetrahydrofolate dehydrogenase/cyclohydrolase, mitochondrial;NAD-dependent methylenetetrahydrofolate dehydrogenase;Methenyltetrahydrofolate cyclohydrolase	MTHFD2	2.77899e+07	2.92962e+07	2.81324e+07	2.97053e+07	3.04349e+07	3.23526e+07	0.117608	1.63594	-	-	63.1	24	-
1561	Macrophage migration inhibitory factor	MIF	5.22994e+06	5.88111e+06	4.46312e+06	5.0091e+06	5.45272e+06	1.32816e+07	0.467317	0.805699	-	-	24.3	4	-
1562	CD99 antigen	CD99	246144	261751	260987	283272	274915	265236	0.0989264	0.745568	-	-	30.8	4	-
1563	Glucosidase 2 subunit beta	PRKCSH	5.114e+07	5.38273e+07	5.45267e+07	5.55569e+07	5.52502e+07	5.44685e+07	0.0518707	0.695175	-	-	50.3	29	-
1564	Farnesyl pyrophosphate synthase	FDPS	4.59365e+06	4.50351e+06	4.38305e+06	3.85196e+06	3.95326e+06	3.4904e+06	-0.256867	3.04648	-	-	29.5	10	-
1566	Cytochrome c oxidase subunit 7A2, mitochondrial	COX7A2	2.24841e+06	2.22311e+06	2.249e+06	2.32237e+06	2.37322e+06	2.45973e+06	0.0900615	1.13042	-	-	30.1	3	-
1567	Alcohol dehydrogenase [NADP(+)]	AKR1A1	9.24254e+06	8.96066e+06	8.97439e+06	9.30618e+06	1.00868e+07	1.00037e+07	0.112448	1.53048	-	-	62.2	21	-
1568	Pyruvate kinase PKM	PKM	7.14153e+08	7.1899e+08	7.62728e+08	7.75643e+08	7.89471e+08	7.57225e+08	0.0812087	1.13565	-	-	9.4	5	-
1569	Pyruvate kinase PKM	PKM	6.68392e+06	7.37214e+06	7.26489e+06	8.08875e+06	8.13461e+06	8.36917e+06	0.207118	2.81251	-	-	7.3	4	-
1570	Acylphosphatase-2	ACYP2	244609	251352	264152	261405	260414	256283	0.0344236	0.207056	-	-	44.4	5	-
1571	Endoplasmin	HSP90B1	1.2204e+08	1.34389e+08	1.26494e+08	1.43705e+08	1.38551e+08	1.3937e+08	0.139866	2.02983	-	-	58.9	62	-
1572	G2/mitotic-specific cyclin-B1	CCNB1	6.08097e+06	6.09565e+06	6.22739e+06	6.18021e+06	6.25821e+06	5.93375e+06	-0.00278652	0.023781	-	-	34.9	15	-
1573	Myosin light chain 6B	MYL6B	3.32235e+06	3.28267e+06	3.12938e+06	3.26808e+06	3.47357e+06	3.44553e+06	0.0655445	0.712523	-	-	62	13	-
1574	Solute carrier family 2, facilitated glucose transporter member 4	SLC2A4	86773.5	93124.8	84916.5	100891	101937	99984.8	0.194526	1.34094	-	-	7.3	3	+
1575	Small nuclear ribonucleoprotein-associated proteins B and B;Small nuclear ribonucleoprotein-associated protein N	SNRPB;SNRPN	1.73257e+07	1.77997e+07	1.65282e+07	1.69449e+07	1.64174e+07	1.71749e+07	-0.0311051	0.325171	-	-	37.7	11	-
1576	Insulin-degrading enzyme	IDE	1.09833e+07	1.09894e+07	1.15359e+07	1.16302e+07	1.14391e+07	1.06207e+07	0.00705919	0.05447	-	-	37.7	41	-
1577	Cytochrome c oxidase subunit 6B1	COX6B1	794192	827593	776574	788898	743953	883175	0.0074055	0.036588	-	-	52.3	5	-
1578	POU domain, class 2, transcription factor 1;POU domain, class 2, transcription factor 2;POU domain, class 2, transcription factor 3	POU2F1;POU2F2;POU2F3	91854.3	92294.6	95174	100396	80080.5	81905.2	-0.0977068	0.420753	-	-	10.1	4	+
1579	Heterogeneous nuclear ribonucleoprotein L	HNRNPL	6.07449e+06	5.56891e+06	4.31472e+06	2.96916e+06	2.61685e+06	2.38784e+06	-0.991945	4.93101	+	-	33.4	13	-
1580	Aspartate--tRNA ligase, cytoplasmic	DARS	2.36332e+07	2.41735e+07	2.44905e+07	2.4398e+07	2.49483e+07	2.43845e+07	0.0284014	0.352318	-	-	76.6	41	-
1581	Junction plakoglobin	JUP	1.20924e+07	1.20752e+07	1.20827e+07	1.10767e+07	1.19372e+07	1.12051e+07	-0.0839821	1.15263	-	-	43.9	27	-
1582	Cytochrome b-c1 complex subunit 7	UQCRB	1.42261e+07	1.46744e+07	1.4378e+07	1.50091e+07	1.48635e+07	1.52674e+07	0.0607892	0.900021	-	-	85.6	17	-
1583	Serine/threonine-protein kinase B-raf	BRAF	158859	159140	171670	176412	167018	144378	-0.00962173	0.0362378	-	-	8.5	5	-
1584	Glutamine synthetase	GLUL	1.1569e+07	1.14965e+07	1.11455e+07	1.05673e+07	1.05709e+07	1.09609e+07	-0.0919507	1.40646	-	-	47.2	19	-
1585	Aldose reductase	AKR1B1	7.86426e+06	8.18247e+06	8.07003e+06	9.41489e+06	9.32792e+06	9.22285e+06	0.213764	3.58588	-	-	44	15	-
1586	Poliovirus receptor	PVR	3.37112e+06	3.51209e+06	3.54768e+06	3.63086e+06	3.72395e+06	3.70337e+06	0.0845179	1.11257	-	-	17.3	8	-
1587	Ras-related C3 botulinum toxin substrate 2	RAC2	879926	915548	868886	811270	853554	873742	-0.0701041	0.624243	-	-	19.8	4	-
1588	Eukaryotic peptide chain release factor GTP-binding subunit ERF3A	GSPT1	4.49962e+07	4.42616e+07	4.3097e+07	4.37575e+07	4.34451e+07	4.64158e+07	0.013298	0.126934	-	-	47.5	40	-
1589	Interferon gamma receptor 1	IFNGR1	463108	466241	471207	517085	505965	494368	0.115413	1.14183	-	-	9.8	4	-
1590	Beta-1,4-galactosyltransferase 1;Lactose synthase A protein;N-acetyllactosamine synthase;Beta-N-acetylglucosaminylglycopeptide beta-1,4-galactosyltransferase;Beta-N-acetylglucosaminyl-glycolipid beta-1,4-galactosyltransferase;Processed beta-1,4-galactosyltransferase 1	B4GALT1	620594	648183	692544	656652	621808	570543	-0.0860079	0.58688	-	-	16.4	5	-
1591	Ezrin	EZR	3.75507e+08	3.86128e+08	3.77644e+08	4.07715e+08	3.90919e+08	3.90905e+08	0.0620992	0.924531	-	-	48.5	44	-
1592	Folate receptor alpha	FOLR1	60378.3	69000.6	68136.2	61836.8	55137.2	65685.1	-0.114001	0.496285	-	-	10.5	3	+
1593	Cyclic AMP-dependent transcription factor ATF-2	ATF2	769854	799843	832836	835081	797629	864037	0.0554643	0.434916	-	-	13.6	6	-
1594	Ubiquitin carboxyl-terminal hydrolase isozyme L3	UCHL3	1.17139e+06	1.2621e+06	1.27489e+06	1.31122e+06	1.15036e+06	1.16966e+06	-0.0317803	0.19529	-	-	43.5	9	-
1595	Fos-related antigen 1	FOSL1	253595	249026	275448	263369	250885	280117	0.0298452	0.15326	-	-	10.7	3	-
1597	Amphiregulin	AREG	2.72946e+06	2.67406e+06	2.52316e+06	2.93135e+06	2.74905e+06	3.5481e+06	0.211555	1.47153	-	-	32.1	10	-
1599	Membrane cofactor protein	CD46	8.55715e+06	9.15548e+06	8.6391e+06	8.99025e+06	8.77473e+06	9.4256e+06	0.0452172	0.464119	-	-	6.2	4	-
1601	NAD(P)H dehydrogenase [quinone] 1	NQO1	9.59803e+06	1.00868e+07	9.51171e+06	1.0873e+07	1.02603e+07	1.01125e+07	0.0976336	1.26674	-	-	46.6	15	-
1602	N-acetylglucosamine-6-sulfatase	GNS	3.36813e+06	3.27108e+06	3.51006e+06	3.35736e+06	3.14393e+06	3.47036e+06	-0.0260765	0.20322	-	-	25	13	-
1603	Phosphorylase b kinase gamma catalytic chain, liver/testis isoform	PHKG2	263969	247292	275723	245240	234892	223559	-0.160985	1.23123	-	-	24.6	8	-
1604	Arylsulfatase B	ARSB	794789	831950	863560	884488	826741	871884	0.0530167	0.417335	-	-	20.3	11	-
1605	40S ribosomal protein S2	RPS2	3.36847e+07	2.84833e+07	2.53216e+07	2.57833e+07	3.04733e+07	3.63638e+07	0.0779696	0.260425	-	-	57.7	19	-
1607	Transcription factor E2-alpha	TCF3	179821	192513	195740	182137	157539	169005	-0.160888	1.08104	-	-	7.2	4	-
1609	Replication protein A 32 kDa subunit	RPA2	3.7445e+06	3.81813e+06	3.70385e+06	3.71636e+06	3.9951e+06	4.18004e+06	0.0763254	0.773501	-	-	36.7	8	-
1611	Metalloproteinase inhibitor 2	TIMP2	704196	774303	689322	914454	899334	1.15787e+06	0.447036	2.95232	-	-	20	5	-
1612	CD44 antigen	CD44	2.44447e+07	2.67768e+07	2.63669e+07	2.88104e+07	2.50673e+07	2.72989e+07	0.0640029	0.539241	-	-	21.7	18	-
1613	Ribosyldihydronicotinamide dehydrogenase [quinone]	NQO2	1.78986e+06	1.95127e+06	2.11727e+06	2.35556e+06	2.17982e+06	2.21973e+06	0.208064	1.96217	-	-	56.7	14	-
1614	Histone H2AX;Histone H2A type 1-A	H2AFX;HIST1H2AA	2.01636e+07	1.66357e+07	1.49769e+07	1.52801e+07	1.67684e+07	1.79847e+07	-0.0415371	0.16524	-	-	16.8	4	-
1615	Integrin beta-4	ITGB4	1.64886e+07	1.5863e+07	1.59255e+07	1.36994e+07	1.30132e+07	1.36302e+07	-0.259197	4.10011	-	-	44.3	71	-
1616	Short-chain specific acyl-CoA dehydrogenase, mitochondrial	ACADS	1.73581e+06	1.79764e+06	1.76351e+06	1.84794e+06	1.86046e+06	1.85388e+06	0.0706537	0.836512	-	-	37.1	12	-
1617	Cyclic AMP-responsive element-binding protein 1	CREB1	521110	540533	551437	557953	590689	621852	0.133315	1.20169	-	-	22.6	4	-
1618	Graves disease carrier protein	SLC25A16	1.07625e+06	1.06597e+06	1.13293e+06	1.15494e+06	1.08108e+06	1.07324e+06	0.0146704	0.099153	-	-	28.6	9	-
1619	Beta-galactosidase	GLB1	2.25591e+06	2.36367e+06	2.38243e+06	2.71278e+06	2.76427e+06	2.64965e+06	0.2151	3.01227	-	-	29.2	14	-
1622	Cytoplasmic protein NCK1	NCK1	725449	743560	766746	728011	661498	627737	-0.150738	1.29793	-	-	29.7	10	-
1623	GC-rich sequence DNA-binding factor 2	GCFC2	227944	181005	174901	169995	147012	119752	-0.423259	1.84368	-	-	27.9	6	-
1625	Histone H1.2	HIST1H1C	1.03269e+08	8.08367e+07	6.50051e+07	7.3863e+07	9.842e+07	1.13512e+08	0.201558	0.555698	-	-	26.8	12	-
1626	Epithelial cell adhesion molecule	EPCAM	2.99671e+07	3.04585e+07	3.06712e+07	2.80447e+07	2.5629e+07	3.31905e+07	-0.0769439	0.453709	-	-	39.8	15	-
1627	NADPH--cytochrome P450 reductase	POR	7.68644e+06	8.24799e+06	7.94001e+06	9.02722e+06	9.02934e+06	8.3244e+06	0.143584	1.84694	-	-	48.7	36	-
1628	Methylated-DNA--protein-cysteine methyltransferase	MGMT	1.16516e+06	1.15385e+06	1.22779e+06	1.09727e+06	1.09036e+06	1.28924e+06	-0.0326006	0.180384	-	-	48.8	9	-
1629	Tyrosine-protein kinase Fer	FER	704938	670213	722225	649047	589792	558063	-0.225202	2.01187	-	-	15.9	8	-
1630	Sarcoplasmic/endoplasmic reticulum calcium ATPase 2	ATP2A2	3.36097e+07	3.34671e+07	3.3319e+07	3.10392e+07	3.15905e+07	3.17286e+07	-0.0895324	1.59727	-	-	30.4	37	-
1631	Carboxypeptidase E	CPE	208294	200569	206345	279481	259961	221681	0.300583	2.03899	-	-	13.6	6	-
1632	1-phosphatidylinositol 4,5-bisphosphate phosphodiesterase gamma-2	PLCG2	510684	482656	536123	535623	448094	387931	-0.16839	0.825061	-	-	10.4	10	-
1633	Fumarylacetoacetase	FAH	178150	187639	186463	198270	206859	207406	0.149542	1.20483	-	-	20	6	-
1634	Stathmin	STMN1	4.00877e+07	4.67317e+07	4.18167e+07	4.87077e+07	4.26948e+07	4.85487e+07	0.122002	0.989701	-	-	61.7	13	-
1635	Y-box-binding protein 3	YBX3	6.9493e+06	6.3471e+06	6.12305e+06	6.94064e+06	7.07308e+06	7.48981e+06	0.148374	1.62426	-	-	14.2	5	-
1637	Zinc finger protein 16	ZNF16	236502	201235	180672	192692	215824	224676	0.039962	0.142911	-	-	5.1	3	-
1638	Zinc finger protein 22	ZNF22	270329	203742	228018	246532	214513	229851	-0.0156878	0.0520062	-	-	13.8	3	-
1639	Zinc finger protein 24	ZNF24	1.08188e+06	1.08094e+06	1.10109e+06	1.11166e+06	987215	1.11999e+06	-0.0223719	0.140758	-	-	25.8	10	-
1640	Alpha-N-acetylgalactosaminidase	NAGA	1.69736e+06	1.70369e+06	1.8035e+06	1.67411e+06	1.64457e+06	1.6624e+06	-0.0627959	0.656023	-	-	19.7	7	-
1645	Transmembrane protein 11, mitochondrial	TMEM11	1.71817e+06	1.6879e+06	1.64467e+06	1.67212e+06	1.67734e+06	1.71415e+06	0.00381515	0.0287769	-	-	28.1	6	-
1646	Aspartate aminotransferase, cytoplasmic	GOT1	1.54827e+07	1.57718e+07	1.60089e+07	1.68398e+07	1.80157e+07	1.8231e+07	0.166883	2.52047	-	-	65.9	26	-
1648	Protein kinase C alpha type	PRKCA	560469	529872	626492	517211	464349	414592	-0.300639	2.01028	-	-	9.7	6	-
1649	Transcription factor jun-B	JUNB	521656	524290	585742	502674	457422	500983	-0.158606	1.28347	-	-	19.6	6	-
1650	Integrin alpha-2	ITGA2	7.36957e+06	7.4522e+06	7.68727e+06	7.70486e+06	7.45859e+06	8.06102e+06	0.0446383	0.479983	-	-	35.6	35	-
1651	Sphingomyelin phosphodiesterase	SMPD1	13314.8	12268.4	16193.7	9598.49	12087.5	9157.01	-0.438692	1.47904	-	-	8.2	4	+
1652	Nucleolar transcription factor 1	UBTF	1.98431e+06	1.74215e+06	1.57312e+06	1.23571e+06	1.0829e+06	1.00853e+06	-0.670217	4.32442	+	-	23.2	16	-
1653	Transcription factor jun-D	JUND	927238	857186	919453	1.03675e+06	1.05335e+06	1.06614e+06	0.223975	2.63736	-	-	19.3	5	-
1655	NADH dehydrogenase [ubiquinone] 1 beta subcomplex subunit 7	NDUFB7	2.05813e+06	1.93154e+06	1.64619e+06	1.45627e+06	1.60302e+06	2.32053e+06	-0.0908966	0.246736	-	-	40.9	7	-
1656	cAMP-dependent protein kinase catalytic subunit alpha	PRKACA	5.63981e+06	5.88662e+06	5.94148e+06	5.79022e+06	6.10211e+06	5.32591e+06	-0.0226505	0.162454	-	-	4	3	-
1658	Calpain-2 catalytic subunit	CAPN2	1.19295e+07	1.18566e+07	1.19756e+07	1.24547e+07	1.26743e+07	1.3315e+07	0.103777	1.57208	-	-	40.3	30	-
1661	Tyrosine-protein phosphatase non-receptor type 2	PTPN2	286739	267875	289616	238728	262582	220335	-0.229201	1.68901	-	-	17.3	6	-
1662	S-adenosylmethionine decarboxylase proenzyme;S-adenosylmethionine decarboxylase alpha chain;S-adenosylmethionine decarboxylase beta chain	AMD1	523727	506091	524826	573141	567668	601076	0.16381	1.73297	-	-	18.3	6	-
1663	CTP synthase 1	CTPS1	2.51625e+07	2.55249e+07	2.51425e+07	2.67917e+07	2.7196e+07	2.69702e+07	0.0944133	1.69219	-	-	58.2	36	-
1664	Probable ATP-dependent RNA helicase DDX5	DDX5	7.24801e+06	6.5374e+06	5.46272e+06	4.33343e+06	3.72597e+06	3.20521e+06	-0.774126	4.07381	+	-	33.1	26	-
1665	ATP-dependent 6-phosphofructokinase, liver type	PFKL	2.81147e+07	2.92732e+07	2.95634e+07	3.15801e+07	3.21986e+07	3.18361e+07	0.137321	2.38833	-	-	35.8	30	-
1666	Ganglioside GM2 activator;Ganglioside GM2 activator isoform short	GM2A	1.38809e+06	1.32622e+06	1.43268e+06	1.36752e+06	1.36736e+06	1.35279e+06	-0.0200786	0.155791	-	-	22.8	5	-
1667	Galectin-3	LGALS3	7.93254e+06	8.0669e+06	7.4586e+06	7.58596e+06	8.01249e+06	9.85991e+06	0.109485	0.63271	-	-	38	11	-
1668	26S protease regulatory subunit 6A	PSMC3	4.06912e+07	4.11849e+07	4.02398e+07	4.1325e+07	4.32918e+07	4.17284e+07	0.0488951	0.687539	-	-	68.1	29	-
1669	T-complex protein 1 subunit alpha	TCP1	8.20082e+07	8.85052e+07	8.77803e+07	9.19695e+07	8.84098e+07	9.12132e+07	0.0730589	0.969316	-	-	65.1	39	-
1670	Tyrosine-protein phosphatase non-receptor type 1	PTPN1	2.70422e+06	2.52273e+06	2.51795e+06	2.06557e+06	1.89344e+06	1.8592e+06	-0.413407	4.48	-	-	44.6	17	-
1672	Insulin-like growth factor-binding protein 2	IGFBP2	503055	507653	538890	569349	552582	624951	0.171566	1.5187	-	-	29.5	8	-
1673	TFIIH basal transcription factor complex helicase XPD subunit	ERCC2	1.32765e+06	1.27139e+06	1.34246e+06	1.21512e+06	1.18444e+06	1.10204e+06	-0.17156	1.89349	-	-	24.3	17	-
1674	60S ribosomal protein L35a	RPL35A	8.22017e+06	6.94355e+06	5.92509e+06	6.38219e+06	7.75384e+06	7.39475e+06	0.0379285	0.131633	-	-	44.5	9	-
1675	Integrin beta-5	ITGB5	8.82654e+06	9.26398e+06	9.27413e+06	8.82009e+06	8.60391e+06	9.04191e+06	-0.0480931	0.567515	-	-	34.4	30	-
1676	ADP-ribosylation factor 4	ARF4	4.23382e+06	4.11273e+06	4.26553e+06	4.75608e+06	4.87683e+06	4.39167e+06	0.1519	1.89733	-	-	35.6	7	-
1677	60S ribosomal protein L7	RPL7	3.05076e+07	2.62877e+07	2.12599e+07	2.3022e+07	2.8279e+07	3.1307e+07	0.0858484	0.270627	-	-	63.3	25	-
1678	Early growth response protein 1	EGR1	250517	219508	222009	160027	153586	192609	-0.455587	2.86708	-	-	9.8	4	-
1679	Vinculin	VCL	1.44213e+08	1.46218e+08	1.49418e+08	1.5674e+08	1.62228e+08	1.70789e+08	0.15431	2.38731	-	-	74.4	108	-
1680	Receptor-type tyrosine-protein phosphatase alpha	PTPRA	972249	978102	1.00699e+06	1.02829e+06	1.02119e+06	951430	0.0203861	0.144571	-	-	17.4	11	-
1683	Protein SON	SON	2.40773e+06	2.25032e+06	2.26065e+06	2.21671e+06	2.14745e+06	2.22442e+06	-0.0700238	0.75388	-	-	13.8	24	-
1684	Negative elongation factor E	NELFE	3.25134e+06	3.03229e+06	3.06873e+06	3.10602e+06	3.21885e+06	3.14375e+06	0.0183373	0.155726	-	-	58.2	20	-
1685	60S ribosomal protein L17	RPL17	3.38868e+07	2.87192e+07	2.50373e+07	2.69229e+07	2.90404e+07	3.38772e+07	0.0401308	0.142609	-	-	42.5	12	-
1686	Phosphoglycerate mutase 1	PGAM1	1.84186e+07	2.10745e+07	2.22104e+07	2.69124e+07	2.5271e+07	2.38241e+07	0.303426	2.76715	-	-	54.3	20	-
1687	Regulator of chromosome condensation	RCC1	1.67912e+06	1.5651e+06	1.4956e+06	1.22793e+06	1.21853e+06	1.09922e+06	-0.418945	4.04382	-	-	41.1	14	-
1688	Syndecan-1	SDC1	1.0962e+06	1.2589e+06	1.23718e+06	1.48295e+06	1.23224e+06	1.47133e+06	0.218385	1.56905	-	-	16.1	6	-
1691	DNA ligase 1	LIG1	2.11661e+06	2.13573e+06	2.25288e+06	2.18436e+06	1.87337e+06	1.91805e+06	-0.125257	1.08696	-	-	28.3	24	-
1692	ATP synthase-coupling factor 6, mitochondrial	ATP5J	262878	301453	306664	369052	334087	463543	0.411253	2.19748	-	-	38.9	4	-
1693	DNA repair protein XRCC1	XRCC1	992026	967005	978843	911912	821921	799476	-0.21601	2.1904	-	-	22.6	13	-
1694	Peptidyl-glycine alpha-amidating monooxygenase;Peptidylglycine alpha-hydroxylating monooxygenase;Peptidyl-alpha-hydroxyglycine alpha-amidating lyase	PAM	3.97058e+06	4.01384e+06	4.15845e+06	5.23061e+06	5.08002e+06	4.96955e+06	0.331517	4.67997	-	-	29.8	27	-
1696	1-phosphatidylinositol 4,5-bisphosphate phosphodiesterase gamma-1	PLCG1	890923	846993	891592	820145	707066	667734	-0.265678	2.14414	-	-	14.2	16	-
1697	Lymphocyte function-associated antigen 3	CD58	1.23618e+06	1.3148e+06	1.34966e+06	1.52286e+06	1.43684e+06	1.34643e+06	0.141833	1.34551	-	-	14.3	3	-
1698	Nucleolin	NCL	7.50051e+07	7.19845e+07	6.62674e+07	6.91018e+07	7.6044e+07	7.47656e+07	0.0449863	0.366522	-	-	45.6	51	-
1699	Hexokinase-1	HK1	1.68321e+07	1.68519e+07	1.71271e+07	1.78208e+07	1.76144e+07	1.69537e+07	0.0438355	0.571369	-	-	42.7	44	-
1700	DNA-directed RNA polymerase II subunit RPB3	POLR2C	2.94189e+06	2.84331e+06	2.93577e+06	3.13795e+06	3.10622e+06	3.03261e+06	0.0891611	1.18783	-	-	44	9	-
1701	DNA-directed RNA polymerases I, II, and III subunit RPABC1	POLR2E	5.09866e+06	5.05179e+06	5.34644e+06	5.43994e+06	5.13911e+06	5.02204e+06	0.00929763	0.0723184	-	-	44.8	10	-
1702	NADH dehydrogenase [ubiquinone] flavoprotein 2, mitochondrial	NDUFV2	1.19696e+06	1.23079e+06	1.18477e+06	1.38937e+06	1.43412e+06	1.91461e+06	0.376026	2.23336	-	-	30.5	8	-
1704	TFIIH basal transcription factor complex helicase XPB subunit	ERCC3	580886	540163	563899	475418	412357	385520	-0.409062	3.17403	-	-	14.3	10	-
1705	E3 ubiquitin-protein ligase TRIM21	TRIM21	417568	435046	501097	485890	458682	442109	0.0380866	0.188838	-	-	23.6	10	-
1706	Interferon-induced, double-stranded RNA-activated protein kinase	EIF2AK2	2.16324e+06	1.91995e+06	1.98839e+06	1.67075e+06	1.5516e+06	1.32472e+06	-0.421978	3.20289	-	-	17.2	9	-
1707	Galactoside 2-alpha-L-fucosyltransferase 1	FUT1	318297	334695	371930	363916	340228	312068	-0.0120955	0.0509155	-	-	17	6	-
1708	Spermidine synthase	SRM	4.72178e+06	4.67959e+06	4.78486e+06	5.20656e+06	5.24751e+06	4.65724e+06	0.0890837	0.907998	-	-	46	13	-
1709	Sodium/hydrogen exchanger 1	SLC9A1	762318	807726	858016	883648	819491	716351	-0.0087991	0.0373804	-	-	12.5	9	-
1710	Casein kinase II subunit alpha	CSNK2A2	5.86427e+06	5.7103e+06	5.80928e+06	5.86889e+06	5.523e+06	5.43558e+06	-0.0476337	0.51653	-	-	59.4	18	-
1711	Retinoic acid receptor RXR-alpha;Retinoic acid receptor RXR-gamma;Retinoic acid receptor RXR-beta	RXRA;RXRG;RXRB	77999	83745.7	70691.1	83568	60144.9	64792.9	-0.167924	0.616028	-	-	7.4	3	+
1713	Nuclear factor NF-kappa-B p105 subunit;Nuclear factor NF-kappa-B p50 subunit	NFKB1	2.8488e+06	2.73398e+06	2.90147e+06	2.54472e+06	2.28176e+06	2.16526e+06	-0.281982	2.87542	-	-	30.1	25	-
1714	Thymidine phosphorylase	TYMP	7.62736e+06	7.80041e+06	8.03411e+06	8.32508e+06	8.65271e+06	8.23664e+06	0.103933	1.5046	-	-	43.6	19	-
1715	Plasma membrane calcium-transporting ATPase 1	ATP2B1	1.19884e+07	1.23547e+07	1.25613e+07	1.40743e+07	1.39005e+07	1.31074e+07	0.154301	2.30983	-	-	25.8	28	-
1716	Complement receptor type 2	CR2	121188	138656	147504	159922	136434	134674	0.0818451	0.343115	-	-	4.8	4	-
1717	Eukaryotic translation initiation factor 2 subunit 2	EIF2S2	1.6134e+07	1.48257e+07	1.35725e+07	1.43621e+07	1.53849e+07	1.57422e+07	0.0331799	0.212339	-	-	74.8	29	-
1718	Annexin A7	ANXA7	7.23445e+06	7.564e+06	7.78715e+06	8.0355e+06	7.5078e+06	7.17624e+06	0.00762572	0.0527237	-	-	44.4	23	-
1721	TATA-box-binding protein;TATA box-binding protein-like protein 2	TBP;TBPL2	612086	614333	685939	715029	625246	642419	0.0517018	0.300857	-	-	11	4	-
1722	Cyclin-A2	CCNA2	3.31963e+06	3.31251e+06	3.46646e+06	3.46628e+06	3.66758e+06	3.36006e+06	0.0547646	0.544837	-	-	40.7	15	-
1724	Transcription factor BTF3	BTF3	3.42039e+07	3.71135e+07	3.56692e+07	4.19027e+07	3.11055e+07	3.96321e+07	0.0633664	0.285772	-	-	16	3	-
1726	Ras-related protein Rab-3A	RAB3A	1.85337e+06	1.85271e+06	2.05132e+06	2.19413e+06	1.99911e+06	1.82351e+06	0.0611294	0.372669	-	-	30	5	-
1727	Ras-related protein Rab-3B	RAB3B	2.7165e+06	2.59646e+06	2.67933e+06	2.61877e+06	2.66918e+06	2.73386e+06	0.00535246	0.0425614	-	-	22.8	5	-
1728	Ras-related protein Rab-4A	RAB4A	3.15808e+06	3.20343e+06	3.49461e+06	3.6441e+06	3.5613e+06	3.23203e+06	0.0822019	0.689379	-	-	55	12	-
1729	Ras-related protein Rab-5A	RAB5A	1.63002e+06	1.65042e+06	1.83222e+06	1.81822e+06	1.87892e+06	1.75725e+06	0.0948108	0.857367	-	-	57.2	8	-
1730	Ras-related protein Rab-6A	RAB6A	4.33211e+07	4.55407e+07	4.44976e+07	5.35371e+07	5.03222e+07	5.04636e+07	0.210341	3.35001	-	-	24	8	-
1731	Proteasome subunit beta type-1	PSMB1	1.5209e+07	1.53953e+07	1.65225e+07	1.7719e+07	1.68248e+07	1.71478e+07	0.134019	1.87356	-	-	58.9	15	-
1732	Cation-dependent mannose-6-phosphate receptor	M6PR	9.7259e+06	9.98406e+06	9.91542e+06	1.04557e+07	1.01736e+07	1.08326e+07	0.0863776	1.24252	-	-	36.1	12	-
1734	Cytochrome c oxidase subunit 5A, mitochondrial	COX5A	633756	683447	639598	903247	883291	1.28309e+06	0.628544	3.20031	+	-	32.7	5	-
1735	Lamin-B1	LMNB1	1.78713e+07	1.73837e+07	1.72257e+07	1.5799e+07	1.52719e+07	1.46465e+07	-0.199558	3.10424	-	-	53.9	39	-
1738	Calpastatin	CAST	2.10246e+07	2.16902e+07	2.18437e+07	2.25746e+07	2.17114e+07	2.12592e+07	0.0216343	0.227292	-	-	8.7	7	-
1739	Inosine-5-monophosphate dehydrogenase 1	IMPDH1	4.47021e+06	4.33829e+06	4.58442e+06	4.56114e+06	5.08788e+06	4.69814e+06	0.0981128	1.06749	-	-	36	16	-
1741	Ras GTPase-activating protein 1	RASA1	162610	148298	188206	165384	131261	121797	-0.25983	1.12884	-	-	13.3	9	-
1742	Parathymosin	PTMS	335858	305720	333208	342406	307970	304190	-0.0310071	0.160813	-	-	23.5	3	-
1743	Cyclin-dependent kinase 11B;Cyclin-dependent kinase 11A	CDK11B;CDK11A	4.55154e+06	4.30409e+06	4.48388e+06	4.431e+06	4.32e+06	4.19319e+06	-0.0433658	0.456048	-	-	30.1	27	-
1744	V-type proton ATPase subunit B, brain isoform	ATP6V1B2	8.63132e+06	8.60474e+06	8.99628e+06	9.03404e+06	9.21367e+06	8.84166e+06	0.0464753	0.566318	-	-	49.7	24	-
1745	V-type proton ATPase subunit C 1	ATP6V1C1	8.10636e+06	8.06673e+06	8.36305e+06	8.50069e+06	8.38983e+06	7.5087e+06	-0.010095	0.0696135	-	-	46.6	21	-
1746	Cysteine and glycine-rich protein 1	CSRP1	1.07676e+07	1.11012e+07	1.01542e+07	1.01551e+07	1.0232e+07	1.22141e+07	0.0214509	0.114184	-	-	72	16	-
1747	Filamin-A	FLNA	7.82624e+07	7.57287e+07	7.62368e+07	6.76303e+07	6.82805e+07	6.95836e+07	-0.163919	3.03026	-	-	55.2	122	-
1748	Amine oxidase [flavin-containing] A	MAOA	2.26111e+06	2.18102e+06	2.37352e+06	2.47593e+06	2.54132e+06	2.32627e+06	0.107501	1.12928	-	-	35.9	16	-
1749	Cytoplasmic aconitate hydratase	ACO1	1.38877e+07	1.38943e+07	1.43031e+07	1.52412e+07	1.54655e+07	1.44305e+07	0.10051	1.4624	-	-	41.3	39	-
1750	Synaptotagmin-1	SYT1	3.9895e+06	3.81418e+06	3.99886e+06	4.04301e+06	4.19829e+06	3.7999e+06	0.0280073	0.232487	-	-	39.1	19	-
1751	Kit ligand;Soluble KIT ligand	KITLG	1.55688e+06	1.67944e+06	1.8053e+06	1.70489e+06	1.68379e+06	1.52392e+06	-0.0365634	0.218688	-	-	23.1	9	-
1752	5-nucleotidase	NT5E	1.24402e+06	1.36979e+06	1.48111e+06	1.54124e+06	1.36464e+06	1.31022e+06	0.042263	0.215296	-	-	36.6	18	-
1753	Glycerol-3-phosphate dehydrogenase [NAD(+)], cytoplasmic	GPD1	432811	437199	424251	470661	445341	398115	0.0186137	0.0937227	-	-	25.2	8	-
1754	Ephrin type-A receptor 1	EPHA1	48029.4	49109.8	49084.3	46640.7	48238.9	45368.2	-0.0605743	0.262779	-	-	6.6	6	+
1757	Voltage-dependent anion-selective channel protein 1	VDAC1	7.77509e+07	8.49541e+07	8.35964e+07	9.24841e+07	8.67883e+07	8.64747e+07	0.11	1.40694	-	-	82.7	27	-
1760	Succinate dehydrogenase [ubiquinone] iron-sulfur subunit, mitochondrial	SDHB	1.7665e+07	1.8408e+07	1.68305e+07	1.85739e+07	1.9858e+07	2.77195e+07	0.300533	1.44323	-	-	63.2	21	-
1761	CD9 antigen	CD9	1.97041e+07	1.95579e+07	2.17044e+07	2.22879e+07	2.07353e+07	1.88706e+07	0.0200844	0.11789	-	-	22.4	11	-
1762	2-oxoisovalerate dehydrogenase subunit beta, mitochondrial	BCKDHB	815530	803862	790694	753355	807471	773128	-0.0467859	0.385232	-	-	11	4	-
1763	Catechol O-methyltransferase	COMT	4.6691e+06	4.77428e+06	4.81016e+06	5.18293e+06	5.05925e+06	4.64847e+06	0.061645	0.611916	-	-	80.1	19	-
1764	Protein-glutamine gamma-glutamyltransferase 2	TGM2	2.82067e+06	2.96932e+06	3.02589e+06	3.17502e+06	3.13546e+06	2.98952e+06	0.0772736	0.852959	-	-	25.3	17	-
1765	Methylmalonyl-CoA mutase, mitochondrial	MUT	1.83027e+06	1.86496e+06	1.9429e+06	1.92965e+06	1.91612e+06	1.69266e+06	-0.0278629	0.181256	-	-	26	18	-
1766	Oxysterol-binding protein 1	OSBP	1.19909e+07	1.19495e+07	1.2584e+07	1.05274e+07	1.02351e+07	1.0029e+07	-0.246215	3.82155	-	-	42.4	33	-
1767	Protein-L-isoaspartate(D-aspartate) O-methyltransferase	PCMT1	7.25039e+06	7.30408e+06	7.2268e+06	6.97205e+06	6.88331e+06	8.4084e+06	0.0254659	0.13869	-	-	67.4	16	-
1769	rRNA 2-O-methyltransferase fibrillarin	FBL	7.72676e+06	7.38965e+06	6.94354e+06	6.88256e+06	7.38205e+06	7.41124e+06	-0.0247865	0.192062	-	-	44.2	16	-
1770	40S ribosomal protein S4, Y isoform 1	RPS4Y1	1.02749e+06	856364	769286	833474	864878	993608	0.0271719	0.0953902	-	-	12.9	3	-
1771	Trifunctional purine biosynthetic protein adenosine-3;Phosphoribosylamine--glycine ligase;Phosphoribosylformylglycinamidine cyclo-ligase;Phosphoribosylglycinamide formyltransferase	GART	1.54264e+07	1.54282e+07	1.5301e+07	1.4463e+07	1.48867e+07	1.44316e+07	-0.0763263	1.22243	-	-	40.8	38	-
1772	Cadherin-3	CDH3	2.73602e+06	2.72601e+06	2.96401e+06	2.87967e+06	2.90041e+06	2.55521e+06	-0.0169398	0.102801	-	-	32.2	19	-
1773	Multifunctional protein ADE2;Phosphoribosylaminoimidazole-succinocarboxamide synthase;Phosphoribosylaminoimidazole carboxylase	PAICS	6.78605e+07	7.03948e+07	7.09848e+07	7.76788e+07	7.88281e+07	7.96126e+07	0.174559	3.14463	-	-	56.7	34	-
1774	Non-specific lipid-transfer protein	SCP2	1.45637e+07	1.45363e+07	1.47627e+07	1.52759e+07	1.63166e+07	1.59937e+07	0.117035	1.84131	-	-	46.5	24	-
1775	Ubiquitin-like modifier-activating enzyme 1	UBA1	2.68053e+07	2.66477e+07	2.64181e+07	2.40619e+07	2.24345e+07	2.12289e+07	-0.239852	3.2113	-	-	38.5	38	-
1776	Nucleoside diphosphate kinase B	NME2	1.63343e+08	1.68034e+08	1.76967e+08	1.88544e+08	1.86268e+08	2.00675e+08	0.179001	2.55587	-	-	12.4	4	-
1777	Ectonucleotide pyrophosphatase/phosphodiesterase family member 1;Alkaline phosphodiesterase I;Nucleotide pyrophosphatase	ENPP1	2.15992e+06	2.18423e+06	2.33145e+06	2.49231e+06	2.25857e+06	2.27117e+06	0.072336	0.641645	-	-	30.9	22	-
1778	Upstream stimulatory factor 1	USF1	101249	84214.3	88094	75234.7	75757.6	100660	-0.129577	0.454453	-	-	10.8	3	+
1779	Fibroblast growth factor receptor 4	FGFR4	344588	346450	386287	387664	346348	303658	-0.0592383	0.26002	-	-	9.8	5	-
1780	Histone H1t	HIST1H1T	393102	392375	356085	307608	302514	345346	-0.257741	2.08499	-	-	19.3	4	-
1781	NADPH:adrenodoxin oxidoreductase, mitochondrial	FDXR	2.5333e+06	2.45853e+06	2.47388e+06	2.40944e+06	2.56693e+06	2.45619e+06	-0.00680889	0.0530711	-	-	8.4	3	-
1783	Heterogeneous nuclear ribonucleoproteins A2/B1	HNRNPA2B1	2.05737e+07	2.00569e+07	1.76815e+07	1.57254e+07	1.63388e+07	1.59478e+07	-0.277461	3.14724	-	-	70.1	24	-
1784	MHC class II regulatory factor RFX1	RFX1	1.75874e+06	1.79246e+06	1.8851e+06	1.89751e+06	1.86076e+06	1.7152e+06	0.00908568	0.0585315	-	-	20.2	17	-
1785	Calretinin	CALB2	207049	224991	230662	241238	202241	173534	-0.114623	0.462593	-	-	28	7	-
1786	E3 ubiquitin-protein ligase CBL	CBL	4.67046e+06	4.80683e+06	4.73501e+06	4.85817e+06	4.8615e+06	4.93961e+06	0.0447309	0.55098	-	-	37.2	25	-
1789	Cytochrome b-c1 complex subunit 2, mitochondrial	UQCRC2	1.73104e+07	1.77142e+07	1.81042e+07	1.8763e+07	2.03915e+07	1.84563e+07	0.115702	1.4897	-	-	53.9	21	-
1790	Ferrochelatase, mitochondrial	FECH	6.15002e+06	5.86237e+06	6.0099e+06	9.35051e+06	9.82647e+06	9.29329e+06	0.659497	7.39313	+	-	54.4	21	-
1793	Transcription elongation factor A protein 1	TCEA1	1.72175e+07	1.80709e+07	1.76616e+07	1.90046e+07	1.78393e+07	2.06915e+07	0.117426	1.24336	-	-	65.1	26	-
1795	Integrin alpha-6;Integrin alpha-6 heavy chain;Integrin alpha-6 light chain;Processed integrin alpha-6	ITGA6	371773	435251	432183	491478	385121	430046	0.0730059	0.317206	-	-	1.6	3	-
1796	Integrin alpha-6;Integrin alpha-6 heavy chain;Integrin alpha-6 light chain;Processed integrin alpha-6	ITGA6	1.94748e+07	2.0246e+07	2.00905e+07	1.87252e+07	1.84211e+07	1.87621e+07	-0.0971993	1.62858	-	-	2.1	4	-
1797	Splicing factor, proline- and glutamine-rich	SFPQ	1.39695e+07	1.30025e+07	1.14288e+07	9.82945e+06	9.28174e+06	8.47821e+06	-0.474755	3.89212	-	-	38.2	27	-
1798	Tubulin gamma-1 chain;Tubulin gamma-2 chain	TUBG1;TUBG2	6.92534e+06	6.80701e+06	6.96903e+06	7.10481e+06	7.04969e+06	7.05415e+06	0.0349872	0.431057	-	-	43.2	21	-
1799	Peptidyl-prolyl cis-trans isomerase B	PPIB	5.81346e+07	5.96783e+07	5.44348e+07	5.59465e+07	6.02679e+07	5.95587e+07	0.0295389	0.265815	-	-	63.9	20	-
1800	NAD-dependent malic enzyme, mitochondrial	ME2	2.60798e+06	2.77698e+06	2.7705e+06	2.93534e+06	2.80239e+06	2.56054e+06	0.023346	0.155021	-	-	31.8	19	-
1801	Glycine dehydrogenase (decarboxylating), mitochondrial	GLDC	1.00021e+06	985172	1.11114e+06	1.10557e+06	1.06556e+06	931176	0.000911968	0.00401188	-	-	13.9	14	-
1802	Tryptophan--tRNA ligase, cytoplasmic;T1-TrpRS;T2-TrpRS	WARS	2.7471e+07	2.71483e+07	2.76965e+07	2.93124e+07	3.15966e+07	3.04639e+07	0.149969	2.42741	-	-	58.6	31	-
1807	Ribosomal protein S6 kinase beta-1	RPS6KB1	2.51378e+06	2.53062e+06	2.80888e+06	2.59745e+06	2.60334e+06	2.51713e+06	-0.02337	0.170267	-	-	34.1	18	-
1808	Tyrosine-protein kinase JAK1	JAK1	263228	236967	264882	263379	222993	218227	-0.122126	0.671	-	-	7.5	8	-
1809	Receptor-type tyrosine-protein phosphatase epsilon	PTPRE	15683.9	14671.9	17079.8	13770.8	13494.1	14962.7	-0.166437	0.588632	-	-	10.2	5	+
1810	Receptor-type tyrosine-protein phosphatase gamma	PTPRG	670865	646103	773901	762314	737903	640478	0.0343436	0.151081	-	-	8.5	12	-
1811	Nuclear autoantigen Sp-100	SP100	2.08857e+06	2.12776e+06	2.07681e+06	2.12649e+06	1.98974e+06	2.16265e+06	-0.00412192	0.029188	-	-	22.5	15	-
1812	Colorectal mutant cancer protein	MCC	618437	623260	676983	745068	628292	567861	0.00892124	0.0329102	-	-	23.5	15	-
1813	Tumor necrosis factor ligand superfamily member 4	TNFSF4	231226	225911	244384	261552	261292	245775	0.131963	1.03249	-	-	12.6	4	-
1815	Adenosylhomocysteinase	AHCY	2.93132e+07	3.28374e+07	3.45784e+07	4.1492e+07	4.04572e+07	4.42422e+07	0.385964	3.93491	-	-	53.5	30	-
1816	Cofilin-1	CFL1	7.67271e+07	7.49717e+07	7.55564e+07	7.96513e+07	7.94231e+07	8.37084e+07	0.0949974	1.551	-	-	62	17	-
1817	Eukaryotic translation initiation factor 4B	EIF4B	1.14701e+08	1.2155e+08	1.23414e+08	1.34189e+08	1.17355e+08	1.29018e+08	0.079932	0.774221	-	-	67.1	62	-
1821	Diacylglycerol kinase alpha	DGKA	233928	238965	244886	207397	201404	180765	-0.286124	2.33215	-	-	11	7	-
1822	Carnitine O-palmitoyltransferase 2, mitochondrial	CPT2	283056	280443	293975	416905	395376	393514	0.491622	4.65758	-	-	14.4	9	-
1823	Thymidylate kinase	DTYMK	1.22254e+07	1.2275e+07	1.21472e+07	1.19663e+07	1.2874e+07	1.2858e+07	0.0399625	0.442416	-	-	78.8	22	-
1824	Ribonucleoside-diphosphate reductase large subunit	RRM1	4.19486e+07	4.17759e+07	4.29738e+07	4.38741e+07	4.46612e+07	4.29159e+07	0.0530516	0.775853	-	-	56.3	43	-
1826	G1/S-specific cyclin-D1	CCND1	1.23839e+06	1.23786e+06	1.30285e+06	1.18981e+06	1.11426e+06	1.09484e+06	-0.153483	1.70847	-	-	29.2	10	-
1827	Rab proteins geranylgeranyltransferase component A 1	CHM	778311	787504	815030	800956	804657	799048	0.014631	0.1054	-	-	20.1	11	-
1828	ER lumen protein-retaining receptor 1;ER lumen protein-retaining receptor 2	KDELR1;KDELR2	1.86232e+06	2.13705e+06	1.72987e+06	1.65499e+06	1.91975e+06	2.9939e+06	0.155465	0.383958	-	-	17.9	3	-
1829	COUP transcription factor 2	NR2F2	970544	984432	1.10384e+06	991590	919593	1.06499e+06	-0.0396776	0.221804	-	-	8.2	3	-
1830	Elongation factor 1-beta	EEF1B2	1.57248e+07	1.62938e+07	1.53285e+07	1.52465e+07	1.47909e+07	1.4298e+07	-0.0948563	1.31468	-	-	36	7	-
1831	ATP synthase F(0) complex subunit B1, mitochondrial	ATP5F1	2.79314e+07	3.10052e+07	2.93359e+07	3.35442e+07	3.29398e+07	3.31645e+07	0.176156	2.56808	-	-	46.5	18	-
1832	Low molecular weight phosphotyrosine protein phosphatase	ACP1	956393	814088	826468	803981	779579	741270	-0.156631	1.23221	-	-	33.5	6	-
1834	Acetyl-CoA acetyltransferase, mitochondrial	ACAT1	2.79135e+07	2.66691e+07	2.7306e+07	2.684e+07	2.80965e+07	2.68461e+07	-0.00195482	0.0175802	-	-	59	26	-
1835	Myosin regulatory light polypeptide 9	MYL9	92766.4	82373	100926	101363	88396.7	65214.4	-0.133456	0.381001	-	-	23.8	3	+
1836	Cyclin-C	CCNC	931842	939057	1.01609e+06	1.09286e+06	1.07463e+06	938345	0.103226	0.749114	-	-	21.9	6	-
1837	G1/S-specific cyclin-E1	CCNE1	413493	382396	476277	453110	456464	405201	0.0514206	0.234692	-	-	27.6	9	-
1838	DNA-directed RNA polymerase II subunit RPB1	POLR2A	2.19478e+07	2.12348e+07	2.29941e+07	2.26229e+07	2.23255e+07	2.2694e+07	0.0323377	0.355155	-	-	43.6	95	-
1839	Cyclin-dependent kinase 2	CDK2	4.98767e+06	4.96433e+06	5.13568e+06	5.07296e+06	5.3305e+06	4.88054e+06	0.0178739	0.15176	-	-	53.4	14	-
1840	Adenomatous polyposis coli protein	APC	2.54882e+06	2.62926e+06	2.93492e+06	3.09404e+06	2.74703e+06	2.77247e+06	0.0869105	0.642196	-	-	15.5	37	-
1841	Beta-adrenergic receptor kinase 1	ADRBK1	4.2004e+06	4.17208e+06	4.37092e+06	4.19027e+06	4.08374e+06	4.04752e+06	-0.0484199	0.555162	-	-	35	25	-
1842	Proteinase-activated receptor 1	F2R	103687	91784.9	98538.2	100290	97271.4	101644	0.026826	0.116778	-	-	9.9	3	+
1843	DNA replication licensing factor MCM3	MCM3	5.36762e+07	5.44619e+07	5.41467e+07	5.45853e+07	5.39151e+07	5.38841e+07	0.000886987	0.00914058	-	-	63.6	56	-
1844	Nuclear transcription factor Y subunit beta	NFYB	1.18255e+06	1.3037e+06	1.39032e+06	1.50921e+06	1.18081e+06	1.26201e+06	0.0231204	0.0914244	-	-	12.1	3	-
1846	3-mercaptopyruvate sulfurtransferase	MPST	650806	617169	634964	655076	605240	608787	-0.026486	0.175982	-	-	23.9	8	-
1847	40S ribosomal protein S12	RPS12	1.77315e+07	1.8357e+07	1.84397e+07	1.70888e+07	1.61522e+07	1.90939e+07	-0.0625201	0.507561	-	-	58.3	9	-
1848	Bromodomain-containing protein 2	BRD2	842476	791450	791338	772376	760168	856482	-0.0231278	0.138482	-	-	17.6	13	-
1849	Tumor necrosis factor receptor superfamily member 6	FAS	1.74246e+06	1.64952e+06	1.70855e+06	1.61855e+06	1.74803e+06	1.88758e+06	0.0403442	0.273799	-	-	18.2	6	-
1850	Transcriptional repressor protein YY1	YY1	1.27002e+06	1.0035e+06	999313	1.00748e+06	834939	905516	-0.247198	1.4296	-	-	20	8	-
1851	DnaJ homolog subfamily B member 1	DNAJB1	1.34163e+07	1.35195e+07	1.26854e+07	1.2334e+07	1.17012e+07	1.34622e+07	-0.0813302	0.765324	-	-	50.6	23	-
1852	DnaJ homolog subfamily B member 2	DNAJB2	599700	623136	620218	676030	541773	578484	-0.0431708	0.214138	-	-	28.5	7	-
1855	Proteasome subunit alpha type-1	PSMA1	8.63302e+07	9.06095e+07	8.57523e+07	9.16386e+07	9.61995e+07	1.10381e+08	0.178902	1.71772	-	-	74.9	24	-
1856	Proteasome subunit alpha type-2	PSMA2	1.3435e+07	1.35664e+07	1.31166e+07	1.48768e+07	1.62349e+07	1.53864e+07	0.21213	3.1646	-	-	54.7	12	-
1857	Proteasome subunit alpha type-3	PSMA3	6.66534e+07	6.74142e+07	7.2359e+07	7.99359e+07	7.17806e+07	7.46456e+07	0.132531	1.59707	-	-	60.5	19	-
1858	Proteasome subunit alpha type-4	PSMA4	6.09469e+07	6.46547e+07	6.36821e+07	7.57987e+07	6.75494e+07	7.03766e+07	0.174005	2.28347	-	-	60.2	20	-
1859	Tumor necrosis factor receptor superfamily member 5	CD40	500923	520674	508716	422283	399399	587990	-0.139999	0.530004	-	-	24.5	7	-
1860	Integrin alpha-3;Integrin alpha-3 heavy chain;Integrin alpha-3 light chain	ITGA3	1.85916e+07	1.96023e+07	1.95304e+07	2.05622e+07	1.88527e+07	2.15263e+07	0.0764874	0.756413	-	-	26	30	-
1861	Integrin beta-8	ITGB8	283099	276465	289692	276519	247840	255939	-0.123445	0.941869	-	-	12.1	6	-
1862	Moesin	MSN	4.48292e+07	4.57577e+07	4.56471e+07	4.80891e+07	4.73939e+07	4.65014e+07	0.0595698	0.933152	-	-	43.5	39	-
1863	Tyrosine-protein phosphatase non-receptor type 3	PTPN3	48459.9	52464.4	57820.8	58770.9	52860.3	46057.9	-0.0129943	0.0369613	-	-	5.1	4	+
1864	Probable ATP-dependent RNA helicase DDX6	DDX6	1.34845e+07	1.31192e+07	1.35658e+07	1.36626e+07	1.31866e+07	1.28705e+07	-0.0165264	0.164416	-	-	56.7	24	-
1867	Splicing factor U2AF 65 kDa subunit	U2AF2	5.79846e+06	5.74712e+06	5.84368e+06	5.75336e+06	5.72024e+06	5.69134e+06	-0.0187124	0.200177	-	-	40.8	14	-
1868	60S ribosomal protein L13	RPL13	4.88426e+07	3.83572e+07	3.43007e+07	3.64431e+07	4.15977e+07	4.38801e+07	0.0166137	0.0513952	-	-	51.2	17	-
1869	Rab proteins geranylgeranyltransferase component A 2	CHML	1.98115e+06	2.01498e+06	2.0787e+06	2.15432e+06	2.14049e+06	2.07072e+06	0.0675047	0.757113	-	-	13.7	12	-
1870	Isovaleryl-CoA dehydrogenase, mitochondrial	IVD	6.82987e+06	6.64754e+06	6.90393e+06	7.00419e+06	6.96025e+06	7.15224e+06	0.0512181	0.660719	-	-	38.7	17	-
1871	Protein S100-A4	S100A4	8.01455e+06	8.60145e+06	7.50096e+06	7.92858e+06	8.1937e+06	1.08941e+07	0.150926	0.715438	-	-	48.5	9	-
1872	Alpha-1,3-mannosyl-glycoprotein 2-beta-N-acetylglucosaminyltransferase	MGAT1	975915	945304	991921	1.0727e+06	985894	975243	0.0575344	0.466341	-	-	27.2	11	-
1873	High mobility group protein B2	HMGB2	2.59042e+07	2.67085e+07	2.66284e+07	2.82653e+07	3.15724e+07	2.90009e+07	0.163445	2.21409	-	-	58.9	18	-
1874	Polypyrimidine tract-binding protein 1	PTBP1	4.31907e+06	4.41737e+06	3.85671e+06	3.66773e+06	3.56584e+06	3.12204e+06	-0.28322	2.49537	-	-	27.1	9	-
1875	Threonine--tRNA ligase, cytoplasmic	TARS	2.96738e+07	2.86879e+07	2.92525e+07	2.96737e+07	2.92844e+07	2.76172e+07	-0.0177701	0.175016	-	-	50.9	41	-
1876	Valine--tRNA ligase	VARS	1.8578e+07	1.81655e+07	1.84037e+07	1.77095e+07	1.7685e+07	1.68212e+07	-0.0791527	1.18364	-	-	41.5	56	-
1877	Elongation factor 1-gamma	EEF1G	3.26174e+07	3.126e+07	3.28271e+07	3.00844e+07	2.84898e+07	2.71351e+07	-0.175075	2.44076	-	-	45.5	24	-
1878	Peptidyl-prolyl cis-trans isomerase FKBP2	FKBP2	3.34367e+06	3.52705e+06	3.20718e+06	2.98817e+06	2.84051e+06	3.54351e+06	-0.110204	0.714971	-	-	38.7	8	-
1879	Erythrocyte band 7 integral membrane protein	STOM	3.71321e+06	3.74291e+06	3.91092e+06	4.53603e+06	4.77539e+06	4.38718e+06	0.268668	3.59273	-	-	41.3	11	-
1880	Adenylate kinase 4, mitochondrial	AK4	2.17663e+06	1.96993e+06	2.05207e+06	2.0162e+06	2.28469e+06	2.18467e+06	0.0645759	0.501203	-	-	58.7	13	-
1882	Amine oxidase [flavin-containing] B	MAOB	7.51406e+06	7.59918e+06	7.90011e+06	8.19179e+06	8.31077e+06	7.71562e+06	0.073211	0.882475	-	-	38.1	21	-
1883	14-3-3 protein theta	YWHAQ	1.51374e+07	1.61277e+07	1.44547e+07	1.53379e+07	1.57075e+07	1.75308e+07	0.0864141	0.747587	-	-	39.6	11	-
1884	Mitogen-activated protein kinase 3	MAPK3	1.54614e+06	1.51093e+06	1.58592e+06	1.6467e+06	1.64316e+06	1.45286e+06	0.0285087	0.188321	-	-	27.4	10	-
1885	MAP/microtubule affinity-regulating kinase 3	MARK3	610594	571860	625118	584862	521262	493815	-0.178643	1.389	-	-	17.5	10	-
1887	Dipeptidyl peptidase 4;Dipeptidyl peptidase 4 membrane form;Dipeptidyl peptidase 4 soluble form	DPP4	758456	831128	918752	984269	806392	761712	0.0206555	0.0735424	-	-	13.3	11	-
1888	Aryl hydrocarbon receptor nuclear translocator	ARNT	360086	355936	354995	398986	349515	322138	-0.00612834	0.0255479	-	-	10.6	6	-
1889	60S ribosomal protein L10	RPL10	2.02258e+07	1.76608e+07	1.54905e+07	1.47276e+07	1.70174e+07	2.03701e+07	-0.0387131	0.124232	-	-	53.3	14	-
1890	Replication protein A 70 kDa DNA-binding subunit;Replication protein A 70 kDa DNA-binding subunit, N-terminally processed	RPA1	1.05878e+07	1.11365e+07	1.11398e+07	1.23917e+07	1.14522e+07	1.11435e+07	0.0892619	1.0082	-	-	47.6	27	-
1891	DNA-(apurinic or apyrimidinic site) lyase;DNA-(apurinic or apyrimidinic site) lyase, mitochondrial	APEX1	7.64867e+06	7.09973e+06	6.60684e+06	6.38922e+06	6.40261e+06	7.16539e+06	-0.0971955	0.783743	-	-	48.1	16	-
1893	Deoxycytidine kinase	DCK	6.4344e+06	6.57159e+06	6.59433e+06	7.86094e+06	8.01098e+06	8.04057e+06	0.286901	4.61101	-	-	49.2	14	-
1894	CAD protein;Glutamine-dependent carbamoyl-phosphate synthase;Aspartate carbamoyltransferase;Dihydroorotase	CAD	1.84075e+07	1.8177e+07	1.87865e+07	1.71234e+07	1.73754e+07	1.66334e+07	-0.115002	1.91645	-	-	40.2	72	-
1895	Calreticulin	CALR	1.76701e+08	1.75375e+08	1.71006e+08	1.77767e+08	1.8527e+08	1.80504e+08	0.0552836	0.816022	-	-	64.5	31	-
1896	cAMP-specific 3,5-cyclic phosphodiesterase 4A	PDE4A	166156	158491	186974	157128	142807	164236	-0.139332	0.78126	-	-	6.2	4	-
1897	Microtubule-associated protein 4	MAP4	7.59744e+07	7.89888e+07	8.33092e+07	8.33264e+07	7.66157e+07	7.96732e+07	0.00829017	0.0638926	-	-	23.4	26	-
1898	Microtubule-associated protein 4	MAP4	1.06577e+06	1.05907e+06	1.14876e+06	1.24274e+06	1.14613e+06	1.15912e+06	0.116185	1.12433	-	-	20.9	13	-
1900	Calnexin	CANX	1.05707e+08	1.04789e+08	1.07645e+08	1.10042e+08	1.06424e+08	1.00311e+08	-0.00715597	0.06169	-	-	45.8	42	-
1901	Phosphatidylinositol 3-kinase regulatory subunit alpha	PIK3R1	588728	587445	638935	672260	652271	589754	0.075626	0.517503	-	-	11.7	9	-
1902	Proteasome subunit beta type-9	PSMB9	1.01743e+06	1.05693e+06	1.16174e+06	1.27436e+06	1.15167e+06	1.11967e+06	0.131825	1.03709	-	-	31.1	5	-
1903	Proteasome subunit alpha type-5	PSMA5	1.06994e+07	1.05036e+07	1.11976e+07	1.17321e+07	1.19786e+07	1.04158e+07	0.0726948	0.638017	-	-	43.6	10	-
1904	Proteasome subunit beta type-4	PSMB4	1.19662e+07	1.24172e+07	1.27451e+07	1.40428e+07	1.38098e+07	1.33401e+07	0.150013	2.30589	-	-	33.7	7	-
1905	Proteasome subunit beta type-6	PSMB6	1.96786e+07	1.97643e+07	2.02857e+07	2.23194e+07	2.21743e+07	2.21482e+07	0.158131	2.90163	-	-	34.3	10	-
1906	Proteasome subunit beta type-5	PSMB5	1.92753e+07	1.92382e+07	2.00156e+07	2.12649e+07	2.16651e+07	2.1879e+07	0.147178	2.5607	-	-	27	6	-
1908	ATP-binding cassette sub-family D member 3	ABCD3	9.81541e+06	9.83034e+06	1.01163e+07	1.04679e+07	1.02986e+07	9.43573e+06	0.0198372	0.164244	-	-	39	29	-
1909	Sperm-specific antigen 2	SSFA2	7.83016e+06	7.2301e+06	7.53176e+06	6.30604e+06	6.06541e+06	5.88053e+06	-0.307586	4.11515	-	-	38.2	42	-
1910	NADH-ubiquinone oxidoreductase 75 kDa subunit, mitochondrial	NDUFS1	1.00967e+07	1.01213e+07	1.03201e+07	1.02282e+07	1.02209e+07	9.61709e+06	-0.0229978	0.232433	-	-	60.4	36	-
1911	DNA polymerase delta catalytic subunit	POLD1	3.34546e+06	3.4294e+06	3.50162e+06	3.58412e+06	3.36769e+06	3.33272e+06	0.000632804	0.00460348	-	-	28.9	31	-
1912	Transcriptional enhancer factor TEF-1	TEAD1	717648	758241	756909	780832	641602	675968	-0.0941366	0.599406	-	-	6.8	3	-
1913	Probable global transcription activator SNF2L1	SMARCA1	324324	311712	329285	297693	255584	267073	-0.237377	1.92756	-	-	10.7	9	-
1914	Mitogen-activated protein kinase 1	MAPK1	1.65005e+07	1.66497e+07	1.69338e+07	1.78566e+07	1.85774e+07	1.77311e+07	0.11279	1.8634	-	-	48.3	18	-
1915	Grancalcin	GCA	932864	959196	938710	967831	990593	985803	0.0567248	0.550711	-	-	31.3	7	-
1916	DNA repair protein complementing XP-G cells	ERCC5	133106	139387	160515	165909	130908	146392	0.0314681	0.107201	-	-	4.4	4	-
1917	Granulins;Acrogranin;Paragranulin;Granulin-1;Granulin-2;Granulin-3;Granulin-4;Granulin-5;Granulin-6;Granulin-7	GRN	295460	314310	326973	367256	322006	435086	0.25362	1.42777	-	-	15.5	8	-
1921	Protein S100-A2	S100A2	495451	462172	507986	555054	551675	553137	0.180708	1.82816	-	-	27.6	5	-
1922	General transcription factor IIE subunit 1	GTF2E1	503251	518051	538605	546967	502567	478903	-0.0310334	0.180363	-	-	20	8	-
1923	Transcription initiation factor IIE subunit beta	GTF2E2	599504	551680	555256	503935	608225	511648	-0.0759196	0.42253	-	-	27.5	8	-
1924	Proprotein convertase subtilisin/kexin type 6	PCSK6	610714	633403	719789	774341	612440	582648	-0.00367857	0.0116541	-	-	6.2	4	-
1925	Tripeptidyl-peptidase 2	TPP2	1.53804e+07	1.51306e+07	1.5682e+07	1.60311e+07	1.65415e+07	1.58393e+07	0.067599	0.98194	-	-	54.9	61	-
1926	Inositol monophosphatase 1	IMPA1	5.36941e+06	5.52946e+06	5.69679e+06	7.81e+06	7.7606e+06	8.21202e+06	0.519059	6.30983	+	-	46.7	19	-
1929	Ephrin type-A receptor 2	EPHA2	8.65689e+06	8.43047e+06	8.61077e+06	6.99368e+06	7.06068e+06	6.86037e+06	-0.297153	4.72662	-	-	33.3	29	-
1930	Ephrin type-B receptor 2	EPHB2	1.94433e+06	1.95933e+06	2.03464e+06	2.035e+06	1.8887e+06	2.06101e+06	0.0104578	0.0738434	-	-	24.3	19	-
1931	Tyrosine-protein phosphatase non-receptor type 6	PTPN6	664727	611119	682575	575399	509636	530222	-0.278192	2.52581	-	-	17.6	10	-
1934	DNA-3-methyladenine glycosylase	MPG	276995	280032	309147	301947	287207	285000	0.0145342	0.0733999	-	-	36.7	9	-
1935	Cellular retinoic acid-binding protein 2	CRABP2	2.7864e+06	2.68647e+06	2.50525e+06	2.26849e+06	2.56784e+06	2.26043e+06	-0.170063	1.59896	-	-	46.4	11	-
1936	Transketolase	TKT	1.66847e+08	1.75498e+08	1.86908e+08	2.0808e+08	1.99669e+08	1.96971e+08	0.193476	2.61619	-	-	47.9	37	-
1937	RNA-binding motif, single-stranded-interacting protein 1;RNA-binding motif, single-stranded-interacting protein 3	RBMS1;RBMS3	453577	423422	433490	412966	387430	419497	-0.103609	0.852558	-	-	11.9	4	-
1938	Protein PML	PML	465904	474469	555028	570830	464581	459588	-0.00319164	0.0108398	-	-	13.5	11	-
1940	Elongation factor 1-delta	EEF1D	2.73474e+07	2.87488e+07	2.76481e+07	2.6652e+07	2.60112e+07	2.57483e+07	-0.0947452	1.50731	-	-	11.7	6	-
1941	Myristoylated alanine-rich C-kinase substrate	MARCKS	6.1698e+06	6.22331e+06	6.36177e+06	6.02728e+06	5.99512e+06	5.97194e+06	-0.0596119	0.822783	-	-	50.3	10	-
1942	Guanine nucleotide-binding protein subunit alpha-11	GNA11	2.12957e+06	2.06142e+06	2.16333e+06	2.30546e+06	2.25454e+06	2.04265e+06	0.0536237	0.437364	-	-	22.8	7	-
1943	Delta-1-pyrroline-5-carboxylate dehydrogenase, mitochondrial	ALDH4A1	920759	895820	1.02111e+06	1.14559e+06	1.13211e+06	1.02001e+06	0.217123	1.92522	-	-	17.1	8	-
1944	Phenazine biosynthesis-like domain-containing protein	PBLD	226605	245582	267933	283661	255030	244533	0.0822013	0.424645	-	-	23.6	4	-
1945	Endoplasmic reticulum resident protein 29	ERP29	1.31179e+07	1.33839e+07	1.24798e+07	1.33202e+07	1.40921e+07	1.68264e+07	0.175868	1.33133	-	-	46.7	14	-
1946	Peroxiredoxin-6	PRDX6	4.38727e+07	4.44441e+07	3.99763e+07	4.47595e+07	4.61304e+07	5.01129e+07	0.136212	1.46288	-	-	72.3	23	-
1947	Flavin reductase (NADPH)	BLVRB	1.94347e+06	1.93179e+06	2.24976e+06	2.15863e+06	2.23114e+06	1.97597e+06	0.0573695	0.353448	-	-	50.5	9	-
1948	Peroxiredoxin-5, mitochondrial	PRDX5	1.85686e+07	2.01037e+07	2.03445e+07	2.10033e+07	2.00385e+07	2.21284e+07	0.0981088	1.07658	-	-	54.2	12	-
1949	D-dopachrome decarboxylase;D-dopachrome decarboxylase-like protein	DDT;DDTL	6.28999e+06	6.80233e+06	6.33808e+06	6.72648e+06	6.65481e+06	8.02513e+06	0.135213	1.04752	-	-	55.1	13	-
1950	Thioredoxin-dependent peroxide reductase, mitochondrial	PRDX3	1.21921e+07	1.32252e+07	1.41278e+07	1.46835e+07	1.30121e+07	1.3841e+07	0.0717417	0.558605	-	-	45.3	11	-
1951	ATP synthase subunit delta, mitochondrial	ATP5D	7.9178e+06	7.99801e+06	8.59172e+06	1.00508e+07	8.6398e+06	8.12154e+06	0.124766	0.915827	-	-	22.6	3	-
1952	60S ribosomal protein L12	RPL12	1.78023e+07	1.49753e+07	1.29754e+07	1.2898e+07	1.39096e+07	1.79388e+07	-0.0347057	0.0984569	-	-	73.3	10	-
1953	Enoyl-CoA hydratase, mitochondrial	ECHS1	1.20199e+07	1.18147e+07	1.1481e+07	1.13235e+07	1.2516e+07	1.16987e+07	0.00806519	0.0628275	-	-	51.7	21	-
1954	UMP-CMP kinase	CMPK1	4.75068e+06	4.80001e+06	4.88644e+06	4.90249e+06	5.2939e+06	5.21603e+06	0.0936137	1.19982	-	-	54.6	13	-
1955	Phosphatidylethanolamine-binding protein 1;Hippocampal cholinergic neurostimulating peptide	PEBP1	1.21904e+06	1.1462e+06	1.16136e+06	1.19989e+06	1.2754e+06	1.39547e+06	0.132058	1.16084	-	-	47.6	8	-
1956	Protein disulfide-isomerase A3	PDIA3	6.2177e+07	6.50928e+07	5.79658e+07	6.1049e+07	6.17522e+07	6.25118e+07	0.00216793	0.0162772	-	-	65.9	47	-
1957	Serine/threonine-protein phosphatase 2A 65 kDa regulatory subunit A alpha isoform	PPP2R1A	2.44959e+07	2.41184e+07	2.51188e+07	2.56153e+07	2.55292e+07	2.40672e+07	0.0282598	0.303596	-	-	36.5	21	-
1958	Serine/threonine-protein phosphatase 2A 65 kDa regulatory subunit A beta isoform	PPP2R1B	1.13303e+06	1.07288e+06	1.1353e+06	1.07469e+06	967450	915002	-0.178906	1.60047	-	-	20.6	11	-
1959	Cell division cycle protein 27 homolog	CDC27	7.00769e+06	6.77339e+06	6.79722e+06	6.64813e+06	6.73628e+06	6.38955e+06	-0.0577163	0.721652	-	-	32.3	27	-
1960	G1/S-specific cyclin-D3	CCND3	250142	246708	276718	285394	245410	263191	0.0367624	0.176131	-	-	18.2	6	-
1961	Wee1-like protein kinase	WEE1	204620	202912	205577	197440	198318	193527	-0.0572367	0.377704	-	-	14.2	8	-
1962	M-phase inducer phosphatase 2	CDC25B	187979	199763	219782	190875	177777	182727	-0.137517	0.89296	-	-	9.6	5	-
1963	M-phase inducer phosphatase 3	CDC25C	75096.3	68746.6	77352.2	65918.3	64556.5	70796.1	-0.13552	0.720454	-	-	7.5	3	+
1964	Peptidyl-prolyl cis-trans isomerase F, mitochondrial	PPIF	4.49604e+06	4.79861e+06	4.35499e+06	4.02694e+06	5.1503e+06	4.8074e+06	0.0285511	0.131811	-	-	52.7	9	-
1965	NK-tumor recognition protein;Putative peptidyl-prolyl cis-trans isomerase	NKTR	1.30889e+06	1.23227e+06	1.25594e+06	1.34946e+06	1.28599e+06	1.3099e+06	0.0554291	0.520679	-	-	11.6	14	-
1966	Glycylpeptide N-tetradecanoyltransferase 1	NMT1	1.5758e+07	1.54389e+07	1.48926e+07	1.54429e+07	1.54817e+07	1.46987e+07	-0.0146834	0.138352	-	-	30.8	17	-
1967	HLA class I histocompatibility antigen, alpha chain F	HLA-F	228796	251155	234718	234831	225403	233660	-0.0416739	0.243376	-	-	16.1	5	-
1970	Adenylosuccinate synthetase isozyme 2	ADSS	1.61024e+07	1.5854e+07	1.57019e+07	1.73597e+07	1.80873e+07	1.79836e+07	0.164784	2.86757	-	-	50.7	25	-
1972	Neuronal acetylcholine receptor subunit alpha-5	CHRNA5	410714	387238	428998	415319	430629	418119	0.0440838	0.291274	-	-	8.1	4	-
1973	Alpha-2-macroglobulin receptor-associated protein	LRPAP1	2.53578e+07	2.45705e+07	2.4209e+07	2.60039e+07	2.72283e+07	2.65956e+07	0.106708	1.71809	-	-	59.9	31	-
1974	Translocator protein	TSPO	5.92718e+06	6.48314e+06	7.5382e+06	7.95547e+06	6.86566e+06	6.14349e+06	0.0707145	0.294156	-	-	13.6	3	-
1975	Adenylosuccinate lyase	ADSL	1.79676e+07	1.86603e+07	2.01028e+07	2.16041e+07	2.06799e+07	2.02293e+07	0.141068	1.75245	-	-	44.4	25	-
1979	Sorcin	SRI	3.70776e+06	3.60564e+06	3.56426e+06	3.88767e+06	3.95134e+06	4.32363e+06	0.159695	1.94388	-	-	59.4	11	-
1980	Leukocyte elastase inhibitor	SERPINB1	9.64918e+06	9.61416e+06	9.97607e+06	1.04308e+07	1.07443e+07	9.85657e+06	0.0851066	1.07882	-	-	43.3	20	-
1981	GTP cyclohydrolase 1	GCH1	1.98627e+06	2.04794e+06	2.20569e+06	2.3856e+06	2.19867e+06	2.09326e+06	0.0970899	0.814049	-	-	35.2	10	-
1982	High affinity cationic amino acid transporter 1	SLC7A1	4.20808e+06	4.37849e+06	4.51705e+06	4.42932e+06	4.22481e+06	4.62092e+06	0.0183935	0.144247	-	-	14.3	10	-
1983	Aldehyde dehydrogenase X, mitochondrial	ALDH1B1	1.3441e+07	1.36584e+07	1.35099e+07	1.47413e+07	1.45348e+07	1.37919e+07	0.0842496	1.21412	-	-	42.4	23	-
1984	DNA-directed RNA polymerase II subunit RPB2	POLR2B	2.2005e+07	2.19919e+07	2.2707e+07	2.28046e+07	2.20835e+07	2.26095e+07	0.0170957	0.188898	-	-	51.7	62	-
1985	Neurotensin receptor type 1	NTSR1	1.32407e+06	1.38952e+06	2.03473e+06	1.4443e+06	1.34034e+06	1.36698e+06	-0.16681	0.599661	-	-	19.6	5	-
1986	Succinate dehydrogenase [ubiquinone] flavoprotein subunit, mitochondrial	SDHA	2.74506e+07	2.69354e+07	2.83475e+07	2.92e+07	3.03765e+07	3.09522e+07	0.129802	2.0578	-	-	52.3	31	-
1987	Coronin-1A	CORO1A	537486	537475	565813	554025	504301	458450	-0.11725	0.800354	-	-	14.8	7	-
1988	Rab GDP dissociation inhibitor alpha	GDI1	8.33824e+06	7.91475e+06	8.34381e+06	8.14789e+06	8.18008e+06	8.10047e+06	-0.00948195	0.0882132	-	-	49.9	20	-
1991	S-adenosylmethionine synthase isoform type-2	MAT2A	9.38065e+07	9.31988e+07	9.77801e+07	9.41521e+07	9.35586e+07	1.03363e+08	0.0303221	0.27634	-	-	18.2	7	-
1993	cAMP-dependent protein kinase type I-beta regulatory subunit	PRKAR1B	782547	749988	798569	806733	724501	705060	-0.0618791	0.429394	-	-	17.6	7	-
1994	cAMP-dependent protein kinase type II-beta regulatory subunit	PRKAR2B	779359	793612	854557	773479	764836	687936	-0.125703	1.03916	-	-	25.8	10	-
1995	Carbamoyl-phosphate synthase [ammonia], mitochondrial	CPS1	3.73964e+06	3.61312e+06	3.86913e+06	3.92149e+06	3.97191e+06	3.78278e+06	0.0575102	0.628757	-	-	29	41	-
1996	Ribonucleoside-diphosphate reductase subunit M2	RRM2	1.53045e+07	1.59913e+07	1.6097e+07	1.58441e+07	1.56067e+07	1.68619e+07	0.0272818	0.263918	-	-	57.1	26	-
1997	Syndecan-4	SDC4	563640	624509	636376	942056	882827	924164	0.592905	5.30245	+	-	32.7	5	-
1998	Nucleolysin TIA-1 isoform p40	TIA1	1.78091e+06	1.75284e+06	1.87458e+06	1.97891e+06	1.90917e+06	1.94591e+06	0.109743	1.32307	-	-	27.5	9	-
2000	Sodium- and chloride-dependent taurine transporter	SLC6A6	1.11845e+06	1.15311e+06	1.22012e+06	1.4464e+06	1.35305e+06	1.33296e+06	0.24309	2.72742	-	-	11.8	6	-
2001	DnaJ homolog subfamily A member 1	DNAJA1	2.36315e+07	2.17617e+07	2.08922e+07	2.10191e+07	2.35406e+07	2.52693e+07	0.072924	0.496736	-	-	61.2	26	-
2002	RAC-alpha serine/threonine-protein kinase	AKT1	1.9959e+06	1.9045e+06	2.16153e+06	1.57244e+07	1.50067e+07	1.42813e+07	2.89334	12.1459	+	+	40	19	-
2003	RAC-beta serine/threonine-protein kinase	AKT2	1.01121e+06	1.02274e+06	1.12459e+06	4.45327e+06	4.18024e+06	3.88056e+06	1.9856	10.0973	+	+	33.5	15	-
2004	Cytochrome b-c1 complex subunit 1, mitochondrial	UQCRC1	1.62917e+07	1.62395e+07	1.71234e+07	1.82504e+07	1.87458e+07	1.77635e+07	0.141267	2.20654	-	-	57.7	23	-
2005	3-hydroxyisobutyrate dehydrogenase, mitochondrial	HIBADH	4.65094e+06	4.81028e+06	5.09616e+06	5.23397e+06	5.3426e+06	5.02152e+06	0.100173	1.17364	-	-	40.5	11	-
2006	Bifunctional purine biosynthesis protein PURH;Phosphoribosylaminoimidazolecarboxamide formyltransferase;IMP cyclohydrolase	ATIC	5.10122e+07	5.25195e+07	5.51067e+07	5.74054e+07	5.77973e+07	5.62351e+07	0.11258	1.7377	-	-	71.1	42	-
2007	Heterogeneous nuclear ribonucleoprotein H3	HNRNPH3	850959	827758	725949	549498	538304	491237	-0.605071	4.74112	+	-	24.5	7	-
2008	Heterogeneous nuclear ribonucleoprotein H;Heterogeneous nuclear ribonucleoprotein H, N-terminally processed	HNRNPH1	3.08852e+06	3.08695e+06	2.91274e+06	2.51784e+06	2.36808e+06	2.20575e+06	-0.359436	3.93231	-	-	22.5	7	-
2011	14-3-3 protein sigma	SFN	6.47319e+07	6.83685e+07	6.90497e+07	7.36361e+07	7.0625e+07	6.94323e+07	0.0802509	1.0975	-	-	54	19	-
2012	Stress-induced-phosphoprotein 1	STIP1	8.6748e+07	8.32608e+07	8.37366e+07	8.00084e+07	8.7119e+07	8.80107e+07	0.00683105	0.0547021	-	-	1.8	3	-
2014	Protein S100-A11;Protein S100-A11, N-terminally processed	S100A11	5.10088e+06	5.54244e+06	4.75415e+06	5.15163e+06	5.11955e+06	6.36857e+06	0.107187	0.602291	-	-	30.5	5	-
2015	Neural cell adhesion molecule L1	L1CAM	3.68133e+06	3.73066e+06	3.95745e+06	4.17168e+06	3.96193e+06	3.8959e+06	0.0815182	0.908797	-	-	26.5	30	-
2016	Type II inositol 1,4,5-trisphosphate 5-phosphatase	INPP5B	290677	295206	302741	306358	240922	258433	-0.14855	0.856054	-	-	5.5	4	-
2017	Peroxiredoxin-2	PRDX2	4.11985e+07	4.49653e+07	4.42654e+07	5.02443e+07	4.47822e+07	4.61967e+07	0.114031	1.25244	-	-	56.6	14	-
2018	Beta-arrestin-2	ARRB2	1.67026e+06	1.63842e+06	1.73072e+06	1.69428e+06	1.75529e+06	1.52163e+06	-0.0219172	0.136936	-	-	42.3	15	-
2019	Glycerol kinase;Putative glycerol kinase 3	GK;GK3P	3.05647e+06	3.16274e+06	3.30242e+06	3.49138e+06	3.53841e+06	3.37645e+06	0.128613	1.66597	-	-	32.8	15	-
2020	Cytidine deaminase	CDA	354579	356676	284679	221366	228166	619984	-0.0671007	0.0741181	-	-	40.4	4	-
2021	Deoxycytidylate deaminase	DCTD	5.32098e+06	5.51392e+06	5.49589e+06	5.41599e+06	5.47218e+06	6.41146e+06	0.0789568	0.604628	-	-	60.7	9	-
2022	Pyrroline-5-carboxylate reductase 1, mitochondrial	PYCR1	2.14244e+07	2.17716e+07	2.16342e+07	2.19161e+07	2.28096e+07	2.23288e+07	0.0485035	0.688873	-	-	50.3	18	-
2025	Syntaxin-2	STX2	731484	716434	776441	827981	779508	709255	0.0566434	0.359498	-	-	38.3	9	-
2026	Cystathionine gamma-lyase	CTH	3.63376e+06	3.60999e+06	3.7953e+06	3.95793e+06	4.14999e+06	4.09135e+06	0.144252	2.0655	-	-	58.5	17	-
2027	60S ribosomal protein L9	RPL9	1.4591e+07	1.17415e+07	1.11303e+07	1.08152e+07	1.27832e+07	1.44535e+07	0.0225133	0.070615	-	-	51.6	14	-
2028	Long-chain-fatty-acid--CoA ligase 1	ACSL1	2.24167e+06	2.26372e+06	2.3251e+06	2.38476e+06	2.41346e+06	2.25855e+06	0.0465942	0.45881	-	-	30.7	22	-
2029	Kinesin-1 heavy chain	KIF5B	3.889e+07	3.92474e+07	3.88192e+07	4.04343e+07	4.00811e+07	3.9104e+07	0.0323518	0.43241	-	-	52	57	-
2030	Cleavage stimulation factor subunit 2	CSTF2	856397	881024	888644	890275	819481	898441	-0.0108939	0.0686557	-	-	15.4	7	-
2033	Multidrug resistance-associated protein 1	ABCC1	1.09637e+07	1.12204e+07	1.18458e+07	1.25629e+07	1.22912e+07	1.13908e+07	0.0904783	1.00203	-	-	38.5	52	-
2034	Cyclin-dependent kinases regulatory subunit 2	CKS2	1.15272e+06	1.15541e+06	1.19501e+06	1.2064e+06	1.15449e+06	1.03247e+06	-0.0487968	0.327507	-	-	34.2	4	-
2037	Mannosyl-oligosaccharide 1,2-alpha-mannosidase IA	MAN1A1	8.38981e+06	8.35813e+06	9.03087e+06	9.32572e+06	9.3969e+06	8.53404e+06	0.0799812	0.810625	-	-	32.5	26	-
2038	Dual specificity protein kinase TTK	TTK	160564	141286	156166	131217	119070	122736	-0.295175	2.15471	-	-	8.5	6	-
2039	DNA replication licensing factor MCM4	MCM4	2.22368e+07	2.2929e+07	2.32424e+07	2.27238e+07	2.39753e+07	2.21639e+07	0.00902482	0.0789854	-	-	55.4	47	-
2040	DNA replication licensing factor MCM5	MCM5	2.68206e+07	2.65244e+07	2.57784e+07	2.62245e+07	2.74532e+07	2.7037e+07	0.0286663	0.336104	-	-	57.6	55	-
2041	DNA replication licensing factor MCM7	MCM7	2.4969e+07	2.6083e+07	2.7433e+07	2.70731e+07	2.70891e+07	2.49365e+07	0.011224	0.0837924	-	-	55.9	43	-
2042	N-acetylgalactosamine-6-sulfatase	GALNS	2.08089e+06	2.03142e+06	2.17385e+06	2.33476e+06	2.09874e+06	2.14533e+06	0.064686	0.566695	-	-	31.8	15	-
2043	Bone morphogenetic protein 8B;Bone morphogenetic protein 8A	BMP8B;BMP8A	108154	108225	121178	106282	109792	114576	-0.0284191	0.123839	-	-	11.7	3	-
2044	Serine hydroxymethyltransferase, cytosolic	SHMT1	2.29666e+07	2.36926e+07	2.48203e+07	2.66478e+07	2.43927e+07	2.58057e+07	0.104221	1.30315	-	-	61.9	29	-
2045	Serine hydroxymethyltransferase, mitochondrial	SHMT2	5.58662e+07	5.71367e+07	5.38122e+07	5.73655e+07	5.77106e+07	6.48492e+07	0.107262	1.16464	-	-	66.3	36	-
2046	Bifunctional epoxide hydrolase 2;Cytosolic epoxide hydrolase 2;Lipid-phosphate phosphatase	EPHX2	2.9124e+06	2.95354e+06	3.14938e+06	3.23731e+06	3.35619e+06	3.19415e+06	0.11911	1.47147	-	-	36.2	18	-
2047	Heat shock 70 kDa protein 1-like	HSPA1L	178747	167927	191277	184909	193649	173242	0.0372113	0.177796	-	-	5.9	3	-
2048	Heat shock 70 kDa protein 4	HSPA4	5.35381e+07	5.36473e+07	5.27413e+07	5.26884e+07	5.32969e+07	5.24441e+07	-0.0135611	0.159237	-	-	57.3	56	-
2049	Mannose-6-phosphate isomerase	MPI	1.722e+06	1.82764e+06	1.83411e+06	1.9598e+06	1.76104e+06	1.67669e+06	0.00119876	0.00634518	-	-	26.2	9	-
2051	Glypican-1;Secreted glypican-1	GPC1	2.15438e+06	2.09759e+06	2.21858e+06	2.37531e+06	2.36909e+06	2.39984e+06	0.143248	1.99195	-	-	30.6	15	-
2052	Profilin-2	PFN2	3.44187e+06	3.51316e+06	3.29389e+06	3.35179e+06	3.95023e+06	3.57795e+06	0.0834145	0.674748	-	-	13.6	3	-
2053	Profilin-2	PFN2	6.33603e+06	6.60398e+06	6.55244e+06	6.64519e+06	6.26436e+06	6.2182e+06	-0.0276569	0.268069	-	-	20	4	-
2054	Catenin alpha-1	CTNNA1	4.7338e+07	4.76516e+07	4.76931e+07	4.93852e+07	4.97091e+07	4.89369e+07	0.0530695	0.850756	-	-	57.5	59	-
2055	Catenin beta-1	CTNNB1	2.37542e+07	2.38011e+07	2.55661e+07	2.51311e+07	2.52014e+07	2.3029e+07	0.00432729	0.0308321	-	-	40.8	28	-
2057	Polycomb group RING finger protein 2	PCGF2	735073	723281	779691	737810	726014	685182	-0.0585379	0.458093	-	-	12.5	4	-
2058	Prohibitin	PHB	4.034e+07	4.16542e+07	4.61143e+07	4.94482e+07	4.65499e+07	4.53963e+07	0.143794	1.55866	-	-	62.5	22	-
2059	Serpin B6	SERPINB6	1.02416e+07	1.04485e+07	1.05504e+07	1.09559e+07	1.17083e+07	1.12677e+07	0.118801	1.80888	-	-	58	22	-
2060	Merlin	NF2	724681	728583	820886	872409	740182	734174	0.0431278	0.21278	-	-	23.2	15	-
2061	Radixin	RDX	5.10633e+07	5.29584e+07	5.10782e+07	5.50433e+07	5.30459e+07	5.43015e+07	0.0663149	1.01419	-	-	32.4	33	-
2062	Replication protein A 14 kDa subunit	RPA3	1.69634e+06	1.78128e+06	1.77071e+06	1.77148e+06	1.77021e+06	1.84344e+06	0.0372015	0.342796	-	-	61.2	5	-
2063	Replication factor C subunit 4	RFC4	1.41323e+07	1.46851e+07	1.47352e+07	1.50354e+07	1.56158e+07	1.55126e+07	0.0840619	1.26882	-	-	59.8	24	-
2064	Replication factor C subunit 2	RFC2	3.60938e+06	3.71357e+06	3.64614e+06	3.40536e+06	3.59508e+06	3.47767e+06	-0.0663262	0.812416	-	-	53.1	18	-
2065	Replication factor C subunit 1	RFC1	2.51932e+06	2.46889e+06	2.44753e+06	2.56352e+06	2.40237e+06	2.44502e+06	-0.00526513	0.0403807	-	-	15.7	18	-
2066	60S ribosomal protein L22	RPL22	1.07787e+07	9.11602e+06	8.01327e+06	9.32803e+06	9.50621e+06	1.08732e+07	0.0974154	0.457742	-	-	42.2	6	-
2067	General transcription factor IIF subunit 1	GTF2F1	8.31923e+06	8.622e+06	8.64773e+06	8.89887e+06	9.01795e+06	8.73314e+06	0.0587094	0.791551	-	-	53.2	31	-
2068	Sepiapterin reductase	SPR	5.30922e+06	5.16818e+06	5.24428e+06	1.26343e+07	1.2989e+07	1.26378e+07	1.28309	10.5167	+	-	49.4	13	-
2069	Somatostatin receptor type 5	SSTR5	331127	341107	369722	363853	357693	332636	0.0173233	0.0890904	-	-	9.3	3	-
2071	Histamine H1 receptor	HRH1	206401	209899	219394	243560	177354	172720	-0.116443	0.428996	-	-	9.9	5	-
2072	Alpha-L-iduronidase	IDUA	1.03908e+06	999968	1.14203e+06	1.16061e+06	1.06162e+06	993243	0.0148349	0.0733491	-	-	17.9	12	-
2074	Insulin receptor substrate 1	IRS1	1.42892e+06	1.41755e+06	1.50622e+06	1.4296e+06	1.23537e+06	1.25418e+06	-0.153987	1.38099	-	-	17.7	18	-
2075	Glycogen debranching enzyme;4-alpha-glucanotransferase;Amylo-alpha-1,6-glucosidase	AGL	4.94632e+06	4.90843e+06	5.06783e+06	4.93652e+06	4.55072e+06	4.10971e+06	-0.138119	1.25815	-	-	27.9	44	-
2076	Myosin-9	MYH9	1.86385e+08	1.84458e+08	1.78502e+08	1.80876e+08	1.84009e+08	1.76643e+08	-0.020633	0.23378	-	-	50.9	134	-
2077	Myosin-10	MYH10	1.63454e+07	1.58647e+07	1.63093e+07	1.5257e+07	1.44803e+07	1.3698e+07	-0.160955	2.21129	-	-	36.7	78	-
2078	Coatomer subunit beta	COPB2	2.90302e+07	2.89666e+07	2.79836e+07	2.94038e+07	2.96887e+07	2.82558e+07	0.022647	0.249294	-	-	55.9	47	-
2079	Sterol O-acyltransferase 1	SOAT1	1.20327e+06	1.14209e+06	1.20619e+06	1.12101e+06	1.16125e+06	1.07532e+06	-0.0812807	0.782104	-	-	19.8	10	-
2080	Alpha-adducin	ADD1	7.52617e+06	7.68278e+06	8.37035e+06	8.97985e+06	8.01269e+06	7.85483e+06	0.0745755	0.596981	-	-	35.7	21	-
2081	Basigin	BSG	4.82834e+07	4.70778e+07	4.7858e+07	5.318e+07	5.73073e+07	5.0449e+07	0.166364	2.17928	-	-	48	14	-
2082	RNA-binding protein FUS	FUS	9.64662e+06	9.51552e+06	8.96899e+06	9.95791e+06	1.07423e+07	1.12301e+07	0.181708	2.17368	-	-	24.2	14	-
2083	Nuclear pore complex protein Nup214	NUP214	4.91001e+06	4.7599e+06	4.92085e+06	4.77246e+06	4.67163e+06	4.43382e+06	-0.0727839	0.873663	-	-	21.9	36	-
2084	Protein DEK	DEK	4.55435e+06	4.5128e+06	4.41394e+06	4.40968e+06	4.02727e+06	4.06129e+06	-0.110307	1.34438	-	-	39.7	20	-
2087	Choline kinase alpha	CHKA	2.16554e+06	2.23741e+06	2.29259e+06	2.56668e+06	2.45752e+06	2.3894e+06	0.146739	1.86298	-	-	31.3	14	-
2088	Protein phosphatase 1A	PPM1A	692023	690722	679381	678583	648933	742355	0.00318611	0.017155	-	-	35.2	13	-
2090	Hydroxymethylglutaryl-CoA lyase, mitochondrial	HMGCL	4.35155e+06	4.28313e+06	4.28913e+06	4.18827e+06	4.42498e+06	4.60767e+06	0.0317267	0.290425	-	-	38.5	11	-
2091	26S protease regulatory subunit 7	PSMC2	4.07825e+07	4.23924e+07	4.27075e+07	4.47049e+07	4.46874e+07	4.36349e+07	0.0798475	1.27285	-	-	76.7	35	-
2093	Gap junction gamma-1 protein	GJC1	528365	471707	550290	712907	757173	599062	0.412475	2.78261	-	-	16.9	5	-
2094	ADP-ribosylation factor-like protein 2	ARL2	1.27624e+06	1.30214e+06	1.64894e+06	1.51016e+06	1.53264e+06	1.31376e+06	0.0500337	0.200798	-	-	31.5	5	-
2095	ADP-ribosylation factor-like protein 3	ARL3	4.66961e+06	4.6897e+06	4.49724e+06	4.68854e+06	4.98251e+06	5.67955e+06	0.143318	1.24008	-	-	56	8	-
2096	Dual specificity mitogen-activated protein kinase kinase 2	MAP2K2	2.70056e+06	2.62704e+06	2.69753e+06	2.53937e+06	2.73362e+06	2.40443e+06	-0.0657868	0.590132	-	-	34.5	11	-
2097	ATP synthase subunit gamma, mitochondrial	ATP5C1	2.74369e+07	2.98034e+07	3.16397e+07	3.35452e+07	3.38836e+07	3.11651e+07	0.151098	1.61053	-	-	38	15	-
2098	V-type proton ATPase subunit E 1	ATP6V1E1	5.28978e+06	5.31565e+06	5.49627e+06	6.04451e+06	5.44848e+06	5.29533e+06	0.0580978	0.507069	-	-	53.1	16	-
2099	Oxygen-dependent coproporphyrinogen-III oxidase, mitochondrial	CPOX	4.52281e+07	4.64465e+07	4.23957e+07	4.37134e+07	4.45785e+07	5.71075e+07	0.107132	0.575943	-	-	59.9	30	-
2100	60S ribosomal protein L4	RPL4	3.73359e+07	3.22431e+07	2.63982e+07	2.80457e+07	3.15754e+07	3.85166e+07	0.0340238	0.0957036	-	-	60.4	35	-
2101	7,8-dihydro-8-oxoguanine triphosphatase	NUDT1	475520	458843	476277	586553	587190	583555	0.317218	3.60531	-	-	26.3	5	-
2102	Lon protease homolog, mitochondrial	LONP1	2.40824e+07	2.41949e+07	2.54268e+07	2.59892e+07	2.76024e+07	2.5357e+07	0.098686	1.29899	-	-	46.3	45	-
2103	Phosphoglucomutase-1	PGM1	4.25556e+07	4.37857e+07	4.56699e+07	4.98893e+07	4.98947e+07	4.83484e+07	0.166678	2.72379	-	-	61	36	-
2104	Serine/threonine-protein phosphatase PP1-gamma catalytic subunit	PPP1CC	1.74135e+06	1.65313e+06	1.74437e+06	1.73398e+06	1.80268e+06	1.59603e+06	-0.00313147	0.018699	-	-	10.4	4	-
2106	TGF-beta receptor type-1	TGFBR1	123430	107715	123765	123854	108855	106614	-0.0650253	0.28134	-	-	6.3	3	-
2107	Guanine nucleotide-binding protein-like 1	GNL1	4.18438e+06	4.14076e+06	4.32581e+06	4.19468e+06	4.35509e+06	4.0519e+06	-0.00600507	0.0473874	-	-	30.8	19	-
2108	Tumor necrosis factor receptor superfamily member 3	LTBR	613672	634768	682281	743850	691749	648252	0.109251	0.814529	-	-	13.9	6	-
2109	Serpin B5	SERPINB5	6.93361e+06	6.84639e+06	7.13677e+06	7.24891e+06	7.34817e+06	6.62246e+06	0.0194314	0.154596	-	-	53.1	17	-
2110	DNA-directed RNA polymerase II subunit RPB9	POLR2I	238864	265655	246004	239180	218496	318976	0.0315748	0.0913566	-	-	66.4	7	-
2112	Dihydrolipoyllysine-residue succinyltransferase component of 2-oxoglutarate dehydrogenase complex, mitochondrial	DLST	4.53117e+07	4.84884e+07	5.00765e+07	5.19543e+07	5.02113e+07	5.05512e+07	0.087115	1.11547	-	-	57	25	-
2113	GMP reductase 1	GMPR	5.05058e+06	4.95594e+06	5.10706e+06	5.39887e+06	5.22583e+06	5.61798e+06	0.103423	1.40758	-	-	38	12	-
2114	Phospholipid hydroperoxide glutathione peroxidase, mitochondrial	GPX4	1.09961e+07	1.08521e+07	1.11512e+07	1.11933e+07	1.004e+07	9.91855e+06	-0.0851858	0.897111	-	-	65.9	13	-
2115	Amiloride-sensitive sodium channel subunit alpha	SCNN1A	133438	118673	124078	130986	113675	126994	-0.0184411	0.0737497	-	-	5.4	4	-
2116	Signal recognition particle 14 kDa protein	SRP14	1.8324e+06	1.78071e+06	1.63643e+06	1.63703e+06	1.83435e+06	2.06602e+06	0.0721576	0.392165	-	-	38.2	7	-
2118	Nuclear pore glycoprotein p62	NUP62	1.69847e+06	1.63455e+06	1.80871e+06	1.83082e+06	1.77566e+06	1.62619e+06	0.0247453	0.156947	-	-	26.8	11	-
2119	Hippocalcin-like protein 1;Neuron-specific calcium-binding protein hippocalcin	HPCAL1;HPCA	2.90464e+06	2.98848e+06	2.96051e+06	3.45683e+06	3.18658e+06	2.91303e+06	0.106788	0.934089	-	-	64.8	13	-
2120	Squalene synthase	FDFT1	4.68239e+06	4.8952e+06	4.88843e+06	5.66524e+06	5.40381e+06	5.09905e+06	0.159452	2.02133	-	-	48.4	19	-
2121	Phosphatidylinositol N-acetylglucosaminyltransferase subunit A	PIGA	549787	514985	569660	566082	520103	482628	-0.0609289	0.36118	-	-	18.6	8	-
2122	Transgelin-2	TAGLN2	2.48599e+07	2.60033e+07	2.49056e+07	2.67339e+07	2.45289e+07	2.67167e+07	0.0406358	0.410622	-	-	54.1	13	-
2123	Transaldolase	TALDO1	1.98942e+07	2.04876e+07	2.07785e+07	2.27994e+07	2.20301e+07	2.05266e+07	0.0945911	1.16479	-	-	54.9	24	-
2124	Alpha-synuclein	SNCA	379983	406259	442512	452500	418498	408582	0.0599048	0.345291	-	-	46.4	5	-
2125	Electron transfer flavoprotein subunit beta	ETFB	2.40876e+07	2.46248e+07	2.48544e+07	2.79365e+07	2.66535e+07	2.77445e+07	0.16226	2.80073	-	-	67.8	20	-
2126	RNA-binding motif protein, X chromosome;RNA-binding motif protein, X chromosome, N-terminally processed	RBMX	1.63795e+07	1.37932e+07	1.27831e+07	1.21533e+07	1.29678e+07	1.22872e+07	-0.192216	1.43475	-	-	16.4	8	-
2127	Breast cancer type 1 susceptibility protein	BRCA1	28575.8	28700.3	32467	29278.8	29000	29158.5	-0.0350028	0.11556	-	-	2.3	3	+
2128	Coilin	COIL	270815	249116	248762	208773	172060	177301	-0.465949	3.28823	-	-	11.1	5	-
2129	Vitamin K-dependent gamma-carboxylase	GGCX	1.00498e+06	1.00284e+06	1.0376e+06	992724	1.0231e+06	927868	-0.0500372	0.402441	-	-	14.1	11	-
2130	Lysosomal acid lipase/cholesteryl ester hydrolase	LIPA	1.00788e+06	993803	1.03494e+06	883606	1.00413e+06	922045	-0.113863	1.03256	-	-	13.7	5	-
2131	V-type proton ATPase catalytic subunit A	ATP6V1A	1.2031e+07	1.19832e+07	1.23576e+07	1.26364e+07	1.28417e+07	1.22361e+07	0.0521366	0.686556	-	-	53.3	32	-
2132	Stress-70 protein, mitochondrial	HSPA9	1.58262e+08	1.61902e+08	1.59767e+08	1.77158e+08	1.74934e+08	1.75788e+08	0.137426	2.6507	-	-	68.6	55	-
2133	Eukaryotic initiation factor 4A-III;Eukaryotic initiation factor 4A-III, N-terminally processed	EIF4A3	1.39891e+07	1.33699e+07	1.4396e+07	1.42098e+07	1.5884e+07	1.38128e+07	0.0705028	0.616438	-	-	47.2	21	-
2134	DNA-binding protein SMUBP-2	IGHMBP2	141358	136280	138890	137372	108068	121348	-0.190227	1.06729	-	-	4.4	5	-
2135	Cyclin-dependent kinase inhibitor 1	CDKN1A	1.49865e+06	1.51602e+06	1.57388e+06	1.57013e+06	1.53375e+06	1.56473e+06	0.0251896	0.21723	-	-	43.9	7	-
2136	40S ribosomal protein S19	RPS19	1.74715e+07	1.56066e+07	1.25461e+07	1.39861e+07	1.71515e+07	1.74316e+07	0.0965472	0.364302	-	-	74.5	18	-
2137	60S ribosomal protein L3	RPL3	7.38304e+07	5.83335e+07	5.29508e+07	5.37713e+07	6.85084e+07	7.07669e+07	0.0643335	0.20446	-	-	57.8	35	-
2138	Collagen alpha-1(XVIII) chain;Endostatin	COL18A1	941815	944565	1.00092e+06	1.08078e+06	1.02512e+06	1.08566e+06	0.144622	1.60266	-	-	10.5	12	-
2140	Dolichyl-diphosphooligosaccharide--protein glycosyltransferase 48 kDa subunit	DDOST	1.33634e+07	1.37324e+07	1.2729e+07	1.39472e+07	1.38098e+07	1.29279e+07	0.0307208	0.282786	-	-	34.6	15	-
2141	Acidic leucine-rich nuclear phosphoprotein 32 family member A	ANP32A	2.16955e+07	2.22229e+07	2.3684e+07	2.19171e+07	2.18113e+07	2.03973e+07	-0.0759505	0.858862	-	-	43	13	-
2142	Flap endonuclease 1	FEN1	5.97049e+06	5.63048e+06	5.17463e+06	4.54538e+06	4.49526e+06	4.49821e+06	-0.306802	3.58685	-	-	43.2	16	-
2143	Macrophage-capping protein	CAPG	3.78704e+06	3.79478e+06	3.92352e+06	3.80774e+06	3.5859e+06	3.42079e+06	-0.0905448	0.992858	-	-	37.6	12	-
2144	Adenylyl cyclase-associated protein 2	CAP2	272213	257731	277382	284921	243453	237177	-0.0807672	0.433479	-	-	20.5	7	-
2146	Alpha-taxilin	TXLNA	6.74863e+06	6.49531e+06	6.49008e+06	6.96207e+06	6.74032e+06	6.8131e+06	0.0561386	0.723845	-	-	50	29	-
2147	T-complex protein 1 subunit zeta	CCT6A	9.60485e+07	1.01304e+08	1.01883e+08	1.04105e+08	1.11245e+08	1.1012e+08	0.121137	1.78735	-	-	46.1	33	-
2148	Von Hippel-Lindau disease tumor suppressor	VHL	193683	179402	189400	171738	171536	181047	-0.101082	0.691642	-	-	19.4	3	-
2149	60S ribosomal protein L13a	RPL13A	2.98972e+07	2.54953e+07	2.14561e+07	2.29023e+07	2.79937e+07	3.03689e+07	0.0838541	0.288842	-	-	52.7	20	-
2150	ADP-ribosylation factor-like protein 1	ARL1	1.6798e+06	1.75054e+06	1.67178e+06	1.82903e+06	1.76184e+06	1.70821e+06	0.0543916	0.524396	-	-	50	8	-
2151	Signal transducer and activator of transcription 3	STAT3	946078	973828	999123	916145	831410	828590	-0.181498	1.87661	-	-	24.5	14	-
2152	Ubiquitin carboxyl-terminal hydrolase 8	USP8	2.87353e+06	2.67423e+06	2.92165e+06	2.56878e+06	2.38149e+06	2.15608e+06	-0.255791	2.39824	-	-	19.9	21	-
2153	Peroxisomal biogenesis factor 19	PEX19	476773	408848	412253	479882	678106	638882	0.457114	2.35384	-	-	30.8	8	-
2154	Malate dehydrogenase, cytoplasmic	MDH1	8.6083e+07	9.24097e+07	9.244e+07	1.01464e+08	1.00691e+08	1.02345e+08	0.169282	2.74576	-	-	55.1	23	-
2155	Malate dehydrogenase, mitochondrial	MDH2	5.68636e+07	5.84708e+07	5.6224e+07	5.92225e+07	6.42227e+07	6.74235e+07	0.152025	1.91041	-	-	64.8	24	-
2156	Replication factor C subunit 5	RFC5	4.62153e+06	4.54091e+06	4.74515e+06	4.42722e+06	4.51896e+06	4.28961e+06	-0.0715227	0.901719	-	-	68.2	22	-
2157	Replication factor C subunit 3	RFC3	5.20079e+06	5.14607e+06	5.74996e+06	5.47597e+06	5.47409e+06	5.07902e+06	-0.00515631	0.0326233	-	-	68.5	24	-
2158	Trifunctional enzyme subunit alpha, mitochondrial;Long-chain enoyl-CoA hydratase;Long chain 3-hydroxyacyl-CoA dehydrogenase	HADHA	1.17744e+07	1.17489e+07	1.1372e+07	1.17468e+07	1.13019e+07	1.06771e+07	-0.0501024	0.535123	-	-	44.2	31	-
2159	Eukaryotic translation initiation factor 2 subunit 3;Putative eukaryotic translation initiation factor 2 subunit 3-like protein	EIF2S3;EIF2S3L	1.93623e+07	1.81038e+07	1.66078e+07	1.61508e+07	1.84685e+07	1.91357e+07	-0.00948946	0.0465911	-	-	60.2	30	-
2160	DNA-binding protein inhibitor ID-1	ID1	343599	365356	345121	321473	302686	376536	-0.080609	0.421259	-	-	32.9	4	-
2161	Centrin-2	CETN2	6.70174e+06	6.17481e+06	6.55272e+06	6.30992e+06	7.08922e+06	7.07878e+06	0.0745746	0.663953	-	-	55.8	12	-
2162	Eukaryotic translation initiation factor 2D	EIF2D	626689	618739	635011	593538	510049	509811	-0.224641	1.94149	-	-	20.5	10	-
2163	Protein BUD31 homolog	BUD31	1.2921e+06	1.27345e+06	1.0502e+06	910557	1.08865e+06	1.38733e+06	-0.109818	0.349694	-	-	52.1	8	-
2164	N-alpha-acetyltransferase 10	NAA10	1.05153e+07	1.088e+07	1.00348e+07	9.97639e+06	1.0102e+07	1.08284e+07	-0.024382	0.205766	-	-	60.4	14	-
2165	Protein phosphatase inhibitor 2;Protein phosphatase inhibitor 2-like protein 3	PPP1R2;PPP1R2P3	1.89548e+06	1.91658e+06	2.10789e+06	2.03248e+06	1.86066e+06	1.85242e+06	-0.0428108	0.304988	-	-	47.8	9	-
2166	Tyrosine-protein kinase CSK	CSK	2.29691e+06	2.3058e+06	2.41171e+06	2.28466e+06	2.07121e+06	2.02699e+06	-0.137741	1.44581	-	-	36.9	17	-
2169	Isoleucine--tRNA ligase, cytoplasmic	IARS	1.69566e+07	1.57545e+07	1.5446e+07	1.40113e+07	1.36878e+07	1.32316e+07	-0.233795	3.24011	-	-	37	51	-
2170	Tumor necrosis factor ligand superfamily member 9	TNFSF9	694725	702723	726698	646978	620406	551040	-0.227222	2.02304	-	-	26.4	6	-
2171	Folate transporter 1	SLC19A1	5.5266e+06	5.56143e+06	5.9701e+06	7.18999e+06	6.89863e+06	6.78858e+06	0.291936	3.94365	-	-	20.8	12	-
2172	Eukaryotic translation initiation factor 1;Eukaryotic translation initiation factor 1b	EIF1;EIF1B	6.205e+06	6.21829e+06	6.48345e+06	6.26707e+06	6.3776e+06	6.7962e+06	0.0396071	0.391872	-	-	86.7	12	-
2173	Tetraspanin-7	TSPAN7	40292.3	39989.7	45418.7	53711.5	37493.6	35424.7	-0.0122632	0.0264015	-	-	12.4	3	+
2174	Protein kinase C iota type	PRKCI	425880	442485	432571	407925	380250	382724	-0.152485	1.45477	-	-	11.4	6	-
2175	Beta-centractin	ACTR1B	2.10417e+06	2.15686e+06	2.27392e+06	2.36459e+06	2.31796e+06	2.17486e+06	0.0693369	0.657226	-	-	23.9	7	-
2176	Enoyl-CoA delta isomerase 1, mitochondrial	ECI1	2.81667e+06	2.94935e+06	2.8991e+06	3.29119e+06	2.88528e+06	3.3154e+06	0.128838	1.23769	-	-	33.3	8	-
2177	Lamina-associated polypeptide 2, isoform alpha;Thymopoietin;Thymopentin	TMPO	1.00234e+06	944565	894899	752410	679477	658385	-0.443934	3.98259	-	-	20.9	14	-
2178	Lamina-associated polypeptide 2, isoforms beta/gamma;Thymopoietin;Thymopentin	TMPO	1.94501e+07	1.96122e+07	1.89779e+07	1.97597e+07	1.94133e+07	1.95865e+07	0.0178726	0.203799	-	-	12.8	6	-
2179	Lamina-associated polypeptide 2, isoforms beta/gamma;Thymopoietin;Thymopentin	TMPO	865434	898779	904063	874342	874125	942133	0.0113847	0.0740683	-	-	4.1	3	-
2180	Signal transducer and activator of transcription 1-alpha/beta	STAT1	3.88431e+06	3.7393e+06	3.83833e+06	3.34917e+06	3.10037e+06	3.04096e+06	-0.273378	3.5242	-	-	38.9	28	-
2181	Signal transducer and activator of transcription 6	STAT6	215029	201564	217404	212775	197905	154834	-0.177095	0.809565	-	-	10	8	-
2182	Superkiller viralicidic activity 2-like 2	SKIV2L2	7.13258e+06	7.20108e+06	7.36108e+06	8.03886e+06	7.61035e+06	7.42386e+06	0.0881893	1.14917	-	-	34.3	37	-
2183	Phosphatidylinositol 4,5-bisphosphate 3-kinase catalytic subunit alpha isoform	PIK3CA	248352	282186	293501	269366	234469	244763	-0.13735	0.82176	-	-	10.6	10	-
2184	Phosphatidylinositol 4,5-bisphosphate 3-kinase catalytic subunit beta isoform	PIK3CB	769897	769297	840323	877503	797004	720765	0.00612362	0.0272302	-	-	14.7	16	-
2185	Serine/threonine-protein kinase mTOR	MTOR	4.15062e+06	4.07385e+06	4.3839e+06	3.90143e+06	3.69692e+06	3.53495e+06	-0.179972	2.20426	-	-	25.1	57	-
2186	Phosphatidylinositol 4-kinase alpha	PI4KA	1.26806e+06	1.28627e+06	1.40946e+06	1.39914e+06	1.26834e+06	1.14753e+06	-0.0583146	0.329678	-	-	14.2	28	-
2187	Epidermal growth factor receptor substrate 15	EPS15	931927	930591	971451	966833	842331	766188	-0.144384	0.969388	-	-	22.1	18	-
2188	Caspase-3;Caspase-3 subunit p17;Caspase-3 subunit p12	CASP3	1.81219e+07	1.78227e+07	1.86368e+07	2.0391e+07	1.82648e+07	1.9143e+07	0.0814024	0.9416	-	-	50.2	18	-
2189	Caspase-2;Caspase-2 subunit p18;Caspase-2 subunit p13;Caspase-2 subunit p12	CASP2	69084.7	74177.6	80056.8	77101.1	73583.5	68109.1	-0.0287972	0.108055	-	-	10.8	4	+
2194	RNA-binding protein 34	RBM34	273133	267381	238802	226576	228217	208898	-0.230375	1.7623	-	-	27.1	5	-
2195	Leukemia inhibitory factor receptor	LIFR	221507	232496	247739	331545	270891	284040	0.333213	2.33487	-	-	4.6	5	-
2196	Leucine-rich PPR motif-containing protein, mitochondrial	LRPPRC	7.98071e+06	7.61052e+06	6.38944e+06	4.44402e+06	3.6337e+06	3.86908e+06	-0.878302	5.43813	+	-	40.4	57	-
2197	3-ketoacyl-CoA thiolase, mitochondrial	ACAA2	5.7156e+06	5.70495e+06	5.96148e+06	6.39332e+06	6.25982e+06	6.37901e+06	0.131077	2.05327	-	-	50.4	20	-
2198	60S ribosomal protein L35	RPL35	7.83468e+07	6.32844e+07	4.90132e+07	5.5372e+07	7.00451e+07	8.00801e+07	0.117997	0.307374	-	-	48	9	-
2199	Cyclin-dependent kinase 4 inhibitor B;Cyclin-dependent kinase inhibitor 2A	CDKN2B;CDKN2A	18592.5	24303.4	27923.9	25179.4	21987.7	21639	-0.0249329	0.0535759	-	-	34.8	3	+
2200	Cyclin-dependent kinase 4 inhibitor C	CDKN2C	249187	237954	236291	251447	248616	250304	0.0531279	0.3545	-	-	15.5	3	-
2201	Lysosomal Pro-X carboxypeptidase	PRCP	5.00983e+06	5.13514e+06	5.05835e+06	5.09417e+06	5.18318e+06	5.42024e+06	0.0457365	0.517567	-	-	27.4	16	-
2202	Huntingtin	HTT	101291	94160.5	113947	110830	94467.1	79595.9	-0.127689	0.453276	-	-	3	7	+
2203	Endothelin-converting enzyme 1	ECE1	6.6234e+06	6.86324e+06	7.01367e+06	6.20552e+06	6.07993e+06	5.70866e+06	-0.188623	2.5957	-	-	46.2	32	-
2204	Methylenetetrahydrofolate reductase	MTHFR	246851	257994	268947	260270	264690	246349	-0.00442955	0.0216661	-	-	16.2	10	-
2205	Excitatory amino acid transporter 1	SLC1A3	410621	411643	389083	479819	482984	495129	0.267665	2.86781	-	-	11.1	5	-
2206	Excitatory amino acid transporter 3	SLC1A1	120429	120752	123358	138895	127066	125105	0.0998755	0.604561	-	-	10.9	4	-
2207	Neutral amino acid transporter A	SLC1A4	783400	807824	818820	967999	974761	964599	0.270882	3.39401	-	-	26.3	11	-
2208	Platelet-activating factor acetylhydrolase IB subunit alpha	PAFAH1B1	2.76262e+07	2.67127e+07	2.75098e+07	2.83209e+07	3.07385e+07	3.0827e+07	0.134202	1.91882	-	-	66.3	31	-
2209	Cell surface glycoprotein MUC18	MCAM	7.90254e+06	8.1057e+06	8.70923e+06	9.02858e+06	8.23615e+06	8.44419e+06	0.0568772	0.52263	-	-	34.1	24	-
2210	Matrin-3	MATR3	4.93515e+06	4.21195e+06	3.44609e+06	2.37027e+06	2.01747e+06	1.66094e+06	-1.05765	4.51844	+	-	26.3	20	-
2211	DNA mismatch repair protein Msh2	MSH2	3.6122e+06	3.69162e+06	3.94987e+06	3.55314e+06	3.48315e+06	3.43645e+06	-0.102843	1.24047	-	-	27.4	25	-
2212	G protein-coupled receptor kinase 6	GRK6	250619	237592	231003	233529	205447	205517	-0.160089	1.12874	-	-	9.5	4	-
2214	Glycerol-3-phosphate dehydrogenase, mitochondrial	GPD2	5.54715e+07	5.76266e+07	6.02374e+07	6.62177e+07	6.39918e+07	6.23814e+07	0.15236	2.25972	-	-	57.4	57	-
2215	Translocon-associated protein subunit alpha	SSR1	5.06021e+06	5.03757e+06	4.9579e+06	5.19753e+06	5.83247e+06	5.34156e+06	0.11918	1.39784	-	-	26.9	5	-
2217	Aldehyde dehydrogenase family 3 member B1	ALDH3B1	600211	594087	641446	719640	683551	624784	0.14207	1.16815	-	-	23.3	10	-
2218	Tyrosine-protein phosphatase non-receptor type 9	PTPN9	142773	135154	151892	147444	131342	128142	-0.0800443	0.405823	-	-	9.9	6	-
2219	Ran-specific GTPase-activating protein	RANBP1	2.35906e+07	2.28936e+07	2.18892e+07	2.07481e+07	2.17084e+07	2.56429e+07	-0.0111932	0.0556913	-	-	78	15	-
2220	Nicotinamide phosphoribosyltransferase	NAMPT	3.86282e+07	4.1794e+07	4.3205e+07	5.83528e+07	5.46361e+07	5.29732e+07	0.425257	4.8446	-	-	55.2	30	-
2221	26S protease regulatory subunit 6B	PSMC4	2.96287e+07	3.08835e+07	3.13184e+07	3.33478e+07	3.35176e+07	3.20646e+07	0.107549	1.68082	-	-	57.9	31	-
2222	Elongation factor Ts, mitochondrial	TSFM	832400	772634	696647	518849	479051	500076	-0.616617	4.90212	+	-	35.1	9	-
2223	Peptidyl-prolyl cis-trans isomerase C	PPIC	1.25766e+06	1.23276e+06	1.29991e+06	1.38338e+06	1.3236e+06	1.27286e+06	0.0698981	0.657027	-	-	7.5	3	-
2226	Short/branched chain specific acyl-CoA dehydrogenase, mitochondrial	ACADSB	5.92846e+06	6.26926e+06	6.24767e+06	6.84916e+06	6.80284e+06	6.73891e+06	0.145103	2.2487	-	-	45.8	21	-
2227	Chromobox protein homolog 5	CBX5	3.75942e+06	3.62948e+06	3.41453e+06	3.41051e+06	3.41962e+06	3.5816e+06	-0.0525111	0.49884	-	-	49.7	11	-
2228	Ubiquitin carboxyl-terminal hydrolase 5	USP5	1.33719e+07	1.31973e+07	1.41022e+07	1.46951e+07	1.49553e+07	1.34403e+07	0.0823936	0.87646	-	-	34.3	29	-
2229	Mitogen-activated protein kinase 8	MAPK8	525236	504916	581241	607266	551705	527645	0.0658824	0.381598	-	-	12.2	5	-
2230	Mitogen-activated protein kinase 9	MAPK9	3.03422e+06	3.1186e+06	3.19467e+06	3.47636e+06	3.44796e+06	3.28504e+06	0.127112	1.70596	-	-	18.8	7	-
2231	Dual specificity mitogen-activated protein kinase kinase 4	MAP2K4	3.36566e+06	3.35854e+06	3.48504e+06	3.39538e+06	3.30567e+06	3.09199e+06	-0.060949	0.615893	-	-	33.9	13	-
2232	Antigen KI-67	MKI67	4.77762e+07	4.65353e+07	4.8058e+07	5.12495e+07	4.76954e+07	4.83014e+07	0.0480205	0.590071	-	-	55.9	180	-
2233	Phosphorylase b kinase regulatory subunit alpha, liver isoform	PHKA2	892372	940537	983202	961004	836784	791848	-0.124665	0.851805	-	-	13.4	15	-
2234	Phosphorylase b kinase regulatory subunit alpha, skeletal muscle isoform	PHKA1	2.46962e+06	2.48993e+06	2.37286e+06	2.32668e+06	2.20129e+06	1.99245e+06	-0.171951	1.71002	-	-	8.2	9	-
2235	Solute carrier family 15 member 1	SLC15A1	247678	253785	273875	322071	271053	265455	0.142942	0.842375	-	-	7.5	5	-
2236	Ran GTPase-activating protein 1	RANGAP1	7.26352e+06	7.23799e+06	7.19761e+06	6.37326e+06	6.51091e+06	6.38704e+06	-0.171246	2.94594	-	-	44.3	29	-
2237	ATP-dependent DNA helicase Q1	RECQL	1.37624e+07	1.40735e+07	1.48926e+07	1.54219e+07	1.50944e+07	1.38837e+07	0.0546969	0.512259	-	-	58.6	36	-
2240	Transcriptional regulator ATRX	ATRX	3.48518e+06	3.59997e+06	3.54266e+06	3.57593e+06	3.1039e+06	3.49227e+06	-0.0658267	0.550548	-	-	11.1	24	-
2241	Adapter molecule crk	CRK	2.26256e+06	2.24736e+06	2.34092e+06	2.4629e+06	2.18879e+06	2.27931e+06	0.0152774	0.105421	-	-	48	14	-
2242	Crk-like protein	CRKL	1.98448e+06	2.03956e+06	2.11964e+06	2.05412e+06	1.9247e+06	2.15378e+06	-0.00360523	0.0225051	-	-	53.1	15	-
2243	Large proline-rich protein BAG6	BAG6	4.42989e+06	4.25313e+06	4.3458e+06	4.12525e+06	4.20807e+06	3.92867e+06	-0.0879126	1.10886	-	-	30.5	32	-
2244	Vesicle-fusing ATPase	NSF	1.26192e+07	1.24854e+07	1.31403e+07	1.24957e+07	1.19947e+07	1.1227e+07	-0.0996888	1.18811	-	-	46.1	43	-
2245	Cyclin-dependent kinase inhibitor 1B	CDKN1B	448130	459295	490180	519438	443798	454871	0.0185554	0.0896344	-	-	29.8	5	-
2246	Neurogenic locus notch homolog protein 1;Notch 1 extracellular truncation;Notch 1 intracellular domain	NOTCH1	535031	561133	588415	519574	457079	525871	-0.166772	1.31892	-	-	5.2	11	-
2247	Radiation-inducible immediate-early gene IEX-1	IER3	17054.6	17832.6	21725.2	26871.5	20245.3	22083.5	0.287528	1.00017	-	-	25.6	3	+
2248	Dual specificity mitogen-activated protein kinase kinase 3	MAP2K3	2.14892e+06	2.07466e+06	2.14646e+06	1.8074e+06	1.90776e+06	1.83833e+06	-0.198086	2.7172	-	-	34.3	11	-
2249	Lys-63-specific deubiquitinase BRCC36	BRCC3	2.17884e+06	2.14888e+06	2.1964e+06	2.24454e+06	2.3101e+06	2.21524e+06	0.0531826	0.589405	-	-	43.3	13	-
2250	60S ribosomal protein L27a	RPL27A	1.52073e+07	1.25421e+07	1.07541e+07	1.16334e+07	1.27943e+07	1.46017e+07	0.0278243	0.0872947	-	-	38.5	7	-
2251	60S ribosomal protein L5	RPL5	8.0004e+07	7.62384e+07	7.0186e+07	7.79025e+07	8.09024e+07	8.96594e+07	0.133511	1.22864	-	-	53.5	29	-
2252	60S ribosomal protein L21	RPL21	2.37091e+07	2.00569e+07	1.75868e+07	1.90875e+07	2.26432e+07	2.36102e+07	0.0956966	0.406601	-	-	63.1	14	-
2253	60S ribosomal protein L28	RPL28	2.76424e+07	2.43214e+07	2.12628e+07	2.25809e+07	2.6717e+07	2.79971e+07	0.0802328	0.357186	-	-	64.2	15	-
2254	40S ribosomal protein S9	RPS9	3.87484e+07	3.30067e+07	2.71743e+07	2.97809e+07	3.57007e+07	4.10564e+07	0.109602	0.363964	-	-	62.4	20	-
2255	40S ribosomal protein S5;40S ribosomal protein S5, N-terminally processed	RPS5	2.40594e+07	2.237e+07	1.79052e+07	1.93753e+07	2.13908e+07	3.13258e+07	0.143338	0.394391	-	-	38.2	13	-
2256	40S ribosomal protein S10	RPS10	1.50863e+07	1.49638e+07	1.39297e+07	1.50154e+07	1.61311e+07	1.52768e+07	0.0782516	0.905573	-	-	54.5	12	-
2257	Microtubule-associated protein 1B;MAP1B heavy chain;MAP1 light chain LC1	MAP1B	3.0349e+06	2.89017e+06	3.25684e+06	3.23227e+06	3.02524e+06	2.97689e+06	0.00904307	0.057067	-	-	18.8	39	-
2258	Glucosamine-6-phosphate isomerase 1	GNPDA1	4.7055e+06	5.28811e+06	5.54564e+06	6.77417e+06	5.75947e+06	6.24721e+06	0.273579	2.36319	-	-	44.6	10	-
2259	E3 ubiquitin-protein ligase NEDD4	NEDD4	332466	324955	325949	302693	284525	283174	-0.176665	1.65431	-	-	13.8	9	-
2260	Transcriptional coactivator YAP1	YAP1	1.83163e+06	1.91231e+06	1.91021e+06	1.93218e+06	1.81418e+06	1.92807e+06	0.00484192	0.034501	-	-	40.9	15	-
2261	Utrophin	UTRN	1.21904e+06	1.24649e+06	1.33024e+06	1.2543e+06	1.08139e+06	970787	-0.206103	1.38491	-	-	12.4	37	-
2262	Ras GTPase-activating-like protein IQGAP1	IQGAP1	3.4891e+07	3.43548e+07	3.55232e+07	3.44643e+07	3.44281e+07	3.16879e+07	-0.0598361	0.707621	-	-	45.6	76	-
2263	Glycogenin-1	GYG1	6.18096e+06	7.16985e+06	6.71316e+06	6.35803e+06	7.1355e+06	7.05749e+06	0.0353278	0.224846	-	-	30.9	12	-
2264	Dolichyl-diphosphooligosaccharide--protein glycosyltransferase subunit STT3A	STT3A	2.44303e+07	2.48804e+07	2.42498e+07	2.57424e+07	2.5514e+07	2.3701e+07	0.0262437	0.2615	-	-	26.5	25	-
2265	Guanine nucleotide exchange factor MSS4	RABIF	733001	640826	678803	610122	586010	663112	-0.142488	1.10416	-	-	42.3	6	-
2266	Cytosolic phospholipase A2;Phospholipase A2;Lysophospholipase	PLA2G4A	927068	927138	974673	1.00923e+06	940607	882518	9.96074e-06	5.35785e-05	-	-	18.7	13	-
2268	F-actin-capping protein subunit alpha-2	CAPZA2	4.85153e+06	4.72282e+06	5.02528e+06	5.10268e+06	4.9931e+06	4.66558e+06	0.015319	0.119531	-	-	56.6	13	-
2269	F-actin-capping protein subunit beta	CAPZB	2.83363e+07	2.88819e+07	2.82963e+07	2.79554e+07	2.95062e+07	2.94423e+07	0.0228679	0.253571	-	-	64	24	-
2271	Aldehyde dehydrogenase family 1 member A3	ALDH1A3	5.14341e+07	5.10933e+07	5.25054e+07	5.94977e+07	5.87251e+07	6.1438e+07	0.212539	3.75576	-	-	59	36	-
2272	Glutamine--tRNA ligase	QARS	1.43318e+07	1.36412e+07	1.3889e+07	1.28234e+07	1.18656e+07	1.10381e+07	-0.231023	2.6858	-	-	56.3	40	-
2273	60S ribosomal protein L29	RPL29	1.09995e+07	8.936e+06	7.60567e+06	8.55699e+06	9.4691e+06	1.16987e+07	0.114176	0.372404	-	-	30.2	6	-
2274	Zinc finger protein 36, C3H1 type-like 2	ZFP36L2	177204	162970	189647	162370	160756	142187	-0.187131	1.17053	-	-	6.7	3	-
2275	Cytochrome b-c1 complex subunit Rieske, mitochondrial;Cytochrome b-c1 complex subunit 11;Putative cytochrome b-c1 complex subunit Rieske-like protein 1	UQCRFS1;UQCRFS1P1	4.6916e+06	4.61646e+06	4.69094e+06	4.85344e+06	5.23813e+06	4.78006e+06	0.0861148	1.01732	-	-	42.7	13	-
2276	Sodium- and chloride-dependent creatine transporter 1	SLC6A8	1.15042e+06	1.12771e+06	1.2403e+06	1.30723e+06	1.34911e+06	1.24573e+06	0.149758	1.54694	-	-	13.9	10	-
2277	ATP synthase subunit O, mitochondrial	ATP5O	1.11333e+07	9.79664e+06	1.19775e+07	1.09202e+07	1.24434e+07	1.07512e+07	0.0537665	0.293292	-	-	72.8	13	-
2280	Sodium- and chloride-dependent glycine transporter 1	SLC6A9	481120	475907	618380	610543	585214	558929	0.165383	0.888564	-	-	10.4	5	-
2281	Prolyl endopeptidase	PREP	6.95637e+06	6.86423e+06	6.9317e+06	6.25741e+06	6.04544e+06	5.66505e+06	-0.209047	2.91351	-	-	54.1	37	-
2282	NADP-dependent malic enzyme	ME1	1.63701e+07	1.67426e+07	1.71973e+07	1.81527e+07	1.85572e+07	1.83395e+07	0.130119	2.21548	-	-	46.9	28	-
2283	Iron-responsive element-binding protein 2	IREB2	2.10348e+06	2.02681e+06	2.0806e+06	1.9556e+06	1.9009e+06	1.98703e+06	-0.0880302	1.07394	-	-	21.7	19	-
2284	Phosphatidylinositol 5-phosphate 4-kinase type-2 alpha	PIP4K2A	3.22244e+06	3.13463e+06	3.17695e+06	3.07482e+06	3.08191e+06	3.03449e+06	-0.0527697	0.63952	-	-	23.9	10	-
2285	Transcription factor SOX-9	SOX9	2.12821e+06	2.1654e+06	2.34177e+06	2.20641e+06	2.15017e+06	2.16672e+06	-0.0234034	0.182984	-	-	13.4	8	-
2286	Coatomer subunit delta	ARCN1	3.41468e+07	3.40351e+07	3.49461e+07	3.67561e+07	3.53871e+07	3.39909e+07	0.0408174	0.478333	-	-	55.6	33	-
2287	Lanosterol synthase	LSS	3.56275e+06	3.49442e+06	3.62984e+06	3.89292e+06	3.72264e+06	3.55822e+06	0.0634611	0.674902	-	-	30.9	21	-
2290	Glutamate--cysteine ligase catalytic subunit	GCLC	4.42017e+06	4.48913e+06	4.4853e+06	4.51251e+06	4.5003e+06	4.31653e+06	-0.00730609	0.0644485	-	-	44	23	-
2291	Glutamate--cysteine ligase regulatory subunit	GCLM	1.24163e+06	1.22051e+06	1.29517e+06	1.3275e+06	1.19423e+06	1.14002e+06	-0.039672	0.255586	-	-	37.2	10	-
2292	CD151 antigen	CD151	4.61113e+06	4.61983e+06	4.67815e+06	4.7983e+06	4.20323e+06	5.26747e+06	0.0307459	0.167358	-	-	21.3	7	-
2293	Trafficking protein particle complex subunit 10	TRAPPC10	517248	511870	578493	521727	472618	463282	-0.141024	1.04944	-	-	9.7	13	-
2294	26S proteasome non-ATPase regulatory subunit 8	PSMD8	1.96854e+07	2.08066e+07	1.90367e+07	2.03574e+07	2.11004e+07	2.09941e+07	0.0699533	0.867532	-	-	41.7	18	-
2295	Protein PRRC2A	PRRC2A	1.44094e+07	1.38434e+07	1.4087e+07	1.46751e+07	1.37503e+07	1.4657e+07	0.0246155	0.247145	-	-	43	79	-
2296	Glutathione synthetase	GSS	6.00689e+07	6.12039e+07	6.58182e+07	7.35521e+07	6.98828e+07	6.80778e+07	0.177387	2.41135	-	-	58.4	34	-
2297	T-complex protein 1 subunit epsilon	CCT5	1.30821e+08	1.40357e+08	1.39961e+08	1.5444e+08	1.47647e+08	1.48323e+08	0.132073	2.00345	-	-	68.4	50	-
2299	Phosphatidylserine synthase 1	PTDSS1	6.99729e+06	7.75931e+06	7.69921e+06	8.19294e+06	6.96357e+06	7.15579e+06	-0.0113714	0.0609782	-	-	22.4	11	-
2300	Nestin	NES	26204.3	27857.7	26513.8	23775.1	31831.5	21753.8	-0.077814	0.201793	-	-	2	3	+
2301	Heat shock 70 kDa protein 13	HSPA13	2.35437e+06	2.40798e+06	2.59385e+06	2.79512e+06	2.70821e+06	2.53643e+06	0.128263	1.32554	-	-	26.1	14	-
2304	Casein kinase I isoform delta	CSNK1D	1.99872e+06	1.87524e+06	1.86036e+06	1.87598e+06	1.84907e+06	1.79419e+06	-0.0546504	0.524157	-	-	16.4	4	-
2305	Isocitrate dehydrogenase [NADP], mitochondrial	IDH2	5.47852e+06	5.23904e+06	5.22656e+06	6.04724e+06	6.33787e+06	6.35991e+06	0.233443	3.48006	-	-	52.7	21	-
2309	CD97 antigen;CD97 antigen subunit alpha;CD97 antigen subunit beta	CD97	5.23403e+06	5.42818e+06	5.19083e+06	5.76554e+06	5.60317e+06	5.99124e+06	0.130732	1.85158	-	-	24.8	17	-
2310	DNA polymerase delta subunit 2	POLD2	666415	681203	716909	679475	708256	663738	-0.0089958	0.0551023	-	-	35.4	12	-
2311	MARCKS-related protein	MARCKSL1	1.46848e+06	1.42922e+06	1.29745e+06	1.39168e+06	1.50652e+06	1.60104e+06	0.100611	0.755922	-	-	35.4	4	-
2312	Paxillin	PXN	2.3773e+07	2.3783e+07	2.1385e+07	2.06704e+07	2.07484e+07	2.66833e+07	-0.0264511	0.10785	-	-	15.7	6	-
2314	Calcium signal-modulating cyclophilin ligand	CAMLG	2.51796e+06	2.68984e+06	2.80035e+06	3.04121e+06	2.73564e+06	2.68878e+06	0.0793638	0.640175	-	-	39.9	10	-
2315	Nuclear receptor subfamily 2 group C member 2	NR2C2	664028	655277	707745	727013	632991	629741	-0.0292178	0.159337	-	-	22.7	12	-
2316	MAP kinase-activated protein kinase 2	MAPKAPK2	3.84049e+06	3.78845e+06	3.99905e+06	3.95814e+06	3.81995e+06	3.44354e+06	-0.0534285	0.426278	-	-	30.8	13	-
2317	Deoxyribonuclease-1-like 1	DNASE1L1	228088	233687	259565	238392	231282	227076	-0.0480367	0.26617	-	-	9.3	3	-
2320	60S ribosomal protein L34	RPL34	3.81713e+07	3.36833e+07	2.66038e+07	2.87306e+07	3.27593e+07	3.92793e+07	0.037369	0.103894	-	-	42.7	7	-
2321	Ribose-5-phosphate isomerase	RPIA	9.36956e+06	9.9257e+06	9.54772e+06	1.02504e+07	1.01524e+07	1.01573e+07	0.0838319	1.23418	-	-	62.7	16	-
2322	Protein ERGIC-53	LMAN1	1.42909e+07	1.40579e+07	1.47144e+07	1.4172e+07	1.42182e+07	1.28382e+07	-0.0641631	0.667334	-	-	46.3	24	-
2323	Natural resistance-associated macrophage protein 2	SLC11A2	805002	848801	789936	526475	514930	642951	-0.543568	3.94485	+	-	7.3	4	-
2324	Nuclear autoantigenic sperm protein	NASP	1.65636e+07	1.62239e+07	1.74768e+07	1.63808e+07	1.5765e+07	1.53478e+07	-0.081605	1.02994	-	-	37.7	28	-
2325	Fatty acid synthase;[Acyl-carrier-protein] S-acetyltransferase;[Acyl-carrier-protein] S-malonyltransferase;3-oxoacyl-[acyl-carrier-protein] synthase;3-oxoacyl-[acyl-carrier-protein] reductase;3-hydroxyacyl-[acyl-carrier-protein] dehydratase;Enoyl-[acyl-carrier-protein] reductase;Oleoyl-[acyl-carrier-protein] hydrolase	FASN	1.07241e+08	1.06737e+08	1.05655e+08	1.0602e+08	1.09389e+08	1.04086e+08	-0.000905014	0.00872856	-	-	50.1	110	-
2326	Cyclin-dependent kinase 8	CDK8	2.3467e+06	2.19253e+06	2.37532e+06	2.31785e+06	2.28287e+06	2.12028e+06	-0.0411513	0.329141	-	-	15.6	10	-
2327	Protein farnesyltransferase/geranylgeranyltransferase type-1 subunit alpha	FNTA	2.95528e+06	2.9602e+06	3.08076e+06	3.4e+06	3.39733e+06	3.31498e+06	0.168888	2.52244	-	-	41.4	15	-
2328	Protein farnesyltransferase subunit beta	FNTB	297881	291836	339823	350525	362321	341224	0.184275	1.41474	-	-	7.8	4	-
2329	Deoxyhypusine synthase	DHPS	3.41186e+06	3.47773e+06	3.81682e+06	3.86477e+06	3.65356e+06	3.69169e+06	0.0676301	0.626959	-	-	48.2	16	-
2330	T-complex protein 1 subunit gamma	CCT3	9.70118e+07	1.01846e+08	9.92016e+07	9.93165e+07	9.82788e+07	1.07219e+08	0.0315213	0.314335	-	-	73.8	52	-
2331	39S ribosomal protein L19, mitochondrial	MRPL19	3.27751e+06	3.14449e+06	3.03717e+06	2.88104e+06	2.88185e+06	2.68982e+06	-0.162354	2.02073	-	-	39	14	-
2332	Beta-arrestin-1	ARRB1	2.69723e+06	2.74336e+06	2.77258e+06	2.82485e+06	2.93862e+06	2.86096e+06	0.0703858	0.876416	-	-	37.8	14	-
2333	Elongation factor Tu, mitochondrial	TUFM	1.97178e+07	2.00799e+07	1.81051e+07	1.58746e+07	1.73784e+07	1.86494e+07	-0.159501	1.51395	-	-	66.2	27	-
2334	Alpha-aminoadipic semialdehyde dehydrogenase	ALDH7A1	1.77409e+07	1.70212e+07	1.74152e+07	1.81065e+07	1.99498e+07	2.00999e+07	0.155102	2.03375	-	-	56.9	26	-
2335	Ubiquitin-conjugating enzyme E2 R1	CDC34	244959	261849	281011	280048	253809	231625	-0.0435644	0.194948	-	-	14.4	4	-
2336	Inositol polyphosphate 1-phosphatase	INPP1	1.26874e+06	1.27205e+06	1.30692e+06	1.29158e+06	1.40488e+06	1.3098e+06	0.0573997	0.517801	-	-	27.1	9	-
2337	Cytochrome b561	CYB561	652818	703841	700182	823401	746565	726786	0.157911	1.39861	-	-	14.3	3	-
2338	Centromere protein F	CENPF	2.26742e+06	2.23264e+06	2.44753e+06	2.24675e+06	1.90806e+06	1.85242e+06	-0.213927	1.73774	-	-	17.1	51	-
2339	Signal recognition particle 9 kDa protein	SRP9	2.08865e+07	2.03849e+07	1.91845e+07	2.0225e+07	2.0338e+07	2.20898e+07	0.0512295	0.491018	-	-	64	8	-
2341	Choline-phosphate cytidylyltransferase A	PCYT1A	3.32278e+06	3.43803e+06	3.34621e+06	3.28499e+06	3.15613e+06	3.17484e+06	-0.0719226	0.905524	-	-	35.7	12	-
2342	Alanine--tRNA ligase, cytoplasmic	AARS	5.53521e+07	5.40632e+07	5.60932e+07	5.57354e+07	6.0037e+07	5.61131e+07	0.05389	0.664264	-	-	50.6	54	-
2343	Cysteine--tRNA ligase, cytoplasmic	CARS	2.52751e+07	2.59326e+07	2.59063e+07	2.61405e+07	2.60061e+07	2.57191e+07	0.014064	0.15898	-	-	59.2	49	-
2344	Probable histidine--tRNA ligase, mitochondrial	HARS2	9.77534e+06	1.00268e+07	1.02793e+07	1.13645e+07	1.1556e+07	1.17404e+07	0.204612	3.37203	-	-	31.8	16	-
2345	Serine--tRNA ligase, cytoplasmic	SARS	3.00387e+07	3.07027e+07	3.04788e+07	3.2872e+07	3.21522e+07	3.24997e+07	0.0964042	1.71912	-	-	55.3	32	-
2346	Protein phosphatase 1F	PPM1F	787279	804364	894709	871832	840132	775048	0.000936556	0.00452726	-	-	44.9	12	-
2348	DNA primase small subunit	PRIM1	1.74741e+06	1.68067e+06	1.80938e+06	1.53641e+06	1.46729e+06	1.35102e+06	-0.267657	2.85487	-	-	21.7	9	-
2349	DNA primase large subunit	PRIM2	902005	868365	937989	818612	717886	714441	-0.269086	2.50867	-	-	26.9	13	-
2351	Transcriptional repressor CTCF	CTCF	1.40087e+07	1.1864e+07	1.04935e+07	1.13487e+07	1.18394e+07	1.55429e+07	0.086658	0.294216	-	-	33.6	24	-
2352	Proteasome subunit beta type-3	PSMB3	2.0531e+07	2.12957e+07	1.99929e+07	2.18793e+07	2.24314e+07	2.33535e+07	0.130291	1.93695	-	-	43.9	13	-
2353	Proteasome subunit beta type-2	PSMB2	2.64796e+07	2.58997e+07	2.43995e+07	2.40157e+07	2.54142e+07	3.02406e+07	0.0471418	0.257892	-	-	47.8	17	-
2354	DNA replication licensing factor MCM2	MCM2	1.77622e+07	1.79156e+07	1.80303e+07	1.70909e+07	1.82436e+07	1.80463e+07	-0.00937599	0.0884248	-	-	52.4	44	-
2355	Very long-chain specific acyl-CoA dehydrogenase, mitochondrial	ACADVL	1.7018e+07	1.73377e+07	1.76654e+07	1.87157e+07	1.97854e+07	1.83979e+07	0.128777	1.95303	-	-	55.6	36	-
2356	YLP motif-containing protein 1	YLPM1	4.97829e+06	4.81374e+06	5.15198e+06	4.94713e+06	4.89518e+06	4.96809e+06	-0.0124292	0.110551	-	-	24	42	-
2357	Vacuolar protein sorting-associated protein 41 homolog	VPS41	389582	374620	399261	403965	371064	353088	-0.0462524	0.274657	-	-	7.7	6	-
2358	Transmembrane emp24 domain-containing protein 10	TMED10	1.08188e+07	1.1901e+07	1.119e+07	1.27257e+07	1.19594e+07	1.19303e+07	0.111231	1.35639	-	-	52.1	14	-
2359	RNA-binding protein 25	RBM25	5.74526e+06	5.57541e+06	5.42311e+06	5.149e+06	5.03989e+06	5.02705e+06	-0.137724	2.08952	-	-	33.9	33	-
2360	Protein numb homolog	NUMB	1.08341e+06	1.08036e+06	1.02935e+06	1.00079e+06	952365	990968	-0.117065	1.29193	-	-	17.3	9	-
2361	Presenilin-1;Presenilin-1 NTF subunit;Presenilin-1 CTF subunit;Presenilin-1 CTF12	PSEN1	1.38093e+06	1.41812e+06	1.58772e+06	1.54492e+06	1.52971e+06	1.38764e+06	0.0256201	0.145272	-	-	20.7	8	-
2362	Translation initiation factor eIF-2B subunit beta	EIF2B2	3.43838e+06	3.56396e+06	3.77294e+06	3.95174e+06	3.92946e+06	3.59756e+06	0.0909798	0.890219	-	-	43	14	-
2363	Histidine triad nucleotide-binding protein 1	HINT1	3.40956e+06	3.15493e+06	2.78462e+06	2.50912e+06	3.11126e+06	3.28493e+06	-0.0747115	0.313734	-	-	73.8	7	-
2365	Nuclear pore complex protein Nup153	NUP153	1.32159e+07	1.33724e+07	1.32626e+07	1.26385e+07	1.20441e+07	1.3699e+07	-0.0562205	0.546503	-	-	50.7	58	-
2366	E3 SUMO-protein ligase RanBP2	RANBP2	1.69992e+07	1.61203e+07	1.63017e+07	1.37624e+07	1.38935e+07	1.40632e+07	-0.244103	4.01781	-	-	23.8	61	-
2367	Presenilin-2;Presenilin-2 NTF subunit;Presenilin-2 CTF subunit	PSEN2	566760	572608	660532	501687	463734	496924	-0.296934	2.52455	-	-	17.4	5	-
2368	Tuberin	TSC2	208746	197618	220000	203658	174208	170174	-0.196001	1.24226	-	-	2.8	5	-
2369	NADH dehydrogenase [ubiquinone] flavoprotein 1, mitochondrial	NDUFV1	6.98408e+06	7.05937e+06	7.05764e+06	7.77218e+06	8.44751e+06	8.16788e+06	0.208004	3.10728	-	-	41.1	20	-
2370	Glycogen synthase kinase-3 alpha	GSK3A	1.13209e+06	1.14004e+06	1.15331e+06	1.20598e+06	1.22286e+06	1.19053e+06	0.0794086	0.891329	-	-	33.5	11	-
2371	Glycogen synthase kinase-3 beta	GSK3B	5.8184e+06	5.6849e+06	5.5228e+06	5.37009e+06	5.59429e+06	5.88397e+06	-0.0158214	0.128628	-	-	44.5	12	-
2372	Transcription initiation factor TFIID subunit 6	TAF6	54821	55969.4	51381.4	53396.4	48892.3	49243.7	-0.0981088	0.457147	-	-	6.6	3	+
2373	Cytosolic purine 5-nucleotidase	NT5C2	1.14769e+07	1.14686e+07	1.15037e+07	1.1688e+07	1.24787e+07	1.18207e+07	0.0624331	0.826132	-	-	33.3	18	-
2374	Selenide, water dikinase 1	SEPHS1	4.4807e+06	4.31092e+06	4.74647e+06	4.88348e+06	4.66689e+06	4.65619e+06	0.0703151	0.745585	-	-	50.8	12	-
2375	5-formyltetrahydrofolate cyclo-ligase	MTHFS	1.67725e+06	1.61935e+06	1.65652e+06	1.66455e+06	1.63227e+06	1.68024e+06	0.00700555	0.0545828	-	-	39.4	9	-
2376	GMP synthase [glutamine-hydrolyzing]	GMPS	1.63036e+07	1.60661e+07	1.69613e+07	1.67001e+07	1.66927e+07	1.58768e+07	-0.00181733	0.0153812	-	-	56.9	39	-
2377	Double-strand break repair protein MRE11A	MRE11A	2.5541e+06	2.62121e+06	2.78528e+06	2.84302e+06	2.65285e+06	2.56314e+06	0.0173359	0.118445	-	-	43.6	28	-
2378	Ketohexokinase	KHK	1.75857e+06	1.71191e+06	1.83828e+06	2.01946e+06	2.08573e+06	1.96762e+06	0.194203	2.47825	-	-	36.6	11	-
2379	Guanine nucleotide-binding protein G(q) subunit alpha	GNAQ	2.83014e+06	2.84643e+06	3.08531e+06	3.35169e+06	3.34702e+06	3.09491e+06	0.160739	1.83823	-	-	28.1	10	-
2381	Guanine nucleotide-binding protein G(I)/G(S)/G(O) subunit gamma-10;DnaJ homolog subfamily C member 25	GNG10;DNAJC25	1.30062e+06	1.45051e+06	1.31157e+06	1.30744e+06	1.14794e+06	1.27484e+06	-0.123647	1.00248	-	-	79.4	5	-
2382	Isocitrate dehydrogenase [NAD] subunit alpha, mitochondrial	IDH3A	2.26742e+07	2.32989e+07	2.44422e+07	2.37237e+07	2.48798e+07	2.37531e+07	0.0395788	0.432988	-	-	48.6	18	-
2383	Sulfotransferase 1A1;Sulfotransferase 1A2	SULT1A1;SULT1A2	697351	697298	688147	643523	606400	558386	-0.206284	1.96911	-	-	13.2	4	-
2384	Cysteine-rich protein 1	CRIP1	6.57199e+06	6.56904e+06	6.34755e+06	7.34082e+06	7.27133e+06	7.43858e+06	0.178324	2.95901	-	-	31.2	3	-
2385	Matrix metalloproteinase-14	MMP14	2.16665e+06	2.15521e+06	2.26321e+06	1.94488e+06	1.90291e+06	1.84397e+06	-0.210321	2.84728	-	-	25.8	13	-
2386	Protoporphyrinogen oxidase	PPOX	729498	723972	770433	779204	754218	706281	0.00957309	0.0566189	-	-	29.8	12	-
2387	Rab GDP dissociation inhibitor beta	GDI2	4.94044e+07	5.19712e+07	5.1082e+07	5.42356e+07	5.44455e+07	5.22886e+07	0.078461	1.19242	-	-	60.4	34	-
2388	Emerin	EMD	3.45133e+06	3.64041e+06	3.59487e+06	3.54883e+06	3.49364e+06	3.25123e+06	-0.0547123	0.531469	-	-	49.2	13	-
2389	Carnitine O-palmitoyltransferase 1, liver isoform	CPT1A	2.71659e+06	2.62121e+06	2.73866e+06	2.53569e+06	2.3939e+06	2.27076e+06	-0.166861	1.97965	-	-	29.5	21	-
2390	Serpin B8	SERPINB8	959803	975308	1.07712e+06	952560	905697	903085	-0.123999	1.14053	-	-	25.7	10	-
2391	Serpin B9	SERPINB9	8.94759e+06	8.89901e+06	8.99031e+06	8.82923e+06	9.23989e+06	9.23913e+06	0.024802	0.271596	-	-	53.2	23	-
2392	Serpin H1	SERPINH1	3.24299e+07	3.34383e+07	3.24158e+07	3.41082e+07	3.49202e+07	3.38886e+07	0.0664865	1.03664	-	-	57.9	28	-
2393	Hsc70-interacting protein;Putative protein FAM10A5;Putative protein FAM10A4	ST13;ST13P5;ST13P4	2.5512e+07	2.43683e+07	2.34992e+07	2.23834e+07	2.47235e+07	2.375e+07	-0.0508524	0.494752	-	-	37.7	16	-
2394	Peroxisomal targeting signal 1 receptor	PEX5	195064	192234	227620	218488	184584	175662	-0.0895972	0.384445	-	-	21.3	9	-
2395	ETS domain-containing transcription factor ERF	ERF	611669	622627	617347	586931	538546	515321	-0.176489	1.65628	-	-	22.2	7	-
2396	Vasodilator-stimulated phosphoprotein	VASP	2.69442e+06	2.65811e+06	2.7722e+06	2.50607e+06	2.21208e+06	2.61448e+06	-0.15135	1.40029	-	-	35	11	-
2400	Methionine aminopeptidase 2	METAP2	2.63313e+06	2.63263e+06	2.55936e+06	2.92578e+06	2.89849e+06	2.89205e+06	0.155717	2.3587	-	-	5.3	3	-
2402	Bis(5-nucleosyl)-tetraphosphatase [asymmetrical]	NUDT2	2.33945e+06	2.34107e+06	2.4047e+06	2.45345e+06	2.23195e+06	2.2239e+06	-0.0376606	0.311291	-	-	41.5	6	-
2403	Cyclin-dependent kinase 7	CDK7	3.46395e+06	3.58879e+06	3.65761e+06	3.66668e+06	3.68906e+06	3.32792e+06	-0.00482176	0.0321226	-	-	37.6	16	-
2404	Biotin--protein ligase;Biotin--[methylmalonyl-CoA-carboxytransferase] ligase;Biotin--[propionyl-CoA-carboxylase [ATP-hydrolyzing]] ligase;Biotin--[methylcrotonoyl-CoA-carboxylase] ligase;Biotin--[acetyl-CoA-carboxylase] ligase	HLCS	563666	551548	620929	620752	550263	515811	-0.0439242	0.220291	-	-	8.5	6	-
2405	Kinetochore-associated protein 1	KNTC1	647421	644188	643142	597088	556676	513662	-0.217241	2.02345	-	-	7.8	17	-
2406	Cyclin-dependent kinase 9	CDK9	1.73573e+06	1.72654e+06	1.74929e+06	1.80046e+06	1.70598e+06	1.63433e+06	-0.0208431	0.159187	-	-	33.3	12	-
2407	Lipopolysaccharide-responsive and beige-like anchor protein	LRBA	1.51519e+07	1.53813e+07	1.60639e+07	1.54219e+07	1.41405e+07	1.4081e+07	-0.0953126	1.14122	-	-	27.2	73	-
2408	Basal cell adhesion molecule	BCAM	1.99727e+06	2.02123e+06	2.09756e+06	2.06567e+06	1.90826e+06	2.01332e+06	-0.0311739	0.261565	-	-	35.4	17	-
2409	Palmitoyl-protein thioesterase 1	PPT1	5.43309e+06	5.3487e+06	5.69888e+06	5.62826e+06	6.04716e+06	5.62456e+06	0.0696833	0.765094	-	-	41.2	12	-
2410	60S ribosomal protein L14	RPL14	5.61125e+06	4.76918e+06	3.78535e+06	3.90951e+06	4.55022e+06	5.5271e+06	-0.014349	0.0341374	-	-	37.2	8	-
2411	T-complex protein 1 subunit theta	CCT8	2.05251e+08	2.19787e+08	2.23753e+08	2.43854e+08	2.37302e+08	2.30029e+08	0.13305	1.8816	-	-	73.2	49	-
2412	T-complex protein 1 subunit delta	CCT4	1.95746e+08	2.1405e+08	2.05416e+08	2.23026e+08	2.18627e+08	2.21315e+08	0.108771	1.60511	-	-	71.1	45	-
2413	Annexin A11	ANXA11	5.57707e+06	5.53184e+06	5.53929e+06	5.13545e+06	5.08617e+06	4.71724e+06	-0.157318	2.18716	-	-	41.7	18	-
2414	Poly(A) polymerase alpha	PAPOLA	6.09648e+06	6.25142e+06	6.57888e+06	6.6705e+06	6.678e+06	6.27288e+06	0.0521123	0.535807	-	-	51	34	-
2415	Fragile X mental retardation syndrome-related protein 1	FXR1	7.62105e+06	6.93492e+06	6.96278e+06	6.14513e+06	5.94158e+06	5.65117e+06	-0.278231	3.41313	-	-	35.9	23	-
2416	Fragile X mental retardation syndrome-related protein 2	FXR2	1.34947e+06	1.22964e+06	1.34748e+06	1.21218e+06	1.07272e+06	1.20148e+06	-0.172402	1.57141	-	-	25.3	14	-
2417	Ras-related protein Rab-5C	RAB5C	7.00428e+06	7.03841e+06	7.2684e+06	8.03372e+06	8.13884e+06	7.69298e+06	0.163103	2.53136	-	-	56.5	13	-
2418	Ras-related protein Rab-7a	RAB7A	3.25126e+07	3.27371e+07	3.37767e+07	3.50398e+07	3.38765e+07	3.37352e+07	0.0518623	0.724774	-	-	87.9	21	-
2419	Ras-related protein Rab-9A	RAB9A	1.12757e+06	1.24509e+06	1.33194e+06	1.29337e+06	1.27661e+06	1.19293e+06	0.024986	0.139689	-	-	33.8	8	-
2420	Ras-related protein Rab-13	RAB13	1.21299e+07	1.19108e+07	1.24391e+07	1.36374e+07	1.33984e+07	1.27411e+07	0.124466	1.8565	-	-	45.3	11	-
2422	Ras-related protein Rab-27A	RAB27A	1.22032e+06	1.29926e+06	1.425e+06	1.44104e+06	1.3957e+06	1.32649e+06	0.0799359	0.591426	-	-	33.5	7	-
2425	28S ribosomal protein S29, mitochondrial	DAP3	2.51404e+06	2.70143e+06	2.40015e+06	2.27238e+06	2.01898e+06	2.05037e+06	-0.264382	2.67625	-	-	36.2	15	-
2426	Dual specificity protein phosphatase 3	DUSP3	967901	1.01213e+06	1.00784e+06	1.07301e+06	1.03601e+06	988401	0.0514237	0.431512	-	-	30.3	5	-
2427	Matrix metalloproteinase-15	MMP15	1.27428e+06	1.34587e+06	1.42936e+06	1.28392e+06	1.23295e+06	1.18416e+06	-0.129022	1.24083	-	-	18.5	10	-
2428	Transcription activator BRG1	SMARCA4	368943	381410	335284	244169	230475	225312	-0.631902	4.97606	+	-	14.3	20	-
2429	Isocitrate dehydrogenase [NAD] subunit gamma, mitochondrial	IDH3G	5.59378e+06	5.58395e+06	5.68779e+06	5.69191e+06	5.68333e+06	5.54035e+06	0.00421657	0.0383815	-	-	49.9	16	-
2430	Galactokinase	GALK1	5.80238e+06	5.98435e+06	6.49387e+06	6.64141e+06	6.55105e+06	6.01848e+06	0.071898	0.632403	-	-	47.2	21	-
2431	Translocon-associated protein subunit delta	SSR4	5.214e+06	5.36892e+06	5.74835e+06	5.97519e+06	6.29794e+06	5.78609e+06	0.145428	1.72021	-	-	37.6	6	-
2432	B-cell receptor-associated protein 31	BCAP31	5.26958e+07	5.41627e+07	5.31052e+07	5.82257e+07	6.12521e+07	5.94043e+07	0.161047	2.85214	-	-	50.8	26	-
2433	Thiopurine S-methyltransferase	TPMT	2.37986e+06	2.41546e+06	2.44033e+06	2.61919e+06	2.69086e+06	2.43375e+06	0.0967076	1.06491	-	-	41.2	12	-
2434	Methyl-CpG-binding protein 2	MECP2	605642	552066	545267	536705	530812	596203	-0.0340459	0.191446	-	-	25.9	11	-
2436	Host cell factor 1;HCF N-terminal chain 1;HCF N-terminal chain 2;HCF N-terminal chain 3;HCF N-terminal chain 4;HCF N-terminal chain 5;HCF N-terminal chain 6;HCF C-terminal chain 1;HCF C-terminal chain 2;HCF C-terminal chain 3;HCF C-terminal chain 4;HCF C-terminal chain 5;HCF C-terminal chain 6	HCFC1	1.5394e+07	1.55318e+07	1.56924e+07	1.56362e+07	1.54958e+07	1.56055e+07	0.00372103	0.0375922	-	-	1.9	3	-
2437	Interleukin-1 receptor-associated kinase 1	IRAK1	160086	168034	199597	171129	159233	127422	-0.209619	0.89249	-	-	6.2	3	-
2438	Caveolin-2	CAV2	551373	571745	603530	641790	601408	582648	0.0804146	0.615285	-	-	37	4	-
2439	Fatty aldehyde dehydrogenase	ALDH3A2	3.7815e+06	3.76815e+06	4.0253e+06	4.30717e+06	4.09907e+06	3.716e+06	0.0646251	0.514273	-	-	29.5	18	-
2440	Succinate-semialdehyde dehydrogenase, mitochondrial	ALDH5A1	6.702e+06	6.6408e+06	6.99803e+06	7.14336e+06	7.16071e+06	6.8801e+06	0.0587452	0.725779	-	-	31.4	18	-
2441	Peroxisomal multifunctional enzyme type 2;(3R)-hydroxyacyl-CoA dehydrogenase;Enoyl-CoA hydratase 2	HSD17B4	3.50913e+07	3.49754e+07	3.43671e+07	3.62351e+07	3.71457e+07	3.38855e+07	0.0375898	0.402711	-	-	50.8	42	-
2442	26S proteasome non-ATPase regulatory subunit 7	PSMD7	1.90929e+07	2.03602e+07	2.11159e+07	2.35272e+07	2.154e+07	2.0871e+07	0.121912	1.28147	-	-	47.5	15	-
2443	Sulfite oxidase, mitochondrial	SUOX	2.46357e+06	2.36293e+06	2.73439e+06	2.7758e+06	2.8159e+06	2.70871e+06	0.137185	1.36662	-	-	40.4	19	-
2444	N-sulphoglucosamine sulphohydrolase	SGSH	982479	962977	982634	1.01319e+06	932460	999118	0.00731796	0.0477616	-	-	28.9	11	-
2445	Arylsulfatase D	ARSD	141971	154052	174816	184951	160090	141467	0.0438834	0.146273	-	-	13.5	6	-
2446	Ubiquitin carboxyl-terminal hydrolase 11	USP11	1.49209e+06	1.51758e+06	1.58156e+06	1.46552e+06	1.2395e+06	1.19585e+06	-0.240417	1.9711	-	-	19.8	16	-
2447	Chloride channel protein 2	CLCN2	973783	1.00358e+06	1.05617e+06	1.09045e+06	1.0351e+06	1.02476e+06	0.0547644	0.454536	-	-	17.8	13	-
2450	H(+)/Cl(-) exchange transporter 5	CLCN5	406128	418014	460233	435496	397201	380731	-0.0821839	0.505798	-	-	6.9	5	-
2451	H(+)/Cl(-) exchange transporter 7	CLCN7	1.00362e+06	972677	1.05494e+06	744637	696025	677564	-0.517386	5.03903	+	-	13.8	12	-
2452	Plexin-A3	PLXNA3	175516	148709	133100	135586	117436	113000	-0.316395	1.62944	-	-	4.8	8	-
2454	Vesicle-associated membrane protein 7	VAMP7	4.35172e+06	4.66356e+06	4.61276e+06	4.38111e+06	4.27816e+06	3.95924e+06	-0.111712	1.23237	-	-	54.5	13	-
2455	Membrane transport protein XK	XK	304641	298864	334071	322922	323448	279908	-0.019027	0.0850509	-	-	10.8	4	-
2456	Ribosomal protein S6 kinase alpha-3	RPS6KA3	2.16358e+06	2.13178e+06	2.19185e+06	2.04929e+06	1.88749e+06	1.78689e+06	-0.182867	1.99257	-	-	25.3	18	-
2457	AF4/FMR2 family member 1	AFF1	486184	448206	514364	497811	574848	482169	0.0999546	0.582335	-	-	12.1	11	-
2459	Hepatoma-derived growth factor	HDGF	1.30872e+07	1.32581e+07	1.34313e+07	1.25514e+07	1.26401e+07	1.21453e+07	-0.0914614	1.45277	-	-	81.7	26	-
2460	Cyclin-H	CCNH	3.68508e+06	3.81056e+06	4.00227e+06	4.10719e+06	4.09987e+06	3.69889e+06	0.0494332	0.403792	-	-	48.9	16	-
2461	CDK-activating kinase assembly factor MAT1	MNAT1	3.18153e+06	3.2248e+06	3.17638e+06	3.43256e+06	3.15321e+06	3.1858e+06	0.0271486	0.236664	-	-	33.3	11	-
2462	Serine/threonine-protein kinase Nek3	NEK3	62000.6	55418.7	59505.8	51382.9	53394.8	52430.6	-0.169097	0.944137	-	-	7.3	3	+
2463	Ubiquitin-conjugating enzyme E2 E1	UBE2E1	523045	486051	537876	491867	513135	446607	-0.0929021	0.631657	-	-	21.8	3	-
2464	NADH dehydrogenase [ubiquinone] 1 alpha subcomplex subunit 8	NDUFA8	2.69911e+06	2.68894e+06	2.47179e+06	2.25525e+06	2.40892e+06	3.68647e+06	0.0529459	0.133331	-	-	48.3	9	-
2465	Heterogeneous nuclear ribonucleoprotein A3	HNRNPA3	6.72527e+06	6.50616e+06	6.30121e+06	5.64507e+06	5.57261e+06	5.17606e+06	-0.253276	3.3529	-	-	8.5	4	-
2467	6-phosphogluconate dehydrogenase, decarboxylating	PGD	2.92416e+07	2.82991e+07	2.82158e+07	2.92956e+07	3.08927e+07	2.91637e+07	0.0589476	0.788035	-	-	58.3	28	-
2468	Heterogeneous nuclear ribonucleoprotein M	HNRNPM	1.4822e+07	1.28282e+07	1.08688e+07	7.81777e+06	6.98808e+06	6.27581e+06	-0.863859	4.7681	+	-	68.2	47	-
2469	Importin subunit alpha-1	KPNA2	4.96158e+06	4.75036e+06	4.68658e+06	4.16516e+06	4.00065e+06	3.77339e+06	-0.270968	3.48198	-	-	25.3	12	-
2470	Importin subunit alpha-5;Importin subunit alpha-5, N-terminally processed	KPNA1	2.51046e+06	2.42795e+06	2.48478e+06	2.22269e+06	2.1776e+06	2.0296e+06	-0.208187	2.66096	-	-	16.4	10	-
2471	Nuclear cap-binding protein subunit 2	NCBP2	4.08728e+06	4.1295e+06	4.06397e+06	4.19762e+06	4.1511e+06	4.06954e+06	0.0159773	0.15636	-	-	44.9	10	-
2474	DNA-directed RNA polymerases I, II, and III subunit RPABC3	POLR2H	1.78628e+06	1.81794e+06	1.91258e+06	1.9327e+06	1.86974e+06	1.90344e+06	0.0490951	0.476795	-	-	60.7	7	-
2475	DNA-directed RNA polymerase II subunit RPB11-b2;DNA-directed RNA polymerase II subunit RPB11-a;DNA-directed RNA polymerase II subunit RPB11-b1	POLR2J3;POLR2J;POLR2J2	1.07514e+06	1.06022e+06	1.09408e+06	1.07952e+06	1.04408e+06	1.20127e+06	0.0395261	0.266458	-	-	31.3	4	-
2476	Rho GDP-dissociation inhibitor 1	ARHGDIA	1.74221e+07	1.78104e+07	1.68267e+07	1.88533e+07	1.9137e+07	1.89259e+07	0.129054	2.16081	-	-	52.5	11	-
2477	Cationic amino acid transporter 2	SLC7A2	938917	899354	1.03438e+06	1.14128e+06	1.14855e+06	1.08555e+06	0.234699	2.33231	-	-	14.9	10	-
2478	Arf-GAP domain and FG repeat-containing protein 1	AGFG1	1.55253e+06	1.51454e+06	1.70409e+06	1.63598e+06	1.62753e+06	1.50201e+06	-0.000923255	0.00510016	-	-	20.9	9	-
2479	Heterogeneous nuclear ribonucleoprotein F;Heterogeneous nuclear ribonucleoprotein F, N-terminally processed	HNRNPF	4.98997e+06	5.30497e+06	4.79272e+06	4.4394e+06	4.23197e+06	4.29222e+06	-0.217933	2.85439	-	-	32.5	13	-
2481	Transcription initiation factor IIA subunit 1;Transcription initiation factor IIA alpha chain;Transcription initiation factor IIA beta chain	GTF2A1	753845	768352	832438	909622	826277	830562	0.124201	1.071	-	-	8.2	3	-
2482	Transcription initiation factor IIA subunit 2	GTF2A2	4.40594e+06	4.41211e+06	4.81471e+06	5.34384e+06	5.09373e+06	4.89985e+06	0.170324	2.0285	-	-	23.9	4	-
2483	DNA mismatch repair protein Msh6	MSH6	1.5065e+06	1.5175e+06	1.48452e+06	1.41741e+06	1.2633e+06	1.26962e+06	-0.192677	2.09281	-	-	19	22	-
2484	Kinesin-like protein KIF11	KIF11	2.20587e+06	2.10926e+06	2.21877e+06	2.01368e+06	1.76688e+06	1.74629e+06	-0.244168	2.49782	-	-	25.5	27	-
2485	Guanine nucleotide exchange factor VAV2	VAV2	1.00601e+06	990843	1.00727e+06	933759	810506	778324	-0.256455	2.27289	-	-	16.1	13	-
2486	Zinc finger protein 143	ZNF143	1.02706e+06	985911	994290	994299	889472	824405	-0.155198	1.24939	-	-	8.1	4	-
2487	RNA-binding protein 5	RBM5	118102	124977	145476	134546	107292	109202	-0.148613	0.629538	-	-	9	6	-
2488	Ribonuclease UK114	HRSP12	4.80839e+06	4.81152e+06	4.53316e+06	4.96173e+06	5.38989e+06	5.72004e+06	0.181521	1.97837	-	-	29.9	4	-
2489	Spermine synthase	SMS	1.2742e+07	1.24229e+07	1.39885e+07	1.4505e+07	1.39096e+07	1.33025e+07	0.0924978	0.929637	-	-	53.8	20	-
2490	Hexokinase-2	HK2	1.22015e+06	1.20456e+06	1.24248e+06	1.12836e+06	1.02159e+06	970902	-0.23545	2.3623	-	-	23.7	19	-
2493	Ephrin-B2	EFNB2	450491	460462	510877	543164	487885	494639	0.10225	0.709005	-	-	18	4	-
2494	39S ribosomal protein L12, mitochondrial	MRPL12	8.50822e+06	8.74694e+06	7.42173e+06	8.34577e+06	7.57153e+06	8.34965e+06	-0.0220159	0.125205	-	-	22.7	5	-
2495	Bifunctional heparan sulfate N-deacetylase/N-sulfotransferase 1;Heparan sulfate N-deacetylase 1;Heparan sulfate N-sulfotransferase 1	NDST1	343625	323960	364842	365145	352984	335151	0.029654	0.1624	-	-	12.2	10	-
2496	Thimet oligopeptidase	THOP1	5.01196e+07	5.11517e+07	5.28788e+07	5.64412e+07	5.58734e+07	5.83848e+07	0.147219	2.47905	-	-	53.7	46	-
2497	F-actin-capping protein subunit alpha-1	CAPZA1	2.39426e+07	2.53317e+07	2.20465e+07	2.33319e+07	2.47436e+07	2.57754e+07	0.0514281	0.407365	-	-	65.7	15	-
2498	High mobility group protein HMGI-C	HMGA2	682151	708945	575100	472877	388055	406797	-0.632515	4.01334	+	-	48.6	4	-
2499	Cysteine-rich protein 2	CRIP2	2.29308e+06	2.41307e+06	2.39143e+06	2.62255e+06	2.35265e+06	2.63316e+06	0.0986753	0.958308	-	-	38.9	6	-
2500	Nuclear pore complex protein Nup98-Nup96;Nuclear pore complex protein Nup98;Nuclear pore complex protein Nup96	NUP98	8.83591e+06	8.82668e+06	8.93459e+06	8.22918e+06	7.95582e+06	7.86119e+06	-0.145714	2.41854	-	-	29.2	50	-
2501	Biliverdin reductase A	BLVRA	7.97193e+06	8.18749e+06	8.29482e+06	8.99035e+06	8.71574e+06	8.49585e+06	0.0993993	1.45076	-	-	56.1	17	-
2502	Tricarboxylate transport protein, mitochondrial	SLC25A1	1.82012e+07	1.93122e+07	2.07264e+07	2.179e+07	1.8414e+07	1.77478e+07	-0.010966	0.0509676	-	-	37.9	13	-
2503	Serine/threonine-protein phosphatase 5	PPP5C	1.1979e+07	1.21796e+07	1.19311e+07	1.16554e+07	1.22175e+07	1.185e+07	-0.0149548	0.154609	-	-	59.7	31	-
2504	Serine/threonine-protein kinase PLK1	PLK1	2.54208e+06	2.47982e+06	2.50591e+06	2.4712e+06	2.39995e+06	2.31604e+06	-0.0672351	0.762971	-	-	24.9	16	-
2505	Arfaptin-2	ARFIP2	2.21252e+06	2.12932e+06	2.10543e+06	2.10611e+06	2.10338e+06	1.97952e+06	-0.0592517	0.596964	-	-	32.8	12	-
2506	Arfaptin-1	ARFIP1	1.92796e+06	1.79953e+06	2.03644e+06	1.87042e+06	1.75983e+06	1.67711e+06	-0.118658	1.05838	-	-	52	16	-
2507	Nucleoside diphosphate-linked moiety X motif 6	NUDT6	627670	670772	688810	715270	683652	609799	0.0133838	0.0660873	-	-	32	9	-
2508	Cytosolic Fe-S cluster assembly factor NUBP1	NUBP1	1.5273e+06	1.39412e+06	1.34066e+06	1.16166e+06	1.29809e+06	1.42469e+06	-0.136686	0.916945	-	-	25.9	7	-
2509	ATP-citrate synthase	ACLY	7.84968e+07	8.41732e+07	8.53524e+07	1.04956e+08	9.82475e+07	9.45075e+07	0.263044	3.38759	-	-	1.4	3	-
2512	Methionine aminopeptidase 1	METAP1	3.94705e+06	3.64904e+06	3.53678e+06	3.51249e+06	3.50372e+06	4.04481e+06	-0.0110916	0.0597739	-	-	53.4	16	-
2513	Succinyl-CoA ligase [ADP/GDP-forming] subunit alpha, mitochondrial	SUCLG1	2.09914e+06	2.03462e+06	2.03615e+06	1.86653e+06	2.20644e+06	2.18926e+06	0.0173719	0.0961228	-	-	21.7	7	-
2514	Diphosphomevalonate decarboxylase	MVD	6.37976e+06	6.47492e+06	6.48914e+06	6.89874e+06	7.22989e+06	6.59219e+06	0.098224	1.26767	-	-	46.2	20	-
2515	Geranylgeranyl transferase type-1 subunit beta	PGGT1B	3.21759e+06	3.33388e+06	3.33872e+06	3.66416e+06	3.65881e+06	3.60403e+06	0.143997	2.18921	-	-	24.7	12	-
2516	Geranylgeranyl transferase type-2 subunit beta	RABGGTB	2.26648e+06	2.2421e+06	2.30794e+06	2.22637e+06	2.34973e+06	2.25469e+06	0.0027352	0.020825	-	-	23	8	-
2517	Coatomer subunit beta	COPB1	2.52026e+07	2.52635e+07	2.54363e+07	2.6194e+07	2.64387e+07	2.51932e+07	0.0358035	0.458539	-	-	54.7	54	-
2518	Coatomer subunit alpha;Xenin;Proxenin	COPA	3.03209e+07	2.99267e+07	3.04636e+07	3.03155e+07	2.94366e+07	2.9435e+07	-0.0245438	0.303132	-	-	62.7	75	-
2519	Dipeptidyl peptidase 1;Dipeptidyl peptidase 1 exclusion domain chain;Dipeptidyl peptidase 1 heavy chain;Dipeptidyl peptidase 1 light chain	CTSC	1.81637e+06	1.80159e+06	1.89561e+06	1.85718e+06	1.88305e+06	2.03649e+06	0.0664268	0.619408	-	-	35.9	15	-
2520	LIM domain kinase 1	LIMK1	14024.1	12230.6	16332.1	18399.6	15785.2	11298	0.0760658	0.145264	-	-	4.1	3	+
2521	AP-3 complex subunit mu-2	AP3M2	668861	662108	691549	697677	628140	601597	-0.0720528	0.504039	-	-	14.4	6	-
2522	AP-2 complex subunit sigma	AP2S1	4.4541e+06	4.41539e+06	4.61939e+06	4.502e+06	4.90537e+06	4.11295e+06	-9.30418e-05	0.000502887	-	-	33.8	6	-
2523	Cytochrome c-type heme lyase	HCCS	3.20795e+06	3.0978e+06	3.25021e+06	2.89112e+06	2.82942e+06	3.17213e+06	-0.105282	1.0994	-	-	51.9	13	-
2524	Mitogen-activated protein kinase 12	MAPK12	917264	811367	896586	917836	867732	837000	-0.000473624	0.00243861	-	-	27.2	10	-
2526	Sodium/myo-inositol cotransporter	SLC5A3	1.99863e+06	1.94527e+06	2.02582e+06	1.97849e+06	2.02221e+06	2.2239e+06	0.0586451	0.499244	-	-	14.1	9	-
2527	Pituitary tumor-transforming gene 1 protein-interacting protein	PTTG1IP	2.00281e+06	1.92332e+06	2.06743e+06	1.91905e+06	1.77193e+06	1.72094e+06	-0.148186	1.58068	-	-	16.7	3	-
2530	Smoothelin	SMTN	686814	626071	688896	647682	628655	615549	-0.0803681	0.65154	-	-	18.1	14	-
2532	Monocarboxylate transporter 1	SLC16A1	1.11691e+07	1.13338e+07	1.2277e+07	1.54744e+07	1.42051e+07	1.2186e+07	0.261801	2.07534	-	-	16.6	13	-
2533	IST1 homolog	IST1	6.46995e+06	6.55622e+06	6.43559e+06	8.00284e+06	7.53694e+06	7.76571e+06	0.259639	4.03058	-	-	27.8	13	-
2534	Protein transport protein Sec24C	SEC24C	2.29597e+06	2.24826e+06	2.40252e+06	2.15505e+06	1.985e+06	1.87694e+06	-0.209074	2.21805	-	-	26.2	23	-
2535	Activated RNA polymerase II transcriptional coactivator p15	SUB1	1.26601e+07	1.35631e+07	1.24097e+07	1.32582e+07	1.44894e+07	1.46664e+07	0.13432	1.54121	-	-	72.4	12	-
2536	DNA polymerase subunit gamma-1	POLG	241677	248188	295435	311022	294578	265727	0.152754	0.837363	-	-	9.8	9	-
2537	Methylosome subunit pICln	CLNS1A	1.32372e+06	1.34636e+06	1.42548e+06	1.35156e+06	1.36696e+06	1.29592e+06	-0.0285142	0.22199	-	-	44.3	6	-
2539	Bloom syndrome protein	BLM	1.46345e+06	1.3859e+06	1.48243e+06	1.47686e+06	1.46346e+06	1.44441e+06	0.0180808	0.140999	-	-	9.5	11	-
2540	Arginine--tRNA ligase, cytoplasmic	RARS	9.82479e+06	9.07739e+06	9.03238e+06	7.76315e+06	7.75364e+06	7.44671e+06	-0.281897	3.86762	-	-	53.6	41	-
2541	Ataxin-3	ATXN3	309960	294976	307508	282527	259567	267438	-0.173202	1.52425	-	-	19.1	6	-
2542	Atrophin-1	ATN1	2.51941e+06	2.57221e+06	2.72312e+06	2.78672e+06	2.53497e+06	2.68523e+06	0.0347429	0.27655	-	-	15.6	14	-
2543	Voltage-dependent L-type calcium channel subunit beta-3	CACNB3	44322.8	49529.8	52054.3	61155.1	62737.4	56204.9	0.305377	1.74527	-	-	14.9	5	+
2545	Tyrosine--tRNA ligase, cytoplasmic;Tyrosine--tRNA ligase, cytoplasmic, N-terminally processed	YARS	1.71868e+07	1.63562e+07	1.62003e+07	1.52875e+07	1.51529e+07	1.45328e+07	-0.145301	2.23751	-	-	72.2	45	-
2546	Ubiquitin carboxyl-terminal hydrolase 14	USP14	1.28988e+07	1.36042e+07	1.34426e+07	1.41237e+07	1.30979e+07	1.25804e+07	-0.0064913	0.0466475	-	-	43.1	28	-
2547	5-AMP-activated protein kinase subunit gamma-1	PRKAG1	2.67805e+06	2.64324e+06	2.76424e+06	2.69933e+06	2.81479e+06	2.57181e+06	-0.000653978	0.00450177	-	-	47.2	14	-
2549	Heat shock-related 70 kDa protein 2	HSPA2	1.68594e+06	1.693e+06	1.78919e+06	1.7595e+06	1.70628e+06	1.70309e+06	0.000578624	0.0040523	-	-	17.5	12	-
2551	Sodium/potassium-transporting ATPase subunit beta-3	ATP1B3	2.15327e+07	2.41562e+07	2.28728e+07	2.52949e+07	2.53275e+07	2.48561e+07	0.140198	1.88249	-	-	48.7	18	-
2552	UV excision repair protein RAD23 homolog A	RAD23A	5.22687e+06	5.42194e+06	5.51759e+06	5.84988e+06	5.56929e+06	5.78891e+06	0.0901324	1.20641	-	-	26.9	9	-
2553	UV excision repair protein RAD23 homolog B	RAD23B	4.80831e+07	4.79162e+07	5.38236e+07	5.37797e+07	4.94873e+07	4.98729e+07	0.0326985	0.25025	-	-	29.8	17	-
2555	Ephrin type-B receptor 4	EPHB4	701690	746741	671904	723095	601408	583409	-0.157553	0.999834	-	-	6.7	7	-
2556	Alpha-N-acetylglucosaminidase;Alpha-N-acetylglucosaminidase 82 kDa form;Alpha-N-acetylglucosaminidase 77 kDa form	NAGLU	1.63172e+06	1.57923e+06	1.75043e+06	1.73492e+06	1.70285e+06	1.60052e+06	0.0226771	0.154489	-	-	30.1	17	-
2557	Adenylate kinase 2, mitochondrial;Adenylate kinase 2, mitochondrial, N-terminally processed	AK2	3.23549e+07	3.30363e+07	3.15989e+07	3.25611e+07	3.51491e+07	5.20612e+07	0.272977	1.08459	-	-	71	19	-
2559	Delta-1-pyrroline-5-carboxylate synthase;Glutamate 5-kinase;Gamma-glutamyl phosphate reductase	ALDH18A1	2.39179e+07	2.39104e+07	2.43427e+07	2.53475e+07	2.66817e+07	2.46589e+07	0.0868608	1.23974	-	-	51.3	41	-
2560	Alpha-soluble NSF attachment protein	NAPA	3.44929e+06	3.49705e+06	3.55374e+06	3.60251e+06	3.54708e+06	3.54967e+06	0.0271795	0.284907	-	-	58	17	-
2561	[Protein ADP-ribosylarginine] hydrolase	ADPRH	318528	315896	328736	351701	331082	302489	0.0302078	0.159907	-	-	20.2	5	-
2562	Eukaryotic translation initiation factor 5	EIF5	1.15255e+07	1.1605e+07	1.12061e+07	1.00921e+07	9.98791e+06	1.20566e+07	-0.100854	0.77038	-	-	42.9	23	-
2563	Solute carrier family 12 member 2	SLC12A2	6.87062e+06	6.83644e+06	7.10445e+06	8.75203e+06	9.00554e+06	8.15201e+06	0.31506	4.16688	-	-	36.2	39	-
2564	26S proteasome non-ATPase regulatory subunit 4	PSMD4	1.18e+07	1.20234e+07	1.21168e+07	1.22426e+07	1.25241e+07	1.24249e+07	0.0494005	0.690738	-	-	12.7	4	-
2566	Developmentally-regulated GTP-binding protein 2	DRG2	3.59353e+06	3.44206e+06	3.54142e+06	3.46638e+06	3.58883e+06	3.30497e+06	-0.0304743	0.274375	-	-	53.8	19	-
2568	Exportin-2	CSE1L	2.41242e+07	2.41406e+07	2.38129e+07	2.17049e+07	2.19293e+07	2.11434e+07	-0.154202	2.79621	-	-	37	39	-
2570	Transitional endoplasmic reticulum ATPase	VCP	1.18349e+08	1.2081e+08	1.2041e+08	1.39809e+08	1.3237e+08	1.41874e+08	0.202964	3.37705	-	-	67.9	74	-
2571	Microfibrillar-associated protein 1	MFAP1	1.852e+07	1.89299e+07	1.93295e+07	1.96043e+07	1.89686e+07	1.92264e+07	0.0257722	0.299346	-	-	64.7	32	-
2572	Microfibril-associated glycoprotein 3	MFAP3	376487	370321	426497	481857	461052	416982	0.213202	1.57428	-	-	8	3	-
2573	Trifunctional enzyme subunit beta, mitochondrial;3-ketoacyl-CoA thiolase	HADHB	6.13356e+06	5.79003e+06	6.01834e+06	5.78172e+06	5.88884e+06	5.19109e+06	-0.0913808	0.894047	-	-	41.1	20	-
2574	Proteinase-activated receptor 2;Proteinase-activated receptor 2, alternate cleaved 1;Proteinase-activated receptor 2, alternate cleaved 2	F2RL1	2.29998e+06	2.39713e+06	2.63839e+06	2.9616e+06	2.99368e+06	2.71706e+06	0.242585	2.45593	-	-	10.6	4	-
2575	Mesencephalic astrocyte-derived neurotrophic factor	MANF	5.32832e+06	5.55173e+06	4.93117e+06	4.85008e+06	4.85001e+06	8.27963e+06	0.139005	0.35249	-	-	52.7	15	-
2579	RNA polymerase II elongation factor ELL	ELL	133054	124361	119899	117909	93324.6	99954.6	-0.283671	1.64273	-	-	7.1	4	-
2580	Nucleosome assembly protein 1-like 1	NAP1L1	1.57197e+07	1.65741e+07	1.38909e+07	1.44577e+07	1.29627e+07	1.43575e+07	-0.142541	1.18574	-	-	8.7	3	-
2582	Caspase-7;Caspase-7 subunit p20;Caspase-7 subunit p11	CASP7	4.60022e+06	4.4851e+06	4.36513e+06	4.42932e+06	4.48023e+06	4.78726e+06	0.0256635	0.225161	-	-	61.4	17	-
2584	Caspase-6;Caspase-6 subunit p18;Caspase-6 subunit p11	CASP6	5.16464e+06	5.25819e+06	5.17671e+06	5.50748e+06	5.40986e+06	5.37975e+06	0.0630837	0.871514	-	-	44.4	17	-
2585	Adenosine kinase	ADK	1.75499e+07	1.72325e+07	1.9539e+07	2.09046e+07	2.10288e+07	2.05423e+07	0.203944	2.58791	-	-	67.5	25	-
2586	Double-stranded RNA-specific adenosine deaminase	ADAR	2.86995e+06	2.66074e+06	2.51036e+06	2.07796e+06	1.83999e+06	1.67659e+06	-0.526785	4.0841	+	-	30.6	30	-
2587	Laminin subunit beta-2	LAMB2	1.14488e+06	1.16166e+06	1.18515e+06	1.25073e+06	1.18949e+06	1.16809e+06	0.046938	0.415796	-	-	14.7	23	-
2591	Protein arginine N-methyltransferase 2	PRMT2	304504	292444	327181	358244	290363	279626	-0.000804533	0.00273861	-	-	8.2	3	-
2592	Protein SEC13 homolog	SEC13	2.84889e+06	2.81355e+06	2.83503e+06	2.70658e+06	2.7313e+06	2.77831e+06	-0.0486309	0.568253	-	-	53.1	16	-
2593	NHP2-like protein 1;NHP2-like protein 1, N-terminally processed	NHP2L1	1.59626e+07	1.76928e+07	1.55076e+07	1.70825e+07	1.54423e+07	1.91962e+07	0.0697976	0.407743	-	-	64.1	12	-
2594	Puromycin-sensitive aminopeptidase	NPEPPS	2.87992e+07	2.88121e+07	2.91966e+07	3.27838e+07	3.48073e+07	3.23693e+07	0.202831	3.28938	-	-	46.6	49	-
2595	FAD-linked sulfhydryl oxidase ALR	GFER	630039	637974	551408	532094	463845	812113	-0.0483521	0.105209	-	-	51.7	9	-
2597	Succinyl-CoA:3-ketoacid coenzyme A transferase 1, mitochondrial	OXCT1	1.07105e+07	1.04419e+07	1.05949e+07	1.13656e+07	1.14754e+07	1.05832e+07	0.0733987	0.917328	-	-	37.5	21	-
2599	Eukaryotic translation initiation factor 3 subunit B	EIF3B	1.08077e+07	1.02824e+07	1.03722e+07	9.46625e+06	9.42816e+06	8.7179e+06	-0.188999	2.6415	-	-	45.8	38	-
2600	BH3-interacting domain death agonist;BH3-interacting domain death agonist p15;BH3-interacting domain death agonist p13;BH3-interacting domain death agonist p11	BID	1.38894e+06	1.38097e+06	1.44254e+06	1.54429e+06	1.45872e+06	1.48051e+06	0.0898271	0.992349	-	-	28.2	7	-
2602	ATP synthase subunit f, mitochondrial	ATP5J2	1.13217e+06	1.08998e+06	1.12886e+06	1.12175e+06	1.18323e+06	1.19074e+06	0.0606921	0.571602	-	-	20.4	3	-
2604	NADH dehydrogenase [ubiquinone] flavoprotein 3, mitochondrial	NDUFV3	7.24059e+06	7.7164e+06	8.1286e+06	8.32812e+06	7.64292e+06	7.57402e+06	0.0287112	0.209375	-	-	58.4	22	-
2605	Ribosomal RNA processing protein 1 homolog A	RRP1	4.69501e+06	4.38999e+06	3.99763e+06	4.05582e+06	3.92966e+06	3.60289e+06	-0.173647	1.55039	-	-	34.7	17	-
2606	Methionine--tRNA ligase, cytoplasmic	MARS	9.7276e+06	9.77034e+06	1.02253e+07	9.41731e+06	9.11798e+06	8.51359e+06	-0.136923	1.76164	-	-	36.8	33	-
2607	Integrin alpha-1	ITGA1	196291	194601	211415	239033	252942	185137	0.157007	0.695459	-	-	5.3	6	-
[truncated: 4,634 more rows]
