# Supplementary material for: Proteome-Wide Monitoring of Drug Action in Living Cells Using a Novel Label-Free Solvent-Based Shift Assay
Source: Mol Cell Proteomics. 2025 Nov 5;24(12):101444. doi: 10.1016/j.mcpro.2025.101444 (PMC12802111; doi:10.1016/j.mcpro.2025.101444)
Supplement: Supplementary Dataset S10 [file mmc11.xlsx]

## Sheet: Info
Supplementary Table XX: Cellular Thermal Shift Assay (CETSA) on K562 cells treated with SCIO-469
Columns A-C: ID, protein name and gene name of proteins identified by MaxQuant
Columns D-I: Normalized protein quantification results per treatment and replicate
Columns J-K: Fold-change and p-values generated by limma
Columns L, M, P: Flags for proteins, which pass the fold-change and significance cut-offs, are known targets of the used compound or are amongst the lowest 5 percent identified proteins
Columns N-O: Number of unique peptides and resulting sequence coverage for each identified protein

## Sheet: Sheet1
id	protein	gene	DMSO_1	DMSO_2	DMSO_3	SCIO469_1	SCIO469_2	SCIO469_3	log2_foldchange	-log10_pvalue	significant	known target	Unique sequence coverage [%]	Unique peptides	lowest_5_percent
0		LINC00493	383111	375639	389301	249575	251394	240498	-0.63085	6.32182	+	-	35.1	3	-
1		PIGBOS1	270525	280854	297737	251275	263478	277193	-0.100594	0.877456	-	-	25.9	3	-
4	Solute carrier family 12 member 8	SLC12A8	782965	811022	861247	866666	855813	885803	0.0882139	1.06744	-	-	15.9	8	-
6	Intraflagellar transport protein 56	TTC26	12792.3	13669.9	16235.4	11046.5	12741.6	10175.3	-0.32907	1.14906	-	-	4.9	3	+
7	Ubiquitin-like modifier-activating enzyme 6	UBA6	8.34975e+06	8.44773e+06	8.37404e+06	8.07109e+06	8.15048e+06	8.0778e+06	-0.0508701	1.07717	-	-	42.4	41	-
8	Extended synaptotagmin-2	ESYT2	3.33156e+06	3.10734e+06	3.26963e+06	2.65414e+06	2.60332e+06	2.72498e+06	-0.282055	4.41173	-	-	27.9	24	-
10	UHRF1-binding protein 1-like	UHRF1BP1L	5.21639e+06	5.36037e+06	5.6314e+06	4.89247e+06	4.98937e+06	5.30129e+06	-0.0943717	1.29627	-	-	30.4	38	-
11	Shootin-1	KIAA1598	9.04818e+06	8.779e+06	9.15226e+06	7.73969e+06	8.04276e+06	8.59304e+06	-0.147559	2.21282	-	-	57.2	42	-
12	Transmembrane protein 223	TMEM223	583528	592829	608695	530559	554282	595169	-0.0889024	0.915404	-	-	13.4	3	-
13	Transmembrane protein 120B	TMEM120B	141417	141105	141553	137877	135661	158449	0.0231114	0.117805	-	-	17.1	4	-
14	Rho GTPase-activating protein 10	ARHGAP10	1.87937e+06	1.83562e+06	1.96622e+06	1.7911e+06	1.89215e+06	1.97473e+06	-0.00646856	0.0507207	-	-	28.2	21	-
16	Solute carrier family 22 member 23	SLC22A23	601925	665396	667166	766801	955123	790201	0.371639	2.77853	-	-	12.2	8	-
17	Acetolactate synthase-like protein	ILVBL	6.48027e+06	6.53707e+06	6.59764e+06	1.08317e+07	1.09431e+07	1.03392e+07	0.710848	8.36766	+	-	35.9	21	-
19	Uncharacterized protein C17orf89	C17orf89	86671.2	82142	76073.8	80189.9	72809.3	78862.7	-0.0780621	0.432283	-	-	43.2	3	+
20	Pleckstrin homology domain-containing family G member 3	PLEKHG3	624993	649728	688374	567308	581563	641960	-0.133439	1.28306	-	-	16.8	14	-
22	SH3 and PX domain-containing protein 2B	SH3PXD2B	2.38318e+06	2.2042e+06	2.3702e+06	2.34283e+06	2.34895e+06	2.45602e+06	0.0394766	0.443015	-	-	23.8	20	-
23	Protein FAM92A1	FAM92A1	140718	117284	130948	105324	114735	128345	-0.159544	0.87607	-	-	14.3	4	-
25	Neuroblastoma-amplified sequence	NBAS	623109	603400	640792	563708	565086	557594	-0.146607	2.1482	-	-	9.8	20	-
26	Probable threonine--tRNA ligase 2, cytoplasmic	TARSL2	184501	193746	220578	193567	201017	225396	0.0511753	0.248978	-	-	8.2	6	-
28	Uncharacterized protein KIAA1467	KIAA1467	1.08725e+06	1.12146e+06	1.27395e+06	1.36674e+06	1.38882e+06	1.43608e+06	0.270457	2.84496	-	-	21.2	12	-
29	tRNA wybutosine-synthesizing protein 5	TYW5	1.17863e+06	1.1587e+06	1.2549e+06	1.23818e+06	1.24867e+06	1.29596e+06	0.0751499	0.95101	-	-	40	12	-
31	Transmembrane protein 131-like	KIAA0922	147078	156888	151769	157842	164287	165622	0.098139	0.871951	-	-	4.3	5	-
32	von Willebrand factor A domain-containing protein 8	VWA8	1.45765e+06	1.46933e+06	1.59085e+06	934148	975972	1.01809e+06	-0.625367	6.23075	+	-	19.7	33	-
33	Protein strawberry notch homolog 1	SBNO1	1.74672e+06	1.80545e+06	1.91788e+06	1.41755e+06	1.41594e+06	1.45627e+06	-0.349696	4.73032	-	-	22.9	29	-
35	Isoprenoid synthase domain-containing protein	ISPD	407901	415285	459854	520895	514644	540895	0.298806	3.27147	-	-	24.9	8	-
37	GTP-binding protein 10	GTPBP10	254490	241324	245834	180721	188250	180178	-0.433475	4.5884	-	-	23.5	7	-
38	WD repeat-containing protein 91	WDR91	329448	313101	341387	327238	321632	350384	0.0222014	0.152081	-	-	12.7	8	-
40	Protein LCHN	LCHN	1.13439e+06	1.15418e+06	1.24893e+06	1.2346e+06	1.25974e+06	1.2635e+06	0.0883754	1.11154	-	-	34.3	15	-
43	Transmembrane protein 189	TMEM189	491572	464375	497278	544191	522021	533808	0.139266	1.82169	-	-	15.6	4	-
44	Trafficking protein particle complex subunit 13	TRAPPC13	490276	510719	535478	467353	501985	493905	-0.0701876	0.684888	-	-	16.5	5	-
45	CCR4-NOT transcription complex subunit 1	CNOT1	6.88042e+06	6.63423e+06	7.20936e+06	5.76555e+06	5.75521e+06	6.05327e+06	-0.237418	3.71998	-	-	29.5	65	-
46	Microtubule-associated proteins 1A/1B light chain 3B;Microtubule-associated proteins 1A/1B light chain 3 beta 2;Microtubule-associated proteins 1A/1B light chain 3A	MAP1LC3B;MAP1LC3B2;MAP1LC3A	752319	745253	780118	652080	677771	685159	-0.176827	2.63755	-	-	22.4	3	-
47	Protein FAM83G	FAM83G	294530	305629	318918	303932	310947	315126	0.0176559	0.131079	-	-	14.8	9	-
48	Paralemmin-3	PALM3	1.27786e+06	1.38845e+06	1.36577e+06	1.63579e+06	1.69592e+06	1.76883e+06	0.33931	4.33894	-	-	24.2	17	-
49	Phosphoglycolate phosphatase	PGP	8.60148e+06	8.89326e+06	8.03819e+06	1.15585e+07	1.11156e+07	9.85642e+06	0.347431	3.5017	-	-	49.8	15	-
51	RCC1 domain-containing protein 1	RCCD1	1.07131e+06	1.09294e+06	1.18591e+06	1.04469e+06	1.08098e+06	1.17122e+06	-0.0233812	0.163966	-	-	32.2	10	-
53	WAS/WASL-interacting protein family member 3	WIPF3	1.72456e+06	1.86702e+06	1.96811e+06	1.79896e+06	1.80374e+06	2.01598e+06	0.0152876	0.0935291	-	-	34.2	11	-
56	Structural maintenance of chromosomes flexible hinge domain-containing protein 1	SMCHD1	583818	634102	573337	370997	281854	243967	-1.01886	4.5011	+	-	7	9	-
57	GATS-like protein 2	GATSL2	595966	598115	661622	747740	736695	773898	0.284696	3.37434	-	-	12.5	4	-
58	Protein unc-119 homolog B	UNC119B	746368	698876	734431	812011	758477	806455	0.124882	1.61058	-	-	40.2	6	-
60	Putative lipoyltransferase 2, mitochondrial	LIPT2	98895.7	97358.1	102187	112821	112891	124319	0.228818	1.98186	-	-	22.1	4	-
62	Coiled-coil domain-containing protein 85C	CCDC85C	330420	342134	376223	306110	333131	323910	-0.121574	1.06246	-	-	20.3	7	-
63	SAC3 domain-containing protein 1	SAC3D1	66464.1	64067.8	63720	57724.1	61941.1	69157.6	-0.0446554	0.19905	-	-	8.4	3	+
68	Rho GTPase-activating protein 32	ARHGAP32	1.02885e+06	1.04057e+06	1.07181e+06	1.13139e+06	1.13672e+06	1.25818e+06	0.165284	2.07317	-	-	12.1	22	-
69	Protein dispatched homolog 2	DISP2	202216	206857	226388	189282	203968	216117	-0.0608781	0.381232	-	-	4.6	6	-
70	Nuclear envelope pore membrane protein POM 121C	POM121C	2.1132e+06	2.04243e+06	2.17859e+06	1.71086e+06	1.81069e+06	1.91836e+06	-0.22066	2.87705	-	-	4.6	3	-
72	Carbohydrate deacetylase	YDJC	143318	152161	146793	126025	132786	132706	-0.175854	1.70753	-	-	19.8	6	-
74	Centromere protein X	STRA13	444063	486725	486190	310564	322055	308276	-0.589657	5.69964	+	-	46.6	4	-
75	Protein FAM171A2	FAM171A2	498187	508812	579346	550504	577420	564817	0.0966375	0.814841	-	-	25.9	14	-
76	Small nuclear ribonucleoprotein G;Putative small nuclear ribonucleoprotein G-like protein 15	SNRPG;SNRPGP15	6.08352e+06	6.25824e+06	5.7564e+06	5.69933e+06	5.4684e+06	4.61174e+06	-0.20287	1.66973	-	-	35.5	4	-
77	UPF0577 protein KIAA1324-like	KIAA1324L	399948	381517	451866	474969	456729	465003	0.182986	1.68039	-	-	12.3	11	-
78	Nucleoside diphosphate-linked moiety X motif 19, mitochondrial	NUDT19	1.18213e+06	1.09516e+06	1.1553e+06	1.22734e+06	1.20279e+06	1.15567e+06	0.0632878	0.749389	-	-	48	15	-
80	MIF4G domain-containing protein	MIF4GD	2.02872e+06	2.04794e+06	2.14428e+06	1.96013e+06	1.94042e+06	2.03333e+06	-0.0680259	1.00402	-	-	48.2	10	-
81	Very-long-chain (3R)-3-hydroxyacyl-CoA dehydratase 1	HACD1	534485	486528	475387	497082	484086	458387	-0.0548199	0.431848	-	-	14.6	3	-
82	Espin	ESPN	1.9959e+06	2.1987e+06	2.34121e+06	2.04693e+06	2.11648e+06	2.31777e+06	-0.0110257	0.060852	-	-	15.5	10	-
86	Golgi pH regulator A;Golgi pH regulator B	GPR89A;GPR89B	330548	328234	348655	258016	268663	286509	-0.309848	3.32232	-	-	18.8	5	-
88	Putative WAS protein family homolog 3;WAS protein family homolog 2;WAS protein family homolog 1	WASH3P;WASH2P;WASH1	234295	224514	233211	195237	200475	203556	-0.207563	2.42883	-	-	7.3	3	-
89	Transmembrane protein 238	TMEM238	267609	267414	276955	314601	310145	302973	0.192266	2.46092	-	-	17.6	3	-
90	Protein FAM195B	FAM195B	1.4776e+06	1.51767e+06	1.51475e+06	1.51817e+06	1.67596e+06	1.77094e+06	0.135883	1.4569	-	-	67	7	-
209	Nascent polypeptide-associated complex subunit alpha;Nascent polypeptide-associated complex subunit alpha, muscle-specific form	NACA	8.73106e+07	9.16452e+07	8.9887e+07	1.06975e+08	1.08091e+08	1.03616e+08	0.245409	4.38636	-	-	30.7	8	-
210	Uncharacterized protein C11orf98	C11orf98	1.1135e+06	971937	897334	2.20651e+06	2.1257e+06	2.0607e+06	1.10503	6.91427	+	-	43.1	6	-
211		SLC35A4	1.3094e+06	1.29367e+06	1.3092e+06	1.09769e+06	1.10093e+06	985778	-0.298847	3.72777	-	-	49.5	5	-
212		ASNSD1	1.633e+06	1.71199e+06	1.7673e+06	1.76863e+06	1.88619e+06	2.12104e+06	0.172709	1.59641	-	-	54.2	6	-
213		SMCR7L	976767	931741	913994	872652	876239	976512	-0.0519204	0.447129	-	-	50	4	-
214	Deoxyribonuclease-2-alpha	DNASE2	881545	813726	776829	738364	696310	580488	-0.300283	2.11568	-	-	22.3	7	-
215	Alkyldihydroxyacetonephosphate synthase, peroxisomal	AGPS	1.29082e+07	1.29531e+07	1.31915e+07	1.47283e+07	1.45488e+07	1.50756e+07	0.183504	3.93306	-	-	47	29	-
216	UBX domain-containing protein 8	UBXN8	119901	136601	194290	123162	128165	127329	-0.220967	0.740773	-	-	13	3	-
219	Thymidine kinase 2, mitochondrial	TK2	957416	919576	1.0412e+06	1.0438e+06	1.08541e+06	1.11601e+06	0.154643	1.76724	-	-	39.6	11	-
220	ATP-dependent RNA helicase DDX39A	DDX39A	2.04057e+06	2.02353e+06	2.05103e+06	1.32727e+06	1.39305e+06	1.4777e+06	-0.544044	6.16918	+	-	21.1	7	-
221	PDZ and LIM domain protein 1	PDLIM1	6.56586e+06	6.73016e+06	6.42678e+06	7.05791e+06	7.24481e+06	7.52416e+06	0.146	2.65277	-	-	72.9	18	-
222	Cytosolic acyl coenzyme A thioester hydrolase	ACOT7	2.81479e+07	2.91754e+07	2.8393e+07	3.31474e+07	3.35279e+07	3.22906e+07	0.207353	4.16374	-	-	65.4	26	-
223	Unconventional myosin-Ic	MYO1C	9.50681e+06	9.15219e+06	9.31356e+06	9.02818e+06	9.61057e+06	9.40957e+06	0.00359162	0.038263	-	-	41.3	43	-
224	Synaptosomal-associated protein 23	SNAP23	2.28421e+06	2.47908e+06	2.3957e+06	3.02998e+06	3.01987e+06	2.93347e+06	0.328153	4.8314	-	-	79.6	15	-
225	HCLS1-associated protein X-1	HAX1	323932	318683	362529	290291	309277	305216	-0.149895	1.3869	-	-	28.1	5	-
226	AH receptor-interacting protein	AIP	1.48067e+06	1.45265e+06	1.4431e+06	1.28292e+06	1.28371e+06	1.27911e+06	-0.186402	3.47513	-	-	38.5	11	-
227	GTP-binding protein 1	GTPBP1	1.59771e+06	1.50632e+06	1.56677e+06	1.45155e+06	1.39989e+06	1.47101e+06	-0.111706	1.74484	-	-	25.1	15	-
228	Potassium channel subfamily K member 1	KCNK1	390801	380538	400938	494198	525015	456938	0.33053	3.44815	-	-	18.5	5	-
229	Syntaxin-binding protein 3	STXBP3	303328	331103	323912	255690	293103	297337	-0.181954	1.52639	-	-	15.9	9	-
230	AP-4 complex subunit mu-1	AP4M1	227867	230062	232263	196938	188250	196209	-0.247733	2.93462	-	-	8.8	4	-
231	Armadillo repeat protein deleted in velo-cardio-facial syndrome	ARVCF	856056	875105	962069	857529	920606	1.00825e+06	0.0477495	0.304883	-	-	21.7	16	-
232	Small acidic protein	SMAP	6.43645e+06	6.29737e+06	6.66009e+06	1.06796e+07	1.10668e+07	1.04268e+07	0.730203	8.08401	+	-	34.4	9	-
234	AP-3 complex subunit beta-1	AP3B1	1.16721e+07	1.15796e+07	1.17463e+07	1.00482e+07	1.02383e+07	1.03594e+07	-0.191665	4.17457	-	-	35.4	45	-
235	Rho-related GTP-binding protein RhoD	RHOD	463525	450409	470582	277882	300284	274901	-0.699539	6.38049	+	-	13.8	3	-
236	Galectin-8	LGALS8	451983	451346	471425	398001	415692	436782	-0.137443	1.60811	-	-	15.5	5	-
237	NADH dehydrogenase [ubiquinone] iron-sulfur protein 8, mitochondrial	NDUFS8	2.90566e+06	2.81783e+06	2.98912e+06	2.65374e+06	2.66939e+06	2.69016e+06	-0.120316	2.23913	-	-	31.9	6	-
238	Hyaluronan synthase 3	HAS3	266305	304232	301509	252190	237053	278308	-0.184683	1.37815	-	-	4.3	3	-
239	Tumor necrosis factor receptor superfamily member 10A	TNFRSF10A	2.71454e+06	2.92831e+06	2.72302e+06	2.62093e+06	2.65778e+06	2.49034e+06	-0.106447	1.48143	-	-	18.8	11	-
240	NF-kappa-B inhibitor epsilon	NFKBIE	150172	155079	171812	158300	151899	169574	0.00907923	0.0431112	-	-	5.8	3	-
241	26S proteasome non-ATPase regulatory subunit 11	PSMD11	2.0069e+07	2.13104e+07	1.91495e+07	1.57962e+07	1.52019e+07	1.55017e+07	-0.379193	5.10664	-	-	56.6	30	-
242	26S proteasome non-ATPase regulatory subunit 12	PSMD12	1.69847e+07	1.80792e+07	1.79109e+07	1.41138e+07	1.39012e+07	1.44698e+07	-0.318011	5.17568	-	-	45.4	27	-
243	26S proteasome non-ATPase regulatory subunit 9	PSMD9	5.75345e+06	6.04699e+06	5.79412e+06	7.06656e+06	7.44712e+06	7.03717e+06	0.292484	4.73174	-	-	48	13	-
244	Copper transport protein ATOX1	ATOX1	1.15451e+06	947113	1.04366e+06	1.63828e+06	1.46421e+06	1.47683e+06	0.544757	4.32741	+	-	20.6	3	-
246	Tail-anchored protein insertion receptor WRB	WRB	1.04036e+06	1.06474e+06	1.16354e+06	1.22903e+06	1.30486e+06	1.31653e+06	0.237348	2.87501	-	-	42.1	6	-
247	Membrane-associated progesterone receptor component 1	PGRMC1	1.23183e+07	1.2649e+07	1.27309e+07	1.43962e+07	1.39859e+07	1.35865e+07	0.154556	3.03325	-	-	45.1	14	-
248	Transcription elongation factor SPT5	SUPT5H	5.89973e+06	6.00071e+06	6.14513e+06	5.29754e+06	5.48641e+06	5.569e+06	-0.142208	2.7491	-	-	36.1	38	-
249	Transcription initiation factor TFIID subunit 4	TAF4	495493	525877	536312	479175	483154	480377	-0.109821	1.37713	-	-	11.3	10	-
250	DNA fragmentation factor subunit alpha	DFFA	1.0407e+07	1.03696e+07	1.01732e+07	1.03823e+07	1.01033e+07	9.99839e+06	-0.0219902	0.336543	-	-	16.9	8	-
252	Regulatory factor X-associated protein	RFXAP	1.24479e+06	1.27222e+06	1.23111e+06	1.13915e+06	1.18228e+06	1.22859e+06	-0.0788872	1.08827	-	-	21	5	-
253	Huntingtin-interacting protein 1	HIP1	1.85507e+06	1.86562e+06	1.96432e+06	1.67199e+06	1.74224e+06	1.84688e+06	-0.112523	1.46046	-	-	19.9	22	-
254	Chloride intracellular channel protein 1	CLIC1	2.48897e+07	2.4998e+07	2.38527e+07	2.53234e+07	2.45569e+07	2.37612e+07	-0.00210469	0.0212684	-	-	78.4	18	-
255	Eukaryotic translation initiation factor 3 subunit F	EIF3F	7.84679e+06	7.8471e+06	7.83302e+06	6.20691e+06	6.41334e+06	6.24232e+06	-0.318932	5.85221	-	-	38.4	14	-
256	NEDD4-like E3 ubiquitin-protein ligase WWP2	WWP2	153539	139905	161766	132578	143568	156900	-0.0728482	0.387572	-	-	4.6	4	-
257	Aryl hydrocarbon receptor nuclear translocator-like protein 1	ARNTL	251634	257986	283494	263326	269000	289024	0.051235	0.346503	-	-	14.6	7	-
258	Pyruvate dehydrogenase protein X component, mitochondrial	PDHX	7.88336e+06	8.34252e+06	8.48615e+06	8.18364e+06	8.45204e+06	8.45813e+06	0.0226594	0.270169	-	-	58.5	28	-
259	Sulfhydryl oxidase 1	QSOX1	440653	422666	457466	352841	351008	350359	-0.324491	4.03462	-	-	15.8	11	-
260	Dynactin subunit 6	DCTN6	1.49592e+06	1.54578e+06	1.64695e+06	1.39329e+06	1.48884e+06	1.63429e+06	-0.0559399	0.41244	-	-	28.4	6	-
261	Acetyl-coenzyme A transporter 1	SLC33A1	3.17164e+06	3.15781e+06	3.2739e+06	3.69833e+06	3.61877e+06	3.60951e+06	0.186339	3.67278	-	-	26.2	15	-
262	Neural Wiskott-Aldrich syndrome protein	WASL	1.79685e+06	1.77882e+06	1.78891e+06	1.55058e+06	1.64027e+06	1.62438e+06	-0.156277	2.76061	-	-	34.3	18	-
263	Importin-5	IPO5	4.84121e+07	5.08763e+07	4.94302e+07	4.99349e+07	4.84802e+07	4.75694e+07	-0.0267589	0.367047	-	-	3	5	-
265	DNA-directed RNA polymerase, mitochondrial	POLRMT	262247	284496	274463	226836	252251	240610	-0.190914	1.91299	-	-	12.7	13	-
266	Eukaryotic elongation factor 2 kinase	EEF2K	338237	317688	363572	293830	312293	342517	-0.104609	0.731025	-	-	14.3	10	-
267	Histone deacetylase complex subunit SAP18	SAP18	3.80707e+06	3.6026e+06	3.51915e+06	3.00234e+06	3.06012e+06	2.95342e+06	-0.276963	4.33382	-	-	43.8	8	-
268	Echinoderm microtubule-associated protein-like 1	EML1	1.14147e+06	1.11743e+06	1.26058e+06	1.06975e+06	1.07671e+06	1.18339e+06	-0.0794456	0.681379	-	-	25.6	19	-
269	Insulin-like growth factor 2 mRNA-binding protein 3	IGF2BP3	4.76926e+06	4.44046e+06	4.26847e+06	3.24792e+06	3.42178e+06	3.32111e+06	-0.430756	5.25313	-	-	35.9	21	-
273	RNA 3-terminal phosphate cyclase	RTCA	3.10225e+06	3.14523e+06	3.24632e+06	3.09699e+06	3.1136e+06	3.10146e+06	-0.0276293	0.402356	-	-	36.1	13	-
274	Phosphatidylinositol 4-phosphate 3-kinase C2 domain-containing subunit alpha	PIK3C2A	1.10558e+06	1.02413e+06	1.06375e+06	1.20895e+06	1.22502e+06	1.19413e+06	0.184717	2.85767	-	-	14.8	22	-
275	Interferon-related developmental regulator 1	IFRD1	797883	819242	907939	1.1295e+06	1.1646e+06	1.15725e+06	0.452982	4.86192	-	-	18.7	10	-
276	Phosphatidylinositol 3-kinase regulatory subunit beta	PIK3R2	355943	363531	370016	324335	341473	350558	-0.100802	1.11784	-	-	19.6	12	-
277	Golgi integral membrane protein 4	GOLIM4	1.89199e+06	1.86521e+06	1.90613e+06	2.00855e+06	2.05584e+06	2.23402e+06	0.15188	2.12795	-	-	24.4	17	-
278	Beta-mannosidase	MANBA	2.81743e+06	2.84175e+06	3.04987e+06	3.56311e+06	3.49858e+06	3.70243e+06	0.306157	4.38943	-	-	24.9	21	-
279	Agrin;Agrin N-terminal 110 kDa subunit;Agrin C-terminal 110 kDa subunit;Agrin C-terminal 90 kDa fragment;Agrin C-terminal 22 kDa fragment	AGRN	182941	173706	176749	243480	238257	246655	0.449697	4.75386	-	-	7.1	11	-
280	Procollagen-lysine,2-oxoglutarate 5-dioxygenase 2	PLOD2	1.55475e+06	1.55161e+06	1.66438e+06	2.19577e+06	2.14696e+06	2.28952e+06	0.475545	5.80496	-	-	26.8	17	-
281	Exocyst complex component 5	EXOC5	1.45134e+06	1.46045e+06	1.51617e+06	1.18071e+06	1.20203e+06	1.20652e+06	-0.302754	4.81528	-	-	32.8	22	-
283	Cytochrome c oxidase subunit NDUFA4	NDUFA4	7.08621e+06	7.0061e+06	6.68246e+06	5.77111e+06	5.4735e+06	5.26982e+06	-0.331646	4.65039	-	-	55.6	5	-
284	26S proteasome non-ATPase regulatory subunit 14	PSMD14	1.70163e+07	1.72761e+07	1.86159e+07	1.45175e+07	1.43178e+07	1.56541e+07	-0.250027	3.35619	-	-	45.5	14	-
285	Zinc finger protein 593	ZNF593	707427	611957	737890	893432	892728	859700	0.367332	3.36474	-	-	59.7	7	-
286	Myc box-dependent-interacting protein 1	BIN1	4.35445e+06	4.24129e+06	4.45905e+06	3.80154e+06	3.80144e+06	3.92034e+06	-0.179873	3.42519	-	-	42.1	16	-
287	Importin subunit alpha-4	KPNA3	1.20847e+06	1.15639e+06	1.1499e+06	1.29108e+06	1.28924e+06	1.29745e+06	0.142151	2.44589	-	-	19	8	-
288	Serine/threonine-protein kinase 25	STK25	833602	879215	891241	554989	579741	582136	-0.600723	6.44703	+	-	19.2	9	-
290	B-cell CLL/lymphoma 9 protein	BCL9	214415	201769	239920	247725	281691	285097	0.312881	2.36828	-	-	3.9	5	-
291	Ladinin-1	LAD1	9.32183e+06	9.21302e+06	9.46149e+06	8.93303e+06	8.87987e+06	9.4616e+06	-0.0381936	0.553811	-	-	56.5	31	-
292	Fatty-acid amide hydrolase 1	FAAH	403920	425716	440304	498971	485887	505005	0.231138	2.94209	-	-	9.5	7	-
294	von Willebrand factor A domain-containing protein 5A	VWA5A	97906.9	98665.1	105712	94829.7	100878	109860	0.0138164	0.0629599	-	-	6	3	-
295	Pescadillo homolog	PES1	3.92361e+06	3.6497e+06	3.53346e+06	2.8354e+06	2.95088e+06	2.97473e+06	-0.341195	4.51303	-	-	44.2	25	-
297	Receptor-binding cancer antigen expressed on SiSo cells	EBAG9	1.02757e+06	1.08924e+06	1.1607e+06	1.30271e+06	1.30833e+06	1.33127e+06	0.268163	3.43236	-	-	23.5	5	-
300	Membrane-associated phosphatidylinositol transfer protein 1	PITPNM1	26191.5	30632.8	32628.1	28372.8	27196.1	27560.7	-0.0999219	0.385482	-	-	2.9	3	+
301	U3 small nucleolar ribonucleoprotein protein MPP10	MPHOSPH10	2.64327e+06	2.4162e+06	2.30936e+06	2.65593e+06	2.61276e+06	2.42232e+06	0.0628744	0.539786	-	-	22.8	15	-
302	Nucleolar protein 56	NOP56	1.20864e+07	1.11488e+07	1.08868e+07	1.28929e+07	1.21287e+07	1.21541e+07	0.124531	1.67509	-	-	56.2	36	-
303	ATP-dependent RNA helicase DDX3X	DDX3X	1.04002e+07	9.28782e+06	9.12232e+06	7.42789e+06	7.69922e+06	7.41824e+06	-0.351514	4.21946	-	-	16.5	12	-
304	Ribonuclease T2	RNASET2	753819	766140	702144	747154	758152	730649	0.0098257	0.0781341	-	-	33.6	8	-
305	Podocalyxin	PODXL	6.19605e+06	6.67927e+06	6.3758e+06	7.76684e+06	7.45894e+06	7.1302e+06	0.215532	3.2168	-	-	14.4	10	-
306	Protein CYR61	CYR61	1.6388e+06	1.53838e+06	1.41164e+06	600537	557026	598984	-1.38357	8.44496	+	-	27.3	11	-
308	Pirin	PIR	430381	404196	420081	450490	448821	432000	0.0857757	0.994265	-	-	23.4	6	-
309	Peroxisomal targeting signal 2 receptor	PEX7	247218	254788	279902	349630	330430	320924	0.357466	3.45275	-	-	12.9	3	-
310	Importin subunit alpha-3	KPNA4	1.03925e+07	1.0543e+07	1.11019e+07	1.148e+07	1.11937e+07	1.12982e+07	0.0850848	1.52767	-	-	28.4	12	-
312	Transcription factor E2F3	E2F3	260397	298026	303149	255908	271918	263702	-0.119491	0.939641	-	-	24.9	7	-
313	Serine/threonine-protein phosphatase 6 catalytic subunit;Serine/threonine-protein phosphatase 6 catalytic subunit, N-terminally processed	PPP6C	7.45047e+06	7.69075e+06	7.95479e+06	9.01874e+06	8.85123e+06	8.95218e+06	0.216254	4.01906	-	-	43.6	13	-
315	Nucleoside diphosphate kinase, mitochondrial	NME4	285085	295297	318321	279045	288287	320862	-0.0180266	0.096789	-	-	23.5	6	-
316	Cocaine esterase	CES2	73420.3	70157.2	76830	123808	113336	136137	0.757039	4.90788	+	-	11.4	5	+
317	Lysosomal alpha-mannosidase;Lysosomal alpha-mannosidase A peptide;Lysosomal alpha-mannosidase B peptide;Lysosomal alpha-mannosidase C peptide;Lysosomal alpha-mannosidase D peptide;Lysosomal alpha-mannosidase E peptide	MAN2B1	3.82029e+06	4.09736e+06	4.11334e+06	3.70072e+06	3.86512e+06	4.02515e+06	-0.0537748	0.612895	-	-	26.4	22	-
318	Ubiquitin-conjugating enzyme E2 C	UBE2C	2.34789e+06	2.32537e+06	2.3558e+06	1.6177e+06	1.64146e+06	1.72993e+06	-0.495134	6.48591	-	-	54.2	12	-
319	Pyridoxal kinase	PDXK	4.74164e+06	4.81513e+06	5.20704e+06	5.97962e+06	6.05537e+06	6.04113e+06	0.29322	4.38473	-	-	33.3	13	-
320	Acyl-CoA desaturase	SCD	7.5185e+06	6.77956e+06	7.57781e+06	8.37991e+06	7.28961e+06	8.25012e+06	0.127925	1.17505	-	-	17	7	-
322	Lipid phosphate phosphohydrolase 3	PPAP2B	142730	155564	148670	171325	183922	163479	0.214006	1.90398	-	-	14.5	4	-
323	AT-rich interactive domain-containing protein 1A	ARID1A	1.52806e+06	1.54718e+06	1.6025e+06	1.33055e+06	1.36149e+06	1.28667e+06	-0.233607	3.71456	-	-	14.2	23	-
327	C2 domain-containing protein 2-like	C2CD2L	880778	919493	1.00708e+06	870494	870642	930414	-0.0699809	0.611005	-	-	22.4	12	-
328	Transmembrane protein 194A	TMEM194A	788429	822415	844464	884892	856507	925446	0.119077	1.53316	-	-	17.3	7	-
330	Thioredoxin domain-containing protein 9	TXNDC9	1.16022e+06	1.16922e+06	1.16459e+06	1.18707e+06	1.15853e+06	1.21606e+06	0.027384	0.334703	-	-	31.9	8	-
331	Dihydropyrimidinase-related protein 4	DPYSL4	425241	418170	449857	367725	377552	388999	-0.188921	2.34834	-	-	22	9	-
333	TRAF-type zinc finger domain-containing protein 1	TRAFD1	1.07761e+06	1.03745e+06	1.02518e+06	944320	983967	1.03403e+06	-0.0848195	1.03417	-	-	20.4	10	-
334	Cytochrome c oxidase subunit 7A-related protein, mitochondrial	COX7A2L	2.29896e+06	2.26026e+06	2.24398e+06	2.30803e+06	2.28918e+06	2.29225e+06	0.0182408	0.25102	-	-	34.2	5	-
335	Acyl carrier protein, mitochondrial	NDUFAB1	642451	631973	673060	742938	763337	730216	0.1999	2.88605	-	-	21.2	3	-
336	Ubiquitin domain-containing protein UBFD1	UBFD1	4.42733e+06	4.51929e+06	4.34021e+06	3.74904e+06	3.75621e+06	3.67877e+06	-0.248426	4.68231	-	-	36.2	10	-
338	Citron Rho-interacting kinase	CIT	827805	822333	891933	729396	733853	777924	-0.181376	2.33	-	-	11.6	25	-
339	Coatomer subunit epsilon	COPE	1.85192e+06	1.88559e+06	1.83155e+06	1.76515e+06	1.71436e+06	1.75892e+06	-0.0883189	1.59968	-	-	47.1	13	-
341	AP-3 complex subunit delta-1	AP3D1	9.39088e+06	8.8834e+06	8.88739e+06	8.41511e+06	8.35127e+06	8.14383e+06	-0.124482	2.35379	-	-	31.1	37	-
342	Copper chaperone for superoxide dismutase	CCS	1.05383e+06	1.02866e+06	1.10185e+06	1.13298e+06	1.13813e+06	1.12511e+06	0.0935119	1.39697	-	-	18.6	6	-
345	Segment polarity protein dishevelled homolog DVL-1;Putative segment polarity protein dishevelled homolog DVL1P1	DVL1;DVL1P1	195208	183036	222332	196878	174018	190126	-0.0954531	0.544016	-	-	7.3	3	-
346	Segment polarity protein dishevelled homolog DVL-2	DVL2	1.03755e+06	973746	1.04508e+06	881054	913306	919958	-0.170768	2.48174	-	-	17.3	10	-
347	Chromodomain-helicase-DNA-binding protein 1	CHD1	153497	146013	144841	108267	133491	131269	-0.258303	1.74771	-	-	1.9	3	-
348	Golgi SNAP receptor complex member 2	GOSR2	3.11299e+06	3.19759e+06	3.33199e+06	3.72607e+06	3.68668e+06	3.67245e+06	0.201683	3.60932	-	-	34.4	6	-
349	Torsin-1A	TOR1A	2.16895e+06	2.13655e+06	2.22085e+06	2.40666e+06	2.37813e+06	2.56008e+06	0.169884	2.75307	-	-	25.9	9	-
350	Torsin-1B	TOR1B	950085	916616	969272	1.16122e+06	1.15798e+06	1.21129e+06	0.316103	4.55815	-	-	31.8	9	-
351	Syntaxin-16	STX16	54204.7	58079.5	67417.8	64428.5	70019.3	61516.4	0.128948	0.61089	-	-	11.5	3	+
353	Disintegrin and metalloproteinase domain-containing protein 10	ADAM10	7.58107e+06	7.53547e+06	7.41861e+06	7.56679e+06	7.62545e+06	7.76586e+06	0.0268006	0.446836	-	-	42.5	30	-
354	ATP-binding cassette sub-family D member 4	ABCD4	353880	403645	428942	297489	326839	310121	-0.340959	2.81286	-	-	14.7	8	-
355	Etoposide-induced protein 2.4 homolog	EI24	2.79893e+06	2.94762e+06	2.95169e+06	2.42356e+06	2.44321e+06	2.42158e+06	-0.254705	4.41811	-	-	24.4	10	-
356	Tumor protein p53-inducible protein 11	TP53I11	1.03687e+06	1.11784e+06	1.16354e+06	1.3572e+06	1.36268e+06	1.46779e+06	0.336416	3.84953	-	-	24.3	5	-
357	Prostaglandin E synthase	PTGES	844855	859652	836144	725011	757143	700917	-0.219465	3.17949	-	-	19.1	4	-
358	Histone-lysine N-methyltransferase 2D	KMT2D	306107	337844	339539	306726	286844	291588	-0.150939	1.49822	-	-	1.1	7	-
359	Apoptotic protease-activating factor 1	APAF1	198925	194215	210164	170927	164797	170069	-0.253732	2.71673	-	-	6.7	7	-
360	Serine/threonine-protein kinase RIO3	RIOK3	3.36302e+06	3.45784e+06	3.30811e+06	2.97957e+06	2.99601e+06	3.02193e+06	-0.170674	3.38837	-	-	24.7	14	-
361	Inositol monophosphatase 2	IMPA2	5.55831e+06	6.11752e+06	6.30008e+06	7.13726e+06	7.53824e+06	7.61063e+06	0.31155	3.81601	-	-	35.2	10	-
362	Dual specificity mitogen-activated protein kinase kinase 7	MAP2K7	1.11964e+06	1.10929e+06	1.11095e+06	542660	589168	608164	-0.942356	7.75718	+	-	13.8	6	-
363	Acyl-coenzyme A thioesterase 8	ACOT8	1.32253e+06	1.38467e+06	1.42263e+06	1.31882e+06	1.32623e+06	1.28667e+06	-0.0703953	0.969069	-	-	43.3	11	-
364	CDP-diacylglycerol--inositol 3-phosphatidyltransferase	CDIPT	4.52946e+06	4.97321e+06	4.99922e+06	5.27049e+06	5.62591e+06	5.40833e+06	0.169996	2.33744	-	-	18.3	4	-
365	Programmed cell death protein 5	PDCD5	3.27572e+07	3.53379e+07	3.49897e+07	4.56614e+07	4.95856e+07	4.62723e+07	0.457028	5.61188	-	-	81.6	13	-
366	Protein arginine N-methyltransferase 5;Protein arginine N-methyltransferase 5, N-terminally processed	PRMT5	2.95886e+07	2.93472e+07	2.92099e+07	3.02033e+07	2.96976e+07	2.91254e+07	0.0142031	0.209432	-	-	48.4	32	-
367	Na(+)/H(+) exchange regulatory cofactor NHE-RF1	SLC9A3R1	2.56612e+07	2.70752e+07	2.71591e+07	3.74675e+07	3.92413e+07	3.56888e+07	0.49183	6.01202	-	-	77.4	30	-
368	Serine/threonine-protein kinase Chk1	CHEK1	4.89262e+06	4.81201e+06	4.91715e+06	3.9643e+06	4.01829e+06	4.11113e+06	-0.273962	5.09096	-	-	39.9	20	-
369	Tumor necrosis factor receptor superfamily member 10B	TNFRSF10B	1.31605e+06	1.31775e+06	1.44443e+06	1.37261e+06	1.36398e+06	1.46445e+06	0.0434324	0.397945	-	-	21.9	8	-
370	Fucose-1-phosphate guanylyltransferase	FPGT	1.49891e+06	1.53082e+06	1.60146e+06	1.3216e+06	1.27113e+06	1.33474e+06	-0.237551	3.63348	-	-	30.1	15	-
371	Tripeptidyl-peptidase 1	TPP1	3.70699e+06	3.68874e+06	3.703e+06	3.79746e+06	3.69742e+06	3.72374e+06	0.0154105	0.219816	-	-	26.3	11	-
372	Guanine nucleotide-binding protein subunit beta-5	GNB5	79602.5	80847.4	99068.9	87922.4	89350.9	94904.6	0.0752481	0.336094	-	-	18.4	5	+
373	Transcription elongation regulator 1	TCERG1	1.7324e+06	1.65757e+06	1.74844e+06	1.48655e+06	1.60794e+06	1.71606e+06	-0.09721	0.987953	-	-	17.5	21	-
374	Kinetochore protein NDC80 homolog	NDC80	931586	919493	964533	742451	809689	810629	-0.253885	3.30853	-	-	19.9	14	-
375	Transportin-2	TNPO2	2.74386e+06	2.64874e+06	2.7089e+06	2.4005e+06	2.44582e+06	2.46122e+06	-0.148733	2.94503	-	-	16.7	11	-
376	Heparan sulfate glucosamine 3-O-sulfotransferase 1	HS3ST1	124487	127180	142121	88867	93614	110969	-0.428442	2.72429	-	-	13.4	4	-
377	Protein unc-13 homolog B	UNC13B	78913.7	70314.2	79545.1	76882.9	82151.3	71411.1	0.0104095	0.0415497	-	-	4	5	+
379	DNA-directed RNA polymerase III subunit RPC1	POLR3A	754501	737592	804804	705195	715705	752131	-0.0795378	0.872227	-	-	16.1	18	-
380	Ras-related protein M-Ras	MRAS	413996	436764	454017	523251	545452	551425	0.312967	3.7572	-	-	44.2	9	-
381	Tetraspanin-4	TSPAN4	885552	1.00917e+06	1.10488e+06	1.07591e+06	1.13108e+06	1.22656e+06	0.198723	1.44529	-	-	6.7	3	-
382	Proteasome subunit alpha type-7	PSMA7	8.01379e+07	8.49212e+07	8.70354e+07	9.12642e+07	9.62369e+07	9.50966e+07	0.165274	2.63347	-	-	25.8	9	-
384	Secretory carrier-associated membrane protein 3	SCAMP3	1.4805e+07	1.56904e+07	1.53256e+07	1.83863e+07	1.8236e+07	1.8667e+07	0.271332	4.91976	-	-	46.1	19	-
385	Phytanoyl-CoA dioxygenase, peroxisomal	PHYH	168978	169875	177820	154939	159124	168694	-0.0984879	0.844868	-	-	23.1	8	-
386	5-oxoprolinase	OPLAH	1.49371e+06	1.54265e+06	1.69945e+06	1.3392e+06	1.33382e+06	1.46482e+06	-0.193906	2.0654	-	-	22.7	24	-
387	Transcription regulator protein BACH1	BACH1	1.53062e+06	1.62148e+06	1.70419e+06	1.73293e+06	1.71935e+06	1.85914e+06	0.129734	1.54739	-	-	26.4	18	-
388	[3-methyl-2-oxobutanoate dehydrogenase [lipoamide]] kinase, mitochondrial	BCKDK	3.71603e+06	3.96559e+06	4.15712e+06	3.50952e+06	3.55238e+06	3.65486e+06	-0.142336	1.99772	-	-	45.1	11	-
389	Microsomal glutathione S-transferase 3	MGST3	3.43463e+06	3.39668e+06	3.32204e+06	4.04037e+06	4.00419e+06	3.64197e+06	0.201455	2.87246	-	-	30.9	5	-
390	Gem-associated protein 2	GEMIN2	882909	846582	883555	815610	789447	796655	-0.121519	1.88828	-	-	11.6	3	-
391	Interferon regulatory factor 6	IRF6	110950	107428	120960	100691	94503.5	91056.8	-0.244863	1.94386	-	-	11.3	4	-
392	Tax1-binding protein 3	TAX1BP3	653934	630436	625904	578961	565737	626908	-0.109863	1.23938	-	-	45.2	4	-
393	PDZ domain-containing protein GIPC1	GIPC1	1.53684e+06	1.55383e+06	1.59719e+06	1.50216e+06	1.53809e+06	1.54286e+06	-0.0325183	0.435662	-	-	42.9	13	-
396	Mitochondrial import inner membrane translocase subunit Tim23;Putative mitochondrial import inner membrane translocase subunit Tim23B	TIMM23;TIMM23B	5.73648e+06	6.36445e+06	6.63546e+06	6.15342e+06	6.55663e+06	6.56393e+06	0.0428351	0.349467	-	-	37.3	8	-
397	Histone acetyltransferase type B catalytic subunit	HAT1	2.51122e+06	2.53679e+06	2.27553e+06	1.68302e+06	1.56293e+06	1.44673e+06	-0.643166	5.47772	+	-	35.3	12	-
398	Peripheral plasma membrane protein CASK	CASK	4.77037e+06	4.6629e+06	4.63465e+06	4.39781e+06	4.41846e+06	4.48588e+06	-0.08069	1.67485	-	-	33	29	-
399	Phospholipase D2	PLD2	1.42926e+06	1.4556e+06	1.5826e+06	1.42918e+06	1.49448e+06	1.61199e+06	0.0214971	0.14968	-	-	24.1	22	-
400	Proepiregulin;Epiregulin	EREG	318485	387394	335521	384867	409238	363144	0.155471	1.0871	-	-	19.5	3	-
401	Cytochrome b-c1 complex subunit 8	UQCRQ	8.43158e+06	8.9097e+06	8.61077e+06	6.37783e+06	6.61988e+06	6.39829e+06	-0.419922	6.28746	-	-	67.1	9	-
402	Myosin regulatory light chain 12A;Myosin regulatory light chain 12B	MYL12A;MYL12B	6.3928e+06	5.90651e+06	6.53311e+06	5.63758e+06	5.47285e+06	5.40201e+06	-0.188553	2.81326	-	-	18.1	4	-
403	Hepatocyte growth factor-regulated tyrosine kinase substrate	HGS	7.48457e+06	7.49561e+06	7.36971e+06	6.84206e+06	6.92817e+06	6.95615e+06	-0.108793	2.51522	-	-	26.5	22	-
404	Aurora kinase A	AURKA	742805	736557	754483	554193	549183	574096	-0.413434	5.44707	-	-	26.6	8	-
405	Ras-related protein Rab-7L1	RAB29	1.36217e+06	1.39272e+06	1.47684e+06	1.21412e+06	1.18912e+06	1.20629e+06	-0.228649	3.46845	-	-	35	7	-
406	Calmegin	CLGN	479458	457314	517387	573184	581401	646370	0.308353	2.97814	-	-	13.4	6	-
407	Down syndrome critical region protein 3	DSCR3	169958	167713	165984	135590	146497	142047	-0.248575	2.58914	-	-	17.8	3	-
408	Protein phosphatase 1 regulatory subunit 12A	PPP1R12A	1.35254e+07	1.3217e+07	1.38823e+07	1.2345e+07	1.23305e+07	1.28147e+07	-0.115786	2.2875	-	-	42.2	57	-
409	Very long-chain acyl-CoA synthetase	SLC27A2	674846	640908	703537	675784	711301	761236	0.0886886	0.820817	-	-	16.8	10	-
410	Cyclin-G-associated kinase	GAK	1.87638e+06	1.81498e+06	1.81952e+06	1.89301e+06	2.01083e+06	1.98179e+06	0.0946029	1.52659	-	-	19.1	23	-
413	Exportin-1	XPO1	1.13857e+07	1.15081e+07	1.11588e+07	8.31966e+06	8.76912e+06	8.38603e+06	-0.41896	6.39907	-	-	32.1	34	-
414	TATA-binding protein-associated factor 172	BTAF1	1.73811e+06	1.75646e+06	1.98735e+06	1.4953e+06	1.66023e+06	1.8885e+06	-0.123991	0.758655	-	-	23.1	39	-
415	Rho guanine nucleotide exchange factor 10	ARHGEF10	1.3002e+06	1.29868e+06	1.3255e+06	1.11529e+06	1.14985e+06	1.11628e+06	-0.21492	3.74402	-	-	17.8	20	-
416	Zinc finger protein 609	ZNF609	1.67273e+06	1.61302e+06	1.75309e+06	1.32757e+06	1.3655e+06	1.45466e+06	-0.28099	3.62016	-	-	16.2	20	-
418	Protein transport protein Sec16A	SEC16A	1.26482e+06	1.25602e+06	1.36568e+06	1.36863e+06	1.44914e+06	1.47782e+06	0.144663	1.8653	-	-	13.8	25	-
419	Plexin-B2	PLXNB2	1.12382e+07	1.12236e+07	1.23992e+07	1.23251e+07	1.22806e+07	1.26053e+07	0.0956039	1.31642	-	-	37.1	57	-
420	Apoptosis-resistant E3 ubiquitin protein ligase 1	AREL1	29139.3	32211	31548.7	29995.5	27357.7	30714.8	-0.0774914	0.319622	-	-	3.9	3	+
421	Protein KHNYN	KHNYN	107932	119733	136540	104797	105507	122924	-0.125518	0.594032	-	-	4.4	3	-
422	Tectonin beta-propeller repeat-containing protein 2	TECPR2	2.20212e+06	2.23232e+06	2.3612e+06	2.24221e+06	2.29525e+06	2.31293e+06	0.0121139	0.124088	-	-	21	28	-
423	U2 snRNP-associated SURP motif-containing protein	U2SURP	4.76909e+06	4.66035e+06	4.55865e+06	8.76898e+06	9.0235e+06	8.78518e+06	0.926136	9.46202	+	-	25.9	29	-
424	Synaptojanin-2	SYNJ2	85955.2	101427	101457	87884.6	99069.3	97667.3	-0.0189427	0.0754684	-	-	2.9	4	+
425	Kinesin-like protein KIF3B;Kinesin-like protein KIF3B, N-terminally processed	KIF3B	917690	866967	925727	693244	714241	735208	-0.338882	4.44816	-	-	15.3	10	-
426	Phosphoribosylformylglycinamidine synthase	PFAS	9.77875e+06	9.34125e+06	9.19519e+06	9.54442e+06	9.3307e+06	9.88033e+06	0.0223517	0.266546	-	-	33.9	37	-
428	Serine/threonine-protein phosphatase 6 regulatory ankyrin repeat subunit A	ANKRD28	1.49686e+06	1.47114e+06	1.55066e+06	1.34755e+06	1.29673e+06	1.4274e+06	-0.151052	2.08731	-	-	22.5	19	-
429	Rho guanine nucleotide exchange factor 11	ARHGEF11	32853.6	27517.4	27475.7	23365.6	25838	27840.7	-0.187824	0.783143	-	-	2	3	+
430	Mitochondrial ribonuclease P protein 3	KIAA0391	192813	202928	189931	157803	145521	152725	-0.361119	3.59258	-	-	11.5	6	-
431	Inhibitor of nuclear factor kappa-B kinase subunit alpha	CHUK	1.79719e+06	1.7281e+06	1.74456e+06	1.69068e+06	1.76936e+06	1.7199e+06	-0.0248799	0.303388	-	-	23.9	17	-
432	U6 snRNA-associated Sm-like protein LSm1	LSM1	503310	537023	487583	560248	572701	451103	0.0450742	0.205227	-	-	35.3	4	-
433	Niemann-Pick C1 protein	NPC1	3.49217e+06	3.59791e+06	3.71475e+06	4.26806e+06	4.18968e+06	4.27094e+06	0.236808	4.22644	-	-	14.2	17	-
434	1-acyl-sn-glycerol-3-phosphate acyltransferase beta	AGPAT2	612828	592985	627913	619905	616124	625496	0.0220747	0.216866	-	-	14.7	5	-
435	Sphingolipid delta(4)-desaturase DES1	DEGS1	640320	638713	707858	779309	813366	855117	0.301599	3.33359	-	-	19.2	7	-
436	Secretory carrier-associated membrane protein 1	SCAMP1	1.04241e+07	1.15311e+07	1.18695e+07	1.29436e+07	1.33599e+07	1.38888e+07	0.250454	3.09599	-	-	46.2	17	-
437	Secretory carrier-associated membrane protein 2	SCAMP2	1.6093e+06	1.5826e+06	1.84766e+06	1.85036e+06	1.7929e+06	1.9663e+06	0.157049	1.46762	-	-	16.7	6	-
438	Actin-related protein 2/3 complex subunit 1B	ARPC1B	2.82775e+07	2.67612e+07	2.88062e+07	3.12871e+07	2.9857e+07	3.02812e+07	0.125296	2.15342	-	-	51.6	21	-
439	Actin-related protein 2/3 complex subunit 2	ARPC2	2.11755e+07	2.11321e+07	2.35258e+07	2.47029e+07	2.47977e+07	2.5166e+07	0.183431	2.64742	-	-	51	23	-
440	Actin-related protein 2/3 complex subunit 3	ARPC3	1.46779e+07	1.47599e+07	1.43107e+07	1.22128e+07	1.16948e+07	1.20752e+07	-0.282039	5.17588	-	-	53.4	10	-
441	Protein Mdm4	MDM4	132739	128668	152148	137609	148363	147436	0.0706894	0.402233	-	-	14.5	5	-
443	Zinc finger and BTB domain-containing protein 7B	ZBTB7B	611993	570257	595456	678290	630052	653345	0.142032	1.80375	-	-	18.2	8	-
444	DNA-directed RNA polymerases I and III subunit RPAC1	POLR1C	1.42074e+06	1.31784e+06	1.45599e+06	1.24703e+06	1.23837e+06	1.26239e+06	-0.161241	2.2743	-	-	36.4	10	-
445	Phospholipid scramblase 1	PLSCR1	1.24828e+06	1.25545e+06	1.34929e+06	1.40572e+06	1.40021e+06	1.45379e+06	0.145478	2.13456	-	-	22.8	5	-
446	Membrane-associated progesterone receptor component 2	PGRMC2	7.96093e+06	8.47486e+06	8.55268e+06	1.03982e+07	1.05988e+07	1.04538e+07	0.332514	5.26396	-	-	47.1	12	-
447	Centrin-3	CETN3	1.29389e+06	1.2875e+06	1.41619e+06	2.00606e+06	1.89063e+06	1.96568e+06	0.553321	5.97637	+	-	23.4	5	-
449	Prefoldin subunit 6	PFDN6	5.31877e+06	5.78551e+06	5.50337e+06	6.84027e+06	7.19751e+06	6.39705e+06	0.298368	3.71682	-	-	62	14	-
450	WD repeat-containing protein 46	WDR46	2.35786e+06	2.16047e+06	2.16693e+06	2.32145e+06	2.22192e+06	2.30587e+06	0.0358889	0.374382	-	-	37.9	22	-
451	NF-kappa-B-repressing factor	NKRF	867139	796176	831917	637236	672933	656975	-0.342554	4.33049	-	-	9.3	6	-
452	Dihydroxyacetone phosphate acyltransferase	GNPAT	6.01396e+06	6.25422e+06	6.1639e+06	6.26627e+06	6.19823e+06	6.24158e+06	0.0214617	0.325469	-	-	40.3	28	-
453	Laminin subunit alpha-5	LAMA5	399965	393863	473785	509361	559846	535567	0.344329	2.8412	-	-	4.3	15	-
456	Protein CASC3	CASC3	1.58185e+06	1.87211e+06	2.16087e+06	1.68342e+06	1.93826e+06	1.99604e+06	0.00846559	0.0276827	-	-	23.2	15	-
457	28S ribosomal protein S12, mitochondrial	MRPS12	239622	205032	221109	163112	145304	154794	-0.522028	4.09484	+	-	30.4	3	-
459	Peroxisomal acyl-coenzyme A oxidase 3	ACOX3	3.19082e+06	3.15649e+06	3.52873e+06	3.8611e+06	3.82943e+06	4.05141e+06	0.251057	3.26091	-	-	34.6	20	-
460	Protein RER1	RER1	4.11729e+06	3.99371e+06	4.15087e+06	4.74541e+06	4.87992e+06	4.94512e+06	0.248853	4.53461	-	-	41.3	7	-
461	Surfeit locus protein 4	SURF4	4.08856e+06	4.19592e+06	4.70032e+06	4.26338e+06	4.26464e+06	4.60605e+06	0.0182039	0.124099	-	-	22.3	6	-
462	Mitogen-activated protein kinase 13	MAPK13	1.55799e+06	1.58754e+06	1.60923e+06	1.42968e+06	1.47582e+06	1.4891e+06	-0.113731	1.99881	-	-	34.8	11	-
463	Serine palmitoyltransferase 1	SPTLC1	8.26927e+06	8.20697e+06	8.33471e+06	8.70673e+06	8.7202e+06	8.65226e+06	0.0719419	1.64195	-	-	27.9	16	-
464	Serine palmitoyltransferase 2	SPTLC2	6.20909e+06	6.2894e+06	6.11642e+06	6.46821e+06	6.14811e+06	6.39024e+06	0.0297957	0.439257	-	-	52.1	27	-
465	Fanconi anemia group G protein	FANCG	203980	218201	234177	155546	184464	177787	-0.34362	2.6068	-	-	7.9	5	-
469	Phosphomannomutase 2	PMM2	4.54728e+06	4.65517e+06	4.46293e+06	3.80253e+06	4.00332e+06	3.60716e+06	-0.260936	3.77849	-	-	41.5	11	-
471	DNA-directed RNA polymerase III subunit RPC7	POLR3G	2.08993e+06	2.10211e+06	2.19602e+06	2.17072e+06	2.22008e+06	2.29187e+06	0.0650406	0.958726	-	-	38.1	9	-
472	Transmembrane 9 superfamily member 1	TM9SF1	2.0872e+06	2.17395e+06	2.35779e+06	2.48382e+06	2.43074e+06	2.62537e+06	0.189049	2.30565	-	-	25.8	10	-
473	Type II inositol 3,4-bisphosphate 4-phosphatase	INPP4B	300549	305547	348646	301974	345410	354472	0.0692164	0.386245	-	-	8.4	7	-
474	E3 ubiquitin-protein ligase Midline-1	MID1	915048	919000	985572	855530	903543	925285	-0.0708544	0.766332	-	-	17.2	12	-
475	High mobility group protein B3	HMGB3	9.12064e+06	9.59443e+06	9.7818e+06	1.12593e+07	1.16048e+07	1.17884e+07	0.282518	4.60509	-	-	52	14	-
476	Protein phosphatase 1G	PPM1G	4.17185e+06	4.1069e+06	4.12348e+06	3.81814e+06	3.90254e+06	4.11051e+06	-0.0686647	1.08981	-	-	40.3	19	-
477	Phosphatidylinositol 3,4,5-trisphosphate 5-phosphatase 2	INPPL1	256084	248237	252828	205031	216519	229881	-0.218422	2.28531	-	-	11	12	-
478	Fanconi anemia group A protein	FANCA	96398	108463	111512	98698.4	93028.2	102008	-0.105318	0.647275	-	-	2.7	4	-
479	Eukaryotic translation initiation factor 3 subunit D	EIF3D	6.8482e+06	6.47336e+06	6.26501e+06	5.19751e+06	5.37099e+06	5.00285e+06	-0.330599	4.55764	-	-	55.7	24	-
480	Eukaryotic translation initiation factor 3 subunit H	EIF3H	1.05315e+07	1.07288e+07	1.05996e+07	9.18677e+06	9.53995e+06	9.17109e+06	-0.191788	3.96992	-	-	45.7	18	-
481	Monocarboxylate transporter 6	SLC16A5	226060	213368	266455	269272	246209	325830	0.249709	1.24535	-	-	5	3	-
482	Histone deacetylase 3	HDAC3	1.09287e+06	1.23103e+06	1.14658e+06	1.08834e+06	1.12566e+06	1.1346e+06	-0.0500823	0.477629	-	-	19.9	7	-
483	Branched-chain-amino-acid aminotransferase, mitochondrial	BCAT2	4.57498e+06	4.7114e+06	4.86967e+06	6.06025e+06	5.92845e+06	5.63615e+06	0.315999	4.70737	-	-	46.9	15	-
484	Baculoviral IAP repeat-containing protein 5	BIRC5	522184	521635	508185	368252	358145	343124	-0.537661	5.85087	+	-	26.1	3	-
485	Importin-8	IPO8	383478	392770	408519	319592	355141	339668	-0.224828	2.51869	-	-	10	8	-
486	Syntaxin-7	STX7	2.44124e+06	2.56367e+06	2.49236e+06	3.11648e+06	3.11685e+06	3.02713e+06	0.304875	5.07521	-	-	43.9	8	-
487	Monocarboxylate transporter 7	SLC16A6	305920	330561	355687	249585	240145	266068	-0.391149	3.46794	-	-	11.3	5	-
489	Monocarboxylate transporter 4	SLC16A3	1.11947e+07	1.10099e+07	1.16316e+07	1.45643e+07	1.40509e+07	1.40709e+07	0.335378	5.53004	-	-	25.4	17	-
490	High affinity copper uptake protein 1	SLC31A1	414465	427549	452719	541526	508841	574244	0.326652	3.42972	-	-	16.3	3	-
491	Canalicular multispecific organic anion transporter 2	ABCC3	97310.1	99265.2	103893	96096.4	101636	108884	0.0278798	0.144594	-	-	4.7	5	-
492	Multidrug resistance-associated protein 4	ABCC4	1.51118e+07	1.56189e+07	1.65604e+07	1.64842e+07	1.66956e+07	1.68434e+07	0.0820077	1.27361	-	-	39.4	58	-
493	Multidrug resistance-associated protein 5	ABCC5	344827	353223	358881	281481	293298	302478	-0.269239	3.29335	-	-	8.5	12	-
494	DNA-directed RNA polymerase I subunit RPA34	CD3EAP	986570	951058	923879	1.16142e+06	1.16113e+06	1.07273e+06	0.246279	3.27612	-	-	31.8	12	-
495	Toll-like receptor 3	TLR3	173590	176517	204553	179448	197091	205240	0.0705911	0.382936	-	-	8	6	-
496	Prolyl 4-hydroxylase subunit alpha-2	P4HA2	3.7919e+06	3.73888e+06	3.95299e+06	5.13438e+06	5.11162e+06	5.38132e+06	0.444485	6.17681	-	-	45	21	-
497	Melanoma-associated antigen B2	MAGEB2	1.64903e+07	1.56986e+07	1.53939e+07	1.32816e+07	1.31549e+07	1.24331e+07	-0.291797	4.45625	-	-	35.4	14	-
498	Calpain-5	CAPN5	1.9081e+06	1.95744e+06	2.06003e+06	2.0165e+06	2.01267e+06	2.11645e+06	0.0529486	0.651314	-	-	38	22	-
499	Synaptobrevin homolog YKT6	YKT6	1.25126e+07	1.25438e+07	1.273e+07	1.54651e+07	1.52084e+07	1.49232e+07	0.270949	5.28992	-	-	16.2	5	-
503	Actin-related protein 2/3 complex subunit 5	ARPC5	1.95089e+07	1.82353e+07	2.02061e+07	2.034e+07	1.84041e+07	2.02131e+07	0.024659	0.198502	-	-	60.3	10	-
504	DNA-directed RNA polymerase II subunit RPB4	POLR2D	7.28313e+06	7.36343e+06	7.67561e+06	6.80368e+06	6.86937e+06	7.15151e+06	-0.100159	1.79315	-	-	56.3	9	-
507	3-phosphoinositide-dependent protein kinase 1;Putative 3-phosphoinositide-dependent protein kinase 2	PDPK1;PDPK2P	1.04982e+06	1.08069e+06	1.09522e+06	760566	767535	834279	-0.45042	5.23796	-	-	30.2	14	-
508	Tapasin	TAPBP	142457	148166	160241	141715	174256	168930	0.100881	0.534635	-	-	7.8	3	-
509	Period circadian protein homolog 1	PER1	221183	215850	230434	159383	165860	176511	-0.412465	3.97468	-	-	13.1	12	-
510	RING finger protein 113A	RNF113A	1.748e+06	1.87483e+06	1.90301e+06	1.95526e+06	2.15033e+06	2.27837e+06	0.206391	2.16625	-	-	26.2	8	-
511	Claudin-3	CLDN3	996289	1.09417e+06	1.17842e+06	1.49113e+06	1.53971e+06	1.59849e+06	0.504815	4.72175	+	-	15.9	5	-
512	Intermediate conductance calcium-activated potassium channel protein 4	KCNN4	1.06952e+06	1.05965e+06	1.12042e+06	1.25797e+06	1.23468e+06	1.2749e+06	0.213676	3.4384	-	-	21.5	9	-
513	Pre-mRNA-splicing factor ATP-dependent RNA helicase DHX15	DHX15	2.95093e+07	2.99661e+07	3.05413e+07	2.59935e+07	2.58749e+07	2.70268e+07	-0.190392	3.80677	-	-	49.1	51	-
514	mRNA cap guanine-N7 methyltransferase	RNMT	1.81415e+07	1.79657e+07	1.8362e+07	1.86667e+07	1.88337e+07	1.87066e+07	0.0453549	0.937925	-	-	50.4	28	-
515	Zinc finger ZZ-type and EF-hand domain-containing protein 1	ZZEF1	3.75337e+07	3.10372e+07	2.75458e+07	4.96744e+07	4.29913e+07	3.98922e+07	0.469546	2.63036	-	-	12.9	34	-
516	Arf-GAP with SH3 domain, ANK repeat and PH domain-containing protein 2	ASAP2	28498.3	22650.3	26531.8	28939.6	22706.3	38890	0.192469	0.464308	-	-	5.1	4	+
517	TELO2-interacting protein 1 homolog	TTI1	591141	568465	625734	513795	538466	508709	-0.193078	2.37569	-	-	8	8	-
518	Plexin-B1	PLXNB1	56925.8	56503.7	63973.1	65893.1	58783.3	69120.4	0.126584	0.658063	-	-	3.4	7	+
520	Signal-induced proliferation-associated 1-like protein 1	SIPA1L1	167674	164130	172447	139130	149361	158560	-0.175456	1.53502	-	-	7.2	11	-
521	Zinc finger and BTB domain-containing protein 24	ZBTB24	213034	195670	219157	270037	265984	243434	0.312187	2.89646	-	-	10.5	3	-
522	Cytochrome b5 type B	CYB5B	1.95081e+07	2.02312e+07	2.1712e+07	3.02441e+07	3.10687e+07	3.17567e+07	0.600012	6.64259	+	-	77.3	12	-
523	U4/U6 small nuclear ribonucleoprotein Prp4	PRPF4	3.95472e+06	3.97702e+06	3.96077e+06	3.3732e+06	3.40518e+06	3.51177e+06	-0.208998	4.12781	-	-	49.9	23	-
524	D-3-phosphoglycerate dehydrogenase	PHGDH	5.11264e+07	5.77507e+07	5.33422e+07	5.62883e+07	5.92368e+07	5.38144e+07	0.0627127	0.599349	-	-	45.6	29	-
525	NADH dehydrogenase [ubiquinone] iron-sulfur protein 4, mitochondrial	NDUFS4	1.88653e+06	1.97462e+06	1.86756e+06	2.01879e+06	1.99119e+06	2.06541e+06	0.0850293	1.37109	-	-	32.6	5	-
526	G-protein coupled receptor 39	GPR39	275895	270012	306901	289456	314332	339594	0.144841	1.06782	-	-	12.1	5	-
527	Septin-4	SEPT4	24501	30616.4	36940.9	21979.6	27234.1	35763.1	-0.124104	0.253688	-	-	8.2	3	+
528	Cytoplasmic dynein 1 light intermediate chain 2	DYNC1LI2	3.96845e+06	4.015e+06	4.21218e+06	3.36445e+06	3.53861e+06	3.55984e+06	-0.221059	3.628	-	-	40.7	18	-
530	26S proteasome non-ATPase regulatory subunit 3	PSMD3	4.16733e+07	4.40076e+07	4.66498e+07	3.9308e+07	4.12373e+07	4.28122e+07	-0.100651	1.19942	-	-	70.4	46	-
531	RNA binding protein fox-1 homolog 2	RBFOX2	434524	448625	482361	402476	398249	425409	-0.154546	1.68308	-	-	18.2	5	-
532	Bifunctional 3-phosphoadenosine 5-phosphosulfate synthase 1;Sulfate adenylyltransferase;Adenylyl-sulfate kinase	PAPSS1	1.30105e+07	1.31447e+07	1.31517e+07	1.02958e+07	1.00063e+07	1.01713e+07	-0.36731	6.49152	-	-	46.2	27	-
535	Centromere/kinetochore protein zw10 homolog	ZW10	1.95515e+06	1.86924e+06	2.02023e+06	1.63689e+06	1.6739e+06	1.63541e+06	-0.240145	3.78741	-	-	26.4	19	-
538	Beta-1,4-galactosyltransferase 5	B4GALT5	364834	373650	447516	436341	418187	439965	0.132042	0.914691	-	-	21.6	7	-
539	U4/U6.U5 tri-snRNP-associated protein 1	SART1	1.34708e+07	1.24427e+07	1.26959e+07	1.48665e+07	1.46085e+07	1.46977e+07	0.194991	3.44905	-	-	54.1	48	-
540	Kunitz-type protease inhibitor 2	SPINT2	2.84522e+06	2.84759e+06	2.95065e+06	2.26527e+06	2.20869e+06	2.28394e+06	-0.354971	5.65667	-	-	27.4	7	-
541	Glycosylphosphatidylinositol anchor attachment 1 protein	GPAA1	1.57486e+06	1.53624e+06	1.60677e+06	1.52006e+06	1.47105e+06	1.61608e+06	-0.0351077	0.35985	-	-	14.5	12	-
542	Death-associated protein kinase 3	DAPK3	270695	258282	383795	220253	251698	187475	-0.456131	1.77245	-	-	7.7	3	-
543	Transforming growth factor beta-1-induced transcript 1 protein	TGFB1I1	329107	404508	357004	272682	348958	296729	-0.250416	1.43318	-	-	8.3	3	-
544	Zinc finger and BTB domain-containing protein 43	ZBTB43	216614	219623	260996	204176	210715	224480	-0.120831	0.763955	-	-	11.1	4	-
545	AP-5 complex subunit zeta-1	AP5Z1	231072	242072	272634	239453	228755	253382	-0.0452944	0.255432	-	-	5.9	4	-
546	Heat shock 70 kDa protein 12A	HSPA12A	2.22581e+06	2.2199e+06	2.32396e+06	1.92742e+06	1.88152e+06	1.97944e+06	-0.225919	3.78784	-	-	33.2	23	-
548	CBP80/20-dependent translation initiation factor	CTIF	266382	248336	282366	288382	280531	308622	0.139542	1.21257	-	-	16.1	7	-
549	Inositol hexakisphosphate and diphosphoinositol-pentakisphosphate kinase 2	PPIP5K2	6.25965e+06	6.3148e+06	6.39617e+06	5.87432e+06	5.91825e+06	6.27205e+06	-0.0711651	1.19281	-	-	28.6	31	-
550	Mitogen-activated protein kinase kinase kinase 7	MAP3K7	432845	439328	464583	378772	389983	397126	-0.196916	2.51694	-	-	20.9	11	-
551	Eukaryotic translation elongation factor 1 epsilon-1	EEF1E1	2.8644e+06	3.0669e+06	3.10664e+06	2.26557e+06	2.39505e+06	2.45181e+06	-0.34553	4.51358	-	-	42	8	-
552	LYR motif-containing protein 1	LYRM1	166557	164212	163046	160646	152138	150966	-0.0911176	0.818316	-	-	32	4	-
553	RNA-binding protein Musashi homolog 1	MSI1	77203.6	78268.7	70688.2	67656.9	68694.8	60389	-0.20195	1.33985	-	-	10.2	3	+
554	Receptor-interacting serine/threonine-protein kinase 2	RIPK2	4.3258e+06	4.426e+06	4.52008e+06	4.48352e+06	4.49927e+06	4.56479e+06	0.0298513	0.458659	-	-	50.4	20	-
555	WD repeat-containing protein 62	WDR62	442606	443233	460660	408740	427191	447498	-0.0699487	0.70606	-	-	8.7	12	-
556	Heterogeneous nuclear ribonucleoprotein R	HNRNPR	3.08451e+06	2.89255e+06	2.72179e+06	2.36649e+06	2.38247e+06	2.12785e+06	-0.339113	3.57378	-	-	31.3	18	-
557	U4/U6 small nuclear ribonucleoprotein Prp3	PRPF3	1.89932e+06	1.82066e+06	1.64875e+06	1.60298e+06	1.56781e+06	1.50335e+06	-0.197875	2.24584	-	-	24	17	-
558	Thioredoxin-like protein 1	TXNL1	5.39558e+06	5.42892e+06	5.22552e+06	4.92856e+06	4.82774e+06	4.81591e+06	-0.139232	2.89718	-	-	61.6	16	-
560	Tumor protein D54	TPD52L2	4.84096e+07	5.04168e+07	5.31043e+07	5.51439e+07	5.63155e+07	5.9746e+07	0.172517	2.45985	-	-	12.2	3	-
561	ER membrane protein complex subunit 8	EMC8	1.58092e+06	1.469e+06	1.48651e+06	1.34616e+06	1.24162e+06	1.28531e+06	-0.228113	3.13385	-	-	43.3	8	-
562	ERI1 exoribonuclease 3	ERI3	1.19227e+06	1.12697e+06	1.20003e+06	1.20547e+06	1.09539e+06	1.15171e+06	-0.0281359	0.249418	-	-	49.2	7	-
563	Synaptojanin-1	SYNJ1	48502.5	52011.5	49345.9	56405.6	56708.2	48571.6	0.106564	0.536324	-	-	8.3	10	+
564	Acidic fibroblast growth factor intracellular-binding protein	FIBP	1.96589e+06	1.94116e+06	2.01786e+06	1.96938e+06	1.96613e+06	2.01288e+06	0.00580956	0.0638297	-	-	42.9	14	-
565	Eukaryotic translation initiation factor 4 gamma 3	EIF4G3	773392	752487	806605	635416	666696	680191	-0.234686	3.15668	-	-	10.2	15	-
566	Peptidyl-prolyl cis-trans isomerase H	PPIH	1.49541e+06	1.42946e+06	1.35251e+06	1.08317e+06	1.09518e+06	986621	-0.434888	4.60974	-	-	40.1	9	-
567	Membrane-bound transcription factor site-2 protease	MBTPS2	281760	276966	317572	260611	251361	256764	-0.186385	1.76435	-	-	4.8	3	-
568	Serine protease HTRA2, mitochondrial	HTRA2	2.84795e+06	2.65902e+06	2.9298e+06	2.68138e+06	2.62654e+06	2.82123e+06	-0.053052	0.568777	-	-	31.7	12	-
569	Protein Mis18-beta	OIP5	51143.4	55497.6	55744.5	43125	54996.4	60567.4	-0.0464666	0.139143	-	-	10.9	3	+
570	Aflatoxin B1 aldehyde reductase member 2	AKR7A2	1.07719e+07	1.06967e+07	1.11218e+07	1.18896e+07	1.14106e+07	1.05543e+07	0.0533587	0.589419	-	-	35.9	10	-
571	Prominin-1	PROM1	4.16094e+06	4.46389e+06	4.60072e+06	5.04946e+06	5.16955e+06	5.25731e+06	0.227807	3.40167	-	-	23.8	20	-
572	Band 4.1-like protein 2	EPB41L2	1.74331e+07	1.72703e+07	1.77886e+07	1.67775e+07	1.69993e+07	1.7386e+07	-0.037048	0.648289	-	-	9.8	7	-
574	Trans-Golgi network integral membrane protein 2	TGOLN2	7.60451e+06	7.86608e+06	8.08425e+06	7.01655e+06	7.07211e+06	7.20392e+06	-0.14531	2.8237	-	-	43	16	-
575	DNA repair protein RAD51 homolog 3	RAD51C	344170	372236	344353	255600	272699	255612	-0.436025	4.48944	-	-	13.8	5	-
576	Beta-1,4-glucuronyltransferase 1	B4GAT1	183427	199862	218683	210490	200605	212327	0.0537797	0.318701	-	-	10.4	4	-
577	Mediator of RNA polymerase II transcription subunit 7	MED7	142687	149301	155095	123659	119834	114160	-0.321923	3.0151	-	-	20.6	6	-
578	Phospholipid-transporting ATPase IC	ATP8B1	645819	641319	691369	720795	718949	761236	0.154065	1.99241	-	-	14.9	17	-
579	Bcl-2-like protein 11	BCL2L11	66334.6	53907	74831.4	48217.7	50307	50216.8	-0.378462	1.89731	-	-	39.8	3	+
580	Forkhead box protein O3	FOXO3	336208	388331	394418	263853	301890	290659	-0.384428	3.08142	-	-	6.2	4	-
581	DNA repair protein XRCC3	XRCC3	284539	286888	307356	239443	249680	265894	-0.21947	2.24713	-	-	19.1	6	-
583	Epsilon-sarcoglycan	SGCE	118579	118977	128683	103057	100464	123656	-0.167966	0.997302	-	-	8.7	3	-
584	E3 ubiquitin-protein ligase RNF13	RNF13	500395	519745	513265	607348	581976	596692	0.219965	3.22252	-	-	12.1	5	-
585	Carbonic anhydrase 12	CA12	110046	101674	119027	121889	118684	132309	0.174423	1.21566	-	-	8.2	3	-
587	Synaptotagmin-7	SYT7	71594.3	80854.8	75926	87127	99588.9	88865.2	0.270317	1.92813	-	-	9.8	4	+
588	Density-regulated protein	DENR	5.9288e+06	5.6276e+06	6.05065e+06	6.69083e+06	6.61109e+06	6.72176e+06	0.186186	3.3727	-	-	64.1	12	-
589	Exportin-T	XPOT	1.19611e+06	1.13067e+06	1.23955e+06	1.01984e+06	1.03229e+06	1.11881e+06	-0.169728	2.04343	-	-	18.1	15	-
590	Protein sprouty homolog 2	SPRY2	164178	154644	195721	171066	166066	224480	0.119963	0.428902	-	-	12.4	3	-
591	2-deoxynucleoside 5-phosphate N-hydrolase 1	DNPH1	1.98388e+07	2.16475e+07	2.26028e+07	2.75028e+07	2.83861e+07	2.79361e+07	0.38929	4.77991	-	-	48.9	8	-
593	Mitochondrial import inner membrane translocase subunit TIM44	TIMM44	8.5228e+06	8.43294e+06	8.39716e+06	6.30614e+06	6.36214e+06	6.42864e+06	-0.408828	6.88462	-	-	50	24	-
594	Trafficking protein particle complex subunit 3	TRAPPC3	5.6948e+06	5.65703e+06	5.95001e+06	6.04196e+06	5.92172e+06	5.97138e+06	0.0521724	0.894432	-	-	42.8	10	-
595	Charged multivesicular body protein 2a	CHMP2A	8.79329e+06	8.90312e+06	8.82418e+06	9.89202e+06	9.80138e+06	9.63627e+06	0.145183	3.32843	-	-	45.9	15	-
596	Cytoplasmic protein NCK2	NCK2	98784.9	98854.2	97600	85429.7	85360	94804.3	-0.154408	1.19283	-	-	15.8	6	+
597	Tetraspanin-6	TSPAN6	605863	655803	606998	700562	737281	636571	0.149034	1.40306	-	-	19.2	5	-
598	Pleiotropic regulator 1	PLRG1	8.03561e+06	7.69412e+06	8.20185e+06	8.38687e+06	8.11078e+06	8.61905e+06	0.0697964	1.07115	-	-	54.3	23	-
599	Regulator of G-protein signaling 10	RGS10	2.99816e+06	3.02695e+06	3.09886e+06	2.80368e+06	2.76962e+06	2.93818e+06	-0.100583	1.74681	-	-	47.9	8	-
600	BUB3-interacting and GLEBS motif-containing protein ZNF207	ZNF207	2.45206e+06	2.45138e+06	2.2996e+06	2.75635e+06	2.68956e+06	2.7168e+06	0.181021	3.09504	-	-	23.5	12	-
601	NADH dehydrogenase [ubiquinone] 1 beta subcomplex subunit 5, mitochondrial	NDUFB5	5.11528e+06	4.50877e+06	4.96899e+06	5.54879e+06	4.89272e+06	4.97832e+06	0.0793228	0.661788	-	-	33.3	9	-
602	NADH dehydrogenase [ubiquinone] 1 beta subcomplex subunit 3	NDUFB3	5.61321e+06	5.46567e+06	5.09834e+06	5.94322e+06	5.76422e+06	5.61026e+06	0.0990614	1.37251	-	-	44.9	6	-
604	NADH dehydrogenase [ubiquinone] 1 alpha subcomplex subunit 2	NDUFA2	1.77929e+06	1.91371e+06	1.76493e+06	1.48914e+06	1.59645e+06	1.58412e+06	-0.224754	3.0827	-	-	36.4	5	-
605	ATPase ASNA1	ASNA1	8.36543e+06	8.271e+06	8.67142e+06	6.47009e+06	6.20767e+06	6.63206e+06	-0.390492	5.75807	-	-	45.4	13	-
606	Mitotic checkpoint serine/threonine-protein kinase BUB1	BUB1	219359	213713	225232	178016	191667	193868	-0.224898	2.36292	-	-	5.8	5	-
607	Mitotic checkpoint protein BUB3	BUB3	2.3981e+07	2.42869e+07	2.38395e+07	2.60005e+07	2.5582e+07	2.42183e+07	0.0714466	1.21997	-	-	51.2	18	-
608	Lipid phosphate phosphohydrolase 2	PPAP2C	1.95353e+06	1.98029e+06	1.98953e+06	2.35585e+06	2.33777e+06	2.40176e+06	0.260418	4.75003	-	-	20.1	6	-
609	Alpha-actinin-4	ACTN4	1.61007e+08	1.58038e+08	1.66562e+08	1.72548e+08	1.72542e+08	1.75917e+08	0.101795	1.90984	-	-	50.7	60	-
610	Maleylacetoacetate isomerase	GSTZ1	1.85379e+06	1.80948e+06	1.91826e+06	1.82739e+06	1.76339e+06	1.86645e+06	-0.0324726	0.380123	-	-	32.4	10	-
611	Probable 18S rRNA (guanine-N(7))-methyltransferase	WBSCR22	3.50964e+06	3.29303e+06	3.3173e+06	3.98479e+06	3.70067e+06	3.8086e+06	0.1836	2.86457	-	-	34.5	11	-
612	Glutamyl-tRNA(Gln) amidotransferase subunit C, mitochondrial	GATC	100379	106778	105854	90546.3	98597.4	92465.3	-0.15294	1.22869	-	-	34.6	4	+
613	HIV Tat-specific factor 1	HTATSF1	2.56493e+06	2.60633e+06	2.58106e+06	2.40348e+06	2.50472e+06	2.54324e+06	-0.0574878	0.91641	-	-	20.9	18	-
616	5-AMP-activated protein kinase subunit beta-2	PRKAB2	349711	350001	391082	331265	340941	341551	-0.103795	0.976824	-	-	26.8	5	-
617	AP-1 complex subunit gamma-1	AP1G1	5.65967e+06	5.50948e+06	5.67206e+06	5.20666e+06	5.27217e+06	5.26152e+06	-0.0974245	2.12238	-	-	24.8	22	-
618	Syntaxin-6	STX6	1.44742e+06	1.49375e+06	1.56043e+06	1.77599e+06	1.75233e+06	1.87896e+06	0.264492	3.73	-	-	36.5	10	-
620	Synaptogyrin-2	SYNGR2	4.51216e+06	4.68041e+06	4.56699e+06	5.45155e+06	5.40722e+06	5.45553e+06	0.24586	4.81035	-	-	21	7	-
621	Synaptogyrin-3	SYNGR3	341297	363219	381085	396003	388172	421135	0.151503	1.54136	-	-	18.3	4	-
622	Small glutamine-rich tetratricopeptide repeat-containing protein alpha	SGTA	3.26098e+06	3.01429e+06	3.11497e+06	2.97072e+06	2.81941e+06	2.94723e+06	-0.103594	1.56083	-	-	39.6	14	-
623	Lipoyl synthase, mitochondrial	LIAS	553402	542112	596328	686811	704575	720899	0.321147	3.92473	-	-	31.2	10	-
624	Alpha-endosulfine	ENSA	1.45424e+06	1.40637e+06	1.47457e+06	1.61183e+06	1.56694e+06	1.69599e+06	0.168749	2.56075	-	-	65	10	-
625	Mitochondrial carnitine/acylcarnitine carrier protein	SLC25A20	4.8777e+06	4.9977e+06	5.22524e+06	5.7738e+06	5.67299e+06	5.69202e+06	0.183203	3.37109	-	-	36.5	15	-
626	Asparagine--tRNA ligase, cytoplasmic	NARS	2.75827e+07	2.69157e+07	2.66114e+07	2.56117e+07	2.50353e+07	2.61843e+07	-0.0782618	1.5407	-	-	50.7	39	-
628	Unconventional myosin-Ib	MYO1B	1.0511e+07	1.01748e+07	1.03703e+07	1.10505e+07	1.13195e+07	1.12412e+07	0.114119	2.54459	-	-	38.4	43	-
629	Sjoegren syndrome nuclear autoantigen 1	SSNA1	1.75167e+06	1.81803e+06	1.7926e+06	1.0426e+06	1.02305e+06	1.06233e+06	-0.77762	8.24466	+	-	43.7	5	-
630	Peroxisomal membrane protein PMP34	SLC25A17	845170	866721	996564	892538	935739	955736	0.0429527	0.284843	-	-	17.3	7	-
631	Cleavage and polyadenylation specificity factor subunit 5	NUDT21	1.81842e+07	1.82921e+07	1.62525e+07	6.8858e+06	6.75406e+06	4.40164e+06	-1.57431	5.53736	+	-	59.9	17	-
632	LanC-like protein 1	LANCL1	6.0536e+06	6.0899e+06	5.74588e+06	6.27512e+06	6.09756e+06	5.52577e+06	-0.00089676	0.00617853	-	-	36.1	14	-
633	Striatin	STRN	6.28309e+06	6.18418e+06	6.54296e+06	6.29401e+06	7.78567e+06	1.17714e+07	0.394006	1.22678	-	-	46	28	-
634	U3 small nucleolar RNA-interacting protein 2	RRP9	1.75107e+07	1.6542e+07	1.66476e+07	2.71668e+07	2.61981e+07	2.45144e+07	0.618415	6.71363	+	-	45.1	23	-
635	Protein SCO2 homolog, mitochondrial	SCO2	550052	585300	570627	430206	399768	356269	-0.528045	4.41912	+	-	25.9	6	-
636	Hyaluronidase-3	HYAL3	1624.14	3361.26	3718.73	4993.39	2842.84	3546.09	0.436698	0.568048	-	-	10.9	3	+
637	A-kinase anchor protein 8	AKAP8	1.76207e+06	1.7678e+06	1.80805e+06	1.80681e+06	1.85223e+06	1.83895e+06	0.0426442	0.659591	-	-	20.4	14	-
638	Putative GTP-binding protein 6	GTPBP6	1.37956e+06	1.29909e+06	1.44339e+06	1.33582e+06	1.19649e+06	1.3828e+06	-0.0756806	0.606951	-	-	36.2	13	-
639	Glucose-6-phosphate translocase	SLC37A4	2.11576e+06	2.09126e+06	2.33524e+06	2.5397e+06	2.46024e+06	2.71345e+06	0.238157	2.79425	-	-	10	5	-
640	Zinc finger and BTB domain-containing protein 14	ZBTB14	2.6015e+06	2.90841e+06	3.13516e+06	2.87119e+06	2.923e+06	2.72299e+06	-0.0179408	0.105659	-	-	23.2	10	-
641	Isocitrate dehydrogenase [NAD] subunit beta, mitochondrial	IDH3B	1.09569e+07	1.08989e+07	1.13483e+07	1.01974e+07	1.01969e+07	1.02816e+07	-0.114037	2.49763	-	-	43.4	18	-
642	Nardilysin	NRD1	6.68316e+06	6.7341e+06	6.89303e+06	5.73293e+06	5.74838e+06	5.98464e+06	-0.21782	4.17228	-	-	33.2	40	-
643	Calumenin	CALU	1.32654e+07	1.35935e+07	1.46045e+07	1.74109e+07	1.76437e+07	1.88974e+07	0.380113	4.75878	-	-	14	5	-
644	Calumenin	CALU	1.16065e+06	1.19297e+06	1.27935e+06	1.67706e+06	1.71078e+06	1.72981e+06	0.495432	5.83021	-	-	7	4	-
645	Probable phospholipid-transporting ATPase IIB	ATP9B	926641	837951	836191	798886	874905	872646	-0.0300653	0.216885	-	-	11.4	14	-
646	Putative adenosylhomocysteinase 2	AHCYL1	1.5544e+07	1.58803e+07	1.58431e+07	1.4778e+07	1.51596e+07	1.55067e+07	-0.0569594	1.07237	-	-	23.8	16	-
647	Kinesin-like protein KIF1C	KIF1C	212795	209808	221687	178126	204293	166910	-0.234817	1.7912	-	-	6.9	7	-
648	Exostosin-like 3	EXTL3	790765	766971	865948	836888	839596	850198	0.0619425	0.600267	-	-	17.7	15	-
649	Origin recognition complex subunit 5	ORC5	261676	282342	299642	169605	176556	164086	-0.723904	5.68177	+	-	11.5	6	-
650	NADH dehydrogenase [ubiquinone] iron-sulfur protein 5	NDUFS5	1.247e+06	1.21468e+06	1.22021e+06	1.18449e+06	1.17306e+06	1.25904e+06	-0.0264314	0.279729	-	-	52.8	6	-
651	Retinal rod rhodopsin-sensitive cGMP 3,5-cyclic phosphodiesterase subunit delta	PDE6D	836995	808934	889535	2.16247e+06	2.15673e+06	2.18075e+06	1.35928	9.68247	+	-	33.3	4	-
653	Peroxisome biogenesis factor 1	PEX1	659220	654266	731304	453840	482069	542480	-0.470037	3.87202	-	-	10.9	15	-
655	Double-strand-break repair protein rad21 homolog	RAD21	3.89164e+06	3.70995e+06	3.87614e+06	3.08049e+06	3.05882e+06	3.15387e+06	-0.304382	5.10136	-	-	40.7	25	-
656	Mitochondrial import inner membrane translocase subunit Tim8 A	TIMM8A	407518	454560	410803	135670	160957	151858	-1.50676	7.82503	+	-	38.1	3	-
658	Putative pre-mRNA-splicing factor ATP-dependent RNA helicase DHX16	DHX16	4.93311e+06	4.74e+06	5.0068e+06	3.5991e+06	3.69102e+06	3.8024e+06	-0.404235	5.86658	-	-	36.5	36	-
659	Sjoegren syndrome/scleroderma autoantigen 1	SSSCA1	4.46143e+06	4.32399e+06	3.94371e+06	3.27397e+06	3.03821e+06	2.87364e+06	-0.470761	4.60385	-	-	51.3	8	-
662	SH3 domain-binding protein 5	SH3BP5	105042	100432	122903	110693	111351	120467	0.0652046	0.31486	-	-	13.6	6	-
664	Mediator of RNA polymerase II transcription subunit 14	MED14	783349	781512	820052	668168	706647	767443	-0.156793	1.69018	-	-	14	17	-
665	Phosphoribosyl pyrophosphate synthase-associated protein 2	PRPSAP2	1.2817e+07	1.30411e+07	1.3617e+07	1.38255e+07	1.34456e+07	1.35951e+07	0.0503441	0.830662	-	-	55	19	-
666	Guanine nucleotide-binding protein G(I)/G(S)/G(O) subunit gamma-7	GNG7	741211	761447	775209	615113	661066	671023	-0.227068	3.00453	-	-	72.1	5	-
667	SWI/SNF-related matrix-associated actin-dependent regulator of chromatin subfamily A member 5	SMARCA5	2.96636e+06	2.79637e+06	2.47445e+06	2.12886e+06	2.2165e+06	1.97547e+06	-0.3796	3.41724	-	-	20	21	-
668	Adenylate cyclase type 3	ADCY3	207118	220946	248175	221566	231478	249009	0.056435	0.308789	-	-	7.4	7	-
669	C-Jun-amino-terminal kinase-interacting protein 4	SPAG9	7.72309e+06	7.36852e+06	8.00929e+06	6.89634e+06	6.94411e+06	7.18397e+06	-0.135275	2.25347	-	-	36.2	45	-
672	Nucleolar pre-ribosomal-associated protein 1	URB1	5809.37	7680.23	8455.64	6916.93	4975.27	8508.67	-0.121868	0.197035	-	-	1.9	3	+
673	E3 ubiquitin-protein ligase MGRN1	MGRN1	1.22254e+06	1.14809e+06	1.14364e+06	1.24494e+06	1.25149e+06	1.31554e+06	0.117541	1.64958	-	-	27	10	-
675	Intron-binding protein aquarius	AQR	5.27035e+06	5.55699e+06	5.95645e+06	4.26497e+06	4.53648e+06	4.9559e+06	-0.2878	2.93319	-	-	30.6	49	-
676	Dynamin-like 120 kDa protein, mitochondrial;Dynamin-like 120 kDa protein, form S1	OPA1	1.05784e+07	1.06606e+07	1.09105e+07	8.37444e+06	8.42807e+06	8.31566e+06	-0.355958	6.30344	-	-	45.7	49	-
677	Germinal-center associated nuclear protein	MCM3AP	36690.6	30717.5	32917.1	27611.2	26166.7	27954.7	-0.292411	1.59288	-	-	2.8	4	+
678	Kinesin-like protein KIF1B	KIF1B	3.18707e+06	3.23935e+06	3.4965e+06	3.14452e+06	3.26796e+06	3.46296e+06	-0.00687157	0.0509662	-	-	15.3	26	-
679	E3 ubiquitin-protein ligase MARCH6	MARCH6	676551	686760	683939	593676	598930	580340	-0.207636	3.28614	-	-	17.4	12	-
680	Lysine-specific histone demethylase 1A	KDM1A	3.10514e+06	3.05835e+06	3.13469e+06	1.83346e+06	1.96266e+06	2.06777e+06	-0.666761	6.75782	+	-	33.9	25	-
681	TBC1 domain family member 4	TBC1D4	4.36613e+06	4.35966e+06	4.42645e+06	3.54482e+06	3.63255e+06	3.63788e+06	-0.282309	5.28152	-	-	25.1	31	-
682	PH domain leucine-rich repeat-containing protein phosphatase 1	PHLPP1	59045.9	60630.2	69395.6	55125	46173	52777.5	-0.29568	1.70054	-	-	2.1	3	+
683	Frizzled-6	FZD6	4.30995e+06	4.29086e+06	4.41441e+06	4.32523e+06	4.29924e+06	4.38838e+06	-0.000203882	0.00237963	-	-	29.7	20	-
685	Fatty acid desaturase 1	FADS1	1.26891e+06	1.2575e+06	1.31479e+06	1.09371e+06	1.11036e+06	1.16104e+06	-0.191101	3.00505	-	-	20	10	-
686	Periplakin	PPL	4.71683e+06	4.68213e+06	4.98529e+06	4.58603e+06	4.7876e+06	5.06851e+06	0.00514955	0.0417858	-	-	36.3	62	-
687	Non-syndromic hearing impairment protein 5	DFNA5	443714	444482	480627	501238	504871	512797	0.151041	1.906	-	-	21.4	10	-
689	Mannosyl-oligosaccharide 1,2-alpha-mannosidase IB	MAN1A2	2.41259e+06	2.40453e+06	2.51292e+06	2.31618e+06	2.22116e+06	2.39321e+06	-0.081231	1.18818	-	-	23.6	14	-
690	Myelin protein zero-like protein 2	MPZL2	258897	288507	311895	330977	323444	346990	0.224364	1.88543	-	-	18.1	4	-
691	Long-chain-fatty-acid--CoA ligase 4	ACSL4	5.20002e+06	5.10982e+06	5.01362e+06	3.94094e+06	4.13501e+06	3.99752e+06	-0.344036	5.61692	-	-	31.3	19	-
692	Sorting nexin-3	SNX3	2.22769e+06	2.30169e+06	2.23204e+06	2.17728e+06	2.27236e+06	2.22832e+06	-0.0179758	0.21937	-	-	40.1	8	-
693	Syntaxin-10	STX10	645222	696714	731199	812796	834161	858573	0.274845	3.20562	-	-	43	10	-
694	Protein O-GlcNAcase	MGEA5	1.24317e+07	1.26293e+07	1.21832e+07	1.2349e+07	1.19953e+07	1.21629e+07	-0.0287761	0.47074	-	-	38	37	-
695	Adenylate cyclase type 9	ADCY9	98622.9	110461	117766	109461	119671	120394	0.0992637	0.5668	-	-	3.4	4	-
696	Vinexin	SORBS3	2.6304e+06	2.68968e+06	2.78282e+06	2.06025e+06	2.11269e+06	2.23687e+06	-0.338628	4.71077	-	-	44.1	14	-
699	Protein-tyrosine sulfotransferase 1	TPST1	284105	274623	306807	298255	284794	314519	0.0528023	0.376631	-	-	14.9	5	-
700	Pre-mRNA-processing factor 17	CDC40	4.52946e+06	4.62829e+06	4.47582e+06	4.76331e+06	4.86896e+06	4.75e+06	0.0771779	1.54652	-	-	43.7	25	-
701	Beta-1,4-galactosyltransferase 3;N-acetyllactosamine synthase;Beta-N-acetylglucosaminylglycopeptide beta-1,4-galactosyltransferase;Beta-N-acetylglucosaminyl-glycolipid beta-1,4-galactosyltransferase	B4GALT3	278103	272585	325096	322436	326752	353060	0.197977	1.54173	-	-	12	5	-
702	Beta-1,4-galactosyltransferase 4;N-acetyllactosamine synthase;Lactotriaosylceramide beta-1,4-galactosyltransferase	B4GALT4	98043.3	97095.1	116288	119224	107246	122861	0.168322	0.982018	-	-	12.8	4	-
704	Nuclear export mediator factor NEMF	NEMF	6.45751e+06	6.03121e+06	5.94252e+06	5.64375e+06	5.55073e+06	5.76251e+06	-0.11949	1.92674	-	-	32.5	35	-
705	Glycylpeptide N-tetradecanoyltransferase 2	NMT2	1.44623e+06	1.44492e+06	1.54109e+06	1.55347e+06	1.52626e+06	1.64755e+06	0.09286	1.19382	-	-	34.1	14	-
706	Cyclin-T1	CCNT1	3.30386e+06	3.28826e+06	3.2322e+06	3.10395e+06	3.15579e+06	3.20181e+06	-0.0543323	0.982456	-	-	18.3	14	-
707	Mitotic checkpoint serine/threonine-protein kinase BUB1 beta	BUB1B	1.82524e+06	1.58515e+06	1.69187e+06	1.32538e+06	1.36018e+06	1.48811e+06	-0.289212	2.93932	-	-	20.9	19	-
708	Procollagen-lysine,2-oxoglutarate 5-dioxygenase 3	PLOD3	1.091e+07	1.06803e+07	1.10621e+07	1.40651e+07	1.42961e+07	1.49492e+07	0.407196	6.16837	-	-	38.8	31	-
709	Eukaryotic translation initiation factor 4E type 2	EIF4E2	1.77034e+06	1.78153e+06	1.89448e+06	1.54183e+06	1.50392e+06	1.58127e+06	-0.234829	3.58486	-	-	51.3	9	-
710	Cyclin-T2	CCNT2	156412	138138	174683	151737	154839	176858	0.0462466	0.188626	-	-	5.9	3	-
711	Protein diaphanous homolog 1	DIAPH1	1.08776e+07	1.00104e+07	1.04793e+07	9.47571e+06	9.6878e+06	9.87463e+06	-0.110682	1.83551	-	-	34	47	-
712	15 kDa selenoprotein	SEP15	2.06359e+06	2.00857e+06	2.02488e+06	2.30405e+06	2.22235e+06	2.3003e+06	0.162976	3.09109	-	-	26.7	5	-
714	Tetraspanin-3	TSPAN3	3.45338e+06	3.76987e+06	4.38428e+06	5.2345e+06	5.47372e+06	6.0254e+06	0.532255	3.83338	+	-	21.7	5	-
715	Exocyst complex component 3	EXOC3	573103	589738	625212	481292	489706	515771	-0.265886	3.24306	-	-	22	16	-
716	High affinity cAMP-specific and IBMX-insensitive 3,5-cyclic phosphodiesterase 8A	PDE8A	145501	157726	161454	126711	111112	103477	-0.448895	3.17662	-	-	6.2	4	-
720	Monocarboxylate transporter 2	SLC16A7	1.58842e+06	1.66826e+06	1.83705e+06	1.78444e+06	1.88065e+06	2.02837e+06	0.161235	1.50126	-	-	10	7	-
721	Cell cycle checkpoint protein RAD1	RAD1	869099	848966	915132	1.08814e+06	1.04748e+06	1.10715e+06	0.300739	4.1002	-	-	26.2	7	-
722	Protein arginine N-methyltransferase 3	PRMT3	2.57132e+06	2.59523e+06	2.53652e+06	2.45488e+06	2.39722e+06	2.37054e+06	-0.0929974	1.7935	-	-	25.2	13	-
724	Importin subunit alpha-7	KPNA6	1.52926e+06	1.57315e+06	1.55635e+06	1.08158e+06	1.18152e+06	1.23225e+06	-0.416524	4.7234	-	-	12.3	8	-
725	UDP-glucose 6-dehydrogenase	UGDH	2.0647e+07	2.09899e+07	2.11064e+07	2.03261e+07	2.03805e+07	2.03952e+07	-0.0381825	0.755714	-	-	59.7	32	-
726	Catenin delta-1	CTNND1	9.41048e+06	9.00752e+06	9.27328e+06	9.72488e+06	1.04263e+07	1.02392e+07	0.133798	2.37283	-	-	50.9	43	-
727	Protein-S-isoprenylcysteine O-methyltransferase	ICMT	287549	293760	303253	346726	351615	370986	0.273399	3.29321	-	-	12.7	4	-
730	Dolichol-phosphate mannosyltransferase subunit 1	DPM1	8.60234e+06	9.05519e+06	9.63112e+06	7.80094e+06	7.91704e+06	8.23922e+06	-0.186687	2.64468	-	-	40.4	15	-
731	General vesicular transport factor p115	USO1	9.73016e+06	9.40619e+06	9.89931e+06	9.12562e+06	9.05582e+06	9.29125e+06	-0.0795865	1.54938	-	-	46.9	40	-
732	Thiamine transporter 1	SLC19A2	211423	217108	233874	298593	296639	287512	0.415414	4.26575	-	-	13.7	4	-
733	Target of Myb protein 1	TOM1	776043	728345	816148	726482	748552	768670	-0.0473984	0.424667	-	-	19.7	7	-
737	Coiled-coil domain-containing protein 22	CCDC22	597381	602373	613101	556739	548847	562178	-0.120334	1.83354	-	-	27.1	12	-
738	Polyglutamine-binding protein 1	PQBP1	3.59967e+06	3.22628e+06	3.02059e+06	4.08958e+06	3.73636e+06	3.96321e+06	0.262563	2.60741	-	-	44.7	10	-
739	Mitochondrial import inner membrane translocase subunit Tim17-B	TIMM17B	564348	579677	636575	658106	653678	685307	0.167162	1.88603	-	-	25.6	4	-
740	PRA1 family protein 2	PRAF2	2.31115e+06	2.32865e+06	2.33997e+06	2.97957e+06	2.91975e+06	2.77317e+06	0.312627	4.89595	-	-	19.1	5	-
741	H/ACA ribonucleoprotein complex subunit 4	DKC1	1.18366e+07	1.04123e+07	9.97986e+06	1.4775e+07	1.35812e+07	1.2557e+07	0.344875	2.95589	-	-	50	25	-
743	Eukaryotic translation initiation factor 5B	EIF5B	2.62929e+07	2.55076e+07	2.41768e+07	2.90957e+07	2.87159e+07	2.74579e+07	0.166882	2.68112	-	-	48.5	61	-
744	Endothelial differentiation-related factor 1	EDF1	1.05323e+07	1.1864e+07	1.13066e+07	1.29625e+07	1.39338e+07	1.34168e+07	0.259461	3.40189	-	-	69.5	12	-
747	DnaJ homolog subfamily A member 2	DNAJA2	1.99914e+07	1.90212e+07	1.914e+07	1.94551e+07	1.93511e+07	1.93992e+07	0.00166103	0.019453	-	-	43.9	24	-
748	Bromodomain-containing protein 4	BRD4	664488	661277	702049	580074	592292	654844	-0.151791	1.6242	-	-	8.6	10	-
751	Sphingomyelin phosphodiesterase 2	SMPD2	1.3666e+06	1.4048e+06	1.44026e+06	1.57315e+06	1.64927e+06	1.61199e+06	0.199013	3.29804	-	-	41.8	17	-
752	F-box-like/WD repeat-containing protein TBL1X	TBL1X	932694	944811	962069	920805	906960	886596	-0.0651201	0.939487	-	-	23.1	9	-
753	Beta-1,4-galactosyltransferase 2;Lactose synthase A protein;N-acetyllactosamine synthase;Beta-N-acetylglucosaminylglycopeptide beta-1,4-galactosyltransferase;Beta-N-acetylglucosaminyl-glycolipid beta-1,4-galactosyltransferase	B4GALT2	80732.9	86121.3	86936.9	97121.5	89886.7	100608	0.179694	1.36092	-	-	16	4	+
754	Cathepsin L2	CTSV	360418	391973	367609	241432	165329	97907.6	-1.24405	2.95779	+	-	17.4	5	-
755	Checkpoint protein HUS1	HUS1	620210	618517	591684	429252	429436	456021	-0.477677	5.4486	-	-	27.9	8	-
756	Prefoldin subunit 1	PFDN1	1.25928e+06	1.38031e+06	1.29081e+06	1.41357e+06	1.47864e+06	1.38689e+06	0.123201	1.60405	-	-	54.9	9	-
757	Protein phosphatase 1 regulatory subunit 11	PPP1R11	638863	628299	652771	732985	777895	840523	0.290371	3.29008	-	-	60.3	6	-
761	mRNA-capping enzyme;Polynucleotide 5-triphosphatase;mRNA guanylyltransferase	RNGTT	176122	167352	145884	97483.4	101012	86948.7	-0.776093	4.77355	+	-	6.9	4	-
762	ATP-binding cassette sub-family B member 7, mitochondrial	ABCB7	2.20135e+06	2.19952e+06	2.35021e+06	1.88894e+06	1.85104e+06	1.95738e+06	-0.244509	3.70754	-	-	19.7	16	-
764	SLIT-ROBO Rho GTPase-activating protein 2	SRGAP2	1.36541e+06	1.33124e+06	1.39525e+06	1.2862e+06	1.27829e+06	1.37364e+06	-0.0557637	0.675672	-	-	18.5	20	-
765	Carboxyl-terminal PDZ ligand of neuronal nitric oxide synthase protein	NOS1AP	886831	801889	912744	861188	824019	936472	0.0113231	0.0642431	-	-	26.5	13	-
766	Immunoglobulin superfamily member 3	IGSF3	3.6359e+06	3.75738e+06	3.95404e+06	4.13671e+06	4.19782e+06	4.36596e+06	0.163019	2.56923	-	-	28.2	31	-
768	Putative tyrosine-protein phosphatase auxilin	DNAJC6	51384.7	49247.1	57601.9	54965.9	43500.1	50981.2	-0.0859909	0.330785	-	-	4.3	3	+
769	Glycosaminoglycan xylosylkinase	FAM20B	593912	585965	594063	593070	572082	648997	0.0303189	0.235225	-	-	27.6	9	-
770	EF-hand calcium-binding domain-containing protein 14	EFCAB14	2.09692e+06	2.062e+06	2.39181e+06	2.30395e+06	2.37129e+06	2.68533e+06	0.168156	1.36742	-	-	31.1	14	-
772	WD repeat-containing protein 1	WDR1	2.57482e+07	2.66864e+07	2.61669e+07	3.19294e+07	3.1661e+07	3.25942e+07	0.291296	5.44518	-	-	64.9	35	-
773	Frizzled-7	FZD7	535636	557828	536075	468466	469909	459589	-0.220947	3.21751	-	-	5.7	4	-
775	Low-density lipoprotein receptor-related protein 4	LRP4	180162	185156	205748	214656	211984	227156	0.196916	1.75302	-	-	4.6	7	-
776	Probable phospholipid-transporting ATPase IIA	ATP9A	2.90174e+06	2.91672e+06	3.2268e+06	3.19662e+06	3.1546e+06	3.54621e+06	0.129638	1.30922	-	-	20.2	22	-
777	NEDD4-binding protein 1	N4BP1	352712	322924	348779	327407	377053	362190	0.0568679	0.387368	-	-	11.5	8	-
778	Rho-associated protein kinase 2	ROCK2	1.25902e+07	1.23449e+07	1.28153e+07	1.0254e+07	1.07075e+07	1.08878e+07	-0.24552	4.39359	-	-	37.8	62	-
779	Microfibrillar-associated protein 3-like	MFAP3L	618906	644772	673003	797305	766732	842976	0.313408	3.71466	-	-	10	3	-
780	CLIP-associating protein 2	CLASP2	1.32441e+06	1.31981e+06	1.41231e+06	1.17345e+06	1.16601e+06	1.17992e+06	-0.204233	3.2268	-	-	15.3	22	-
782	Copine-3	CPNE3	1.95856e+07	1.92168e+07	1.86917e+07	1.9132e+07	1.87436e+07	1.86819e+07	-0.0235135	0.353678	-	-	42.1	25	-
784	DEP domain-containing protein 5	DEPDC5	410655	432390	441972	428496	434697	454596	0.0365542	0.318853	-	-	8.3	10	-
785	Autophagy-related protein 13	ATG13	919566	906341	978180	1.13328e+06	1.20496e+06	1.26065e+06	0.359446	4.19037	-	-	26.5	10	-
786	ICOS ligand	ICOSLG	340053	346351	351498	395078	375556	372374	0.138801	1.74813	-	-	10.7	4	-
787	Huntingtin-interacting protein 1-related protein	HIP1R	5.49242e+06	5.33793e+06	5.82264e+06	4.48789e+06	4.68607e+06	4.8968e+06	-0.243046	3.3936	-	-	44.2	47	-
788	E3 ubiquitin-protein ligase BRE1B	RNF40	560588	540879	528295	442794	483750	467703	-0.2257	2.8075	-	-	16.4	15	-
790	Zinc finger CCCH domain-containing protein 11A	ZC3H11A	260517	240584	250525	210420	241154	254621	-0.0937645	0.595776	-	-	12.1	8	-
791	Clustered mitochondria protein homolog	CLUH	1.02442e+07	9.77363e+06	9.91068e+06	8.0344e+06	8.27078e+06	8.39557e+06	-0.276924	4.89931	-	-	42.7	48	-
792	TSC22 domain family protein 2	TSC22D2	1.34691e+06	1.36198e+06	1.46433e+06	1.53796e+06	1.58386e+06	1.73736e+06	0.218587	2.51039	-	-	7.1	5	-
793	Lysine-specific demethylase 4A	KDM4A	115545	103038	134938	104897	101002	105045	-0.176521	0.968154	-	-	3.4	3	-
794	DnaJ homolog subfamily C member 13	DNAJC13	5.39728e+06	5.46271e+06	5.68732e+06	8.54029e+06	8.82498e+06	8.98959e+06	0.671512	7.88563	+	-	35.8	69	-
795	Phosphatase and actin regulator 2	PHACTR2	3.00319e+06	3.22727e+06	3.36108e+06	3.31951e+06	3.60228e+06	3.90238e+06	0.172834	1.65567	-	-	31.9	18	-
796	Serine/threonine-protein phosphatase 6 regulatory subunit 2	PPP6R2	5.92727e+06	6.47139e+06	6.07956e+06	4.96435e+06	4.84553e+06	5.03097e+06	-0.315437	4.69066	-	-	33.1	26	-
797	CCR4-NOT transcription complex subunit 3	CNOT3	3.88397e+06	3.81344e+06	3.76214e+06	3.87691e+06	3.8789e+06	3.74195e+06	0.00472215	0.0542721	-	-	20.1	17	-
798	Ankyrin repeat domain-containing protein 17	ANKRD17	3.38254e+06	3.18485e+06	3.27342e+06	2.51066e+06	2.62697e+06	2.63937e+06	-0.339491	5.10546	-	-	11.7	27	-
799	Paired amphipathic helix protein Sin3b	SIN3B	63392.7	69149.4	75094.9	71607.2	67498.3	65996	-0.0151371	0.0611574	-	-	3.2	3	+
801	DnaJ homolog subfamily B member 6	DNAJB6	968924	912342	983581	810678	806738	800731	-0.243818	3.56827	-	-	31.9	9	-
802	Xylulose kinase	XYLB	70474.2	88340.8	86783.4	101298	125334	154633	0.620471	2.53325	+	-	13.2	4	-
804	Low-density lipoprotein receptor-related protein 5	LRP5	189915	231180	214807	191797	200464	221246	-0.0496109	0.238182	-	-	6.4	9	-
806	Ubiquinone biosynthesis protein COQ9, mitochondrial	COQ9	2.78291e+06	2.66255e+06	3.06323e+06	2.54258e+06	2.31217e+06	2.51016e+06	-0.207046	2.22585	-	-	38.7	8	-
807	Gamma-glutamylcyclotransferase	GGCT	4.48377e+06	4608400	4.66678e+06	8.51156e+06	7.93819e+06	6.30228e+06	0.714234	4.44175	+	-	53.7	11	-
808	NADH dehydrogenase [ubiquinone] iron-sulfur protein 7, mitochondrial	NDUFS7	3.0141e+06	2.73127e+06	2.94629e+06	1.98091e+06	1.74365e+06	1.97782e+06	-0.609338	5.51347	+	-	19.4	5	-
810	Reticulon-2	RTN2	701119	700175	709185	827382	783036	782359	0.180643	2.76423	-	-	18.3	9	-
811	NADH dehydrogenase [ubiquinone] iron-sulfur protein 2, mitochondrial	NDUFS2	4.86303e+06	4.83059e+06	4.90777e+06	4.77246e+06	5.04871e+06	4.78233e+06	-0.000253918	0.00264096	-	-	49.5	21	-
812	Zinc finger protein ZPR1	ZPR1	2.75776e+06	2.6757e+06	2.82262e+06	3.24951e+06	3.16838e+06	2.95156e+06	0.181665	2.65109	-	-	50.5	20	-
813	Ubiquitin carboxyl-terminal hydrolase 12	USP12	241839	237181	270265	261188	250635	279509	0.0797214	0.553093	-	-	7.6	3	-
814	Protein NipSnap homolog 2	GBAS	5.54399e+06	5.5103e+06	5.24627e+06	3.78454e+06	3.67941e+06	3.42939e+06	-0.58227	6.45899	+	-	37.4	11	-
816	Semaphorin-7A	SEMA7A	342789	346869	392201	366473	357983	426301	0.0873876	0.51444	-	-	11.4	7	-
817	Hyaluronan mediated motility receptor	HMMR	1.57827e+06	1.54356e+06	1.60544e+06	1.20984e+06	1.22969e+06	1.28184e+06	-0.345417	5.05512	-	-	34.5	21	-
821	Tubulin-specific chaperone A	TBCA	3.18195e+06	3.29878e+06	3.13033e+06	3.84032e+06	3.93682e+06	3.19363e+06	0.185099	1.51907	-	-	75	13	-
822	V-type proton ATPase subunit G 1	ATP6V1G1	2.94479e+06	2.94244e+06	2.96212e+06	2.84106e+06	2.8168e+06	2.98699e+06	-0.0342087	0.475741	-	-	51.7	8	-
823	Vacuolar protein sorting-associated protein 4B	VPS4B	4.44992e+06	4.48896e+06	4.55258e+06	2.76659e+06	2.79598e+06	2.78271e+06	-0.692966	8.6121	+	-	34.2	15	-
824	Mannose-P-dolichol utilization defect 1 protein	MPDU1	247934	283772	335473	306159	313616	317418	0.122926	0.62203	-	-	10.8	3	-
825	Ectonucleoside triphosphate diphosphohydrolase 6	ENTPD6	1.04855e+06	1.02019e+06	1.19245e+06	1.3048e+06	1.26451e+06	1.34775e+06	0.267266	2.76894	-	-	20.6	9	-
826	Ectonucleoside triphosphate diphosphohydrolase 5	ENTPD5	381602	428757	459466	505115	520187	543236	0.308345	2.75132	-	-	13.3	5	-
827	Zinc finger protein 217	ZNF217	146251	156419	158829	128620	138221	134762	-0.200275	1.87407	-	-	6.3	6	-
828	Core histone macro-H2A.1	H2AFY	5.15211e+06	4.25231e+06	3.77152e+06	4.77504e+06	4.18285e+06	3.86174e+06	-0.0331009	0.11257	-	-	47.8	17	-
829	SH3 domain-binding glutamic acid-rich-like protein	SH3BGRL	8.05479e+06	8.20294e+06	8.34144e+06	9.1812e+06	9.41976e+06	9.43075e+06	0.188487	3.92976	-	-	81.6	11	-
830	Filamin-B	FLNB	7.17273e+07	7.0435e+07	7.21751e+07	6.84474e+07	6.81351e+07	7.02515e+07	-0.0514652	0.971078	-	-	58.6	140	-
831	Nuclear receptor corepressor 1	NCOR1	211917	211428	214627	215143	199379	201103	-0.0522507	0.427714	-	-	7.3	6	-
832	Vesicle-associated membrane protein 4	VAMP4	273244	301149	323277	386060	373473	395627	0.366843	3.37325	-	-	37.1	4	-
833	NADH dehydrogenase [ubiquinone] iron-sulfur protein 6, mitochondrial	NDUFS6	4.12854e+06	4.29883e+06	3.9674e+06	4.9914e+06	5.18235e+06	4.98377e+06	0.290839	4.50257	-	-	66.9	7	-
834	Peroxisomal membrane protein PEX14	PEX14	3.20957e+06	3.12748e+06	3.37947e+06	3.1832e+06	2.98288e+06	3.10159e+06	-0.067996	0.900037	-	-	44.3	12	-
835	Tripartite motif-containing protein 3	TRIM3	24271.7	23815.1	27467.1	24675.1	27498.8	27931.1	0.0851464	0.319449	-	-	6.6	4	+
836	Large neutral amino acids transporter small subunit 3	SLC43A1	179395	187063	207823	200696	191743	203432	0.0555684	0.354472	-	-	7.3	3	-
837	Citrate synthase, mitochondrial	CS	1.35697e+07	1.36313e+07	1.29394e+07	1.31007e+07	1.24737e+07	1.22037e+07	-0.087747	1.40324	-	-	25.3	15	-
838	Sperm-associated antigen 7	SPAG7	3.63862e+06	3.87082e+06	3.83264e+06	4.29808e+06	4.561e+06	4.35989e+06	0.220988	3.60428	-	-	43.2	13	-
839	Vesicle-trafficking protein SEC22b	SEC22B	5.56198e+06	5.80672e+06	5.75858e+06	6.47348e+06	6.54036e+06	6.24343e+06	0.169072	3.23292	-	-	64.7	16	-
840	Pre-mRNA-processing factor 40 homolog A	PRPF40A	2.2571e+06	2.2416e+06	2.21052e+06	1.8436e+06	1.91992e+06	1.86682e+06	-0.253077	4.48908	-	-	20	19	-
841	Transforming acidic coiled-coil-containing protein 1	TACC1	5.62643e+06	5.58494e+06	5.60951e+06	5.31553e+06	5.45723e+06	5.56616e+06	-0.0421909	0.727453	-	-	41.9	27	-
842	Nucleoside diphosphate kinase 6	NME6	1.33327e+06	1.40431e+06	1.41354e+06	1.14412e+06	1.20919e+06	1.22156e+06	-0.215716	3.17343	-	-	38.7	8	-
844	Metaxin-2	MTX2	1.65431e+06	1.65075e+06	1.66135e+06	1.7389e+06	1.70644e+06	1.61905e+06	0.0275353	0.319824	-	-	19	6	-
845	Vacuolar protein sorting-associated protein 26A	VPS26A	1.46839e+07	1.53517e+07	1.67414e+07	1.4947e+07	1.54969e+07	1.61819e+07	-0.00328037	0.0224652	-	-	54.1	19	-
846	NADH dehydrogenase [ubiquinone] 1 beta subcomplex subunit 1	NDUFB1	813765	698506	804568	862659	774912	871135	0.116207	0.878399	-	-	36.2	4	-
847	Mitochondrial-processing peptidase subunit beta	PMPCB	4.02548e+06	3.88972e+06	3.93584e+06	4.67581e+06	4.50622e+06	4.51103e+06	0.208363	3.99454	-	-	38.2	18	-
848	Histone deacetylase complex subunit SAP30	SAP30	91342.8	91250.6	87625.8	71062.4	81637.1	65043.4	-0.31759	2.06422	-	-	13.6	3	+
849	Mediator of RNA polymerase II transcription subunit 24	MED24	3.4238e+06	3.51489e+06	3.5962e+06	3.15257e+06	3.16556e+06	3.41551e+06	-0.11482	1.7172	-	-	29.6	24	-
850	Katanin p60 ATPase-containing subunit A1	KATNA1	1.25408e+06	1.71495e+06	1.47741e+06	1.13e+06	1.08468e+06	1.15218e+06	-0.389968	2.53613	-	-	26.3	12	-
851	Cytokine receptor-like factor 1	CRLF1	364578	363342	399668	443003	426106	440895	0.217533	2.5389	-	-	17.1	7	-
852	PC4 and SFRS1-interacting protein	PSIP1	9.35251e+06	8.85298e+06	8.98481e+06	8.93045e+06	8.88974e+06	9.08338e+06	-0.0149677	0.194471	-	-	33.8	24	-
853	Erlin-1	ERLIN1	1.72481e+07	1.68733e+07	1.70637e+07	1.71365e+07	1.74321e+07	1.79918e+07	0.0380177	0.641626	-	-	35.6	16	-
854	Glypican-4;Secreted glypican-4	GPC4	1.20642e+06	1.09581e+06	1.11616e+06	1.13756e+06	1.12772e+06	1.1472e+06	-0.00127186	0.00982312	-	-	30.9	13	-
855	NADH dehydrogenase [ubiquinone] iron-sulfur protein 3, mitochondrial	NDUFS3	1.08802e+07	1.14513e+07	1.10157e+07	1.04996e+07	1.04854e+07	1.03947e+07	-0.0873995	1.77663	-	-	55.7	18	-
856	Serine/arginine-rich splicing factor 10	SRSF10	2.25105e+06	1.95982e+06	1.90206e+06	2.37345e+06	2.33452e+06	2.36633e+06	0.214627	2.25492	-	-	48.5	11	-
857	Geminin	GMNN	1.90716e+06	1.94018e+06	1.94518e+06	2.02684e+06	2.11127e+06	2.04039e+06	0.0928929	1.68923	-	-	44	10	-
858	Ceroid-lipofuscinosis neuronal protein 5	CLN5	3.45406e+06	3.44477e+06	3.51489e+06	3.04698e+06	2.94676e+06	3.08238e+06	-0.198542	3.80563	-	-	24.6	10	-
859	Tumor necrosis factor receptor superfamily member 21	TNFRSF21	80062.8	82849.8	87396.5	108665	101766	117146	0.386676	3.02407	-	-	5.6	3	+
860	Enoyl-CoA delta isomerase 2, mitochondrial	ECI2	6.40303e+06	6.74199e+06	6.41162e+06	5.5135e+06	5.52578e+06	5.34403e+06	-0.255181	4.49393	-	-	48.2	19	-
861	KH domain-containing, RNA-binding, signal transduction-associated protein 3	KHDRBS3	311580	294672	317894	252617	288254	270615	-0.188908	1.80696	-	-	10	3	-
862	Transcriptional adapter 3	TADA3	572898	568555	590869	443689	471818	455909	-0.337298	4.38893	-	-	36.3	12	-
863	Polycomb protein EED	EED	693208	681811	684442	653244	681231	677874	-0.0336013	0.379432	-	-	27	9	-
864	Barrier-to-autointegration factor;Barrier-to-autointegration factor, N-terminally processed	BANF1	7.04273e+06	7.00224e+06	6.27752e+06	2.7133e+06	2.57317e+06	2.31293e+06	-1.42028	8.23842	+	-	59.6	8	-
865	Splicing factor 3B subunit 1	SF3B1	2.90473e+07	2.84167e+07	2.89369e+07	2.81223e+07	2.81605e+07	2.85208e+07	-0.0268844	0.4744	-	-	53	64	-
866	Cold shock domain-containing protein E1	CSDE1	1.26917e+07	1.24945e+07	1.30257e+07	1.02978e+07	1.07323e+07	1.08513e+07	-0.261452	4.65949	-	-	55.4	48	-
867	WW domain-binding protein 4	WBP4	3.32738e+06	3.23598e+06	3.21211e+06	3.81248e+06	3.85991e+06	3.89581e+06	0.243036	4.61134	-	-	34.3	11	-
868	Interferon-inducible double-stranded RNA-dependent protein kinase activator A	PRKRA	591175	584165	548224	437952	457955	460815	-0.344855	4.20196	-	-	39	12	-
869	Low-density lipoprotein receptor-related protein 6	LRP6	493038	521537	586614	572597	587052	616935	0.153083	1.31739	-	-	7.5	10	-
870	Ribosomal protein S6 kinase alpha-5	RPS6KA5	399573	395384	436011	254715	271256	288603	-0.596151	5.10314	+	-	14.3	9	-
871	Mediator of RNA polymerase II transcription subunit 6	MED6	468853	439090	486778	340761	329095	368942	-0.425419	4.12504	-	-	26.9	7	-
872	E3 ubiquitin-protein ligase MYCBP2	MYCBP2	418591	417783	460433	379259	422537	412773	-0.0945595	0.803237	-	-	4.5	19	-
873	2-amino-3-ketobutyrate coenzyme A ligase, mitochondrial	GCAT	219743	217379	236594	280557	305209	318434	0.423548	3.90455	-	-	16.5	4	-
874	Nucleoplasmin-3	NPM3	1.46771e+07	1.35943e+07	1.34891e+07	1.62456e+07	1.56662e+07	1.40213e+07	0.135654	1.39269	-	-	44.9	7	-
875	Acyl-protein thioesterase 1	LYPLA1	1.93631e+06	1.92267e+06	1.92982e+06	3.04589e+06	2.69683e+06	2.00558e+06	0.399083	1.95218	-	-	18.2	4	-
876	GTPase Era, mitochondrial	ERAL1	310762	297861	291198	212468	224481	228779	-0.434887	4.52432	-	-	20.1	7	-
877	Protein CREG1	CREG1	972334	996433	1.05788e+06	995973	1.05333e+06	1.00844e+06	0.0152365	0.129306	-	-	20	4	-
878	U5 small nuclear ribonucleoprotein 200 kDa helicase	SNRNP200	3.43275e+07	3.38756e+07	3.44666e+07	2.68158e+07	2.69108e+07	2.64247e+07	-0.357218	6.4574	-	-	51.1	112	-
879	Mitochondrial tRNA-specific 2-thiouridylase 1	TRMU	417406	421310	452520	416127	406992	436608	-0.0353164	0.285828	-	-	41.6	14	-
880	TIP41-like protein	TIPRL	2.31072e+06	2.27333e+06	2.34594e+06	2.10559e+06	2.06571e+06	2.10121e+06	-0.143744	2.85294	-	-	44.9	12	-
881	TOM1-like protein 1	TOM1L1	886490	925165	957615	841720	891806	902515	-0.0710805	0.800968	-	-	26.6	7	-
883	Surfeit locus protein 6	SURF6	9.3832e+06	7.74558e+06	6.71553e+06	1.15993e+07	1.02925e+07	9.68484e+06	0.414751	2.31703	-	-	38	22	-
884	Protein phosphatase 1B	PPM1B	1.60069e+06	1.6348e+06	1.69945e+06	2.39045e+06	2.33018e+06	2.26883e+06	0.502265	6.40104	+	-	36.3	14	-
885	Arf-GAP with dual PH domain-containing protein 1	ADAP1	102851	112664	110725	85463.6	91683.1	97241.1	-0.250607	1.96615	-	-	17.1	5	+
886	Small subunit processome component 20 homolog	UTP20	1.50326e+06	1.44286e+06	1.5264e+06	1.10902e+06	1.13889e+06	1.14803e+06	-0.397027	5.54939	-	-	12.8	35	-
887	Nuclear pore complex protein Nup155	NUP155	9.46078e+06	9.20726e+06	9.40008e+06	9.22724e+06	9.12112e+06	9.19165e+06	-0.0273232	0.471509	-	-	32.5	42	-
888	Protein XRP2	RP2	1.4013e+06	1.38976e+06	1.46888e+06	1.61342e+06	1.65871e+06	1.68397e+06	0.218577	3.55041	-	-	20.3	10	-
890	Serine/threonine-protein kinase 16	STK16	95903.5	108661	131943	101536	97947.6	158697	0.0663143	0.136351	-	-	12.5	4	-
891	WD repeat and HMG-box DNA-binding protein 1	WDHD1	2.65367e+06	2.59983e+06	2.74785e+06	2.27104e+06	2.30415e+06	2.40461e+06	-0.197108	3.28768	-	-	23.9	25	-
892	Cartilage-associated protein	CRTAP	4.01439e+06	3.9374e+06	4.18356e+06	5.39627e+06	5.48413e+06	5.65932e+06	0.446899	6.25711	-	-	39.2	17	-
893	Calcium-binding mitochondrial carrier protein Aralar1	SLC25A12	9.03795e+06	9.32399e+06	9.89741e+06	9.78006e+06	9.76905e+06	1.03106e+07	0.0800405	1.1007	-	-	38.8	26	-
894	UDP-GalNAc:beta-1,3-N-acetylgalactosaminyltransferase 1	B3GALNT1	1.75312e+06	1.9613e+06	1.6912e+06	1.68233e+06	1.80635e+06	1.52639e+06	-0.108709	0.787427	-	-	12.7	3	-
895	DNA repair protein RAD51 homolog 4	RAD51D	72141.6	67402.7	79890.1	42086	38339.9	49484.6	-0.760829	3.93266	+	-	11.6	3	+
896	Paralemmin-1	PALM	4.0733e+06	4.03365e+06	4.22573e+06	4.80845e+06	4.9181e+06	5.33449e+06	0.287179	3.97733	-	-	56.3	20	-
897	Renin receptor	ATP6AP2	1.00413e+06	1.01723e+06	1.0755e+06	1.2003e+06	1.17057e+06	1.19103e+06	0.202401	3.14636	-	-	33	12	-
898	Ribonuclease H2 subunit A	RNASEH2A	1.22117e+06	1.25758e+06	1.27451e+06	1.03376e+06	1.04413e+06	1.11125e+06	-0.235498	3.46759	-	-	39.8	12	-
899	Cell division cycle protein 123 homolog	CDC123	1.80435e+06	1.77569e+06	1.79071e+06	1.08417e+06	1.10559e+06	1.08616e+06	-0.71325	8.20683	+	-	33	10	-
900	Ribonuclease P protein subunit p20	POP7	258863	254961	259092	249127	244159	237426	-0.0812494	0.856472	-	-	18.6	3	-
901	Ribonuclease P protein subunit p40	RPP40	2.60551e+06	2.50999e+06	2.74472e+06	3.39279e+06	3.50487e+06	3.70565e+06	0.431885	5.17986	-	-	30	10	-
902	Eukaryotic translation initiation factor 3 subunit G	EIF3G	1.60061e+07	1.68355e+07	1.57274e+07	1.38354e+07	1.43362e+07	1.42059e+07	-0.196295	3.55268	-	-	56.9	24	-
905	Carbonyl reductase [NADPH] 3	CBR3	46273.2	52228.5	51019.4	36109.4	39229.4	45700	-0.309854	1.64443	-	-	35.7	6	+
906	26S proteasome non-ATPase regulatory subunit 10	PSMD10	2.10911e+06	1.99854e+06	2.04942e+06	1.70311e+06	1.60957e+06	1.72436e+06	-0.289964	4.28202	-	-	54	12	-
907	AP-1 complex subunit gamma-like 2	AP1G2	407313	416715	424383	431857	429664	428593	0.0476007	0.52387	-	-	15.3	10	-
908	CAAX prenyl protease 1 homolog	ZMPSTE24	1.05673e+07	1.1231e+07	1.17226e+07	1.45394e+07	1.4e+07	1.37934e+07	0.337657	4.63039	-	-	30.5	16	-
909	Lathosterol oxidase	SC5D	1.41716e+06	1.59239e+06	1.70826e+06	1.72419e+06	1.64352e+06	1.73637e+06	0.117356	1.00131	-	-	7.7	3	-
910	Protein phosphatase 1 regulatory subunit 37	PPP1R37	163573	181449	212239	145782	164418	170652	-0.207654	1.13318	-	-	10.1	6	-
912	Isocitrate dehydrogenase [NADP] cytoplasmic	IDH1	2.45871e+07	2.61405e+07	2.64171e+07	2.47467e+07	2.48422e+07	2.4253e+07	-0.0624918	0.997216	-	-	46.4	22	-
913	Glutamyl-tRNA(Gln) amidotransferase subunit B, mitochondrial	GATB	53592.6	53493.5	65602.1	54361.4	64416.5	64036.2	0.0845864	0.322339	-	-	6.5	3	+
914	Protein SCO1 homolog, mitochondrial	SCO1	2.95153e+06	3.03895e+06	3.00476e+06	2.99229e+06	3.12043e+06	2.98253e+06	0.01575	0.193329	-	-	24.6	8	-
915	Attractin	ATRN	5.01341e+06	5.17476e+06	5.27499e+06	6.27323e+06	6.22546e+06	6.21519e+06	0.275578	5.03795	-	-	19.3	28	-
916	Putative hydrolase RBBP9	RBBP9	316388	315214	346779	376067	354761	396023	0.203794	2.02499	-	-	25.3	4	-
917	Signal transducing adapter molecule 2	STAM2	1.44921e+06	1.44558e+06	1.56061e+06	1.32518e+06	1.36398e+06	1.45949e+06	-0.103183	1.19075	-	-	22.9	11	-
919	Diacylglycerol O-acyltransferase 1	DGAT1	392429	390016	424867	323072	314918	373439	-0.258424	2.19692	-	-	15.8	6	-
920	Cyclin-K	CCNK	2.36127e+06	2.576e+06	2.4698e+06	2.29908e+06	2.3932e+06	2.29274e+06	-0.0840062	1.16825	-	-	31.9	15	-
921	Short-chain dehydrogenase/reductase 3	DHRS3	1.49806e+06	1.45289e+06	1.59549e+06	1.72071e+06	1.74267e+06	1.8278e+06	0.219464	3.04073	-	-	41.7	10	-
923	PRA1 family protein 3	ARL6IP5	4.5934e+06	4.87629e+06	4.82475e+06	5.45941e+06	5.39767e+06	5.09465e+06	0.158088	2.5648	-	-	32.4	8	-
926	Pre-mRNA-splicing factor SPF27	BCAS2	1.92259e+06	1.91732e+06	1.90907e+06	1.20646e+06	1.21407e+06	1.30339e+06	-0.62737	7.02301	+	-	59.1	13	-
927	Dynactin subunit 3	DCTN3	1.52516e+06	1.47985e+06	1.58876e+06	1.43932e+06	1.49459e+06	1.51115e+06	-0.0471789	0.571319	-	-	40.3	9	-
928	DnaJ homolog subfamily C member 8	DNAJC8	7.73486e+06	7.32578e+06	7.44855e+06	7.98339e+06	7.589e+06	7.89656e+06	0.0602732	0.965533	-	-	37.5	12	-
929	Survival of motor neuron-related-splicing factor 30	SMNDC1	1.22168e+07	1.27772e+07	1.19472e+07	1.4079e+07	1.49329e+07	1.37996e+07	0.212514	3.33077	-	-	54.6	14	-
930	ATP synthase subunit d, mitochondrial	ATP5H	1.94407e+07	1.85197e+07	1.91154e+07	1.54173e+07	1.41204e+07	1.57706e+07	-0.334437	4.4397	-	-	60.9	15	-
932	Flotillin-1	FLOT1	4.81223e+06	4.79393e+06	5.04205e+06	5.18131e+06	5.31111e+06	5.40956e+06	0.118639	2.19969	-	-	56.4	22	-
933	Triple functional domain protein	TRIO	525202	512865	574948	461655	499403	535245	-0.10922	0.86371	-	-	7	18	-
934	ATP synthase subunit g, mitochondrial	ATP5L	6.53406e+06	6.58984e+06	6.36177e+06	6.94974e+06	6.46519e+06	6.34428e+06	0.0191519	0.197026	-	-	59.2	8	-
935	Carboxypeptidase D	CPD	1.62908e+07	1.63562e+07	1.71072e+07	2.02545e+07	2.00627e+07	2.04472e+07	0.288719	5.23774	-	-	39.8	52	-
936	Glutaredoxin-3	GLRX3	4.15258e+06	4.19658e+06	4.41593e+06	3.88675e+06	3.83616e+06	3.99814e+06	-0.122794	2.16198	-	-	41.2	16	-
937	Ribosomal L1 domain-containing protein 1	RSL1D1	3.49677e+07	3.01199e+07	2.62901e+07	3.56172e+07	3.22283e+07	3.15226e+07	0.128676	0.708527	-	-	45.9	36	-
938	Wolframin	WFS1	4.73226e+06	4.71658e+06	5.09446e+06	3.71782e+06	3.63797e+06	3.86373e+06	-0.373872	5.08798	-	-	29.6	25	-
939	ATP-dependent Clp protease ATP-binding subunit clpX-like, mitochondrial	CLPX	1.58526e+07	1.62124e+07	1.70343e+07	9.27854e+06	9.42898e+06	9.66625e+06	-0.790696	8.37378	+	-	54.8	40	-
941	Nebulette	NEBL	2.49793e+06	2.60477e+06	2.71639e+06	3.03912e+06	3.20417e+06	3.23142e+06	0.277401	3.99927	-	-	22.2	7	-
942	SEC14-like protein 2	SEC14L2	418796	408339	509114	464708	465331	507037	0.11089	0.656609	-	-	22.6	8	-
943	Stanniocalcin-2	STC2	405114	422074	486512	342123	337437	360605	-0.332916	2.88996	-	-	18.5	4	-
944	Delta(14)-sterol reductase	TM7SF2	270576	268647	271620	233269	231575	243025	-0.196252	2.43539	-	-	7.9	4	-
945	Gamma-synuclein	SNCG	1.47922e+07	1.50164e+07	1.58867e+07	1.94641e+07	1.94498e+07	1.96345e+07	0.35826	5.64905	-	-	81.9	13	-
946	Probable cytosolic iron-sulfur protein assembly protein CIAO1	CIAO1	3.5434e+06	3.6423e+06	3.64974e+06	3.18807e+06	3.22858e+06	3.18124e+06	-0.174868	3.59824	-	-	38.9	12	-
947	cGMP-specific 3,5-cyclic phosphodiesterase	PDE5A	1.22791e+06	1.23218e+06	1.3399e+06	1.28849e+06	1.29054e+06	1.34998e+06	0.0490154	0.513166	-	-	24.6	22	-
948	DNA fragmentation factor subunit beta	DFFB	421404	395688	398929	379617	358785	395652	-0.101268	1.0218	-	-	20.1	5	-
949	AN1-type zinc finger protein 5	ZFAND5	1.33694e+06	1.25676e+06	1.23471e+06	1.09252e+06	1.07938e+06	1.09125e+06	-0.229656	3.46356	-	-	49.3	9	-
950	Solute carrier family 22 member 5	SLC22A5	765106	787504	722661	720895	781420	773191	0.000148827	0.00100035	-	-	10.8	6	-
951	Signal recognition particle subunit SRP72	SRP72	9.75659e+06	8.87271e+06	8.94672e+06	7.36266e+06	7.46187e+06	7.22324e+06	-0.321566	4.57769	-	-	37.1	28	-
953	Decapping and exoribonuclease protein	DXO	169950	169941	175953	178116	175482	169264	0.0193615	0.131255	-	-	8.6	3	-
954	N(G),N(G)-dimethylarginine dimethylaminohydrolase 1	DDAH1	4.70712e+06	4.81357e+06	5.13597e+06	6.30932e+06	6.27915e+06	6.26549e+06	0.364298	5.3241	-	-	64.2	18	-
955	ATP-dependent DNA helicase Q4	RECQL4	69470	78300.8	86770.1	57646.5	56312.2	69308.7	-0.356299	1.89092	-	-	7.3	6	+
956	ATP-dependent DNA helicase Q5	RECQL5	134171	140324	129299	92158.1	104184	116100	-0.375624	2.55523	-	-	4.8	4	-
957	Unconventional prefoldin RPB5 interactor 1	URI1	3.82131e+06	3.87978e+06	4.152e+06	3.88536e+06	3.89224e+06	4.11113e+06	0.00477767	0.0409265	-	-	44	19	-
958	Galactosylgalactosylxylosylprotein 3-beta-glucuronosyltransferase 3	B3GAT3	1.61996e+06	1.59863e+06	1.64458e+06	1.52453e+06	1.51715e+06	1.54869e+06	-0.0832458	1.49453	-	-	39.7	11	-
959	Metastasis-associated protein MTA2	MTA2	7.08535e+06	6.88116e+06	7.12511e+06	6.33487e+06	6.21493e+06	6.40585e+06	-0.153987	3.23523	-	-	34	23	-
960	Serine/threonine-protein kinase 10	STK10	725227	642971	703461	635605	650077	658189	-0.0901384	0.924691	-	-	18.8	17	-
961	Glutamine--fructose-6-phosphate aminotransferase [isomerizing] 2	GFPT2	2.04338e+06	1.99459e+06	2.09832e+06	2.21824e+06	2.22724e+06	2.28655e+06	0.133851	2.43397	-	-	33.4	20	-
962	Tubulin polymerization-promoting protein	TPPP	373146	380859	414679	426100	420997	448229	0.149414	1.59201	-	-	18.3	4	-
964	Ubiquitin-like protein ATG12	ATG12	564467	533571	531801	547899	508982	521246	-0.0466552	0.44322	-	-	17.1	3	-
966	Mitochondrial import receptor subunit TOM70	TOMM70A	7.64321e+06	6.96155e+06	7.29512e+06	6.79413e+06	6.7328e+06	6.44735e+06	-0.132106	2.01085	-	-	55.3	30	-
967	Importin-13	IPO13	152431	151117	149039	136386	130757	150384	-0.118761	0.912437	-	-	7.3	6	-
968	Phospholipase DDHD2	DDHD2	3.30684e+06	3.38246e+06	3.66111e+06	2.95322e+06	3.00197e+06	3.17505e+06	-0.180277	2.41532	-	-	41.2	25	-
969	Unconventional myosin-Id	MYO1D	2.72724e+06	2.70669e+06	2.78547e+06	2.7473e+06	2.77374e+06	2.73315e+06	0.00617261	0.0748671	-	-	37.3	37	-
970	TOX high mobility group box family member 4	TOX4	1.14667e+06	1.1176e+06	1.20609e+06	1.06547e+06	1.02349e+06	1.07033e+06	-0.135049	1.95192	-	-	12.3	8	-
971	Protein-methionine sulfoxide oxidase MICAL2	MICAL2	26455.7	25511.7	31122.3	28259.5	23446.1	21497.8	-0.186806	0.664274	-	-	4.1	3	+
972	Uncharacterized protein KIAA0754	KIAA0754	582062	572148	602838	612607	626559	635952	0.0939998	1.26961	-	-	4.7	16	-
973	Protein transport protein Sec24D	SEC24D	2.3259e+06	2.39154e+06	2.50231e+06	2.28078e+06	2.3266e+06	2.40535e+06	-0.0416611	0.505935	-	-	18.2	20	-
974	STAGA complex 65 subunit gamma	SUPT7L	108938	121772	142898	111578	113803	128110	-0.0735687	0.296793	-	-	7.5	3	-
975	E3 UFM1-protein ligase 1	UFL1	3.70699e+06	3.45069e+06	3.67713e+06	3.63858e+06	3.56258e+06	3.51524e+06	-0.0152649	0.163038	-	-	37.7	28	-
976	Transmembrane and coiled-coil domains protein 1	TMCC1	430696	415186	451032	421944	448539	460332	0.0371002	0.295183	-	-	9.7	5	-
977	SAM and SH3 domain-containing protein 1	SASH1	14702.7	16062.8	23030.2	14540.4	19539.8	17742.8	-0.0365341	0.0673741	-	-	4.1	4	+
978	CSC1-like protein 1	TMEM63A	215634	228427	252249	275247	256850	271073	0.20839	1.83779	-	-	5.7	4	-
979	FERM, RhoGEF and pleckstrin domain-containing protein 2	FARP2	275043	259918	344344	240547	274630	332718	-0.054485	0.160515	-	-	12.2	6	-
980	UBX domain-containing protein 7	UBXN7	3.55107e+06	3.44732e+06	3.65041e+06	3.39975e+06	3.37481e+06	3.48997e+06	-0.0527802	0.822283	-	-	30.3	14	-
982	Leucine-rich repeats and immunoglobulin-like domains protein 2	LRIG2	279433	297853	307839	328720	342243	367678	0.230347	2.31543	-	-	8.8	9	-
983	SUN domain-containing protein 1	SUN1	3.88993e+06	3.82051e+06	3.96948e+06	3.03167e+06	3.12813e+06	3.29249e+06	-0.305956	4.62177	-	-	30.6	25	-
984	Proline synthase co-transcribed bacterial homolog protein	PROSC	2.33212e+06	2.2846e+06	2.4409e+06	2.01909e+06	2.13991e+06	2.06219e+06	-0.181853	2.91172	-	-	39.6	10	-
985	Erlin-2	ERLIN2	4.37559e+06	4.35835e+06	4.31851e+06	4.46353e+06	4.52476e+06	4.47708e+06	0.044932	0.861462	-	-	45.1	15	-
986	Pre-mRNA-processing factor 6	PRPF6	1.83836e+06	1.64097e+06	1.50669e+06	1.36286e+06	1.40553e+06	1.35183e+06	-0.270561	2.57008	-	-	25.8	23	-
987	Dickkopf-related protein 1;Dickkopf-related protein 2	DKK1;DKK2	67390.8	77463.2	77863	56879.9	53981.1	74015.1	-0.279602	1.24158	-	-	6.8	3	+
988	Latrophilin-1	LPHN1	312381	320877	372698	331365	375165	392778	0.128774	0.782266	-	-	4.6	6	-
989	Pre-mRNA cleavage complex 2 protein Pcf11	PCF11	257900	262211	265593	323450	311718	308040	0.263383	3.3138	-	-	3.9	6	-
990	Protein furry homolog-like	FRYL	8.16016e+06	8.14474e+06	8.30448e+06	7.54193e+06	7.58694e+06	7.84366e+06	-0.0994589	2.10783	-	-	17.5	52	-
993	Endonuclease domain-containing 1 protein	ENDOD1	6.09989e+06	6.24846e+06	6.40176e+06	7.49918e+06	7.36836e+06	7.56529e+06	0.258906	4.81106	-	-	38	16	-
994	D-glucuronyl C5-epimerase	GLCE	2.17535e+06	2.10836e+06	2.28501e+06	2.09525e+06	2.01647e+06	2.1753e+06	-0.0631335	0.751421	-	-	28.2	17	-
995	Glutaminase kidney isoform, mitochondrial	GLS	2.02037e+06	1.91321e+06	1.96877e+06	1.98091e+06	2.00692e+06	1.93632e+06	0.00551741	0.0560725	-	-	22.2	12	-
996	HAUS augmin-like complex subunit 5	HAUS5	367929	355821	363117	322635	340475	352490	-0.0986595	1.06023	-	-	11.4	7	-
997	F-box only protein 21	FBXO21	558977	692037	572816	523172	655360	614854	-0.023965	0.0879719	-	-	8.4	5	-
999	Ubiquitin carboxyl-terminal hydrolase 19	USP19	4.55265e+06	4.64243e+06	4.78628e+06	3.8436e+06	4.08988e+06	4.21754e+06	-0.20319	3.10537	-	-	28.5	31	-
1000	WD repeat-containing protein 47	WDR47	2.14807e+06	2.12135e+06	2.27459e+06	2.17808e+06	2.16703e+06	2.29993e+06	0.022246	0.223574	-	-	24.4	17	-
1003	Protein transport protein Sec31A	SEC31A	6.03672e+06	5.91736e+06	6.26027e+06	5.68919e+06	5.6335e+06	5.83932e+06	-0.0856301	1.55588	-	-	29.9	34	-
1004	Calsyntenin-1;Soluble Alc-alpha;CTF1-alpha	CLSTN1	1.0511e+06	1.02002e+06	1.04404e+06	750435	754366	787723	-0.442597	5.81093	-	-	14	14	-
1005	Protein HEXIM1	HEXIM1	1.69668e+07	1.72909e+07	1.67538e+07	1.93458e+07	1.94032e+07	1.98278e+07	0.199541	4.23558	-	-	32.9	16	-
1006	Tight junction protein ZO-3	TJP3	632657	670122	666313	565578	581683	592802	-0.178179	2.5205	-	-	12	10	-
1007	GTP-binding protein Di-Ras1	DIRAS1	802632	746248	813618	705921	703241	742840	-0.134056	1.67394	-	-	43.4	8	-
1008	Ribonuclease P protein subunit p14	RPP14	513387	517246	518155	611613	608086	542369	0.183963	2.06759	-	-	19.4	3	-
1009	G2/mitotic-specific cyclin-B2	CCNB2	1.46114e+06	1.39215e+06	1.49759e+06	1.22963e+06	1.21624e+06	1.306e+06	-0.213753	3.01646	-	-	39.7	14	-
1010	Protein YIF1A	YIF1A	394253	383728	425748	445429	458649	475062	0.197165	2.23578	-	-	19.8	4	-
1011	E3 ubiquitin-protein ligase UBR5	UBR5	3.17939e+06	3.30133e+06	3.48314e+06	3.1307e+06	3.28835e+06	3.53295e+06	-0.00248873	0.0167099	-	-	25.1	58	-
1012	Splicing factor, arginine/serine-rich 15	SCAF4	570298	583228	555540	521939	568383	532408	-0.0754631	0.815665	-	-	5.4	5	-
1013	Sphingosine 1-phosphate receptor 2	S1PR2	108563	103564	109086	117405	130389	136943	0.257787	2.07331	-	-	11.6	3	-
1014	NADH dehydrogenase [ubiquinone] 1 beta subcomplex subunit 6	NDUFB6	2.75725e+06	2.78421e+06	2.72103e+06	2.97231e+06	2.94524e+06	2.95565e+06	0.102932	2.1711	-	-	47.7	8	-
1015	Mitofusin-2	MFN2	2.36076e+06	2.35578e+06	2.48478e+06	2.16207e+06	2.17679e+06	2.21729e+06	-0.135052	2.4186	-	-	16.2	11	-
1017	Dual specificity protein phosphatase 14	DUSP14	199940	219146	238650	147392	155089	152986	-0.526735	4.20147	+	-	28.8	4	-
1018	Snurportin-1	SNUPN	945311	952291	962354	912423	960037	1.04144e+06	0.0248473	0.194727	-	-	16.9	8	-
1019	Ubiquitin conjugation factor E4 B	UBE4B	2.082e+06	2.12061e+06	2.27392e+06	1.83753e+06	1.9209e+06	1.95714e+06	-0.179778	2.55671	-	-	29.3	30	-
1020	Neurexophilin-4	NXPH4	304973	285186	275003	351737	347178	347844	0.276195	3.17176	-	-	9.4	3	-
1021	Zinc finger protein-like 1	ZFPL1	1.38758e+06	1.32277e+06	1.3056e+06	1.01646e+06	992840	887327	-0.473373	4.79386	-	-	32.9	9	-
1022	Elongator complex protein 1	IKBKAP	8.08522e+06	7.93373e+06	8.23625e+06	8.72314e+06	8.61996e+06	8.7531e+06	0.105682	2.32793	-	-	44.1	49	-
1024	Gamma-aminobutyric acid receptor-associated protein	GABARAP	1.04386e+06	977527	1.01154e+06	972955	913967	974269	-0.08421	1.05428	-	-	10.3	3	-
1025	NADH dehydrogenase [ubiquinone] 1 alpha subcomplex subunit 3	NDUFA3	1.35237e+06	1.46489e+06	1.28712e+06	1.01606e+06	1.13922e+06	1.01297e+06	-0.373603	3.65739	-	-	50	4	-
1026	NADH dehydrogenase [ubiquinone] 1 beta subcomplex subunit 4	NDUFB4	4.00647e+06	4.11314e+06	3.68054e+06	3.60209e+06	3.5552e+06	3.3252e+06	-0.170095	2.1314	-	-	53.5	8	-
1027	NADH dehydrogenase [ubiquinone] 1 beta subcomplex subunit 8, mitochondrial	NDUFB8	1.00899e+06	996269	1.05172e+06	983584	976797	950285	-0.0705284	0.980895	-	-	46.5	6	-
1029	NADH dehydrogenase [ubiquinone] 1 alpha subcomplex subunit 7	NDUFA7	1.7457e+06	1.75736e+06	1.67642e+06	1.50067e+06	1.51661e+06	1.51177e+06	-0.193302	3.45261	-	-	82.3	10	-
1030	Reticulon-3	RTN3	3.02245e+06	3.04232e+06	3.37577e+06	4.35724e+06	4.53648e+06	4.44859e+06	0.500743	5.66833	+	-	22.7	16	-
1032	LETM1 and EF-hand domain-containing protein 1, mitochondrial	LETM1	1.46251e+07	1.46719e+07	1.4576e+07	1.4435e+07	1.44328e+07	1.44772e+07	-0.0174668	0.295329	-	-	46.8	35	-
1033	Epsin-2	EPN2	2.34976e+06	2.43691e+06	2.37144e+06	1.90336e+06	1.95095e+06	1.89965e+06	-0.314959	5.24278	-	-	20.7	12	-
1034	Starch-binding domain-containing protein 1	STBD1	617542	558461	607150	675665	674126	687153	0.193303	2.46625	-	-	22.6	8	-
1036	Zinc finger Ran-binding domain-containing protein 2	ZRANB2	2.93917e+07	2.7958e+07	2.55708e+07	3.21412e+07	3.12954e+07	3.0337e+07	0.179428	2.22365	-	-	57.8	26	-
1037	Sorting nexin-4	SNX4	1.08742e+06	1.11472e+06	1.18506e+06	874452	951066	932458	-0.296454	3.68551	-	-	33.6	13	-
1038	ZW10 interactor	ZWINT	399632	460388	435992	326145	357039	331900	-0.351161	3.34506	-	-	18.8	5	-
1039	Luc7-like protein 3	LUC7L3	1.05358e+07	1.01485e+07	1.02755e+07	1.03733e+07	1.02673e+07	1.0084e+07	-0.010921	0.146971	-	-	34.7	19	-
1041	Chromosome-associated kinesin KIF4A	KIF4A	181603	173484	168921	133542	152106	143025	-0.291101	2.62264	-	-	7.1	10	-
1042	Myotubularin-related protein 5	SBF1	1.12194e+06	1.10313e+06	1.16648e+06	941993	997418	1.03636e+06	-0.189393	2.55537	-	-	13.7	23	-
1043	Golgi SNAP receptor complex member 1	GOSR1	7.00778e+06	6.77907e+06	7.12881e+06	6.62212e+06	6.39446e+06	6.19264e+06	-0.123011	2.14857	-	-	55.2	16	-
1044	Histone acetyltransferase KAT7	KAT7	83175.2	83992.4	95486.7	83391.5	88979.9	106256	0.0803807	0.33167	-	-	11.6	4	+
1045	Brain mitochondrial carrier protein 1	SLC25A14	1.21836e+06	1.22109e+06	1.38966e+06	1.33741e+06	1.36442e+06	1.40907e+06	0.104878	1.0408	-	-	19.6	8	-
1049	Cyclin-D1-binding protein 1	CCNDBP1	161254	166357	186690	145195	163962	151710	-0.1572	1.12769	-	-	13.9	3	-
1051	Vesicle-associated membrane protein-associated protein B/C	VAPB	6.01013e+06	5.66361e+06	5.36985e+06	5.54362e+06	5.05901e+06	5.0752e+06	-0.120283	1.37505	-	-	49.8	13	-
1053	SNARE-associated protein Snapin	SNAPIN	713983	835731	783558	621427	605721	627515	-0.32836	3.42714	-	-	36	5	-
1054	Myelin protein zero-like protein 1	MPZL1	906011	922864	957047	1.20129e+06	1.11058e+06	1.11025e+06	0.296109	3.92442	-	-	22.8	7	-
1055	NADH dehydrogenase [ubiquinone] 1 subunit C2;NADH dehydrogenase [ubiquinone] 1 subunit C2, isoform 2	NDUFC2;NDUFC2-KCTD14	7.78814e+06	8.01454e+06	7.87671e+06	6.29699e+06	6.32797e+06	6.14346e+06	-0.335345	5.92246	-	-	43.7	10	-
1056	NADH dehydrogenase [ubiquinone] 1 alpha subcomplex subunit 10, mitochondrial	NDUFA10	3.19022e+06	3.0789e+06	3.18918e+06	1.87432e+06	1.83726e+06	1.94933e+06	-0.740783	8.0406	+	-	37.5	14	-
1057	Peptidyl-prolyl cis-trans isomerase FKBP9	FKBP9	6.94435e+06	7.15168e+06	7.2738e+06	8.61576e+06	8.90818e+06	9.12661e+06	0.318452	5.21014	-	-	30.7	19	-
1058	6-phosphogluconolactonase	PGLS	5.57076e+06	5.65078e+06	5.57161e+06	5.88645e+06	5.55909e+06	5.33858e+06	-0.00190564	0.0170022	-	-	56.6	13	-
1059	Bifunctional 3-phosphoadenosine 5-phosphosulfate synthase 2;Sulfate adenylyltransferase;Adenylyl-sulfate kinase	PAPSS2	5.34571e+06	5.38955e+06	5.62079e+06	3.82769e+06	3.75523e+06	4.01251e+06	-0.496479	6.4772	-	-	37.3	27	-
1060	Structural maintenance of chromosomes protein 2	SMC2	7.29643e+06	7.06463e+06	7.37359e+06	5.46229e+06	5.65682e+06	5.78134e+06	-0.36309	5.67797	-	-	32.1	43	-
1061	Ubiquitin-like modifier-activating enzyme ATG7	ATG7	2.39529e+06	2.38603e+06	2.50411e+06	2.00477e+06	1.99662e+06	2.0311e+06	-0.271952	4.63832	-	-	32	19	-
1062	Transforming acidic coiled-coil-containing protein 2	TACC2	1.41323e+06	1.43645e+06	1.49324e+06	1.52374e+06	1.56466e+06	1.63937e+06	0.122219	1.80437	-	-	5.7	12	-
1063	Tripartite motif-containing protein 16;Tripartite motif-containing protein 16-like protein	TRIM16;TRIM16L	93388.7	93650.9	111114	98960.9	107681	126152	0.156047	0.730806	-	-	16.5	7	-
1065	Zinc finger and BTB domain-containing protein 7A	ZBTB7A	2.05472e+06	1.8117e+06	1.88282e+06	2.12518e+06	2.02818e+06	2.07681e+06	0.117653	1.39712	-	-	24.7	14	-
1066	Acyl-protein thioesterase 2	LYPLA2	1.04965e+07	1.04378e+07	9.82823e+06	7.91906e+06	7.68273e+06	7.65238e+06	-0.403221	5.91521	-	-	32.5	7	-
1067	Importin-7	IPO7	1.25979e+07	1.24476e+07	1.23604e+07	1.17305e+07	1.15278e+07	1.13802e+07	-0.110955	2.5317	-	-	32.9	36	-
1068	E3 ubiquitin-protein ligase ARIH2	ARIH2	1.09867e+06	1.09392e+06	1.13701e+06	1.12901e+06	1.14356e+06	1.2219e+06	0.069067	0.854625	-	-	24.5	11	-
1069	Tumor necrosis factor alpha-induced protein 8	TNFAIP8	447669	424894	442389	348764	311305	352317	-0.379131	3.83195	-	-	12.8	3	-
1070	Phosphoacetylglucosamine mutase	PGM3	9.76e+06	9.75308e+06	9.90689e+06	9.9995e+06	9.72664e+06	1.03326e+07	0.0305877	0.455294	-	-	51.8	29	-
1071	Adenylyltransferase and sulfurtransferase MOCS3;Molybdopterin-synthase adenylyltransferase;Molybdopterin-synthase sulfurtransferase	MOCS3	182259	186800	192897	167726	167867	177341	-0.13179	1.3038	-	-	15.2	5	-
1073	CD2 antigen cytoplasmic tail-binding protein 2	CD2BP2	1.1384e+06	1.18369e+06	1.18354e+06	1.2342e+06	1.2606e+06	1.33003e+06	0.125252	1.84012	-	-	32.3	10	-
1074	Mediator of RNA polymerase II transcription subunit 26	MED26	154810	155704	168703	143376	154156	176995	-0.0186323	0.0794242	-	-	23.5	9	-
1075	Zinc finger FYVE domain-containing protein 9	ZFYVE9	156796	161976	179696	150127	149611	164755	-0.100838	0.680618	-	-	4.9	5	-
1076	Tumor necrosis factor receptor superfamily member 6B	TNFRSF6B	421370	435210	418925	425314	445382	469500	0.0704018	0.694369	-	-	27	6	-
1078	Supervillin	SVIL	635197	589541	665659	572896	548630	612166	-0.124517	1.16288	-	-	7	13	-
1079	BAG family molecular chaperone regulator 4	BAG4	182609	180479	185126	170698	168963	156628	-0.144535	1.40381	-	-	14.7	4	-
1080	Activator of 90 kDa heat shock protein ATPase homolog 1	AHSA1	1.54238e+07	1.5923e+07	1.55133e+07	1.32369e+07	1.37537e+07	1.33499e+07	-0.216191	4.32521	-	-	61.5	21	-
1081	Poly(A)-specific ribonuclease PARN	PARN	916412	907574	943931	735401	740590	743868	-0.318147	4.79641	-	-	20.8	13	-
1082	dTDP-D-glucose 4,6-dehydratase	TGDS	821778	869187	920050	1.02381e+06	1.02774e+06	1.05493e+06	0.252076	3.25695	-	-	26.3	9	-
1083	Proteasome assembly chaperone 1	PSMG1	6.98868e+06	6.9313e+06	6.68019e+06	6.70713e+06	6.56011e+06	6.39643e+06	-0.0671174	1.169	-	-	42	15	-
1084	Sphingosine-1-phosphate lyase 1	SGPL1	5.46991e+06	5.07242e+06	5.17472e+06	6.33984e+06	5.97119e+06	6.08845e+06	0.227622	3.60708	-	-	39.6	22	-
1086	CTD nuclear envelope phosphatase 1	CTDNEP1	291283	308325	315781	325031	334248	339544	0.126433	1.4142	-	-	16	4	-
1087	Ribosome biogenesis protein NSA2 homolog	NSA2	643918	577819	582160	554332	506899	531157	-0.179107	1.89712	-	-	24.6	7	-
1088	GDH/6PGL endoplasmic bifunctional protein;Glucose 1-dehydrogenase;6-phosphogluconolactonase	H6PD	2.30151e+06	2.33013e+06	2.48847e+06	3.23321e+06	3.18313e+06	3.36298e+06	0.458299	5.81331	-	-	30.2	22	-
1089	Protein transport protein Sec24A	SEC24A	836066	797853	850823	726512	749691	770825	-0.144971	2.03121	-	-	16.6	15	-
1090	Protein transport protein Sec24B	SEC24B	625257	576422	653197	578295	616276	647646	-0.0095021	0.0555593	-	-	17.8	17	-
1092	Neuronal pentraxin receptor	NPTXR	1.16312e+06	1.17851e+06	1.32095e+06	949649	952834	976759	-0.344898	3.93829	-	-	7.8	6	-
1093	NAD kinase	NADK	1.21094e+06	1.23407e+06	1.29195e+06	1.48009e+06	1.5536e+06	1.59477e+06	0.308512	4.24476	-	-	32.3	13	-
1094	Tyrosyl-DNA phosphodiesterase 2	TDP2	1.05971e+06	1.04921e+06	1.13341e+06	1.19662e+06	1.16655e+06	1.24443e+06	0.154353	2.12708	-	-	19.9	7	-
1095	Vesicle transport protein SFT2B	SFT2D2	1.17113e+06	1.35351e+06	1.44652e+06	1.75948e+06	1.80212e+06	1.84031e+06	0.449201	3.87842	-	-	17.5	3	-
1096	Mitochondrial pyruvate carrier 2	MPC2	2.7818e+06	2.78881e+06	2.96202e+06	2.64728e+06	2.54279e+06	2.53865e+06	-0.142422	2.36193	-	-	46.5	6	-
1097	Histidine protein methyltransferase 1 homolog	METTL18	171100	176731	172134	190922	198002	223736	0.233457	2.02441	-	-	13.7	3	-
1098	Persulfide dioxygenase ETHE1, mitochondrial	ETHE1	1.05639e+06	1.05718e+06	1.28039e+06	1.25498e+06	1.23316e+06	1.55389e+06	0.249989	1.44304	-	-	55.5	10	-
1099	Long-chain-fatty-acid--CoA ligase 3	ACSL3	1.16653e+07	1.10864e+07	1.11559e+07	9.22436e+06	9.4164e+06	9.06678e+06	-0.291129	5.05919	-	-	45.7	27	-
1100	DNA-directed RNA polymerase I subunit RPA1	POLR1A	2.66066e+06	2.59046e+06	2.58722e+06	2.27164e+06	2.37314e+06	2.39395e+06	-0.155492	2.82961	-	-	29.9	43	-
1101	YEATS domain-containing protein 4	YEATS4	1.14334e+06	1.06737e+06	1.1734e+06	1.10992e+06	1.05295e+06	1.05038e+06	-0.0740697	0.830127	-	-	43.2	9	-
1102	tRNA-dihydrouridine(20a/20b) synthase [NAD(P)+]-like	DUS4L	220501	196114	243569	249843	225718	249839	0.139911	0.86979	-	-	20.2	5	-
1104	CCR4-NOT transcription complex subunit 4	CNOT4	2.09743e+06	2.07844e+06	2.09131e+06	2.00338e+06	2.07819e+06	2.00335e+06	-0.0427845	0.663955	-	-	22.6	13	-
1105	STAM-binding protein	STAMBP	1.55517e+06	1.56551e+06	1.99408e+06	1.40721e+06	1.45532e+06	1.48551e+06	-0.224767	1.51994	-	-	33.3	14	-
1108	N-acetylserotonin O-methyltransferase-like protein	ASMTL	6.91546e+06	6.67327e+06	6.35826e+06	7.4945e+06	7.11344e+06	7.30885e+06	0.136391	2.20647	-	-	37	25	-
1109	Phosphatidate cytidylyltransferase 2	CDS2	1.32611e+06	1.3106e+06	1.43931e+06	1.53925e+06	1.53071e+06	1.57817e+06	0.190622	2.71321	-	-	16.6	8	-
1110	FGFR1 oncogene partner	FGFR1OP	1.54963e+06	1.62387e+06	1.64913e+06	1.67199e+06	1.69136e+06	1.68657e+06	0.0669267	1.01294	-	-	38.8	14	-
1111	Ribonuclease P protein subunit p29	POP4	786315	752931	711820	937489	913002	854101	0.264896	3.1106	-	-	35.9	8	-
1112	E3 ubiquitin-protein ligase HERC2	HERC2	2.35317e+06	2.30712e+06	2.47331e+06	2.05836e+06	2.02406e+06	2.15994e+06	-0.192469	2.9565	-	-	10.2	43	-
1113	Ras-related protein Rab-3D	RAB3D	3.45202e+06	3.74423e+06	4.09533e+06	4.5206e+06	4.6135e+06	4.63826e+06	0.289957	3.20875	-	-	37	8	-
1114	Synaptosomal-associated protein 29	SNAP29	4.09853e+06	4.27015e+06	4.49013e+06	4.54029e+06	4.57694e+06	5.00731e+06	0.135018	1.67328	-	-	57.4	15	-
1115	Serine/threonine-protein kinase OSR1	OXSR1	1.7954e+06	1.76961e+06	1.92234e+06	1.34089e+06	1.43731e+06	1.44685e+06	-0.377039	4.64263	-	-	18.8	9	-
1116	Geranylgeranyl pyrophosphate synthase	GGPS1	1.67887e+06	1.84786e+06	1.68391e+06	1.58439e+06	1.53451e+06	1.60989e+06	-0.138833	1.8404	-	-	34.7	12	-
1119	Heat shock 70 kDa protein 4L	HSPA4L	7.06541e+06	7.18464e+06	7.55668e+06	5.50276e+06	5.71226e+06	5.91762e+06	-0.34807	4.99647	-	-	46.1	37	-
1120	Polypyrimidine tract-binding protein 3	PTBP3	414730	371644	356929	283092	290836	284403	-0.410772	3.91886	-	-	4.4	3	-
1122	MLN64 N-terminal domain homolog	STARD3NL	546241	540032	539221	633179	645369	654064	0.24957	3.80723	-	-	15	3	-
1123	U6 snRNA-associated Sm-like protein LSm8	LSM8	1.05068e+06	1.04312e+06	1.07333e+06	1.41019e+06	1.47897e+06	1.48885e+06	0.466788	6.13758	-	-	54.2	5	-
1124	AP-2 complex subunit alpha-1	AP2A1	2.55095e+07	2.60066e+07	2.74197e+07	2.44524e+07	2.42651e+07	2.58387e+07	-0.0822447	1.22414	-	-	42.2	39	-
1125	Protein Wiz	WIZ	1.08725e+06	1.09557e+06	1.33782e+06	1.03018e+06	1.02801e+06	1.20518e+06	-0.10675	0.572774	-	-	27.7	22	-
1126	Probable ATP-dependent RNA helicase DDX58	DDX58	87455.5	78704.4	84228.5	69368.1	67091.5	71859.5	-0.264573	2.09452	-	-	6.2	5	+
1129	Tetratricopeptide repeat protein 4	TTC4	2.16665e+06	2.0726e+06	2.16769e+06	1.64971e+06	1.72011e+06	1.71085e+06	-0.334546	5.11739	-	-	32	13	-
1130	Transmembrane protein 50A	TMEM50A	545269	508303	490180	523440	490986	482371	-0.0440394	0.347627	-	-	21.7	3	-
1131	BAG family molecular chaperone regulator 2	BAG2	1.23549e+07	1.22224e+07	1.17785e+07	9.54312e+06	9.53116e+06	8.6893e+06	-0.390067	5.10046	-	-	59.2	14	-
1132	BAG family molecular chaperone regulator 3	BAG3	1.22399e+07	1.24994e+07	1.30399e+07	1.60388e+07	1.688e+07	1.80389e+07	0.430539	5.16685	-	-	63.7	33	-
1136	Malonyl-CoA decarboxylase, mitochondrial	MLYCD	901834	891628	869881	924255	909769	897473	0.0365131	0.452683	-	-	33.5	13	-
1137	Quinone oxidoreductase-like protein 1	CRYZL1	5.83477e+06	6.01879e+06	6.14438e+06	7.29803e+06	7.4034e+06	7.1001e+06	0.276706	4.82939	-	-	43.6	17	-
1138	Apoptosis-inducing factor 1, mitochondrial	AIFM1	2.55035e+07	2.59342e+07	2.64645e+07	2.69391e+07	2.70659e+07	2.61707e+07	0.041507	0.725675	-	-	45.3	25	-
1139	Echinoderm microtubule-associated protein-like 2	EML2	5.30044e+06	5.36925e+06	5.29423e+06	5.23917e+06	5.18235e+06	5.40213e+06	-0.0129259	0.17302	-	-	33.6	20	-
1141	Uridine diphosphate glucose pyrophosphatase	NUDT14	143404	156370	177147	181278	171675	192641	0.197935	1.31102	-	-	29.3	5	-
1143	Tetraspanin-15	TSPAN15	528978	587075	624852	713984	697427	769215	0.327017	3.02972	-	-	14.3	6	-
1144	3(2),5-bisphosphate nucleotidase 1	BPNT1	1.60794e+07	1.6108e+07	1.55881e+07	1.8613e+07	1.84193e+07	1.80463e+07	0.205264	4.22521	-	-	17.5	6	-
1146	N(G),N(G)-dimethylarginine dimethylaminohydrolase 2	DDAH2	7.9819e+06	7.94565e+06	8.12907e+06	7.85602e+06	7.69086e+06	7.61497e+06	-0.0547354	1.07552	-	-	53.7	14	-
1147	Abhydrolase domain-containing protein 16A	ABHD16A	607508	621040	675505	707710	743931	779150	0.22889	2.55811	-	-	26.5	14	-
1148	Uncharacterized protein C6orf47	C6orf47	456646	489594	513540	469679	493470	528890	0.0314896	0.205151	-	-	32.3	6	-
1149	Thioredoxin domain-containing protein 12	TXNDC12	2.31839e+06	2.30268e+06	2.16342e+06	2.97748e+06	2.97789e+06	2.96321e+06	0.395262	5.69622	-	-	45.3	8	-
1151	Probable tRNA pseudouridine synthase 2	TRUB2	316755	290463	275211	237922	230382	263813	-0.269409	2.26756	-	-	15.3	4	-
1152	Protein SGT1	ECD	1.23396e+06	1.18763e+06	1.27091e+06	951379	932343	933833	-0.389662	5.34546	-	-	15.5	10	-
1153	Pre-mRNA-splicing factor SYF2	SYF2	2.49017e+06	2.59276e+06	2.58296e+06	2.40716e+06	2.47901e+06	2.5223e+06	-0.0493075	0.7358	-	-	41.2	14	-
1154	Methyl-CpG-binding domain protein 3	MBD3	2.50901e+06	2.49725e+06	2.48411e+06	2.08014e+06	2.08839e+06	1.67468e+06	-0.365745	2.94557	-	-	27	7	-
1155	DNA topoisomerase 3-beta-1	TOP3B	2.0283e+06	1.9096e+06	1.93826e+06	1.92672e+06	1.90691e+06	1.88677e+06	-0.0383331	0.512501	-	-	29.1	18	-
1156	Diphosphoinositol polyphosphate phosphohydrolase 1	NUDT3	129448	128635	138293	181725	169136	177899	0.41587	3.93836	-	-	30.2	4	-
1157	Securin	PTTG1	494487	509725	515947	311916	303994	308845	-0.716929	7.07091	+	-	28.2	5	-
1158	B-cell lymphoma/leukemia 10	BCL10	393955	420151	429719	334666	350389	392431	-0.209404	1.87612	-	-	21.9	7	-
1159	NADH dehydrogenase [ubiquinone] 1 beta subcomplex subunit 10	NDUFB10	6.84112e+06	6.7969e+06	6.10069e+06	4.3481e+06	4.10941e+06	3.91303e+06	-0.673493	6.15408	+	-	44.2	10	-
1160	Cleft lip and palate transmembrane protein 1	CLPTM1	4.4304e+06	4.35103e+06	4.58291e+06	5.27656e+06	5.25036e+06	5.50248e+06	0.262346	4.48119	-	-	25.6	16	-
1161	Molybdopterin synthase catalytic subunit	MOCS2	2.92706e+06	3.12781e+06	3.11289e+06	3.82868e+06	3.95201e+06	4.03655e+06	0.366566	5.25352	-	-	45.7	10	-
1162	Mitochondrial import receptor subunit TOM40 homolog	TOMM40	1.59515e+07	1.6496e+07	1.57957e+07	2.09237e+07	1.93912e+07	1.93781e+07	0.306543	4.65177	-	-	46.8	12	-
1163	Peroxisomal membrane protein 11B	PEX11B	3.27428e+06	3.24774e+06	3.57042e+06	3.64971e+06	3.61356e+06	3.65325e+06	0.11456	1.68702	-	-	62.9	14	-
1164	Serine/threonine-protein kinase PAK 4	PAK4	2.06828e+06	2.03019e+06	2.16428e+06	1.31663e+06	1.33578e+06	1.32644e+06	-0.653947	7.50463	+	-	34.3	16	-
1165	Serine/threonine-protein kinase Chk2	CHEK2	1.86437e+06	1.84433e+06	1.93267e+06	1.6353e+06	1.74267e+06	1.74257e+06	-0.140102	2.19815	-	-	27	12	-
1166	Actin-like protein 6A	ACTL6A	6.55605e+06	6.81137e+06	7.3952e+06	6.36033e+06	6.45141e+06	6.66489e+06	-0.090688	1.10967	-	-	45.5	15	-
1167	G1/S-specific cyclin-E2	CCNE2	134930	138606	162543	108635	114931	120696	-0.337464	2.42001	-	-	14.4	5	-
1168	Molybdopterin synthase sulfur carrier subunit	MOCS2	364510	378327	388979	392046	370544	344512	-0.0333544	0.231017	-	-	39.8	4	-
1169	Cytochrome b	MT-CYB	1.68117e+06	1.76131e+06	1.80976e+06	1.94094e+06	1.98555e+06	2.00954e+06	0.177084	2.88471	-	-	6.1	3	-
1170	Cytochrome b5	CYB5A	1.26456e+06	1.26835e+06	1.37165e+06	1.39756e+06	1.36572e+06	1.47064e+06	0.11717	1.47968	-	-	76.5	6	-
1173	Glutamate dehydrogenase 1, mitochondrial;Glutamate dehydrogenase 2, mitochondrial	GLUD1;GLUD2	5.87083e+07	6.37275e+07	6.36964e+07	7.17086e+07	7.46089e+07	7.14693e+07	0.227376	3.50829	-	-	61.6	37	-
1174	Dihydrofolate reductase	DHFR	2.0554e+06	2.00676e+06	1.90898e+06	1.67069e+06	1.74506e+06	1.65027e+06	-0.236887	3.56315	-	-	52.4	10	-
1175	NADH-cytochrome b5 reductase 3;NADH-cytochrome b5 reductase 3 membrane-bound form;NADH-cytochrome b5 reductase 3 soluble form	CYB5R3	8.75834e+06	8.71735e+06	9.79317e+06	9.79498e+06	9.6711e+06	9.86645e+06	0.10731	1.36644	-	-	70.5	18	-
1176	Glutathione reductase, mitochondrial	GSR	5.12756e+07	5.3787e+07	4.82835e+07	7.4784e+07	7.73046e+07	6.97783e+07	0.533	5.60461	+	-	70.6	30	-
1178	Cytochrome c oxidase subunit 2	MT-CO2	3.80844e+06	3.85092e+06	4.16186e+06	4.51872e+06	4.53366e+06	4.73749e+06	0.223026	3.33262	-	-	27.8	6	-
1180	Superoxide dismutase [Cu-Zn]	SOD1	1.62363e+06	1.78424e+06	1.78455e+06	2.02724e+06	2.25718e+06	1.90052e+06	0.250114	2.37758	-	-	39.6	7	-
1182	Purine nucleoside phosphorylase	PNP	2.04509e+07	2.08575e+07	2.21052e+07	2.74452e+07	2.74358e+07	2.77403e+07	0.382493	5.76504	-	-	65.4	18	-
1183	Hypoxanthine-guanine phosphoribosyltransferase	HPRT1	6.47941e+06	6.42149e+06	6.43739e+06	8.29271e+06	8.04406e+06	7.73563e+06	0.315346	5.23951	-	-	54.6	10	-
1184	Aspartate aminotransferase, mitochondrial	GOT2	7.28535e+07	7.32093e+07	7.2667e+07	8.39383e+07	8.39466e+07	7.94252e+07	0.176691	3.39468	-	-	78.8	38	-
1186	Epidermal growth factor receptor	EGFR	1.06219e+07	1.0677e+07	1.10706e+07	8.48839e+06	8.39119e+06	8.90486e+06	-0.328368	5.28056	-	-	42.6	47	-
1187	Phosphoglycerate kinase 1	PGK1	1.03491e+08	1.05833e+08	1.04518e+08	1.1647e+08	1.15386e+08	1.13525e+08	0.138132	2.98816	-	-	76.3	36	-
1188	Adenylate kinase isoenzyme 1	AK1	4.48377e+06	4.40224e+06	4.60262e+06	3.82242e+06	3.71369e+06	3.99046e+06	-0.22717	3.78853	-	-	52.1	9	-
1191	Urokinase-type plasminogen activator;Urokinase-type plasminogen activator long chain A;Urokinase-type plasminogen activator short chain A;Urokinase-type plasminogen activator chain B	PLAU	358586	361221	380412	277524	269412	287426	-0.399049	4.47094	-	-	21.3	8	-
1192	Adenosine deaminase	ADA	3.01742e+06	2.9579e+06	3.23438e+06	4.46353e+06	4.25943e+06	3.96494e+06	0.461589	5.01685	-	-	51.5	18	-
1194	Carbonic anhydrase 2	CA2	1.78918e+06	1.78276e+06	1.78587e+06	1.89958e+06	1.89313e+06	1.82718e+06	0.0686764	1.18234	-	-	50.8	10	-
1195	Argininosuccinate synthase	ASS1	4.94803e+06	4.90613e+06	5.27252e+06	5.2697e+06	5.29245e+06	5.32892e+06	0.0718553	1.15924	-	-	28.2	14	-
1196	Metalloproteinase inhibitor 1	TIMP1	543914	554269	565813	378842	366097	372039	-0.575005	6.3687	+	-	23.2	4	-
1197	Cystatin-C	CST3	439809	475406	460546	502152	531632	490201	0.147514	1.71866	-	-	37	4	-
1198	Proto-oncogene c-Fos	FOS	180716	185625	194906	96015.9	84430.4	82138.3	-1.09853	6.59056	+	-	17.1	4	-
1199	GTPase NRas	NRAS	2.0554e+06	1.97996e+06	2.0227e+06	2.5389e+06	2.54974e+06	2.58994e+06	0.342099	5.62655	-	-	16.4	3	-
1203	Low-density lipoprotein receptor	LDLR	1.32202e+07	1.36428e+07	1.33915e+07	1.28103e+07	1.25225e+07	1.23935e+07	-0.093595	2.01691	-	-	30.6	24	-
1205	Transforming growth factor beta-1;Latency-associated peptide	TGFB1	1.0309e+06	984596	1.04243e+06	1.2178e+06	1.24184e+06	1.31405e+06	0.303103	4.13175	-	-	26.9	10	-
1207	Polymeric immunoglobulin receptor;Secretory component	PIGR	1.79378e+06	1.56649e+06	2.00403e+06	1.95217e+06	1.97839e+06	2.11608e+06	0.17912	1.28674	-	-	16.6	12	-
1209	Ig gamma-1 chain C region	IGHG1	433518	429522	453505	504757	544052	526239	0.25837	3.29418	-	-	25.5	6	-
1210	Ig gamma-2 chain C region;Ig gamma-4 chain C region	IGHG2;IGHG4	112049	114933	108764	129098	130595	139866	0.250496	2.35571	-	-	11.7	3	-
1211	Ig alpha-1 chain C region	IGHA1	2.08874e+06	1.82394e+06	2.16143e+06	2.4351e+06	2.48107e+06	2.62116e+06	0.314489	3.12222	-	-	21	5	-
1219	Prelamin-A/C;Lamin-A/C	LMNA	6.34089e+07	6.31241e+07	5.96896e+07	6.8684e+07	6.69657e+07	6.73551e+07	0.124942	2.34005	-	-	70.5	63	-
1222	Myelin basic protein	MBP	1.16636e+06	1.15311e+06	1.13113e+06	1.30281e+06	1.29e+06	1.27973e+06	0.166511	3.02107	-	-	32.5	6	-
1223	Fibronectin;Anastellin;Ugl-Y1;Ugl-Y2;Ugl-Y3	FN1	414909	446989	534322	409933	433027	445825	-0.108141	0.606618	-	-	5.1	10	-
1225	Transferrin receptor protein 1;Transferrin receptor protein 1, serum form	TFRC	7.74705e+07	7.91072e+07	8.07297e+07	9.91329e+07	9.46141e+07	9.87822e+07	0.301706	5.09989	-	-	55.9	45	-
1226	Serotransferrin	TF	117625	112713	133109	115058	135802	142232	0.110887	0.535823	-	-	8	4	-
1227	Lactotransferrin;Lactoferricin-H;Kaliocin-1;Lactoferroxin-A;Lactoferroxin-B;Lactoferroxin-C	LTF	936019	903547	998744	1.0775e+06	1.0713e+06	1.10793e+06	0.199485	2.72596	-	-	28.1	17	-
1229	Ferritin light chain	FTL	236843	267151	267403	210828	193413	158474	-0.46287	2.76674	-	-	37.7	5	-
1230	Ferritin heavy chain;Ferritin heavy chain, N-terminally processed	FTH1	488494	502655	501864	349341	330386	332123	-0.561566	6.05112	+	-	23	3	-
1231	NADH-ubiquinone oxidoreductase chain 1	MT-ND1	450866	468641	480940	466686	485811	535481	0.0855486	0.732816	-	-	12.3	5	-
1233	NADH-ubiquinone oxidoreductase chain 4	MT-ND4	398174	376650	428515	460751	488491	573588	0.335453	2.47421	-	-	10.5	4	-
1234	NADH-ubiquinone oxidoreductase chain 5	MT-ND5	821991	820623	880153	951678	924706	903506	0.140468	1.94342	-	-	9	5	-
1236	ATP synthase protein 8	MT-ATP8	957586	1.11554e+06	993532	648968	684139	629757	-0.64147	5.48155	+	-	52.9	4	-
1237	3-hydroxy-3-methylglutaryl-coenzyme A reductase	HMGCR	1.66974e+06	1.65034e+06	1.74077e+06	1.84768e+06	1.88109e+06	1.89111e+06	0.151466	2.6907	-	-	19.1	16	-
1238	Catalase	CAT	1.2661e+07	1.22002e+07	1.23576e+07	1.40204e+07	1.38231e+07	1.27639e+07	0.124664	1.91948	-	-	57.9	32	-
1239	RAF proto-oncogene serine/threonine-protein kinase	RAF1	1.03584e+06	997748	1.03523e+06	868287	885134	885976	-0.217317	3.58056	-	-	8.2	6	-
1240	Glucosylceramidase	GBA	5.59812e+06	5.66969e+06	6.1004e+06	6.58483e+06	6.43189e+06	6.40585e+06	0.16222	2.65945	-	-	40.8	17	-
1241	Tissue alpha-L-fucosidase	FUCA1	794414	810200	896756	1.12404e+06	1.15495e+06	1.20697e+06	0.48027	4.94741	-	-	25.5	9	-
1242	Fructose-bisphosphate aldolase A	ALDOA	2.73014e+08	2.75363e+08	2.77268e+08	3.35212e+08	3.19918e+08	2.98167e+08	0.205769	2.85487	-	-	3.8	3	-
1244	Cystatin-B	CSTB	1.2233e+06	1.33132e+06	1.30977e+06	1.60597e+06	1.70438e+06	1.42084e+06	0.288827	2.71459	-	-	55.1	4	-
1245	Annexin A1	ANXA1	2.64634e+07	2.65852e+07	2.37712e+07	2.15222e+07	2.08936e+07	2.06269e+07	-0.283475	3.77751	-	-	66.5	28	-
1246	Apolipoprotein B-100;Apolipoprotein B-48	APOB	1.19082e+06	1.24303e+06	1.29972e+06	1.73234e+06	1.7021e+06	1.7474e+06	0.473739	5.89394	-	-	1.6	8	-
1248	Major prion protein	PRNP	1.35603e+06	1.44369e+06	1.59397e+06	1.5303e+06	1.592e+06	1.63627e+06	0.117764	1.11506	-	-	27.3	7	-
1249	Superoxide dismutase [Mn], mitochondrial	SOD2	8.78562e+06	8.76256e+06	8.69284e+06	9.64882e+06	9.47335e+06	1.00056e+07	0.150212	3.08845	-	-	51.8	11	-
1250	Ornithine aminotransferase, mitochondrial;Ornithine aminotransferase, hepatic form;Ornithine aminotransferase, renal form	OAT	1.14965e+07	1.15829e+07	1.12639e+07	1.6693e+07	1.60838e+07	1.62401e+07	0.513171	7.47816	+	-	23.9	11	-
1252	Thymidine kinase, cytosolic	TK1	1.95277e+07	2.09685e+07	1.89666e+07	1.41765e+07	1.44773e+07	1.33486e+07	-0.501075	5.72503	+	-	66.2	23	-
1253	Tubulin beta-4A chain	TUBB4A	1.6018e+06	1.50123e+06	1.56677e+06	1.62943e+06	1.58408e+06	1.56095e+06	0.032268	0.375246	-	-	10.4	3	-
1254	Glyceraldehyde-3-phosphate dehydrogenase	GAPDH	2.19351e+09	2.17617e+09	2.37475e+09	2.43331e+09	2.41414e+09	2.45429e+09	0.115641	1.41261	-	-	5.7	4	-
1256	Argininosuccinate lyase	ASL	8.75322e+06	8.94258e+06	9.47182e+06	1.03495e+07	1.0275e+07	1.05595e+07	0.199623	3.46938	-	-	55.2	27	-
1257	HLA class I histocompatibility antigen, A-3 alpha chain	HLA-A	1.90162e+07	1.96484e+07	2.03568e+07	2.19279e+07	2.1935e+07	2.21383e+07	0.161799	3.15301	-	-	29.1	14	-
1258	Receptor tyrosine-protein kinase erbB-2	ERBB2	464105	494912	504584	551429	531046	572931	0.177885	2.13681	-	-	8.9	11	-
1259	Calpain small subunit 1	CAPNS1	2.63228e+07	2.55865e+07	2.7215e+07	3.00005e+07	3.05816e+07	2.95404e+07	0.188081	3.57013	-	-	44	13	-
1260	Heat shock protein beta-1	HSPB1	1.74544e+07	1.80512e+07	1.61662e+07	1.6174e+07	1.57421e+07	1.47708e+07	-0.145873	1.82611	-	-	62.4	16	-
1261	Thymidylate synthase	TYMS	2.56212e+06	2.49355e+06	2.61158e+06	2.37305e+06	2.50136e+06	2.56851e+06	-0.0433568	0.52958	-	-	49.2	13	-
1262	Dolichyl-diphosphooligosaccharide--protein glycosyltransferase subunit 1	RPN1	4.73687e+07	4.77527e+07	4.8075e+07	5.08914e+07	4.98503e+07	4.78717e+07	0.0531305	0.903253	-	-	55	38	-
1265	Guanine nucleotide-binding protein G(i) subunit alpha-2	GNAI2	1.09543e+07	1.05923e+07	1.0684e+07	1.26334e+07	1.18239e+07	1.18662e+07	0.171945	3.10194	-	-	36.9	11	-
1267	Anion exchange protein 2	SLC4A2	1.68296e+06	1.6879e+06	1.72684e+06	1.19702e+06	1.27948e+06	1.27168e+06	-0.444209	5.85564	-	-	22.1	22	-
1268	Sodium/potassium-transporting ATPase subunit alpha-1	ATP1A1	1.102e+08	1.10444e+08	1.15445e+08	1.16242e+08	1.1275e+08	1.13917e+08	0.0292014	0.412821	-	-	30.3	37	-
1269	Sodium/potassium-transporting ATPase subunit beta-1	ATP1B1	2.04364e+07	2.11017e+07	2.18001e+07	2.30554e+07	2.31337e+07	2.34589e+07	0.137467	2.72048	-	-	41.5	19	-
1271	Amyloid beta A4 protein;N-APP;Soluble APP-alpha;Soluble APP-beta;C99;Beta-amyloid protein 42;Beta-amyloid protein 40;C83;P3(42);P3(40);C80;Gamma-secretase C-terminal fragment 59;Gamma-secretase C-terminal fragment 57;Gamma-secretase C-terminal fragment 50;C31	APP	4.84991e+06	4.89314e+06	5.20865e+06	4.34869e+06	4.4894e+06	4.69413e+06	-0.143888	2.17271	-	-	5.7	3	-
1273	Aldehyde dehydrogenase, mitochondrial	ALDH2	7.02423e+06	7.23848e+06	7.37378e+06	7.45314e+06	7.3957e+06	7.5441e+06	0.0498174	0.885158	-	-	51.5	24	-
1275	Protein S100-A8;Protein S100-A8, N-terminally processed	S100A8	82876	73683.6	107882	109570	77745	64203.4	-0.0895009	0.177496	-	-	32.3	3	+
1276	Non-histone chromosomal protein HMG-14	HMGN1	2.27347e+06	2.27638e+06	2.38802e+06	2.30683e+06	2.49365e+06	2.35357e+06	0.043859	0.516463	-	-	51	6	-
1277	Plasminogen activator inhibitor 1	SERPINE1	373487	367740	419816	237872	260593	237091	-0.657358	5.23966	+	-	22.4	8	-
1278	ADP/ATP translocase 2;ADP/ATP translocase 2, N-terminally processed	SLC25A5	7.9259e+07	8.96724e+07	8.70866e+07	8.05259e+07	8.3965e+07	7.99926e+07	-0.0648602	0.689392	-	-	26.2	12	-
1279	Ubiquitin-like protein ISG15	ISG15	1.29397e+06	1.36872e+06	1.37876e+06	1.12066e+06	1.15224e+06	1.0713e+06	-0.273289	3.80461	-	-	33.3	6	-
1280	Propionyl-CoA carboxylase alpha chain, mitochondrial	PCCA	5.35807e+06	5.34031e+06	5.58146e+06	4.96167e+06	5.05521e+06	5.20825e+06	-0.0966278	1.76634	-	-	45.1	33	-
1281	Propionyl-CoA carboxylase beta chain, mitochondrial	PCCB	3.33105e+06	3.29402e+06	3.47727e+06	3.17733e+06	3.1329e+06	3.25062e+06	-0.0792493	1.35075	-	-	45.3	20	-
1282	Eukaryotic translation initiation factor 2 subunit 1	EIF2S1	2.05097e+07	1.90401e+07	1.84719e+07	2.25712e+07	2.15683e+07	2.1224e+07	0.172806	2.47911	-	-	70.8	35	-
1283	Non-histone chromosomal protein HMG-17	HMGN2	3.54903e+06	3.30166e+06	3.05887e+06	3.18479e+06	3.09038e+06	3.09031e+06	-0.0789605	0.799205	-	-	52.2	4	-
1284	Intercellular adhesion molecule 1	ICAM1	2.12045e+06	2.21588e+06	2.30178e+06	2.40736e+06	2.44527e+06	2.56293e+06	0.160081	2.39033	-	-	25.2	15	-
1286	60S acidic ribosomal protein P2	RPLP2	6.34916e+06	6.96541e+06	6.99538e+06	4.8167e+06	4.55666e+06	4.46729e+06	-0.552584	5.99682	+	-	61.7	7	-
1287	60S acidic ribosomal protein P0	RPLP0	3.84288e+07	3.70148e+07	3.52389e+07	5.05931e+07	4.61816e+07	4.31516e+07	0.336071	3.58108	-	-	18.9	6	-
1288	DNA-directed RNA polymerase III subunit RPC4	POLR3D	331894	351826	357478	325976	327815	350743	-0.0517927	0.437543	-	-	15.6	6	-
1289	Lupus La protein	SSB	1.46916e+07	1.46892e+07	1.47476e+07	1.35531e+07	1.33198e+07	1.31591e+07	-0.140657	3.26613	-	-	59.8	28	-
1291	Integrin beta-1	ITGB1	3.55448e+07	3.65027e+07	3.59411e+07	4.26875e+07	4.27288e+07	4.19884e+07	0.238578	4.91704	-	-	34.6	31	-
1292	Keratin, type I cytoskeletal 18	KRT18	8.97487e+07	8.81106e+07	8.99685e+07	9.15356e+07	8.88974e+07	9.1193e+07	0.0202578	0.301239	-	-	58.6	27	-
1294	Uroporphyrinogen decarboxylase	UROD	3.00549e+06	3.0863e+06	3.1327e+06	3.98866e+06	3.97826e+06	3.59502e+06	0.324387	4.23927	-	-	39.8	14	-
1295	Insulin receptor;Insulin receptor subunit alpha;Insulin receptor subunit beta	INSR	845392	849788	946793	948784	959538	946742	0.113873	1.30104	-	-	10.7	15	-
1296	Alpha-galactosidase A	GLA	4.50244e+06	4.62106e+06	4.86048e+06	5.52374e+06	5.5708e+06	5.90672e+06	0.281953	4.15313	-	-	29.1	14	-
1299	Retinoblastoma-associated protein	RB1	1.10694e+07	1.12154e+07	1.15634e+07	6.92329e+06	6.94693e+06	7.31801e+06	-0.676042	7.92051	+	-	35	37	-
1301	Prothymosin alpha;Prothymosin alpha, N-terminally processed;Thymosin alpha-1	PTMA	7.14869e+06	7.07507e+06	7.59525e+06	8.67362e+06	8.48947e+06	8.78989e+06	0.250878	4.21603	-	-	35.5	6	-
1302	Cyclin-dependent kinase 1	CDK1	1.11836e+07	1.12409e+07	1.16904e+07	1.00512e+07	9.91202e+06	1.04077e+07	-0.167733	3.2248	-	-	59.3	18	-
1303	ATP synthase subunit beta, mitochondrial	ATP5B	1.05937e+08	1.10814e+08	1.20562e+08	1.25747e+08	1.27156e+08	1.3553e+08	0.20487	2.48148	-	-	69.2	30	-
1305	Protein S100-A6	S100A6	6.14226e+07	5.57064e+07	5.23879e+07	5.33512e+07	5.08776e+07	3.76412e+07	-0.270327	1.30693	-	-	42.2	6	-
1306	Eukaryotic translation initiation factor 4E	EIF4E	7.75523e+06	7.71648e+06	7.83776e+06	8.62739e+06	8.53709e+06	8.3781e+06	0.131913	2.98757	-	-	45.6	12	-
1307	Alpha-enolase	ENO1	4.32163e+08	4.35769e+08	4.56102e+08	8.04633e+08	7.8513e+08	7.51549e+08	0.822212	7.8861	+	-	19.4	14	-
1309	Glycogen phosphorylase, liver form	PYGL	6.79091e+07	6.62272e+07	7.11317e+07	8.39204e+07	7.92365e+07	8.3024e+07	0.262398	4.14269	-	-	52.9	54	-
1310	Glucose-6-phosphate isomerase	GPI	7.0146e+07	7.39023e+07	7.09659e+07	8.59597e+07	8.87911e+07	8.53011e+07	0.274512	4.73777	-	-	31.9	19	-
1311	Nucleophosmin	NPM1	1.02476e+08	9.9931e+07	8.37944e+07	1.24126e+08	1.19161e+08	9.69388e+07	0.246884	1.43022	-	-	56.8	24	-
1316	Integrin alpha-V;Integrin alpha-V heavy chain;Integrin alpha-V light chain	ITGAV	1.31e+07	1.31718e+07	1.33118e+07	1.49451e+07	1.496e+07	1.50942e+07	0.185012	4.22332	-	-	45.3	46	-
1317	Beta-hexosaminidase subunit alpha	HEXA	6.4032e+06	6.73287e+06	7.08948e+06	7.76266e+06	8.04244e+06	7.96767e+06	0.234215	3.57148	-	-	29.9	18	-
1319	Glia-derived nexin	SERPINE2	1.17301e+06	1.22092e+06	1.24969e+06	985662	1.00412e+06	956777	-0.306132	4.40638	-	-	22.4	11	-
1320	Epoxide hydrolase 1	EPHX1	1.28383e+07	1.30551e+07	1.40927e+07	1.8083e+07	1.78509e+07	1.82854e+07	0.440437	5.85981	-	-	56.7	27	-
1321	Acyl-CoA-binding protein	DBI	468129	493679	506707	546716	591587	514841	0.169293	1.68402	-	-	52.9	4	-
1323	L-lactate dehydrogenase B chain	LDHB	3.08946e+08	3.31794e+08	3.34232e+08	4.26746e+08	4.35316e+08	4.11484e+08	0.385929	5.03537	-	-	41.3	20	-
1325	Glutathione peroxidase 1	GPX1	1.722e+06	1.64351e+06	1.67244e+06	1.72975e+06	1.67618e+06	1.70107e+06	0.0197849	0.235017	-	-	65.5	12	-
1327	Vitamin K-dependent protein S	PROS1	1.28775e+06	1.33e+06	1.35867e+06	1.47213e+06	1.55924e+06	1.55748e+06	0.206498	3.20857	-	-	19.2	11	-
1328	Protein disulfide-isomerase	P4HB	4.6899e+08	4.77149e+08	4.98747e+08	6.45458e+08	6.37591e+08	6.472e+08	0.418289	5.7953	-	-	73	55	-
1329	Histone H1.0;Histone H1.0, N-terminally processed	H1F0	8.79926e+06	6.73912e+06	5.50631e+06	1.10067e+07	9.55188e+06	8.69487e+06	0.495078	2.0103	-	-	26.3	8	-
1330	Acylphosphatase-1	ACYP1	663397	648668	649065	812040	788352	730154	0.247625	3.16026	-	-	41.4	4	-
1331	Cathepsin D;Cathepsin D light chain;Cathepsin D heavy chain	CTSD	7.285e+06	7.36121e+06	7.46912e+06	7.98449e+06	8.10665e+06	7.87921e+06	0.116183	2.58754	-	-	39.8	15	-
1332	Annexin A2;Putative annexin A2-like protein	ANXA2;ANXA2P2	1.37521e+08	1.44319e+08	1.42159e+08	1.51151e+08	1.4922e+08	1.56665e+08	0.108229	1.93348	-	-	80.2	40	-
1333	Calpain-1 catalytic subunit	CAPN1	6.06929e+07	6.15829e+07	6.32784e+07	6.94586e+07	6.79051e+07	6.53704e+07	0.127513	2.36313	-	-	46.5	47	-
1334	Tubulin beta chain	TUBB	1.8087e+07	1.91552e+07	2.04004e+07	1.79259e+07	1.79105e+07	1.90833e+07	-0.0687063	0.75021	-	-	17.1	5	-
1335	Prosaposin;Saposin-A;Saposin-B-Val;Saposin-B;Saposin-C;Saposin-D	PSAP	2.35454e+06	2.3894e+06	2.31657e+06	1.69346e+06	1.60523e+06	1.45404e+06	-0.573753	5.59369	+	-	32.8	17	-
1336	Beta-hexosaminidase subunit beta;Beta-hexosaminidase subunit beta chain B;Beta-hexosaminidase subunit beta chain A	HEXB	1.94322e+07	1.95818e+07	1.93978e+07	2.2608e+07	2.15184e+07	2.05439e+07	0.145755	2.44846	-	-	39	26	-
1337	Cathepsin L1;Cathepsin L1 heavy chain;Cathepsin L1 light chain	CTSL	1.09569e+06	1.06071e+06	1.17368e+06	1.16023e+06	1.07534e+06	1.11633e+06	0.0100146	0.0741751	-	-	20.7	6	-
1338	Profilin-1	PFN1	4.36749e+07	4.46529e+07	4.23767e+07	4.33537e+07	4.18762e+07	3.91836e+07	-0.0720982	0.93665	-	-	75	15	-
1339	Bisphosphoglycerate mutase	BPGM	110899	117670	128162	109968	106092	115471	-0.104011	0.679188	-	-	26.3	6	-
1340	Adenine phosphoribosyltransferase	APRT	1.581e+07	1.61614e+07	1.66116e+07	1.68123e+07	1.55761e+07	1.78816e+07	0.0472474	0.449743	-	-	65.7	10	-
1341	Bifunctional glutamate/proline--tRNA ligase;Glutamate--tRNA ligase;Proline--tRNA ligase	EPRS	2.59698e+07	2.45557e+07	2.4808e+07	2.19001e+07	2.19231e+07	2.2137e+07	-0.191285	3.7971	-	-	47	73	-
1342	Cathepsin B;Cathepsin B light chain;Cathepsin B heavy chain	CTSB	3.20471e+06	3.20746e+06	3.03414e+06	2.89048e+06	2.97648e+06	2.84415e+06	-0.116666	1.99051	-	-	43.1	12	-
1343	Heat shock protein HSP 90-alpha	HSP90AA1	1.451e+08	1.51997e+08	1.49399e+08	1.21631e+08	1.20582e+08	1.21329e+08	-0.29627	5.24393	-	-	44.8	37	-
1344	Galactose-1-phosphate uridylyltransferase	GALT	462843	453138	460812	487865	492168	400545	-0.00235145	0.0103473	-	-	19.8	6	-
1345	Heterogeneous nuclear ribonucleoproteins C1/C2;Heterogeneous nuclear ribonucleoprotein C-like 4;Heterogeneous nuclear ribonucleoprotein C-like 1;Heterogeneous nuclear ribonucleoprotein C-like 3;Heterogeneous nuclear ribonucleoprotein C-like 2	HNRNPC;HNRNPCL4;HNRNPCL1;HNRNPCL3;HNRNPCL2	7.28748e+06	6.46374e+06	5.53465e+06	4.57976e+06	4.71753e+06	4.18682e+06	-0.509041	3.48868	+	-	40.3	15	-
1346	Cytochrome b-c1 complex subunit 6, mitochondrial	UQCRH	540112	540574	509095	472553	539225	516142	-0.0588516	0.471795	-	-	38.5	3	-
1347	Laminin subunit beta-1	LAMB1	6.94112e+06	7.06381e+06	7.37084e+06	9.52294e+06	9.64235e+06	9.82433e+06	0.439903	6.47095	-	-	20.6	38	-
1348	Tyrosine-protein kinase Yes	YES1	1.34487e+06	1.24797e+06	1.30114e+06	1.41894e+06	1.36908e+06	1.3859e+06	0.100675	1.48657	-	-	22.1	11	-
1351	Tropomyosin beta chain	TPM2	891946	922699	851913	1.01805e+06	1.14345e+06	1.05245e+06	0.268404	3.13086	-	-	8.1	4	-
1353	Fumarate hydratase, mitochondrial	FH	2.18728e+07	2.27728e+07	2.24616e+07	1.9469e+07	1.91081e+07	1.93868e+07	-0.211156	4.36725	-	-	55.7	26	-
1354	DNA excision repair protein ERCC-1	ERCC1	59493.4	52179.2	59135.2	46152.6	49241.7	59234.4	-0.149164	0.649351	-	-	11.1	3	+
1359	Annexin A6	ANXA6	1.59618e+07	1.58466e+07	1.64107e+07	1.56928e+07	1.57746e+07	1.63305e+07	-0.0127179	0.167712	-	-	63.4	44	-
1360	Rho-related GTP-binding protein RhoC	RHOC	1.8549e+06	1.947e+06	1.76237e+06	1.62287e+06	1.68724e+06	1.57148e+06	-0.188259	2.53658	-	-	24.9	5	-
1361	Tumor necrosis factor receptor superfamily member 16	NGFR	58574.5	65524.4	65863.7	55319.9	59396.2	66196.7	-0.0722859	0.322404	-	-	11.7	3	+
1362	Complement decay-accelerating factor	CD55	7.74534e+06	7.95889e+06	7.84269e+06	8.63892e+06	8.16642e+06	8.52354e+06	0.104922	2.03937	-	-	35.4	13	-
1365	Beta-glucuronidase	GUSB	5.29567e+06	5.48022e+06	5.91675e+06	6.47626e+06	6.62975e+06	7.04187e+06	0.272075	3.47145	-	-	32.4	22	-
1366	ATP-dependent 6-phosphofructokinase, muscle type	PFKM	3.6642e+07	3.63942e+07	3.76242e+07	4.48938e+07	4.44655e+07	4.5441e+07	0.284778	5.4197	-	-	43.1	33	-
1367	Heat shock protein HSP 90-beta	HSP90AB1	4.83576e+08	5.18824e+08	5.04234e+08	4.07129e+08	4.18339e+08	4.0026e+08	-0.297328	4.41146	-	-	43.2	37	-
1368	Signal recognition particle receptor subunit alpha	SRPR	7.67996e+06	7.60337e+06	7.91319e+06	6.85468e+06	6.7238e+06	6.79931e+06	-0.186748	3.87845	-	-	33.4	24	-
1369	Asparagine synthetase [glutamine-hydrolyzing]	ASNS	1.97988e+07	1.99278e+07	2.02137e+07	1.81824e+07	1.74723e+07	1.82842e+07	-0.152439	3.21042	-	-	56.9	29	-
1370	Porphobilinogen deaminase	HMBS	6.9441e+06	7.02098e+06	6.99557e+06	1.12264e+07	1.08943e+07	9.79633e+06	0.604223	6.18717	+	-	40.7	15	-
1371	Pyruvate dehydrogenase E1 component subunit alpha, somatic form, mitochondrial	PDHA1	1.28928e+07	1.27534e+07	1.27139e+07	9.83127e+06	9.77665e+06	9.98588e+06	-0.374344	6.61314	-	-	55.1	25	-
1372	Cytochrome c1, heme protein, mitochondrial	CYC1	9.08228e+06	8.83983e+06	8.85176e+06	7.3221e+06	7.26694e+06	6.20924e+06	-0.368339	3.76807	-	-	42.2	14	-
1373	U2 small nuclear ribonucleoprotein B	SNRPB2	8.78988e+06	8.60309e+06	8.12822e+06	8.35545e+06	7.61829e+06	7.1582e+06	-0.143952	1.5218	-	-	41.8	10	-
1374	Hepatocyte growth factor receptor	MET	4.52034e+06	4.44556e+06	4.60944e+06	4.5904e+06	4.61372e+06	4.62029e+06	0.0263818	0.415794	-	-	22.7	27	-
1375	Melanotransferrin	MFI2	4.791e+06	4.9238e+06	4.7894e+06	5.25528e+06	5.24158e+06	5.27441e+06	0.120944	2.67386	-	-	29.5	17	-
1376	U1 small nuclear ribonucleoprotein 70 kDa	SNRNP70	1.02169e+07	9.41934e+06	9.31024e+06	1.18459e+07	1.13868e+07	1.17024e+07	0.272334	4.06151	-	-	39.1	24	-
1377	Integrin alpha-5;Integrin alpha-5 heavy chain;Integrin alpha-5 light chain	ITGA5	2.71198e+06	2.72938e+06	2.84195e+06	3.21601e+06	3.18194e+06	3.18954e+06	0.211241	3.97133	-	-	20.6	18	-
1378	Nuclear factor 1 C-type	NFIC	3.54579e+06	3.6363e+06	4.09562e+06	3.70669e+06	3.81858e+06	3.6748e+06	-0.00727484	0.0491486	-	-	32.3	15	-
1380	40S ribosomal protein S17	RPS17	2.40569e+07	2.23741e+07	1.73849e+07	2.8521e+07	2.8206e+07	2.4139e+07	0.351092	1.89919	-	-	68.1	14	-
1382	Guanine nucleotide-binding protein G(k) subunit alpha	GNAI3	2.02565e+06	2.03865e+06	2.11538e+06	2.30952e+06	2.30274e+06	2.29807e+06	0.161482	3.09292	-	-	18.4	6	-
1383	Annexin A5	ANXA5	2.1392e+07	2.14699e+07	2.13869e+07	1.90664e+07	1.86981e+07	1.87153e+07	-0.185993	4.22854	-	-	47.8	21	-
1384	40S ribosomal protein SA	RPSA	2.7668e+07	2.91811e+07	2.66104e+07	2.87636e+07	2.83221e+07	2.58858e+07	-0.00897092	0.0669701	-	-	65.4	22	-
1385	CD63 antigen	CD63	1.96155e+06	2.12611e+06	2.21393e+06	3.03783e+06	3.15948e+06	3.01809e+06	0.549847	5.89725	+	-	11.3	4	-
1386	39S ribosomal protein L3, mitochondrial	MRPL3	2.19657e+06	2.07959e+06	1.95844e+06	1.47472e+06	1.47246e+06	1.41142e+06	-0.515148	5.70597	+	-	37.4	11	-
1387	U1 small nuclear ribonucleoprotein A	SNRPA	1.67188e+07	1.61277e+07	1.55351e+07	1.75789e+07	1.77001e+07	1.53271e+07	0.0623814	0.528912	-	-	40.1	12	-
1388	Gamma-enolase	ENO2	3.11631e+06	3.08202e+06	3.2902e+06	3.89043e+06	3.83735e+06	3.97114e+06	0.302567	4.81987	-	-	41.2	11	-
1389	3-ketoacyl-CoA thiolase, peroxisomal	ACAA1	5.59011e+06	5.50085e+06	6.02089e+06	5.77708e+06	5.71779e+06	5.58585e+06	-0.00164478	0.0144245	-	-	52.6	18	-
1390	Signal recognition particle 19 kDa protein	SRP19	1.11794e+06	1.06556e+06	975337	1.48158e+06	1.51813e+06	1.4305e+06	0.48984	5.04786	-	-	43.1	8	-
1391	Glutathione S-transferase P	GSTP1	4.1594e+07	3.98894e+07	4.29643e+07	4.8524e+07	4.89923e+07	4.78134e+07	0.224383	3.97104	-	-	62.4	14	-
1392	U1 small nuclear ribonucleoprotein C	SNRPC	2.64677e+06	2.76045e+06	2.52989e+06	3.13945e+06	3.13529e+06	2.90164e+06	0.209256	2.86845	-	-	18.9	3	-
1393	Galectin-1	LGALS1	4.40312e+07	4.5382e+07	4.65484e+07	3.37907e+07	3.48849e+07	3.25979e+07	-0.425124	6.00451	-	-	74.8	10	-
1394	Dihydropteridine reductase	QDPR	6.13493e+06	6.14473e+06	6.52392e+06	6.97778e+06	7.08947e+06	7.04856e+06	0.16788	3.14797	-	-	67.6	14	-
1395	High mobility group protein B1;Putative high mobility group protein B1-like 1	HMGB1;HMGB1P1	1.26524e+08	1.33674e+08	1.35289e+08	1.49659e+08	1.54047e+08	1.59353e+08	0.227702	3.60269	-	-	36.3	18	-
1396	Retinol-binding protein 1	RBP1	1.39644e+06	1.26046e+06	1.27783e+06	1.18916e+06	1.194e+06	1.20217e+06	-0.132673	1.76553	-	-	46.7	8	-
1399	Clathrin light chain A	CLTA	6.79151e+06	6.86883e+06	6.34737e+06	6.17688e+06	6.45402e+06	6.04423e+06	-0.0991066	1.43917	-	-	39.9	11	-
1400	Clathrin light chain B	CLTB	2.27227e+06	2.44678e+06	2.32822e+06	2.25205e+06	2.33777e+06	2.25124e+06	-0.0423853	0.529096	-	-	32.7	10	-
1401	Annexin A4	ANXA4	6.08335e+06	6.07823e+06	6.09102e+06	5.67059e+06	5.68676e+06	5.73427e+06	-0.0948284	2.20985	-	-	53.3	21	-
1402	2,3-cyclic-nucleotide 3-phosphodiesterase	CNP	6.02078e+06	5.80622e+06	5.8487e+06	5.14183e+06	5.26804e+06	5.2168e+06	-0.177651	3.67471	-	-	46.8	27	-
1403	Heme oxygenase 1	HMOX1	1.54801e+06	1.57521e+06	1.6749e+06	1.53468e+06	1.46378e+06	1.54658e+06	-0.0777733	0.997077	-	-	38.9	11	-
1404	Dihydrolipoyl dehydrogenase, mitochondrial	DLD	4.02352e+07	4.16098e+07	4.29169e+07	4.63027e+07	4.83956e+07	4.72014e+07	0.185959	3.38523	-	-	42.2	23	-
1405	Heterogeneous nuclear ribonucleoprotein A1;Heterogeneous nuclear ribonucleoprotein A1, N-terminally processed;Heterogeneous nuclear ribonucleoprotein A1-like 2	HNRNPA1;HNRNPA1L2	2.40492e+07	2.32734e+07	2.07776e+07	2.26627e+07	2.17191e+07	2.09155e+07	-0.0586127	0.503422	-	-	65.3	22	-
1406	U2 small nuclear ribonucleoprotein A	SNRPA1	1.77017e+07	1.82427e+07	1.61975e+07	9.84708e+06	1.04114e+07	9.11596e+06	-0.828191	6.69372	+	-	44.7	16	-
1407	Pro-cathepsin H;Cathepsin H mini chain;Cathepsin H;Cathepsin H heavy chain;Cathepsin H light chain	CTSH	726915	683414	725997	923480	880123	923959	0.352702	4.61402	-	-	11.3	4	-
1408	Cytochrome c oxidase subunit 6C	COX6C	5.26106e+06	5.22515e+06	5.14885e+06	5.32975e+06	5.35417e+06	5.17455e+06	0.0203639	0.298518	-	-	50.7	9	-
1410	Poly [ADP-ribose] polymerase 1	PARP1	1.10396e+07	1.02783e+07	8.75775e+06	1.27507e+07	1.30193e+07	1.19262e+07	0.331479	2.71339	-	-	41.3	40	-
1411	DNA polymerase alpha catalytic subunit	POLA1	1.01266e+06	999474	976379	848829	916929	884329	-0.173939	2.5709	-	-	14.2	17	-
1414	Furin	FURIN	1.08682e+06	1.09466e+06	1.27584e+06	1.38981e+06	1.38871e+06	1.403e+06	0.278366	2.8572	-	-	17.3	12	-
1415	Leukotriene A-4 hydrolase	LTA4H	2.27159e+07	2.22837e+07	2.1439e+07	2.61317e+07	2.51611e+07	2.52986e+07	0.205373	3.83602	-	-	58.9	36	-
1416	Fructose-bisphosphate aldolase C	ALDOC	1.02152e+07	1.04181e+07	1.043e+07	1.11737e+07	1.13032e+07	1.10166e+07	0.10866	2.48139	-	-	47.3	21	-
1421	CDGSH iron-sulfur domain-containing protein 3, mitochondrial	CISD3	808573	824716	841147	737082	763673	770466	-0.123708	1.89271	-	-	24.4	4	-
1422	JmjC domain-containing protein 7	JMJD7	363624	381813	440152	402406	387391	427750	0.0419654	0.22774	-	-	7.7	7	-
1424	DNA-directed RNA polymerase II subunit GRINL1A	POLR2M	1.65645e+06	1.61154e+06	1.62705e+06	1.65021e+06	1.70416e+06	1.82396e+06	0.0800008	1.01893	-	-	30.7	9	-
1425	Chromosome transmission fidelity protein 8 homolog isoform 2	CHTF8	78630.7	85332.2	100339	93440.7	88438.6	83814.4	0.0136451	0.0480871	-	-	11.5	4	+
1426	Chromosome transmission fidelity protein 8 homolog	CHTF8	116951	121040	131640	109172	126234	114480	-0.0800645	0.461285	-	-	38	4	-
1427	Glutathione S-transferase theta-2;Glutathione S-transferase theta-2B	GSTT2;GSTT2B	2.00886e+06	2.07441e+06	2.16361e+06	2.33159e+06	2.38811e+06	2.34564e+06	0.178215	3.00394	-	-	35.2	10	-
1431	Solute carrier family 35 member E2B	SLC35E2B	213358	201876	230614	233875	238301	254373	0.171081	1.50845	-	-	14.3	4	-
1432	Trafficking protein particle complex subunit 2B;Trafficking protein particle complex subunit 2	TRAPPC2B;TRAPPC2	102962	101633	109474	90139.7	89587.3	104892	-0.145186	0.928594	-	-	20.7	3	+
1433	Protein PET100 homolog, mitochondrial	PET100	742140	827593	793262	723867	746664	672101	-0.141182	1.46064	-	-	23.3	5	-
1437	Heat shock 70 kDa protein 1A;Heat shock 70 kDa protein 1B	HSPA1A;HSPA1B	1.13021e+08	1.10938e+08	1.15293e+08	1.10882e+08	1.07952e+08	1.12527e+08	-0.0339823	0.510454	-	-	42.4	26	-
1446	Adrenodoxin, mitochondrial	FDX1	1.30216e+06	1.35976e+06	1.45997e+06	1.69247e+06	1.7904e+06	1.76065e+06	0.348443	4.26334	-	-	21.2	5	-
1447	Ras-related protein Rap-2a	RAP2A	264984	278733	310190	341218	358764	356653	0.310103	2.93577	-	-	21.9	5	-
1448	60 kDa SS-A/Ro ribonucleoprotein	TROVE2	2.63424e+07	2.72692e+07	2.70217e+07	2.94268e+07	2.94567e+07	2.8662e+07	0.118699	2.59029	-	-	54.6	28	-
1450	Lysosomal alpha-glucosidase;76 kDa lysosomal alpha-glucosidase;70 kDa lysosomal alpha-glucosidase	GAA	8.16604e+06	8.096e+06	8.56822e+06	1.07124e+07	1.0878e+07	1.04653e+07	0.368752	5.78647	-	-	34.9	28	-
1451	Ras-related protein R-Ras	RRAS	2.31302e+06	2.55454e+06	2.65735e+06	2.96435e+06	2.90283e+06	3.06529e+06	0.249456	2.99131	-	-	42.7	10	-
1452	HLA class I histocompatibility antigen, Cw-7 alpha chain	HLA-C	4.00408e+06	4.12769e+06	3.95499e+06	4.16336e+06	4.31931e+06	4.278e+06	0.0783356	1.44203	-	-	16.9	8	-
1453	Serine/threonine-protein kinase A-Raf	ARAF	220203	224974	248648	235416	224535	248167	0.0302543	0.178408	-	-	9.2	5	-
1454	Histone H1.4	HIST1H1E	4.36851e+07	3.43252e+07	2.50487e+07	6.33e+07	5.29592e+07	4.48848e+07	0.667389	2.2089	+	-	23.3	6	-
1456	Dihydrolipoyllysine-residue acetyltransferase component of pyruvate dehydrogenase complex, mitochondrial	DLAT	1.02672e+07	1.0506e+07	1.03267e+07	9.25269e+06	9.07589e+06	9.21321e+06	-0.175271	3.90097	-	-	26.3	18	-
1457	Receptor-type tyrosine-protein phosphatase F	PTPRF	1.82029e+06	1.8306e+06	1.97825e+06	1.88605e+06	1.8723e+06	2.08102e+06	0.052254	0.466856	-	-	20.8	25	-
1458	Nuclear receptor subfamily 2 group F member 6	NR2F6	471300	456820	474515	388764	423850	407755	-0.201524	2.54395	-	-	19.8	7	-
1460	Thioredoxin	TXN	5.8918e+06	5.44241e+06	5.48376e+06	7.4604e+06	7.07081e+06	6.47721e+06	0.319461	3.60637	-	-	51.4	8	-
1461	Cytochrome c oxidase subunit 5B, mitochondrial	COX5B	645742	646638	716321	698056	690040	669388	0.0361144	0.300623	-	-	35.7	6	-
1462	Lysosomal protective protein;Lysosomal protective protein 32 kDa chain;Lysosomal protective protein 20 kDa chain	CTSA	8.82568e+06	8.80366e+06	8.89507e+06	9.85205e+06	9.41705e+06	9.43013e+06	0.113386	2.38195	-	-	33.3	13	-
1463	Microsomal glutathione S-transferase 1	MGST1	1.06312e+07	1.0506e+07	9.80265e+06	9.51618e+06	8.90146e+06	8.72386e+06	-0.189054	2.68565	-	-	34.8	7	-
1464	Microtubule-associated protein tau	MAPT	9.11212e+06	9.34454e+06	9.48139e+06	1.08854e+07	1.08954e+07	1.17257e+07	0.261521	4.19166	-	-	9.2	7	-
1469	cAMP-dependent protein kinase type I-alpha regulatory subunit;cAMP-dependent protein kinase type I-alpha regulatory subunit, N-terminally processed	PRKAR1A	9.6415e+06	9.4514e+06	9.56668e+06	7.79836e+06	7.67882e+06	7.71977e+06	-0.305064	5.8427	-	-	45.9	17	-
1470	Uroporphyrinogen-III synthase	UROS	48834.9	53466.4	58284.2	56764.6	47551.7	49556.5	-0.0620302	0.241084	-	-	17	3	+
1471	S-formylglutathione hydrolase	ESD	7.83119e+06	7.61726e+06	7.0493e+06	7.89003e+06	7.11182e+06	6.46457e+06	-0.0710601	0.480541	-	-	48.6	14	-
1472	60 kDa heat shock protein, mitochondrial	HSPD1	3.11307e+08	3.23154e+08	3.22017e+08	3.37986e+08	3.28618e+08	3.32284e+08	0.0626998	1.03473	-	-	68.8	54	-
1473	Clusterin;Clusterin beta chain;Clusterin alpha chain	CLU	1.9543e+06	2.00298e+06	2.057e+06	1.25946e+06	1.26809e+06	1.24381e+06	-0.673041	7.76758	+	-	24.3	10	-
1474	78 kDa glucose-regulated protein	HSPA5	1.8168e+08	1.82986e+08	1.8832e+08	2.1392e+08	2.09446e+08	2.13776e+08	0.204477	3.92814	-	-	65.6	57	-
1475	Laminin subunit gamma-1	LAMC1	7.72812e+06	7.72585e+06	7.75162e+06	9.42441e+06	9.67197e+06	9.806e+06	0.316522	5.78708	-	-	35.2	53	-
1476	Lysosomal acid phosphatase	ACP2	4.22794e+06	4.38802e+06	4.4455e+06	5.17534e+06	5.12453e+06	5.21073e+06	0.24823	4.60109	-	-	42.8	16	-
1478	Heat shock cognate 71 kDa protein	HSPA8	5.05527e+08	5.24808e+08	5.34692e+08	5.05125e+08	5.20502e+08	5.18285e+08	-0.019331	0.213359	-	-	56.5	39	-
1479	Solute carrier family 2, facilitated glucose transporter member 1	SLC2A1	1.4776e+07	1.52284e+07	1.63311e+07	1.89053e+07	1.89758e+07	1.9533e+07	0.310405	4.51622	-	-	12.6	9	-
1480	Solute carrier family 2, facilitated glucose transporter member 3;Solute carrier family 2, facilitated glucose transporter member 14	SLC2A3;SLC2A14	662161	693574	733749	863912	920921	884824	0.354278	4.21241	-	-	10.7	4	-
1481	Protein 4.1	EPB41	2.82834e+06	2.6679e+06	2.93463e+06	2.81839e+06	2.74196e+06	3.03159e+06	0.0271042	0.226756	-	-	35.5	29	-
1482	Uridine 5-monophosphate synthase;Orotate phosphoribosyltransferase;Orotidine 5-phosphate decarboxylase	UMPS	2.26324e+07	2.34148e+07	2.38319e+07	2.35983e+07	2.35741e+07	2.37203e+07	0.0211013	0.311199	-	-	52.7	35	-
1483	Pyruvate dehydrogenase E1 component subunit beta, mitochondrial	PDHB	5.03813e+06	4.92117e+06	4.86294e+06	3.94392e+06	3.93921e+06	3.9196e+06	-0.328493	5.81699	-	-	50.7	14	-
1484	Lipoamide acyltransferase component of branched-chain alpha-keto acid dehydrogenase complex, mitochondrial	DBT	2.69212e+06	2.84775e+06	3.15506e+06	2.77753e+06	2.7745e+06	2.93075e+06	-0.0329782	0.242084	-	-	31.7	16	-
1485	Glycogen phosphorylase, brain form	PYGB	4.05676e+07	4.08799e+07	4.06491e+07	4.73925e+07	4.76569e+07	4.73551e+07	0.221972	4.84822	-	-	48.3	47	-
1486	Ras-related protein Ral-A	RALA	1.44554e+07	1.41253e+07	1.41126e+07	1.73761e+07	1.63452e+07	1.7137e+07	0.252069	4.545	-	-	26.7	8	-
1487	Ras-related protein Ral-B	RALB	7.89342e+06	8.10849e+06	8.2951e+06	8.85975e+06	9.0159e+06	9.45763e+06	0.169625	3.01735	-	-	32	10	-
1488	Breakpoint cluster region protein	BCR	240944	222599	221384	170768	179149	187512	-0.349837	3.39895	-	-	3.5	4	-
1489	Lysosome-associated membrane glycoprotein 1	LAMP1	5.60384e+06	6.0705e+06	5.91864e+06	7.91807e+06	7.75747e+06	7.18533e+06	0.377431	4.73365	-	-	25.2	11	-
1490	Medium-chain specific acyl-CoA dehydrogenase, mitochondrial	ACADM	1.21069e+07	1.25002e+07	1.2258e+07	1.24951e+07	1.24509e+07	1.23885e+07	0.0183716	0.290131	-	-	50.1	22	-
1492	DNA topoisomerase 1	TOP1	7.7103e+06	6.9664e+06	5.8868e+06	5.48138e+06	5.83082e+06	5.05253e+06	-0.323147	2.19712	-	-	37.1	33	-
1493	DNA topoisomerase 2-alpha	TOP2A	2.07101e+06	1.89464e+06	1.83326e+06	1.43346e+06	1.54427e+06	1.4331e+06	-0.393699	4.34223	-	-	13	18	-
1494	Glucose-6-phosphate 1-dehydrogenase	G6PD	2.3883e+07	2.43584e+07	2.33524e+07	2.53482e+07	2.5352e+07	2.58523e+07	0.0967692	2.08331	-	-	73.8	42	-
1495	Ubiquitin-like protein 4A	UBL4A	1.2378e+06	1.31307e+06	1.30039e+06	1.42262e+06	1.48634e+06	1.46222e+06	0.182939	2.93853	-	-	57.3	9	-
1496	Steroid hormone receptor ERR1	ESRRA	62730.3	66702.3	82257.3	72196.8	62444.4	62486.4	-0.0963313	0.363725	-	-	9.5	3	+
1497	Pyruvate carboxylase, mitochondrial	PC	828087	845267	911237	520944	547165	565461	-0.661493	6.2128	+	-	15.4	14	-
1498	C-1-tetrahydrofolate synthase, cytoplasmic;Methylenetetrahydrofolate dehydrogenase;Methenyltetrahydrofolate cyclohydrolase;Formyltetrahydrofolate synthetase;C-1-tetrahydrofolate synthase, cytoplasmic, N-terminally processed	MTHFD1	4.54651e+07	4.57593e+07	4.53126e+07	4.98046e+07	4.79292e+07	4.833e+07	0.0971221	2.12155	-	-	56.9	56	-
1499	Cation-independent mannose-6-phosphate receptor	IGF2R	4.77864e+07	4.80486e+07	4.72098e+07	5.11936e+07	5.105e+07	5.17009e+07	0.105962	2.49126	-	-	39.8	100	-
1500	Alcohol dehydrogenase class-3	ADH5	6.10586e+07	5.91522e+07	6.67298e+07	6.95322e+07	6.65036e+07	7.23117e+07	0.157461	1.92675	-	-	47.3	23	-
1501	Cyclin-dependent kinase 4	CDK4	888536	890641	961501	709132	740893	762302	-0.308626	3.85474	-	-	38.9	11	-
1503	Ribose-phosphate pyrophosphokinase 2	PRPS2	7.34817e+06	7.64283e+06	7.69779e+06	7.58488e+06	7.40774e+06	7.12314e+06	-0.0370871	0.508693	-	-	28.6	9	-
1504	Ornithine decarboxylase	ODC1	438786	475916	470743	522316	530059	549430	0.209949	2.65226	-	-	22.1	8	-
1505	Polyadenylate-binding protein 1;Polyadenylate-binding protein 3	PABPC1;PABPC3	5.44289e+07	5.31968e+07	5.15236e+07	4.5916e+07	4.42573e+07	4.34254e+07	-0.252498	4.33941	-	-	41.7	29	-
1506	Proliferating cell nuclear antigen	PCNA	6.4587e+07	6.85485e+07	6.50041e+07	6.97877e+07	6.93858e+07	6.56269e+07	0.0476662	0.632808	-	-	68.6	17	-
1508	Histidine--tRNA ligase, cytoplasmic	HARS	2.31447e+07	2.31493e+07	2.32443e+07	2.22162e+07	2.1513e+07	2.24059e+07	-0.0726092	1.53555	-	-	40.5	29	-
1509	Collagen alpha-1(VI) chain	COL6A1	2.83576e+06	2.9228e+06	3.13857e+06	3.67119e+06	3.90938e+06	3.92294e+06	0.37131	4.64856	-	-	22.9	22	-
1510	Collagen alpha-2(VI) chain	COL6A2	3.71356e+06	3.63761e+06	3.81966e+06	4.41461e+06	4.50697e+06	4.53779e+06	0.269066	4.80566	-	-	4.4	6	-
1512	ADP/ATP translocase 1	SLC25A4	6.22504e+06	6.79205e+06	7.0384e+06	6.47835e+06	6.84876e+06	6.56876e+06	-0.0100295	0.0778549	-	-	19.8	6	-
1513	ADP/ATP translocase 3;ADP/ATP translocase 3, N-terminally processed	SLC25A6	1.25681e+07	1.31964e+07	1.27887e+07	1.20825e+07	1.26071e+07	1.19423e+07	-0.0738492	1.2777	-	-	16.1	6	-
1514	Inosine-5-monophosphate dehydrogenase 2	IMPDH2	3.70409e+07	3.66211e+07	3.68177e+07	2.70703e+07	2.53563e+07	2.74195e+07	-0.469312	6.4376	-	-	55.3	32	-
1515	Nucleoprotein TPR	TPR	4.64011e+07	4.52406e+07	4.67805e+07	5.18717e+07	5.20556e+07	5.48761e+07	0.197831	3.67054	-	-	51	138	-
1516	Prolactin-inducible protein	PIP	278027	269198	377038	281452	315352	337042	0.0280581	0.082179	-	-	34.2	4	-
1517	Creatine kinase B-type	CKB	7.62565e+06	7.55816e+06	7.81625e+06	8.24439e+06	8.18931e+06	8.14457e+06	0.0958742	2.12418	-	-	57.2	17	-
1518	Annexin A3	ANXA3	4.57822e+07	4.57766e+07	4.68573e+07	4.69928e+07	4.49298e+07	4.65226e+07	0.000123885	0.00140372	-	-	74.9	32	-
1519	Creatine kinase U-type, mitochondrial	CKMT1A	1.53548e+07	1.59493e+07	1.65311e+07	1.84171e+07	1.90126e+07	1.83969e+07	0.223368	3.90985	-	-	51.8	21	-
1521	2-oxoisovalerate dehydrogenase subunit alpha, mitochondrial	BCKDHA	1.22739e+06	1.21599e+06	1.30133e+06	942232	962836	1.04853e+06	-0.343281	4.04378	-	-	46.3	16	-
1523	Alpha-actinin-1	ACTN1	3.19252e+07	3.13981e+07	3.33512e+07	3.53796e+07	3.55119e+07	3.71283e+07	0.16021	2.90153	-	-	44.5	45	-
1524	Angiotensin-converting enzyme;Angiotensin-converting enzyme, soluble form	ACE	621566	629433	663498	576207	608986	616068	-0.0879891	1.02108	-	-	6.4	7	-
1525	Cadherin-1;E-Cad/CTF1;E-Cad/CTF2;E-Cad/CTF3	CDH1	2.45215e+06	2.52709e+06	2.56429e+06	3.00452e+06	2.96054e+06	3.26239e+06	0.289615	4.01853	-	-	15.8	14	-
1526	Proto-oncogene tyrosine-protein kinase Src	SRC	3.42525e+06	3.53149e+06	3.62946e+06	3.56589e+06	3.52754e+06	3.58821e+06	0.0133159	0.160479	-	-	29.9	14	-
1527	Xaa-Pro dipeptidase	PEPD	1.6781e+06	1.68322e+06	1.88017e+06	2.10221e+06	2.13427e+06	2.25805e+06	0.310607	3.64301	-	-	34.7	15	-
1528	X-ray repair cross-complementing protein 6	XRCC6	1.92216e+07	2.00766e+07	1.87988e+07	2.02794e+07	2.15022e+07	2.04819e+07	0.0999858	1.65741	-	-	57.8	41	-
1529	X-ray repair cross-complementing protein 5	XRCC5	1.01462e+07	1.06984e+07	9.83676e+06	1.29127e+07	1.32471e+07	1.28816e+07	0.3484	5.25092	-	-	36.7	30	-
1530	Uracil-DNA glycosylase	UNG	225812	225352	245189	196947	192383	193323	-0.256134	2.77413	-	-	31	5	-
1531	Cytochrome c oxidase subunit 4 isoform 1, mitochondrial	COX4I1	2.7483e+07	2.68803e+07	2.8465e+07	3.15237e+07	3.26362e+07	3.39792e+07	0.244428	3.97735	-	-	61.5	16	-
1532	5-aminolevulinate synthase, nonspecific, mitochondrial	ALAS1	221874	223388	241920	260104	257111	264222	0.18647	2.04806	-	-	7.8	5	-
1533	Gamma-interferon-inducible lysosomal thiol reductase	IFI30	708791	768187	676879	491404	502940	469760	-0.555499	5.32266	+	-	18.4	4	-
1534	Lysosome-associated membrane glycoprotein 2	LAMP2	1.81637e+06	1.83973e+06	1.79213e+06	2.42307e+06	2.32465e+06	2.06182e+06	0.318513	3.46133	-	-	9.8	5	-
1535	Ribonuclease inhibitor	RNH1	7.89768e+06	7.61874e+06	6.8393e+06	6.80467e+06	6.40661e+06	6.32644e+06	-0.19245	2.18971	-	-	48.4	21	-
1536	Bone morphogenetic protein 1	BMP1	998505	989199	1.03769e+06	1.0788e+06	1.10971e+06	1.22382e+06	0.171817	2.01602	-	-	15.6	15	-
1537	Cytochrome b-245 light chain	CYBA	5.30317e+06	5.19613e+06	5.09787e+06	4.48342e+06	4.19087e+06	4.30389e+06	-0.265565	4.43204	-	-	29.7	7	-
1539	Neural cell adhesion molecule 1	NCAM1	259605	269815	308711	294427	294210	330562	0.135045	0.920639	-	-	11.1	9	-
1540	Versican core protein	VCAN	1.12186e+06	1.15228e+06	1.2585e+06	1.07164e+06	1.08791e+06	1.19108e+06	-0.0761487	0.663647	-	-	7	21	-
1541	Sodium/potassium-transporting ATPase subunit alpha-3	ATP1A3	3.32687e+06	3.31046e+06	3.47859e+06	3.6344e+06	3.49457e+06	3.60159e+06	0.085254	1.4834	-	-	24	20	-
1542	Elongation factor 2	EEF2	4.56697e+08	4.73565e+08	4.90464e+08	5.10196e+08	4.99479e+08	5.0529e+08	0.0932142	1.43516	-	-	58.7	67	-
1544	Protein disulfide-isomerase A4	PDIA4	5.7965e+07	5.83401e+07	5.76607e+07	8.06254e+07	8.20146e+07	8.06925e+07	0.484098	7.49412	-	-	60.2	55	-
1547	Translationally-controlled tumor protein	TPT1	4.03059e+07	4.03719e+07	4.17484e+07	4.4344e+07	4.23492e+07	4.46903e+07	0.101656	1.91543	-	-	52.3	13	-
1548	Delta-aminolevulinic acid dehydratase	ALAD	885637	907739	1.00339e+06	1.33353e+06	1.31397e+06	1.38367e+06	0.529225	5.41051	+	-	41.8	12	-
1549	Tissue factor	F3	482356	478941	446682	541059	483371	495999	0.110019	1.0558	-	-	16.9	5	-
1550	HLA class I histocompatibility antigen, alpha chain E	HLA-E	915218	940126	956383	982401	1.01244e+06	1.05093e+06	0.115038	1.67457	-	-	29.9	10	-
1551	Plastin-2	LCP1	444609	439180	507475	491076	516510	537438	0.153386	1.35047	-	-	17.1	8	-
1552	Plastin-3	PLS3	3.50436e+07	3.56503e+07	3.48902e+07	3.86537e+07	3.83941e+07	3.77428e+07	0.120603	2.77297	-	-	49.8	32	-
1553	Acylamino-acid-releasing enzyme	APEH	5.47213e+06	5.35486e+06	6.17167e+06	1.08834e+07	1.05284e+07	9.3999e+06	0.858102	6.27905	+	-	28.8	20	-
1554	Electron transfer flavoprotein subunit alpha, mitochondrial	ETFA	2.631e+07	2.68672e+07	2.63214e+07	2.56445e+07	2.52869e+07	2.41601e+07	-0.0826748	1.55637	-	-	46.5	14	-
1555	Glycogen [starch] synthase, muscle	GYS1	6.92108e+06	6.99139e+06	7.20671e+06	6.84921e+06	6.69429e+06	6.91477e+06	-0.0457888	0.789153	-	-	48.9	31	-
1556	cAMP-dependent protein kinase type II-alpha regulatory subunit	PRKAR2A	3.61313e+06	3.54982e+06	3.69239e+06	3.72309e+06	3.55358e+06	3.79732e+06	0.0284013	0.354083	-	-	47.9	15	-
1557	Beta-enolase	ENO3	768891	774780	811902	999552	1.0381e+06	1.05696e+06	0.393711	5.15225	-	-	18.9	5	-
1558	General transcription factor IIF subunit 2	GTF2F2	9.12746e+06	9.20233e+06	9.06006e+06	8.48212e+06	8.76782e+06	8.74542e+06	-0.0755209	1.60443	-	-	77.5	22	-
1559	CD59 glycoprotein	CD59	841155	876914	708550	796679	780259	664160	-0.113398	0.601511	-	-	25	4	-
1560	Bifunctional methylenetetrahydrofolate dehydrogenase/cyclohydrolase, mitochondrial;NAD-dependent methylenetetrahydrofolate dehydrogenase;Methenyltetrahydrofolate cyclohydrolase	MTHFD2	2.77899e+07	2.92962e+07	2.81324e+07	2.19498e+07	2.20478e+07	2.18979e+07	-0.370623	6.15803	-	-	63.1	24	-
1561	Macrophage migration inhibitory factor	MIF	5.22994e+06	5.88111e+06	4.46312e+06	5.14183e+06	5.01454e+06	3.58821e+06	-0.189758	0.679575	-	-	24.3	4	-
1562	CD99 antigen	CD99	246144	261751	260987	296237	331222	328110	0.31235	3.16438	-	-	30.8	4	-
1563	Glucosidase 2 subunit beta	PRKCSH	5.114e+07	5.38273e+07	5.45267e+07	7.82222e+07	8.09396e+07	7.6281e+07	0.561998	6.92694	+	-	50.3	29	-
1564	Farnesyl pyrophosphate synthase	FDPS	4.59365e+06	4.50351e+06	4.38305e+06	3.99751e+06	3.98933e+06	4.11955e+06	-0.154964	3.023	-	-	29.5	10	-
1566	Cytochrome c oxidase subunit 7A2, mitochondrial	COX7A2	2.24841e+06	2.22311e+06	2.249e+06	1.69088e+06	1.69646e+06	1.61472e+06	-0.426394	6.16061	-	-	30.1	3	-
1567	Alcohol dehydrogenase [NADP(+)]	AKR1A1	9.24254e+06	8.96066e+06	8.97439e+06	7.02232e+06	6.92394e+06	6.8667e+06	-0.384851	6.46224	-	-	62.2	21	-
1568	Pyruvate kinase PKM	PKM	7.14153e+08	7.1899e+08	7.62728e+08	8.05607e+08	8.04103e+08	8.24529e+08	0.149217	2.31323	-	-	9.4	5	-
1569	Pyruvate kinase PKM	PKM	6.68392e+06	7.37214e+06	7.26489e+06	8.86313e+06	9.23492e+06	8.22733e+06	0.303873	3.60185	-	-	7.3	4	-
1570	Acylphosphatase-2	ACYP2	244609	251352	264152	295053	322272	286720	0.249112	2.5015	-	-	44.4	5	-
1571	Endoplasmin	HSP90B1	1.2204e+08	1.34389e+08	1.26494e+08	1.66314e+08	1.75374e+08	1.681e+08	0.413601	5.29589	-	-	58.9	62	-
1572	G2/mitotic-specific cyclin-B1	CCNB1	6.08097e+06	6.09565e+06	6.22739e+06	5.45304e+06	5.43814e+06	5.46878e+06	-0.169772	3.75166	-	-	34.9	15	-
1573	Myosin light chain 6B	MYL6B	3.32235e+06	3.28267e+06	3.12938e+06	2.9905e+06	2.98744e+06	2.93273e+06	-0.127137	2.32794	-	-	62	13	-
1574	Solute carrier family 2, facilitated glucose transporter member 4	SLC2A4	86773.5	93124.8	84916.5	117047	104195	102952	0.290555	2.24924	-	-	7.3	3	+
1575	Small nuclear ribonucleoprotein-associated proteins B and B;Small nuclear ribonucleoprotein-associated protein N	SNRPB;SNRPN	1.73257e+07	1.77997e+07	1.65282e+07	2.19617e+07	2.141e+07	1.95639e+07	0.283924	3.64024	-	-	37.7	11	-
1576	Insulin-degrading enzyme	IDE	1.09833e+07	1.09894e+07	1.15359e+07	1.10534e+07	1.11112e+07	1.15081e+07	0.00720125	0.0815295	-	-	37.7	41	-
1577	Cytochrome c oxidase subunit 6B1	COX6B1	794192	827593	776574	708764	751068	687909	-0.159688	2.05556	-	-	52.3	5	-
1578	POU domain, class 2, transcription factor 1;POU domain, class 2, transcription factor 2;POU domain, class 2, transcription factor 3	POU2F1;POU2F2;POU2F3	91854.3	92294.6	95174	93161.3	98223.1	95791.6	0.0398443	0.247488	-	-	10.1	4	+
1579	Heterogeneous nuclear ribonucleoprotein L	HNRNPL	6.07449e+06	5.56891e+06	4.31472e+06	3.59075e+06	3.86718e+06	3.30203e+06	-0.556834	3.056	+	-	33.4	13	-
1580	Aspartate--tRNA ligase, cytoplasmic	DARS	2.36332e+07	2.41735e+07	2.44905e+07	1.56669e+07	1.62259e+07	1.6421e+07	-0.581635	7.72294	+	-	76.6	41	-
1581	Junction plakoglobin	JUP	1.20924e+07	1.20752e+07	1.20827e+07	1.38295e+07	1.32135e+07	1.34044e+07	0.157789	3.40501	-	-	43.9	27	-
1582	Cytochrome b-c1 complex subunit 7	UQCRB	1.42261e+07	1.46744e+07	1.4378e+07	1.47661e+07	1.51476e+07	1.52614e+07	0.0618541	1.23616	-	-	85.6	17	-
1583	Serine/threonine-protein kinase B-raf	BRAF	158859	159140	171670	136992	157128	163070	-0.10205	0.636277	-	-	8.5	5	-
1584	Glutamine synthetase	GLUL	1.1569e+07	1.14965e+07	1.11455e+07	8.2087e+06	7.89675e+06	7.93124e+06	-0.509248	7.23519	+	-	47.2	19	-
1585	Aldose reductase	AKR1B1	7.86426e+06	8.18247e+06	8.07003e+06	9.42779e+06	9.23665e+06	9.22002e+06	0.209546	4.25943	-	-	44	15	-
1586	Poliovirus receptor	PVR	3.37112e+06	3.51209e+06	3.54768e+06	4.1562e+06	4.19684e+06	4.19884e+06	0.267375	4.78784	-	-	17.3	8	-
1587	Ras-related C3 botulinum toxin substrate 2	RAC2	879926	915548	868886	862480	828640	792505	-0.101842	1.29022	-	-	19.8	4	-
1588	Eukaryotic peptide chain release factor GTP-binding subunit ERF3A	GSPT1	4.49962e+07	4.42616e+07	4.3097e+07	4.13313e+07	4.05105e+07	4.03878e+07	-0.114666	2.44144	-	-	47.5	40	-
1589	Interferon gamma receptor 1	IFNGR1	463108	466241	471207	571315	549248	613603	0.306755	3.66542	-	-	9.8	4	-
1590	Beta-1,4-galactosyltransferase 1;Lactose synthase A protein;N-acetyllactosamine synthase;Beta-N-acetylglucosaminylglycopeptide beta-1,4-galactosyltransferase;Beta-N-acetylglucosaminyl-glycolipid beta-1,4-galactosyltransferase;Processed beta-1,4-galactosyltransferase 1	B4GALT1	620594	648183	692544	715605	731629	742666	0.160345	1.98322	-	-	16.4	5	-
1591	Ezrin	EZR	3.75507e+08	3.86128e+08	3.77644e+08	3.84698e+08	3.89896e+08	3.78419e+08	0.0172846	0.213699	-	-	48.5	44	-
1592	Folate receptor alpha	FOLR1	60378.3	69000.6	68136.2	61979.6	53165.3	62829.5	-0.15178	0.791904	-	-	10.5	3	+
1593	Cyclic AMP-dependent transcription factor ATF-2	ATF2	769854	799843	832836	934248	932994	953667	0.232275	3.39363	-	-	13.6	6	-
1594	Ubiquitin carboxyl-terminal hydrolase isozyme L3	UCHL3	1.17139e+06	1.2621e+06	1.27489e+06	1.24444e+06	1.28848e+06	1.36051e+06	0.0702966	0.736411	-	-	43.5	9	-
1595	Fos-related antigen 1	FOSL1	253595	249026	275448	234859	225468	255377	-0.121085	0.978244	-	-	10.7	3	-
1597	Amphiregulin	AREG	2.72946e+06	2.67406e+06	2.52316e+06	808928	787896	792567	-1.72937	10.7992	+	-	32.1	10	-
1599	Membrane cofactor protein	CD46	8.55715e+06	9.15548e+06	8.6391e+06	1.03813e+07	1.06788e+07	9.93112e+06	0.233969	3.66758	-	-	6.2	4	-
1601	NAD(P)H dehydrogenase [quinone] 1	NQO1	9.59803e+06	1.00868e+07	9.51171e+06	9.10494e+06	9.50112e+06	8.93521e+06	-0.0841975	1.35789	-	-	46.6	15	-
1602	N-acetylglucosamine-6-sulfatase	GNS	3.36813e+06	3.27108e+06	3.51006e+06	5.96013e+06	5.94157e+06	6.15907e+06	0.831897	8.49427	+	-	25	13	-
1603	Phosphorylase b kinase gamma catalytic chain, liver/testis isoform	PHKG2	263969	247292	275723	159205	163138	176982	-0.65641	5.2941	+	-	24.6	8	-
1604	Arylsulfatase B	ARSB	794789	831950	863560	732060	752479	737426	-0.163751	2.32815	-	-	20.3	11	-
1605	40S ribosomal protein S2	RPS2	3.36847e+07	2.84833e+07	2.53216e+07	4.04255e+07	3.55108e+07	3.29485e+07	0.320386	1.89336	-	-	57.7	19	-
1607	Transcription factor E2-alpha	TCF3	179821	192513	195740	154601	148634	174926	-0.251134	2.02508	-	-	7.2	4	-
1609	Replication protein A 32 kDa subunit	RPA2	3.7445e+06	3.81813e+06	3.70385e+06	3.74298e+06	3.82542e+06	3.56777e+06	-0.0172803	0.197637	-	-	36.7	8	-
1611	Metalloproteinase inhibitor 2	TIMP2	704196	774303	689322	581963	681492	574306	-0.24087	1.98821	-	-	20	5	-
1612	CD44 antigen	CD44	2.44447e+07	2.67768e+07	2.63669e+07	3.31921e+07	3.42395e+07	3.31727e+07	0.375755	5.25745	-	-	21.7	18	-
1613	Ribosyldihydronicotinamide dehydrogenase [quinone]	NQO2	1.78986e+06	1.95127e+06	2.11727e+06	3.99075e+06	4.20443e+06	3.55823e+06	1.00442	6.48965	+	-	56.7	14	-
1614	Histone H2AX;Histone H2A type 1-A	H2AFX;HIST1H2AA	2.01636e+07	1.66357e+07	1.49769e+07	1.86557e+07	1.77001e+07	1.62327e+07	0.0311656	0.121758	-	-	16.8	4	-
1615	Integrin beta-4	ITGB4	1.64886e+07	1.5863e+07	1.59255e+07	1.68272e+07	1.71729e+07	1.70776e+07	0.0815188	1.71926	-	-	44.3	71	-
1616	Short-chain specific acyl-CoA dehydrogenase, mitochondrial	ACADS	1.73581e+06	1.79764e+06	1.76351e+06	1.59582e+06	1.51693e+06	1.63776e+06	-0.15766	2.50464	-	-	37.1	12	-
1617	Cyclic AMP-responsive element-binding protein 1	CREB1	521110	540533	551437	668337	669494	630240	0.286794	3.78246	-	-	22.6	4	-
1618	Graves disease carrier protein	SLC25A16	1.07625e+06	1.06597e+06	1.13293e+06	1.10157e+06	1.09626e+06	1.14317e+06	0.0289807	0.310055	-	-	28.6	9	-
1619	Beta-galactosidase	GLB1	2.25591e+06	2.36367e+06	2.38243e+06	2.49644e+06	2.46317e+06	2.6224e+06	0.114703	1.81194	-	-	29.2	14	-
1622	Cytoplasmic protein NCK1	NCK1	725449	743560	766746	646811	700594	702317	-0.126009	1.56034	-	-	29.7	10	-
1623	GC-rich sequence DNA-binding factor 2	GCFC2	227944	181005	174901	169575	204033	198464	-0.0238816	0.0782552	-	-	27.9	6	-
1625	Histone H1.2	HIST1H1C	1.03269e+08	8.08367e+07	6.50051e+07	1.47084e+08	1.24954e+08	1.08411e+08	0.625477	2.44786	+	-	26.8	12	-
1626	Epithelial cell adhesion molecule	EPCAM	2.99671e+07	3.04585e+07	3.06712e+07	3.50365e+07	3.5539e+07	3.5363e+07	0.217798	4.68324	-	-	39.8	15	-
1627	NADPH--cytochrome P450 reductase	POR	7.68644e+06	8.24799e+06	7.94001e+06	1.08854e+07	1.07708e+07	1.09367e+07	0.449663	6.5055	-	-	48.7	36	-
1628	Methylated-DNA--protein-cysteine methyltransferase	MGMT	1.16516e+06	1.15385e+06	1.22779e+06	1.06786e+06	1.06483e+06	1.11374e+06	-0.127435	1.90532	-	-	48.8	9	-
1629	Tyrosine-protein kinase Fer	FER	704938	670213	722225	607894	600774	625347	-0.193087	2.69166	-	-	15.9	8	-
1630	Sarcoplasmic/endoplasmic reticulum calcium ATPase 2	ATP2A2	3.36097e+07	3.34671e+07	3.3319e+07	2.78856e+07	2.77309e+07	2.73836e+07	-0.274546	5.56765	-	-	30.4	37	-
1631	Carboxypeptidase E	CPE	208294	200569	206345	180771	180993	200681	-0.130926	1.17959	-	-	13.6	6	-
1632	1-phosphatidylinositol 4,5-bisphosphate phosphodiesterase gamma-2	PLCG2	510684	482656	536123	475376	473174	485444	-0.0917485	0.989797	-	-	10.4	10	-
1633	Fumarylacetoacetase	FAH	178150	187639	186463	272334	267025	235369	0.48578	4.17336	-	-	20	6	-
1634	Stathmin	STMN1	4.00877e+07	4.67317e+07	4.18167e+07	5.93915e+07	6.91526e+07	5.9637e+07	0.548202	4.46587	+	-	61.7	13	-
1635	Y-box-binding protein 3	YBX3	6.9493e+06	6.3471e+06	6.12305e+06	8.58871e+06	8.39433e+06	8.38776e+06	0.387642	4.79428	-	-	14.2	5	-
1637	Zinc finger protein 16	ZNF16	236502	201235	180672	274243	233452	229782	0.258245	1.41197	-	-	5.1	3	-
1638	Zinc finger protein 22	ZNF22	270329	203742	228018	300860	275096	305798	0.337001	2.1021	-	-	13.8	3	-
1639	Zinc finger protein 24	ZNF24	1.08188e+06	1.08094e+06	1.10109e+06	1.02878e+06	1.03477e+06	1.00129e+06	-0.0908827	1.50308	-	-	25.8	10	-
1640	Alpha-N-acetylgalactosaminidase	NAGA	1.69736e+06	1.70369e+06	1.8035e+06	2.20989e+06	2.20706e+06	2.18236e+06	0.343078	5.20622	-	-	19.7	7	-
1645	Transmembrane protein 11, mitochondrial	TMEM11	1.71817e+06	1.6879e+06	1.64467e+06	1.87263e+06	1.91157e+06	1.82074e+06	0.150149	2.61686	-	-	28.1	6	-
1646	Aspartate aminotransferase, cytoplasmic	GOT1	1.54827e+07	1.57718e+07	1.60089e+07	2.98235e+07	2.93526e+07	2.53915e+07	0.835803	6.75526	+	-	65.9	26	-
1648	Protein kinase C alpha type	PRKCA	560469	529872	626492	427870	426431	463020	-0.379671	3.43832	-	-	9.7	6	-
1649	Transcription factor jun-B	JUNB	521656	524290	585742	433835	449634	506170	-0.232737	2.01028	-	-	19.6	6	-
1650	Integrin alpha-2	ITGA2	7.36957e+06	7.4522e+06	7.68727e+06	8.63286e+06	8.51724e+06	8.97064e+06	0.214572	3.97067	-	-	35.6	35	-
1651	Sphingomyelin phosphodiesterase	SMPD1	13314.8	12268.4	16193.7	12450.4	17008	21307	0.256773	0.595412	-	-	8.2	4	+
1652	Nucleolar transcription factor 1	UBTF	1.98431e+06	1.74215e+06	1.57312e+06	1.25011e+06	1.38676e+06	1.19046e+06	-0.465948	3.37019	-	-	23.2	16	-
1653	Transcription factor jun-D	JUND	927238	857186	919453	1.14342e+06	1.06161e+06	1.04543e+06	0.265392	3.28334	-	-	19.3	5	-
1655	NADH dehydrogenase [ubiquinone] 1 beta subcomplex subunit 7	NDUFB7	2.05813e+06	1.93154e+06	1.64619e+06	932617	846896	603481	-1.25974	4.79877	+	-	40.9	7	-
1656	cAMP-dependent protein kinase catalytic subunit alpha	PRKACA	5.63981e+06	5.88662e+06	5.94148e+06	5.19652e+06	5.17812e+06	5.24257e+06	-0.16122	3.21975	-	-	4	3	-
1658	Calpain-2 catalytic subunit	CAPN2	1.19295e+07	1.18566e+07	1.19756e+07	1.23957e+07	1.21667e+07	1.21727e+07	0.0386996	0.761173	-	-	40.3	30	-
1661	Tyrosine-protein phosphatase non-receptor type 2	PTPN2	286739	267875	289616	254596	269509	273836	-0.0811936	0.728952	-	-	17.3	6	-
1662	S-adenosylmethionine decarboxylase proenzyme;S-adenosylmethionine decarboxylase alpha chain;S-adenosylmethionine decarboxylase beta chain	AMD1	523727	506091	524826	414566	413458	418521	-0.318471	4.37971	-	-	18.3	6	-
1663	CTP synthase 1	CTPS1	2.51625e+07	2.55249e+07	2.51425e+07	2.77355e+07	2.72558e+07	2.69611e+07	0.111956	2.59473	-	-	58.2	36	-
1664	Probable ATP-dependent RNA helicase DDX5	DDX5	7.24801e+06	6.5374e+06	5.46272e+06	5.08894e+06	5.41102e+06	4.3885e+06	-0.366309	2.16283	-	-	33.1	26	-
1665	ATP-dependent 6-phosphofructokinase, liver type	PFKL	2.81147e+07	2.92732e+07	2.95634e+07	3.4606e+07	3.50335e+07	3.49901e+07	0.267331	5.00011	-	-	35.8	30	-
1666	Ganglioside GM2 activator;Ganglioside GM2 activator isoform short	GM2A	1.38809e+06	1.32622e+06	1.43268e+06	2.04852e+06	1.92242e+06	1.569e+06	0.409406	2.91585	-	-	22.8	5	-
1667	Galectin-3	LGALS3	7.93254e+06	8.0669e+06	7.4586e+06	7.48347e+06	7.52685e+06	7.39197e+06	-0.0656634	1.02171	-	-	38	11	-
1668	26S protease regulatory subunit 6A	PSMC3	4.06912e+07	4.11849e+07	4.02398e+07	3.11568e+07	2.94741e+07	3.05947e+07	-0.421059	6.50022	-	-	68.1	29	-
1669	T-complex protein 1 subunit alpha	TCP1	8.20082e+07	8.85052e+07	8.77803e+07	8.261e+07	8.40529e+07	8.72176e+07	-0.0243984	0.263705	-	-	65.1	39	-
1670	Tyrosine-protein phosphatase non-receptor type 1	PTPN1	2.70422e+06	2.52273e+06	2.51795e+06	2.24907e+06	2.25891e+06	2.23674e+06	-0.198698	3.29863	-	-	44.6	17	-
1672	Insulin-like growth factor-binding protein 2	IGFBP2	503055	507653	538890	403450	433851	460815	-0.256923	2.70797	-	-	29.5	8	-
1673	TFIIH basal transcription factor complex helicase XPD subunit	ERCC2	1.32765e+06	1.27139e+06	1.34246e+06	966691	1.00207e+06	1.00766e+06	-0.405015	5.4937	-	-	24.3	17	-
1674	60S ribosomal protein L35a	RPL35A	8.22017e+06	6.94355e+06	5.92509e+06	1.22585e+07	1.13488e+07	1.02987e+07	0.694297	3.87506	+	-	44.5	9	-
1675	Integrin beta-5	ITGB5	8.82654e+06	9.26398e+06	9.27413e+06	9.42779e+06	9.53106e+06	9.32384e+06	0.0479288	0.813019	-	-	34.4	30	-
1676	ADP-ribosylation factor 4	ARF4	4.23382e+06	4.11273e+06	4.26553e+06	4.49565e+06	4.28438e+06	4.34031e+06	0.0568769	0.946178	-	-	35.6	7	-
1677	60S ribosomal protein L7	RPL7	3.05076e+07	2.62877e+07	2.12599e+07	4.03351e+07	3.48665e+07	3.0612e+07	0.445427	2.08873	-	-	63.3	25	-
1678	Early growth response protein 1	EGR1	250517	219508	222009	98113.8	104415	117428	-1.11439	6.29453	+	-	9.8	4	-
1679	Vinculin	VCL	1.44213e+08	1.46218e+08	1.49418e+08	1.73075e+08	1.77663e+08	1.69153e+08	0.241059	4.30747	-	-	74.4	108	-
1680	Receptor-type tyrosine-protein phosphatase alpha	PTPRA	972249	978102	1.00699e+06	1.17584e+06	1.14443e+06	1.1861e+06	0.245679	3.99752	-	-	17.4	11	-
1683	Protein SON	SON	2.40773e+06	2.25032e+06	2.26065e+06	2.42158e+06	2.45482e+06	2.36174e+06	0.0656235	0.932463	-	-	13.8	24	-
1684	Negative elongation factor E	NELFE	3.25134e+06	3.03229e+06	3.06873e+06	3.23321e+06	3.21708e+06	3.18186e+06	0.0431688	0.596838	-	-	58.2	20	-
1685	60S ribosomal protein L17	RPL17	3.38868e+07	2.87192e+07	2.50373e+07	4.2962e+07	3.92196e+07	3.47535e+07	0.421659	2.43728	-	-	42.5	12	-
1686	Phosphoglycerate mutase 1	PGAM1	1.84186e+07	2.10745e+07	2.22104e+07	1.96351e+07	1.91699e+07	1.73674e+07	-0.133078	1.03888	-	-	54.3	20	-
1687	Regulator of chromosome condensation	RCC1	1.67912e+06	1.5651e+06	1.4956e+06	1.32021e+06	1.35519e+06	1.28023e+06	-0.259673	3.307	-	-	41.1	14	-
1688	Syndecan-1	SDC1	1.0962e+06	1.2589e+06	1.23718e+06	994481	1.02958e+06	944970	-0.273103	2.86418	-	-	16.1	6	-
1691	DNA ligase 1	LIG1	2.11661e+06	2.13573e+06	2.25288e+06	1.60388e+06	1.76795e+06	1.83139e+06	-0.323893	3.7298	-	-	28.3	24	-
1692	ATP synthase-coupling factor 6, mitochondrial	ATP5J	262878	301453	306664	288163	297236	319438	0.0570128	0.345477	-	-	38.9	4	-
1693	DNA repair protein XRCC1	XRCC1	992026	967005	978843	774844	819582	822399	-0.282116	4.14262	-	-	22.6	13	-
1694	Peptidyl-glycine alpha-amidating monooxygenase;Peptidylglycine alpha-hydroxylating monooxygenase;Peptidyl-alpha-hydroxyglycine alpha-amidating lyase	PAM	3.97058e+06	4.01384e+06	4.15845e+06	4.21705e+06	4.10778e+06	4.34688e+06	0.0613982	0.967368	-	-	29.8	27	-
1696	1-phosphatidylinositol 4,5-bisphosphate phosphodiesterase gamma-1	PLCG1	890923	846993	891592	694745	704868	779708	-0.272421	3.18018	-	-	14.2	16	-
1697	Lymphocyte function-associated antigen 3	CD58	1.23618e+06	1.3148e+06	1.34966e+06	1.478e+06	1.41876e+06	1.55154e+06	0.189552	2.45464	-	-	14.3	3	-
1698	Nucleolin	NCL	7.50051e+07	7.19845e+07	6.62674e+07	7.83833e+07	7.15369e+07	6.68286e+07	0.0222412	0.135065	-	-	45.6	51	-
1699	Hexokinase-1	HK1	1.68321e+07	1.68519e+07	1.71271e+07	1.53438e+07	1.49903e+07	1.57743e+07	-0.140385	2.95897	-	-	42.7	44	-
1700	DNA-directed RNA polymerase II subunit RPB3	POLR2C	2.94189e+06	2.84331e+06	2.93577e+06	2.608e+06	2.60159e+06	2.72114e+06	-0.13717	2.53669	-	-	44	9	-
1701	DNA-directed RNA polymerases I, II, and III subunit RPABC1	POLR2E	5.09866e+06	5.05179e+06	5.34644e+06	4.47377e+06	4.51489e+06	4.43062e+06	-0.207266	3.86931	-	-	44.8	10	-
1702	NADH dehydrogenase [ubiquinone] flavoprotein 2, mitochondrial	NDUFV2	1.19696e+06	1.23079e+06	1.18477e+06	875704	843208	765783	-0.542027	5.44244	+	-	30.5	8	-
1704	TFIIH basal transcription factor complex helicase XPB subunit	ERCC3	580886	540163	563899	369545	403792	373266	-0.55584	5.5184	+	-	14.3	10	-
1705	E3 ubiquitin-protein ligase TRIM21	TRIM21	417568	435046	501097	400169	436682	436843	-0.0846528	0.552661	-	-	23.6	10	-
1706	Interferon-induced, double-stranded RNA-activated protein kinase	EIF2AK2	2.16324e+06	1.91995e+06	1.98839e+06	1.70987e+06	1.70568e+06	1.72064e+06	-0.239564	3.21584	-	-	17.2	9	-
1707	Galactoside 2-alpha-L-fucosyltransferase 1	FUT1	318297	334695	371930	365130	372942	418285	0.174531	1.34822	-	-	17	6	-
1708	Spermidine synthase	SRM	4.72178e+06	4.67959e+06	4.78486e+06	6.5553e+06	6.39392e+06	6.44066e+06	0.450795	7.06772	-	-	46	13	-
1709	Sodium/hydrogen exchanger 1	SLC9A1	762318	807726	858016	872364	861009	936113	0.137459	1.47151	-	-	12.5	9	-
1710	Casein kinase II subunit alpha	CSNK2A2	5.86427e+06	5.7103e+06	5.80928e+06	4.83281e+06	4.72263e+06	4.96172e+06	-0.260195	4.76145	-	-	59.4	18	-
1711	Retinoic acid receptor RXR-alpha;Retinoic acid receptor RXR-gamma;Retinoic acid receptor RXR-beta	RXRA;RXRG;RXRB	77999	83745.7	70691.1	71413.3	71109.5	70810.2	-0.120269	0.724454	-	-	7.4	3	+
1713	Nuclear factor NF-kappa-B p105 subunit;Nuclear factor NF-kappa-B p50 subunit	NFKB1	2.8488e+06	2.73398e+06	2.90147e+06	2.36152e+06	2.51264e+06	2.49294e+06	-0.203793	3.26743	-	-	30.1	25	-
1714	Thymidine phosphorylase	TYMP	7.62736e+06	7.80041e+06	8.03411e+06	9.09977e+06	9.27342e+06	9.29423e+06	0.238132	4.52936	-	-	43.6	19	-
1715	Plasma membrane calcium-transporting ATPase 1	ATP2B1	1.19884e+07	1.23547e+07	1.25613e+07	1.11419e+07	1.10277e+07	1.11908e+07	-0.145413	3.11389	-	-	25.8	28	-
1716	Complement receptor type 2	CR2	121188	138656	147504	144370	155935	182384	0.242727	1.34432	-	-	4.8	4	-
1717	Eukaryotic translation initiation factor 2 subunit 2	EIF2S2	1.6134e+07	1.48257e+07	1.35725e+07	1.79896e+07	1.69722e+07	1.66985e+07	0.217057	2.27077	-	-	74.8	29	-
1718	Annexin A7	ANXA7	7.23445e+06	7.564e+06	7.78715e+06	7.17305e+06	7.72709e+06	7.75273e+06	0.00402949	0.0340178	-	-	44.4	23	-
1721	TATA-box-binding protein;TATA box-binding protein-like protein 2	TBP;TBPL2	612086	614333	685939	645389	635020	651388	0.0165508	0.118466	-	-	11	4	-
1722	Cyclin-A2	CCNA2	3.31963e+06	3.31251e+06	3.46646e+06	3.54551e+06	3.47352e+06	3.63243e+06	0.0769727	1.31162	-	-	40.7	15	-
1724	Transcription factor BTF3	BTF3	3.42039e+07	3.71135e+07	3.56692e+07	3.38752e+07	3.65977e+07	3.7303e+07	0.0101654	0.0834348	-	-	16	3	-
1726	Ras-related protein Rab-3A	RAB3A	1.85337e+06	1.85271e+06	2.05132e+06	2.23445e+06	2.14414e+06	2.2889e+06	0.212879	2.74566	-	-	30	5	-
1727	Ras-related protein Rab-3B	RAB3B	2.7165e+06	2.59646e+06	2.67933e+06	2.34064e+06	2.23049e+06	2.3164e+06	-0.214674	3.73245	-	-	22.8	5	-
1728	Ras-related protein Rab-4A	RAB4A	3.15808e+06	3.20343e+06	3.49461e+06	4.38568e+06	4.3819e+06	4.50929e+06	0.431154	5.42581	-	-	55	12	-
1729	Ras-related protein Rab-5A	RAB5A	1.63002e+06	1.65042e+06	1.83222e+06	1.85424e+06	1.91244e+06	1.85307e+06	0.138282	1.71412	-	-	57.2	8	-
1730	Ras-related protein Rab-6A	RAB6A	4.33211e+07	4.55407e+07	4.44976e+07	5.69982e+07	5.55095e+07	5.69116e+07	0.345473	5.80482	-	-	24	8	-
1731	Proteasome subunit beta type-1	PSMB1	1.5209e+07	1.53953e+07	1.65225e+07	1.72359e+07	1.80331e+07	1.91229e+07	0.206504	2.78418	-	-	58.9	15	-
1732	Cation-dependent mannose-6-phosphate receptor	M6PR	9.7259e+06	9.98406e+06	9.91542e+06	1.1479e+07	1.14855e+07	1.16894e+07	0.226221	4.72568	-	-	36.1	12	-
1734	Cytochrome c oxidase subunit 5A, mitochondrial	COX5A	633756	683447	639598	505344	539811	493199	-0.347345	3.98441	-	-	32.7	5	-
1735	Lamin-B1	LMNB1	1.78713e+07	1.73837e+07	1.72257e+07	1.94999e+07	1.9593e+07	1.95255e+07	0.159739	3.56316	-	-	53.9	39	-
1738	Calpastatin	CAST	2.10246e+07	2.16902e+07	2.18437e+07	2.70226e+07	2.80813e+07	3.00533e+07	0.398319	5.25396	-	-	8.7	7	-
1739	Inosine-5-monophosphate dehydrogenase 1	IMPDH1	4.47021e+06	4.33829e+06	4.58442e+06	3.46189e+06	3.376e+06	3.59205e+06	-0.360843	5.36602	-	-	36	16	-
1741	Ras GTPase-activating protein 1	RASA1	162610	148298	188206	144797	153006	149814	-0.150476	0.90643	-	-	13.3	9	-
1742	Parathymosin	PTMS	335858	305720	333208	374049	357397	395615	0.209454	2.1513	-	-	23.5	3	-
1743	Cyclin-dependent kinase 11B;Cyclin-dependent kinase 11A	CDK11B;CDK11A	4.55154e+06	4.30409e+06	4.48388e+06	3.95724e+06	3.94409e+06	3.87488e+06	-0.179491	3.41343	-	-	30.1	27	-
1744	V-type proton ATPase subunit B, brain isoform	ATP6V1B2	8.63132e+06	8.60474e+06	8.99628e+06	9.94382e+06	9.86343e+06	1.00068e+07	0.18492	3.79571	-	-	49.7	24	-
1745	V-type proton ATPase subunit C 1	ATP6V1C1	8.10636e+06	8.06673e+06	8.36305e+06	8.33199e+06	8.12499e+06	8.44363e+06	0.0212737	0.303665	-	-	46.6	21	-
1746	Cysteine and glycine-rich protein 1	CSRP1	1.07676e+07	1.11012e+07	1.01542e+07	1.23092e+07	1.30464e+07	1.20689e+07	0.225066	3.25952	-	-	72	16	-
1747	Filamin-A	FLNA	7.82624e+07	7.57287e+07	7.62368e+07	6.75864e+07	6.66283e+07	6.70689e+07	-0.193712	4.07255	-	-	55.2	122	-
1748	Amine oxidase [flavin-containing] A	MAOA	2.26111e+06	2.18102e+06	2.37352e+06	2.70564e+06	2.73187e+06	2.74579e+06	0.264672	4.145	-	-	35.9	16	-
1749	Cytoplasmic aconitate hydratase	ACO1	1.38877e+07	1.38943e+07	1.43031e+07	1.3051e+07	1.27134e+07	1.30364e+07	-0.117192	2.58403	-	-	41.3	39	-
1750	Synaptotagmin-1	SYT1	3.9895e+06	3.81418e+06	3.99886e+06	4.59001e+06	4.45491e+06	4.71655e+06	0.221484	3.82562	-	-	39.1	19	-
1751	Kit ligand;Soluble KIT ligand	KITLG	1.55688e+06	1.67944e+06	1.8053e+06	1.76515e+06	1.70525e+06	1.7422e+06	0.0506023	0.440594	-	-	23.1	9	-
1752	5-nucleotidase	NT5E	1.24402e+06	1.36979e+06	1.48111e+06	1.58101e+06	1.64352e+06	1.77465e+06	0.289847	2.68499	-	-	36.6	18	-
1753	Glycerol-3-phosphate dehydrogenase [NAD(+)], cytoplasmic	GPD1	432811	437199	424251	437862	459571	461608	0.070163	0.810034	-	-	25.2	8	-
1754	Ephrin type-A receptor 1	EPHA1	48029.4	49109.8	49084.3	48103.4	50977.4	52104.8	0.0474077	0.234752	-	-	6.6	6	+
1757	Voltage-dependent anion-selective channel protein 1	VDAC1	7.77509e+07	8.49541e+07	8.35964e+07	1.04251e+08	1.0092e+08	1.00566e+08	0.312737	4.57051	-	-	82.7	27	-
1760	Succinate dehydrogenase [ubiquinone] iron-sulfur subunit, mitochondrial	SDHB	1.7665e+07	1.8408e+07	1.68305e+07	1.67934e+07	1.68659e+07	1.51895e+07	-0.11574	1.37159	-	-	63.2	21	-
1761	CD9 antigen	CD9	1.97041e+07	1.95579e+07	2.17044e+07	2.67164e+07	2.36251e+07	2.67195e+07	0.337233	3.57669	-	-	22.4	11	-
1762	2-oxoisovalerate dehydrogenase subunit beta, mitochondrial	BCKDHB	815530	803862	790694	627074	617469	631938	-0.361007	5.15417	-	-	11	4	-
1763	Catechol O-methyltransferase	COMT	4.6691e+06	4.77428e+06	4.81016e+06	6.37584e+06	6.32699e+06	6.31628e+06	0.416233	6.79079	-	-	80.1	19	-
1764	Protein-glutamine gamma-glutamyltransferase 2	TGM2	2.82067e+06	2.96932e+06	3.02589e+06	2.8512e+06	2.79999e+06	2.90622e+06	-0.042466	0.560866	-	-	25.3	17	-
1765	Methylmalonyl-CoA mutase, mitochondrial	MUT	1.83027e+06	1.86496e+06	1.9429e+06	2.12707e+06	2.04543e+06	2.15225e+06	0.165902	2.74134	-	-	26	18	-
1766	Oxysterol-binding protein 1	OSBP	1.19909e+07	1.19495e+07	1.2584e+07	1.21829e+07	1.226e+07	1.28952e+07	0.0317231	0.413182	-	-	42.4	33	-
1767	Protein-L-isoaspartate(D-aspartate) O-methyltransferase	PCMT1	7.25039e+06	7.30408e+06	7.2268e+06	9.29475e+06	9.10605e+06	8.37438e+06	0.296368	4.28695	-	-	67.4	16	-
1769	rRNA 2-O-methyltransferase fibrillarin	FBL	7.72676e+06	7.38965e+06	6.94354e+06	8.06204e+06	7.74955e+06	7.52106e+06	0.0817176	1.0032	-	-	44.2	16	-
1770	40S ribosomal protein S4, Y isoform 1	RPS4Y1	1.02749e+06	856364	769286	1.27437e+06	1.1211e+06	1.07033e+06	0.391917	2.3649	-	-	12.9	3	-
1771	Trifunctional purine biosynthetic protein adenosine-3;Phosphoribosylamine--glycine ligase;Phosphoribosylformylglycinamidine cyclo-ligase;Phosphoribosylglycinamide formyltransferase	GART	1.54264e+07	1.54282e+07	1.5301e+07	1.37738e+07	1.35216e+07	1.37116e+07	-0.17067	3.94731	-	-	40.8	38	-
1772	Cadherin-3	CDH3	2.73602e+06	2.72601e+06	2.96401e+06	2.7304e+06	2.66906e+06	2.86732e+06	-0.027092	0.256067	-	-	32.2	19	-
1773	Multifunctional protein ADE2;Phosphoribosylaminoimidazole-succinocarboxamide synthase;Phosphoribosylaminoimidazole carboxylase	PAICS	6.78605e+07	7.03948e+07	7.09848e+07	8.21138e+07	8.11566e+07	8.20206e+07	0.229589	4.46251	-	-	56.7	34	-
1774	Non-specific lipid-transfer protein	SCP2	1.45637e+07	1.45363e+07	1.47627e+07	1.56987e+07	1.54514e+07	1.60245e+07	0.104889	2.35679	-	-	46.5	24	-
1775	Ubiquitin-like modifier-activating enzyme 1	UBA1	2.68053e+07	2.66477e+07	2.64181e+07	2.30932e+07	2.37856e+07	2.37351e+07	-0.177824	3.9306	-	-	38.5	38	-
1776	Nucleoside diphosphate kinase B	NME2	1.63343e+08	1.68034e+08	1.76967e+08	1.89451e+08	1.85006e+08	1.7894e+08	0.122911	1.87724	-	-	12.4	4	-
1777	Ectonucleotide pyrophosphatase/phosphodiesterase family member 1;Alkaline phosphodiesterase I;Nucleotide pyrophosphatase	ENPP1	2.15992e+06	2.18423e+06	2.33145e+06	2.43052e+06	2.53075e+06	2.67778e+06	0.194181	2.61023	-	-	30.9	22	-
1778	Upstream stimulatory factor 1	USF1	101249	84214.3	88094	84385.8	91717.8	81731.9	-0.0826124	0.409003	-	-	10.8	3	+
1779	Fibroblast growth factor receptor 4	FGFR4	344588	346450	386287	430743	416289	483548	0.303626	2.65592	-	-	9.8	5	-
1780	Histone H1t	HIST1H1T	393102	392375	356085	296913	285748	314965	-0.346461	3.47609	-	-	19.3	4	-
1781	NADPH:adrenodoxin oxidoreductase, mitochondrial	FDXR	2.5333e+06	2.45853e+06	2.47388e+06	1.77072e+06	1.82891e+06	1.71655e+06	-0.490253	6.49031	-	-	8.4	3	-
1783	Heterogeneous nuclear ribonucleoproteins A2/B1	HNRNPA2B1	2.05737e+07	2.00569e+07	1.76815e+07	1.79766e+07	1.83726e+07	1.67418e+07	-0.133334	1.29605	-	-	70.1	24	-
1784	MHC class II regulatory factor RFX1	RFX1	1.75874e+06	1.79246e+06	1.8851e+06	1.94511e+06	1.96223e+06	2.00359e+06	0.121271	1.98559	-	-	20.2	17	-
1785	Calretinin	CALB2	207049	224991	230662	328660	329681	333387	0.583083	5.44987	+	-	28	7	-
1786	E3 ubiquitin-protein ligase CBL	CBL	4.67046e+06	4.80683e+06	4.73501e+06	4.77663e+06	4.86647e+06	4.81331e+06	0.0246261	0.387877	-	-	37.2	25	-
1789	Cytochrome b-c1 complex subunit 2, mitochondrial	UQCRC2	1.73104e+07	1.77142e+07	1.81042e+07	1.93786e+07	1.87425e+07	1.87178e+07	0.0974409	1.9696	-	-	53.9	21	-
1790	Ferrochelatase, mitochondrial	FECH	6.15002e+06	5.86237e+06	6.0099e+06	5.88208e+06	5.80413e+06	5.70404e+06	-0.0513416	0.884762	-	-	54.4	21	-
1793	Transcription elongation factor A protein 1	TCEA1	1.72175e+07	1.80709e+07	1.76616e+07	1.70261e+07	1.71284e+07	1.72349e+07	-0.0428969	0.767468	-	-	65.1	26	-
1795	Integrin alpha-6;Integrin alpha-6 heavy chain;Integrin alpha-6 light chain;Processed integrin alpha-6	ITGA6	371773	435251	432183	504847	553631	558969	0.386542	3.3144	-	-	1.6	3	-
1796	Integrin alpha-6;Integrin alpha-6 heavy chain;Integrin alpha-6 light chain;Processed integrin alpha-6	ITGA6	1.94748e+07	2.0246e+07	2.00905e+07	2.25772e+07	2.25425e+07	2.27168e+07	0.181838	3.92849	-	-	2.1	4	-
1797	Splicing factor, proline- and glutamine-rich	SFPQ	1.39695e+07	1.30025e+07	1.14288e+07	1.00651e+07	1.04629e+07	9.57792e+06	-0.347106	3.18013	-	-	38.2	27	-
1798	Tubulin gamma-1 chain;Tubulin gamma-2 chain	TUBG1;TUBG2	6.92534e+06	6.80701e+06	6.96903e+06	6.89296e+06	6.87317e+06	6.84775e+06	-0.00604584	0.0823066	-	-	43.2	21	-
1799	Peptidyl-prolyl cis-trans isomerase B	PPIB	5.81346e+07	5.96783e+07	5.44348e+07	7.67815e+07	7.74434e+07	7.57421e+07	0.417954	5.70936	-	-	63.9	20	-
1800	NAD-dependent malic enzyme, mitochondrial	ME2	2.60798e+06	2.77698e+06	2.7705e+06	4.12408e+06	4.26236e+06	4.30736e+06	0.638646	7.3821	+	-	31.8	19	-
1801	Glycine dehydrogenase (decarboxylating), mitochondrial	GLDC	1.00021e+06	985172	1.11114e+06	1.11081e+06	1.11492e+06	1.15177e+06	0.127208	1.45529	-	-	13.9	14	-
1802	Tryptophan--tRNA ligase, cytoplasmic;T1-TrpRS;T2-TrpRS	WARS	2.7471e+07	2.71483e+07	2.76965e+07	3.33472e+07	3.30072e+07	3.24889e+07	0.263939	5.29374	-	-	58.6	31	-
1807	Ribosomal protein S6 kinase beta-1	RPS6KB1	2.51378e+06	2.53062e+06	2.80888e+06	1.78543e+06	1.7891e+06	1.88404e+06	-0.523335	5.59451	+	-	34.1	18	-
1808	Tyrosine-protein kinase JAK1	JAK1	263228	236967	264882	258404	284815	270676	0.0899595	0.698558	-	-	7.5	8	-
1809	Receptor-type tyrosine-protein phosphatase epsilon	PTPRE	15683.9	14671.9	17079.8	16781.5	12454.2	10395.2	-0.28507	0.778765	-	-	10.2	5	+
1810	Receptor-type tyrosine-protein phosphatase gamma	PTPRG	670865	646103	773901	697887	730274	817926	0.104489	0.652936	-	-	8.5	12	-
1811	Nuclear autoantigen Sp-100	SP100	2.08857e+06	2.12776e+06	2.07681e+06	2.05588e+06	2.04391e+06	2.12748e+06	-0.0153276	0.185545	-	-	22.5	15	-
1812	Colorectal mutant cancer protein	MCC	618437	623260	676983	650569	648168	734713	0.0825561	0.669267	-	-	23.5	15	-
1813	Tumor necrosis factor ligand superfamily member 4	TNFSF4	231226	225911	244384	272404	282624	310344	0.301432	2.89182	-	-	12.6	4	-
1815	Adenosylhomocysteinase	AHCY	2.93132e+07	3.28374e+07	3.45784e+07	5.62307e+07	5.78689e+07	5.21816e+07	0.783641	6.20439	+	-	53.5	30	-
1816	Cofilin-1	CFL1	7.67271e+07	7.49717e+07	7.55564e+07	9.42649e+07	9.23426e+07	8.60778e+07	0.261908	4.06703	-	-	62	17	-
1817	Eukaryotic translation initiation factor 4B	EIF4B	1.14701e+08	1.2155e+08	1.23414e+08	1.29336e+08	1.35574e+08	1.35109e+08	0.153799	2.51816	-	-	67.1	62	-
1821	Diacylglycerol kinase alpha	DGKA	233928	238965	244886	189003	192654	194995	-0.315704	3.66106	-	-	11	7	-
1822	Carnitine O-palmitoyltransferase 2, mitochondrial	CPT2	283056	280443	293975	300780	325787	293992	0.101308	0.966878	-	-	14.4	9	-
1823	Thymidylate kinase	DTYMK	1.22254e+07	1.2275e+07	1.21472e+07	9.10902e+06	8.72844e+06	9.20825e+06	-0.438685	6.70975	-	-	78.8	22	-
1824	Ribonucleoside-diphosphate reductase large subunit	RRM1	4.19486e+07	4.17759e+07	4.29738e+07	3.85652e+07	3.79743e+07	3.95986e+07	-0.125659	2.65979	-	-	56.3	43	-
1826	G1/S-specific cyclin-D1	CCND1	1.23839e+06	1.23786e+06	1.30285e+06	644046	661890	707966	-0.908777	7.74413	+	-	29.2	10	-
1827	Rab proteins geranylgeranyltransferase component A 1	CHM	778311	787504	815030	811692	797138	841365	0.0413364	0.466754	-	-	20.1	11	-
1828	ER lumen protein-retaining receptor 1;ER lumen protein-retaining receptor 2	KDELR1;KDELR2	1.86232e+06	2.13705e+06	1.72987e+06	1.97385e+06	2.15673e+06	1.62735e+06	0.00300128	0.00968429	-	-	17.9	3	-
1829	COUP transcription factor 2	NR2F2	970544	984432	1.10384e+06	804931	825006	830587	-0.311714	3.55216	-	-	8.2	3	-
1830	Elongation factor 1-beta	EEF1B2	1.57248e+07	1.62938e+07	1.53285e+07	1.46498e+07	1.47766e+07	1.43843e+07	-0.111628	2.18639	-	-	36	7	-
1831	ATP synthase F(0) complex subunit B1, mitochondrial	ATP5F1	2.79314e+07	3.10052e+07	2.93359e+07	3.13259e+07	3.10958e+07	2.80302e+07	0.0346652	0.280868	-	-	46.5	18	-
1832	Low molecular weight phosphotyrosine protein phosphatase	ACP1	956393	814088	826468	749063	710596	760865	-0.222664	2.11343	-	-	33.5	6	-
1834	Acetyl-CoA acetyltransferase, mitochondrial	ACAT1	2.79135e+07	2.66691e+07	2.7306e+07	2.40318e+07	2.30697e+07	2.28097e+07	-0.228253	4.18332	-	-	59	26	-
1835	Myosin regulatory light polypeptide 9	MYL9	92766.4	82373	100926	83906.5	85634.5	76558.5	-0.162489	0.928613	-	-	23.8	3	+
1836	Cyclin-C	CCNC	931842	939057	1.01609e+06	964335	946131	1.00123e+06	0.013007	0.104494	-	-	21.9	6	-
1837	G1/S-specific cyclin-E1	CCNE1	413493	382396	476277	470982	439427	497114	0.150045	0.984898	-	-	27.6	9	-
1838	DNA-directed RNA polymerase II subunit RPB1	POLR2A	2.19478e+07	2.12348e+07	2.29941e+07	1.90902e+07	1.86059e+07	1.98674e+07	-0.200927	3.21999	-	-	43.6	95	-
1839	Cyclin-dependent kinase 2	CDK2	4.98767e+06	4.96433e+06	5.13568e+06	4.65851e+06	4.46315e+06	4.72386e+06	-0.124207	2.31857	-	-	53.4	14	-
1840	Adenomatous polyposis coli protein	APC	2.54882e+06	2.62926e+06	2.93492e+06	2.50042e+06	2.55299e+06	2.86881e+06	-0.0343321	0.212101	-	-	15.5	37	-
1841	Beta-adrenergic receptor kinase 1	ADRBK1	4.2004e+06	4.17208e+06	4.37092e+06	3.29933e+06	3.23769e+06	3.4087e+06	-0.357624	5.51706	-	-	35	25	-
1842	Proteinase-activated receptor 1	F2R	103687	91784.9	98538.2	108973	111882	98777.3	0.120299	0.769672	-	-	9.9	3	-
1843	DNA replication licensing factor MCM3	MCM3	5.36762e+07	5.44619e+07	5.41467e+07	4.29371e+07	4.23795e+07	4.36075e+07	-0.332077	6.07262	-	-	63.6	56	-
1844	Nuclear transcription factor Y subunit beta	NFYB	1.18255e+06	1.3037e+06	1.39032e+06	1.10137e+06	1.19053e+06	1.25991e+06	-0.125238	1.00338	-	-	12.1	3	-
1846	3-mercaptopyruvate sulfurtransferase	MPST	650806	617169	634964	606254	610071	672002	-0.0124007	0.087932	-	-	23.9	8	-
1847	40S ribosomal protein S12	RPS12	1.77315e+07	1.8357e+07	1.84397e+07	1.47313e+07	1.57518e+07	1.45441e+07	-0.276872	4.37278	-	-	58.3	9	-
1848	Bromodomain-containing protein 2	BRD2	842476	791450	791338	762605	773274	807557	-0.0493167	0.52843	-	-	17.6	13	-
1849	Tumor necrosis factor receptor superfamily member 6	FAS	1.74246e+06	1.64952e+06	1.70855e+06	1.72021e+06	1.71371e+06	1.72696e+06	0.0173338	0.202273	-	-	18.2	6	-
1850	Transcriptional repressor protein YY1	YY1	1.27002e+06	1.0035e+06	999313	917067	1.00376e+06	984106	-0.163833	1.00855	-	-	20	8	-
1851	DnaJ homolog subfamily B member 1	DNAJB1	1.34163e+07	1.35195e+07	1.26854e+07	9.97762e+06	1.01199e+07	9.9839e+06	-0.396855	6.08977	-	-	50.6	23	-
1852	DnaJ homolog subfamily B member 2	DNAJB2	599700	623136	620218	540780	550637	560084	-0.158259	2.37217	-	-	28.5	7	-
1855	Proteasome subunit alpha type-1	PSMA1	8.63302e+07	9.06095e+07	8.57523e+07	7.6175e+07	7.54117e+07	7.44004e+07	-0.216763	4.02575	-	-	74.9	24	-
1856	Proteasome subunit alpha type-2	PSMA2	1.3435e+07	1.35664e+07	1.31166e+07	1.66334e+07	1.65123e+07	1.59341e+07	0.290769	5.25554	-	-	54.7	12	-
1857	Proteasome subunit alpha type-3	PSMA3	6.66534e+07	6.74142e+07	7.2359e+07	7.50067e+07	7.91237e+07	8.79881e+07	0.227845	2.41874	-	-	60.5	19	-
1858	Proteasome subunit alpha type-4	PSMA4	6.09469e+07	6.46547e+07	6.36821e+07	6.98225e+07	7.26574e+07	7.27044e+07	0.185216	3.35828	-	-	60.2	20	-
1859	Tumor necrosis factor receptor superfamily member 5	CD40	500923	520674	508716	534158	519775	533598	0.0530259	0.624105	-	-	24.5	7	-
1860	Integrin alpha-3;Integrin alpha-3 heavy chain;Integrin alpha-3 light chain	ITGA3	1.85916e+07	1.96023e+07	1.95304e+07	2.4348e+07	2.47923e+07	2.49158e+07	0.359783	5.90045	-	-	26	30	-
1861	Integrin beta-8	ITGB8	283099	276465	289692	284514	299123	310877	0.0742223	0.693575	-	-	12.1	6	-
1862	Moesin	MSN	4.48292e+07	4.57577e+07	4.56471e+07	5.18777e+07	5.27152e+07	5.10506e+07	0.192095	4.08611	-	-	43.5	39	-
1863	Tyrosine-protein phosphatase non-receptor type 3	PTPN3	48459.9	52464.4	57820.8	50764.1	51352.7	61620.4	0.0426463	0.149509	-	-	5.1	4	+
1864	Probable ATP-dependent RNA helicase DDX6	DDX6	1.34845e+07	1.31192e+07	1.35658e+07	1.17753e+07	1.13195e+07	1.20671e+07	-0.192432	3.58648	-	-	56.7	24	-
1867	Splicing factor U2AF 65 kDa subunit	U2AF2	5.79846e+06	5.74712e+06	5.84368e+06	5.58021e+06	5.8408e+06	5.78407e+06	-0.0156052	0.211004	-	-	40.8	14	-
1868	60S ribosomal protein L13	RPL13	4.88426e+07	3.83572e+07	3.43007e+07	6.12309e+07	5.03471e+07	4.78122e+07	0.399224	1.89252	-	-	51.2	17	-
1869	Rab proteins geranylgeranyltransferase component A 2	CHML	1.98115e+06	2.01498e+06	2.0787e+06	2.2077e+06	2.21183e+06	2.25359e+06	0.135742	2.53571	-	-	13.7	12	-
1870	Isovaleryl-CoA dehydrogenase, mitochondrial	IVD	6.82987e+06	6.64754e+06	6.90393e+06	5.09749e+06	5.01638e+06	5.21197e+06	-0.411279	6.4344	-	-	38.7	17	-
1871	Protein S100-A4	S100A4	8.01455e+06	8.60145e+06	7.50096e+06	6.10082e+06	6.19682e+06	5.45825e+06	-0.441769	4.26879	-	-	48.5	9	-
1872	Alpha-1,3-mannosyl-glycoprotein 2-beta-N-acetylglucosaminyltransferase	MGAT1	975915	945304	991921	971155	991268	1.0005e+06	0.0246203	0.274574	-	-	27.2	11	-
1873	High mobility group protein B2	HMGB2	2.59042e+07	2.67085e+07	2.66284e+07	3.42401e+07	3.38848e+07	3.37785e+07	0.362991	6.38784	-	-	58.9	18	-
1874	Polypyrimidine tract-binding protein 1	PTBP1	4.31907e+06	4.41737e+06	3.85671e+06	3.9295e+06	4.06363e+06	3.82111e+06	-0.0900566	0.924118	-	-	27.1	9	-
1875	Threonine--tRNA ligase, cytoplasmic	TARS	2.96738e+07	2.86879e+07	2.92525e+07	3.0958e+07	2.96954e+07	3.14866e+07	0.0723644	1.3016	-	-	50.9	41	-
1876	Valine--tRNA ligase	VARS	1.8578e+07	1.81655e+07	1.84037e+07	1.64126e+07	1.64797e+07	1.66749e+07	-0.153869	3.56808	-	-	41.5	56	-
1877	Elongation factor 1-gamma	EEF1G	3.26174e+07	3.126e+07	3.28271e+07	2.73348e+07	2.52088e+07	2.90647e+07	-0.246971	3.07387	-	-	45.5	24	-
1878	Peptidyl-prolyl cis-trans isomerase FKBP2	FKBP2	3.34367e+06	3.52705e+06	3.20718e+06	3.88118e+06	4.41065e+06	3.95615e+06	0.280127	3.16891	-	-	38.7	8	-
1879	Erythrocyte band 7 integral membrane protein	STOM	3.71321e+06	3.74291e+06	3.91092e+06	4.32085e+06	4.15931e+06	4.40585e+06	0.180914	3.15182	-	-	41.3	11	-
1880	Adenylate kinase 4, mitochondrial	AK4	2.17663e+06	1.96993e+06	2.05207e+06	1.90594e+06	1.81503e+06	1.97931e+06	-0.12061	1.47504	-	-	58.7	13	-
1882	Amine oxidase [flavin-containing] B	MAOB	7.51406e+06	7.59918e+06	7.90011e+06	8.19905e+06	8.07693e+06	8.18793e+06	0.0884845	1.77341	-	-	38.1	21	-
1883	14-3-3 protein theta	YWHAQ	1.51374e+07	1.61277e+07	1.44547e+07	1.60268e+07	1.67553e+07	1.48774e+07	0.0596729	0.546662	-	-	39.6	11	-
1884	Mitogen-activated protein kinase 3	MAPK3	1.54614e+06	1.51093e+06	1.58592e+06	1.29724e+06	1.33437e+06	1.37934e+06	-0.21128	3.36674	-	-	27.4	10	-
1885	MAP/microtubule affinity-regulating kinase 3	MARK3	610594	571860	625118	529823	536502	585307	-0.130571	1.35577	-	-	17.5	10	-
1887	Dipeptidyl peptidase 4;Dipeptidyl peptidase 4 membrane form;Dipeptidyl peptidase 4 soluble form	DPP4	758456	831128	918752	961461	1.29184e+06	1.0933e+06	0.409797	2.41706	-	-	13.3	11	-
1888	Aryl hydrocarbon receptor nuclear translocator	ARNT	360086	355936	354995	342043	344239	363466	-0.0294495	0.258317	-	-	10.6	6	-
1889	60S ribosomal protein L10	RPL10	2.02258e+07	1.76608e+07	1.54905e+07	2.30922e+07	2.03263e+07	1.91675e+07	0.233761	1.42206	-	-	53.3	14	-
1890	Replication protein A 70 kDa DNA-binding subunit;Replication protein A 70 kDa DNA-binding subunit, N-terminally processed	RPA1	1.05878e+07	1.11365e+07	1.11398e+07	8.14119e+06	8.39292e+06	8.59688e+06	-0.386992	5.81354	-	-	47.6	27	-
1891	DNA-(apurinic or apyrimidinic site) lyase;DNA-(apurinic or apyrimidinic site) lyase, mitochondrial	APEX1	7.64867e+06	7.09973e+06	6.60684e+06	5.54541e+06	5.31708e+06	4.91588e+06	-0.435851	4.27313	-	-	48.1	16	-
1893	Deoxycytidine kinase	DCK	6.4344e+06	6.57159e+06	6.59433e+06	7.17474e+06	7.15152e+06	7.08536e+06	0.127581	2.9047	-	-	49.2	14	-
1894	CAD protein;Glutamine-dependent carbamoyl-phosphate synthase;Aspartate carbamoyltransferase;Dihydroorotase	CAD	1.84075e+07	1.8177e+07	1.87865e+07	1.35292e+07	1.38264e+07	1.40362e+07	-0.419817	6.71823	-	-	40.2	72	-
1895	Calreticulin	CALR	1.76701e+08	1.75375e+08	1.71006e+08	2.43778e+08	2.43247e+08	2.375e+08	0.47004	6.82628	-	-	64.5	31	-
1896	cAMP-specific 3,5-cyclic phosphodiesterase 4A	PDE4A	166156	158491	186974	152612	162454	158300	-0.109069	0.750626	-	-	6.2	4	-
1897	Microtubule-associated protein 4	MAP4	7.59744e+07	7.89888e+07	8.33092e+07	8.81491e+07	8.76337e+07	8.83573e+07	0.149714	2.49819	-	-	23.4	26	-
1898	Microtubule-associated protein 4	MAP4	1.06577e+06	1.05907e+06	1.14876e+06	1.15496e+06	1.17675e+06	1.18811e+06	0.105517	1.44671	-	-	20.9	13	-
1900	Calnexin	CANX	1.05707e+08	1.04789e+08	1.07645e+08	1.32538e+08	1.31951e+08	1.36199e+08	0.332759	5.7394	-	-	45.8	42	-
1901	Phosphatidylinositol 3-kinase regulatory subunit alpha	PIK3R1	588728	587445	638935	527865	560226	573823	-0.126981	1.39437	-	-	11.7	9	-
1902	Proteasome subunit beta type-9	PSMB9	1.01743e+06	1.05693e+06	1.16174e+06	1.11747e+06	1.13347e+06	1.24244e+06	0.111021	1.00222	-	-	31.1	5	-
1903	Proteasome subunit alpha type-5	PSMA5	1.06994e+07	1.05036e+07	1.11976e+07	1.21163e+07	1.17274e+07	1.28952e+07	0.180688	2.70687	-	-	43.6	10	-
1904	Proteasome subunit beta type-4	PSMB4	1.19662e+07	1.24172e+07	1.27451e+07	1.42391e+07	1.38785e+07	1.49195e+07	0.212884	3.50292	-	-	33.7	7	-
1905	Proteasome subunit beta type-6	PSMB6	1.96786e+07	1.97643e+07	2.02857e+07	2.47537e+07	2.45569e+07	2.56938e+07	0.328401	5.67608	-	-	34.3	10	-
1906	Proteasome subunit beta type-5	PSMB5	1.92753e+07	1.92382e+07	2.00156e+07	2.24161e+07	2.20424e+07	2.37921e+07	0.221148	3.71623	-	-	27	6	-
1908	ATP-binding cassette sub-family D member 3	ABCD3	9.81541e+06	9.83034e+06	1.01163e+07	7.59751e+06	7.58608e+06	7.77205e+06	-0.374576	6.35005	-	-	39	29	-
1909	Sperm-specific antigen 2	SSFA2	7.83016e+06	7.2301e+06	7.53176e+06	7.53149e+06	7.6069e+06	7.54386e+06	0.00650093	0.0684736	-	-	38.2	42	-
1910	NADH-ubiquinone oxidoreductase 75 kDa subunit, mitochondrial	NDUFS1	1.00967e+07	1.01213e+07	1.03201e+07	8.56564e+06	8.50541e+06	8.59044e+06	-0.25095	5.1585	-	-	60.4	36	-
1911	DNA polymerase delta catalytic subunit	POLD1	3.34546e+06	3.4294e+06	3.50162e+06	3.21452e+06	3.42286e+06	3.51288e+06	-0.0185741	0.184991	-	-	28.9	31	-
1912	Transcriptional enhancer factor TEF-1	TEAD1	717648	758241	756909	757514	815666	786856	0.0797654	0.95027	-	-	6.8	3	-
1913	Probable global transcription activator SNF2L1	SMARCA1	324324	311712	329285	253632	268869	284923	-0.258925	2.75335	-	-	10.7	9	-
1914	Mitogen-activated protein kinase 1	MAPK1	1.65005e+07	1.66497e+07	1.69338e+07	1.8265e+07	1.81698e+07	1.79906e+07	0.119983	2.81247	-	-	48.3	18	-
1915	Grancalcin	GCA	932864	959196	938710	1.05026e+06	1.05971e+06	1.01852e+06	0.144166	2.42151	-	-	31.3	7	-
1916	DNA repair protein complementing XP-G cells	ERCC5	133106	139387	160515	127745	137602	151301	-0.0543956	0.244077	-	-	4.4	4	-
1917	Granulins;Acrogranin;Paragranulin;Granulin-1;Granulin-2;Granulin-3;Granulin-4;Granulin-5;Granulin-6;Granulin-7	GRN	295460	314310	326973	229878	217256	244128	-0.438804	4.06687	-	-	15.5	8	-
1921	Protein S100-A2	S100A2	495451	462172	507986	552423	542740	519277	0.140193	1.61942	-	-	27.6	5	-
1922	General transcription factor IIE subunit 1	GTF2E1	503251	518051	538605	515416	545278	489953	-0.00940944	0.0636417	-	-	20	8	-
1923	Transcription initiation factor IIE subunit beta	GTF2E2	599504	551680	555256	651941	652670	610753	0.166977	2.00805	-	-	27.5	8	-
1924	Proprotein convertase subtilisin/kexin type 6	PCSK6	610714	633403	719789	740223	755386	766118	0.207181	2.0583	-	-	6.2	4	-
1925	Tripeptidyl-peptidase 2	TPP2	1.53804e+07	1.51306e+07	1.5682e+07	1.60229e+07	1.56965e+07	1.70305e+07	0.0770094	1.20399	-	-	54.9	61	-
1926	Inositol monophosphatase 1	IMPA1	5.36941e+06	5.52946e+06	5.69679e+06	1.14144e+07	1.15549e+07	1.09791e+07	1.03261	9.43211	+	-	46.7	19	-
1929	Ephrin type-A receptor 2	EPHA2	8.65689e+06	8.43047e+06	8.61077e+06	9.84051e+06	9.99067e+06	9.84069e+06	0.20749	4.42769	-	-	33.3	29	-
1930	Ephrin type-B receptor 2	EPHB2	1.94433e+06	1.95933e+06	2.03464e+06	2.18861e+06	2.24286e+06	2.28853e+06	0.178458	3.15314	-	-	24.3	19	-
1931	Tyrosine-protein phosphatase non-receptor type 6	PTPN6	664727	611119	682575	563072	563274	577403	-0.199488	2.44408	-	-	17.6	10	-
1934	DNA-3-methyladenine glycosylase	MPG	276995	280032	309147	246025	254518	268323	-0.171068	1.61775	-	-	36.7	9	-
1935	Cellular retinoic acid-binding protein 2	CRABP2	2.7864e+06	2.68647e+06	2.50525e+06	3.08586e+06	2.99004e+06	2.77441e+06	0.149648	1.73514	-	-	46.4	11	-
1936	Transketolase	TKT	1.66847e+08	1.75498e+08	1.86908e+08	2.24807e+08	2.33864e+08	2.31838e+08	0.385059	4.85388	-	-	47.9	37	-
1937	RNA-binding motif, single-stranded-interacting protein 1;RNA-binding motif, single-stranded-interacting protein 3	RBMS1;RBMS3	453577	423422	433490	415610	392598	421110	-0.0923219	0.992323	-	-	11.9	4	-
1938	Protein PML	PML	465904	474469	555028	662351	576432	580612	0.284472	2.1926	-	-	13.5	11	-
1940	Elongation factor 1-delta	EEF1D	2.73474e+07	2.87488e+07	2.76481e+07	2.48929e+07	2.60354e+07	2.55278e+07	-0.131271	2.56487	-	-	11.7	6	-
1941	Myristoylated alanine-rich C-kinase substrate	MARCKS	6.1698e+06	6.22331e+06	6.36177e+06	7.70271e+06	7.65257e+06	8.15498e+06	0.325553	5.22786	-	-	50.3	10	-
1942	Guanine nucleotide-binding protein subunit alpha-11	GNA11	2.12957e+06	2.06142e+06	2.16333e+06	2.41302e+06	2.46643e+06	2.556e+06	0.226565	3.77167	-	-	22.8	7	-
1943	Delta-1-pyrroline-5-carboxylate dehydrogenase, mitochondrial	ALDH4A1	920759	895820	1.02111e+06	1.1476e+06	1.10754e+06	1.21733e+06	0.292464	3.11759	-	-	17.1	8	-
1944	Phenazine biosynthesis-like domain-containing protein	PBLD	226605	245582	267933	238439	263608	244215	0.0139687	0.0687758	-	-	23.6	4	-
1945	Endoplasmic reticulum resident protein 29	ERP29	1.31179e+07	1.33839e+07	1.24798e+07	1.40532e+07	1.43351e+07	1.36162e+07	0.108051	1.84312	-	-	46.7	14	-
1946	Peroxiredoxin-6	PRDX6	4.38727e+07	4.44441e+07	3.99763e+07	3.53139e+07	3.43046e+07	3.14495e+07	-0.344262	3.86901	-	-	72.3	23	-
1947	Flavin reductase (NADPH)	BLVRB	1.94347e+06	1.93179e+06	2.24976e+06	1.85285e+06	1.83282e+06	1.88888e+06	-0.132338	1.31458	-	-	50.5	9	-
1948	Peroxiredoxin-5, mitochondrial	PRDX5	1.85686e+07	2.01037e+07	2.03445e+07	1.99413e+07	2.01842e+07	2.04336e+07	0.0383207	0.46541	-	-	54.2	12	-
1949	D-dopachrome decarboxylase;D-dopachrome decarboxylase-like protein	DDT;DDTL	6.28999e+06	6.80233e+06	6.33808e+06	6.49376e+06	6.75677e+06	6.43149e+06	0.0191364	0.199337	-	-	55.1	13	-
1950	Thioredoxin-dependent peroxide reductase, mitochondrial	PRDX3	1.21921e+07	1.32252e+07	1.41278e+07	1.85165e+07	1.9081e+07	1.78209e+07	0.488914	5.12154	-	-	45.3	11	-
1951	ATP synthase subunit delta, mitochondrial	ATP5D	7.9178e+06	7.99801e+06	8.59172e+06	9.48844e+06	9.34502e+06	9.41935e+06	0.206103	3.49217	-	-	22.6	3	-
1952	60S ribosomal protein L12	RPL12	1.78023e+07	1.49753e+07	1.29754e+07	1.91012e+07	1.70134e+07	1.52651e+07	0.173383	0.803067	-	-	73.3	10	-
1953	Enoyl-CoA hydratase, mitochondrial	ECHS1	1.20199e+07	1.18147e+07	1.1481e+07	1.16222e+07	1.11004e+07	1.14014e+07	-0.0495165	0.82725	-	-	51.7	21	-
1954	UMP-CMP kinase	CMPK1	4.75068e+06	4.80001e+06	4.88644e+06	3.30589e+06	3.29009e+06	3.35629e+06	-0.536641	7.59591	+	-	54.6	13	-
1955	Phosphatidylethanolamine-binding protein 1;Hippocampal cholinergic neurostimulating peptide	PEBP1	1.21904e+06	1.1462e+06	1.16136e+06	1.60935e+06	1.54948e+06	1.38479e+06	0.363164	3.80889	-	-	47.6	8	-
1956	Protein disulfide-isomerase A3	PDIA3	6.2177e+07	6.50928e+07	5.79658e+07	8.58712e+07	8.7587e+07	8.17146e+07	0.463134	5.33158	-	-	65.9	47	-
1957	Serine/threonine-protein phosphatase 2A 65 kDa regulatory subunit A alpha isoform	PPP2R1A	2.44959e+07	2.41184e+07	2.51188e+07	2.59428e+07	2.48975e+07	2.64482e+07	0.0676876	1.16193	-	-	36.5	21	-
1958	Serine/threonine-protein phosphatase 2A 65 kDa regulatory subunit A beta isoform	PPP2R1B	1.13303e+06	1.07288e+06	1.1353e+06	1.00969e+06	1.00998e+06	1.07939e+06	-0.108764	1.45036	-	-	20.6	11	-
1959	Cell division cycle protein 27 homolog	CDC27	7.00769e+06	6.77339e+06	6.79722e+06	6.52915e+06	6.28349e+06	6.23315e+06	-0.11178	2.19688	-	-	32.3	27	-
1960	G1/S-specific cyclin-D3	CCND3	250142	246708	276718	222520	228777	225322	-0.191368	1.9303	-	-	18.2	6	-
1961	Wee1-like protein kinase	WEE1	204620	202912	205577	147939	161792	172312	-0.349769	3.17528	-	-	14.2	8	-
1962	M-phase inducer phosphatase 2	CDC25B	187979	199763	219782	142699	158256	150037	-0.428128	3.48745	-	-	9.6	5	-
1963	M-phase inducer phosphatase 3	CDC25C	75096.3	68746.6	77352.2	65742	61710	76894.2	-0.11876	0.566608	-	-	7.5	3	+
1964	Peptidyl-prolyl cis-trans isomerase F, mitochondrial	PPIF	4.49604e+06	4.79861e+06	4.35499e+06	4.695e+06	4.721e+06	3.9362e+06	-0.0356409	0.205595	-	-	52.7	9	-
1965	NK-tumor recognition protein;Putative peptidyl-prolyl cis-trans isomerase	NKTR	1.30889e+06	1.23227e+06	1.25594e+06	1.32051e+06	1.27492e+06	1.34192e+06	0.0524584	0.661633	-	-	11.6	14	-
1966	Glycylpeptide N-tetradecanoyltransferase 1	NMT1	1.5758e+07	1.54389e+07	1.48926e+07	1.6343e+07	1.60925e+07	1.56777e+07	0.0621748	1.06768	-	-	30.8	17	-
1967	HLA class I histocompatibility antigen, alpha chain F	HLA-F	228796	251155	234718	245319	223787	233387	-0.0246857	0.156625	-	-	16.1	5	-
1970	Adenylosuccinate synthetase isozyme 2	ADSS	1.61024e+07	1.5854e+07	1.57019e+07	2.17817e+07	2.17647e+07	2.18186e+07	0.45587	7.38056	-	-	50.7	25	-
1972	Neuronal acetylcholine receptor subunit alpha-5	CHRNA5	410714	387238	428998	506657	490356	512971	0.300463	3.54553	-	-	8.1	4	-
1973	Alpha-2-macroglobulin receptor-associated protein	LRPAP1	2.53578e+07	2.45705e+07	2.4209e+07	3.50733e+07	3.54327e+07	3.54063e+07	0.514854	7.48083	+	-	59.9	31	-
1974	Translocator protein	TSPO	5.92718e+06	6.48314e+06	7.5382e+06	7.67119e+06	6.99217e+06	8.37983e+06	0.211284	1.36938	-	-	13.6	3	-
1975	Adenylosuccinate lyase	ADSL	1.79676e+07	1.86603e+07	2.01028e+07	2.16754e+07	2.13709e+07	2.13999e+07	0.185513	2.80983	-	-	44.4	25	-
1979	Sorcin	SRI	3.70776e+06	3.60564e+06	3.56426e+06	5.30897e+06	4.85442e+06	3.60654e+06	0.321314	1.62241	-	-	59.4	11	-
1980	Leukocyte elastase inhibitor	SERPINB1	9.64918e+06	9.61416e+06	9.97607e+06	1.06955e+07	1.02693e+07	1.08232e+07	0.120408	2.33566	-	-	43.3	20	-
1981	GTP cyclohydrolase 1	GCH1	1.98627e+06	2.04794e+06	2.20569e+06	2.32742e+06	2.35654e+06	2.47721e+06	0.199549	2.68794	-	-	35.2	10	-
1982	High affinity cationic amino acid transporter 1	SLC7A1	4.20808e+06	4.37849e+06	4.51705e+06	4.84434e+06	4.90595e+06	4.87909e+06	0.159491	2.94189	-	-	14.3	10	-
1983	Aldehyde dehydrogenase X, mitochondrial	ALDH1B1	1.3441e+07	1.36584e+07	1.35099e+07	1.15715e+07	1.15007e+07	1.21054e+07	-0.207502	4.0885	-	-	42.4	23	-
1984	DNA-directed RNA polymerase II subunit RPB2	POLR2B	2.2005e+07	2.19919e+07	2.2707e+07	1.90485e+07	1.90441e+07	1.91551e+07	-0.220396	4.63041	-	-	51.7	62	-
1985	Neurotensin receptor type 1	NTSR1	1.32407e+06	1.38952e+06	2.03473e+06	1.43614e+06	1.62682e+06	1.68979e+06	0.0255677	0.063764	-	-	19.6	5	-
1986	Succinate dehydrogenase [ubiquinone] flavoprotein subunit, mitochondrial	SDHA	2.74506e+07	2.69354e+07	2.83475e+07	3.14183e+07	3.0189e+07	3.08276e+07	0.160095	3.17286	-	-	52.3	31	-
1987	Coronin-1A	CORO1A	537486	537475	565813	501377	494207	533598	-0.101996	1.18402	-	-	14.8	7	-
1988	Rab GDP dissociation inhibitor alpha	GDI1	8.33824e+06	7.91475e+06	8.34381e+06	8.2955e+06	7.80216e+06	8.57272e+06	0.00365445	0.0311184	-	-	49.9	20	-
1991	S-adenosylmethionine synthase isoform type-2	MAT2A	9.38065e+07	9.31988e+07	9.77801e+07	8.6607e+07	8.58558e+07	8.68818e+07	-0.134695	2.73898	-	-	18.2	7	-
1993	cAMP-dependent protein kinase type I-beta regulatory subunit	PRKAR1B	782547	749988	798569	624042	680949	677168	-0.234586	2.96001	-	-	17.6	7	-
1994	cAMP-dependent protein kinase type II-beta regulatory subunit	PRKAR2B	779359	793612	854557	770112	787961	850929	-0.0112223	0.0760483	-	-	25.8	10	-
1995	Carbamoyl-phosphate synthase [ammonia], mitochondrial	CPS1	3.73964e+06	3.61312e+06	3.86913e+06	2.92985e+06	2.91877e+06	3.1691e+06	-0.315963	4.31801	-	-	29	41	-
1996	Ribonucleoside-diphosphate reductase subunit M2	RRM2	1.53045e+07	1.59913e+07	1.6097e+07	1.74705e+07	1.83271e+07	1.77639e+07	0.176604	3.34154	-	-	57.1	26	-
1997	Syndecan-4	SDC4	563640	624509	636376	443788	440078	460840	-0.438494	4.53271	-	-	32.7	5	-
1998	Nucleolysin TIA-1 isoform p40	TIA1	1.78091e+06	1.75284e+06	1.87458e+06	1.89978e+06	1.80646e+06	1.79695e+06	0.0252239	0.263028	-	-	27.5	9	-
2000	Sodium- and chloride-dependent taurine transporter	SLC6A6	1.11845e+06	1.15311e+06	1.22012e+06	1.29953e+06	1.29217e+06	1.35221e+06	0.17635	2.53141	-	-	11.8	6	-
2001	DnaJ homolog subfamily A member 1	DNAJA1	2.36315e+07	2.17617e+07	2.08922e+07	2.15342e+07	2.11496e+07	2.07582e+07	-0.0615098	0.695436	-	-	61.2	26	-
2002	RAC-alpha serine/threonine-protein kinase	AKT1	1.9959e+06	1.9045e+06	2.16153e+06	2.04743e+06	1.86655e+06	1.90733e+06	-0.0575869	0.49972	-	-	40	19	-
2003	RAC-beta serine/threonine-protein kinase	AKT2	1.01121e+06	1.02274e+06	1.12459e+06	1.00572e+06	966980	1.11759e+06	-0.032581	0.208376	-	-	33.5	15	-
2004	Cytochrome b-c1 complex subunit 1, mitochondrial	UQCRC1	1.62917e+07	1.62395e+07	1.71234e+07	1.75411e+07	1.70546e+07	1.74604e+07	0.0684607	1.24015	-	-	57.7	23	-
2005	3-hydroxyisobutyrate dehydrogenase, mitochondrial	HIBADH	4.65094e+06	4.81028e+06	5.09616e+06	5.36346e+06	5.40342e+06	5.39011e+06	0.151433	2.52385	-	-	40.5	11	-
2006	Bifunctional purine biosynthesis protein PURH;Phosphoribosylaminoimidazolecarboxamide formyltransferase;IMP cyclohydrolase	ATIC	5.10122e+07	5.25195e+07	5.51067e+07	5.38802e+07	5.2752e+07	5.24034e+07	0.00423974	0.0429847	-	-	71.1	42	-
2007	Heterogeneous nuclear ribonucleoprotein H3	HNRNPH3	850959	827758	725949	722694	739201	669153	-0.17216	1.51744	-	-	24.5	7	-
2008	Heterogeneous nuclear ribonucleoprotein H;Heterogeneous nuclear ribonucleoprotein H, N-terminally processed	HNRNPH1	3.08852e+06	3.08695e+06	2.91274e+06	2.44106e+06	2.53878e+06	2.48204e+06	-0.284103	4.53861	-	-	22.5	7	-
2011	14-3-3 protein sigma	SFN	6.47319e+07	6.83685e+07	6.90497e+07	7.36435e+07	7.475e+07	7.3143e+07	0.132635	2.47457	-	-	54	19	-
2012	Stress-induced-phosphoprotein 1	STIP1	8.6748e+07	8.32608e+07	8.37366e+07	9.89649e+07	9.49992e+07	9.46296e+07	0.1856	3.48771	-	-	1.8	3	-
2014	Protein S100-A11;Protein S100-A11, N-terminally processed	S100A11	5.10088e+06	5.54244e+06	4.75415e+06	3.51379e+06	3.42037e+06	2.80847e+06	-0.664496	4.47539	+	-	30.5	5	-
2015	Neural cell adhesion molecule L1	L1CAM	3.68133e+06	3.73066e+06	3.95745e+06	4.30534e+06	4.3e+06	4.5669e+06	0.212483	3.28852	-	-	26.5	30	-
2016	Type II inositol 1,4,5-trisphosphate 5-phosphatase	INPP5B	290677	295206	302741	261516	286410	276313	-0.109313	1.12611	-	-	5.5	4	-
2017	Peroxiredoxin-2	PRDX2	4.11985e+07	4.49653e+07	4.42654e+07	6.43132e+07	6.59525e+07	6.06653e+07	0.549944	6.15317	+	-	56.6	14	-
2018	Beta-arrestin-2	ARRB2	1.67026e+06	1.63842e+06	1.73072e+06	1.66612e+06	1.66869e+06	1.71544e+06	0.00334622	0.0326919	-	-	42.3	15	-
2019	Glycerol kinase;Putative glycerol kinase 3	GK;GK3P	3.05647e+06	3.16274e+06	3.30242e+06	3.51877e+06	3.45128e+06	3.62686e+06	0.154786	2.52699	-	-	32.8	15	-
2020	Cytidine deaminase	CDA	354579	356676	284679	173204	192404	165956	-0.900878	5.09652	+	-	40.4	4	-
2021	Deoxycytidylate deaminase	DCTD	5.32098e+06	5.51392e+06	5.49589e+06	4.3819e+06	4.46348e+06	3.86001e+06	-0.364931	4.07771	-	-	60.7	9	-
2022	Pyrroline-5-carboxylate reductase 1, mitochondrial	PYCR1	2.14244e+07	2.17716e+07	2.16342e+07	2.57986e+07	2.50537e+07	2.54732e+07	0.235427	4.90198	-	-	50.3	18	-
2025	Syntaxin-2	STX2	731484	716434	776441	988118	957239	970986	0.391492	5.00648	-	-	38.3	9	-
2026	Cystathionine gamma-lyase	CTH	3.63376e+06	3.60999e+06	3.7953e+06	5.04171e+06	4.96073e+06	4.98266e+06	0.441235	6.57612	-	-	58.5	17	-
2027	60S ribosomal protein L9	RPL9	1.4591e+07	1.17415e+07	1.11303e+07	1.74924e+07	1.53375e+07	1.47064e+07	0.349681	2.18092	-	-	51.6	14	-
2028	Long-chain-fatty-acid--CoA ligase 1	ACSL1	2.24167e+06	2.26372e+06	2.3251e+06	2.19021e+06	2.13037e+06	2.20342e+06	-0.0662152	1.12196	-	-	30.7	22	-
2029	Kinesin-1 heavy chain	KIF5B	3.889e+07	3.92474e+07	3.88192e+07	3.56898e+07	3.66238e+07	3.64866e+07	-0.104369	2.4193	-	-	52	57	-
2030	Cleavage stimulation factor subunit 2	CSTF2	856397	881024	888644	958289	997841	1.01946e+06	0.17998	2.77849	-	-	15.4	7	-
2033	Multidrug resistance-associated protein 1	ABCC1	1.09637e+07	1.12204e+07	1.18458e+07	1.07015e+07	1.06996e+07	1.12083e+07	-0.0611026	0.872937	-	-	38.5	52	-
2034	Cyclin-dependent kinases regulatory subunit 2	CKS2	1.15272e+06	1.15541e+06	1.19501e+06	1.15625e+06	1.20734e+06	1.27787e+06	0.0548582	0.598302	-	-	34.2	4	-
2037	Mannosyl-oligosaccharide 1,2-alpha-mannosidase IA	MAN1A1	8.38981e+06	8.35813e+06	9.03087e+06	8.71399e+06	8.51897e+06	8.86137e+06	0.0182863	0.197173	-	-	32.5	26	-
2038	Dual specificity protein kinase TTK	TTK	160564	141286	156166	108098	117393	117900	-0.414528	3.41883	-	-	8.5	6	-
2039	DNA replication licensing factor MCM4	MCM4	2.22368e+07	2.2929e+07	2.32424e+07	1.68044e+07	1.70243e+07	1.75558e+07	-0.412837	6.40025	-	-	55.4	47	-
2040	DNA replication licensing factor MCM5	MCM5	2.68206e+07	2.65244e+07	2.57784e+07	2.14904e+07	2.13264e+07	2.13838e+07	-0.301323	5.65383	-	-	57.6	55	-
2041	DNA replication licensing factor MCM7	MCM7	2.4969e+07	2.6083e+07	2.7433e+07	1.8425e+07	1.86634e+07	1.98365e+07	-0.463043	5.63946	-	-	55.9	43	-
2042	N-acetylgalactosamine-6-sulfatase	GALNS	2.08089e+06	2.03142e+06	2.17385e+06	2.83261e+06	2.74749e+06	2.57272e+06	0.374533	4.75042	-	-	31.8	15	-
2043	Bone morphogenetic protein 8B;Bone morphogenetic protein 8A	BMP8B;BMP8A	108154	108225	121178	125270	145760	142071	0.290334	2.1497	-	-	11.7	3	-
2044	Serine hydroxymethyltransferase, cytosolic	SHMT1	2.29666e+07	2.36926e+07	2.48203e+07	2.69451e+07	2.72493e+07	2.73774e+07	0.191243	3.47206	-	-	61.9	29	-
2045	Serine hydroxymethyltransferase, mitochondrial	SHMT2	5.58662e+07	5.71367e+07	5.38122e+07	5.36207e+07	5.38379e+07	4.94425e+07	-0.0890539	1.22871	-	-	66.3	36	-
2046	Bifunctional epoxide hydrolase 2;Cytosolic epoxide hydrolase 2;Lipid-phosphate phosphatase	EPHX2	2.9124e+06	2.95354e+06	3.14938e+06	3.53825e+06	3.50878e+06	3.4756e+06	0.223848	3.68751	-	-	36.2	18	-
2047	Heat shock 70 kDa protein 1-like	HSPA1L	178747	167927	191277	190465	190289	197758	0.106678	0.868084	-	-	5.9	3	-
2048	Heat shock 70 kDa protein 4	HSPA4	5.35381e+07	5.36473e+07	5.27413e+07	5.88406e+07	5.80793e+07	5.83845e+07	0.132474	3.08568	-	-	57.3	56	-
2049	Mannose-6-phosphate isomerase	MPI	1.722e+06	1.82764e+06	1.83411e+06	1.56639e+06	1.68127e+06	1.60728e+06	-0.149175	2.19983	-	-	26.2	9	-
2051	Glypican-1;Secreted glypican-1	GPC1	2.15438e+06	2.09759e+06	2.21858e+06	2.02088e+06	1.96364e+06	2.04708e+06	-0.101187	1.69628	-	-	30.6	15	-
2052	Profilin-2	PFN2	3.44187e+06	3.51316e+06	3.29389e+06	4.21606e+06	3.96047e+06	3.55017e+06	0.191233	1.97168	-	-	13.6	3	-
2053	Profilin-2	PFN2	6.33603e+06	6.60398e+06	6.55244e+06	5.91847e+06	5.93485e+06	5.79348e+06	-0.14336	2.97618	-	-	20	4	-
2054	Catenin alpha-1	CTNNA1	4.7338e+07	4.76516e+07	4.76931e+07	5.0785e+07	5.14048e+07	5.14718e+07	0.106927	2.5473	-	-	57.5	59	-
2055	Catenin beta-1	CTNNB1	2.37542e+07	2.38011e+07	2.55661e+07	2.72334e+07	2.64899e+07	2.69264e+07	0.142132	2.49701	-	-	40.8	28	-
2057	Polycomb group RING finger protein 2	PCGF2	735073	723281	779691	662580	634446	688888	-0.172496	2.17741	-	-	12.5	4	-
2058	Prohibitin	PHB	4.034e+07	4.16542e+07	4.61143e+07	5.02908e+07	4.96941e+07	5.37079e+07	0.264205	3.11334	-	-	62.5	22	-
2059	Serpin B6	SERPINB6	1.02416e+07	1.04485e+07	1.05504e+07	1.18688e+07	1.14562e+07	1.16098e+07	0.1612	3.4559	-	-	58	22	-
2060	Merlin	NF2	724681	728583	820886	786617	748877	789011	0.0336045	0.248673	-	-	23.2	15	-
2061	Radixin	RDX	5.10633e+07	5.29584e+07	5.10782e+07	5.43992e+07	5.40603e+07	5.32879e+07	0.0607024	1.17999	-	-	32.4	33	-
2062	Replication protein A 14 kDa subunit	RPA3	1.69634e+06	1.78128e+06	1.77071e+06	1.60368e+06	1.64841e+06	1.6141e+06	-0.108829	1.87762	-	-	61.2	5	-
2063	Replication factor C subunit 4	RFC4	1.41323e+07	1.46851e+07	1.47352e+07	1.13925e+07	1.16428e+07	1.18403e+07	-0.320467	5.54095	-	-	59.8	24	-
2064	Replication factor C subunit 2	RFC2	3.60938e+06	3.71357e+06	3.64614e+06	2.00219e+06	1.96581e+06	2.01623e+06	-0.87419	9.21851	+	-	53.1	18	-
2065	Replication factor C subunit 1	RFC1	2.51932e+06	2.46889e+06	2.44753e+06	2.30654e+06	2.44191e+06	2.33697e+06	-0.06995	1.12768	-	-	15.7	18	-
2066	60S ribosomal protein L22	RPL22	1.07787e+07	9.11602e+06	8.01327e+06	1.38752e+07	1.32786e+07	1.26524e+07	0.521966	3.49661	+	-	42.2	6	-
2067	General transcription factor IIF subunit 1	GTF2F1	8.31923e+06	8.622e+06	8.64773e+06	9.669e+06	1.00508e+07	1.0408e+07	0.235141	3.99951	-	-	53.2	31	-
2068	Sepiapterin reductase	SPR	5.30922e+06	5.16818e+06	5.24428e+06	5.8255e+06	5.60432e+06	5.84601e+06	0.135824	2.77022	-	-	49.4	13	-
2069	Somatostatin receptor type 5	SSTR5	331127	341107	369722	321581	313182	320305	-0.124141	1.28365	-	-	9.3	3	-
2071	Histamine H1 receptor	HRH1	206401	209899	219394	167069	170471	186794	-0.279085	2.71093	-	-	9.9	5	-
2072	Alpha-L-iduronidase	IDUA	1.03908e+06	999968	1.14203e+06	1.19751e+06	1.19758e+06	1.23318e+06	0.191892	2.29561	-	-	17.9	12	-
2074	Insulin receptor substrate 1	IRS1	1.42892e+06	1.41755e+06	1.50622e+06	1.35342e+06	1.40347e+06	1.42555e+06	-0.0573787	0.737583	-	-	17.7	18	-
2075	Glycogen debranching enzyme;4-alpha-glucanotransferase;Amylo-alpha-1,6-glucosidase	AGL	4.94632e+06	4.90843e+06	5.06783e+06	4.28953e+06	4.37019e+06	4.48922e+06	-0.182668	3.57109	-	-	27.9	44	-
2076	Myosin-9	MYH9	1.86385e+08	1.84458e+08	1.78502e+08	1.44956e+08	1.42636e+08	1.43707e+08	-0.348813	5.77113	-	-	50.9	134	-
2077	Myosin-10	MYH10	1.63454e+07	1.58647e+07	1.63093e+07	1.25916e+07	1.29792e+07	1.32099e+07	-0.323373	5.60793	-	-	36.7	78	-
2078	Coatomer subunit beta	COPB2	2.90302e+07	2.89666e+07	2.79836e+07	2.71837e+07	2.61233e+07	2.61435e+07	-0.114	2.31083	-	-	55.9	47	-
2079	Sterol O-acyltransferase 1	SOAT1	1.20327e+06	1.14209e+06	1.20619e+06	1.45623e+06	1.39403e+06	1.45999e+06	0.279452	4.17994	-	-	19.8	10	-
2080	Alpha-adducin	ADD1	7.52617e+06	7.68278e+06	8.37035e+06	8.08302e+06	8.65348e+06	8.91402e+06	0.121807	1.42824	-	-	35.7	21	-
2081	Basigin	BSG	4.82834e+07	4.70778e+07	4.7858e+07	5.81476e+07	5.39399e+07	5.64135e+07	0.233926	4.06865	-	-	48	14	-
2082	RNA-binding protein FUS	FUS	9.64662e+06	9.51552e+06	8.96899e+06	1.26562e+07	1.27666e+07	1.18149e+07	0.404454	5.29817	-	-	24.2	14	-
2083	Nuclear pore complex protein Nup214	NUP214	4.91001e+06	4.7599e+06	4.92085e+06	4.54487e+06	4.50339e+06	4.71754e+06	-0.0840915	1.55724	-	-	21.9	36	-
2084	Protein DEK	DEK	4.55435e+06	4.5128e+06	4.41394e+06	4.62252e+06	4.64691e+06	4.52416e+06	0.033088	0.536024	-	-	39.7	20	-
2087	Choline kinase alpha	CHKA	2.16554e+06	2.23741e+06	2.29259e+06	1.92871e+06	1.94075e+06	1.93967e+06	-0.204493	3.66742	-	-	31.3	14	-
2088	Protein phosphatase 1A	PPM1A	692023	690722	679381	813293	855412	801289	0.259857	3.78972	-	-	35.2	13	-
2090	Hydroxymethylglutaryl-CoA lyase, mitochondrial	HMGCL	4.35155e+06	4.28313e+06	4.28913e+06	4.58861e+06	4.48365e+06	4.32656e+06	0.0516908	0.846123	-	-	38.5	11	-
2091	26S protease regulatory subunit 7	PSMC2	4.07825e+07	4.23924e+07	4.27075e+07	3.04837e+07	2.97648e+07	3.08746e+07	-0.466058	6.85661	-	-	76.7	35	-
2093	Gap junction gamma-1 protein	GJC1	528365	471707	550290	558160	498590	649604	0.132825	0.701092	-	-	16.9	5	-
2094	ADP-ribosylation factor-like protein 2	ARL2	1.27624e+06	1.30214e+06	1.64894e+06	1.32687e+06	1.19357e+06	1.33622e+06	-0.124284	0.663126	-	-	31.5	5	-
2095	ADP-ribosylation factor-like protein 3	ARL3	4.66961e+06	4.6897e+06	4.49724e+06	3.04728e+06	2.93613e+06	2.49653e+06	-0.713491	5.57647	+	-	56	8	-
2096	Dual specificity mitogen-activated protein kinase kinase 2	MAP2K2	2.70056e+06	2.62704e+06	2.69753e+06	2.04236e+06	2.01799e+06	2.18298e+06	-0.362963	5.13452	-	-	34.5	11	-
2097	ATP synthase subunit gamma, mitochondrial	ATP5C1	2.74369e+07	2.98034e+07	3.16397e+07	3.0253e+07	3.07899e+07	3.11348e+07	0.0549113	0.545062	-	-	38	15	-
2098	V-type proton ATPase subunit E 1	ATP6V1E1	5.28978e+06	5.31565e+06	5.49627e+06	4.32553e+06	4.40696e+06	4.34651e+06	-0.299797	5.39157	-	-	53.1	16	-
2099	Oxygen-dependent coproporphyrinogen-III oxidase, mitochondrial	CPOX	4.52281e+07	4.64465e+07	4.23957e+07	3.85354e+07	3.87608e+07	3.64259e+07	-0.236987	3.49437	-	-	59.9	30	-
2100	60S ribosomal protein L4	RPL4	3.73359e+07	3.22431e+07	2.63982e+07	4.36908e+07	3.86718e+07	3.41291e+07	0.286541	1.34404	-	-	60.4	35	-
2101	7,8-dihydro-8-oxoguanine triphosphatase	NUDT1	475520	458843	476277	585036	544313	540325	0.242493	3.11495	-	-	26.3	5	-
2102	Lon protease homolog, mitochondrial	LONP1	2.40824e+07	2.41949e+07	2.54268e+07	2.33905e+07	2.25544e+07	2.35828e+07	-0.0839896	1.4877	-	-	46.3	45	-
2103	Phosphoglucomutase-1	PGM1	4.25556e+07	4.37857e+07	4.56699e+07	5.03544e+07	5.10067e+07	4.98216e+07	0.196175	3.60198	-	-	61	36	-
2104	Serine/threonine-protein phosphatase PP1-gamma catalytic subunit	PPP1CC	1.74135e+06	1.65313e+06	1.74437e+06	1.75173e+06	1.68171e+06	1.75805e+06	0.0148567	0.152754	-	-	10.4	4	-
2106	TGF-beta receptor type-1	TGFBR1	123430	107715	123765	115675	116449	127651	0.0211543	0.0972685	-	-	6.3	3	-
2107	Guanine nucleotide-binding protein-like 1	GNL1	4.18438e+06	4.14076e+06	4.32581e+06	3.83714e+06	3.99638e+06	3.94264e+06	-0.103331	1.95369	-	-	30.8	19	-
2108	Tumor necrosis factor receptor superfamily member 3	LTBR	613672	634768	682281	788019	803473	881913	0.357018	3.70645	-	-	13.9	6	-
2109	Serpin B5	SERPINB5	6.93361e+06	6.84639e+06	7.13677e+06	6.64638e+06	6.68355e+06	6.69586e+06	-0.0625892	1.23793	-	-	53.1	17	-
2110	DNA-directed RNA polymerase II subunit RPB9	POLR2I	238864	265655	246004	231061	236912	207879	-0.152018	1.24035	-	-	66.4	7	-
2112	Dihydrolipoyllysine-residue succinyltransferase component of 2-oxoglutarate dehydrogenase complex, mitochondrial	DLST	4.53117e+07	4.84884e+07	5.00765e+07	5.22316e+07	5.43043e+07	5.81269e+07	0.194514	2.45557	-	-	57	25	-
2113	GMP reductase 1	GMPR	5.05058e+06	4.95594e+06	5.10706e+06	6.21228e+06	5.88994e+06	6.16638e+06	0.273232	4.78981	-	-	38	12	-
2114	Phospholipid hydroperoxide glutathione peroxidase, mitochondrial	GPX4	1.09961e+07	1.08521e+07	1.11512e+07	1.00562e+07	1.06428e+07	1.0524e+07	-0.0801694	1.4975	-	-	65.9	13	-
2115	Amiloride-sensitive sodium channel subunit alpha	SCNN1A	133438	118673	124078	128422	144762	128865	0.0953422	0.604009	-	-	5.4	4	-
2116	Signal recognition particle 14 kDa protein	SRP14	1.8324e+06	1.78071e+06	1.63643e+06	2.29381e+06	2.22073e+06	2.09093e+06	0.332064	3.8462	-	-	38.2	7	-
2118	Nuclear pore glycoprotein p62	NUP62	1.69847e+06	1.63455e+06	1.80871e+06	1.72031e+06	1.72217e+06	1.71655e+06	0.00610249	0.0516287	-	-	26.8	11	-
2119	Hippocalcin-like protein 1;Neuron-specific calcium-binding protein hippocalcin	HPCAL1;HPCA	2.90464e+06	2.98848e+06	2.96051e+06	4.8514e+06	4.72924e+06	4.59799e+06	0.679134	8.06158	+	-	64.8	13	-
2120	Squalene synthase	FDFT1	4.68239e+06	4.8952e+06	4.88843e+06	5.28968e+06	5.18473e+06	5.18087e+06	0.11422	2.28475	-	-	48.4	19	-
2121	Phosphatidylinositol N-acetylglucosaminyltransferase subunit A	PIGA	549787	514985	569660	520666	514362	517232	-0.0731839	0.772623	-	-	18.6	8	-
2122	Transgelin-2	TAGLN2	2.48599e+07	2.60033e+07	2.49056e+07	2.03281e+07	2.11279e+07	1.96407e+07	-0.310835	4.89561	-	-	54.1	13	-
2123	Transaldolase	TALDO1	1.98942e+07	2.04876e+07	2.07785e+07	2.75207e+07	2.68088e+07	2.74133e+07	0.418636	6.65873	-	-	54.9	24	-
2124	Alpha-synuclein	SNCA	379983	406259	442512	508933	526371	543025	0.363508	3.57943	-	-	46.4	5	-
2125	Electron transfer flavoprotein subunit beta	ETFB	2.40876e+07	2.46248e+07	2.48544e+07	2.39145e+07	2.50732e+07	2.26883e+07	-0.0386398	0.460975	-	-	67.8	20	-
2126	RNA-binding motif protein, X chromosome;RNA-binding motif protein, X chromosome, N-terminally processed	RBMX	1.63795e+07	1.37932e+07	1.27831e+07	1.50027e+07	1.39392e+07	1.39222e+07	0.00389328	0.0167938	-	-	16.4	8	-
2127	Breast cancer type 1 susceptibility protein	BRCA1	28575.8	28700.3	32467	26056.2	32891.1	29028.7	-0.0326766	0.0991421	-	-	2.3	3	+
2128	Coilin	COIL	270815	249116	248762	203768	224752	213231	-0.260404	2.59538	-	-	11.1	5	-
2129	Vitamin K-dependent gamma-carboxylase	GGCX	1.00498e+06	1.00284e+06	1.0376e+06	810509	824594	838789	-0.299828	4.58061	-	-	14.1	11	-
2130	Lysosomal acid lipase/cholesteryl ester hydrolase	LIPA	1.00788e+06	993803	1.03494e+06	1.17514e+06	1.14139e+06	1.09464e+06	0.167388	2.55244	-	-	13.7	5	-
2131	V-type proton ATPase catalytic subunit A	ATP6V1A	1.2031e+07	1.19832e+07	1.23576e+07	1.41238e+07	1.409e+07	1.45565e+07	0.233767	4.63528	-	-	53.3	32	-
2132	Stress-70 protein, mitochondrial	HSPA9	1.58262e+08	1.61902e+08	1.59767e+08	1.37131e+08	1.32699e+08	1.3527e+08	-0.244614	4.65943	-	-	68.6	55	-
2133	Eukaryotic initiation factor 4A-III;Eukaryotic initiation factor 4A-III, N-terminally processed	EIF4A3	1.39891e+07	1.33699e+07	1.4396e+07	1.36724e+07	1.3092e+07	1.37624e+07	-0.0427594	0.57156	-	-	47.2	21	-
2134	DNA-binding protein SMUBP-2	IGHMBP2	141358	136280	138890	116321	105301	119326	-0.290773	2.57329	-	-	4.4	5	-
2135	Cyclin-dependent kinase inhibitor 1	CDKN1A	1.49865e+06	1.51602e+06	1.57388e+06	1.14472e+06	1.1723e+06	1.18082e+06	-0.391385	5.61791	-	-	43.9	7	-
2136	40S ribosomal protein S19	RPS19	1.74715e+07	1.56066e+07	1.25461e+07	2.3817e+07	2.21867e+07	1.96296e+07	0.533439	2.94269	+	-	74.5	18	-
2137	60S ribosomal protein L3	RPL3	7.38304e+07	5.83335e+07	5.29508e+07	9.5997e+07	8.05513e+07	7.68224e+07	0.46041	2.38306	-	-	57.8	35	-
2138	Collagen alpha-1(XVIII) chain;Endostatin	COL18A1	941815	944565	1.00092e+06	996768	1.04266e+06	1.12946e+06	0.132889	1.47102	-	-	10.5	12	-
2140	Dolichyl-diphosphooligosaccharide--protein glycosyltransferase 48 kDa subunit	DDOST	1.33634e+07	1.37324e+07	1.2729e+07	1.56291e+07	1.56195e+07	1.49207e+07	0.213636	3.57529	-	-	34.6	15	-
2141	Acidic leucine-rich nuclear phosphoprotein 32 family member A	ANP32A	2.16955e+07	2.22229e+07	2.3684e+07	2.40368e+07	2.26531e+07	2.30364e+07	0.0451707	0.544423	-	-	43	13	-
2142	Flap endonuclease 1	FEN1	5.97049e+06	5.63048e+06	5.17463e+06	3.78941e+06	3.80546e+06	3.7023e+06	-0.568032	5.85879	+	-	43.2	16	-
2143	Macrophage-capping protein	CAPG	3.78704e+06	3.79478e+06	3.92352e+06	3.62456e+06	3.5244e+06	3.69363e+06	-0.0856717	1.559	-	-	37.6	12	-
2144	Adenylyl cyclase-associated protein 2	CAP2	272213	257731	277382	267979	261092	283387	0.0089927	0.0567746	-	-	20.5	7	-
2146	Alpha-taxilin	TXLNA	6.74863e+06	6.49531e+06	6.49008e+06	7.49381e+06	7.31315e+06	7.69351e+06	0.189201	3.58421	-	-	50	29	-
2147	T-complex protein 1 subunit zeta	CCT6A	9.60485e+07	1.01304e+08	1.01883e+08	1.044e+08	1.04282e+08	1.06788e+08	0.0766347	1.31855	-	-	46.1	33	-
2148	Von Hippel-Lindau disease tumor suppressor	VHL	193683	179402	189400	158946	170264	168224	-0.177213	1.7466	-	-	19.4	3	-
2149	60S ribosomal protein L13a	RPL13A	2.98972e+07	2.54953e+07	2.14561e+07	3.85553e+07	3.30755e+07	2.94834e+07	0.400323	1.98842	-	-	52.7	20	-
2150	ADP-ribosylation factor-like protein 1	ARL1	1.6798e+06	1.75054e+06	1.67178e+06	1.53398e+06	1.5472e+06	1.55079e+06	-0.139177	2.52469	-	-	50	8	-
2151	Signal transducer and activator of transcription 3	STAT3	946078	973828	999123	859388	891242	899827	-0.139172	2.12925	-	-	24.5	14	-
2152	Ubiquitin carboxyl-terminal hydrolase 8	USP8	2.87353e+06	2.67423e+06	2.92165e+06	2.96425e+06	2.79055e+06	2.98551e+06	0.045823	0.486621	-	-	19.9	21	-
2153	Peroxisomal biogenesis factor 19	PEX19	476773	408848	412253	607298	566008	530401	0.393971	3.29561	-	-	30.8	8	-
2154	Malate dehydrogenase, cytoplasmic	MDH1	8.6083e+07	9.24097e+07	9.244e+07	1.06478e+08	1.07143e+08	1.00222e+08	0.212261	3.19658	-	-	55.1	23	-
2155	Malate dehydrogenase, mitochondrial	MDH2	5.68636e+07	5.84708e+07	5.6224e+07	6.54636e+07	6.40151e+07	5.93149e+07	0.137031	2.06974	-	-	64.8	24	-
2156	Replication factor C subunit 5	RFC5	4.62153e+06	4.54091e+06	4.74515e+06	2.54278e+06	2.52359e+06	2.66254e+06	-0.847706	8.65487	+	-	68.2	22	-
2157	Replication factor C subunit 3	RFC3	5.20079e+06	5.14607e+06	5.74996e+06	4.52617e+06	4.70527e+06	4.98699e+06	-0.178338	2.12854	-	-	68.5	24	-
2158	Trifunctional enzyme subunit alpha, mitochondrial;Long-chain enoyl-CoA hydratase;Long chain 3-hydroxyacyl-CoA dehydrogenase	HADHA	1.17744e+07	1.17489e+07	1.1372e+07	7.49729e+06	7.65496e+06	7.10654e+06	-0.649179	7.58183	+	-	44.2	31	-
2159	Eukaryotic translation initiation factor 2 subunit 3;Putative eukaryotic translation initiation factor 2 subunit 3-like protein	EIF2S3;EIF2S3L	1.93623e+07	1.81038e+07	1.66078e+07	2.15511e+07	2.06235e+07	1.95069e+07	0.191544	2.04274	-	-	60.2	30	-
2160	DNA-binding protein inhibitor ID-1	ID1	343599	365356	345121	282048	264541	266477	-0.374562	4.17643	-	-	32.9	4	-
2161	Centrin-2	CETN2	6.70174e+06	6.17481e+06	6.55272e+06	6.10629e+06	5.77756e+06	5.66514e+06	-0.14672	2.1708	-	-	55.8	12	-
2162	Eukaryotic translation initiation factor 2D	EIF2D	626689	618739	635011	535033	563285	561720	-0.180173	2.6531	-	-	20.5	10	-
2163	Protein BUD31 homolog	BUD31	1.2921e+06	1.27345e+06	1.0502e+06	1.16063e+06	1.16015e+06	1.0885e+06	-0.0791857	0.488331	-	-	52.1	8	-
2164	N-alpha-acetyltransferase 10	NAA10	1.05153e+07	1.088e+07	1.00348e+07	1.00989e+07	1.00598e+07	1.05053e+07	-0.0350893	0.437507	-	-	60.4	14	-
2165	Protein phosphatase inhibitor 2;Protein phosphatase inhibitor 2-like protein 3	PPP1R2;PPP1R2P3	1.89548e+06	1.91658e+06	2.10789e+06	2.73736e+06	2.81138e+06	2.81046e+06	0.499322	5.74111	-	-	47.8	9	-
2166	Tyrosine-protein kinase CSK	CSK	2.29691e+06	2.3058e+06	2.41171e+06	2.02973e+06	2.08383e+06	2.06454e+06	-0.182891	3.30983	-	-	36.9	17	-
2169	Isoleucine--tRNA ligase, cytoplasmic	IARS	1.69566e+07	1.57545e+07	1.5446e+07	1.41148e+07	1.43113e+07	1.39854e+07	-0.182187	2.97719	-	-	37	51	-
2170	Tumor necrosis factor ligand superfamily member 9	TNFSF9	694725	702723	726698	588078	586705	615027	-0.247153	3.55848	-	-	26.4	6	-
2171	Folate transporter 1	SLC19A1	5.5266e+06	5.56143e+06	5.9701e+06	7.37976e+06	7.27876e+06	7.51202e+06	0.378955	5.47518	-	-	20.8	12	-
2172	Eukaryotic translation initiation factor 1;Eukaryotic translation initiation factor 1b	EIF1;EIF1B	6.205e+06	6.21829e+06	6.48345e+06	6.0873e+06	6.34684e+06	6.30909e+06	-0.0124797	0.150096	-	-	86.7	12	-
2173	Tetraspanin-7	TSPAN7	40292.3	39989.7	45418.7	59765.3	61125.3	66564.7	0.577473	3.72209	+	-	12.4	3	+
2174	Protein kinase C iota type	PRKCI	425880	442485	432571	376664	383290	393608	-0.173513	2.38773	-	-	11.4	6	-
2175	Beta-centractin	ACTR1B	2.10417e+06	2.15686e+06	2.27392e+06	2.13522e+06	2.20955e+06	2.30253e+06	0.0246661	0.238508	-	-	23.9	7	-
2176	Enoyl-CoA delta isomerase 1, mitochondrial	ECI1	2.81667e+06	2.94935e+06	2.8991e+06	4.70127e+06	4.65928e+06	4.35989e+06	0.662486	7.3432	+	-	33.3	8	-
2177	Lamina-associated polypeptide 2, isoform alpha;Thymopoietin;Thymopentin	TMPO	1.00234e+06	944565	894899	802098	809396	760976	-0.2594	3.14522	-	-	20.9	14	-
2178	Lamina-associated polypeptide 2, isoforms beta/gamma;Thymopoietin;Thymopentin	TMPO	1.94501e+07	1.96122e+07	1.89779e+07	2.11116e+07	2.0719e+07	2.06368e+07	0.106118	2.37196	-	-	12.8	6	-
2179	Lamina-associated polypeptide 2, isoforms beta/gamma;Thymopoietin;Thymopentin	TMPO	865434	898779	904063	991578	1.01717e+06	1.05311e+06	0.19833	3.02981	-	-	4.1	3	-
2180	Signal transducer and activator of transcription 1-alpha/beta	STAT1	3.88431e+06	3.7393e+06	3.83833e+06	3.1484e+06	3.19712e+06	3.21643e+06	-0.26135	4.83221	-	-	38.9	28	-
2181	Signal transducer and activator of transcription 6	STAT6	215029	201564	217404	190007	189107	225074	-0.073494	0.42504	-	-	10	8	-
2182	Superkiller viralicidic activity 2-like 2	SKIV2L2	7.13258e+06	7.20108e+06	7.36108e+06	5.9643e+06	6.06502e+06	6.16972e+06	-0.253495	4.86575	-	-	34.3	37	-
2183	Phosphatidylinositol 4,5-bisphosphate 3-kinase catalytic subunit alpha isoform	PIK3CA	248352	282186	293501	235744	260820	239172	-0.161355	1.21881	-	-	10.6	10	-
2184	Phosphatidylinositol 4,5-bisphosphate 3-kinase catalytic subunit beta isoform	PIK3CB	769897	769297	840323	690649	706637	737463	-0.155886	1.90379	-	-	14.7	16	-
2185	Serine/threonine-protein kinase mTOR	MTOR	4.15062e+06	4.07385e+06	4.3839e+06	3.67666e+06	3.8073e+06	3.91489e+06	-0.145266	2.3077	-	-	25.1	57	-
2186	Phosphatidylinositol 4-kinase alpha	PI4KA	1.26806e+06	1.28627e+06	1.40946e+06	1.25111e+06	1.28751e+06	1.3636e+06	-0.0219183	0.165738	-	-	14.2	28	-
2187	Epidermal growth factor receptor substrate 15	EPS15	931927	930591	971451	1.15436e+06	1.20528e+06	1.16917e+06	0.316408	4.68406	-	-	22.1	18	-
2188	Caspase-3;Caspase-3 subunit p17;Caspase-3 subunit p12	CASP3	1.81219e+07	1.78227e+07	1.86368e+07	1.99811e+07	2.07732e+07	2.0944e+07	0.176765	3.44059	-	-	50.2	18	-
2189	Caspase-2;Caspase-2 subunit p18;Caspase-2 subunit p13;Caspase-2 subunit p12	CASP2	69084.7	74177.6	80056.8	69088.7	70394.6	77389.8	-0.0414387	0.187545	-	-	10.8	4	+
2194	RNA-binding protein 34	RBM34	273133	267381	238802	221745	224752	210667	-0.244041	2.28084	-	-	27.1	5	-
2195	Leukemia inhibitory factor receptor	LIFR	221507	232496	247739	257032	260159	293100	0.206452	1.76592	-	-	4.6	5	-
2196	Leucine-rich PPR motif-containing protein, mitochondrial	LRPPRC	7.98071e+06	7.61052e+06	6.38944e+06	5.48416e+06	5.9304e+06	4.86819e+06	-0.431139	2.9599	-	-	40.4	57	-
2197	3-ketoacyl-CoA thiolase, mitochondrial	ACAA2	5.7156e+06	5.70495e+06	5.96148e+06	6.85727e+06	6.7802e+06	6.91799e+06	0.242176	4.59428	-	-	50.4	20	-
2198	60S ribosomal protein L35	RPL35	7.83468e+07	6.32844e+07	4.90132e+07	1.16182e+08	1.04702e+08	8.50359e+07	0.696571	2.67496	+	-	48	9	-
2199	Cyclin-dependent kinase 4 inhibitor B;Cyclin-dependent kinase inhibitor 2A	CDKN2B;CDKN2A	18592.5	24303.4	27923.9	22062.1	19968.3	26528.7	-0.0368451	0.0762829	-	-	34.8	3	+
2200	Cyclin-dependent kinase 4 inhibitor C	CDKN2C	249187	237954	236291	220164	243876	261620	0.00124336	0.00597185	-	-	15.5	3	-
2201	Lysosomal Pro-X carboxypeptidase	PRCP	5.00983e+06	5.13514e+06	5.05835e+06	5.6687e+06	5.57785e+06	5.53407e+06	0.142412	3.11968	-	-	27.4	16	-
2202	Huntingtin	HTT	101291	94160.5	113947	79418.3	99072.5	107125	-0.122226	0.47029	-	-	3	7	+
2203	Endothelin-converting enzyme 1	ECE1	6.6234e+06	6.86324e+06	7.01367e+06	7.23758e+06	7.49919e+06	7.42827e+06	0.112879	2.15053	-	-	46.2	32	-
2204	Methylenetetrahydrofolate reductase	MTHFR	246851	257994	268947	313994	332296	344140	0.355966	3.71734	-	-	16.2	10	-
2205	Excitatory amino acid transporter 1	SLC1A3	410621	411643	389083	509093	460536	470082	0.248292	2.86391	-	-	11.1	5	-
2206	Excitatory amino acid transporter 3	SLC1A1	120429	120752	123358	145096	158050	166192	0.362384	3.22831	-	-	10.9	4	-
2207	Neutral amino acid transporter A	SLC1A4	783400	807824	818820	1.01148e+06	1.0187e+06	968224	0.315021	4.51772	-	-	26.3	11	-
2208	Platelet-activating factor acetylhydrolase IB subunit alpha	PAFAH1B1	2.76262e+07	2.67127e+07	2.75098e+07	3.25568e+07	3.24236e+07	3.08523e+07	0.227292	4.18527	-	-	66.3	31	-
2209	Cell surface glycoprotein MUC18	MCAM	7.90254e+06	8.1057e+06	8.70923e+06	9.2687e+06	9.41282e+06	9.98798e+06	0.214463	3.00792	-	-	34.1	24	-
2210	Matrin-3	MATR3	4.93515e+06	4.21195e+06	3.44609e+06	2.85031e+06	3.06749e+06	2.65399e+06	-0.542067	2.98261	+	-	26.3	20	-
2211	DNA mismatch repair protein Msh2	MSH2	3.6122e+06	3.69162e+06	3.94987e+06	2.0866e+06	2.10824e+06	2.23798e+06	-0.806514	7.54618	+	-	27.4	25	-
2212	G protein-coupled receptor kinase 6	GRK6	250619	237592	231003	228277	248129	237227	-0.011249	0.0693932	-	-	9.5	4	-
2214	Glycerol-3-phosphate dehydrogenase, mitochondrial	GPD2	5.54715e+07	5.76266e+07	6.02374e+07	6.79165e+07	6.7225e+07	7.05624e+07	0.247506	3.93056	-	-	57.4	57	-
2215	Translocon-associated protein subunit alpha	SSR1	5.06021e+06	5.03757e+06	4.9579e+06	5.82888e+06	5.82464e+06	5.64495e+06	0.200231	4.09112	-	-	26.9	5	-
2217	Aldehyde dehydrogenase family 3 member B1	ALDH3B1	600211	594087	641446	629530	614746	707000	0.0861678	0.713432	-	-	23.3	10	-
2218	Tyrosine-protein phosphatase non-receptor type 9	PTPN9	142773	135154	151892	136783	146660	143682	-0.00803965	0.0414555	-	-	9.9	6	-
2219	Ran-specific GTPase-activating protein	RANBP1	2.35906e+07	2.28936e+07	2.18892e+07	2.06851e+07	2.03903e+07	2.00694e+07	-0.160635	2.93806	-	-	78	15	-
2220	Nicotinamide phosphoribosyltransferase	NAMPT	3.86282e+07	4.1794e+07	4.3205e+07	4.89465e+07	4.87265e+07	4.99728e+07	0.257635	3.71899	-	-	55.2	30	-
2221	26S protease regulatory subunit 6B	PSMC4	2.96287e+07	3.08835e+07	3.13184e+07	2.34253e+07	2.35632e+07	2.46234e+07	-0.358736	5.58252	-	-	57.9	31	-
2222	Elongation factor Ts, mitochondrial	TSFM	832400	772634	696647	569088	600416	516948	-0.44762	3.59355	-	-	35.1	9	-
2223	Peptidyl-prolyl cis-trans isomerase C	PPIC	1.25766e+06	1.23276e+06	1.29991e+06	1.5121e+06	1.58983e+06	1.62252e+06	0.317541	4.50262	-	-	7.5	3	-
2226	Short/branched chain specific acyl-CoA dehydrogenase, mitochondrial	ACADSB	5.92846e+06	6.26926e+06	6.24767e+06	5.43713e+06	5.57275e+06	5.42988e+06	-0.165704	3.13305	-	-	45.8	21	-
2227	Chromobox protein homolog 5	CBX5	3.75942e+06	3.62948e+06	3.41453e+06	3.61183e+06	3.66596e+06	3.73167e+06	0.0282605	0.303364	-	-	49.7	11	-
2228	Ubiquitin carboxyl-terminal hydrolase 5	USP5	1.33719e+07	1.31973e+07	1.41022e+07	1.3212e+07	1.30031e+07	1.34391e+07	-0.0360783	0.511305	-	-	34.3	29	-
2229	Mitogen-activated protein kinase 8	MAPK8	525236	504916	581241	612339	607565	701127	0.252967	2.15972	-	-	12.2	5	-
2230	Mitogen-activated protein kinase 9	MAPK9	3.03422e+06	3.1186e+06	3.19467e+06	3.54352e+06	3.66259e+06	3.63528e+06	0.214076	3.90954	-	-	18.8	7	-
2231	Dual specificity mitogen-activated protein kinase kinase 4	MAP2K4	3.36566e+06	3.35854e+06	3.48504e+06	2.44912e+06	2.46675e+06	2.60208e+06	-0.441786	6.10397	-	-	33.9	13	-
2232	Antigen KI-67	MKI67	4.77762e+07	4.65353e+07	4.8058e+07	4.60969e+07	4.56891e+07	4.71779e+07	-0.0349196	0.587924	-	-	55.9	180	-
2233	Phosphorylase b kinase regulatory subunit alpha, liver isoform	PHKA2	892372	940537	983202	642277	675124	750161	-0.44769	4.1716	-	-	13.4	15	-
2234	Phosphorylase b kinase regulatory subunit alpha, skeletal muscle isoform	PHKA1	2.46962e+06	2.48993e+06	2.37286e+06	2.10798e+06	2.11138e+06	1.79225e+06	-0.290402	2.8922	-	-	8.2	9	-
2235	Solute carrier family 15 member 1	SLC15A1	247678	253785	273875	298275	279706	317121	0.206664	1.92161	-	-	7.5	5	-
2236	Ran GTPase-activating protein 1	RANGAP1	7.26352e+06	7.23799e+06	7.19761e+06	6.0345e+06	6.23186e+06	6.09168e+06	-0.241347	4.86837	-	-	44.3	29	-
2237	ATP-dependent DNA helicase Q1	RECQL	1.37624e+07	1.40735e+07	1.48926e+07	1.7035e+07	1.70915e+07	1.71903e+07	0.265026	4.48674	-	-	58.6	36	-
2240	Transcriptional regulator ATRX	ATRX	3.48518e+06	3.59997e+06	3.54266e+06	2.9913e+06	3.1571e+06	2.98575e+06	-0.218861	3.83843	-	-	11.1	24	-
2241	Adapter molecule crk	CRK	2.26256e+06	2.24736e+06	2.34092e+06	2.24121e+06	2.21064e+06	2.22312e+06	-0.0373114	0.560826	-	-	48	14	-
2242	Crk-like protein	CRKL	1.98448e+06	2.03956e+06	2.11964e+06	2.03838e+06	2.09056e+06	2.07953e+06	0.0155777	0.170853	-	-	53.1	15	-
2243	Large proline-rich protein BAG6	BAG6	4.42989e+06	4.25313e+06	4.3458e+06	4.04395e+06	3.97598e+06	4.08449e+06	-0.106063	2.14665	-	-	30.5	32	-
2244	Vesicle-fusing ATPase	NSF	1.26192e+07	1.24854e+07	1.31403e+07	1.01655e+07	1.05251e+07	1.03262e+07	-0.30201	5.25275	-	-	46.1	43	-
2245	Cyclin-dependent kinase inhibitor 1B	CDKN1B	448130	459295	490180	427750	448571	486174	-0.0376888	0.260225	-	-	29.8	5	-
2246	Neurogenic locus notch homolog protein 1;Notch 1 extracellular truncation;Notch 1 intracellular domain	NOTCH1	535031	561133	588415	527179	544041	566539	-0.040205	0.342603	-	-	5.2	11	-
2247	Radiation-inducible immediate-early gene IEX-1	IER3	17054.6	17832.6	21725.2	16445.4	17575.3	13992.8	-0.236041	0.811714	-	-	25.6	3	+
2248	Dual specificity mitogen-activated protein kinase kinase 3	MAP2K3	2.14892e+06	2.07466e+06	2.14646e+06	1.29823e+06	1.32211e+06	1.34936e+06	-0.68226	7.8366	+	-	34.3	11	-
2249	Lys-63-specific deubiquitinase BRCC36	BRCC3	2.17884e+06	2.14888e+06	2.1964e+06	2.56624e+06	2.64823e+06	2.63429e+06	0.266604	4.80714	-	-	43.3	13	-
2250	60S ribosomal protein L27a	RPL27A	1.52073e+07	1.25421e+07	1.07541e+07	1.66413e+07	1.41442e+07	1.32148e+07	0.200234	0.87499	-	-	38.5	7	-
2251	60S ribosomal protein L5	RPL5	8.0004e+07	7.62384e+07	7.0186e+07	9.23181e+07	8.6921e+07	8.69178e+07	0.234732	2.93027	-	-	53.5	29	-
2252	60S ribosomal protein L21	RPL21	2.37091e+07	2.00569e+07	1.75868e+07	3.15466e+07	2.7784e+07	2.45837e+07	0.45514	2.51024	-	-	63.1	14	-
2253	60S ribosomal protein L28	RPL28	2.76424e+07	2.43214e+07	2.12628e+07	3.47919e+07	3.16892e+07	2.931e+07	0.392232	2.65504	-	-	64.2	15	-
2254	40S ribosomal protein S9	RPS9	3.87484e+07	3.30067e+07	2.71743e+07	4.95461e+07	4.33688e+07	3.81492e+07	0.412647	1.98707	-	-	62.4	20	-
2255	40S ribosomal protein S5;40S ribosomal protein S5, N-terminally processed	RPS5	2.40594e+07	2.237e+07	1.79052e+07	2.4871e+07	2.44853e+07	2.17678e+07	0.153344	0.803403	-	-	38.2	13	-
2256	40S ribosomal protein S10	RPS10	1.50863e+07	1.49638e+07	1.39297e+07	1.86856e+07	1.81014e+07	1.71122e+07	0.293394	4.03627	-	-	54.5	12	-
2257	Microtubule-associated protein 1B;MAP1B heavy chain;MAP1 light chain LC1	MAP1B	3.0349e+06	2.89017e+06	3.25684e+06	3.01327e+06	2.92919e+06	3.22337e+06	-0.00195837	0.01288	-	-	18.8	39	-
2258	Glucosamine-6-phosphate isomerase 1	GNPDA1	4.7055e+06	5.28811e+06	5.54564e+06	9.96569e+06	1.02875e+07	1.02706e+07	0.977258	7.4341	+	-	44.6	10	-
2259	E3 ubiquitin-protein ligase NEDD4	NEDD4	332466	324955	325949	284315	304027	289284	-0.164639	2.02966	-	-	13.8	9	-
2260	Transcriptional coactivator YAP1	YAP1	1.83163e+06	1.91231e+06	1.91021e+06	2.5558e+06	2.68663e+06	2.49653e+06	0.452442	5.90491	-	-	40.9	15	-
2261	Utrophin	UTRN	1.21904e+06	1.24649e+06	1.33024e+06	1.1472e+06	1.23446e+06	1.23226e+06	-0.070663	0.76217	-	-	12.4	37	-
2262	Ras GTPase-activating-like protein IQGAP1	IQGAP1	3.4891e+07	3.43548e+07	3.55232e+07	3.12284e+07	3.25494e+07	3.27465e+07	-0.118432	2.39554	-	-	45.6	76	-
2263	Glycogenin-1	GYG1	6.18096e+06	7.16985e+06	6.71316e+06	6.99319e+06	6.65632e+06	6.36274e+06	-0.0021478	0.0131036	-	-	30.9	12	-
2264	Dolichyl-diphosphooligosaccharide--protein glycosyltransferase subunit STT3A	STT3A	2.44303e+07	2.48804e+07	2.42498e+07	2.83798e+07	2.88026e+07	2.8112e+07	0.213533	4.53268	-	-	26.5	25	-
2265	Guanine nucleotide exchange factor MSS4	RABIF	733001	640826	678803	680407	649437	609403	-0.0812522	0.656331	-	-	42.3	6	-
2266	Cytosolic phospholipase A2;Phospholipase A2;Lysophospholipase	PLA2G4A	927068	927138	974673	822282	869047	925669	-0.113605	1.27573	-	-	18.7	13	-
2268	F-actin-capping protein subunit alpha-2	CAPZA2	4.85153e+06	4.72282e+06	5.02528e+06	4.47527e+06	4.50264e+06	4.88603e+06	-0.0752956	0.961033	-	-	56.6	13	-
2269	F-actin-capping protein subunit beta	CAPZB	2.83363e+07	2.88819e+07	2.82963e+07	2.73627e+07	2.60549e+07	2.8024e+07	-0.0710013	1.20132	-	-	64	24	-
2271	Aldehyde dehydrogenase family 1 member A3	ALDH1A3	5.14341e+07	5.10933e+07	5.25054e+07	5.64086e+07	5.56039e+07	5.4362e+07	0.101792	2.1666	-	-	59	36	-
2272	Glutamine--tRNA ligase	QARS	1.43318e+07	1.36412e+07	1.3889e+07	1.22068e+07	1.26223e+07	1.25099e+07	-0.164799	3.32704	-	-	56.3	40	-
2273	60S ribosomal protein L29	RPL29	1.09995e+07	8.936e+06	7.60567e+06	1.68779e+07	1.60643e+07	1.54522e+07	0.828839	4.38035	+	-	30.2	6	-
2274	Zinc finger protein 36, C3H1 type-like 2	ZFP36L2	177204	162970	189647	140920	147560	152750	-0.261995	2.21944	-	-	6.7	3	-
2275	Cytochrome b-c1 complex subunit Rieske, mitochondrial;Cytochrome b-c1 complex subunit 11;Putative cytochrome b-c1 complex subunit Rieske-like protein 1	UQCRFS1;UQCRFS1P1	4.6916e+06	4.61646e+06	4.69094e+06	5.38066e+06	5.36047e+06	5.33115e+06	0.199281	4.28251	-	-	42.7	13	-
2276	Sodium- and chloride-dependent creatine transporter 1	SLC6A8	1.15042e+06	1.12771e+06	1.2403e+06	1.39388e+06	1.29315e+06	1.43174e+06	0.227175	2.70177	-	-	13.9	10	-
2277	ATP synthase subunit O, mitochondrial	ATP5O	1.11333e+07	9.79664e+06	1.19775e+07	1.16271e+07	1.04582e+07	1.17913e+07	0.0447573	0.256546	-	-	72.8	13	-
2280	Sodium- and chloride-dependent glycine transporter 1	SLC6A9	481120	475907	618380	544419	566116	677986	0.187167	0.874395	-	-	10.4	5	-
2281	Prolyl endopeptidase	PREP	6.95637e+06	6.86423e+06	6.9317e+06	6.38071e+06	6.27221e+06	6.41625e+06	-0.122073	2.79534	-	-	54.1	37	-
2282	NADP-dependent malic enzyme	ME1	1.63701e+07	1.67426e+07	1.71973e+07	1.86388e+07	1.82587e+07	1.87339e+07	0.145261	3.03302	-	-	46.9	28	-
2283	Iron-responsive element-binding protein 2	IREB2	2.10348e+06	2.02681e+06	2.0806e+06	1.8964e+06	1.9043e+06	1.91031e+06	-0.120889	2.34998	-	-	21.7	19	-
2284	Phosphatidylinositol 5-phosphate 4-kinase type-2 alpha	PIP4K2A	3.22244e+06	3.13463e+06	3.17695e+06	2.81919e+06	2.87636e+06	2.91811e+06	-0.146512	2.9539	-	-	23.9	10	-
2285	Transcription factor SOX-9	SOX9	2.12821e+06	2.1654e+06	2.34177e+06	2.05399e+06	2.07038e+06	2.18162e+06	-0.0727189	0.846511	-	-	13.4	8	-
2286	Coatomer subunit delta	ARCN1	3.41468e+07	3.40351e+07	3.49461e+07	3.1649e+07	3.14397e+07	3.32198e+07	-0.0990376	1.91359	-	-	55.6	33	-
2287	Lanosterol synthase	LSS	3.56275e+06	3.49442e+06	3.62984e+06	3.65468e+06	3.70501e+06	3.79547e+06	0.0618496	1.08933	-	-	30.9	21	-
2290	Glutamate--cysteine ligase catalytic subunit	GCLC	4.42017e+06	4.48913e+06	4.4853e+06	4.56773e+06	4.50198e+06	4.61905e+06	0.0312984	0.52636	-	-	44	23	-
2291	Glutamate--cysteine ligase regulatory subunit	GCLM	1.24163e+06	1.22051e+06	1.29517e+06	1.23579e+06	1.28056e+06	1.27515e+06	0.013338	0.133126	-	-	37.2	10	-
2292	CD151 antigen	CD151	4.61113e+06	4.61983e+06	4.67815e+06	5.45821e+06	5.66518e+06	5.7998e+06	0.282553	4.92364	-	-	21.3	7	-
2293	Trafficking protein particle complex subunit 10	TRAPPC10	517248	511870	578493	460860	509578	532631	-0.0973878	0.715173	-	-	9.7	13	-
2294	26S proteasome non-ATPase regulatory subunit 8	PSMD8	1.96854e+07	2.08066e+07	1.90367e+07	1.90693e+07	1.90257e+07	1.82507e+07	-0.0785961	1.14995	-	-	41.7	18	-
2295	Protein PRRC2A	PRRC2A	1.44094e+07	1.38434e+07	1.4087e+07	1.45295e+07	1.47821e+07	1.44995e+07	0.0494195	0.940482	-	-	43	79	-
2296	Glutathione synthetase	GSS	6.00689e+07	6.12039e+07	6.58182e+07	7.15356e+07	7.1692e+07	7.38739e+07	0.215604	3.39216	-	-	58.4	34	-
2297	T-complex protein 1 subunit epsilon	CCT5	1.30821e+08	1.40357e+08	1.39961e+08	1.45613e+08	1.51259e+08	1.52738e+08	0.1295	2.07251	-	-	68.4	50	-
2299	Phosphatidylserine synthase 1	PTDSS1	6.99729e+06	7.75931e+06	7.69921e+06	7.13646e+06	7.49506e+06	6.9777e+06	-0.054511	0.568577	-	-	22.4	11	-
2300	Nestin	NES	26204.3	27857.7	26513.8	17465.6	17099.1	28006.7	-0.403471	1.20515	-	-	2	3	+
2301	Heat shock 70 kDa protein 13	HSPA13	2.35437e+06	2.40798e+06	2.59385e+06	2.93343e+06	3.03484e+06	3.0887e+06	0.300984	4.13967	-	-	26.1	14	-
2304	Casein kinase I isoform delta	CSNK1D	1.99872e+06	1.87524e+06	1.86036e+06	1.51628e+06	1.52019e+06	1.49752e+06	-0.338122	4.93622	-	-	16.4	4	-
2305	Isocitrate dehydrogenase [NADP], mitochondrial	IDH2	5.47852e+06	5.23904e+06	5.22656e+06	3.04877e+06	2.96759e+06	3.0524e+06	-0.81383	8.74429	+	-	52.7	21	-
2309	CD97 antigen;CD97 antigen subunit alpha;CD97 antigen subunit beta	CD97	5.23403e+06	5.42818e+06	5.19083e+06	5.3389e+06	5.57449e+06	5.37265e+06	0.0388854	0.581724	-	-	24.8	17	-
2310	DNA polymerase delta subunit 2	POLD2	666415	681203	716909	617310	651596	666427	-0.0932911	1.06821	-	-	35.4	12	-
2311	MARCKS-related protein	MARCKSL1	1.46848e+06	1.42922e+06	1.29745e+06	1.85473e+06	1.89584e+06	1.69983e+06	0.378072	3.90639	-	-	35.4	4	-
2312	Paxillin	PXN	2.3773e+07	2.3783e+07	2.1385e+07	1.91002e+07	1.90647e+07	1.80364e+07	-0.293484	3.8098	-	-	15.7	6	-
2314	Calcium signal-modulating cyclophilin ligand	CAMLG	2.51796e+06	2.68984e+06	2.80035e+06	2.93612e+06	3.06728e+06	3.07842e+06	0.182558	2.57641	-	-	39.9	10	-
2315	Nuclear receptor subfamily 2 group C member 2	NR2C2	664028	655277	707745	596142	623077	653692	-0.1143	1.27712	-	-	22.7	12	-
2316	MAP kinase-activated protein kinase 2	MAPKAPK2	3.84049e+06	3.78845e+06	3.99905e+06	4.39851e+06	4.43755e+06	4.43521e+06	0.191074	3.67615	-	-	30.8	13	-
2317	Deoxyribonuclease-1-like 1	DNASE1L1	228088	233687	259565	274939	259584	286819	0.188393	1.66785	-	-	9.3	3	-
2320	60S ribosomal protein L34	RPL34	3.81713e+07	3.36833e+07	2.66038e+07	4.62103e+07	4.28232e+07	3.51846e+07	0.341799	1.51638	-	-	42.7	7	-
2321	Ribose-5-phosphate isomerase	RPIA	9.36956e+06	9.9257e+06	9.54772e+06	1.32339e+07	1.37797e+07	1.34663e+07	0.489206	6.84967	-	-	62.7	16	-
2322	Protein ERGIC-53	LMAN1	1.42909e+07	1.40579e+07	1.47144e+07	1.59871e+07	1.6151e+07	1.61682e+07	0.165996	3.55129	-	-	46.3	24	-
2323	Natural resistance-associated macrophage protein 2	SLC11A2	805002	848801	789936	932637	1.00861e+06	939247	0.236989	3.09133	-	-	7.3	4	-
2324	Nuclear autoantigenic sperm protein	NASP	1.65636e+07	1.62239e+07	1.74768e+07	1.74785e+07	1.72228e+07	1.73439e+07	0.0509158	0.789363	-	-	37.7	28	-
2325	Fatty acid synthase;[Acyl-carrier-protein] S-acetyltransferase;[Acyl-carrier-protein] S-malonyltransferase;3-oxoacyl-[acyl-carrier-protein] synthase;3-oxoacyl-[acyl-carrier-protein] reductase;3-hydroxyacyl-[acyl-carrier-protein] dehydratase;Enoyl-[acyl-carrier-protein] reductase;Oleoyl-[acyl-carrier-protein] hydrolase	FASN	1.07241e+08	1.06737e+08	1.05655e+08	1.01606e+08	1.00075e+08	9.97188e+07	-0.0847637	1.84736	-	-	50.1	110	-
2326	Cyclin-dependent kinase 8	CDK8	2.3467e+06	2.19253e+06	2.37532e+06	1.93139e+06	1.8748e+06	2.02441e+06	-0.245826	3.41926	-	-	15.6	10	-
2327	Protein farnesyltransferase/geranylgeranyltransferase type-1 subunit alpha	FNTA	2.95528e+06	2.9602e+06	3.08076e+06	3.68153e+06	3.52602e+06	3.66601e+06	0.273427	4.64032	-	-	41.4	15	-
2328	Protein farnesyltransferase subunit beta	FNTB	297881	291836	339823	360477	362398	367232	0.233166	2.23637	-	-	7.8	4	-
2329	Deoxyhypusine synthase	DHPS	3.41186e+06	3.47773e+06	3.81682e+06	4.32582e+06	4.39297e+06	4.59936e+06	0.316175	4.0109	-	-	48.2	16	-
2330	T-complex protein 1 subunit gamma	CCT3	9.70118e+07	1.01846e+08	9.92016e+07	9.43614e+07	9.62066e+07	9.6167e+07	-0.0556566	0.982524	-	-	73.8	52	-
2331	39S ribosomal protein L19, mitochondrial	MRPL19	3.27751e+06	3.14449e+06	3.03717e+06	1.97067e+06	1.98783e+06	1.97547e+06	-0.672028	7.61715	+	-	39	14	-
2332	Beta-arrestin-1	ARRB1	2.69723e+06	2.74336e+06	2.77258e+06	2.94944e+06	2.8859e+06	2.91762e+06	0.0918672	1.84981	-	-	37.8	14	-
2333	Elongation factor Tu, mitochondrial	TUFM	1.97178e+07	2.00799e+07	1.81051e+07	1.00671e+07	9.99577e+06	9.39643e+06	-0.974141	8.14603	+	-	66.2	27	-
2334	Alpha-aminoadipic semialdehyde dehydrogenase	ALDH7A1	1.77409e+07	1.70212e+07	1.74152e+07	2.07109e+07	1.95301e+07	1.97398e+07	0.200812	3.70885	-	-	56.9	26	-
2335	Ubiquitin-conjugating enzyme E2 R1	CDC34	244959	261849	281011	247795	251068	290275	0.000914994	0.00394205	-	-	14.4	4	-
2336	Inositol polyphosphate 1-phosphatase	INPP1	1.26874e+06	1.27205e+06	1.30692e+06	1.36684e+06	1.33947e+06	1.40647e+06	0.0959496	1.56948	-	-	27.1	9	-
2337	Cytochrome b561	CYB561	652818	703841	700182	819488	813171	921767	0.311008	3.27501	-	-	14.3	3	-
2338	Centromere protein F	CENPF	2.26742e+06	2.23264e+06	2.44753e+06	1.94571e+06	1.98468e+06	2.04794e+06	-0.215916	3.10457	-	-	17.1	51	-
2339	Signal recognition particle 9 kDa protein	SRP9	2.08865e+07	2.03849e+07	1.91845e+07	2.30296e+07	2.21943e+07	2.00904e+07	0.110056	1.16177	-	-	64	8	-
2341	Choline-phosphate cytidylyltransferase A	PCYT1A	3.32278e+06	3.43803e+06	3.34621e+06	2.71459e+06	2.81496e+06	2.89111e+06	-0.263676	4.405	-	-	35.7	12	-
2342	Alanine--tRNA ligase, cytoplasmic	AARS	5.53521e+07	5.40632e+07	5.60932e+07	4.76202e+07	4.46456e+07	4.764e+07	-0.242949	4.12813	-	-	50.6	54	-
2343	Cysteine--tRNA ligase, cytoplasmic	CARS	2.52751e+07	2.59326e+07	2.59063e+07	2.26865e+07	2.32779e+07	2.35307e+07	-0.150146	3.25449	-	-	59.2	49	-
2344	Probable histidine--tRNA ligase, mitochondrial	HARS2	9.77534e+06	1.00268e+07	1.02793e+07	1.01705e+07	1.00681e+07	1.01147e+07	0.0132726	0.179898	-	-	31.8	16	-
2345	Serine--tRNA ligase, cytoplasmic	SARS	3.00387e+07	3.07027e+07	3.04788e+07	3.08426e+07	3.11511e+07	3.24145e+07	0.0492866	0.870876	-	-	55.3	32	-
2346	Protein phosphatase 1F	PPM1F	787279	804364	894709	875625	872345	970825	0.129427	1.16432	-	-	44.9	12	-
2348	DNA primase small subunit	PRIM1	1.74741e+06	1.68067e+06	1.80938e+06	1.16102e+06	1.19085e+06	1.17443e+06	-0.57013	6.76574	+	-	21.7	9	-
2349	DNA primase large subunit	PRIM2	902005	868365	937989	675337	683043	723290	-0.379617	4.64041	-	-	26.9	13	-
2351	Transcriptional repressor CTCF	CTCF	1.40087e+07	1.1864e+07	1.04935e+07	1.47452e+07	1.37873e+07	1.23922e+07	0.176872	0.967777	-	-	33.6	24	-
2352	Proteasome subunit beta type-3	PSMB3	2.0531e+07	2.12957e+07	1.99929e+07	2.28784e+07	2.26943e+07	2.24715e+07	0.138855	2.76679	-	-	43.9	13	-
2353	Proteasome subunit beta type-2	PSMB2	2.64796e+07	2.58997e+07	2.43995e+07	2.5734e+07	2.4059e+07	2.38268e+07	-0.060611	0.737724	-	-	47.8	17	-
2354	DNA replication licensing factor MCM2	MCM2	1.77622e+07	1.79156e+07	1.80303e+07	1.37718e+07	1.40075e+07	1.41378e+07	-0.357656	6.42504	-	-	52.4	44	-
2355	Very long-chain specific acyl-CoA dehydrogenase, mitochondrial	ACADVL	1.7018e+07	1.73377e+07	1.76654e+07	1.84728e+07	1.84269e+07	1.81764e+07	0.0824596	1.8009	-	-	55.6	36	-
2356	YLP motif-containing protein 1	YLPM1	4.97829e+06	4.81374e+06	5.15198e+06	4.36311e+06	4.34784e+06	4.50099e+06	-0.177345	3.16596	-	-	24	42	-
2357	Vacuolar protein sorting-associated protein 41 homolog	VPS41	389582	374620	399261	321213	336038	345838	-0.214145	2.58926	-	-	7.7	6	-
2358	Transmembrane emp24 domain-containing protein 10	TMED10	1.08188e+07	1.1901e+07	1.119e+07	1.25568e+07	1.2734e+07	1.20878e+07	0.141295	2.16788	-	-	52.1	14	-
2359	RNA-binding protein 25	RBM25	5.74526e+06	5.57541e+06	5.42311e+06	4.66716e+06	4.7223e+06	4.75384e+06	-0.243147	4.45484	-	-	33.9	33	-
2360	Protein numb homolog	NUMB	1.08341e+06	1.08036e+06	1.02935e+06	843947	886707	879633	-0.290701	4.2025	-	-	17.3	9	-
2361	Presenilin-1;Presenilin-1 NTF subunit;Presenilin-1 CTF subunit;Presenilin-1 CTF12	PSEN1	1.38093e+06	1.41812e+06	1.58772e+06	1.90753e+06	1.87946e+06	2.02143e+06	0.406944	4.2503	-	-	20.7	8	-
2362	Translation initiation factor eIF-2B subunit beta	EIF2B2	3.43838e+06	3.56396e+06	3.77294e+06	3.75262e+06	3.85839e+06	3.81888e+06	0.0860503	1.25987	-	-	43	14	-
2363	Histidine triad nucleotide-binding protein 1	HINT1	3.40956e+06	3.15493e+06	2.78462e+06	4.64439e+06	4.1003e+06	3.3024e+06	0.356686	1.85875	-	-	73.8	7	-
2365	Nuclear pore complex protein Nup153	NUP153	1.32159e+07	1.33724e+07	1.32626e+07	1.14472e+07	1.14085e+07	1.157e+07	-0.211136	4.66061	-	-	50.7	58	-
2366	E3 SUMO-protein ligase RanBP2	RANBP2	1.69992e+07	1.61203e+07	1.63017e+07	1.42441e+07	1.41876e+07	1.38726e+07	-0.224045	4.27336	-	-	23.8	61	-
2367	Presenilin-2;Presenilin-2 NTF subunit;Presenilin-2 CTF subunit	PSEN2	566760	572608	660532	733124	721595	780637	0.315328	2.99868	-	-	17.4	5	-
2368	Tuberin	TSC2	208746	197618	220000	174308	177945	178605	-0.237377	2.44494	-	-	2.8	5	-
2369	NADH dehydrogenase [ubiquinone] flavoprotein 1, mitochondrial	NDUFV1	6.98408e+06	7.05937e+06	7.05764e+06	7.10355e+06	6.85538e+06	6.71222e+06	-0.0300764	0.450986	-	-	41.1	20	-
2370	Glycogen synthase kinase-3 alpha	GSK3A	1.13209e+06	1.14004e+06	1.15331e+06	1.08904e+06	1.08279e+06	1.13759e+06	-0.0500208	0.680077	-	-	33.5	11	-
2371	Glycogen synthase kinase-3 beta	GSK3B	5.8184e+06	5.6849e+06	5.5228e+06	4.89833e+06	4.83642e+06	4.80253e+06	-0.227711	4.31514	-	-	44.5	12	-
2372	Transcription initiation factor TFIID subunit 6	TAF6	54821	55969.4	51381.4	49372.1	56375.1	58409.3	0.0147794	0.0555017	-	-	6.6	3	+
2373	Cytosolic purine 5-nucleotidase	NT5C2	1.14769e+07	1.14686e+07	1.15037e+07	1.24792e+07	1.32135e+07	1.26982e+07	0.155883	3.1896	-	-	33.3	18	-
2374	Selenide, water dikinase 1	SEPHS1	4.4807e+06	4.31092e+06	4.74647e+06	4.938e+06	4.98178e+06	5.2998e+06	0.169317	2.38845	-	-	50.8	12	-
2375	5-formyltetrahydrofolate cyclo-ligase	MTHFS	1.67725e+06	1.61935e+06	1.65652e+06	1.20925e+06	1.22383e+06	1.28568e+06	-0.413873	5.66512	-	-	39.4	9	-
2376	GMP synthase [glutamine-hydrolyzing]	GMPS	1.63036e+07	1.60661e+07	1.69613e+07	1.29376e+07	1.28328e+07	1.35134e+07	-0.328555	5.28023	-	-	56.9	39	-
2377	Double-strand break repair protein MRE11A	MRE11A	2.5541e+06	2.62121e+06	2.78528e+06	2.64917e+06	2.73187e+06	2.85989e+06	0.050171	0.550073	-	-	43.6	28	-
2378	Ketohexokinase	KHK	1.75857e+06	1.71191e+06	1.83828e+06	2.21844e+06	2.21953e+06	2.26251e+06	0.336455	5.05394	-	-	36.6	11	-
2379	Guanine nucleotide-binding protein G(q) subunit alpha	GNAQ	2.83014e+06	2.84643e+06	3.08531e+06	3.50256e+06	3.50932e+06	3.6364e+06	0.282222	4.10467	-	-	28.1	10	-
2381	Guanine nucleotide-binding protein G(I)/G(S)/G(O) subunit gamma-10;DnaJ homolog subfamily C member 25	GNG10;DNAJC25	1.30062e+06	1.45051e+06	1.31157e+06	643679	633274	637302	-1.0839	8.27362	+	-	79.4	5	-
2382	Isocitrate dehydrogenase [NAD] subunit alpha, mitochondrial	IDH3A	2.26742e+07	2.32989e+07	2.44422e+07	2.05488e+07	1.93663e+07	2.11583e+07	-0.205618	3.0599	-	-	48.6	18	-
2383	Sulfotransferase 1A1;Sulfotransferase 1A2	SULT1A1;SULT1A2	697351	697298	688147	590713	602141	624740	-0.196854	2.98481	-	-	13.2	4	-
2384	Cysteine-rich protein 1	CRIP1	6.57199e+06	6.56904e+06	6.34755e+06	1.0433e+07	1.12013e+07	1.00147e+07	0.69817	7.15491	+	-	31.2	3	-
2385	Matrix metalloproteinase-14	MMP14	2.16665e+06	2.15521e+06	2.26321e+06	2.3828e+06	2.41175e+06	2.4912e+06	0.145971	2.56521	-	-	25.8	13	-
2386	Protoporphyrinogen oxidase	PPOX	729498	723972	770433	1.4783e+06	1.48211e+06	1.43372e+06	0.982879	8.64186	+	-	29.8	12	-
2387	Rab GDP dissociation inhibitor beta	GDI2	4.94044e+07	5.19712e+07	5.1082e+07	5.40661e+07	5.36112e+07	5.46643e+07	0.0908968	1.83073	-	-	60.4	34	-
2388	Emerin	EMD	3.45133e+06	3.64041e+06	3.59487e+06	3.70688e+06	3.65891e+06	3.76016e+06	0.0584061	0.96803	-	-	49.2	13	-
2389	Carnitine O-palmitoyltransferase 1, liver isoform	CPT1A	2.71659e+06	2.62121e+06	2.73866e+06	3.18151e+06	3.28911e+06	3.34837e+06	0.28179	4.66684	-	-	29.5	21	-
2390	Serpin B8	SERPINB8	959803	975308	1.07712e+06	1.4611e+06	1.42039e+06	1.37748e+06	0.501152	5.30223	+	-	25.7	10	-
2391	Serpin B9	SERPINB9	8.94759e+06	8.89901e+06	8.99031e+06	9.38444e+06	9.26594e+06	9.43632e+06	0.0656392	1.46376	-	-	53.2	23	-
2392	Serpin H1	SERPINH1	3.24299e+07	3.34383e+07	3.24158e+07	4.5215e+07	4.56631e+07	4.34861e+07	0.450954	6.71435	-	-	57.9	28	-
2393	Hsc70-interacting protein;Putative protein FAM10A5;Putative protein FAM10A4	ST13;ST13P5;ST13P4	2.5512e+07	2.43683e+07	2.34992e+07	2.17141e+07	2.05009e+07	1.80116e+07	-0.288515	2.80837	-	-	37.7	16	-
2394	Peroxisomal targeting signal 1 receptor	PEX5	195064	192234	227620	222123	216117	210159	0.0804064	0.509815	-	-	21.3	9	-
2395	ETS domain-containing transcription factor ERF	ERF	611669	622627	617347	550176	572082	548551	-0.148486	2.24646	-	-	22.2	7	-
2396	Vasodilator-stimulated phosphoprotein	VASP	2.69442e+06	2.65811e+06	2.7722e+06	2.17221e+06	2.23798e+06	2.20676e+06	-0.296041	5.02952	-	-	35	11	-
2400	Methionine aminopeptidase 2	METAP2	2.63313e+06	2.63263e+06	2.55936e+06	3.36664e+06	3.21958e+06	3.08214e+06	0.304349	4.51944	-	-	5.3	3	-
2402	Bis(5-nucleosyl)-tetraphosphatase [asymmetrical]	NUDT2	2.33945e+06	2.34107e+06	2.4047e+06	2.11265e+06	2.16497e+06	2.17567e+06	-0.134777	2.62757	-	-	41.5	6	-
2403	Cyclin-dependent kinase 7	CDK7	3.46395e+06	3.58879e+06	3.65761e+06	3.59314e+06	3.51149e+06	3.61286e+06	0.00121764	0.0126965	-	-	37.6	16	-
2404	Biotin--protein ligase;Biotin--[methylmalonyl-CoA-carboxytransferase] ligase;Biotin--[propionyl-CoA-carboxylase [ATP-hydrolyzing]] ligase;Biotin--[methylcrotonoyl-CoA-carboxylase] ligase;Biotin--[acetyl-CoA-carboxylase] ligase	HLCS	563666	551548	620929	503306	526240	559552	-0.127109	1.17993	-	-	8.5	6	-
2405	Kinetochore-associated protein 1	KNTC1	647421	644188	643142	512592	546515	550842	-0.265871	3.64634	-	-	7.8	17	-
2406	Cyclin-dependent kinase 9	CDK9	1.73573e+06	1.72654e+06	1.74929e+06	1.49868e+06	1.49318e+06	1.43793e+06	-0.234706	4.11225	-	-	33.3	12	-
2407	Lipopolysaccharide-responsive and beige-like anchor protein	LRBA	1.51519e+07	1.53813e+07	1.60639e+07	1.32488e+07	1.36376e+07	1.39197e+07	-0.191304	3.49515	-	-	27.2	73	-
2408	Basal cell adhesion molecule	BCAM	1.99727e+06	2.02123e+06	2.09756e+06	2.20949e+06	2.22192e+06	2.32545e+06	0.143687	2.44399	-	-	35.4	17	-
2409	Palmitoyl-protein thioesterase 1	PPT1	5.43309e+06	5.3487e+06	5.69888e+06	5.45891e+06	5.23029e+06	5.38082e+06	-0.0361017	0.489106	-	-	41.2	12	-
2410	60S ribosomal protein L14	RPL14	5.61125e+06	4.76918e+06	3.78535e+06	7.23191e+06	6.46042e+06	5.55414e+06	0.452358	2.02519	-	-	37.2	8	-
2411	T-complex protein 1 subunit theta	CCT8	2.05251e+08	2.19787e+08	2.23753e+08	2.33736e+08	2.36695e+08	2.36955e+08	0.125707	1.97391	-	-	73.2	49	-
2412	T-complex protein 1 subunit delta	CCT4	1.95746e+08	2.1405e+08	2.05416e+08	2.00099e+08	2.05237e+08	2.05823e+08	-0.00868766	0.0813426	-	-	71.1	45	-
2413	Annexin A11	ANXA11	5.57707e+06	5.53184e+06	5.53929e+06	5.63569e+06	5.84861e+06	5.87314e+06	0.0599506	1.13931	-	-	41.7	18	-
2414	Poly(A) polymerase alpha	PAPOLA	6.09648e+06	6.25142e+06	6.57888e+06	5.2518e+06	5.19352e+06	5.62859e+06	-0.235901	3.435	-	-	51	34	-
2415	Fragile X mental retardation syndrome-related protein 1	FXR1	7.62105e+06	6.93492e+06	6.96278e+06	6.07149e+06	6.23359e+06	6.04249e+06	-0.228758	3.43134	-	-	35.9	23	-
2416	Fragile X mental retardation syndrome-related protein 2	FXR2	1.34947e+06	1.22964e+06	1.34748e+06	1.14203e+06	1.18445e+06	1.25731e+06	-0.131576	1.48322	-	-	25.3	14	-
2417	Ras-related protein Rab-5C	RAB5C	7.00428e+06	7.03841e+06	7.2684e+06	8.93074e+06	8.71781e+06	9.44289e+06	0.345617	5.17706	-	-	56.5	13	-
2418	Ras-related protein Rab-7a	RAB7A	3.25126e+07	3.27371e+07	3.37767e+07	3.83425e+07	3.69351e+07	3.8527e+07	0.200618	3.91864	-	-	87.9	21	-
2419	Ras-related protein Rab-9A	RAB9A	1.12757e+06	1.24509e+06	1.33194e+06	1.23182e+06	1.30714e+06	1.40015e+06	0.0899275	0.662674	-	-	33.8	8	-
2420	Ras-related protein Rab-13	RAB13	1.21299e+07	1.19108e+07	1.24391e+07	1.31623e+07	1.28403e+07	1.35704e+07	0.11728	2.25672	-	-	45.3	11	-
2422	Ras-related protein Rab-27A	RAB27A	1.22032e+06	1.29926e+06	1.425e+06	1.2171e+06	1.2298e+06	1.20667e+06	-0.107673	1.08528	-	-	33.5	7	-
2425	28S ribosomal protein S29, mitochondrial	DAP3	2.51404e+06	2.70143e+06	2.40015e+06	1.21521e+06	1.35791e+06	1.18759e+06	-1.01874	7.23132	+	-	36.2	15	-
2426	Dual specificity protein phosphatase 3	DUSP3	967901	1.01213e+06	1.00784e+06	953079	994088	997807	-0.0208844	0.214745	-	-	30.3	5	-
2427	Matrix metalloproteinase-15	MMP15	1.27428e+06	1.34587e+06	1.42936e+06	1.4774e+06	1.57367e+06	1.5529e+06	0.186189	2.3539	-	-	18.5	10	-
2428	Transcription activator BRG1	SMARCA4	368943	381410	335284	301059	312097	316056	-0.222635	2.30396	-	-	14.3	20	-
2429	Isocitrate dehydrogenase [NAD] subunit gamma, mitochondrial	IDH3G	5.59378e+06	5.58395e+06	5.68779e+06	5.08158e+06	5.18962e+06	5.22993e+06	-0.12176	2.67209	-	-	49.9	16	-
2430	Galactokinase	GALK1	5.80238e+06	5.98435e+06	6.49387e+06	4.37067e+06	4.3166e+06	4.65808e+06	-0.453145	5.15128	-	-	47.2	21	-
2431	Translocon-associated protein subunit delta	SSR4	5.214e+06	5.36892e+06	5.74835e+06	6.30524e+06	6.53266e+06	6.37005e+06	0.235119	3.59097	-	-	37.6	6	-
2432	B-cell receptor-associated protein 31	BCAP31	5.26958e+07	5.41627e+07	5.31052e+07	7.3207e+07	7.21693e+07	6.77998e+07	0.413603	5.89267	-	-	50.8	26	-
2433	Thiopurine S-methyltransferase	TPMT	2.37986e+06	2.41546e+06	2.44033e+06	2.82366e+06	2.73111e+06	2.74789e+06	0.198377	3.82336	-	-	41.2	12	-
2434	Methyl-CpG-binding protein 2	MECP2	605642	552066	545267	612120	593539	566031	0.0579231	0.495467	-	-	25.9	11	-
2436	Host cell factor 1;HCF N-terminal chain 1;HCF N-terminal chain 2;HCF N-terminal chain 3;HCF N-terminal chain 4;HCF N-terminal chain 5;HCF N-terminal chain 6;HCF C-terminal chain 1;HCF C-terminal chain 2;HCF C-terminal chain 3;HCF C-terminal chain 4;HCF C-terminal chain 5;HCF C-terminal chain 6	HCFC1	1.5394e+07	1.55318e+07	1.56924e+07	1.29088e+07	1.32178e+07	1.31876e+07	-0.24588	5.05951	-	-	1.9	3	-
2437	Interleukin-1 receptor-associated kinase 1	IRAK1	160086	168034	199597	139428	150413	154386	-0.243235	1.60334	-	-	6.2	3	-
2438	Caveolin-2	CAV2	551373	571745	603530	792016	704326	760481	0.38562	4.0665	-	-	37	4	-
2439	Fatty aldehyde dehydrogenase	ALDH3A2	3.7815e+06	3.76815e+06	4.0253e+06	6.07775e+06	6.18337e+06	6.42901e+06	0.691539	7.57281	+	-	29.5	18	-
2440	Succinate-semialdehyde dehydrogenase, mitochondrial	ALDH5A1	6.702e+06	6.6408e+06	6.99803e+06	5.97942e+06	5.94895e+06	6.04609e+06	-0.178086	3.52608	-	-	31.4	18	-
2441	Peroxisomal multifunctional enzyme type 2;(3R)-hydroxyacyl-CoA dehydrogenase;Enoyl-CoA hydratase 2	HSD17B4	3.50913e+07	3.49754e+07	3.43671e+07	3.89192e+07	3.84473e+07	3.83486e+07	0.148018	3.4264	-	-	50.8	42	-
2442	26S proteasome non-ATPase regulatory subunit 7	PSMD7	1.90929e+07	2.03602e+07	2.11159e+07	1.49113e+07	1.52561e+07	1.56603e+07	-0.401405	5.31885	-	-	47.5	15	-
2443	Sulfite oxidase, mitochondrial	SUOX	2.46357e+06	2.36293e+06	2.73439e+06	3.74168e+06	3.88833e+06	3.62364e+06	0.57591	5.54558	+	-	40.4	19	-
2444	N-sulphoglucosamine sulphohydrolase	SGSH	982479	962977	982634	1.09242e+06	1.03711e+06	792740	-0.0165945	0.0576713	-	-	28.9	11	-
2445	Arylsulfatase D	ARSD	141971	154052	174816	155486	167965	194784	0.137324	0.666988	-	-	13.5	6	-
2446	Ubiquitin carboxyl-terminal hydrolase 11	USP11	1.49209e+06	1.51758e+06	1.58156e+06	1.19423e+06	1.27872e+06	1.37426e+06	-0.257007	2.98119	-	-	19.8	16	-
2447	Chloride channel protein 2	CLCN2	973783	1.00358e+06	1.05617e+06	1.13328e+06	1.15451e+06	1.23772e+06	0.216601	2.78639	-	-	17.8	13	-
2450	H(+)/Cl(-) exchange transporter 5	CLCN5	406128	418014	460233	377280	405994	444215	-0.0664989	0.418087	-	-	6.9	5	-
2451	H(+)/Cl(-) exchange transporter 7	CLCN7	1.00362e+06	972677	1.05494e+06	865781	879949	974641	-0.157299	1.7174	-	-	13.8	12	-
2452	Plexin-A3	PLXNA3	175516	148709	133100	145275	137797	161410	-0.0348463	0.124558	-	-	4.8	8	-
2454	Vesicle-associated membrane protein 7	VAMP7	4.35172e+06	4.66356e+06	4.61276e+06	4.84613e+06	4.84423e+06	4.83238e+06	0.0923965	1.61395	-	-	54.5	13	-
2455	Membrane transport protein XK	XK	304641	298864	334071	374506	360196	412190	0.29011	2.66807	-	-	10.8	4	-
2456	Ribosomal protein S6 kinase alpha-3	RPS6KA3	2.16358e+06	2.13178e+06	2.19185e+06	1.95287e+06	1.99694e+06	2.09031e+06	-0.10351	1.70425	-	-	25.3	18	-
2457	AF4/FMR2 family member 1	AFF1	486184	448206	514364	482018	467566	478593	-0.0184664	0.123548	-	-	12.1	11	-
2459	Hepatoma-derived growth factor	HDGF	1.30872e+07	1.32581e+07	1.34313e+07	1.49848e+07	1.47246e+07	1.43769e+07	0.148284	3.19079	-	-	81.7	26	-
2460	Cyclin-H	CCNH	3.68508e+06	3.81056e+06	4.00227e+06	3.6685e+06	3.5667e+06	3.8895e+06	-0.0477185	0.515928	-	-	48.9	16	-
2461	CDK-activating kinase assembly factor MAT1	MNAT1	3.18153e+06	3.2248e+06	3.17638e+06	2.93781e+06	2.95197e+06	2.84663e+06	-0.133548	2.71499	-	-	33.3	11	-
2462	Serine/threonine-protein kinase Nek3	NEK3	62000.6	55418.7	59505.8	46977.9	48459.6	53356.1	-0.250422	1.62877	-	-	7.3	3	+
2463	Ubiquitin-conjugating enzyme E2 E1	UBE2E1	523045	486051	537876	503902	475614	487847	-0.0753167	0.737177	-	-	21.8	3	-
2464	NADH dehydrogenase [ubiquinone] 1 alpha subcomplex subunit 8	NDUFA8	2.69911e+06	2.68894e+06	2.47179e+06	2.02486e+06	1.92871e+06	1.98513e+06	-0.403463	5.14798	-	-	48.3	9	-
2465	Heterogeneous nuclear ribonucleoprotein A3	HNRNPA3	6.72527e+06	6.50616e+06	6.30121e+06	5.77509e+06	6.01349e+06	5.88912e+06	-0.143643	2.63261	-	-	8.5	4	-
2467	6-phosphogluconate dehydrogenase, decarboxylating	PGD	2.92416e+07	2.82991e+07	2.82158e+07	2.83659e+07	2.72731e+07	2.80339e+07	-0.0354906	0.577533	-	-	58.3	28	-
2468	Heterogeneous nuclear ribonucleoprotein M	HNRNPM	1.4822e+07	1.28282e+07	1.08688e+07	9.07273e+06	9.49624e+06	8.38404e+06	-0.505497	3.19438	+	-	68.2	47	-
2469	Importin subunit alpha-1	KPNA2	4.96158e+06	4.75036e+06	4.68658e+06	3.52473e+06	3.61226e+06	3.54448e+06	-0.430462	6.3396	-	-	25.3	12	-
2470	Importin subunit alpha-5;Importin subunit alpha-5, N-terminally processed	KPNA1	2.51046e+06	2.42795e+06	2.48478e+06	1.99364e+06	1.99792e+06	2.15275e+06	-0.273576	4.10442	-	-	16.4	10	-
2471	Nuclear cap-binding protein subunit 2	NCBP2	4.08728e+06	4.1295e+06	4.06397e+06	3.31424e+06	3.24811e+06	3.36596e+06	-0.306901	5.48215	-	-	44.9	10	-
2474	DNA-directed RNA polymerases I, II, and III subunit RPABC3	POLR2H	1.78628e+06	1.81794e+06	1.91258e+06	1.73333e+06	1.79322e+06	1.8636e+06	-0.0335284	0.354143	-	-	60.7	7	-
2475	DNA-directed RNA polymerase II subunit RPB11-b2;DNA-directed RNA polymerase II subunit RPB11-a;DNA-directed RNA polymerase II subunit RPB11-b1	POLR2J3;POLR2J;POLR2J2	1.07514e+06	1.06022e+06	1.09408e+06	614596	646194	623390	-0.777552	7.84002	+	-	31.3	4	-
2476	Rho GDP-dissociation inhibitor 1	ARHGDIA	1.74221e+07	1.78104e+07	1.68267e+07	1.67268e+07	1.71262e+07	1.61385e+07	-0.0585027	0.910913	-	-	52.5	11	-
2477	Cationic amino acid transporter 2	SLC7A2	938917	899354	1.03438e+06	1.20527e+06	1.18391e+06	1.26796e+06	0.350212	3.76894	-	-	14.9	10	-
2478	Arf-GAP domain and FG repeat-containing protein 1	AGFG1	1.55253e+06	1.51454e+06	1.70409e+06	1.85633e+06	1.8672e+06	1.96445e+06	0.254982	3.17014	-	-	20.9	9	-
2479	Heterogeneous nuclear ribonucleoprotein F;Heterogeneous nuclear ribonucleoprotein F, N-terminally processed	HNRNPF	4.98997e+06	5.30497e+06	4.79272e+06	4.10102e+06	4.38895e+06	4.0477e+06	-0.266753	3.51548	-	-	32.5	13	-
2481	Transcription initiation factor IIA subunit 1;Transcription initiation factor IIA alpha chain;Transcription initiation factor IIA beta chain	GTF2A1	753845	768352	832438	907243	953822	989160	0.276012	3.26997	-	-	8.2	3	-
2482	Transcription initiation factor IIA subunit 2	GTF2A2	4.40594e+06	4.41211e+06	4.81471e+06	5.82391e+06	5.89547e+06	5.99988e+06	0.379388	5.17532	-	-	23.9	4	-
2483	DNA mismatch repair protein Msh6	MSH6	1.5065e+06	1.5175e+06	1.48452e+06	1.20159e+06	1.22481e+06	1.27044e+06	-0.286687	4.54298	-	-	19	22	-
2484	Kinesin-like protein KIF11	KIF11	2.20587e+06	2.10926e+06	2.21877e+06	1.67646e+06	1.73551e+06	1.79571e+06	-0.327502	4.75111	-	-	25.5	27	-
2485	Guanine nucleotide exchange factor VAV2	VAV2	1.00601e+06	990843	1.00727e+06	886115	862517	959886	-0.1509	1.96818	-	-	16.1	13	-
2486	Zinc finger protein 143	ZNF143	1.02706e+06	985911	994290	1.07392e+06	1.04862e+06	1.10856e+06	0.103426	1.56272	-	-	8.1	4	-
2487	RNA-binding protein 5	RBM5	118102	124977	145476	104529	109746	107225	-0.267926	1.88309	-	-	9	6	-
2488	Ribonuclease UK114	HRSP12	4.80839e+06	4.81152e+06	4.53316e+06	5.20994e+06	4.85703e+06	4.06219e+06	-0.0096543	0.0428671	-	-	29.9	4	-
2489	Spermine synthase	SMS	1.2742e+07	1.24229e+07	1.39885e+07	1.70082e+07	1.69299e+07	1.76177e+07	0.398665	4.93545	-	-	53.8	20	-
2490	Hexokinase-2	HK2	1.22015e+06	1.20456e+06	1.24248e+06	991220	1.02828e+06	1.0345e+06	-0.264116	4.2255	-	-	23.7	19	-
2493	Ephrin-B2	EFNB2	450491	460462	510877	471936	484488	520478	0.0557784	0.405321	-	-	18	4	-
2494	39S ribosomal protein L12, mitochondrial	MRPL12	8.50822e+06	8.74694e+06	7.42173e+06	4.72155e+06	4.7274e+06	4.76747e+06	-0.791954	6.59498	+	-	22.7	5	-
2495	Bifunctional heparan sulfate N-deacetylase/N-sulfotransferase 1;Heparan sulfate N-deacetylase 1;Heparan sulfate N-sulfotransferase 1	NDST1	343625	323960	364842	359960	392435	380005	0.13413	1.27594	-	-	12.2	10	-
2496	Thimet oligopeptidase	THOP1	5.01196e+07	5.11517e+07	5.28788e+07	5.33979e+07	5.23962e+07	5.32631e+07	0.0455134	0.769692	-	-	53.7	46	-
2497	F-actin-capping protein subunit alpha-1	CAPZA1	2.39426e+07	2.53317e+07	2.20465e+07	2.20164e+07	2.15033e+07	2.23451e+07	-0.112659	1.35665	-	-	65.7	15	-
2498	High mobility group protein HMGI-C	HMGA2	682151	708945	575100	543684	611264	504509	-0.243378	1.57618	-	-	48.6	4	-
2499	Cysteine-rich protein 2	CRIP2	2.29308e+06	2.41307e+06	2.39143e+06	2.83659e+06	3.19224e+06	3.09861e+06	0.361439	4.41975	-	-	38.9	6	-
2500	Nuclear pore complex protein Nup98-Nup96;Nuclear pore complex protein Nup98;Nuclear pore complex protein Nup96	NUP98	8.83591e+06	8.82668e+06	8.93459e+06	7.27159e+06	7.29872e+06	7.51276e+06	-0.268465	5.22556	-	-	29.2	50	-
2501	Biliverdin reductase A	BLVRA	7.97193e+06	8.18749e+06	8.29482e+06	7.03147e+06	7.01408e+06	7.22696e+06	-0.201031	4.02851	-	-	56.1	17	-
2502	Tricarboxylate transport protein, mitochondrial	SLC25A1	1.82012e+07	1.93122e+07	2.07264e+07	1.8086e+07	1.95615e+07	1.88974e+07	-0.0413099	0.369489	-	-	37.9	13	-
2503	Serine/threonine-protein phosphatase 5	PPP5C	1.1979e+07	1.21796e+07	1.19311e+07	1.22824e+07	1.21363e+07	1.25e+07	0.0327152	0.581378	-	-	59.7	31	-
2504	Serine/threonine-protein kinase PLK1	PLK1	2.54208e+06	2.47982e+06	2.50591e+06	2.16306e+06	2.11171e+06	2.08883e+06	-0.242468	4.43369	-	-	24.9	16	-
2505	Arfaptin-2	ARFIP2	2.21252e+06	2.12932e+06	2.10543e+06	1.8951e+06	1.87859e+06	1.87339e+06	-0.190871	3.49204	-	-	32.8	12	-
2506	Arfaptin-1	ARFIP1	1.92796e+06	1.79953e+06	2.03644e+06	1.60179e+06	1.59938e+06	1.8195e+06	-0.200003	1.95669	-	-	52	16	-
2507	Nucleoside diphosphate-linked moiety X motif 6	NUDT6	627670	670772	688810	592046	575641	616477	-0.155004	1.87116	-	-	32	9	-
2508	Cytosolic Fe-S cluster assembly factor NUBP1	NUBP1	1.5273e+06	1.39412e+06	1.34066e+06	911131	860922	888144	-0.678242	6.25866	+	-	25.9	7	-
2509	ATP-citrate synthase	ACLY	7.84968e+07	8.41732e+07	8.53524e+07	6.78976e+07	6.86514e+07	7.06702e+07	-0.258558	4.02355	-	-	1.4	3	-
2512	Methionine aminopeptidase 1	METAP1	3.94705e+06	3.64904e+06	3.53678e+06	2.67343e+06	2.66255e+06	2.66935e+06	-0.474246	5.75119	-	-	53.4	16	-
2513	Succinyl-CoA ligase [ADP/GDP-forming] subunit alpha, mitochondrial	SUCLG1	2.09914e+06	2.03462e+06	2.03615e+06	1.13298e+06	1.0811e+06	1.06297e+06	-0.913226	8.58296	+	-	21.7	7	-
2514	Diphosphomevalonate decarboxylase	MVD	6.37976e+06	6.47492e+06	6.48914e+06	6.70266e+06	6.50131e+06	6.79993e+06	0.0481971	0.860096	-	-	46.2	20	-
2515	Geranylgeranyl transferase type-1 subunit beta	PGGT1B	3.21759e+06	3.33388e+06	3.33872e+06	3.90862e+06	3.95787e+06	3.99381e+06	0.262224	4.82255	-	-	24.7	12	-
2516	Geranylgeranyl transferase type-2 subunit beta	RABGGTB	2.26648e+06	2.2421e+06	2.30794e+06	2.22481e+06	2.04066e+06	2.1634e+06	-0.0852973	1.22735	-	-	23	8	-
2517	Coatomer subunit beta	COPB1	2.52026e+07	2.52635e+07	2.54363e+07	2.56366e+07	2.51687e+07	2.54088e+07	0.00588344	0.0836927	-	-	54.7	54	-
2518	Coatomer subunit alpha;Xenin;Proxenin	COPA	3.03209e+07	2.99267e+07	3.04636e+07	2.73517e+07	2.74944e+07	2.71048e+07	-0.146504	3.44906	-	-	62.7	75	-
2519	Dipeptidyl peptidase 1;Dipeptidyl peptidase 1 exclusion domain chain;Dipeptidyl peptidase 1 heavy chain;Dipeptidyl peptidase 1 light chain	CTSC	1.81637e+06	1.80159e+06	1.89561e+06	1.95217e+06	1.99466e+06	1.99566e+06	0.108368	1.90661	-	-	35.9	15	-
2520	LIM domain kinase 1	LIMK1	14024.1	12230.6	16332.1	13149.4	14168.1	13349.9	-0.0572142	0.146455	-	-	4.1	3	+
2521	AP-3 complex subunit mu-2	AP3M2	668861	662108	691549	589311	615213	621222	-0.147794	2.12972	-	-	14.4	6	-
2522	AP-2 complex subunit sigma	AP2S1	4.4541e+06	4.41539e+06	4.61939e+06	4.49694e+06	4.40501e+06	4.91328e+06	0.0331317	0.323288	-	-	33.8	6	-
2523	Cytochrome c-type heme lyase	HCCS	3.20795e+06	3.0978e+06	3.25021e+06	2.48073e+06	2.43063e+06	2.27626e+06	-0.411555	5.4043	-	-	51.9	13	-
2524	Mitogen-activated protein kinase 12	MAPK12	917264	811367	896586	1.05056e+06	1.04448e+06	1.11462e+06	0.291379	3.31171	-	-	27.2	10	-
2526	Sodium/myo-inositol cotransporter	SLC5A3	1.99863e+06	1.94527e+06	2.02582e+06	2.14039e+06	2.10412e+06	2.18199e+06	0.106413	1.93231	-	-	14.1	9	-
2527	Pituitary tumor-transforming gene 1 protein-interacting protein	PTTG1IP	2.00281e+06	1.92332e+06	2.06743e+06	2.36013e+06	2.33409e+06	2.53481e+06	0.270047	3.72977	-	-	16.7	3	-
2530	Smoothelin	SMTN	686814	626071	688896	425354	425770	460382	-0.609655	5.66677	+	-	18.1	14	-
2532	Monocarboxylate transporter 1	SLC16A1	1.11691e+07	1.13338e+07	1.2277e+07	1.30321e+07	1.40195e+07	1.39903e+07	0.239274	3.28917	-	-	16.6	13	-
2533	IST1 homolog	IST1	6.46995e+06	6.55622e+06	6.43559e+06	5.74984e+06	5.72169e+06	5.18831e+06	-0.225822	3.29372	-	-	27.8	13	-
2534	Protein transport protein Sec24C	SEC24C	2.29597e+06	2.24826e+06	2.40252e+06	1.94681e+06	2.04836e+06	2.10369e+06	-0.187988	2.81124	-	-	26.2	23	-
2535	Activated RNA polymerase II transcriptional coactivator p15	SUB1	1.26601e+07	1.35631e+07	1.24097e+07	1.41626e+07	1.43731e+07	1.35183e+07	0.122978	1.83171	-	-	72.4	12	-
2536	DNA polymerase subunit gamma-1	POLG	241677	248188	295435	285130	272048	265659	0.0725695	0.410949	-	-	9.8	9	-
2537	Methylosome subunit pICln	CLNS1A	1.32372e+06	1.34636e+06	1.42548e+06	1.18349e+06	1.18944e+06	1.20473e+06	-0.194354	3.05686	-	-	44.3	6	-
2539	Bloom syndrome protein	BLM	1.46345e+06	1.3859e+06	1.48243e+06	1.60905e+06	1.50977e+06	1.70404e+06	0.15378	1.84399	-	-	9.5	11	-
2540	Arginine--tRNA ligase, cytoplasmic	RARS	9.82479e+06	9.07739e+06	9.03238e+06	8.35635e+06	8.27045e+06	8.27453e+06	-0.164765	2.76551	-	-	53.6	41	-
2541	Ataxin-3	ATXN3	309960	294976	307508	261695	265865	298117	-0.146282	1.34273	-	-	19.1	6	-
2542	Atrophin-1	ATN1	2.51941e+06	2.57221e+06	2.72312e+06	2.93383e+06	3.07617e+06	3.18025e+06	0.233903	3.35033	-	-	15.6	14	-
2543	Voltage-dependent L-type calcium channel subunit beta-3	CACNB3	44322.8	49529.8	52054.3	49968.7	53591.6	52522.3	0.0998662	0.500696	-	-	14.9	5	+
2545	Tyrosine--tRNA ligase, cytoplasmic;Tyrosine--tRNA ligase, cytoplasmic, N-terminally processed	YARS	1.71868e+07	1.63562e+07	1.62003e+07	1.41138e+07	1.40433e+07	1.39569e+07	-0.239729	4.47037	-	-	72.2	45	-
2546	Ubiquitin carboxyl-terminal hydrolase 14	USP14	1.28988e+07	1.36042e+07	1.34426e+07	1.26224e+07	1.29922e+07	1.30067e+07	-0.0484043	0.806088	-	-	43.1	28	-
2547	5-AMP-activated protein kinase subunit gamma-1	PRKAG1	2.67805e+06	2.64324e+06	2.76424e+06	2.48372e+06	2.45525e+06	2.46767e+06	-0.126285	2.47234	-	-	47.2	14	-
2549	Heat shock-related 70 kDa protein 2	HSPA2	1.68594e+06	1.693e+06	1.78919e+06	1.47134e+06	1.49025e+06	1.58313e+06	-0.185661	2.72475	-	-	17.5	12	-
2551	Sodium/potassium-transporting ATPase subunit beta-3	ATP1B3	2.15327e+07	2.41562e+07	2.28728e+07	2.48123e+07	2.51578e+07	2.22634e+07	0.0747259	0.671017	-	-	48.7	18	-
2552	UV excision repair protein RAD23 homolog A	RAD23A	5.22687e+06	5.42194e+06	5.51759e+06	8.59696e+06	8.76651e+06	7.74133e+06	0.633206	6.32162	+	-	26.9	9	-
2553	UV excision repair protein RAD23 homolog B	RAD23B	4.80831e+07	4.79162e+07	5.38236e+07	7.17415e+07	6.85082e+07	6.96866e+07	0.488561	5.47524	-	-	29.8	17	-
2555	Ephrin type-B receptor 4	EPHB4	701690	746741	671904	782351	836689	856727	0.223882	2.58535	-	-	6.7	7	-
2556	Alpha-N-acetylglucosaminidase;Alpha-N-acetylglucosaminidase 82 kDa form;Alpha-N-acetylglucosaminidase 77 kDa form	NAGLU	1.63172e+06	1.57923e+06	1.75043e+06	2.41422e+06	2.31315e+06	2.3978e+06	0.523263	5.96856	+	-	30.1	17	-
2557	Adenylate kinase 2, mitochondrial;Adenylate kinase 2, mitochondrial, N-terminally processed	AK2	3.23549e+07	3.30363e+07	3.15989e+07	3.4434e+07	3.36494e+07	3.05389e+07	0.0223826	0.196707	-	-	71	19	-
2559	Delta-1-pyrroline-5-carboxylate synthase;Glutamate 5-kinase;Gamma-glutamyl phosphate reductase	ALDH18A1	2.39179e+07	2.39104e+07	2.43427e+07	2.61755e+07	2.53802e+07	2.60196e+07	0.104099	2.35591	-	-	51.3	41	-
2560	Alpha-soluble NSF attachment protein	NAPA	3.44929e+06	3.49705e+06	3.55374e+06	4.09436e+06	4.02263e+06	4.09762e+06	0.218262	4.35017	-	-	58	17	-
2561	[Protein ADP-ribosylarginine] hydrolase	ADPRH	318528	315896	328736	346905	325331	366923	0.108044	1.04026	-	-	20.2	5	-
2562	Eukaryotic translation initiation factor 5	EIF5	1.15255e+07	1.1605e+07	1.12061e+07	9.44429e+06	9.84249e+06	9.61769e+06	-0.248499	4.72305	-	-	42.9	23	-
2563	Solute carrier family 12 member 2	SLC12A2	6.87062e+06	6.83644e+06	7.10445e+06	7.34745e+06	7.07331e+06	7.45825e+06	0.0720191	1.26934	-	-	36.2	39	-
2564	26S proteasome non-ATPase regulatory subunit 4	PSMD4	1.18e+07	1.20234e+07	1.21168e+07	1.04956e+07	1.0596e+07	1.09652e+07	-0.165137	3.4357	-	-	12.7	4	-
2566	Developmentally-regulated GTP-binding protein 2	DRG2	3.59353e+06	3.44206e+06	3.54142e+06	3.39219e+06	3.37394e+06	3.54187e+06	-0.0372789	0.52408	-	-	53.8	19	-
2568	Exportin-2	CSE1L	2.41242e+07	2.41406e+07	2.38129e+07	2.16087e+07	2.17148e+07	2.11658e+07	-0.160555	3.66566	-	-	37	39	-
2570	Transitional endoplasmic reticulum ATPase	VCP	1.18349e+08	1.2081e+08	1.2041e+08	1.54452e+08	1.53819e+08	1.55488e+08	0.36715	6.28021	-	-	67.9	74	-
2571	Microfibrillar-associated protein 1	MFAP1	1.852e+07	1.89299e+07	1.93295e+07	2.01352e+07	2.0642e+07	2.07631e+07	0.116254	2.46268	-	-	64.7	32	-
2572	Microfibril-associated glycoprotein 3	MFAP3	376487	370321	426497	432911	456902	501635	0.246227	2.05851	-	-	8	3	-
2573	Trifunctional enzyme subunit beta, mitochondrial;3-ketoacyl-CoA thiolase	HADHB	6.13356e+06	5.79003e+06	6.01834e+06	3.90872e+06	3.90981e+06	3.82817e+06	-0.62307	7.7644	+	-	41.1	20	-
2574	Proteinase-activated receptor 2;Proteinase-activated receptor 2, alternate cleaved 1;Proteinase-activated receptor 2, alternate cleaved 2	F2RL1	2.29998e+06	2.39713e+06	2.63839e+06	2.67959e+06	2.59117e+06	2.74504e+06	0.129954	1.47284	-	-	10.6	4	-
2575	Mesencephalic astrocyte-derived neurotrophic factor	MANF	5.32832e+06	5.55173e+06	4.93117e+06	4.68675e+06	4.86028e+06	4.5358e+06	-0.165854	2.15789	-	-	52.7	15	-
2579	RNA polymerase II elongation factor ELL	ELL	133054	124361	119899	102620	100780	106093	-0.28484	2.5665	-	-	7.1	4	-
2580	Nucleosome assembly protein 1-like 1	NAP1L1	1.57197e+07	1.65741e+07	1.38909e+07	1.38265e+07	1.36159e+07	1.2754e+07	-0.197319	1.94425	-	-	8.7	3	-
2582	Caspase-7;Caspase-7 subunit p20;Caspase-7 subunit p11	CASP7	4.60022e+06	4.4851e+06	4.36513e+06	4.24956e+06	4.18469e+06	3.88082e+06	-0.128023	1.8866	-	-	61.4	17	-
2584	Caspase-6;Caspase-6 subunit p18;Caspase-6 subunit p11	CASP6	5.16464e+06	5.25819e+06	5.17671e+06	5.53487e+06	5.37294e+06	5.31281e+06	0.0561551	1.0421	-	-	44.4	17	-
2585	Adenosine kinase	ADK	1.75499e+07	1.72325e+07	1.9539e+07	2.00616e+07	1.90398e+07	2.00186e+07	0.123949	1.49494	-	-	67.5	25	-
2586	Double-stranded RNA-specific adenosine deaminase	ADAR	2.86995e+06	2.66074e+06	2.51036e+06	2.05011e+06	2.26499e+06	2.05637e+06	-0.335149	3.56036	-	-	30.6	30	-
2587	Laminin subunit beta-2	LAMB2	1.14488e+06	1.16166e+06	1.18515e+06	1.47959e+06	1.51975e+06	1.61868e+06	0.402471	5.17149	-	-	14.7	23	-
2591	Protein arginine N-methyltransferase 2	PRMT2	304504	292444	327181	338653	345204	326425	0.129764	1.29907	-	-	8.2	3	-
2592	Protein SEC13 homolog	SEC13	2.84889e+06	2.81355e+06	2.83503e+06	2.56117e+06	2.53824e+06	2.57235e+06	-0.147481	3.13964	-	-	53.1	16	-
2593	NHP2-like protein 1;NHP2-like protein 1, N-terminally processed	NHP2L1	1.59626e+07	1.76928e+07	1.55076e+07	1.24166e+07	1.40694e+07	1.29002e+07	-0.319539	3.34167	-	-	64.1	12	-
2594	Puromycin-sensitive aminopeptidase	NPEPPS	2.87992e+07	2.88121e+07	2.91966e+07	4.22809e+07	4.0927e+07	4.07408e+07	0.513678	7.55009	+	-	46.6	49	-
2595	FAD-linked sulfhydryl oxidase ALR	GFER	630039	637974	551408	548516	541112	552887	-0.144538	1.40021	-	-	51.7	9	-
2597	Succinyl-CoA:3-ketoacid coenzyme A transferase 1, mitochondrial	OXCT1	1.07105e+07	1.04419e+07	1.05949e+07	1.02888e+07	9.7287e+06	1.0325e+07	-0.0657496	1.13151	-	-	37.5	21	-
2599	Eukaryotic translation initiation factor 3 subunit B	EIF3B	1.08077e+07	1.02824e+07	1.03722e+07	9.51409e+06	9.7517e+06	9.68831e+06	-0.119594	2.44216	-	-	45.8	38	-
2600	BH3-interacting domain death agonist;BH3-interacting domain death agonist p15;BH3-interacting domain death agonist p13;BH3-interacting domain death agonist p11	BID	1.38894e+06	1.38097e+06	1.44254e+06	1.92314e+06	1.93554e+06	1.78642e+06	0.421669	5.36788	-	-	28.2	7	-
2602	ATP synthase subunit f, mitochondrial	ATP5J2	1.13217e+06	1.08998e+06	1.12886e+06	984737	977285	972659	-0.191197	3.28255	-	-	20.4	3	-
2604	NADH dehydrogenase [ubiquinone] flavoprotein 3, mitochondrial	NDUFV3	7.24059e+06	7.7164e+06	8.1286e+06	8.3305e+06	8.83225e+06	9.35865e+06	0.200148	2.34218	-	-	58.4	22	-
2605	Ribosomal RNA processing protein 1 homolog A	RRP1	4.69501e+06	4.38999e+06	3.99763e+06	4.28884e+06	4.35945e+06	4.35444e+06	-0.00575832	0.038039	-	-	34.7	17	-
2606	Methionine--tRNA ligase, cytoplasmic	MARS	9.7276e+06	9.77034e+06	1.02253e+07	7.30002e+06	7.50092e+06	7.71519e+06	-0.400632	5.96352	-	-	36.8	33	-
2607	Integrin alpha-1	ITGA1	196291	194601	211415	226826	250255	246184	0.26371	2.59176	-	-	5.3	6	-
[truncated: 4,634 more rows]
