# Supplementary material for: Proteome-Wide Monitoring of Drug Action in Living Cells Using a Novel Label-Free Solvent-Based Shift Assay
Source: Mol Cell Proteomics. 2025 Nov 5;24(12):101444. doi: 10.1016/j.mcpro.2025.101444 (PMC12802111; doi:10.1016/j.mcpro.2025.101444)
Supplement: Supplementary Dataset S11 [file mmc12.xlsx]

## Sheet: Info
Supplementary Table XX: Cellular Thermal Shift Assay (CETSA) on K562 cells treated with Vorinostat
Columns A-C: ID, protein name and gene name of proteins identified by MaxQuant
Columns D-I: Normalized protein quantification results per treatment and replicate
Columns J-K: Fold-change and p-values generated by limma
Columns L, M, P: Flags for proteins, which pass the fold-change and significance cut-offs, are known targets of the used compound or are amongst the lowest 5 percent identified proteins
Columns N-O: Number of unique peptides and resulting sequence coverage for each identified protein

## Sheet: Sheet1
id	protein	gene	DMSO_1	DMSO_2	DMSO_3	Vorinostat_1	Vorinostat_2	Vorinostat_3	log2_foldchange	-log10_pvalue	significant	known target	Unique sequence coverage [%]	Unique peptides	lowest_5_percent
0		LINC00493	383111	375639	389301	320956	338659	303545	-0.254627	2.57242	-	-	35.1	3	-
1		PIGBOS1	270525	280854	297737	239216	263394	289215	-0.103983	0.628952	-	-	25.9	3	-
4	Solute carrier family 12 member 8	SLC12A8	782965	811022	861247	875142	852617	835635	0.0630574	0.572648	-	-	15.9	8	-
6	Intraflagellar transport protein 56	TTC26	12792.3	13669.9	16235.4	13453.4	13684	13249.3	-0.0730148	0.20935	-	-	4.9	3	+
7	Ubiquitin-like modifier-activating enzyme 6	UBA6	8.34975e+06	8.44773e+06	8.37404e+06	7.37692e+06	7.5831e+06	7.73047e+06	-0.149953	2.49091	-	-	42.4	41	-
8	Extended synaptotagmin-2	ESYT2	3.33156e+06	3.10734e+06	3.26963e+06	2.92019e+06	3.06185e+06	2.98613e+06	-0.114087	1.52063	-	-	27.9	24	-
10	UHRF1-binding protein 1-like	UHRF1BP1L	5.21639e+06	5.36037e+06	5.6314e+06	5.5823e+06	5.23988e+06	5.21336e+06	-0.0154235	0.125302	-	-	30.4	38	-
11	Shootin-1	KIAA1598	9.04818e+06	8.779e+06	9.15226e+06	7.96168e+06	8.42616e+06	8.02144e+06	-0.144668	2.19074	-	-	57.2	42	-
12	Transmembrane protein 223	TMEM223	583528	592829	608695	643933	579153	525339	-0.0346774	0.183078	-	-	13.4	3	-
13	Transmembrane protein 120B	TMEM120B	141417	141105	141553	146553	138215	136514	-0.0102264	0.0541086	-	-	17.1	4	-
14	Rho GTPase-activating protein 10	ARHGAP10	1.87937e+06	1.83562e+06	1.96622e+06	1.98622e+06	1.88623e+06	1.66467e+06	-0.04039	0.248334	-	-	28.2	21	-
16	Solute carrier family 22 member 23	SLC22A23	601925	665396	667166	762012	648197	661462	0.096688	0.632917	-	-	12.2	8	-
17	Acetolactate synthase-like protein	ILVBL	6.48027e+06	6.53707e+06	6.59764e+06	6.14031e+06	6.24714e+06	6.44557e+06	-0.0589438	0.808637	-	-	35.9	21	-
19	Uncharacterized protein C17orf89	C17orf89	86671.2	82142	76073.8	72795.6	72583.6	86555.1	-0.0813197	0.355657	-	-	43.2	3	+
20	Pleckstrin homology domain-containing family G member 3	PLEKHG3	624993	649728	688374	588595	563762	536958	-0.216566	2.22153	-	-	16.8	14	-
22	SH3 and PX domain-containing protein 2B	SH3PXD2B	2.38318e+06	2.2042e+06	2.3702e+06	2.05844e+06	2.17299e+06	2.02351e+06	-0.153356	1.85188	-	-	23.8	20	-
23	Protein FAM92A1	FAM92A1	140718	117284	130948	132643	118719	108545	-0.112804	0.528346	-	-	14.3	4	-
25	Neuroblastoma-amplified sequence	NBAS	623109	603400	640792	616747	586612	563881	-0.0799939	0.73225	-	-	9.8	20	-
26	Probable threonine--tRNA ligase 2, cytoplasmic	TARSL2	184501	193746	220578	203400	200008	176202	-0.0458288	0.20383	-	-	8.2	6	-
28	Uncharacterized protein KIAA1467	KIAA1467	1.08725e+06	1.12146e+06	1.27395e+06	1.36163e+06	1.30965e+06	1.21365e+06	0.159502	1.27677	-	-	21.2	12	-
29	tRNA wybutosine-synthesizing protein 5	TYW5	1.17863e+06	1.1587e+06	1.2549e+06	1.31919e+06	1.17136e+06	1.16679e+06	0.0243998	0.153105	-	-	40	12	-
31	Transmembrane protein 131-like	KIAA0922	147078	156888	151769	172019	149482	154274	0.0599524	0.338589	-	-	4.3	5	-
32	von Willebrand factor A domain-containing protein 8	VWA8	1.45765e+06	1.46933e+06	1.59085e+06	1.26638e+06	1.17671e+06	1.1839e+06	-0.316528	3.54272	-	-	19.7	33	-
33	Protein strawberry notch homolog 1	SBNO1	1.74672e+06	1.80545e+06	1.91788e+06	1.69505e+06	1.59017e+06	1.5886e+06	-0.166086	1.9396	-	-	22.9	29	-
35	Isoprenoid synthase domain-containing protein	ISPD	407901	415285	459854	521046	444163	416785	0.102769	0.549353	-	-	24.9	8	-
37	GTP-binding protein 10	GTPBP10	254490	241324	245834	227629	207694	227135	-0.163855	1.45272	-	-	23.5	7	-
38	WD repeat-containing protein 91	WDR91	329448	313101	341387	383807	351419	330768	0.113768	0.831005	-	-	12.7	8	-
40	Protein LCHN	LCHN	1.13439e+06	1.15418e+06	1.24893e+06	1.29505e+06	1.16296e+06	1.17234e+06	0.0369094	0.252021	-	-	34.3	15	-
43	Transmembrane protein 189	TMEM189	491572	464375	497278	539351	501336	485670	0.0700791	0.554323	-	-	15.6	4	-
44	Trafficking protein particle complex subunit 13	TRAPPC13	490276	510719	535478	520905	444173	470048	-0.100668	0.71753	-	-	16.5	5	-
45	CCR4-NOT transcription complex subunit 1	CNOT1	6.88042e+06	6.63423e+06	7.20936e+06	6.3825e+06	6.37791e+06	6.0921e+06	-0.136051	1.83495	-	-	29.5	65	-
46	Microtubule-associated proteins 1A/1B light chain 3B;Microtubule-associated proteins 1A/1B light chain 3 beta 2;Microtubule-associated proteins 1A/1B light chain 3A	MAP1LC3B;MAP1LC3B2;MAP1LC3A	752319	745253	780118	898497	944846	830950	0.229862	2.41185	-	-	22.4	3	-
47	Protein FAM83G	FAM83G	294530	305629	318918	311642	281436	294401	-0.0509685	0.343859	-	-	14.8	9	-
48	Paralemmin-3	PALM3	1.27786e+06	1.38845e+06	1.36577e+06	1.48122e+06	1.55011e+06	1.45786e+06	0.155361	1.85186	-	-	24.2	17	-
49	Phosphoglycolate phosphatase	PGP	8.60148e+06	8.89326e+06	8.03819e+06	8.89535e+06	9.41918e+06	1.00939e+07	0.153299	1.56711	-	-	49.8	15	-
51	RCC1 domain-containing protein 1	RCCD1	1.07131e+06	1.09294e+06	1.18591e+06	1.17657e+06	1.01824e+06	1.02213e+06	-0.0604451	0.387693	-	-	32.2	10	-
53	WAS/WASL-interacting protein family member 3	WIPF3	1.72456e+06	1.86702e+06	1.96811e+06	2.06588e+06	1.86526e+06	1.80396e+06	0.0445097	0.279469	-	-	34.2	11	-
56	Structural maintenance of chromosomes flexible hinge domain-containing protein 1	SMCHD1	583818	634102	573337	456656	351963	351103	-0.637064	3.71191	+	-	7	9	-
57	GATS-like protein 2	GATSL2	595966	598115	661622	677828	649137	595189	0.0503764	0.318655	-	-	12.5	4	-
58	Protein unc-119 homolog B	UNC119B	746368	698876	734431	558170	655161	677876	-0.209326	1.61377	-	-	40.2	6	-
60	Putative lipoyltransferase 2, mitochondrial	LIPT2	98895.7	97358.1	102187	111753	103971	104970	0.103299	0.704962	-	-	22.1	4	-
62	Coiled-coil domain-containing protein 85C	CCDC85C	330420	342134	376223	347981	292435	309586	-0.144328	0.944654	-	-	20.3	7	-
63	SAC3 domain-containing protein 1	SAC3D1	66464.1	64067.8	63720	58470.2	71105.8	54000.6	-0.0910925	0.353571	-	-	8.4	3	+
68	Rho GTPase-activating protein 32	ARHGAP32	1.02885e+06	1.04057e+06	1.07181e+06	1.11632e+06	1.03753e+06	1.00257e+06	0.00571157	0.0372827	-	-	12.1	22	-
69	Protein dispatched homolog 2	DISP2	202216	206857	226388	214172	196437	209630	-0.0342154	0.189767	-	-	4.6	6	-
70	Nuclear envelope pore membrane protein POM 121C	POM121C	2.1132e+06	2.04243e+06	2.17859e+06	2.0349e+06	2.00809e+06	1.83517e+06	-0.108804	1.14211	-	-	4.6	3	-
72	Carbohydrate deacetylase	YDJC	143318	152161	146793	149138	142469	151781	0.00355913	0.0179846	-	-	19.8	6	-
74	Centromere protein X	STRA13	444063	486725	486190	301936	342447	360247	-0.49876	3.81674	-	-	46.6	4	-
75	Protein FAM171A2	FAM171A2	498187	508812	579346	567342	512108	503348	-0.00200633	0.00899078	-	-	25.9	14	-
76	Small nuclear ribonucleoprotein G;Putative small nuclear ribonucleoprotein G-like protein 15	SNRPG;SNRPGP15	6.08352e+06	6.25824e+06	5.7564e+06	4.75545e+06	5.60043e+06	7.14716e+06	-0.0677815	0.223336	-	-	35.5	4	-
77	UPF0577 protein KIAA1324-like	KIAA1324L	399948	381517	451866	418688	418999	403265	0.012365	0.0621632	-	-	12.3	11	-
78	Nucleoside diphosphate-linked moiety X motif 19, mitochondrial	NUDT19	1.18213e+06	1.09516e+06	1.1553e+06	1.04893e+06	1.1405e+06	1.08655e+06	-0.0674834	0.628248	-	-	48	15	-
80	MIF4G domain-containing protein	MIF4GD	2.02872e+06	2.04794e+06	2.14428e+06	2.07916e+06	1.99128e+06	2.04753e+06	-0.023887	0.223547	-	-	48.2	10	-
81	Very-long-chain (3R)-3-hydroxyacyl-CoA dehydratase 1	HACD1	534485	486528	475387	459623	576364	480911	0.0144762	0.0572959	-	-	14.6	3	-
82	Espin	ESPN	1.9959e+06	2.1987e+06	2.34121e+06	2.17159e+06	2.3997e+06	2.03971e+06	0.0163421	0.0791274	-	-	15.5	10	-
86	Golgi pH regulator A;Golgi pH regulator B	GPR89A;GPR89B	330548	328234	348655	313975	305928	296621	-0.136308	1.34517	-	-	18.8	5	-
88	Putative WAS protein family homolog 3;WAS protein family homolog 2;WAS protein family homolog 1	WASH3P;WASH2P;WASH1	234295	224514	233211	205049	209613	235197	-0.0930658	0.638277	-	-	7.3	3	-
89	Transmembrane protein 238	TMEM238	267609	267414	276955	319900	270941	285639	0.106978	0.743313	-	-	17.6	3	-
90	Protein FAM195B	FAM195B	1.4776e+06	1.51767e+06	1.51475e+06	1.65723e+06	1.59027e+06	1.48688e+06	0.0687175	0.671109	-	-	67	7	-
209	Nascent polypeptide-associated complex subunit alpha;Nascent polypeptide-associated complex subunit alpha, muscle-specific form	NACA	8.73106e+07	9.16452e+07	8.9887e+07	1.02711e+08	9.70545e+07	9.25046e+07	0.119502	1.39363	-	-	30.7	8	-
210	Uncharacterized protein C11orf98	C11orf98	1.1135e+06	971937	897334	2.28323e+06	1.81165e+06	1.89386e+06	1.00398	5.27037	+	-	43.1	6	-
211		SLC35A4	1.3094e+06	1.29367e+06	1.3092e+06	991813	1.08293e+06	1.18727e+06	-0.266112	2.50056	-	-	49.5	5	-
212		ASNSD1	1.633e+06	1.71199e+06	1.7673e+06	1.89952e+06	1.71243e+06	1.64565e+06	0.038532	0.260969	-	-	54.2	6	-
213		SMCR7L	976767	931741	913994	921891	940672	950067	-0.0046038	0.033613	-	-	50	4	-
214	Deoxyribonuclease-2-alpha	DNASE2	881545	813726	776829	551220	659533	1.00575e+06	-0.202635	0.521138	-	-	22.3	7	-
215	Alkyldihydroxyacetonephosphate synthase, peroxisomal	AGPS	1.29082e+07	1.29531e+07	1.31915e+07	1.3731e+07	1.40204e+07	1.31355e+07	0.0657446	0.875915	-	-	47	29	-
216	UBX domain-containing protein 8	UBXN8	119901	136601	194290	184169	109856	121065	-0.125864	0.235186	-	-	13	3	-
219	Thymidine kinase 2, mitochondrial	TK2	957416	919576	1.0412e+06	1.0259e+06	962493	965717	0.0189682	0.121044	-	-	39.6	11	-
220	ATP-dependent RNA helicase DDX39A	DDX39A	2.04057e+06	2.02353e+06	2.05103e+06	1.35801e+06	1.49996e+06	1.71744e+06	-0.425173	3.34721	-	-	21.1	7	-
221	PDZ and LIM domain protein 1	PDLIM1	6.56586e+06	6.73016e+06	6.42678e+06	6.7829e+06	6.72481e+06	6.69778e+06	0.0351203	0.429	-	-	72.9	18	-
222	Cytosolic acyl coenzyme A thioester hydrolase	ACOT7	2.81479e+07	2.91754e+07	2.8393e+07	2.94262e+07	3.11803e+07	2.82545e+07	0.0509688	0.527916	-	-	65.4	26	-
223	Unconventional myosin-Ic	MYO1C	9.50681e+06	9.15219e+06	9.31356e+06	8.43621e+06	8.67622e+06	7.84074e+06	-0.16592	2.17876	-	-	41.3	43	-
224	Synaptosomal-associated protein 23	SNAP23	2.28421e+06	2.47908e+06	2.3957e+06	2.8171e+06	2.56212e+06	2.63175e+06	0.161875	1.87962	-	-	79.6	15	-
225	HCLS1-associated protein X-1	HAX1	323932	318683	362529	305014	308539	345844	-0.067154	0.392106	-	-	28.1	5	-
226	AH receptor-interacting protein	AIP	1.48067e+06	1.45265e+06	1.4431e+06	1.32864e+06	1.3138e+06	1.39298e+06	-0.117409	1.54963	-	-	38.5	11	-
227	GTP-binding protein 1	GTPBP1	1.59771e+06	1.50632e+06	1.56677e+06	1.55907e+06	1.56366e+06	1.56103e+06	0.00442663	0.0359003	-	-	25.1	15	-
228	Potassium channel subfamily K member 1	KCNK1	390801	380538	400938	450340	424320	492712	0.219686	1.98848	-	-	18.5	5	-
229	Syntaxin-binding protein 3	STXBP3	303328	331103	323912	285542	256282	289451	-0.206336	1.75359	-	-	15.9	9	-
230	AP-4 complex subunit mu-1	AP4M1	227867	230062	232263	217370	203757	188640	-0.181114	1.50529	-	-	8.8	4	-
231	Armadillo repeat protein deleted in velo-cardio-facial syndrome	ARVCF	856056	875105	962069	856827	823437	785211	-0.12652	1.15478	-	-	21.7	16	-
232	Small acidic protein	SMAP	6.43645e+06	6.29737e+06	6.66009e+06	1.17244e+07	8.19757e+06	1.00175e+07	0.61151	3.42511	+	-	34.4	9	-
234	AP-3 complex subunit beta-1	AP3B1	1.16721e+07	1.15796e+07	1.17463e+07	1.09077e+07	1.09886e+07	1.05625e+07	-0.10885	1.79178	-	-	35.4	45	-
235	Rho-related GTP-binding protein RhoD	RHOD	463525	450409	470582	279397	317085	433171	-0.452068	1.9903	-	-	13.8	3	-
236	Galectin-8	LGALS8	451983	451346	471425	467991	409720	419696	-0.0856881	0.653983	-	-	15.5	5	-
237	NADH dehydrogenase [ubiquinone] iron-sulfur protein 8, mitochondrial	NDUFS8	2.90566e+06	2.81783e+06	2.98912e+06	2.94071e+06	2.97332e+06	3.14081e+06	0.0553997	0.599277	-	-	31.9	6	-
238	Hyaluronan synthase 3	HAS3	266305	304232	301509	339301	305116	254886	0.0371086	0.132841	-	-	4.3	3	-
239	Tumor necrosis factor receptor superfamily member 10A	TNFRSF10A	2.71454e+06	2.92831e+06	2.72302e+06	2.08137e+06	2.48982e+06	2.82582e+06	-0.187914	1.05355	-	-	18.8	11	-
240	NF-kappa-B inhibitor epsilon	NFKBIE	150172	155079	171812	155695	158196	131182	-0.102811	0.51274	-	-	5.8	3	-
241	26S proteasome non-ATPase regulatory subunit 11	PSMD11	2.0069e+07	2.13104e+07	1.91495e+07	1.88082e+07	1.93885e+07	1.83581e+07	-0.0969519	1.11044	-	-	56.6	30	-
242	26S proteasome non-ATPase regulatory subunit 12	PSMD12	1.69847e+07	1.80792e+07	1.79109e+07	1.85487e+07	1.86932e+07	1.69624e+07	0.0322541	0.272584	-	-	45.4	27	-
243	26S proteasome non-ATPase regulatory subunit 9	PSMD9	5.75345e+06	6.04699e+06	5.79412e+06	6.74086e+06	6.68653e+06	6.73745e+06	0.197054	3.17022	-	-	48	13	-
244	Copper transport protein ATOX1	ATOX1	1.15451e+06	947113	1.04366e+06	1.60805e+06	1.38314e+06	1.79104e+06	0.601172	3.58927	+	-	20.6	3	-
246	Tail-anchored protein insertion receptor WRB	WRB	1.04036e+06	1.06474e+06	1.16354e+06	1.31204e+06	1.15168e+06	1.1223e+06	0.131968	1.00346	-	-	42.1	6	-
247	Membrane-associated progesterone receptor component 1	PGRMC1	1.23183e+07	1.2649e+07	1.27309e+07	1.29987e+07	1.30787e+07	1.34358e+07	0.0678363	0.993923	-	-	45.1	14	-
248	Transcription elongation factor SPT5	SUPT5H	5.89973e+06	6.00071e+06	6.14513e+06	6.28957e+06	5.85514e+06	6.16952e+06	0.0208655	0.197435	-	-	36.1	38	-
249	Transcription initiation factor TFIID subunit 4	TAF4	495493	525877	536312	502208	474906	481876	-0.0940252	0.891739	-	-	11.3	10	-
250	DNA fragmentation factor subunit alpha	DFFA	1.0407e+07	1.03696e+07	1.01732e+07	8.74408e+06	1.03852e+07	1.00966e+07	-0.0866352	0.691367	-	-	16.9	8	-
252	Regulatory factor X-associated protein	RFXAP	1.24479e+06	1.27222e+06	1.23111e+06	1.23933e+06	1.24179e+06	1.19937e+06	-0.0263161	0.251071	-	-	21	5	-
253	Huntingtin-interacting protein 1	HIP1	1.85507e+06	1.86562e+06	1.96432e+06	1.80588e+06	1.65378e+06	1.71434e+06	-0.136345	1.63016	-	-	19.9	22	-
254	Chloride intracellular channel protein 1	CLIC1	2.48897e+07	2.4998e+07	2.38527e+07	2.16606e+07	2.25281e+07	2.26198e+07	-0.142377	2.1929	-	-	78.4	18	-
255	Eukaryotic translation initiation factor 3 subunit F	EIF3F	7.84679e+06	7.8471e+06	7.83302e+06	6.23757e+06	6.64389e+06	6.79113e+06	-0.259055	3.64927	-	-	38.4	14	-
256	NEDD4-like E3 ubiquitin-protein ligase WWP2	WWP2	153539	139905	161766	151099	121291	134258	-0.166	0.895236	-	-	4.6	4	-
257	Aryl hydrocarbon receptor nuclear translocator-like protein 1	ARNTL	251634	257986	283494	289223	240762	238108	-0.0501767	0.22713	-	-	14.6	7	-
258	Pyruvate dehydrogenase protein X component, mitochondrial	PDHX	7.88336e+06	8.34252e+06	8.48615e+06	8.22419e+06	8.48383e+06	7.72519e+06	-0.0167476	0.13035	-	-	58.5	28	-
259	Sulfhydryl oxidase 1	QSOX1	440653	422666	457466	440010	475391	431934	0.028211	0.182557	-	-	15.8	11	-
260	Dynactin subunit 6	DCTN6	1.49592e+06	1.54578e+06	1.64695e+06	1.5128e+06	1.4051e+06	1.35659e+06	-0.133762	1.32287	-	-	28.4	6	-
261	Acetyl-coenzyme A transporter 1	SLC33A1	3.17164e+06	3.15781e+06	3.2739e+06	3.48635e+06	3.41735e+06	3.1671e+06	0.0675326	0.716333	-	-	26.2	15	-
262	Neural Wiskott-Aldrich syndrome protein	WASL	1.79685e+06	1.77882e+06	1.78891e+06	1.64918e+06	1.63597e+06	1.64692e+06	-0.121264	1.86176	-	-	34.3	18	-
263	Importin-5	IPO5	4.84121e+07	5.08763e+07	4.94302e+07	4.82122e+07	4.92829e+07	4.96725e+07	-0.0149401	0.147039	-	-	3	5	-
265	DNA-directed RNA polymerase, mitochondrial	POLRMT	262247	284496	274463	273563	236439	261892	-0.0912103	0.609632	-	-	12.7	13	-
266	Eukaryotic elongation factor 2 kinase	EEF2K	338237	317688	363572	336274	312743	314390	-0.0802384	0.560749	-	-	14.3	10	-
267	Histone deacetylase complex subunit SAP18	SAP18	3.80707e+06	3.6026e+06	3.51915e+06	3.48997e+06	3.05987e+06	3.15755e+06	-0.172486	1.78827	-	-	43.8	8	-
268	Echinoderm microtubule-associated protein-like 1	EML1	1.14147e+06	1.11743e+06	1.26058e+06	1.22806e+06	1.17196e+06	1.13013e+06	0.00554067	0.0322045	-	-	25.6	19	-
269	Insulin-like growth factor 2 mRNA-binding protein 3	IGF2BP3	4.76926e+06	4.44046e+06	4.26847e+06	3.98994e+06	4.09127e+06	3.82447e+06	-0.178007	2.10925	-	-	35.9	21	-
273	RNA 3-terminal phosphate cyclase	RTCA	3.10225e+06	3.14523e+06	3.24632e+06	3.10143e+06	2.81357e+06	2.94747e+06	-0.100158	1.17517	-	-	36.1	13	-
274	Phosphatidylinositol 4-phosphate 3-kinase C2 domain-containing subunit alpha	PIK3C2A	1.10558e+06	1.02413e+06	1.06375e+06	1.09671e+06	1.02744e+06	991193	-0.0362992	0.275244	-	-	14.8	22	-
275	Interferon-related developmental regulator 1	IFRD1	797883	819242	907939	970511	915092	892501	0.139151	1.25292	-	-	18.7	10	-
276	Phosphatidylinositol 3-kinase regulatory subunit beta	PIK3R2	355943	363531	370016	338134	340894	304400	-0.149474	1.34131	-	-	19.6	12	-
277	Golgi integral membrane protein 4	GOLIM4	1.89199e+06	1.86521e+06	1.90613e+06	2.10511e+06	2.07496e+06	1.86802e+06	0.0928659	0.921993	-	-	24.4	17	-
278	Beta-mannosidase	MANBA	2.81743e+06	2.84175e+06	3.04987e+06	3.09198e+06	3.02683e+06	2.85448e+06	0.0432193	0.385115	-	-	24.9	21	-
279	Agrin;Agrin N-terminal 110 kDa subunit;Agrin C-terminal 110 kDa subunit;Agrin C-terminal 90 kDa fragment;Agrin C-terminal 22 kDa fragment	AGRN	182941	173706	176749	191572	176110	186656	0.055005	0.36581	-	-	7.1	11	-
280	Procollagen-lysine,2-oxoglutarate 5-dioxygenase 2	PLOD2	1.55475e+06	1.55161e+06	1.66438e+06	1.69384e+06	1.73143e+06	1.63992e+06	0.086815	0.976879	-	-	26.8	17	-
281	Exocyst complex component 5	EXOC5	1.45134e+06	1.46045e+06	1.51617e+06	1.26196e+06	1.23526e+06	1.25132e+06	-0.240101	3.39731	-	-	32.8	22	-
283	Cytochrome c oxidase subunit NDUFA4	NDUFA4	7.08621e+06	7.0061e+06	6.68246e+06	5.46824e+06	6.43805e+06	6.29445e+06	-0.194075	1.84094	-	-	55.6	5	-
284	26S proteasome non-ATPase regulatory subunit 14	PSMD14	1.70163e+07	1.72761e+07	1.86159e+07	1.86171e+07	1.8254e+07	1.69888e+07	0.0257295	0.200185	-	-	45.5	14	-
285	Zinc finger protein 593	ZNF593	707427	611957	737890	931064	973463	1.07308e+06	0.535424	3.88602	+	-	59.7	7	-
286	Myc box-dependent-interacting protein 1	BIN1	4.35445e+06	4.24129e+06	4.45905e+06	3.65059e+06	3.8415e+06	4.47829e+06	-0.130326	0.985957	-	-	42.1	16	-
287	Importin subunit alpha-4	KPNA3	1.20847e+06	1.15639e+06	1.1499e+06	1.2181e+06	1.30896e+06	1.15624e+06	0.0660584	0.563656	-	-	19	8	-
288	Serine/threonine-protein kinase 25	STK25	833602	879215	891241	799336	713956	746806	-0.205339	2.16664	-	-	19.2	9	-
290	B-cell CLL/lymphoma 9 protein	BCL9	214415	201769	239920	214976	196368	185537	-0.135407	0.803719	-	-	3.9	5	-
291	Ladinin-1	LAD1	9.32183e+06	9.21302e+06	9.46149e+06	9.48605e+06	9.72266e+06	8.696e+06	-0.00628116	0.0458656	-	-	56.5	31	-
292	Fatty-acid amide hydrolase 1	FAAH	403920	425716	440304	576626	476053	524548	0.309124	2.47881	-	-	9.5	7	-
294	von Willebrand factor A domain-containing protein 5A	VWA5A	97906.9	98665.1	105712	107015	86353.7	96462.5	-0.0653484	0.290028	-	-	6	3	+
295	Pescadillo homolog	PES1	3.92361e+06	3.6497e+06	3.53346e+06	3.79915e+06	3.51726e+06	3.24508e+06	-0.0742202	0.545955	-	-	44.2	25	-
297	Receptor-binding cancer antigen expressed on SiSo cells	EBAG9	1.02757e+06	1.08924e+06	1.1607e+06	1.2696e+06	1.21855e+06	1.14887e+06	0.150732	1.4353	-	-	23.5	5	-
300	Membrane-associated phosphatidylinositol transfer protein 1	PITPNM1	26191.5	30632.8	32628.1	33084.2	29522.5	30387.2	0.0603782	0.200755	-	-	2.9	3	+
301	U3 small nucleolar ribonucleoprotein protein MPP10	MPHOSPH10	2.64327e+06	2.4162e+06	2.30936e+06	2.59402e+06	2.65797e+06	2.65786e+06	0.104406	1.04844	-	-	22.8	15	-
302	Nucleolar protein 56	NOP56	1.20864e+07	1.11488e+07	1.08868e+07	1.12768e+07	1.19886e+07	1.09537e+07	0.00453133	0.0296607	-	-	56.2	36	-
303	ATP-dependent RNA helicase DDX3X	DDX3X	1.04002e+07	9.28782e+06	9.12232e+06	8.49233e+06	8.96041e+06	8.6183e+06	-0.142051	1.50561	-	-	16.5	12	-
304	Ribonuclease T2	RNASET2	753819	766140	702144	733890	741692	720175	-0.016287	0.116912	-	-	33.6	8	-
305	Podocalyxin	PODXL	6.19605e+06	6.67927e+06	6.3758e+06	6.86518e+06	6.90345e+06	6.75947e+06	0.0932931	1.28636	-	-	14.4	10	-
306	Protein CYR61	CYR61	1.6388e+06	1.53838e+06	1.41164e+06	909993	1.086e+06	1.19955e+06	-0.528661	3.27158	+	-	27.3	11	-
308	Pirin	PIR	430381	404196	420081	446246	383893	450404	0.0261428	0.136537	-	-	23.4	6	-
309	Peroxisomal targeting signal 2 receptor	PEX7	247218	254788	279902	345607	295353	293937	0.255692	1.84166	-	-	12.9	3	-
310	Importin subunit alpha-3	KPNA4	1.03925e+07	1.0543e+07	1.11019e+07	1.1295e+07	1.06988e+07	1.1062e+07	0.0453631	0.502389	-	-	28.4	12	-
312	Transcription factor E2F3	E2F3	260397	298026	303149	312075	283691	257861	-0.0144565	0.0575029	-	-	24.9	7	-
313	Serine/threonine-protein phosphatase 6 catalytic subunit;Serine/threonine-protein phosphatase 6 catalytic subunit, N-terminally processed	PPP6C	7.45047e+06	7.69075e+06	7.95479e+06	8.40815e+06	7.81516e+06	7.98268e+06	0.067552	0.779694	-	-	43.6	13	-
315	Nucleoside diphosphate kinase, mitochondrial	NME4	285085	295297	318321	322263	295294	278369	-0.00554895	0.0256022	-	-	23.5	6	-
316	Cocaine esterase	CES2	73420.3	70157.2	76830	92222.3	84815.6	84428.8	0.246246	1.778	-	-	11.4	5	+
317	Lysosomal alpha-mannosidase;Lysosomal alpha-mannosidase A peptide;Lysosomal alpha-mannosidase B peptide;Lysosomal alpha-mannosidase C peptide;Lysosomal alpha-mannosidase D peptide;Lysosomal alpha-mannosidase E peptide	MAN2B1	3.82029e+06	4.09736e+06	4.11334e+06	3.57828e+06	3.62537e+06	3.66661e+06	-0.145615	2.03806	-	-	26.4	22	-
318	Ubiquitin-conjugating enzyme E2 C	UBE2C	2.34789e+06	2.32537e+06	2.3558e+06	1.94901e+06	1.99237e+06	2.25707e+06	-0.184455	1.89453	-	-	54.2	12	-
319	Pyridoxal kinase	PDXK	4.74164e+06	4.81513e+06	5.20704e+06	6.38029e+06	5.70202e+06	5.99729e+06	0.291993	3.2314	-	-	33.3	13	-
320	Acyl-CoA desaturase	SCD	7.5185e+06	6.77956e+06	7.57781e+06	4.68745e+06	5.28172e+06	4.44117e+06	-0.604222	4.77015	+	-	17	7	-
322	Lipid phosphate phosphohydrolase 3	PPAP2B	142730	155564	148670	164526	159027	152600	0.0914799	0.64284	-	-	14.5	4	-
323	AT-rich interactive domain-containing protein 1A	ARID1A	1.52806e+06	1.54718e+06	1.6025e+06	1.48232e+06	1.31262e+06	1.3333e+06	-0.182121	1.95332	-	-	14.2	23	-
327	C2 domain-containing protein 2-like	C2CD2L	880778	919493	1.00708e+06	939543	890254	925501	-0.025106	0.163773	-	-	22.4	12	-
328	Transmembrane protein 194A	TMEM194A	788429	822415	844464	926779	885516	835954	0.108428	1.06238	-	-	17.3	7	-
330	Thioredoxin domain-containing protein 9	TXNDC9	1.16022e+06	1.16922e+06	1.16459e+06	1.15544e+06	1.18808e+06	1.12139e+06	-0.0124624	0.104306	-	-	31.9	8	-
331	Dihydropyrimidinase-related protein 4	DPYSL4	425241	418170	449857	443450	416694	398115	-0.0402966	0.271959	-	-	22	9	-
333	TRAF-type zinc finger domain-containing protein 1	TRAFD1	1.07761e+06	1.03745e+06	1.02518e+06	787941	863943	1.10674e+06	-0.20176	1.00149	-	-	20.4	10	-
334	Cytochrome c oxidase subunit 7A-related protein, mitochondrial	COX7A2L	2.29896e+06	2.26026e+06	2.24398e+06	2.31471e+06	2.43779e+06	2.3082e+06	0.0532152	0.619681	-	-	34.2	5	-
335	Acyl carrier protein, mitochondrial	NDUFAB1	642451	631973	673060	681640	760902	678504	0.12163	1.09741	-	-	21.2	3	-
336	Ubiquitin domain-containing protein UBFD1	UBFD1	4.42733e+06	4.51929e+06	4.34021e+06	3.63742e+06	3.66929e+06	3.87934e+06	-0.248692	3.54364	-	-	36.2	10	-
338	Citron Rho-interacting kinase	CIT	827805	822333	891933	849445	749883	723860	-0.132351	1.03844	-	-	11.6	25	-
339	Coatomer subunit epsilon	COPE	1.85192e+06	1.88559e+06	1.83155e+06	1.66266e+06	1.7341e+06	1.62518e+06	-0.14961	2.07497	-	-	47.1	13	-
341	AP-3 complex subunit delta-1	AP3D1	9.39088e+06	8.8834e+06	8.88739e+06	8.48187e+06	9.07604e+06	9.01308e+06	-0.0318879	0.30953	-	-	31.1	37	-
342	Copper chaperone for superoxide dismutase	CCS	1.05383e+06	1.02866e+06	1.10185e+06	1.17727e+06	1.01231e+06	1.16452e+06	0.0721651	0.512516	-	-	18.6	6	-
345	Segment polarity protein dishevelled homolog DVL-1;Putative segment polarity protein dishevelled homolog DVL1P1	DVL1;DVL1P1	195208	183036	222332	185024	196972	184472	-0.0802495	0.435915	-	-	7.3	3	-
346	Segment polarity protein dishevelled homolog DVL-2	DVL2	1.03755e+06	973746	1.04508e+06	1.02389e+06	992722	962441	-0.036709	0.309946	-	-	17.3	10	-
347	Chromodomain-helicase-DNA-binding protein 1	CHD1	153497	146013	144841	120865	110647	115715	-0.356276	3.04831	-	-	1.9	3	-
348	Golgi SNAP receptor complex member 2	GOSR2	3.11299e+06	3.19759e+06	3.33199e+06	3.45467e+06	3.28856e+06	3.15264e+06	0.0369639	0.328943	-	-	34.4	6	-
349	Torsin-1A	TOR1A	2.16895e+06	2.13655e+06	2.22085e+06	2.10873e+06	2.20029e+06	2.066e+06	-0.0341644	0.342485	-	-	25.9	9	-
350	Torsin-1B	TOR1B	950085	916616	969272	1.01775e+06	1.00153e+06	925501	0.0534671	0.457565	-	-	31.8	9	-
351	Syntaxin-16	STX16	54204.7	58079.5	67417.8	63364.4	68942.5	61037.4	0.109728	0.475922	-	-	11.5	3	+
353	Disintegrin and metalloproteinase domain-containing protein 10	ADAM10	7.58107e+06	7.53547e+06	7.41861e+06	6.9564e+06	7.33077e+06	7.67478e+06	-0.038272	0.379756	-	-	42.5	30	-
354	ATP-binding cassette sub-family D member 4	ABCD4	353880	403645	428942	427197	350984	333415	-0.0978344	0.419785	-	-	14.7	8	-
355	Etoposide-induced protein 2.4 homolog	EI24	2.79893e+06	2.94762e+06	2.95169e+06	3.01966e+06	2.87371e+06	2.77177e+06	-0.00595365	0.0443303	-	-	24.4	10	-
356	Tumor protein p53-inducible protein 11	TP53I11	1.03687e+06	1.11784e+06	1.16354e+06	1.32914e+06	1.2864e+06	1.1566e+06	0.184087	1.62527	-	-	24.3	5	-
357	Prostaglandin E synthase	PTGES	844855	859652	836144	798109	810251	828584	-0.0602011	0.653416	-	-	19.1	4	-
358	Histone-lysine N-methyltransferase 2D	KMT2D	306107	337844	339539	332321	310765	300952	-0.0586791	0.381692	-	-	1.1	7	-
359	Apoptotic protease-activating factor 1	APAF1	198925	194215	210164	201217	188465	175074	-0.0967945	0.641203	-	-	6.7	7	-
360	Serine/threonine-protein kinase RIO3	RIOK3	3.36302e+06	3.45784e+06	3.30811e+06	3.25763e+06	3.3306e+06	2.90816e+06	-0.0953071	0.89493	-	-	24.7	14	-
361	Inositol monophosphatase 2	IMPA2	5.55831e+06	6.11752e+06	6.30008e+06	6.72809e+06	5.9773e+06	5.84826e+06	0.0449113	0.286125	-	-	35.2	10	-
362	Dual specificity mitogen-activated protein kinase kinase 7	MAP2K7	1.11964e+06	1.10929e+06	1.11095e+06	890631	886100	867289	-0.337148	4.45558	-	-	13.8	6	-
363	Acyl-coenzyme A thioesterase 8	ACOT8	1.32253e+06	1.38467e+06	1.42263e+06	1.28851e+06	1.27434e+06	1.28498e+06	-0.101402	1.25793	-	-	43.3	11	-
364	CDP-diacylglycerol--inositol 3-phosphatidyltransferase	CDIPT	4.52946e+06	4.97321e+06	4.99922e+06	5.77511e+06	5.01969e+06	4.81821e+06	0.103576	0.735402	-	-	18.3	4	-
365	Programmed cell death protein 5	PDCD5	3.27572e+07	3.53379e+07	3.49897e+07	4.72698e+07	3.915e+07	4.04611e+07	0.295502	2.57317	-	-	81.6	13	-
366	Protein arginine N-methyltransferase 5;Protein arginine N-methyltransferase 5, N-terminally processed	PRMT5	2.95886e+07	2.93472e+07	2.92099e+07	2.95982e+07	3.15107e+07	3.13644e+07	0.0685869	0.909652	-	-	48.4	32	-
367	Na(+)/H(+) exchange regulatory cofactor NHE-RF1	SLC9A3R1	2.56612e+07	2.70752e+07	2.71591e+07	3.93945e+07	3.4223e+07	3.78407e+07	0.478301	4.71834	-	-	77.4	30	-
368	Serine/threonine-protein kinase Chk1	CHEK1	4.89262e+06	4.81201e+06	4.91715e+06	4.45502e+06	4.5176e+06	4.568e+06	-0.110839	1.81829	-	-	39.9	20	-
369	Tumor necrosis factor receptor superfamily member 10B	TNFRSF10B	1.31605e+06	1.31775e+06	1.44443e+06	1.29998e+06	1.27077e+06	1.37351e+06	-0.0475791	0.382952	-	-	21.9	8	-
370	Fucose-1-phosphate guanylyltransferase	FPGT	1.49891e+06	1.53082e+06	1.60146e+06	1.53221e+06	1.51084e+06	1.36032e+06	-0.0742289	0.636497	-	-	30.1	15	-
371	Tripeptidyl-peptidase 1	TPP1	3.70699e+06	3.68874e+06	3.703e+06	4.01318e+06	4.15774e+06	3.72785e+06	0.0989377	1.15423	-	-	26.3	11	-
372	Guanine nucleotide-binding protein subunit beta-5	GNB5	79602.5	80847.4	99068.9	97894.9	85470.4	89019	0.0747752	0.29709	-	-	18.4	5	+
373	Transcription elongation regulator 1	TCERG1	1.7324e+06	1.65757e+06	1.74844e+06	1.54549e+06	1.6698e+06	1.55448e+06	-0.107914	1.24649	-	-	17.5	21	-
374	Kinetochore protein NDC80 homolog	NDC80	931586	919493	964533	851587	873162	850930	-0.128305	1.65224	-	-	19.9	14	-
375	Transportin-2	TNPO2	2.74386e+06	2.64874e+06	2.7089e+06	2.24612e+06	2.29574e+06	2.48826e+06	-0.205897	2.57821	-	-	16.7	11	-
376	Heparan sulfate glucosamine 3-O-sulfotransferase 1	HS3ST1	124487	127180	142121	136052	137968	134158	0.0541436	0.302179	-	-	13.4	4	-
377	Protein unc-13 homolog B	UNC13B	78913.7	70314.2	79545.1	83022.4	67794.1	70976.6	-0.0479535	0.183009	-	-	4	5	+
379	DNA-directed RNA polymerase III subunit RPC1	POLR3A	754501	737592	804804	777028	712285	671780	-0.0895249	0.676971	-	-	16.1	18	-
380	Ras-related protein M-Ras	MRAS	413996	436764	454017	520664	471305	452770	0.145525	1.18525	-	-	44.2	9	-
381	Tetraspanin-4	TSPAN4	885552	1.00917e+06	1.10488e+06	1.1477e+06	1.06137e+06	922499	0.0621912	0.264127	-	-	6.7	3	-
382	Proteasome subunit alpha type-7	PSMA7	8.01379e+07	8.49212e+07	8.70354e+07	9.20272e+07	8.54041e+07	8.46981e+07	0.0561612	0.520122	-	-	25.8	9	-
384	Secretory carrier-associated membrane protein 3	SCAMP3	1.4805e+07	1.56904e+07	1.53256e+07	1.83616e+07	1.7064e+07	1.70233e+07	0.194417	2.65935	-	-	46.1	19	-
385	Phytanoyl-CoA dioxygenase, peroxisomal	PHYH	168978	169875	177820	183535	166782	159652	-0.0209244	0.104399	-	-	23.1	8	-
386	5-oxoprolinase	OPLAH	1.49371e+06	1.54265e+06	1.69945e+06	1.51531e+06	1.36603e+06	1.35795e+06	-0.159446	1.41551	-	-	22.7	24	-
387	Transcription regulator protein BACH1	BACH1	1.53062e+06	1.62148e+06	1.70419e+06	1.56339e+06	1.52074e+06	1.57468e+06	-0.0586696	0.551012	-	-	26.4	18	-
388	[3-methyl-2-oxobutanoate dehydrogenase [lipoamide]] kinase, mitochondrial	BCKDK	3.71603e+06	3.96559e+06	4.15712e+06	3.8959e+06	3.69976e+06	3.57044e+06	-0.0837975	0.802426	-	-	45.1	11	-
389	Microsomal glutathione S-transferase 3	MGST3	3.43463e+06	3.39668e+06	3.32204e+06	3.53684e+06	4.09325e+06	3.74395e+06	0.161306	1.71933	-	-	30.9	5	-
390	Gem-associated protein 2	GEMIN2	882909	846582	883555	779482	881500	844197	-0.0623928	0.508933	-	-	11.6	3	-
391	Interferon regulatory factor 6	IRF6	110950	107428	120960	98185.6	93152.2	97563.4	-0.230715	1.75262	-	-	11.3	4	-
392	Tax1-binding protein 3	TAX1BP3	653934	630436	625904	550817	587235	613513	-0.126277	1.25411	-	-	45.2	4	-
393	PDZ domain-containing protein GIPC1	GIPC1	1.53684e+06	1.55383e+06	1.59719e+06	1.41956e+06	1.38759e+06	1.41782e+06	-0.149878	2.18245	-	-	42.9	13	-
396	Mitochondrial import inner membrane translocase subunit Tim23;Putative mitochondrial import inner membrane translocase subunit Tim23B	TIMM23;TIMM23B	5.73648e+06	6.36445e+06	6.63546e+06	6.86005e+06	6.19778e+06	5.41407e+06	-0.0245704	0.105574	-	-	37.3	8	-
397	Histone acetyltransferase type B catalytic subunit	HAT1	2.51122e+06	2.53679e+06	2.27553e+06	1.41313e+06	1.64211e+06	1.84291e+06	-0.587059	3.83495	+	-	35.3	12	-
398	Peripheral plasma membrane protein CASK	CASK	4.77037e+06	4.6629e+06	4.63465e+06	4.28926e+06	4.43352e+06	4.48138e+06	-0.0915542	1.35999	-	-	33	29	-
399	Phospholipase D2	PLD2	1.42926e+06	1.4556e+06	1.5826e+06	1.55766e+06	1.42894e+06	1.39462e+06	-0.0283292	0.187048	-	-	24.1	22	-
400	Proepiregulin;Epiregulin	EREG	318485	387394	335521	440925	397455	381319	0.230298	1.5424	-	-	19.5	3	-
401	Cytochrome b-c1 complex subunit 8	UQCRQ	8.43158e+06	8.9097e+06	8.61077e+06	7.17687e+06	6.82531e+06	7.48744e+06	-0.272867	3.57145	-	-	67.1	9	-
402	Myosin regulatory light chain 12A;Myosin regulatory light chain 12B	MYL12A;MYL12B	6.3928e+06	5.90651e+06	6.53311e+06	5.68549e+06	6.27108e+06	5.9568e+06	-0.0719954	0.667002	-	-	18.1	4	-
403	Hepatocyte growth factor-regulated tyrosine kinase substrate	HGS	7.48457e+06	7.49561e+06	7.36971e+06	6.29842e+06	6.51164e+06	6.97738e+06	-0.176958	2.37555	-	-	26.5	22	-
404	Aurora kinase A	AURKA	742805	736557	754483	694373	714342	676802	-0.0994028	1.15956	-	-	26.6	8	-
405	Ras-related protein Rab-7L1	RAB29	1.36217e+06	1.39272e+06	1.47684e+06	1.39291e+06	1.34684e+06	1.24741e+06	-0.0865719	0.787734	-	-	35	7	-
406	Calmegin	CLGN	479458	457314	517387	542962	482008	456000	0.0243696	0.117367	-	-	13.4	6	-
407	Down syndrome critical region protein 3	DSCR3	169958	167713	165984	151280	152707	148306	-0.15522	1.43406	-	-	17.8	3	-
408	Protein phosphatase 1 regulatory subunit 12A	PPP1R12A	1.35254e+07	1.3217e+07	1.38823e+07	1.39824e+07	1.38769e+07	1.33266e+07	0.0197649	0.199667	-	-	42.2	57	-
409	Very long-chain acyl-CoA synthetase	SLC27A2	674846	640908	703537	763329	716894	734469	0.133822	1.40198	-	-	16.8	10	-
410	Cyclin-G-associated kinase	GAK	1.87638e+06	1.81498e+06	1.81952e+06	1.75791e+06	1.78543e+06	1.79396e+06	-0.046063	0.539867	-	-	19.1	23	-
413	Exportin-1	XPO1	1.13857e+07	1.15081e+07	1.11588e+07	8.52723e+06	9.32739e+06	9.61622e+06	-0.311601	3.72971	-	-	32.1	34	-
414	TATA-binding protein-associated factor 172	BTAF1	1.73811e+06	1.75646e+06	1.98735e+06	1.94187e+06	1.59146e+06	1.96e+06	-0.000794866	0.00305014	-	-	23.1	39	-
415	Rho guanine nucleotide exchange factor 10	ARHGEF10	1.3002e+06	1.29868e+06	1.3255e+06	1.19507e+06	1.16691e+06	1.18144e+06	-0.147324	2.14652	-	-	17.8	20	-
416	Zinc finger protein 609	ZNF609	1.67273e+06	1.61302e+06	1.75309e+06	1.6691e+06	1.61016e+06	1.50399e+06	-0.075601	0.692154	-	-	16.2	20	-
418	Protein transport protein Sec16A	SEC16A	1.26482e+06	1.25602e+06	1.36568e+06	1.31888e+06	1.24169e+06	1.22257e+06	-0.0386234	0.309396	-	-	13.8	25	-
419	Plexin-B2	PLXNB2	1.12382e+07	1.12236e+07	1.23992e+07	1.13392e+07	1.14535e+07	1.15515e+07	-0.0200063	0.165177	-	-	37.1	57	-
420	Apoptosis-resistant E3 ubiquitin protein ligase 1	AREL1	29139.3	32211	31548.7	40551.2	36233.9	35415.1	0.271115	1.48783	-	-	3.9	3	+
421	Protein KHNYN	KHNYN	107932	119733	136540	128660	121983	119473	0.0292208	0.113921	-	-	4.4	3	-
422	Tectonin beta-propeller repeat-containing protein 2	TECPR2	2.20212e+06	2.23232e+06	2.3612e+06	2.24863e+06	2.24619e+06	2.22322e+06	-0.0159255	0.141089	-	-	21	28	-
423	U2 snRNP-associated SURP motif-containing protein	U2SURP	4.76909e+06	4.66035e+06	4.55865e+06	4.41247e+06	4.15289e+06	4.19387e+06	-0.132924	1.9148	-	-	25.9	29	-
424	Synaptojanin-2	SYNJ2	85955.2	101427	101457	95497.1	86323.1	95689.1	-0.0550643	0.238217	-	-	2.9	4	+
425	Kinesin-like protein KIF3B;Kinesin-like protein KIF3B, N-terminally processed	KIF3B	917690	866967	925727	862258	776165	792754	-0.157738	1.62865	-	-	15.3	10	-
426	Phosphoribosylformylglycinamidine synthase	PFAS	9.77875e+06	9.34125e+06	9.19519e+06	8.9741e+06	8.89977e+06	9.33144e+06	-0.0575032	0.698952	-	-	33.9	37	-
428	Serine/threonine-protein phosphatase 6 regulatory ankyrin repeat subunit A	ANKRD28	1.49686e+06	1.47114e+06	1.55066e+06	1.34151e+06	1.30579e+06	1.39981e+06	-0.15925	2.0532	-	-	22.5	19	-
429	Rho guanine nucleotide exchange factor 11	ARHGEF11	32853.6	27517.4	27475.7	30497.4	20984.1	21510.7	-0.283838	0.909511	-	-	2	3	+
430	Mitochondrial ribonuclease P protein 3	KIAA0391	192813	202928	189931	175489	168177	177476	-0.168221	1.51824	-	-	11.5	6	-
431	Inhibitor of nuclear factor kappa-B kinase subunit alpha	CHUK	1.79719e+06	1.7281e+06	1.74456e+06	1.70158e+06	1.62311e+06	1.7662e+06	-0.0504978	0.501543	-	-	23.9	17	-
432	U6 snRNA-associated Sm-like protein LSm1	LSM1	503310	537023	487583	549279	519596	601348	0.127016	0.995708	-	-	35.3	4	-
433	Niemann-Pick C1 protein	NPC1	3.49217e+06	3.59791e+06	3.71475e+06	3.78808e+06	3.98187e+06	3.8313e+06	0.102732	1.39011	-	-	14.2	17	-
434	1-acyl-sn-glycerol-3-phosphate acyltransferase beta	AGPAT2	612828	592985	627913	563028	560557	477090	-0.199905	1.62358	-	-	14.7	5	-
435	Sphingolipid delta(4)-desaturase DES1	DEGS1	640320	638713	707858	944944	856682	787450	0.379584	3.07511	-	-	19.2	7	-
436	Secretory carrier-associated membrane protein 1	SCAMP1	1.04241e+07	1.15311e+07	1.18695e+07	1.40981e+07	1.17235e+07	1.06298e+07	0.100105	0.485362	-	-	46.2	17	-
437	Secretory carrier-associated membrane protein 2	SCAMP2	1.6093e+06	1.5826e+06	1.84766e+06	1.9132e+06	1.83588e+06	1.79841e+06	0.141583	1.24271	-	-	16.7	6	-
438	Actin-related protein 2/3 complex subunit 1B	ARPC1B	2.82775e+07	2.67612e+07	2.88062e+07	2.7648e+07	2.87994e+07	2.82727e+07	0.0154844	0.140037	-	-	51.6	21	-
439	Actin-related protein 2/3 complex subunit 2	ARPC2	2.11755e+07	2.11321e+07	2.35258e+07	2.36912e+07	2.39575e+07	2.1891e+07	0.0796986	0.716123	-	-	51	23	-
440	Actin-related protein 2/3 complex subunit 3	ARPC3	1.46779e+07	1.47599e+07	1.43107e+07	1.06764e+07	1.27414e+07	1.32984e+07	-0.259076	2.11441	-	-	53.4	10	-
441	Protein Mdm4	MDM4	132739	128668	152148	137008	118393	117298	-0.149901	0.810588	-	-	14.5	5	-
443	Zinc finger and BTB domain-containing protein 7B	ZBTB7B	611993	570257	595456	738064	754433	752875	0.337476	3.97268	-	-	18.2	8	-
444	DNA-directed RNA polymerases I and III subunit RPAC1	POLR1C	1.42074e+06	1.31784e+06	1.45599e+06	1.24788e+06	1.32696e+06	1.23412e+06	-0.138576	1.47644	-	-	36.4	10	-
445	Phospholipid scramblase 1	PLSCR1	1.24828e+06	1.25545e+06	1.34929e+06	1.48393e+06	1.28808e+06	1.35695e+06	0.0982288	0.819079	-	-	22.8	5	-
446	Membrane-associated progesterone receptor component 2	PGRMC2	7.96093e+06	8.47486e+06	8.55268e+06	9.28026e+06	8.5324e+06	8.82265e+06	0.0919424	1.06501	-	-	47.1	12	-
447	Centrin-3	CETN3	1.29389e+06	1.2875e+06	1.41619e+06	1.81021e+06	1.72707e+06	1.73709e+06	0.400951	4.41563	-	-	23.4	5	-
449	Prefoldin subunit 6	PFDN6	5.31877e+06	5.78551e+06	5.50337e+06	7.28439e+06	6.27157e+06	7.81717e+06	0.35881	2.89231	-	-	62	14	-
450	WD repeat-containing protein 46	WDR46	2.35786e+06	2.16047e+06	2.16693e+06	2.38129e+06	2.39782e+06	2.5666e+06	0.136283	1.52077	-	-	37.9	22	-
451	NF-kappa-B-repressing factor	NKRF	867139	796176	831917	787700	694223	727872	-0.176354	1.69491	-	-	9.3	6	-
452	Dihydroxyacetone phosphate acyltransferase	GNPAT	6.01396e+06	6.25422e+06	6.1639e+06	5.54177e+06	5.59103e+06	5.76509e+06	-0.125394	1.97671	-	-	40.3	28	-
453	Laminin subunit alpha-5	LAMA5	399965	393863	473785	461222	420720	422826	0.0455289	0.22749	-	-	4.3	15	-
456	Protein CASC3	CASC3	1.58185e+06	1.87211e+06	2.16087e+06	2.04063e+06	1.84241e+06	1.81788e+06	0.0316594	0.115752	-	-	23.2	15	-
457	28S ribosomal protein S12, mitochondrial	MRPS12	239622	205032	221109	208227	222037	216326	-0.0397352	0.215651	-	-	30.4	3	-
459	Peroxisomal acyl-coenzyme A oxidase 3	ACOX3	3.19082e+06	3.15649e+06	3.52873e+06	3.62736e+06	3.39549e+06	3.20932e+06	0.051137	0.370591	-	-	34.6	20	-
460	Protein RER1	RER1	4.11729e+06	3.99371e+06	4.15087e+06	4.66925e+06	4.63333e+06	4.37539e+06	0.157272	2.27467	-	-	41.3	7	-
461	Surfeit locus protein 4	SURF4	4.08856e+06	4.19592e+06	4.70032e+06	4.85623e+06	4.35231e+06	4.02346e+06	0.0255704	0.126466	-	-	22.3	6	-
462	Mitogen-activated protein kinase 13	MAPK13	1.55799e+06	1.58754e+06	1.60923e+06	1.50435e+06	1.53211e+06	1.51472e+06	-0.0630424	0.793975	-	-	34.8	11	-
463	Serine palmitoyltransferase 1	SPTLC1	8.26927e+06	8.20697e+06	8.33471e+06	8.02796e+06	8.07877e+06	8.08422e+06	-0.0364882	0.490084	-	-	27.9	16	-
464	Serine palmitoyltransferase 2	SPTLC2	6.20909e+06	6.2894e+06	6.11642e+06	5.72522e+06	5.83812e+06	5.95025e+06	-0.0880684	1.35322	-	-	52.1	27	-
465	Fanconi anemia group G protein	FANCG	203980	218201	234177	203742	186467	203871	-0.142793	1.02671	-	-	7.9	5	-
469	Phosphomannomutase 2	PMM2	4.54728e+06	4.65517e+06	4.46293e+06	3.55032e+06	3.92538e+06	3.88425e+06	-0.267804	3.33646	-	-	41.5	11	-
471	DNA-directed RNA polymerase III subunit RPC7	POLR3G	2.08993e+06	2.10211e+06	2.19602e+06	2.25547e+06	2.24371e+06	2.1084e+06	0.0484258	0.490734	-	-	38.1	9	-
472	Transmembrane 9 superfamily member 1	TM9SF1	2.0872e+06	2.17395e+06	2.35779e+06	2.07292e+06	1.87169e+06	1.89231e+06	-0.181058	1.78515	-	-	25.8	10	-
473	Type II inositol 3,4-bisphosphate 4-phosphatase	INPP4B	300549	305547	348646	342811	306669	302144	-0.00380786	0.0162482	-	-	8.4	7	-
474	E3 ubiquitin-protein ligase Midline-1	MID1	915048	919000	985572	869741	848185	853869	-0.131964	1.56246	-	-	17.2	12	-
475	High mobility group protein B3	HMGB3	9.12064e+06	9.59443e+06	9.7818e+06	1.19145e+07	1.14129e+07	9.59712e+06	0.202805	1.56815	-	-	52	14	-
476	Protein phosphatase 1G	PPM1G	4.17185e+06	4.1069e+06	4.12348e+06	3.11753e+06	3.30073e+06	3.65697e+06	-0.302921	3.17627	-	-	40.3	19	-
477	Phosphatidylinositol 3,4,5-trisphosphate 5-phosphatase 2	INPPL1	256084	248237	252828	237697	238150	251929	-0.0574919	0.442772	-	-	11	12	-
478	Fanconi anemia group A protein	FANCA	96398	108463	111512	110928	85190.5	98382.3	-0.108874	0.4508	-	-	2.7	4	-
479	Eukaryotic translation initiation factor 3 subunit D	EIF3D	6.8482e+06	6.47336e+06	6.26501e+06	5.45386e+06	6.01657e+06	5.50542e+06	-0.206828	2.40443	-	-	55.7	24	-
480	Eukaryotic translation initiation factor 3 subunit H	EIF3H	1.05315e+07	1.07288e+07	1.05996e+07	9.78265e+06	1.00311e+07	9.91375e+06	-0.0999783	1.68034	-	-	45.7	18	-
481	Monocarboxylate transporter 6	SLC16A5	226060	213368	266455	277295	241840	226307	0.07994	0.333441	-	-	5	3	-
482	Histone deacetylase 3	HDAC3	1.09287e+06	1.23103e+06	1.14658e+06	1.13312e+06	1.15217e+06	1.08582e+06	-0.0406327	0.309552	-	-	19.9	7	-
483	Branched-chain-amino-acid aminotransferase, mitochondrial	BCAT2	4.57498e+06	4.7114e+06	4.86967e+06	6.17722e+06	5.68708e+06	5.74653e+06	0.314531	3.96641	-	-	46.9	15	-
484	Baculoviral IAP repeat-containing protein 5	BIRC5	522184	521635	508185	343566	417772	479137	-0.336405	1.90279	-	-	26.1	3	-
485	Importin-8	IPO8	383478	392770	408519	361931	327828	342987	-0.198809	1.97724	-	-	10	8	-
486	Syntaxin-7	STX7	2.44124e+06	2.56367e+06	2.49236e+06	2.94906e+06	2.90615e+06	2.78942e+06	0.205334	2.95116	-	-	43.9	8	-
487	Monocarboxylate transporter 7	SLC16A6	305920	330561	355687	370430	330241	315455	0.0338262	0.160613	-	-	11.3	5	-
489	Monocarboxylate transporter 4	SLC16A3	1.11947e+07	1.10099e+07	1.16316e+07	1.28418e+07	1.33467e+07	1.18026e+07	0.16559	1.93251	-	-	25.4	17	-
490	High affinity copper uptake protein 1	SLC31A1	414465	427549	452719	512970	493077	465617	0.184625	1.80166	-	-	16.3	3	-
491	Canalicular multispecific organic anion transporter 2	ABCC3	97310.1	99265.2	103893	116731	97545.1	96962.9	0.0459078	0.196689	-	-	4.7	5	-
492	Multidrug resistance-associated protein 4	ABCC4	1.51118e+07	1.56189e+07	1.65604e+07	1.7391e+07	1.65734e+07	1.56631e+07	0.0692887	0.657377	-	-	39.4	58	-
493	Multidrug resistance-associated protein 5	ABCC5	344827	353223	358881	356832	341864	323234	-0.0495702	0.364928	-	-	8.5	12	-
494	DNA-directed RNA polymerase I subunit RPA34	CD3EAP	986570	951058	923879	1.17124e+06	1.23833e+06	1.19109e+06	0.33161	4.01888	-	-	31.8	12	-
495	Toll-like receptor 3	TLR3	173590	176517	204553	220327	189137	183035	0.0944107	0.450773	-	-	8	6	-
496	Prolyl 4-hydroxylase subunit alpha-2	P4HA2	3.7919e+06	3.73888e+06	3.95299e+06	4.04476e+06	4.13835e+06	3.84667e+06	0.0667487	0.764669	-	-	45	21	-
497	Melanoma-associated antigen B2	MAGEB2	1.64903e+07	1.56986e+07	1.53939e+07	1.48735e+07	1.50343e+07	1.52491e+07	-0.074962	1.01141	-	-	35.4	14	-
498	Calpain-5	CAPN5	1.9081e+06	1.95744e+06	2.06003e+06	2.02967e+06	2.07338e+06	2.01469e+06	0.0466718	0.482988	-	-	38	22	-
499	Synaptobrevin homolog YKT6	YKT6	1.25126e+07	1.25438e+07	1.273e+07	1.29112e+07	1.39551e+07	1.26224e+07	0.0622709	0.682373	-	-	16.2	5	-
503	Actin-related protein 2/3 complex subunit 5	ARPC5	1.95089e+07	1.82353e+07	2.02061e+07	1.84843e+07	2.02254e+07	1.83899e+07	-0.0214268	0.152493	-	-	60.3	10	-
504	DNA-directed RNA polymerase II subunit RPB4	POLR2D	7.28313e+06	7.36343e+06	7.67561e+06	6.42796e+06	6.46416e+06	6.87284e+06	-0.175829	2.49564	-	-	56.3	9	-
507	3-phosphoinositide-dependent protein kinase 1;Putative 3-phosphoinositide-dependent protein kinase 2	PDPK1;PDPK2P	1.04982e+06	1.08069e+06	1.09522e+06	982892	996579	960804	-0.133613	1.77402	-	-	30.2	14	-
508	Tapasin	TAPBP	142457	148166	160241	161851	149571	148633	0.0297555	0.151358	-	-	7.8	3	-
509	Period circadian protein homolog 1	PER1	221183	215850	230434	202846	177841	197711	-0.208419	1.70928	-	-	13.1	12	-
510	RING finger protein 113A	RNF113A	1.748e+06	1.87483e+06	1.90301e+06	2.02323e+06	1.91403e+06	1.99303e+06	0.102498	1.16662	-	-	26.2	8	-
511	Claudin-3	CLDN3	996289	1.09417e+06	1.17842e+06	1.51471e+06	1.35475e+06	1.33539e+06	0.364335	3.02746	-	-	15.9	5	-
512	Intermediate conductance calcium-activated potassium channel protein 4	KCNN4	1.06952e+06	1.05965e+06	1.12042e+06	1.27825e+06	1.18037e+06	1.15296e+06	0.151389	1.65667	-	-	21.5	9	-
513	Pre-mRNA-splicing factor ATP-dependent RNA helicase DHX15	DHX15	2.95093e+07	2.99661e+07	3.05413e+07	2.86538e+07	2.95245e+07	2.6554e+07	-0.088567	1.01423	-	-	49.1	51	-
514	mRNA cap guanine-N7 methyltransferase	RNMT	1.81415e+07	1.79657e+07	1.8362e+07	1.826e+07	1.90186e+07	1.92889e+07	0.0542006	0.714099	-	-	50.4	28	-
515	Zinc finger ZZ-type and EF-hand domain-containing protein 1	ZZEF1	3.75337e+07	3.10372e+07	2.75458e+07	4.67016e+07	4.66488e+07	5.28133e+07	0.614065	3.58592	+	-	12.9	34	-
516	Arf-GAP with SH3 domain, ANK repeat and PH domain-containing protein 2	ASAP2	28498.3	22650.3	26531.8	30081	42170.9	25514.1	0.306088	0.857465	-	-	5.1	4	+
517	TELO2-interacting protein 1 homolog	TTI1	591141	568465	625734	574976	580924	534793	-0.0784301	0.649358	-	-	8	8	-
518	Plexin-B1	PLXNB1	56925.8	56503.7	63973.1	63192.4	55882.6	58887.4	0.0050724	0.0181634	-	-	3.4	7	+
520	Signal-induced proliferation-associated 1-like protein 1	SIPA1L1	167674	164130	172447	167020	151015	139817	-0.142794	0.943883	-	-	7.2	11	-
521	Zinc finger and BTB domain-containing protein 24	ZBTB24	213034	195670	219157	305959	274195	271263	0.438923	3.5256	-	-	10.5	3	-
522	Cytochrome b5 type B	CYB5B	1.95081e+07	2.02312e+07	2.1712e+07	2.99915e+07	2.464e+07	2.54395e+07	0.377828	3.07347	-	-	77.3	12	-
523	U4/U6 small nuclear ribonucleoprotein Prp4	PRPF4	3.95472e+06	3.97702e+06	3.96077e+06	3.41735e+06	3.34198e+06	3.30094e+06	-0.241528	3.84267	-	-	49.9	23	-
524	D-3-phosphoglycerate dehydrogenase	PHGDH	5.11264e+07	5.77507e+07	5.33422e+07	5.89741e+07	4.96024e+07	5.21136e+07	-0.0156768	0.0805055	-	-	45.6	29	-
525	NADH dehydrogenase [ubiquinone] iron-sulfur protein 4, mitochondrial	NDUFS4	1.88653e+06	1.97462e+06	1.86756e+06	2.139e+06	2.00819e+06	1.99076e+06	0.0992288	1.16992	-	-	32.6	5	-
526	G-protein coupled receptor 39	GPR39	275895	270012	306901	323480	310319	270208	0.0821941	0.44235	-	-	12.1	5	-
527	Septin-4	SEPT4	24501	30616.4	36940.9	33769.2	27575.8	25919	-0.0664152	0.150464	-	-	8.2	3	+
528	Cytoplasmic dynein 1 light intermediate chain 2	DYNC1LI2	3.96845e+06	4.015e+06	4.21218e+06	3.8784e+06	3.57117e+06	3.79663e+06	-0.117321	1.45757	-	-	40.7	18	-
530	26S proteasome non-ATPase regulatory subunit 3	PSMD3	4.16733e+07	4.40076e+07	4.66498e+07	4.70485e+07	4.43431e+07	4.16712e+07	0.00772151	0.0464575	-	-	70.4	46	-
531	RNA binding protein fox-1 homolog 2	RBFOX2	434524	448625	482361	445793	452857	424246	-0.0449093	0.318256	-	-	18.2	5	-
532	Bifunctional 3-phosphoadenosine 5-phosphosulfate synthase 1;Sulfate adenylyltransferase;Adenylyl-sulfate kinase	PAPSS1	1.30105e+07	1.31447e+07	1.31517e+07	1.31406e+07	1.36583e+07	1.2697e+07	0.00629761	0.0560228	-	-	46.2	27	-
535	Centromere/kinetochore protein zw10 homolog	ZW10	1.95515e+06	1.86924e+06	2.02023e+06	1.76565e+06	1.75477e+06	1.69387e+06	-0.164148	2.16732	-	-	26.4	19	-
538	Beta-1,4-galactosyltransferase 5	B4GALT5	364834	373650	447516	357697	342764	326519	-0.202583	1.36589	-	-	21.6	7	-
539	U4/U6.U5 tri-snRNP-associated protein 1	SART1	1.34708e+07	1.24427e+07	1.26959e+07	1.56842e+07	1.58978e+07	1.53856e+07	0.283408	3.95148	-	-	54.1	48	-
540	Kunitz-type protease inhibitor 2	SPINT2	2.84522e+06	2.84759e+06	2.95065e+06	2.74126e+06	3.08341e+06	2.66905e+06	-0.0278731	0.190838	-	-	27.4	7	-
541	Glycosylphosphatidylinositol anchor attachment 1 protein	GPAA1	1.57486e+06	1.53624e+06	1.60677e+06	1.50697e+06	1.45951e+06	1.42938e+06	-0.102093	1.3149	-	-	14.5	12	-
542	Death-associated protein kinase 3	DAPK3	270695	258282	383795	298909	165714	197165	-0.486049	1.26459	-	-	7.7	3	-
543	Transforming growth factor beta-1-induced transcript 1 protein	TGFB1I1	329107	404508	357004	345537	244056	350120	-0.228922	0.858199	-	-	8.3	3	-
544	Zinc finger and BTB domain-containing protein 43	ZBTB43	216614	219623	260996	236259	231533	217646	-0.0202073	0.0870553	-	-	11.1	4	-
545	AP-5 complex subunit zeta-1	AP5Z1	231072	242072	272634	257722	225875	252620	-0.0174777	0.0755164	-	-	5.9	4	-
546	Heat shock 70 kDa protein 12A	HSPA12A	2.22581e+06	2.2199e+06	2.32396e+06	2.23747e+06	2.17299e+06	2.0751e+06	-0.0622295	0.676681	-	-	33.2	23	-
548	CBP80/20-dependent translation initiation factor	CTIF	266382	248336	282366	330500	272425	262001	0.112243	0.560517	-	-	16.1	7	-
549	Inositol hexakisphosphate and diphosphoinositol-pentakisphosphate kinase 2	PPIP5K2	6.25965e+06	6.3148e+06	6.39617e+06	6.40604e+06	6.3967e+06	6.3272e+06	0.0121008	0.129624	-	-	28.6	31	-
550	Mitogen-activated protein kinase kinase kinase 7	MAP3K7	432845	439328	464583	412180	386406	386423	-0.173837	1.79901	-	-	20.9	11	-
551	Eukaryotic translation elongation factor 1 epsilon-1	EEF1E1	2.8644e+06	3.0669e+06	3.10664e+06	2.34207e+06	2.52256e+06	2.37098e+06	-0.320737	3.8283	-	-	42	8	-
552	LYR motif-containing protein 1	LYRM1	166557	164212	163046	188102	186447	165065	0.125489	0.903466	-	-	32	4	-
553	RNA-binding protein Musashi homolog 1	MSI1	77203.6	78268.7	70688.2	80723.2	61507	86957.3	0.00515514	0.0133944	-	-	10.2	3	+
554	Receptor-interacting serine/threonine-protein kinase 2	RIPK2	4.3258e+06	4.426e+06	4.52008e+06	4.03742e+06	4.14963e+06	4.12682e+06	-0.107958	1.66079	-	-	50.4	20	-
555	WD repeat-containing protein 62	WDR62	442606	443233	460660	392004	351706	378990	-0.263464	2.69113	-	-	8.7	12	-
556	Heterogeneous nuclear ribonucleoprotein R	HNRNPR	3.08451e+06	2.89255e+06	2.72179e+06	2.53508e+06	2.30989e+06	2.2981e+06	-0.283881	2.9088	-	-	31.3	18	-
557	U4/U6 small nuclear ribonucleoprotein Prp3	PRPF3	1.89932e+06	1.82066e+06	1.64875e+06	1.86633e+06	1.70353e+06	1.73245e+06	-0.0165872	0.0976441	-	-	24	17	-
558	Thioredoxin-like protein 1	TXNL1	5.39558e+06	5.42892e+06	5.22552e+06	4.37848e+06	4.7363e+06	4.81184e+06	-0.205746	2.70962	-	-	61.6	16	-
560	Tumor protein D54	TPD52L2	4.84096e+07	5.04168e+07	5.31043e+07	5.41252e+07	4.91425e+07	4.83732e+07	-0.00351489	0.0215891	-	-	12.2	3	-
561	ER membrane protein complex subunit 8	EMC8	1.58092e+06	1.469e+06	1.48651e+06	1.22545e+06	1.40965e+06	1.3989e+06	-0.171529	1.58004	-	-	43.3	8	-
562	ERI1 exoribonuclease 3	ERI3	1.19227e+06	1.12697e+06	1.20003e+06	1.095e+06	1.03496e+06	1.10738e+06	-0.120526	1.38131	-	-	49.2	7	-
563	Synaptojanin-1	SYNJ1	48502.5	52011.5	49345.9	58903.7	52924	49313.1	0.101478	0.473816	-	-	8.3	10	+
564	Acidic fibroblast growth factor intracellular-binding protein	FIBP	1.96589e+06	1.94116e+06	2.01786e+06	1.97828e+06	1.99187e+06	1.84636e+06	-0.0272934	0.241622	-	-	42.9	14	-
565	Eukaryotic translation initiation factor 4 gamma 3	EIF4G3	773392	752487	806605	752608	693115	692652	-0.125868	1.28509	-	-	10.2	15	-
566	Peptidyl-prolyl cis-trans isomerase H	PPIH	1.49541e+06	1.42946e+06	1.35251e+06	995213	1.07888e+06	1.34958e+06	-0.332178	1.97048	-	-	40.1	9	-
567	Membrane-bound transcription factor site-2 protease	MBTPS2	281760	276966	317572	245260	237725	288832	-0.185807	1.13657	-	-	4.8	3	-
568	Serine protease HTRA2, mitochondrial	HTRA2	2.84795e+06	2.65902e+06	2.9298e+06	3.00407e+06	3.13188e+06	2.76677e+06	0.0768436	0.64994	-	-	31.7	12	-
569	Protein Mis18-beta	OIP5	51143.4	55497.6	55744.5	55915.5	50509.5	61118.4	0.041869	0.160484	-	-	10.9	3	+
570	Aflatoxin B1 aldehyde reductase member 2	AKR7A2	1.07719e+07	1.06967e+07	1.11218e+07	1.08886e+07	1.10103e+07	1.19709e+07	0.054461	0.561669	-	-	35.9	10	-
571	Prominin-1	PROM1	4.16094e+06	4.46389e+06	4.60072e+06	5.05165e+06	4.69802e+06	4.50695e+06	0.107963	1.04787	-	-	23.8	20	-
572	Band 4.1-like protein 2	EPB41L2	1.74331e+07	1.72703e+07	1.77886e+07	1.69384e+07	1.72836e+07	1.69005e+07	-0.038104	0.496759	-	-	9.8	7	-
574	Trans-Golgi network integral membrane protein 2	TGOLN2	7.60451e+06	7.86608e+06	8.08425e+06	8.68896e+06	8.38907e+06	8.35344e+06	0.110817	1.62024	-	-	43	16	-
575	DNA repair protein RAD51 homolog 3	RAD51C	344170	372236	344353	311169	318272	340649	-0.128994	1.12074	-	-	13.8	5	-
576	Beta-1,4-glucuronyltransferase 1	B4GAT1	183427	199862	218683	231612	217981	213870	0.143197	0.963977	-	-	10.4	4	-
577	Mediator of RNA polymerase II transcription subunit 7	MED7	142687	149301	155095	105839	118175	149352	-0.27424	1.2919	-	-	20.6	6	-
578	Phospholipid-transporting ATPase IC	ATP8B1	645819	641319	691369	738698	687684	747980	0.136034	1.37454	-	-	14.9	17	-
579	Bcl-2-like protein 11	BCL2L11	66334.6	53907	74831.4	56108.6	55470.1	62011.9	-0.157133	0.598692	-	-	39.8	3	+
580	Forkhead box protein O3	FOXO3	336208	388331	394418	408227	338303	358418	-0.0190119	0.0770148	-	-	6.2	4	-
581	DNA repair protein XRCC3	XRCC3	284539	286888	307356	265668	245846	241311	-0.223585	2.0552	-	-	19.1	6	-
583	Epsilon-sarcoglycan	SGCE	118579	118977	128683	135670	121212	116770	0.0269823	0.122073	-	-	8.7	3	-
584	E3 ubiquitin-protein ligase RNF13	RNF13	500395	519745	513265	513684	477972	581932	0.032695	0.172188	-	-	12.1	5	-
585	Carbonic anhydrase 12	CA12	110046	101674	119027	128881	105553	107426	0.0446731	0.171507	-	-	8.2	3	-
587	Synaptotagmin-7	SYT7	71594.3	80854.8	75926	92319.9	66674.4	80260.8	0.0562322	0.179975	-	-	9.8	4	+
588	Density-regulated protein	DENR	5.9288e+06	5.6276e+06	6.05065e+06	6.14051e+06	6.54706e+06	6.55812e+06	0.128379	1.65798	-	-	64.1	12	-
589	Exportin-T	XPOT	1.19611e+06	1.13067e+06	1.23955e+06	1.05084e+06	1.05049e+06	1.04014e+06	-0.181982	2.26609	-	-	18.1	15	-
590	Protein sprouty homolog 2	SPRY2	164178	154644	195721	217813	197338	178840	0.209805	1.07622	-	-	12.4	3	-
591	2-deoxynucleoside 5-phosphate N-hydrolase 1	DNPH1	1.98388e+07	2.16475e+07	2.26028e+07	2.5739e+07	2.32037e+07	2.34815e+07	0.176937	1.7578	-	-	48.9	8	-
593	Mitochondrial import inner membrane translocase subunit TIM44	TIMM44	8.5228e+06	8.43294e+06	8.39716e+06	8.36058e+06	7.97768e+06	7.95511e+06	-0.0619373	0.851266	-	-	50	24	-
594	Trafficking protein particle complex subunit 3	TRAPPC3	5.6948e+06	5.65703e+06	5.95001e+06	6.01257e+06	6.16178e+06	5.65391e+06	0.0426659	0.423803	-	-	42.8	10	-
595	Charged multivesicular body protein 2a	CHMP2A	8.79329e+06	8.90312e+06	8.82418e+06	9.112e+06	1.01963e+07	8.69409e+06	0.0751981	0.642377	-	-	45.9	15	-
596	Cytoplasmic protein NCK2	NCK2	98784.9	98854.2	97600	79436.8	82914.4	93596.5	-0.20953	1.40893	-	-	15.8	6	+
597	Tetraspanin-6	TSPAN6	605863	655803	606998	558904	625110	713324	0.0157735	0.0653102	-	-	19.2	5	-
598	Pleiotropic regulator 1	PLRG1	8.03561e+06	7.69412e+06	8.20185e+06	8.47664e+06	8.63636e+06	8.35972e+06	0.0904193	1.28033	-	-	54.3	23	-
599	Regulator of G-protein signaling 10	RGS10	2.99816e+06	3.02695e+06	3.09886e+06	2.69781e+06	2.59239e+06	2.6463e+06	-0.201209	3.10707	-	-	47.9	8	-
600	BUB3-interacting and GLEBS motif-containing protein ZNF207	ZNF207	2.45206e+06	2.45138e+06	2.2996e+06	2.44285e+06	2.86659e+06	2.60027e+06	0.132527	1.18738	-	-	23.5	12	-
601	NADH dehydrogenase [ubiquinone] 1 beta subcomplex subunit 5, mitochondrial	NDUFB5	5.11528e+06	4.50877e+06	4.96899e+06	4.73724e+06	5.69658e+06	5.57839e+06	0.131164	0.906087	-	-	33.3	9	-
602	NADH dehydrogenase [ubiquinone] 1 beta subcomplex subunit 3	NDUFB3	5.61321e+06	5.46567e+06	5.09834e+06	5.53292e+06	6.22736e+06	5.91167e+06	0.126991	1.29027	-	-	44.9	6	-
604	NADH dehydrogenase [ubiquinone] 1 alpha subcomplex subunit 2	NDUFA2	1.77929e+06	1.91371e+06	1.76493e+06	1.48846e+06	1.63271e+06	1.78049e+06	-0.157974	1.31092	-	-	36.4	5	-
605	ATPase ASNA1	ASNA1	8.36543e+06	8.271e+06	8.67142e+06	7.89128e+06	8.49461e+06	7.42194e+06	-0.0900559	0.893702	-	-	45.4	13	-
606	Mitotic checkpoint serine/threonine-protein kinase BUB1	BUB1	219359	213713	225232	228001	206299	208593	-0.0353028	0.213171	-	-	5.8	5	-
607	Mitotic checkpoint protein BUB3	BUB3	2.3981e+07	2.42869e+07	2.38395e+07	2.44898e+07	2.59269e+07	2.4869e+07	0.0618519	0.835462	-	-	51.2	18	-
608	Lipid phosphate phosphohydrolase 2	PPAP2C	1.95353e+06	1.98029e+06	1.98953e+06	2.18456e+06	2.17279e+06	2.12641e+06	0.130364	2.01226	-	-	20.1	6	-
609	Alpha-actinin-4	ACTN4	1.61007e+08	1.58038e+08	1.66562e+08	1.66779e+08	1.72975e+08	1.69296e+08	0.0681968	0.820568	-	-	50.7	60	-
610	Maleylacetoacetate isomerase	GSTZ1	1.85379e+06	1.80948e+06	1.91826e+06	2.02394e+06	1.90522e+06	1.73145e+06	0.0177497	0.108296	-	-	32.4	10	-
611	Probable 18S rRNA (guanine-N(7))-methyltransferase	WBSCR22	3.50964e+06	3.29303e+06	3.3173e+06	3.68207e+06	3.74407e+06	3.56544e+06	0.119485	1.6251	-	-	34.5	11	-
612	Glutamyl-tRNA(Gln) amidotransferase subunit C, mitochondrial	GATC	100379	106778	105854	91749.6	90144.2	89366.6	-0.206089	1.67964	-	-	34.6	4	+
613	HIV Tat-specific factor 1	HTATSF1	2.56493e+06	2.60633e+06	2.58106e+06	2.27418e+06	2.21819e+06	2.32531e+06	-0.185583	2.85649	-	-	20.9	18	-
616	5-AMP-activated protein kinase subunit beta-2	PRKAB2	349711	350001	391082	366508	322367	329203	-0.0998237	0.670147	-	-	26.8	5	-
617	AP-1 complex subunit gamma-1	AP1G1	5.65967e+06	5.50948e+06	5.67206e+06	5.01172e+06	5.20892e+06	5.54e+06	-0.0967776	1.17209	-	-	24.8	22	-
618	Syntaxin-6	STX6	1.44742e+06	1.49375e+06	1.56043e+06	1.68348e+06	1.57286e+06	1.47869e+06	0.0716021	0.599662	-	-	36.5	10	-
620	Synaptogyrin-2	SYNGR2	4.51216e+06	4.68041e+06	4.56699e+06	5.00156e+06	5.04986e+06	5.20508e+06	0.14895	2.36921	-	-	21	7	-
621	Synaptogyrin-3	SYNGR3	341297	363219	381085	400845	353556	337409	0.00583447	0.0257156	-	-	18.3	4	-
622	Small glutamine-rich tetratricopeptide repeat-containing protein alpha	SGTA	3.26098e+06	3.01429e+06	3.11497e+06	2.6441e+06	2.99815e+06	2.83783e+06	-0.148235	1.56133	-	-	39.6	14	-
623	Lipoyl synthase, mitochondrial	LIAS	553402	542112	596328	620106	572684	570805	0.0600765	0.455195	-	-	31.2	10	-
624	Alpha-endosulfine	ENSA	1.45424e+06	1.40637e+06	1.47457e+06	1.50224e+06	1.63726e+06	1.45767e+06	0.0831787	0.791199	-	-	65	10	-
625	Mitochondrial carnitine/acylcarnitine carrier protein	SLC25A20	4.8777e+06	4.9977e+06	5.22524e+06	5.75982e+06	5.27697e+06	5.14822e+06	0.0989488	1.03033	-	-	36.5	15	-
626	Asparagine--tRNA ligase, cytoplasmic	NARS	2.75827e+07	2.69157e+07	2.66114e+07	2.59844e+07	2.85195e+07	2.78588e+07	0.0211566	0.185328	-	-	50.7	39	-
628	Unconventional myosin-Ib	MYO1B	1.0511e+07	1.01748e+07	1.03703e+07	8.91718e+06	9.38664e+06	8.6556e+06	-0.20477	2.9693	-	-	38.4	43	-
629	Sjoegren syndrome nuclear autoantigen 1	SSNA1	1.75167e+06	1.81803e+06	1.7926e+06	973428	992623	1.46996e+06	-0.668974	2.98128	+	-	43.7	5	-
630	Peroxisomal membrane protein PMP34	SLC25A17	845170	866721	996564	958924	918347	760454	-0.0414853	0.169026	-	-	17.3	7	-
631	Cleavage and polyadenylation specificity factor subunit 5	NUDT21	1.81842e+07	1.82921e+07	1.62525e+07	4.54011e+06	8.12012e+06	1.5281e+07	-1.08748	1.88998	+	-	59.9	17	-
632	LanC-like protein 1	LANCL1	6.0536e+06	6.0899e+06	5.74588e+06	5.43173e+06	5.98689e+06	6.70233e+06	0.0137146	0.0694072	-	-	36.1	14	-
633	Striatin	STRN	6.28309e+06	6.18418e+06	6.54296e+06	5.98371e+06	6.63529e+06	5.94616e+06	-0.0356148	0.291028	-	-	46	28	-
634	U3 small nucleolar RNA-interacting protein 2	RRP9	1.75107e+07	1.6542e+07	1.66476e+07	2.6601e+07	2.51306e+07	2.76568e+07	0.64629	6.41128	+	-	45.1	23	-
635	Protein SCO2 homolog, mitochondrial	SCO2	550052	585300	570627	387820	408207	476198	-0.428347	3.29448	-	-	25.9	6	-
636	Hyaluronidase-3	HYAL3	1624.14	3361.26	3718.73	6645.82	3746.25	3109.69	0.643727	0.872965	-	-	10.9	3	+
637	A-kinase anchor protein 8	AKAP8	1.76207e+06	1.7678e+06	1.80805e+06	1.78778e+06	1.72223e+06	1.75128e+06	-0.0209343	0.204777	-	-	20.4	14	-
638	Putative GTP-binding protein 6	GTPBP6	1.37956e+06	1.29909e+06	1.44339e+06	1.38818e+06	1.43844e+06	1.34649e+06	0.0185754	0.13228	-	-	36.2	13	-
639	Glucose-6-phosphate translocase	SLC37A4	2.11576e+06	2.09126e+06	2.33524e+06	2.5035e+06	2.30524e+06	2.08584e+06	0.0734563	0.467627	-	-	10	5	-
640	Zinc finger and BTB domain-containing protein 14	ZBTB14	2.6015e+06	2.90841e+06	3.13516e+06	2.80614e+06	2.62503e+06	2.67478e+06	-0.0892576	0.65482	-	-	23.2	10	-
641	Isocitrate dehydrogenase [NAD] subunit beta, mitochondrial	IDH3B	1.09569e+07	1.08989e+07	1.13483e+07	1.13985e+07	1.10727e+07	1.10465e+07	0.0136477	0.138672	-	-	43.4	18	-
642	Nardilysin	NRD1	6.68316e+06	6.7341e+06	6.89303e+06	5.99226e+06	5.8766e+06	6.20446e+06	-0.168588	2.65575	-	-	33.2	40	-
643	Calumenin	CALU	1.32654e+07	1.35935e+07	1.46045e+07	1.73638e+07	1.59215e+07	1.57623e+07	0.242184	2.78554	-	-	14	5	-
644	Calumenin	CALU	1.16065e+06	1.19297e+06	1.27935e+06	1.70953e+06	1.34783e+06	1.61635e+06	0.35736	2.56528	-	-	7	4	-
645	Probable phospholipid-transporting ATPase IIB	ATP9B	926641	837951	836191	897702	800468	804109	-0.0560791	0.377881	-	-	11.4	14	-
646	Putative adenosylhomocysteinase 2	AHCYL1	1.5544e+07	1.58803e+07	1.58431e+07	1.41021e+07	1.41945e+07	1.43402e+07	-0.148717	2.61224	-	-	23.8	16	-
647	Kinesin-like protein KIF1C	KIF1C	212795	209808	221687	200523	200443	197047	-0.107187	0.948453	-	-	6.9	7	-
648	Exostosin-like 3	EXTL3	790765	766971	865948	855288	789617	785812	0.00501564	0.0277209	-	-	17.7	15	-
649	Origin recognition complex subunit 5	ORC5	261676	282342	299642	237677	217853	222959	-0.313111	2.67605	-	-	11.5	6	-
650	NADH dehydrogenase [ubiquinone] iron-sulfur protein 5	NDUFS5	1.247e+06	1.21468e+06	1.22021e+06	1.3049e+06	1.37286e+06	1.20119e+06	0.0731387	0.639107	-	-	52.8	6	-
651	Retinal rod rhodopsin-sensitive cGMP 3,5-cyclic phosphodiesterase subunit delta	PDE6D	836995	808934	889535	1.02479e+06	977380	956618	0.223277	2.51912	-	-	33.3	4	-
653	Peroxisome biogenesis factor 1	PEX1	659220	654266	731304	634881	633547	612321	-0.11896	1.12286	-	-	10.9	15	-
655	Double-strand-break repair protein rad21 homolog	RAD21	3.89164e+06	3.70995e+06	3.87614e+06	3.76626e+06	3.78136e+06	3.913e+06	-0.0020282	0.0170747	-	-	40.7	25	-
656	Mitochondrial import inner membrane translocase subunit Tim8 A	TIMM8A	407518	454560	410803	99148.1	156713	348910	-1.27038	2.1183	+	-	38.1	3	-
658	Putative pre-mRNA-splicing factor ATP-dependent RNA helicase DHX16	DHX16	4.93311e+06	4.74e+06	5.0068e+06	4.79135e+06	4.47467e+06	4.49949e+06	-0.0930996	1.17362	-	-	36.5	36	-
659	Sjoegren syndrome/scleroderma autoantigen 1	SSSCA1	4.46143e+06	4.32399e+06	3.94371e+06	2.69037e+06	2.46192e+06	4.76571e+06	-0.423047	1.12029	-	-	51.3	8	-
662	SH3 domain-binding protein 5	SH3BP5	105042	100432	122903	110807	97682.6	80561	-0.190777	0.755636	-	-	13.6	6	-
664	Mediator of RNA polymerase II transcription subunit 14	MED14	783349	781512	820052	792105	709020	677949	-0.132981	1.1312	-	-	14	17	-
665	Phosphoribosyl pyrophosphate synthase-associated protein 2	PRPSAP2	1.2817e+07	1.30411e+07	1.3617e+07	1.41685e+07	1.40926e+07	1.307e+07	0.0657839	0.72111	-	-	55	19	-
666	Guanine nucleotide-binding protein G(I)/G(S)/G(O) subunit gamma-7	GNG7	741211	761447	775209	665115	641312	710976	-0.17626	1.93108	-	-	72.1	5	-
667	SWI/SNF-related matrix-associated actin-dependent regulator of chromatin subfamily A member 5	SMARCA5	2.96636e+06	2.79637e+06	2.47445e+06	2.61313e+06	2.13619e+06	2.20848e+06	-0.245162	1.63657	-	-	20	21	-
668	Adenylate cyclase type 3	ADCY3	207118	220946	248175	253518	224272	205454	0.0135503	0.0492193	-	-	7.4	7	-
669	C-Jun-amino-terminal kinase-interacting protein 4	SPAG9	7.72309e+06	7.36852e+06	8.00929e+06	7.18572e+06	7.40852e+06	7.09321e+06	-0.0904909	1.15319	-	-	36.2	45	-
672	Nucleolar pre-ribosomal-associated protein 1	URB1	5809.37	7680.23	8455.64	5607.44	8699.47	4409.23	-0.270215	0.459201	-	-	1.9	3	+
673	E3 ubiquitin-protein ligase MGRN1	MGRN1	1.22254e+06	1.14809e+06	1.14364e+06	1.07488e+06	1.08343e+06	1.25323e+06	-0.0457736	0.287128	-	-	27	10	-
675	Intron-binding protein aquarius	AQR	5.27035e+06	5.55699e+06	5.95645e+06	5.30289e+06	4.98982e+06	3.75969e+06	-0.270092	1.34673	-	-	30.6	49	-
676	Dynamin-like 120 kDa protein, mitochondrial;Dynamin-like 120 kDa protein, form S1	OPA1	1.05784e+07	1.06606e+07	1.09105e+07	9.06121e+06	9.48516e+06	1.03386e+07	-0.156516	1.81143	-	-	45.7	49	-
677	Germinal-center associated nuclear protein	MCM3AP	36690.6	30717.5	32917.1	30846.4	34196.3	32124.1	-0.0435698	0.151859	-	-	2.8	4	+
678	Kinesin-like protein KIF1B	KIF1B	3.18707e+06	3.23935e+06	3.4965e+06	3.21459e+06	2.91426e+06	2.97722e+06	-0.12404	1.29787	-	-	15.3	26	-
679	E3 ubiquitin-protein ligase MARCH6	MARCH6	676551	686760	683939	634368	622380	751055	-0.0332789	0.176946	-	-	17.4	12	-
680	Lysine-specific histone demethylase 1A	KDM1A	3.10514e+06	3.05835e+06	3.13469e+06	3.24526e+06	3.23109e+06	3.18858e+06	0.0558453	0.762168	-	-	33.9	25	-
681	TBC1 domain family member 4	TBC1D4	4.36613e+06	4.35966e+06	4.42645e+06	3.59256e+06	3.68799e+06	3.86287e+06	-0.239734	3.48852	-	-	25.1	31	-
682	PH domain leucine-rich repeat-containing protein phosphatase 1	PHLPP1	59045.9	60630.2	69395.6	60503.9	52236.6	55734.8	-0.16535	0.842767	-	-	2.1	3	+
683	Frizzled-6	FZD6	4.30995e+06	4.29086e+06	4.41441e+06	4.34448e+06	4.31511e+06	4.27967e+06	-0.00835875	0.0829543	-	-	29.7	20	-
685	Fatty acid desaturase 1	FADS1	1.26891e+06	1.2575e+06	1.31479e+06	1.21116e+06	1.15682e+06	1.05015e+06	-0.170608	1.70209	-	-	20	10	-
686	Periplakin	PPL	4.71683e+06	4.68213e+06	4.98529e+06	4.62308e+06	4.39177e+06	4.4651e+06	-0.0934367	1.22532	-	-	36.3	62	-
687	Non-syndromic hearing impairment protein 5	DFNA5	443714	444482	480627	494936	475737	447183	0.0505328	0.356766	-	-	21.4	10	-
689	Mannosyl-oligosaccharide 1,2-alpha-mannosidase IB	MAN1A2	2.41259e+06	2.40453e+06	2.51292e+06	2.58617e+06	2.43838e+06	2.33332e+06	0.00447297	0.0314388	-	-	23.6	14	-
690	Myelin protein zero-like protein 2	MPZL2	258897	288507	311895	345778	306857	296521	0.144501	0.863231	-	-	18.1	4	-
691	Long-chain-fatty-acid--CoA ligase 4	ACSL4	5.20002e+06	5.10982e+06	5.01362e+06	4.3993e+06	4.48297e+06	4.38321e+06	-0.207975	3.37885	-	-	31.3	19	-
692	Sorting nexin-3	SNX3	2.22769e+06	2.30169e+06	2.23204e+06	2.21474e+06	2.17882e+06	2.12914e+06	-0.051882	0.623823	-	-	40.1	8	-
693	Syntaxin-10	STX10	645222	696714	731199	800171	740832	731394	0.133159	1.17192	-	-	43	10	-
694	Protein O-GlcNAcase	MGEA5	1.24317e+07	1.26293e+07	1.21832e+07	1.15363e+07	1.19006e+07	1.18727e+07	-0.0769396	1.16097	-	-	38	37	-
695	Adenylate cyclase type 9	ADCY9	98622.9	110461	117766	106201	102447	99301.2	-0.0826327	0.430285	-	-	3.4	4	-
696	Vinexin	SORBS3	2.6304e+06	2.68968e+06	2.78282e+06	2.45291e+06	2.49684e+06	2.48653e+06	-0.123511	1.81616	-	-	44.1	14	-
699	Protein-tyrosine sulfotransferase 1	TPST1	284105	274623	306807	283178	272593	265841	-0.0740619	0.538219	-	-	14.9	5	-
700	Pre-mRNA-processing factor 17	CDC40	4.52946e+06	4.62829e+06	4.47582e+06	5.35711e+06	4.85609e+06	4.96124e+06	0.153326	1.98731	-	-	43.7	25	-
701	Beta-1,4-galactosyltransferase 3;N-acetyllactosamine synthase;Beta-N-acetylglucosaminylglycopeptide beta-1,4-galactosyltransferase;Beta-N-acetylglucosaminyl-glycolipid beta-1,4-galactosyltransferase	B4GALT3	278103	272585	325096	299643	273691	280753	-0.0326998	0.156571	-	-	12	5	-
702	Beta-1,4-galactosyltransferase 4;N-acetyllactosamine synthase;Lactotriaosylceramide beta-1,4-galactosyltransferase	B4GALT4	98043.3	97095.1	116288	102701	97683.6	91212.7	-0.0915749	0.433998	-	-	12.8	4	+
704	Nuclear export mediator factor NEMF	NEMF	6.45751e+06	6.03121e+06	5.94252e+06	6.46568e+06	6.22518e+06	6.3868e+06	0.0505039	0.544258	-	-	32.5	35	-
705	Glycylpeptide N-tetradecanoyltransferase 2	NMT2	1.44623e+06	1.44492e+06	1.54109e+06	1.58481e+06	1.41885e+06	1.41582e+06	-0.00551964	0.0331648	-	-	34.1	14	-
706	Cyclin-T1	CCNT1	3.30386e+06	3.28826e+06	3.2322e+06	3.55665e+06	3.42279e+06	3.26591e+06	0.0597291	0.676155	-	-	18.3	14	-
707	Mitotic checkpoint serine/threonine-protein kinase BUB1 beta	BUB1B	1.82524e+06	1.58515e+06	1.69187e+06	1.54348e+06	1.46218e+06	2.23642e+06	0.014723	0.0361346	-	-	20.9	19	-
708	Procollagen-lysine,2-oxoglutarate 5-dioxygenase 3	PLOD3	1.091e+07	1.06803e+07	1.10621e+07	1.10526e+07	1.15e+07	1.13895e+07	0.0558313	0.761717	-	-	38.8	31	-
709	Eukaryotic translation initiation factor 4E type 2	EIF4E2	1.77034e+06	1.78153e+06	1.89448e+06	1.62072e+06	1.55526e+06	1.62236e+06	-0.182353	2.41315	-	-	51.3	9	-
710	Cyclin-T2	CCNT2	156412	138138	174683	185386	168405	167567	0.157001	0.857972	-	-	5.9	3	-
711	Protein diaphanous homolog 1	DIAPH1	1.08776e+07	1.00104e+07	1.04793e+07	9.34624e+06	9.92227e+06	9.32416e+06	-0.133382	1.72625	-	-	34	47	-
712	15 kDa selenoprotein	SEP15	2.06359e+06	2.00857e+06	2.02488e+06	1.73679e+06	2.12907e+06	2.15089e+06	-0.0258591	0.124519	-	-	26.7	5	-
714	Tetraspanin-3	TSPAN3	3.45338e+06	3.76987e+06	4.38428e+06	5.05004e+06	4.45528e+06	4.19769e+06	0.242181	1.51093	-	-	21.7	5	-
715	Exocyst complex component 3	EXOC3	573103	589738	625212	565623	533949	499054	-0.162493	1.4824	-	-	22	16	-
716	High affinity cAMP-specific and IBMX-insensitive 3,5-cyclic phosphodiesterase 8A	PDE8A	145501	157726	161454	134574	108738	122930	-0.34749	2.28245	-	-	6.2	4	-
720	Monocarboxylate transporter 2	SLC16A7	1.58842e+06	1.66826e+06	1.83705e+06	1.94116e+06	1.61025e+06	1.61672e+06	0.0179845	0.0786366	-	-	10	7	-
721	Cell cycle checkpoint protein RAD1	RAD1	869099	848966	915132	859392	881441	859819	-0.017331	0.134713	-	-	26.2	7	-
722	Protein arginine N-methyltransferase 3	PRMT3	2.57132e+06	2.59523e+06	2.53652e+06	2.26865e+06	2.39426e+06	2.37344e+06	-0.130944	1.91426	-	-	25.2	13	-
724	Importin subunit alpha-7	KPNA6	1.52926e+06	1.57315e+06	1.55635e+06	1.21328e+06	1.27879e+06	1.15988e+06	-0.352332	4.15279	-	-	12.3	8	-
725	UDP-glucose 6-dehydrogenase	UGDH	2.0647e+07	2.09899e+07	2.11064e+07	2.0869e+07	2.16923e+07	1.93626e+07	-0.0204965	0.167934	-	-	59.7	32	-
726	Catenin delta-1	CTNND1	9.41048e+06	9.00752e+06	9.27328e+06	8.82716e+06	9.05428e+06	8.5587e+06	-0.0668455	0.884682	-	-	50.9	43	-
727	Protein-S-isoprenylcysteine O-methyltransferase	ICMT	287549	293760	303253	296857	283385	301671	-0.00448645	0.0264572	-	-	12.7	4	-
730	Dolichol-phosphate mannosyltransferase subunit 1	DPM1	8.60234e+06	9.05519e+06	9.63112e+06	9.36666e+06	8.88147e+06	7.46306e+06	-0.0910253	0.525631	-	-	40.4	15	-
731	General vesicular transport factor p115	USO1	9.73016e+06	9.40619e+06	9.89931e+06	9.25251e+06	9.26131e+06	9.13218e+06	-0.0704604	1.01949	-	-	46.9	40	-
732	Thiamine transporter 1	SLC19A2	211423	217108	233874	283329	251741	234987	0.214244	1.5073	-	-	13.7	4	-
733	Target of Myb protein 1	TOM1	776043	728345	816148	748766	678208	711713	-0.11735	1.03739	-	-	19.7	7	-
737	Coiled-coil domain-containing protein 22	CCDC22	597381	602373	613101	568861	532633	528797	-0.153834	1.75143	-	-	27.1	12	-
738	Polyglutamine-binding protein 1	PQBP1	3.59967e+06	3.22628e+06	3.02059e+06	3.50767e+06	3.88829e+06	3.85495e+06	0.194599	1.65464	-	-	44.7	10	-
739	Mitochondrial import inner membrane translocase subunit Tim17-B	TIMM17B	564348	579677	636575	650571	616939	578748	0.0525353	0.34064	-	-	25.6	4	-
740	PRA1 family protein 2	PRAF2	2.31115e+06	2.32865e+06	2.33997e+06	2.86125e+06	2.60149e+06	2.51228e+06	0.190129	2.17536	-	-	19.1	5	-
741	H/ACA ribonucleoprotein complex subunit 4	DKC1	1.18366e+07	1.04123e+07	9.97986e+06	1.33256e+07	1.5057e+07	1.50308e+07	0.431305	3.58366	-	-	50	25	-
743	Eukaryotic translation initiation factor 5B	EIF5B	2.62929e+07	2.55076e+07	2.41768e+07	2.69882e+07	2.83454e+07	2.86904e+07	0.145594	1.91893	-	-	48.5	61	-
744	Endothelial differentiation-related factor 1	EDF1	1.05323e+07	1.1864e+07	1.13066e+07	1.44058e+07	1.26434e+07	1.20919e+07	0.213503	1.81996	-	-	69.5	12	-
747	DnaJ homolog subfamily A member 2	DNAJA2	1.99914e+07	1.90212e+07	1.914e+07	1.8775e+07	2.04717e+07	2.1437e+07	0.0596555	0.529087	-	-	43.9	24	-
748	Bromodomain-containing protein 4	BRD4	664488	661277	702049	703968	621302	643438	-0.0441551	0.309152	-	-	8.6	10	-
751	Sphingomyelin phosphodiesterase 2	SMPD2	1.3666e+06	1.4048e+06	1.44026e+06	1.61418e+06	1.45337e+06	1.45831e+06	0.102404	1.02518	-	-	41.8	17	-
752	F-box-like/WD repeat-containing protein TBL1X	TBL1X	932694	944811	962069	832578	793930	837892	-0.204737	2.67838	-	-	23.1	9	-
753	Beta-1,4-galactosyltransferase 2;Lactose synthase A protein;N-acetyllactosamine synthase;Beta-N-acetylglucosaminylglycopeptide beta-1,4-galactosyltransferase;Beta-N-acetylglucosaminyl-glycolipid beta-1,4-galactosyltransferase	B4GALT2	80732.9	86121.3	86936.9	81356.8	70403.5	74621.5	-0.166665	1.04014	-	-	16	4	+
754	Cathepsin L2	CTSV	360418	391973	367609	239598	222116	253376	-0.648464	5.04615	+	-	17.4	5	-
755	Checkpoint protein HUS1	HUS1	620210	618517	591684	452924	499704	601940	-0.245478	1.50314	-	-	27.9	8	-
756	Prefoldin subunit 1	PFDN1	1.25928e+06	1.38031e+06	1.29081e+06	1.54921e+06	1.43953e+06	1.55421e+06	0.209145	2.37437	-	-	54.9	9	-
757	Protein phosphatase 1 regulatory subunit 11	PPP1R11	638863	628299	652771	782198	755293	787331	0.276003	3.48607	-	-	60.3	6	-
761	mRNA-capping enzyme;Polynucleotide 5-triphosphatase;mRNA guanylyltransferase	RNGTT	176122	167352	145884	105195	102250	106289	-0.637041	4.28653	+	-	6.9	4	-
762	ATP-binding cassette sub-family B member 7, mitochondrial	ABCB7	2.20135e+06	2.19952e+06	2.35021e+06	2.18748e+06	2.11374e+06	2.01559e+06	-0.0960311	1.06626	-	-	19.7	16	-
764	SLIT-ROBO Rho GTPase-activating protein 2	SRGAP2	1.36541e+06	1.33124e+06	1.39525e+06	1.32884e+06	1.27711e+06	1.29863e+06	-0.0675276	0.790232	-	-	18.5	20	-
765	Carboxyl-terminal PDZ ligand of neuronal nitric oxide synthase protein	NOS1AP	886831	801889	912744	898084	895764	816292	0.00559434	0.029581	-	-	26.5	13	-
766	Immunoglobulin superfamily member 3	IGSF3	3.6359e+06	3.75738e+06	3.95404e+06	4.08016e+06	3.87741e+06	3.69127e+06	0.037491	0.311859	-	-	28.2	31	-
768	Putative tyrosine-protein phosphatase auxilin	DNAJC6	51384.7	49247.1	57601.9	51725.4	49103.9	42186.2	-0.148004	0.649624	-	-	4.3	3	+
769	Glycosaminoglycan xylosylkinase	FAM20B	593912	585965	594063	559357	566047	536212	-0.0947282	1.04264	-	-	27.6	9	-
770	EF-hand calcium-binding domain-containing protein 14	EFCAB14	2.09692e+06	2.062e+06	2.39181e+06	2.54554e+06	2.35747e+06	2.20566e+06	0.118667	0.866382	-	-	31.1	14	-
772	WD repeat-containing protein 1	WDR1	2.57482e+07	2.66864e+07	2.61669e+07	2.65396e+07	2.5647e+07	2.60127e+07	-0.00738942	0.071798	-	-	64.9	35	-
773	Frizzled-7	FZD7	535636	557828	536075	475917	485668	543500	-0.11685	0.98923	-	-	5.7	4	-
775	Low-density lipoprotein receptor-related protein 4	LRP4	180162	185156	205748	220065	194083	199312	0.103574	0.63645	-	-	4.6	7	-
776	Probable phospholipid-transporting ATPase IIA	ATP9A	2.90174e+06	2.91672e+06	3.2268e+06	3.37813e+06	3.21873e+06	2.94838e+06	0.0770884	0.590804	-	-	20.2	22	-
777	NEDD4-binding protein 1	N4BP1	352712	322924	348779	359638	337155	337164	0.0138038	0.0809343	-	-	11.5	8	-
778	Rho-associated protein kinase 2	ROCK2	1.25902e+07	1.23449e+07	1.28153e+07	1.09952e+07	1.09906e+07	1.09028e+07	-0.198747	3.36987	-	-	37.8	62	-
779	Microfibrillar-associated protein 3-like	MFAP3L	618906	644772	673003	777491	690177	658096	0.131656	1.01351	-	-	10	3	-
780	CLIP-associating protein 2	CLASP2	1.32441e+06	1.31981e+06	1.41231e+06	1.26638e+06	1.24783e+06	1.20646e+06	-0.124271	1.51058	-	-	15.3	22	-
782	Copine-3	CPNE3	1.95856e+07	1.92168e+07	1.86917e+07	1.60764e+07	1.72173e+07	2.03352e+07	-0.107259	0.693192	-	-	42.1	25	-
784	DEP domain-containing protein 5	DEPDC5	410655	432390	441972	477707	420611	403474	0.0156239	0.0774667	-	-	8.3	10	-
785	Autophagy-related protein 13	ATG13	919566	906341	978180	1.03626e+06	1.02388e+06	970630	0.112367	1.21157	-	-	26.5	10	-
786	ICOS ligand	ICOSLG	340053	346351	351498	371446	334920	336900	0.00592533	0.0332807	-	-	10.7	4	-
787	Huntingtin-interacting protein 1-related protein	HIP1R	5.49242e+06	5.33793e+06	5.82264e+06	5.10294e+06	5.03572e+06	4.92021e+06	-0.144383	1.97295	-	-	44.2	47	-
788	E3 ubiquitin-protein ligase BRE1B	RNF40	560588	540879	528295	481056	425230	457646	-0.258302	2.5749	-	-	16.4	15	-
790	Zinc finger CCCH domain-containing protein 11A	ZC3H11A	260517	240584	250525	248740	195834	211823	-0.201914	1.24079	-	-	12.1	8	-
791	Clustered mitochondria protein homolog	CLUH	1.02442e+07	9.77363e+06	9.91068e+06	8.68866e+06	9.11076e+06	9.08715e+06	-0.154694	2.3864	-	-	42.7	48	-
792	TSC22 domain family protein 2	TSC22D2	1.34691e+06	1.36198e+06	1.46433e+06	1.44994e+06	1.34476e+06	1.36278e+06	-0.00523651	0.0345437	-	-	7.1	5	-
793	Lysine-specific demethylase 4A	KDM4A	115545	103038	134938	123902	115059	109564	-0.013522	0.0443017	-	-	3.4	3	-
794	DnaJ homolog subfamily C member 13	DNAJC13	5.39728e+06	5.46271e+06	5.68732e+06	5.52075e+06	5.2381e+06	5.07333e+06	-0.0642521	0.716374	-	-	35.8	69	-
795	Phosphatase and actin regulator 2	PHACTR2	3.00319e+06	3.22727e+06	3.36108e+06	3.74333e+06	3.16047e+06	3.13508e+06	0.062408	0.36979	-	-	31.9	18	-
796	Serine/threonine-protein phosphatase 6 regulatory subunit 2	PPP6R2	5.92727e+06	6.47139e+06	6.07956e+06	5.4955e+06	5.4568e+06	5.42608e+06	-0.173063	2.45422	-	-	33.1	26	-
797	CCR4-NOT transcription complex subunit 3	CNOT3	3.88397e+06	3.81344e+06	3.76214e+06	3.8598e+06	4.09186e+06	3.83885e+06	0.040593	0.441794	-	-	20.1	17	-
798	Ankyrin repeat domain-containing protein 17	ANKRD17	3.38254e+06	3.18485e+06	3.27342e+06	3.10747e+06	3.18688e+06	3.09923e+06	-0.0667806	0.849789	-	-	11.7	27	-
799	Paired amphipathic helix protein Sin3b	SIN3B	63392.7	69149.4	75094.9	75340.2	76701.5	349720	0.872685	0.917756	-	-	3.2	3	-
801	DnaJ homolog subfamily B member 6	DNAJB6	968924	912342	983581	854775	913974	934054	-0.0842661	0.789629	-	-	31.9	9	-
802	Xylulose kinase	XYLB	70474.2	88340.8	86783.4	134443	111192	114059	0.552672	2.9463	+	-	13.2	4	+
804	Low-density lipoprotein receptor-related protein 5	LRP5	189915	231180	214807	225205	173311	194208	-0.10507	0.436281	-	-	6.4	9	-
806	Ubiquinone biosynthesis protein COQ9, mitochondrial	COQ9	2.78291e+06	2.66255e+06	3.06323e+06	2.92703e+06	2.7107e+06	2.62074e+06	-0.0421279	0.279483	-	-	38.7	8	-
807	Gamma-glutamylcyclotransferase	GGCT	4.48377e+06	4608400	4.66678e+06	9.43495e+06	7.35649e+06	8.92483e+06	0.894484	5.58259	+	-	53.7	11	-
808	NADH dehydrogenase [ubiquinone] iron-sulfur protein 7, mitochondrial	NDUFS7	3.0141e+06	2.73127e+06	2.94629e+06	2.13789e+06	2.21948e+06	2.387e+06	-0.366197	3.82733	-	-	19.4	5	-
810	Reticulon-2	RTN2	701119	700175	709185	865447	794088	769899	0.201292	2.19047	-	-	18.3	9	-
811	NADH dehydrogenase [ubiquinone] iron-sulfur protein 2, mitochondrial	NDUFS2	4.86303e+06	4.83059e+06	4.90777e+06	4.88097e+06	5.01316e+06	4.84796e+06	0.0137151	0.142721	-	-	49.5	21	-
812	Zinc finger protein ZPR1	ZPR1	2.75776e+06	2.6757e+06	2.82262e+06	3.46724e+06	2.95086e+06	3.52586e+06	0.264149	2.37871	-	-	50.5	20	-
813	Ubiquitin carboxyl-terminal hydrolase 12	USP12	241839	237181	270265	255077	268814	245178	0.0389875	0.21597	-	-	7.6	3	-
814	Protein NipSnap homolog 2	GBAS	5.54399e+06	5.5103e+06	5.24627e+06	4.22148e+06	4.99714e+06	5.12128e+06	-0.189665	1.56623	-	-	37.4	11	-
816	Semaphorin-7A	SEMA7A	342789	346869	392201	440624	367711	376715	0.129429	0.768613	-	-	11.4	7	-
817	Hyaluronan mediated motility receptor	HMMR	1.57827e+06	1.54356e+06	1.60544e+06	1.41976e+06	1.32112e+06	1.3191e+06	-0.220201	2.83867	-	-	34.5	21	-
821	Tubulin-specific chaperone A	TBCA	3.18195e+06	3.29878e+06	3.13033e+06	3.93342e+06	3.52616e+06	4.90356e+06	0.34985	2.07407	-	-	75	13	-
822	V-type proton ATPase subunit G 1	ATP6V1G1	2.94479e+06	2.94244e+06	2.96212e+06	2.84154e+06	3.00527e+06	2.83319e+06	-0.0284058	0.291751	-	-	51.7	8	-
823	Vacuolar protein sorting-associated protein 4B	VPS4B	4.44992e+06	4.48896e+06	4.55258e+06	3.59236e+06	3.81311e+06	3.97141e+06	-0.247098	3.26848	-	-	34.2	15	-
824	Mannose-P-dolichol utilization defect 1 protein	MPDU1	247934	283772	335473	301051	281574	294646	0.0272072	0.0977904	-	-	10.8	3	-
825	Ectonucleoside triphosphate diphosphohydrolase 6	ENTPD6	1.04855e+06	1.02019e+06	1.19245e+06	1.10757e+06	1.05266e+06	1.0416e+06	-0.0236364	0.13771	-	-	20.6	9	-
826	Ectonucleoside triphosphate diphosphohydrolase 5	ENTPD5	381602	428757	459466	483973	431086	416840	0.0700687	0.363536	-	-	13.3	5	-
827	Zinc finger protein 217	ZNF217	146251	156419	158829	159356	134724	151581	-0.0529934	0.266365	-	-	6.3	6	-
828	Core histone macro-H2A.1	H2AFY	5.15211e+06	4.25231e+06	3.77152e+06	4.63666e+06	5.47837e+06	5.09372e+06	0.215666	1.11769	-	-	47.8	17	-
829	SH3 domain-binding glutamic acid-rich-like protein	SH3BGRL	8.05479e+06	8.20294e+06	8.34144e+06	9.09329e+06	8.87366e+06	8.09814e+06	0.0818789	0.864729	-	-	81.6	11	-
830	Filamin-B	FLNB	7.17273e+07	7.0435e+07	7.21751e+07	6.83993e+07	7.24184e+07	6.90214e+07	-0.0309786	0.327857	-	-	58.6	140	-
831	Nuclear receptor corepressor 1	NCOR1	211917	211428	214627	240624	220533	204134	0.0572663	0.336181	-	-	7.3	6	-
832	Vesicle-associated membrane protein 4	VAMP4	273244	301149	323277	364395	320666	335872	0.187016	1.33973	-	-	37.1	4	-
833	NADH dehydrogenase [ubiquinone] iron-sulfur protein 6, mitochondrial	NDUFS6	4.12854e+06	4.29883e+06	3.9674e+06	4.87584e+06	5.2019e+06	5.00291e+06	0.283228	3.69694	-	-	66.9	7	-
834	Peroxisomal membrane protein PEX14	PEX14	3.20957e+06	3.12748e+06	3.37947e+06	3.09238e+06	3.23396e+06	2.87914e+06	-0.07884	0.741076	-	-	44.3	12	-
835	Tripartite motif-containing protein 3	TRIM3	24271.7	23815.1	27467.1	28739.3	23211.6	20593.6	-0.0695967	0.188245	-	-	6.6	4	+
836	Large neutral amino acids transporter small subunit 3	SLC43A1	179395	187063	207823	224018	198376	176830	0.0573976	0.238435	-	-	7.3	3	-
837	Citrate synthase, mitochondrial	CS	1.35697e+07	1.36313e+07	1.29394e+07	1.24938e+07	1.36089e+07	1.27534e+07	-0.0474796	0.486616	-	-	25.3	15	-
838	Sperm-associated antigen 7	SPAG7	3.63862e+06	3.87082e+06	3.83264e+06	4.2437e+06	4.19256e+06	4.21462e+06	0.158062	2.3991	-	-	43.2	13	-
839	Vesicle-trafficking protein SEC22b	SEC22B	5.56198e+06	5.80672e+06	5.75858e+06	5.85829e+06	5.8403e+06	5.70286e+06	0.0230576	0.250151	-	-	64.7	16	-
840	Pre-mRNA-processing factor 40 homolog A	PRPF40A	2.2571e+06	2.2416e+06	2.21052e+06	2.26734e+06	1.89315e+06	1.93589e+06	-0.142867	1.18222	-	-	20	19	-
841	Transforming acidic coiled-coil-containing protein 1	TACC1	5.62643e+06	5.58494e+06	5.60951e+06	4.87835e+06	4.91375e+06	5.19598e+06	-0.167007	2.56048	-	-	41.9	27	-
842	Nucleoside diphosphate kinase 6	NME6	1.33327e+06	1.40431e+06	1.41354e+06	1.29173e+06	1.13378e+06	1.28235e+06	-0.164974	1.60178	-	-	38.7	8	-
844	Metaxin-2	MTX2	1.65431e+06	1.65075e+06	1.66135e+06	1.6344e+06	1.65793e+06	1.53201e+06	-0.0427141	0.420749	-	-	19	6	-
845	Vacuolar protein sorting-associated protein 26A	VPS26A	1.46839e+07	1.53517e+07	1.67414e+07	1.69867e+07	1.4145e+07	1.40372e+07	-0.0540372	0.287701	-	-	54.1	19	-
846	NADH dehydrogenase [ubiquinone] 1 beta subcomplex subunit 1	NDUFB1	813765	698506	804568	927383	873053	876351	0.211215	1.87999	-	-	36.2	4	-
847	Mitochondrial-processing peptidase subunit beta	PMPCB	4.02548e+06	3.88972e+06	3.93584e+06	3.89168e+06	4.08899e+06	3.9392e+06	0.00818089	0.0744	-	-	38.2	18	-
848	Histone deacetylase complex subunit SAP30	SAP30	91342.8	91250.6	87625.8	67694.3	72727	80763	-0.292421	1.97217	-	-	13.6	3	+
849	Mediator of RNA polymerase II transcription subunit 24	MED24	3.4238e+06	3.51489e+06	3.5962e+06	3.7392e+06	3.358e+06	3.15773e+06	-0.0421092	0.287459	-	-	29.6	24	-
850	Katanin p60 ATPase-containing subunit A1	KATNA1	1.25408e+06	1.71495e+06	1.47741e+06	1.34554e+06	1.26217e+06	1.26588e+06	-0.187878	1.02921	-	-	26.3	12	-
851	Cytokine receptor-like factor 1	CRLF1	364578	363342	399668	382057	379333	365897	0.000776684	0.00431346	-	-	17.1	7	-
852	PC4 and SFRS1-interacting protein	PSIP1	9.35251e+06	8.85298e+06	8.98481e+06	1.07056e+07	1.03931e+07	9.82549e+06	0.185123	2.52572	-	-	33.8	24	-
853	Erlin-1	ERLIN1	1.72481e+07	1.68733e+07	1.70637e+07	1.71949e+07	1.75972e+07	1.64529e+07	0.0011839	0.0101179	-	-	35.6	16	-
854	Glypican-4;Secreted glypican-4	GPC4	1.20642e+06	1.09581e+06	1.11616e+06	1.16128e+06	1.11924e+06	1.2202e+06	0.034688	0.257092	-	-	30.9	13	-
855	NADH dehydrogenase [ubiquinone] iron-sulfur protein 3, mitochondrial	NDUFS3	1.08802e+07	1.14513e+07	1.10157e+07	1.13784e+07	1.10717e+07	1.06507e+07	-0.0108811	0.0961663	-	-	55.7	18	-
856	Serine/arginine-rich splicing factor 10	SRSF10	2.25105e+06	1.95982e+06	1.90206e+06	2.4875e+06	2.47567e+06	2.53667e+06	0.298857	2.88618	-	-	48.5	11	-
857	Geminin	GMNN	1.90716e+06	1.94018e+06	1.94518e+06	2.07916e+06	2.38091e+06	2.14343e+06	0.186639	2.03493	-	-	44	10	-
858	Ceroid-lipofuscinosis neuronal protein 5	CLN5	3.45406e+06	3.44477e+06	3.51489e+06	3.48263e+06	3.61182e+06	3.43569e+06	0.0157737	0.154984	-	-	24.6	10	-
859	Tumor necrosis factor receptor superfamily member 21	TNFRSF21	80062.8	82849.8	87396.5	95446.9	82941.1	80776.7	0.0471725	0.206313	-	-	5.6	3	+
860	Enoyl-CoA delta isomerase 2, mitochondrial	ECI2	6.40303e+06	6.74199e+06	6.41162e+06	5.85547e+06	5.95128e+06	5.96235e+06	-0.137917	2.16394	-	-	48.2	19	-
861	KH domain-containing, RNA-binding, signal transduction-associated protein 3	KHDRBS3	311580	294672	317894	306291	271960	282509	-0.103555	0.793621	-	-	10	3	-
862	Transcriptional adapter 3	TADA3	572898	568555	590869	444758	435409	549014	-0.285395	1.97874	-	-	36.3	12	-
863	Polycomb protein EED	EED	693208	681811	684442	657521	625684	648097	-0.0929694	1.06386	-	-	27	9	-
864	Barrier-to-autointegration factor;Barrier-to-autointegration factor, N-terminally processed	BANF1	7.04273e+06	7.00224e+06	6.27752e+06	2.46377e+06	3.46117e+06	4.45554e+06	-1.00881	3.4762	+	-	59.6	8	-
865	Splicing factor 3B subunit 1	SF3B1	2.90473e+07	2.84167e+07	2.89369e+07	2.9906e+07	2.89527e+07	2.70963e+07	-0.00860806	0.0685653	-	-	53	64	-
866	Cold shock domain-containing protein E1	CSDE1	1.26917e+07	1.24945e+07	1.30257e+07	1.10958e+07	1.14812e+07	1.15924e+07	-0.161352	2.58784	-	-	55.4	48	-
867	WW domain-binding protein 4	WBP4	3.32738e+06	3.23598e+06	3.21211e+06	3.75912e+06	3.60974e+06	3.44588e+06	0.145016	1.95024	-	-	34.3	11	-
868	Interferon-inducible double-stranded RNA-dependent protein kinase activator A	PRKRA	591175	584165	548224	430365	489130	538914	-0.246298	1.78232	-	-	39	12	-
869	Low-density lipoprotein receptor-related protein 6	LRP6	493038	521537	586614	596681	503829	518215	0.015522	0.0648978	-	-	7.5	10	-
870	Ribosomal protein S6 kinase alpha-5	RPS6KA5	399573	395384	436011	359336	319904	328848	-0.28856	2.59454	-	-	14.3	9	-
871	Mediator of RNA polymerase II transcription subunit 6	MED6	468853	439090	486778	367554	376771	407404	-0.27627	2.6104	-	-	26.9	7	-
872	E3 ubiquitin-protein ligase MYCBP2	MYCBP2	418591	417783	460433	454624	386307	429250	-0.0316826	0.165116	-	-	4.5	19	-
873	2-amino-3-ketobutyrate coenzyme A ligase, mitochondrial	GCAT	219743	217379	236594	230425	193806	206482	-0.0978381	0.591966	-	-	16.5	4	-
874	Nucleoplasmin-3	NPM3	1.46771e+07	1.35943e+07	1.34891e+07	1.80176e+07	1.68197e+07	1.79896e+07	0.339455	4.09593	-	-	44.9	7	-
875	Acyl-protein thioesterase 1	LYPLA1	1.93631e+06	1.92267e+06	1.92982e+06	2.70646e+06	2.77014e+06	2.89033e+06	0.530904	6.11421	+	-	18.2	4	-
876	GTPase Era, mitochondrial	ERAL1	310762	297861	291198	255167	246746	263038	-0.234236	2.39233	-	-	20.1	7	-
877	Protein CREG1	CREG1	972334	996433	1.05788e+06	955816	954975	1.03605e+06	-0.0387036	0.295818	-	-	20	4	-
878	U5 small nuclear ribonucleoprotein 200 kDa helicase	SNRNP200	3.43275e+07	3.38756e+07	3.44666e+07	3.0266e+07	3.05868e+07	2.89451e+07	-0.193626	3.0621	-	-	51.1	112	-
879	Mitochondrial tRNA-specific 2-thiouridylase 1	TRMU	417406	421310	452520	386995	380293	404820	-0.139202	1.36159	-	-	41.6	14	-
880	TIP41-like protein	TIPRL	2.31072e+06	2.27333e+06	2.34594e+06	2.10199e+06	2.03975e+06	2.14707e+06	-0.14027	2.05595	-	-	44.9	12	-
881	TOM1-like protein 1	TOM1L1	886490	925165	957615	876128	855228	852458	-0.0993936	1.12192	-	-	26.6	7	-
883	Surfeit locus protein 6	SURF6	9.3832e+06	7.74558e+06	6.71553e+06	1.1312e+07	1.13615e+07	1.2707e+07	0.580822	3.29092	+	-	38	22	-
884	Protein phosphatase 1B	PPM1B	1.60069e+06	1.6348e+06	1.69945e+06	2.08077e+06	1.75902e+06	1.91824e+06	0.219598	2.10058	-	-	36.3	14	-
885	Arf-GAP with dual PH domain-containing protein 1	ADAP1	102851	112664	110725	99837.1	103466	120974	-0.0126879	0.0480187	-	-	17.1	5	-
886	Small subunit processome component 20 homolog	UTP20	1.50326e+06	1.44286e+06	1.5264e+06	1.60221e+06	1.41747e+06	1.39235e+06	-0.0220876	0.138507	-	-	12.8	35	-
887	Nuclear pore complex protein Nup155	NUP155	9.46078e+06	9.20726e+06	9.40008e+06	9.77974e+06	9.19187e+06	8.98306e+06	-0.00668099	0.0551616	-	-	32.5	42	-
888	Protein XRP2	RP2	1.4013e+06	1.38976e+06	1.46888e+06	1.5131e+06	1.43814e+06	1.41291e+06	0.0346869	0.310722	-	-	20.3	10	-
890	Serine/threonine-protein kinase 16	STK16	95903.5	108661	131943	130309	146356	130054	0.283711	1.37604	-	-	12.5	4	-
891	WD repeat and HMG-box DNA-binding protein 1	WDHD1	2.65367e+06	2.59983e+06	2.74785e+06	2.69299e+06	2.45144e+06	2.44368e+06	-0.0776077	0.781725	-	-	23.9	25	-
892	Cartilage-associated protein	CRTAP	4.01439e+06	3.9374e+06	4.18356e+06	4.18627e+06	4.30423e+06	4.22171e+06	0.0673647	0.875451	-	-	39.2	17	-
893	Calcium-binding mitochondrial carrier protein Aralar1	SLC25A12	9.03795e+06	9.32399e+06	9.89741e+06	9.55012e+06	9.3354e+06	8.20159e+06	-0.063287	0.460433	-	-	38.8	26	-
894	UDP-GalNAc:beta-1,3-N-acetylgalactosaminyltransferase 1	B3GALNT1	1.75312e+06	1.9613e+06	1.6912e+06	1.76022e+06	1.92125e+06	1.80032e+06	0.0220912	0.131781	-	-	12.7	3	-
895	DNA repair protein RAD51 homolog 4	RAD51D	72141.6	67402.7	79890.1	71369.4	64807.8	63747	-0.132608	0.685069	-	-	11.6	3	+
896	Paralemmin-1	PALM	4.0733e+06	4.03365e+06	4.22573e+06	4.92743e+06	4.66468e+06	4.51696e+06	0.193493	2.62119	-	-	56.3	20	-
897	Renin receptor	ATP6AP2	1.00413e+06	1.01723e+06	1.0755e+06	1.14267e+06	1.08333e+06	1.18208e+06	0.137867	1.52934	-	-	33	12	-
898	Ribonuclease H2 subunit A	RNASEH2A	1.22117e+06	1.25758e+06	1.27451e+06	1.15031e+06	1.13753e+06	1.15615e+06	-0.123867	1.7086	-	-	39.8	12	-
899	Cell division cycle protein 123 homolog	CDC123	1.80435e+06	1.77569e+06	1.79071e+06	1.48906e+06	1.59225e+06	1.64183e+06	-0.186539	2.36438	-	-	33	10	-
900	Ribonuclease P protein subunit p20	POP7	258863	254961	259092	266181	257300	302999	0.0930819	0.619854	-	-	18.6	3	-
901	Ribonuclease P protein subunit p40	RPP40	2.60551e+06	2.50999e+06	2.74472e+06	3.2345e+06	3.24306e+06	3.33625e+06	0.321073	4.1113	-	-	30	10	-
902	Eukaryotic translation initiation factor 3 subunit G	EIF3G	1.60061e+07	1.68355e+07	1.57274e+07	1.40196e+07	1.42182e+07	1.4049e+07	-0.199251	3.07233	-	-	56.9	24	-
905	Carbonyl reductase [NADPH] 3	CBR3	46273.2	52228.5	51019.4	39774.7	38926.4	39241	-0.340366	2.21414	-	-	35.7	6	+
906	26S proteasome non-ATPase regulatory subunit 10	PSMD10	2.10911e+06	1.99854e+06	2.04942e+06	1.67674e+06	1.89939e+06	1.88585e+06	-0.174796	1.83496	-	-	54	12	-
907	AP-1 complex subunit gamma-like 2	AP1G2	407313	416715	424383	385084	379046	373267	-0.13427	1.49849	-	-	15.3	10	-
908	CAAX prenyl protease 1 homolog	ZMPSTE24	1.05673e+07	1.1231e+07	1.17226e+07	1.2522e+07	1.26217e+07	1.12931e+07	0.119806	1.17036	-	-	30.5	16	-
909	Lathosterol oxidase	SC5D	1.41716e+06	1.59239e+06	1.70826e+06	1.774e+06	1.47781e+06	1.5826e+06	0.0353467	0.163315	-	-	7.7	3	-
910	Protein phosphatase 1 regulatory subunit 37	PPP1R37	163573	181449	212239	178285	147296	167231	-0.173482	0.815567	-	-	10.1	6	-
912	Isocitrate dehydrogenase [NADP] cytoplasmic	IDH1	2.45871e+07	2.61405e+07	2.64171e+07	2.80935e+07	2.76777e+07	2.61218e+07	0.0861853	1.01003	-	-	46.4	22	-
913	Glutamyl-tRNA(Gln) amidotransferase subunit B, mitochondrial	GATB	53592.6	53493.5	65602.1	74350.5	65799	68536.4	0.278046	1.49341	-	-	6.5	3	+
914	Protein SCO1 homolog, mitochondrial	SCO1	2.95153e+06	3.03895e+06	3.00476e+06	2.76379e+06	2.71505e+06	3.13198e+06	-0.0658602	0.541454	-	-	24.6	8	-
915	Attractin	ATRN	5.01341e+06	5.17476e+06	5.27499e+06	5.51813e+06	5.28152e+06	5.07434e+06	0.0373001	0.36793	-	-	19.3	28	-
916	Putative hydrolase RBBP9	RBBP9	316388	315214	346779	274036	283711	283492	-0.21665	2.11777	-	-	25.3	4	-
917	Signal transducing adapter molecule 2	STAM2	1.44921e+06	1.44558e+06	1.56061e+06	1.32955e+06	1.24318e+06	1.34294e+06	-0.186221	2.15659	-	-	22.9	11	-
919	Diacylglycerol O-acyltransferase 1	DGAT1	392429	390016	424867	431049	383310	413782	0.0240862	0.139662	-	-	15.8	6	-
920	Cyclin-K	CCNK	2.36127e+06	2.576e+06	2.4698e+06	2.72215e+06	2.3631e+06	2.44768e+06	0.0225857	0.141848	-	-	31.9	15	-
921	Short-chain dehydrogenase/reductase 3	DHRS3	1.49806e+06	1.45289e+06	1.59549e+06	1.68569e+06	1.48503e+06	1.4544e+06	0.0227454	0.13137	-	-	41.7	10	-
923	PRA1 family protein 3	ARL6IP5	4.5934e+06	4.87629e+06	4.82475e+06	5.63852e+06	5.77442e+06	5.36194e+06	0.23065	3.14495	-	-	32.4	8	-
926	Pre-mRNA-splicing factor SPF27	BCAS2	1.92259e+06	1.91732e+06	1.90907e+06	1.25924e+06	1.24624e+06	1.51736e+06	-0.521104	4.11559	+	-	59.1	13	-
927	Dynactin subunit 3	DCTN3	1.52516e+06	1.47985e+06	1.58876e+06	1.43374e+06	1.50333e+06	1.43829e+06	-0.0700055	0.760762	-	-	40.3	9	-
928	DnaJ homolog subfamily C member 8	DNAJC8	7.73486e+06	7.32578e+06	7.44855e+06	7.07911e+06	7.91734e+06	7.28591e+06	-0.0158746	0.119203	-	-	37.5	12	-
929	Survival of motor neuron-related-splicing factor 30	SMNDC1	1.22168e+07	1.27772e+07	1.19472e+07	1.41815e+07	1.424e+07	1.46886e+07	0.223181	3.33724	-	-	54.6	14	-
930	ATP synthase subunit d, mitochondrial	ATP5H	1.94407e+07	1.85197e+07	1.91154e+07	1.50063e+07	1.70759e+07	1.5815e+07	-0.254684	3.00434	-	-	60.9	15	-
932	Flotillin-1	FLOT1	4.81223e+06	4.79393e+06	5.04205e+06	5.19035e+06	4.86024e+06	4.57637e+06	-0.00362003	0.0237341	-	-	56.4	22	-
933	Triple functional domain protein	TRIO	525202	512865	574948	555726	481553	487198	-0.0827686	0.532132	-	-	7	18	-
934	ATP synthase subunit g, mitochondrial	ATP5L	6.53406e+06	6.58984e+06	6.36177e+06	6.45522e+06	7.66322e+06	6.37142e+06	0.0674606	0.451645	-	-	59.2	8	-
935	Carboxypeptidase D	CPD	1.62908e+07	1.63562e+07	1.71072e+07	1.84612e+07	1.75546e+07	1.65256e+07	0.0775147	0.825361	-	-	39.8	52	-
936	Glutaredoxin-3	GLRX3	4.15258e+06	4.19658e+06	4.41593e+06	3.63772e+06	3.62982e+06	3.78398e+06	-0.2077	3.00729	-	-	41.2	16	-
937	Ribosomal L1 domain-containing protein 1	RSL1D1	3.49677e+07	3.01199e+07	2.62901e+07	3.52266e+07	3.62715e+07	4.09315e+07	0.305818	1.86562	-	-	45.9	36	-
938	Wolframin	WFS1	4.73226e+06	4.71658e+06	5.09446e+06	4.85452e+06	4.44845e+06	4.25656e+06	-0.102293	0.956953	-	-	29.6	25	-
939	ATP-dependent Clp protease ATP-binding subunit clpX-like, mitochondrial	CLPX	1.58526e+07	1.62124e+07	1.70343e+07	1.48152e+07	1.45782e+07	1.38989e+07	-0.181465	2.53161	-	-	54.8	40	-
941	Nebulette	NEBL	2.49793e+06	2.60477e+06	2.71639e+06	2.82917e+06	2.79646e+06	2.79597e+06	0.107919	1.41453	-	-	22.2	7	-
942	SEC14-like protein 2	SEC14L2	418796	408339	509114	469289	447071	425465	0.0120057	0.0479131	-	-	22.6	8	-
943	Stanniocalcin-2	STC2	405114	422074	486512	563229	506480	530535	0.287791	2.24107	-	-	18.5	4	-
944	Delta(14)-sterol reductase	TM7SF2	270576	268647	271620	262479	290526	275976	0.0306941	0.199328	-	-	7.9	4	-
945	Gamma-synuclein	SNCG	1.47922e+07	1.50164e+07	1.58867e+07	1.8087e+07	1.71679e+07	1.5704e+07	0.155539	1.61059	-	-	81.9	13	-
946	Probable cytosolic iron-sulfur protein assembly protein CIAO1	CIAO1	3.5434e+06	3.6423e+06	3.64974e+06	2.66181e+06	2.91328e+06	3.40003e+06	-0.279062	2.14605	-	-	38.9	12	-
947	cGMP-specific 3,5-cyclic phosphodiesterase	PDE5A	1.22791e+06	1.23218e+06	1.3399e+06	1.37953e+06	1.29155e+06	1.29254e+06	0.0613123	0.543625	-	-	24.6	22	-
948	DNA fragmentation factor subunit beta	DFFB	421404	395688	398929	432155	390412	418022	0.0281416	0.182387	-	-	20.1	5	-
949	AN1-type zinc finger protein 5	ZFAND5	1.33694e+06	1.25676e+06	1.23471e+06	1.23611e+06	1.32488e+06	1.39517e+06	0.046429	0.349034	-	-	49.3	9	-
950	Solute carrier family 22 member 5	SLC22A5	765106	787504	722661	683712	724155	732977	-0.0876043	0.826507	-	-	10.8	6	-
951	Signal recognition particle subunit SRP72	SRP72	9.75659e+06	8.87271e+06	8.94672e+06	8.25286e+06	8.72083e+06	8.55579e+06	-0.110283	1.30709	-	-	37.1	28	-
953	Decapping and exoribonuclease protein	DXO	169950	169941	175953	168650	159324	172808	-0.0433883	0.275115	-	-	8.6	3	-
954	N(G),N(G)-dimethylarginine dimethylaminohydrolase 1	DDAH1	4.70712e+06	4.81357e+06	5.13597e+06	5.6685e+06	5.39973e+06	5.65719e+06	0.191117	2.55184	-	-	64.2	18	-
955	ATP-dependent DNA helicase Q4	RECQL4	69470	78300.8	86770.1	77867.8	76171.3	77030.8	-0.0156352	0.0571388	-	-	7.3	6	+
956	ATP-dependent DNA helicase Q5	RECQL5	134171	140324	129299	130169	121499	146213	-0.0247205	0.106401	-	-	4.8	4	-
957	Unconventional prefoldin RPB5 interactor 1	URI1	3.82131e+06	3.87978e+06	4.152e+06	4.00443e+06	4.02203e+06	3.8343e+06	0.00154411	0.0113839	-	-	44	19	-
958	Galactosylgalactosylxylosylprotein 3-beta-glucuronosyltransferase 3	B3GAT3	1.61996e+06	1.59863e+06	1.64458e+06	1.49962e+06	1.46791e+06	1.42601e+06	-0.14672	2.08566	-	-	39.7	11	-
959	Metastasis-associated protein MTA2	MTA2	7.08535e+06	6.88116e+06	7.12511e+06	5.4597e+06	5.28944e+06	4.96715e+06	-0.42535	5.07002	-	-	34	23	-
960	Serine/threonine-protein kinase 10	STK10	725227	642971	703461	668212	671660	628326	-0.0727027	0.572075	-	-	18.8	17	-
961	Glutamine--fructose-6-phosphate aminotransferase [isomerizing] 2	GFPT2	2.04338e+06	1.99459e+06	2.09832e+06	2.16676e+06	1.98396e+06	2.02296e+06	0.00803443	0.0592388	-	-	33.4	20	-
962	Tubulin polymerization-promoting protein	TPPP	373146	380859	414679	442334	433480	392719	0.117869	0.901293	-	-	18.3	4	-
964	Ubiquitin-like protein ATG12	ATG12	564467	533571	531801	470727	540171	507488	-0.103926	0.844778	-	-	17.1	3	-
966	Mitochondrial import receptor subunit TOM70	TOMM70A	7.64321e+06	6.96155e+06	7.29512e+06	5.60765e+06	6.40778e+06	6.15315e+06	-0.270659	2.85972	-	-	55.3	30	-
967	Importin-13	IPO13	152431	151117	149039	133085	118294	135331	-0.229433	1.8007	-	-	7.3	6	-
968	Phospholipase DDHD2	DDHD2	3.30684e+06	3.38246e+06	3.66111e+06	3.60101e+06	3.39638e+06	3.36072e+06	0.0017864	0.0117737	-	-	41.2	25	-
969	Unconventional myosin-Id	MYO1D	2.72724e+06	2.70669e+06	2.78547e+06	2.55952e+06	2.50218e+06	2.32076e+06	-0.15608	1.97613	-	-	37.3	37	-
970	TOX high mobility group box family member 4	TOX4	1.14667e+06	1.1176e+06	1.20609e+06	1.06975e+06	1.18066e+06	1.18654e+06	-0.0148518	0.0957545	-	-	12.3	8	-
971	Protein-methionine sulfoxide oxidase MICAL2	MICAL2	26455.7	25511.7	31122.3	33881.8	27972.5	26155.5	0.0796491	0.236951	-	-	4.1	3	+
972	Uncharacterized protein KIAA0754	KIAA0754	582062	572148	602838	596581	536847	521054	-0.0888899	0.704113	-	-	4.7	16	-
973	Protein transport protein Sec24D	SEC24D	2.3259e+06	2.39154e+06	2.50231e+06	2.28534e+06	2.23936e+06	2.21021e+06	-0.0997678	1.2877	-	-	18.2	20	-
974	STAGA complex 65 subunit gamma	SUPT7L	108938	121772	142898	121750	129511	108946	-0.0473566	0.163519	-	-	7.5	3	-
975	E3 UFM1-protein ligase 1	UFL1	3.70699e+06	3.45069e+06	3.67713e+06	3.16259e+06	3.2757e+06	3.13408e+06	-0.178255	2.4675	-	-	37.7	28	-
976	Transmembrane and coiled-coil domains protein 1	TMCC1	430696	415186	451032	467649	427535	442361	0.0443451	0.316615	-	-	9.7	5	-
977	SAM and SH3 domain-containing protein 1	SASH1	14702.7	16062.8	23030.2	17730	15276.6	16714.9	-0.0882254	0.193856	-	-	4.1	4	+
978	CSC1-like protein 1	TMEM63A	215634	228427	252249	295741	263542	253021	0.222152	1.53501	-	-	5.7	4	-
979	FERM, RhoGEF and pleckstrin domain-containing protein 2	FARP2	275043	259918	344344	262711	318332	354360	0.0892206	0.287105	-	-	12.2	6	-
980	UBX domain-containing protein 7	UBXN7	3.55107e+06	3.44732e+06	3.65041e+06	3.24848e+06	3.40944e+06	3.40394e+06	-0.0817612	1.05031	-	-	30.3	14	-
982	Leucine-rich repeats and immunoglobulin-like domains protein 2	LRIG2	279433	297853	307839	330883	304553	279297	0.0451769	0.241677	-	-	8.8	9	-
983	SUN domain-containing protein 1	SUN1	3.88993e+06	3.82051e+06	3.96948e+06	4.10591e+06	3.79165e+06	3.84485e+06	0.00699808	0.0560571	-	-	30.6	25	-
984	Proline synthase co-transcribed bacterial homolog protein	PROSC	2.33212e+06	2.2846e+06	2.4409e+06	2.0871e+06	1.98406e+06	2.20075e+06	-0.171014	2.01536	-	-	39.6	10	-
985	Erlin-2	ERLIN2	4.37559e+06	4.35835e+06	4.31851e+06	4.44707e+06	4.4717e+06	4.23955e+06	0.0112657	0.106735	-	-	45.1	15	-
986	Pre-mRNA-processing factor 6	PRPF6	1.83836e+06	1.64097e+06	1.50669e+06	1.55162e+06	1.37286e+06	1.28244e+06	-0.244836	1.64834	-	-	25.8	23	-
987	Dickkopf-related protein 1;Dickkopf-related protein 2	DKK1;DKK2	67390.8	77463.2	77863	80330.9	67834.7	66660.3	-0.0540647	0.204792	-	-	6.8	3	+
988	Latrophilin-1	LPHN1	312381	320877	372698	391612	324079	308858	0.0231259	0.0818139	-	-	4.6	6	-
989	Pre-mRNA cleavage complex 2 protein Pcf11	PCF11	257900	262211	265593	308947	282297	276613	0.141895	1.24768	-	-	3.9	6	-
990	Protein furry homolog-like	FRYL	8.16016e+06	8.14474e+06	8.30448e+06	8.17712e+06	7.96917e+06	7.68343e+06	-0.0468612	0.577235	-	-	17.5	52	-
993	Endonuclease domain-containing 1 protein	ENDOD1	6.09989e+06	6.24846e+06	6.40176e+06	7.00649e+06	6.89969e+06	6.61663e+06	0.130189	1.92503	-	-	38	16	-
994	D-glucuronyl C5-epimerase	GLCE	2.17535e+06	2.10836e+06	2.28501e+06	2.26875e+06	2.27754e+06	2.13206e+06	0.0240173	0.195924	-	-	28.2	17	-
995	Glutaminase kidney isoform, mitochondrial	GLS	2.02037e+06	1.91321e+06	1.96877e+06	1.66035e+06	1.50916e+06	1.70506e+06	-0.277619	3.07655	-	-	22.2	12	-
996	HAUS augmin-like complex subunit 5	HAUS5	367929	355821	363117	349711	332506	326855	-0.107605	1.0475	-	-	11.4	7	-
997	F-box only protein 21	FBXO21	558977	692037	572816	615841	637623	583197	0.015845	0.0674925	-	-	8.4	5	-
999	Ubiquitin carboxyl-terminal hydrolase 19	USP19	4.55265e+06	4.64243e+06	4.78628e+06	4.30133e+06	4.12074e+06	4.33317e+06	-0.132459	1.94643	-	-	28.5	31	-
1000	WD repeat-containing protein 47	WDR47	2.14807e+06	2.12135e+06	2.27459e+06	2.29248e+06	2.20207e+06	2.12278e+06	0.016033	0.125292	-	-	24.4	17	-
1003	Protein transport protein Sec31A	SEC31A	6.03672e+06	5.91736e+06	6.26027e+06	5.65452e+06	5.68856e+06	5.5046e+06	-0.11228	1.68044	-	-	29.9	34	-
1004	Calsyntenin-1;Soluble Alc-alpha;CTF1-alpha	CLSTN1	1.0511e+06	1.02002e+06	1.04404e+06	1.00649e+06	1.01933e+06	1.03477e+06	-0.0254737	0.239411	-	-	14	14	-
1005	Protein HEXIM1	HEXIM1	1.69668e+07	1.72909e+07	1.67538e+07	1.83515e+07	1.89127e+07	1.90678e+07	0.143061	2.36845	-	-	32.9	16	-
1006	Tight junction protein ZO-3	TJP3	632657	670122	666313	638894	588738	561779	-0.139613	1.29071	-	-	12	10	-
1007	GTP-binding protein Di-Ras1	DIRAS1	802632	746248	813618	777772	814188	757725	-0.00745355	0.0476251	-	-	43.4	8	-
1008	Ribonuclease P protein subunit p14	RPP14	513387	517246	518155	554126	557699	629763	0.166744	1.57292	-	-	19.4	3	-
1009	G2/mitotic-specific cyclin-B2	CCNB2	1.46114e+06	1.39215e+06	1.49759e+06	1.47337e+06	1.42409e+06	1.32747e+06	-0.0430685	0.346553	-	-	39.7	14	-
1010	Protein YIF1A	YIF1A	394253	383728	425748	481740	429939	413173	0.136642	1.00509	-	-	19.8	4	-
1011	E3 ubiquitin-protein ligase UBR5	UBR5	3.17939e+06	3.30133e+06	3.48314e+06	2.98587e+06	2.81772e+06	2.78533e+06	-0.213887	2.66315	-	-	25.1	58	-
1012	Splicing factor, arginine/serine-rich 15	SCAF4	570298	583228	555540	647423	594525	586700	0.0964671	0.893406	-	-	5.4	5	-
1013	Sphingosine 1-phosphate receptor 2	S1PR2	108563	103564	109086	129967	132122	115215	0.229942	1.69329	-	-	11.6	3	-
1014	NADH dehydrogenase [ubiquinone] 1 beta subcomplex subunit 6	NDUFB6	2.75725e+06	2.78421e+06	2.72103e+06	3.17616e+06	2.92238e+06	2.94492e+06	0.129335	1.6894	-	-	47.7	8	-
1015	Mitofusin-2	MFN2	2.36076e+06	2.35578e+06	2.48478e+06	2.1383e+06	2.06843e+06	2.01787e+06	-0.210247	2.90039	-	-	16.2	11	-
1017	Dual specificity protein phosphatase 14	DUSP14	199940	219146	238650	170490	145496	173199	-0.427753	2.77851	-	-	28.8	4	-
1018	Snurportin-1	SNUPN	945311	952291	962354	925452	855792	900935	-0.0933058	1.04766	-	-	16.9	8	-
1019	Ubiquitin conjugation factor E4 B	UBE4B	2.082e+06	2.12061e+06	2.27392e+06	2.00744e+06	1.91501e+06	2.00222e+06	-0.127772	1.53827	-	-	29.3	30	-
1020	Neurexophilin-4	NXPH4	304973	285186	275003	264109	295818	290498	-0.0252212	0.136685	-	-	9.4	3	-
1021	Zinc finger protein-like 1	ZFPL1	1.38758e+06	1.32277e+06	1.3056e+06	743888	932541	1.23549e+06	-0.494454	1.99001	-	-	32.9	9	-
1022	Elongator complex protein 1	IKBKAP	8.08522e+06	7.93373e+06	8.23625e+06	8.55499e+06	8.62845e+06	8.46681e+06	0.0808036	1.25765	-	-	44.1	49	-
1024	Gamma-aminobutyric acid receptor-associated protein	GABARAP	1.04386e+06	977527	1.01154e+06	969927	979338	927867	-0.0759548	0.799814	-	-	10.3	3	-
1025	NADH dehydrogenase [ubiquinone] 1 alpha subcomplex subunit 3	NDUFA3	1.35237e+06	1.46489e+06	1.28712e+06	1.2341e+06	1.09886e+06	1.54265e+06	-0.0951842	0.37769	-	-	50	4	-
1026	NADH dehydrogenase [ubiquinone] 1 beta subcomplex subunit 4	NDUFB4	4.00647e+06	4.11314e+06	3.68054e+06	4.03782e+06	4.17693e+06	3.98388e+06	0.0492341	0.447238	-	-	53.5	8	-
1027	NADH dehydrogenase [ubiquinone] 1 beta subcomplex subunit 8, mitochondrial	NDUFB8	1.00899e+06	996269	1.05172e+06	891859	1.06364e+06	1.06516e+06	-0.0217635	0.111135	-	-	46.5	6	-
1029	NADH dehydrogenase [ubiquinone] 1 alpha subcomplex subunit 7	NDUFA7	1.7457e+06	1.75736e+06	1.67642e+06	1.7396e+06	1.9986e+06	1.72799e+06	0.0747475	0.579733	-	-	82.3	10	-
1030	Reticulon-3	RTN3	3.02245e+06	3.04232e+06	3.37577e+06	4.2948e+06	4.19671e+06	4.15202e+06	0.423184	4.64625	-	-	22.7	16	-
1032	LETM1 and EF-hand domain-containing protein 1, mitochondrial	LETM1	1.46251e+07	1.46719e+07	1.4576e+07	1.48846e+07	1.5511e+07	1.47451e+07	0.0407475	0.512962	-	-	46.8	35	-
1033	Epsin-2	EPN2	2.34976e+06	2.43691e+06	2.37144e+06	1.92416e+06	2.00058e+06	2.30857e+06	-0.203895	1.82896	-	-	20.7	12	-
1034	Starch-binding domain-containing protein 1	STBD1	617542	558461	607150	577360	535086	574198	-0.0797517	0.650823	-	-	22.6	8	-
1036	Zinc finger Ran-binding domain-containing protein 2	ZRANB2	2.93917e+07	2.7958e+07	2.55708e+07	2.85844e+07	3.00833e+07	3.36381e+07	0.153707	1.22363	-	-	57.8	26	-
1037	Sorting nexin-4	SNX4	1.08742e+06	1.11472e+06	1.18506e+06	1.06492e+06	985708	982367	-0.159408	1.72249	-	-	33.6	13	-
1038	ZW10 interactor	ZWINT	399632	460388	435992	389057	355811	341941	-0.253662	2.07212	-	-	18.8	5	-
1039	Luc7-like protein 3	LUC7L3	1.05358e+07	1.01485e+07	1.02755e+07	1.05064e+07	1.06632e+07	1.12476e+07	0.0659178	0.834046	-	-	34.7	19	-
1041	Chromosome-associated kinesin KIF4A	KIF4A	181603	173484	168921	160966	171056	149134	-0.124705	0.871522	-	-	7.1	10	-
1042	Myotubularin-related protein 5	SBF1	1.12194e+06	1.10313e+06	1.16648e+06	1.13633e+06	1.0583e+06	1.0426e+06	-0.0678132	0.648626	-	-	13.7	23	-
1043	Golgi SNAP receptor complex member 1	GOSR1	7.00778e+06	6.77907e+06	7.12881e+06	5.8427e+06	6.38503e+06	6.76493e+06	-0.141434	1.46445	-	-	55.2	16	-
1044	Histone acetyltransferase KAT7	KAT7	83175.2	83992.4	95486.7	104400	82457.4	102549	0.134746	0.58357	-	-	11.6	4	+
1045	Brain mitochondrial carrier protein 1	SLC25A14	1.21836e+06	1.22109e+06	1.38966e+06	1.36585e+06	1.22151e+06	1.10401e+06	-0.055533	0.277012	-	-	19.6	8	-
1049	Cyclin-D1-binding protein 1	CCNDBP1	161254	166357	186690	151119	154675	143911	-0.191387	1.41105	-	-	13.9	3	-
1051	Vesicle-associated membrane protein-associated protein B/C	VAPB	6.01013e+06	5.66361e+06	5.36985e+06	4.66452e+06	5.35067e+06	5.44028e+06	-0.142957	1.19101	-	-	49.8	13	-
1053	SNARE-associated protein Snapin	SNAPIN	713983	835731	783558	645059	598590	775221	-0.214453	1.22936	-	-	36	5	-
1054	Myelin protein zero-like protein 1	MPZL1	906011	922864	957047	1.0775e+06	1.13655e+06	1.03086e+06	0.219246	2.55302	-	-	22.8	7	-
1055	NADH dehydrogenase [ubiquinone] 1 subunit C2;NADH dehydrogenase [ubiquinone] 1 subunit C2, isoform 2	NDUFC2;NDUFC2-KCTD14	7.78814e+06	8.01454e+06	7.87671e+06	6.35525e+06	6.76358e+06	7.49045e+06	-0.203568	2.11054	-	-	43.7	10	-
1056	NADH dehydrogenase [ubiquinone] 1 alpha subcomplex subunit 10, mitochondrial	NDUFA10	3.19022e+06	3.0789e+06	3.18918e+06	2.67991e+06	2.69487e+06	2.66541e+06	-0.234165	3.64242	-	-	37.5	14	-
1057	Peptidyl-prolyl cis-trans isomerase FKBP9	FKBP9	6.94435e+06	7.15168e+06	7.2738e+06	6.75655e+06	6.64726e+06	7.30447e+06	-0.0463352	0.456119	-	-	30.7	19	-
1058	6-phosphogluconolactonase	PGLS	5.57076e+06	5.65078e+06	5.57161e+06	4608400	5.24235e+06	4.75543e+06	-0.203454	2.40928	-	-	56.6	13	-
1059	Bifunctional 3-phosphoadenosine 5-phosphosulfate synthase 2;Sulfate adenylyltransferase;Adenylyl-sulfate kinase	PAPSS2	5.34571e+06	5.38955e+06	5.62079e+06	5.50908e+06	5.1559e+06	5.03976e+06	-0.0593092	0.629078	-	-	37.3	27	-
1060	Structural maintenance of chromosomes protein 2	SMC2	7.29643e+06	7.06463e+06	7.37359e+06	6.37275e+06	6.37949e+06	6.14923e+06	-0.201469	3.18253	-	-	32.1	43	-
1061	Ubiquitin-like modifier-activating enzyme ATG7	ATG7	2.39529e+06	2.38603e+06	2.50411e+06	2.32567e+06	2.24836e+06	2.24151e+06	-0.0960381	1.29788	-	-	32	19	-
1062	Transforming acidic coiled-coil-containing protein 2	TACC2	1.41323e+06	1.43645e+06	1.49324e+06	1.45084e+06	1.42578e+06	1.31273e+06	-0.0529129	0.463701	-	-	5.7	12	-
1063	Tripartite motif-containing protein 16;Tripartite motif-containing protein 16-like protein	TRIM16;TRIM16L	93388.7	93650.9	111114	117124	94628	99892.6	0.0626995	0.235744	-	-	16.5	7	-
1065	Zinc finger and BTB domain-containing protein 7A	ZBTB7A	2.05472e+06	1.8117e+06	1.88282e+06	2.04104e+06	2.26983e+06	2.39673e+06	0.221257	1.90427	-	-	24.7	14	-
1066	Acyl-protein thioesterase 2	LYPLA2	1.04965e+07	1.04378e+07	9.82823e+06	6.69319e+06	7.47548e+06	8.75387e+06	-0.43258	3.07886	-	-	32.5	7	-
1067	Importin-7	IPO7	1.25979e+07	1.24476e+07	1.23604e+07	1.183e+07	1.23704e+07	1.22366e+07	-0.038074	0.477941	-	-	32.9	36	-
1068	E3 ubiquitin-protein ligase ARIH2	ARIH2	1.09867e+06	1.09392e+06	1.13701e+06	978648	929415	1.01467e+06	-0.18875	2.30248	-	-	24.5	11	-
1069	Tumor necrosis factor alpha-induced protein 8	TNFAIP8	447669	424894	442389	334393	376405	386414	-0.263624	2.37566	-	-	12.8	3	-
1070	Phosphoacetylglucosamine mutase	PGM3	9.76e+06	9.75308e+06	9.90689e+06	9.15193e+06	9.50445e+06	9.27776e+06	-0.0749051	1.14898	-	-	51.8	29	-
1071	Adenylyltransferase and sulfurtransferase MOCS3;Molybdopterin-synthase adenylyltransferase;Molybdopterin-synthase sulfurtransferase	MOCS3	182259	186800	192897	167161	155150	167149	-0.199762	1.78353	-	-	15.2	5	-
1073	CD2 antigen cytoplasmic tail-binding protein 2	CD2BP2	1.1384e+06	1.18369e+06	1.18354e+06	1.20815e+06	1.17285e+06	1.17717e+06	0.0215781	0.195416	-	-	32.3	10	-
1074	Mediator of RNA polymerase II transcription subunit 26	MED26	154810	155704	168703	182570	151520	167331	0.0622891	0.313053	-	-	23.5	9	-
1075	Zinc finger FYVE domain-containing protein 9	ZFYVE9	156796	161976	179696	166266	160758	142874	-0.0856984	0.457182	-	-	4.9	5	-
1076	Tumor necrosis factor receptor superfamily member 6B	TNFRSF6B	421370	435210	418925	436279	384576	447838	-0.0106653	0.0552884	-	-	27	6	-
1078	Supervillin	SVIL	635197	589541	665659	592135	618354	578020	-0.0787005	0.637404	-	-	7	13	-
1079	BAG family molecular chaperone regulator 4	BAG4	182609	180479	185126	171989	175269	175920	-0.0674303	0.52359	-	-	14.7	4	-
1080	Activator of 90 kDa heat shock protein ATPase homolog 1	AHSA1	1.54238e+07	1.5923e+07	1.55133e+07	1.41956e+07	1.40639e+07	1.49052e+07	-0.118841	1.7995	-	-	61.5	21	-
1081	Poly(A)-specific ribonuclease PARN	PARN	916412	907574	943931	824692	748785	756797	-0.24946	2.84182	-	-	20.8	13	-
1082	dTDP-D-glucose 4,6-dehydratase	TGDS	821778	869187	920050	1.00413e+06	900354	916312	0.111361	0.946093	-	-	26.3	9	-
1083	Proteasome assembly chaperone 1	PSMG1	6.98868e+06	6.9313e+06	6.68019e+06	5.92366e+06	6.88832e+06	6.30145e+06	-0.11057	1.0674	-	-	42	15	-
1084	Sphingosine-1-phosphate lyase 1	SGPL1	5.46991e+06	5.07242e+06	5.17472e+06	5.86684e+06	6.27741e+06	5.46384e+06	0.162331	1.69243	-	-	39.6	22	-
1086	CTD nuclear envelope phosphatase 1	CTDNEP1	291283	308325	315781	292924	287648	312434	-0.0358043	0.231721	-	-	16	4	-
1087	Ribosome biogenesis protein NSA2 homolog	NSA2	643918	577819	582160	631431	612112	609746	0.0405733	0.294897	-	-	24.6	7	-
1088	GDH/6PGL endoplasmic bifunctional protein;Glucose 1-dehydrogenase;6-phosphogluconolactonase	H6PD	2.30151e+06	2.33013e+06	2.48847e+06	2.55459e+06	2.4457e+06	2.39928e+06	0.0558941	0.559145	-	-	30.2	22	-
1089	Protein transport protein Sec24A	SEC24A	836066	797853	850823	746261	728052	747161	-0.161153	2.01239	-	-	16.6	15	-
1090	Protein transport protein Sec24B	SEC24B	625257	576422	653197	648328	580469	620737	-0.00372219	0.0192443	-	-	17.8	17	-
1092	Neuronal pentraxin receptor	NPTXR	1.16312e+06	1.17851e+06	1.32095e+06	978939	974927	1.28562e+06	-0.187137	0.939896	-	-	7.8	6	-
1093	NAD kinase	NADK	1.21094e+06	1.23407e+06	1.29195e+06	1.43515e+06	1.32943e+06	1.26588e+06	0.10768	1.02124	-	-	32.3	13	-
1094	Tyrosyl-DNA phosphodiesterase 2	TDP2	1.05971e+06	1.04921e+06	1.13341e+06	1.12899e+06	1.02536e+06	1.07599e+06	-0.00560008	0.0353708	-	-	19.9	7	-
1095	Vesicle transport protein SFT2B	SFT2D2	1.17113e+06	1.35351e+06	1.44652e+06	1.85406e+06	1.54616e+06	1.56549e+06	0.322933	2.12374	-	-	17.5	3	-
1096	Mitochondrial pyruvate carrier 2	MPC2	2.7818e+06	2.78881e+06	2.96202e+06	2.54011e+06	2.48012e+06	2.45141e+06	-0.191112	2.71486	-	-	46.5	6	-
1097	Histidine protein methyltransferase 1 homolog	METTL18	171100	176731	172134	171456	173736	182289	0.0203446	0.120161	-	-	13.7	3	-
1098	Persulfide dioxygenase ETHE1, mitochondrial	ETHE1	1.05639e+06	1.05718e+06	1.28039e+06	1.10888e+06	1.24624e+06	1.26224e+06	0.0955748	0.5322	-	-	55.5	10	-
1099	Long-chain-fatty-acid--CoA ligase 3	ACSL3	1.16653e+07	1.10864e+07	1.11559e+07	1.05175e+07	1.10647e+07	1.01849e+07	-0.0945423	1.19299	-	-	45.7	27	-
1100	DNA-directed RNA polymerase I subunit RPA1	POLR1A	2.66066e+06	2.59046e+06	2.58722e+06	2.70918e+06	2.54926e+06	2.35451e+06	-0.044344	0.352011	-	-	29.9	43	-
1101	YEATS domain-containing protein 4	YEATS4	1.14334e+06	1.06737e+06	1.1734e+06	996963	1.04713e+06	1.32893e+06	-0.0152337	0.0540107	-	-	43.2	9	-
1102	tRNA-dihydrouridine(20a/20b) synthase [NAD(P)+]-like	DUS4L	220501	196114	243569	247372	227784	237198	0.114546	0.65381	-	-	20.2	5	-
1104	CCR4-NOT transcription complex subunit 4	CNOT4	2.09743e+06	2.07844e+06	2.09131e+06	1.90666e+06	1.96932e+06	2.08975e+06	-0.0721503	0.803338	-	-	22.6	13	-
1105	STAM-binding protein	STAMBP	1.55517e+06	1.56551e+06	1.99408e+06	1.39703e+06	1.37295e+06	1.36632e+06	-0.296491	2.00818	-	-	33.3	14	-
1108	N-acetylserotonin O-methyltransferase-like protein	ASMTL	6.91546e+06	6.67327e+06	6.35826e+06	5.98391e+06	6.36198e+06	6.25487e+06	-0.100436	1.239	-	-	37	25	-
1109	Phosphatidate cytidylyltransferase 2	CDS2	1.32611e+06	1.3106e+06	1.43931e+06	1.60835e+06	1.38215e+06	1.63619e+06	0.180007	1.45105	-	-	16.6	8	-
1110	FGFR1 oncogene partner	FGFR1OP	1.54963e+06	1.62387e+06	1.64913e+06	1.64305e+06	1.58018e+06	1.50899e+06	-0.0276705	0.226946	-	-	38.8	14	-
1111	Ribonuclease P protein subunit p29	POP4	786315	752931	711820	870767	841143	909069	0.219964	2.39038	-	-	35.9	8	-
1112	E3 ubiquitin-protein ligase HERC2	HERC2	2.35317e+06	2.30712e+06	2.47331e+06	2.17199e+06	2.15726e+06	2.12441e+06	-0.143954	2.01936	-	-	10.2	43	-
1113	Ras-related protein Rab-3D	RAB3D	3.45202e+06	3.74423e+06	4.09533e+06	4.28937e+06	4.19018e+06	4.0513e+06	0.153358	1.4254	-	-	37	8	-
1114	Synaptosomal-associated protein 29	SNAP29	4.09853e+06	4.27015e+06	4.49013e+06	4.92733e+06	4.57507e+06	4.06622e+06	0.0740456	0.492757	-	-	57.4	15	-
1115	Serine/threonine-protein kinase OSR1	OXSR1	1.7954e+06	1.76961e+06	1.92234e+06	1.57978e+06	1.56366e+06	1.57623e+06	-0.216488	2.8656	-	-	18.8	9	-
1116	Geranylgeranyl pyrophosphate synthase	GGPS1	1.67887e+06	1.84786e+06	1.68391e+06	1.66015e+06	1.53221e+06	1.50098e+06	-0.150775	1.51193	-	-	34.7	12	-
1119	Heat shock 70 kDa protein 4L	HSPA4L	7.06541e+06	7.18464e+06	7.55668e+06	6.07926e+06	5.89599e+06	6.23285e+06	-0.259973	3.64055	-	-	46.1	37	-
1120	Polypyrimidine tract-binding protein 3	PTBP3	414730	371644	356929	328569	300566	299068	-0.299124	2.48123	-	-	4.4	3	-
1122	MLN64 N-terminal domain homolog	STARD3NL	546241	540032	539221	696425	574950	830322	0.354538	1.87775	-	-	15	3	-
1123	U6 snRNA-associated Sm-like protein LSm8	LSM8	1.05068e+06	1.04312e+06	1.07333e+06	1.36585e+06	1.35416e+06	1.22894e+06	0.316766	3.56633	-	-	54.2	5	-
1124	AP-2 complex subunit alpha-1	AP2A1	2.55095e+07	2.60066e+07	2.74197e+07	2.28323e+07	2.236e+07	2.12405e+07	-0.248771	3.32798	-	-	42.2	39	-
1125	Protein Wiz	WIZ	1.08725e+06	1.09557e+06	1.33782e+06	1.35006e+06	1.26949e+06	1.18281e+06	0.11575	0.663657	-	-	27.7	22	-
1126	Probable ATP-dependent RNA helicase DDX58	DDX58	87455.5	78704.4	84228.5	84319.9	68362.9	64301.1	-0.215125	1.03189	-	-	6.2	5	+
1129	Tetratricopeptide repeat protein 4	TTC4	2.16665e+06	2.0726e+06	2.16769e+06	1.82318e+06	1.7519e+06	1.77294e+06	-0.260515	3.66453	-	-	32	13	-
1130	Transmembrane protein 50A	TMEM50A	545269	508303	490180	471853	454767	524857	-0.0901924	0.624978	-	-	21.7	3	-
1131	BAG family molecular chaperone regulator 2	BAG2	1.23549e+07	1.22224e+07	1.17785e+07	8.27569e+06	9.58813e+06	1.03541e+07	-0.371431	3.06771	-	-	59.2	14	-
1132	BAG family molecular chaperone regulator 3	BAG3	1.22399e+07	1.24994e+07	1.30399e+07	1.70179e+07	1.50412e+07	1.59579e+07	0.344621	3.91486	-	-	63.7	33	-
1136	Malonyl-CoA decarboxylase, mitochondrial	MLYCD	901834	891628	869881	954981	851519	866361	0.00345281	0.0210015	-	-	33.5	13	-
1137	Quinone oxidoreductase-like protein 1	CRYZL1	5.83477e+06	6.01879e+06	6.14438e+06	6.86156e+06	6.49542e+06	6.22011e+06	0.120494	1.50029	-	-	43.6	17	-
1138	Apoptosis-inducing factor 1, mitochondrial	AIFM1	2.55035e+07	2.59342e+07	2.64645e+07	2.6787e+07	2.71891e+07	2.49918e+07	0.0188016	0.166787	-	-	45.3	25	-
1139	Echinoderm microtubule-associated protein-like 2	EML2	5.30044e+06	5.36925e+06	5.29423e+06	5.35006e+06	5.32772e+06	5.34465e+06	0.00530622	0.0533181	-	-	33.6	20	-
1141	Uridine diphosphate glucose pyrophosphatase	NUDT14	143404	156370	177147	189128	161253	157950	0.0927221	0.407695	-	-	29.3	5	-
1143	Tetraspanin-15	TSPAN15	528978	587075	624852	781082	659196	637688	0.252921	1.66137	-	-	14.3	6	-
1144	3(2),5-bisphosphate nucleotidase 1	BPNT1	1.60794e+07	1.6108e+07	1.55881e+07	1.41624e+07	1.59532e+07	1.60198e+07	-0.0525574	0.453189	-	-	17.5	6	-
1146	N(G),N(G)-dimethylarginine dimethylaminohydrolase 2	DDAH2	7.9819e+06	7.94565e+06	8.12907e+06	6.72034e+06	7.20119e+06	7.58671e+06	-0.163248	2.01565	-	-	53.7	14	-
1147	Abhydrolase domain-containing protein 16A	ABHD16A	607508	621040	675505	698959	606247	625996	0.0192364	0.102337	-	-	26.5	14	-
1148	Uncharacterized protein C6orf47	C6orf47	456646	489594	513540	568730	472918	510573	0.0861045	0.517678	-	-	32.3	6	-
1149	Thioredoxin domain-containing protein 12	TXNDC12	2.31839e+06	2.30268e+06	2.16342e+06	2.38652e+06	2.48675e+06	2.50855e+06	0.12209	1.56551	-	-	45.3	8	-
1151	Probable tRNA pseudouridine synthase 2	TRUB2	316755	290463	275211	285552	285145	241420	-0.121755	0.707038	-	-	15.3	4	-
1152	Protein SGT1	ECD	1.23396e+06	1.18763e+06	1.27091e+06	1.12648e+06	1.08115e+06	1.0729e+06	-0.170449	2.17563	-	-	15.5	10	-
1153	Pre-mRNA-splicing factor SYF2	SYF2	2.49017e+06	2.59276e+06	2.58296e+06	3.08685e+06	2.92722e+06	2.713e+06	0.185266	2.10815	-	-	41.2	14	-
1154	Methyl-CpG-binding domain protein 3	MBD3	2.50901e+06	2.49725e+06	2.48411e+06	1.47458e+06	2.10404e+06	2.27918e+06	-0.379402	1.64649	-	-	27	7	-
1155	DNA topoisomerase 3-beta-1	TOP3B	2.0283e+06	1.9096e+06	1.93826e+06	2.14021e+06	2.03085e+06	2.03361e+06	0.0785253	0.919304	-	-	29.1	18	-
1156	Diphosphoinositol polyphosphate phosphohydrolase 1	NUDT3	129448	128635	138293	177621	146633	178003	0.33651	2.24619	-	-	30.2	4	-
1157	Securin	PTTG1	494487	509725	515947	414081	475776	390199	-0.252822	2.00992	-	-	28.2	5	-
1158	B-cell lymphoma/leukemia 10	BCL10	393955	420151	429719	362163	356751	340694	-0.230766	2.38551	-	-	21.9	7	-
1159	NADH dehydrogenase [ubiquinone] 1 beta subcomplex subunit 10	NDUFB10	6.84112e+06	6.7969e+06	6.10069e+06	4.0167e+06	4.6726e+06	5.76428e+06	-0.463569	2.49688	-	-	44.2	10	-
1160	Cleft lip and palate transmembrane protein 1	CLPTM1	4.4304e+06	4.35103e+06	4.58291e+06	4.8169e+06	4.88536e+06	4.50786e+06	0.0879853	1.06092	-	-	25.6	16	-
1161	Molybdopterin synthase catalytic subunit	MOCS2	2.92706e+06	3.12781e+06	3.11289e+06	3.7394e+06	3.43496e+06	3.27929e+06	0.187875	2.02557	-	-	45.7	10	-
1162	Mitochondrial import receptor subunit TOM40 homolog	TOMM40	1.59515e+07	1.6496e+07	1.57957e+07	1.80619e+07	1.7609e+07	1.64019e+07	0.109262	1.3592	-	-	46.8	12	-
1163	Peroxisomal membrane protein 11B	PEX11B	3.27428e+06	3.24774e+06	3.57042e+06	3.55313e+06	3.33139e+06	3.25536e+06	0.00710955	0.0469875	-	-	62.9	14	-
1164	Serine/threonine-protein kinase PAK 4	PAK4	2.06828e+06	2.03019e+06	2.16428e+06	1.90707e+06	1.9068e+06	1.91706e+06	-0.127507	1.79372	-	-	34.3	16	-
1165	Serine/threonine-protein kinase Chk2	CHEK2	1.86437e+06	1.84433e+06	1.93267e+06	1.57687e+06	1.58671e+06	1.5815e+06	-0.249325	3.61962	-	-	27	12	-
1166	Actin-like protein 6A	ACTL6A	6.55605e+06	6.81137e+06	7.3952e+06	6.68725e+06	6.28513e+06	5.82478e+06	-0.143934	1.30646	-	-	45.5	15	-
1167	G1/S-specific cyclin-E2	CCNE2	134930	138606	162543	174312	149719	143729	0.101087	0.45402	-	-	14.4	5	-
1168	Molybdopterin synthase sulfur carrier subunit	MOCS2	364510	378327	388979	365482	359619	356380	-0.0651999	0.574239	-	-	39.8	4	-
1169	Cytochrome b	MT-CYB	1.68117e+06	1.76131e+06	1.80976e+06	2.11355e+06	2.0167e+06	1.83308e+06	0.181344	1.80834	-	-	6.1	3	-
1170	Cytochrome b5	CYB5A	1.26456e+06	1.26835e+06	1.37165e+06	1.30772e+06	1.46158e+06	1.11975e+06	-0.013246	0.0523702	-	-	76.5	6	-
1173	Glutamate dehydrogenase 1, mitochondrial;Glutamate dehydrogenase 2, mitochondrial	GLUD1;GLUD2	5.87083e+07	6.37275e+07	6.36964e+07	6.69429e+07	6.30254e+07	6.14468e+07	0.040504	0.344791	-	-	61.6	37	-
1174	Dihydrofolate reductase	DHFR	2.0554e+06	2.00676e+06	1.90898e+06	1.78899e+06	1.82886e+06	1.91833e+06	-0.10905	1.27939	-	-	52.4	10	-
1175	NADH-cytochrome b5 reductase 3;NADH-cytochrome b5 reductase 3 membrane-bound form;NADH-cytochrome b5 reductase 3 soluble form	CYB5R3	8.75834e+06	8.71735e+06	9.79317e+06	9.97798e+06	9.29722e+06	1.08427e+07	0.142626	1.19843	-	-	70.5	18	-
1176	Glutathione reductase, mitochondrial	GSR	5.12756e+07	5.3787e+07	4.82835e+07	6.55137e+07	6.58286e+07	6.67331e+07	0.370618	4.4596	-	-	70.6	30	-
1178	Cytochrome c oxidase subunit 2	MT-CO2	3.80844e+06	3.85092e+06	4.16186e+06	4.59271e+06	4.16911e+06	3.95622e+06	0.103859	0.88256	-	-	27.8	6	-
1180	Superoxide dismutase [Cu-Zn]	SOD1	1.62363e+06	1.78424e+06	1.78455e+06	1.95655e+06	1.88247e+06	1.89822e+06	0.145167	1.69946	-	-	39.6	7	-
1182	Purine nucleoside phosphorylase	PNP	2.04509e+07	2.08575e+07	2.21052e+07	2.45934e+07	2.39852e+07	2.28491e+07	0.171811	2.27348	-	-	65.4	18	-
1183	Hypoxanthine-guanine phosphoribosyltransferase	HPRT1	6.47941e+06	6.42149e+06	6.43739e+06	6.74831e+06	7.2912e+06	7.01996e+06	0.122299	1.78367	-	-	54.6	10	-
1184	Aspartate aminotransferase, mitochondrial	GOT2	7.28535e+07	7.32093e+07	7.2667e+07	7.31346e+07	7.83346e+07	7.38409e+07	0.0420994	0.460715	-	-	78.8	38	-
1186	Epidermal growth factor receptor	EGFR	1.06219e+07	1.0677e+07	1.10706e+07	8.9554e+06	9.42532e+06	9.71085e+06	-0.205056	2.91666	-	-	42.6	47	-
1187	Phosphoglycerate kinase 1	PGK1	1.03491e+08	1.05833e+08	1.04518e+08	1.20362e+08	1.15168e+08	1.1798e+08	0.171543	2.6314	-	-	76.3	36	-
1188	Adenylate kinase isoenzyme 1	AK1	4.48377e+06	4.40224e+06	4.60262e+06	4.22077e+06	4.14409e+06	4.27012e+06	-0.0941894	1.40778	-	-	52.1	9	-
1191	Urokinase-type plasminogen activator;Urokinase-type plasminogen activator long chain A;Urokinase-type plasminogen activator short chain A;Urokinase-type plasminogen activator chain B	PLAU	358586	361221	380412	379764	367206	357963	0.00624699	0.0385311	-	-	21.3	8	-
1192	Adenosine deaminase	ADA	3.01742e+06	2.9579e+06	3.23438e+06	4.3136e+06	3.99057e+06	4.18195e+06	0.439429	4.85767	-	-	51.5	18	-
1194	Carbonic anhydrase 2	CA2	1.78918e+06	1.78276e+06	1.78587e+06	1.78527e+06	1.66308e+06	2.02688e+06	0.0264036	0.148249	-	-	50.8	10	-
1195	Argininosuccinate synthase	ASS1	4.94803e+06	4.90613e+06	5.27252e+06	4.96314e+06	5.11248e+06	4.96825e+06	-0.00730673	0.0612518	-	-	28.2	14	-
1196	Metalloproteinase inhibitor 1	TIMP1	543914	554269	565813	529797	484936	529215	-0.109067	1.05724	-	-	23.2	4	-
1197	Cystatin-C	CST3	439809	475406	460546	519407	494956	525631	0.162943	1.73512	-	-	37	4	-
1198	Proto-oncogene c-Fos	FOS	180716	185625	194906	127614	124061	155339	-0.470216	3.02827	-	-	17.1	4	-
1199	GTPase NRas	NRAS	2.0554e+06	1.97996e+06	2.0227e+06	2.59512e+06	2.11097e+06	2.45615e+06	0.23631	1.98673	-	-	16.4	3	-
1203	Low-density lipoprotein receptor	LDLR	1.32202e+07	1.36428e+07	1.33915e+07	1.18944e+07	1.23309e+07	1.24404e+07	-0.134868	2.18473	-	-	30.6	24	-
1205	Transforming growth factor beta-1;Latency-associated peptide	TGFB1	1.0309e+06	984596	1.04243e+06	1.0441e+06	1.02556e+06	1.00957e+06	0.010321	0.0809957	-	-	26.9	10	-
1207	Polymeric immunoglobulin receptor;Secretory component	PIGR	1.79378e+06	1.56649e+06	2.00403e+06	1.90636e+06	1.71906e+06	1.70151e+06	-0.00472665	0.0185273	-	-	16.6	12	-
1209	Ig gamma-1 chain C region	IGHG1	433518	429522	453505	434619	473709	503212	0.0983256	0.757719	-	-	25.5	6	-
1210	Ig gamma-2 chain C region;Ig gamma-4 chain C region	IGHG2;IGHG4	112049	114933	108764	121780	123942	118699	0.118379	0.899984	-	-	11.7	3	-
1211	Ig alpha-1 chain C region	IGHA1	2.08874e+06	1.82394e+06	2.16143e+06	2.04013e+06	2.16587e+06	2.10349e+06	0.0582358	0.396942	-	-	21	5	-
1219	Prelamin-A/C;Lamin-A/C	LMNA	6.34089e+07	6.31241e+07	5.96896e+07	7.02077e+07	7.53681e+07	6.76257e+07	0.194266	2.32198	-	-	70.5	63	-
1222	Myelin basic protein	MBP	1.16636e+06	1.15311e+06	1.13113e+06	1.36937e+06	1.33398e+06	1.27861e+06	0.206178	2.75116	-	-	32.5	6	-
1223	Fibronectin;Anastellin;Ugl-Y1;Ugl-Y2;Ugl-Y3	FN1	414909	446989	534322	535570	489140	488891	0.123364	0.65924	-	-	5.1	10	-
1225	Transferrin receptor protein 1;Transferrin receptor protein 1, serum form	TFRC	7.74705e+07	7.91072e+07	8.07297e+07	8.7641e+07	8.95883e+07	7.97485e+07	0.113273	1.22668	-	-	55.9	45	-
1226	Serotransferrin	TF	117625	112713	133109	117164	126355	124431	0.0206361	0.0889495	-	-	8	4	-
1227	Lactotransferrin;Lactoferricin-H;Kaliocin-1;Lactoferroxin-A;Lactoferroxin-B;Lactoferroxin-C	LTF	936019	903547	998744	918280	875684	1.03878e+06	-0.00536358	0.0258532	-	-	28.1	17	-
1229	Ferritin light chain	FTL	236843	267151	267403	233141	257429	360702	0.118526	0.356751	-	-	37.7	5	-
1230	Ferritin heavy chain;Ferritin heavy chain, N-terminally processed	FTH1	488494	502655	501864	427720	404260	561743	-0.11445	0.47898	-	-	23	3	-
1231	NADH-ubiquinone oxidoreductase chain 1	MT-ND1	450866	468641	480940	486216	487696	458720	0.032718	0.243269	-	-	12.3	5	-
1233	NADH-ubiquinone oxidoreductase chain 4	MT-ND4	398174	376650	428515	546543	494679	488718	0.346619	3.02868	-	-	10.5	4	-
1234	NADH-ubiquinone oxidoreductase chain 5	MT-ND5	821991	820623	880153	1.01735e+06	960663	876779	0.176463	1.61461	-	-	9	5	-
1236	ATP synthase protein 8	MT-ATP8	957586	1.11554e+06	993532	659241	755808	991284	-0.367839	1.63763	-	-	52.9	4	-
1237	3-hydroxy-3-methylglutaryl-coenzyme A reductase	HMGCR	1.66974e+06	1.65034e+06	1.74077e+06	1.72904e+06	1.55882e+06	1.521e+06	-0.0755549	0.653885	-	-	19.1	16	-
1238	Catalase	CAT	1.2661e+07	1.22002e+07	1.23576e+07	1.31456e+07	1.16879e+07	1.68277e+07	0.145918	0.649305	-	-	57.9	32	-
1239	RAF proto-oncogene serine/threonine-protein kinase	RAF1	1.03584e+06	997748	1.03523e+06	936093	941186	883548	-0.152949	1.90665	-	-	8.2	6	-
1240	Glucosylceramidase	GBA	5.59812e+06	5.66969e+06	6.1004e+06	6.14584e+06	5.97057e+06	5.75127e+06	0.0414137	0.388934	-	-	40.8	17	-
1241	Tissue alpha-L-fucosidase	FUCA1	794414	810200	896756	1.15565e+06	952779	995469	0.30842	2.3576	-	-	25.5	9	-
1242	Fructose-bisphosphate aldolase A	ALDOA	2.73014e+08	2.75363e+08	2.77268e+08	2.94906e+08	2.8655e+08	2.74193e+08	0.0508808	0.516263	-	-	3.8	3	-
1244	Cystatin-B	CSTB	1.2233e+06	1.33132e+06	1.30977e+06	2.05492e+06	1.55328e+06	1.83171e+06	0.484881	3.20552	-	-	55.1	4	-
1245	Annexin A1	ANXA1	2.64634e+07	2.65852e+07	2.37712e+07	1.85517e+07	2.07912e+07	2.11049e+07	-0.346247	3.3137	-	-	66.5	28	-
1246	Apolipoprotein B-100;Apolipoprotein B-48	APOB	1.19082e+06	1.24303e+06	1.29972e+06	1.41735e+06	1.2683e+06	1.19882e+06	0.0545603	0.352836	-	-	1.6	8	-
1248	Major prion protein	PRNP	1.35603e+06	1.44369e+06	1.59397e+06	2.02645e+06	1.82055e+06	1.76948e+06	0.35496	2.99554	-	-	27.3	7	-
1249	Superoxide dismutase [Mn], mitochondrial	SOD2	8.78562e+06	8.76256e+06	8.69284e+06	8.53468e+06	9.26082e+06	8.45152e+06	-0.000878506	0.00665198	-	-	51.8	11	-
1250	Ornithine aminotransferase, mitochondrial;Ornithine aminotransferase, hepatic form;Ornithine aminotransferase, renal form	OAT	1.14965e+07	1.15829e+07	1.12639e+07	1.31536e+07	1.41262e+07	1.39362e+07	0.262592	3.80483	-	-	23.9	11	-
1252	Thymidine kinase, cytosolic	TK1	1.95277e+07	2.09685e+07	1.89666e+07	1.59266e+07	1.79602e+07	1.80469e+07	-0.196403	1.9774	-	-	66.2	23	-
1253	Tubulin beta-4A chain	TUBB4A	1.6018e+06	1.50123e+06	1.56677e+06	1.63561e+06	1.74468e+06	1.52337e+06	0.0688052	0.570006	-	-	10.4	3	-
1254	Glyceraldehyde-3-phosphate dehydrogenase	GAPDH	2.19351e+09	2.17617e+09	2.37475e+09	2.40614e+09	2.22541e+09	2.09284e+09	-0.00551836	0.0263784	-	-	5.7	4	-
1256	Argininosuccinate lyase	ASL	8.75322e+06	8.94258e+06	9.47182e+06	9.79623e+06	9.47972e+06	8.91255e+06	0.0529207	0.501839	-	-	55.2	27	-
1257	HLA class I histocompatibility antigen, A-3 alpha chain	HLA-A	1.90162e+07	1.96484e+07	2.03568e+07	2.13528e+07	2.12205e+07	1.98566e+07	0.0807844	0.953487	-	-	29.1	14	-
1258	Receptor tyrosine-protein kinase erbB-2	ERBB2	464105	494912	504584	501454	470504	457410	-0.0343026	0.23213	-	-	8.9	11	-
1259	Calpain small subunit 1	CAPNS1	2.63228e+07	2.55865e+07	2.7215e+07	3.00719e+07	2.94364e+07	2.62037e+07	0.113231	1.09423	-	-	44	13	-
1260	Heat shock protein beta-1	HSPB1	1.74544e+07	1.80512e+07	1.61662e+07	1.55504e+07	1.5518e+07	1.72035e+07	-0.0983599	0.908735	-	-	62.4	16	-
1261	Thymidylate synthase	TYMS	2.56212e+06	2.49355e+06	2.61158e+06	2.50169e+06	2.55649e+06	2.60163e+06	-0.00132608	0.0109916	-	-	49.2	13	-
1262	Dolichyl-diphosphooligosaccharide--protein glycosyltransferase subunit 1	RPN1	4.73687e+07	4.77527e+07	4.8075e+07	5.13533e+07	5.03176e+07	4.84369e+07	0.0676077	0.909913	-	-	55	38	-
1265	Guanine nucleotide-binding protein G(i) subunit alpha-2	GNAI2	1.09543e+07	1.05923e+07	1.0684e+07	1.09138e+07	1.20935e+07	1.17025e+07	0.105742	1.3009	-	-	36.9	11	-
1267	Anion exchange protein 2	SLC4A2	1.68296e+06	1.6879e+06	1.72684e+06	1.81675e+06	1.7336e+06	1.66894e+06	0.0332343	0.305304	-	-	22.1	22	-
1268	Sodium/potassium-transporting ATPase subunit alpha-1	ATP1A1	1.102e+08	1.10444e+08	1.15445e+08	1.16279e+08	1.20668e+08	1.08354e+08	0.0379141	0.32041	-	-	30.3	37	-
1269	Sodium/potassium-transporting ATPase subunit beta-1	ATP1B1	2.04364e+07	2.11017e+07	2.18001e+07	2.40553e+07	2.21236e+07	2.17955e+07	0.101046	1.1433	-	-	41.5	19	-
1271	Amyloid beta A4 protein;N-APP;Soluble APP-alpha;Soluble APP-beta;C99;Beta-amyloid protein 42;Beta-amyloid protein 40;C83;P3(42);P3(40);C80;Gamma-secretase C-terminal fragment 59;Gamma-secretase C-terminal fragment 57;Gamma-secretase C-terminal fragment 50;C31	APP	4.84991e+06	4.89314e+06	5.20865e+06	5.57657e+06	5.32821e+06	5.19544e+06	0.106882	1.32381	-	-	5.7	3	-
1273	Aldehyde dehydrogenase, mitochondrial	ALDH2	7.02423e+06	7.23848e+06	7.37378e+06	1.03053e+07	9.94601e+06	9.24683e+06	0.445984	5.01029	-	-	51.5	24	-
1275	Protein S100-A8;Protein S100-A8, N-terminally processed	S100A8	82876	73683.6	107882	69046	78891.5	85761.7	-0.165307	0.537815	-	-	32.3	3	+
1276	Non-histone chromosomal protein HMG-14	HMGN1	2.27347e+06	2.27638e+06	2.38802e+06	2.71189e+06	2.52463e+06	2.91489e+06	0.230457	2.47195	-	-	51	6	-
1277	Plasminogen activator inhibitor 1	SERPINE1	373487	367740	419816	405099	355603	361839	-0.0485353	0.264978	-	-	22.4	8	-
1278	ADP/ATP translocase 2;ADP/ATP translocase 2, N-terminally processed	SLC25A5	7.9259e+07	8.96724e+07	8.70866e+07	7.61087e+07	7.69557e+07	6.8682e+07	-0.207223	2.00648	-	-	26.2	12	-
1279	Ubiquitin-like protein ISG15	ISG15	1.29397e+06	1.36872e+06	1.37876e+06	1.04813e+06	1.08283e+06	1.17526e+06	-0.290801	3.15695	-	-	33.3	6	-
1280	Propionyl-CoA carboxylase alpha chain, mitochondrial	PCCA	5.35807e+06	5.34031e+06	5.58146e+06	5.85265e+06	5.5028e+06	5.39151e+06	0.040222	0.404089	-	-	45.1	33	-
1281	Propionyl-CoA carboxylase beta chain, mitochondrial	PCCB	3.33105e+06	3.29402e+06	3.47727e+06	3.34383e+06	3.55761e+06	3.4265e+06	0.0317898	0.314684	-	-	45.3	20	-
1282	Eukaryotic translation initiation factor 2 subunit 1	EIF2S1	2.05097e+07	1.90401e+07	1.84719e+07	2.21876e+07	2.38971e+07	2.38354e+07	0.269672	3.19157	-	-	70.8	35	-
1283	Non-histone chromosomal protein HMG-17	HMGN2	3.54903e+06	3.30166e+06	3.05887e+06	3.35077e+06	3.74654e+06	3.24535e+06	0.0616036	0.393697	-	-	52.2	4	-
1284	Intercellular adhesion molecule 1	ICAM1	2.12045e+06	2.21588e+06	2.30178e+06	2.47634e+06	2.3273e+06	2.3829e+06	0.114862	1.3892	-	-	25.2	15	-
1286	60S acidic ribosomal protein P2	RPLP2	6.34916e+06	6.96541e+06	6.99538e+06	4.2433e+06	4.68002e+06	5.65309e+06	-0.487479	3.14932	-	-	61.7	7	-
1287	60S acidic ribosomal protein P0	RPLP0	3.84288e+07	3.70148e+07	3.52389e+07	4.33312e+07	4.7542e+07	4.70375e+07	0.316987	3.68471	-	-	18.9	6	-
1288	DNA-directed RNA polymerase III subunit RPC4	POLR3D	331894	351826	357478	379392	300279	318885	-0.0668039	0.32453	-	-	15.6	6	-
1289	Lupus La protein	SSB	1.46916e+07	1.46892e+07	1.47476e+07	1.23782e+07	1.32478e+07	1.38225e+07	-0.163217	2.14648	-	-	59.8	28	-
1291	Integrin beta-1	ITGB1	3.55448e+07	3.65027e+07	3.59411e+07	3.71899e+07	3.95496e+07	3.81283e+07	0.0887175	1.26307	-	-	34.6	31	-
1292	Keratin, type I cytoskeletal 18	KRT18	8.97487e+07	8.81106e+07	8.99685e+07	9.46885e+07	9.53264e+07	1.00184e+08	0.115339	1.64674	-	-	58.6	27	-
1294	Uroporphyrinogen decarboxylase	UROD	3.00549e+06	3.0863e+06	3.1327e+06	3.75509e+06	3.48481e+06	4.54535e+06	0.34448	2.45611	-	-	39.8	14	-
1295	Insulin receptor;Insulin receptor subunit alpha;Insulin receptor subunit beta	INSR	845392	849788	946793	877456	863646	859073	-0.0210749	0.142659	-	-	10.7	15	-
1296	Alpha-galactosidase A	GLA	4.50244e+06	4.62106e+06	4.86048e+06	5.36656e+06	4.80742e+06	4.96734e+06	0.113902	1.22373	-	-	29.1	14	-
1299	Retinoblastoma-associated protein	RB1	1.10694e+07	1.12154e+07	1.15634e+07	1.10998e+07	1.08491e+07	1.03496e+07	-0.0679809	0.85487	-	-	35	37	-
1301	Prothymosin alpha;Prothymosin alpha, N-terminally processed;Thymosin alpha-1	PTMA	7.14869e+06	7.07507e+06	7.59525e+06	7.98301e+06	8.43101e+06	8.45216e+06	0.188812	2.60838	-	-	35.5	6	-
1302	Cyclin-dependent kinase 1	CDK1	1.11836e+07	1.12409e+07	1.16904e+07	1.07699e+07	1.12923e+07	1.06307e+07	-0.0616299	0.771242	-	-	59.3	18	-
1303	ATP synthase subunit beta, mitochondrial	ATP5B	1.05937e+08	1.10814e+08	1.20562e+08	1.34695e+08	1.1592e+08	1.14996e+08	0.114425	0.810794	-	-	69.2	30	-
1305	Protein S100-A6	S100A6	6.14226e+07	5.57064e+07	5.23879e+07	4.40634e+07	4.41126e+07	8.18212e+07	-0.0575332	0.101734	-	-	42.2	6	-
1306	Eukaryotic translation initiation factor 4E	EIF4E	7.75523e+06	7.71648e+06	7.83776e+06	8.67609e+06	9.44381e+06	9.19314e+06	0.227807	3.27309	-	-	45.6	12	-
1307	Alpha-enolase	ENO1	4.32163e+08	4.35769e+08	4.56102e+08	7.66759e+08	6.39334e+08	7.16818e+08	0.677485	5.15423	+	-	19.4	14	-
1309	Glycogen phosphorylase, liver form	PYGL	6.79091e+07	6.62272e+07	7.11317e+07	7.03878e+07	7.55076e+07	6.40736e+07	0.0300512	0.191419	-	-	52.9	54	-
1310	Glucose-6-phosphate isomerase	GPI	7.0146e+07	7.39023e+07	7.09659e+07	7.8597e+07	7.52949e+07	7.47562e+07	0.0887045	1.16611	-	-	31.9	19	-
1311	Nucleophosmin	NPM1	1.02476e+08	9.9931e+07	8.37944e+07	1.37833e+08	1.31618e+08	1.48652e+08	0.550662	4.0233	+	-	56.8	24	-
1316	Integrin alpha-V;Integrin alpha-V heavy chain;Integrin alpha-V light chain	ITGAV	1.31e+07	1.31718e+07	1.33118e+07	1.30893e+07	1.36188e+07	1.32329e+07	0.0127929	0.134343	-	-	45.3	46	-
1317	Beta-hexosaminidase subunit alpha	HEXA	6.4032e+06	6.73287e+06	7.08948e+06	7.59487e+06	7.17141e+06	6.76775e+06	0.0900883	0.847693	-	-	29.9	18	-
1319	Glia-derived nexin	SERPINE2	1.17301e+06	1.22092e+06	1.24969e+06	1.32381e+06	1.2138e+06	1.21029e+06	0.0399422	0.324012	-	-	22.4	11	-
1320	Epoxide hydrolase 1	EPHX1	1.28383e+07	1.30551e+07	1.40927e+07	1.59889e+07	1.52529e+07	1.40499e+07	0.178901	1.86934	-	-	56.7	27	-
1321	Acyl-CoA-binding protein	DBI	468129	493679	506707	605009	517242	526468	0.16417	1.30446	-	-	52.9	4	-
1323	L-lactate dehydrogenase B chain	LDHB	3.08946e+08	3.31794e+08	3.34232e+08	3.91019e+08	3.57008e+08	3.66425e+08	0.19274	2.10982	-	-	41.3	20	-
1325	Glutathione peroxidase 1	GPX1	1.722e+06	1.64351e+06	1.67244e+06	1.14911e+06	1.12883e+06	2.37544e+06	-0.206429	0.375583	-	-	65.5	12	-
1327	Vitamin K-dependent protein S	PROS1	1.28775e+06	1.33e+06	1.35867e+06	1.27e+06	1.25e+06	1.29772e+06	-0.0585767	0.648444	-	-	19.2	11	-
1328	Protein disulfide-isomerase	P4HB	4.6899e+08	4.77149e+08	4.98747e+08	5.00096e+08	5.21911e+08	4.47001e+08	0.0213281	0.122647	-	-	73	55	-
1329	Histone H1.0;Histone H1.0, N-terminally processed	H1F0	8.79926e+06	6.73912e+06	5.50631e+06	1.08735e+07	1.18007e+07	1.26924e+07	0.772805	3.27045	+	-	26.3	8	-
1330	Acylphosphatase-1	ACYP1	663397	648668	649065	866473	729358	814609	0.294057	2.70559	-	-	41.4	4	-
1331	Cathepsin D;Cathepsin D light chain;Cathepsin D heavy chain	CTSD	7.285e+06	7.36121e+06	7.46912e+06	7.91401e+06	8.34268e+06	7.23123e+06	0.0844501	0.810952	-	-	39.8	15	-
1332	Annexin A2;Putative annexin A2-like protein	ANXA2;ANXA2P2	1.37521e+08	1.44319e+08	1.42159e+08	1.39995e+08	1.42142e+08	1.33475e+08	-0.0290476	0.27085	-	-	80.2	40	-
1333	Calpain-1 catalytic subunit	CAPN1	6.06929e+07	6.15829e+07	6.32784e+07	6.49686e+07	6.90009e+07	6.29099e+07	0.0846245	0.985634	-	-	46.5	47	-
1334	Tubulin beta chain	TUBB	1.8087e+07	1.91552e+07	2.04004e+07	1.99095e+07	1.76387e+07	1.88212e+07	-0.0322404	0.221253	-	-	17.1	5	-
1335	Prosaposin;Saposin-A;Saposin-B-Val;Saposin-B;Saposin-C;Saposin-D	PSAP	2.35454e+06	2.3894e+06	2.31657e+06	1.71496e+06	2.06744e+06	2.29083e+06	-0.227396	1.43797	-	-	32.8	17	-
1336	Beta-hexosaminidase subunit beta;Beta-hexosaminidase subunit beta chain B;Beta-hexosaminidase subunit beta chain A	HEXB	1.94322e+07	1.95818e+07	1.93978e+07	1.89188e+07	2.11562e+07	1.87393e+07	0.00770537	0.0533274	-	-	39	26	-
1337	Cathepsin L1;Cathepsin L1 heavy chain;Cathepsin L1 light chain	CTSL	1.09569e+06	1.06071e+06	1.17368e+06	1.12467e+06	1.21687e+06	1.13923e+06	0.0642689	0.547014	-	-	20.7	6	-
1338	Profilin-1	PFN1	4.36749e+07	4.46529e+07	4.23767e+07	4.48469e+07	4.19948e+07	4.64579e+07	0.0274379	0.23424	-	-	75	15	-
1339	Bisphosphoglycerate mutase	BPGM	110899	117670	128162	124084	118689	113540	-8.28156e-05	0.000338731	-	-	26.3	6	-
1340	Adenine phosphoribosyltransferase	APRT	1.581e+07	1.61614e+07	1.66116e+07	1.62183e+07	1.8432e+07	1.39508e+07	-0.0084696	0.0338826	-	-	65.7	10	-
1341	Bifunctional glutamate/proline--tRNA ligase;Glutamate--tRNA ligase;Proline--tRNA ligase	EPRS	2.59698e+07	2.45557e+07	2.4808e+07	2.23002e+07	2.42433e+07	2.21067e+07	-0.134857	1.67069	-	-	47	73	-
1342	Cathepsin B;Cathepsin B light chain;Cathepsin B heavy chain	CTSB	3.20471e+06	3.20746e+06	3.03414e+06	2.5393e+06	3.04533e+06	3.35553e+06	-0.088447	0.452439	-	-	43.1	12	-
1343	Heat shock protein HSP 90-alpha	HSP90AA1	1.451e+08	1.51997e+08	1.49399e+08	1.27956e+08	1.38324e+08	1.3282e+08	-0.162363	2.14171	-	-	44.8	37	-
1344	Galactose-1-phosphate uridylyltransferase	GALT	462843	453138	460812	481931	388928	763366	0.188685	0.426732	-	-	19.8	6	-
1345	Heterogeneous nuclear ribonucleoproteins C1/C2;Heterogeneous nuclear ribonucleoprotein C-like 4;Heterogeneous nuclear ribonucleoprotein C-like 1;Heterogeneous nuclear ribonucleoprotein C-like 3;Heterogeneous nuclear ribonucleoprotein C-like 2	HNRNPC;HNRNPCL4;HNRNPCL1;HNRNPCL3;HNRNPCL2	7.28748e+06	6.46374e+06	5.53465e+06	5.18904e+06	4.70979e+06	4.44308e+06	-0.421197	2.69543	-	-	40.3	15	-
1346	Cytochrome b-c1 complex subunit 6, mitochondrial	UQCRH	540112	540574	509095	480875	523968	663428	0.0564649	0.212772	-	-	38.5	3	-
1347	Laminin subunit beta-1	LAMB1	6.94112e+06	7.06381e+06	7.37084e+06	8.29389e+06	8.09074e+06	8.17274e+06	0.200566	3.12695	-	-	20.6	38	-
1348	Tyrosine-protein kinase Yes	YES1	1.34487e+06	1.24797e+06	1.30114e+06	1.14177e+06	1.27186e+06	1.09355e+06	-0.153197	1.38485	-	-	22.1	11	-
1351	Tropomyosin beta chain	TPM2	891946	922699	851913	1.19527e+06	949139	1.21383e+06	0.324621	2.16787	-	-	8.1	4	-
1353	Fumarate hydratase, mitochondrial	FH	2.18728e+07	2.27728e+07	2.24616e+07	2.37868e+07	2.31098e+07	2.23578e+07	0.045177	0.532767	-	-	55.7	26	-
1354	DNA excision repair protein ERCC-1	ERCC1	59493.4	52179.2	59135.2	56426.5	41581.3	48722.6	-0.227775	0.967201	-	-	11.1	3	+
1359	Annexin A6	ANXA6	1.59618e+07	1.58466e+07	1.64107e+07	1.44954e+07	1.46079e+07	1.5008e+07	-0.128452	2.10875	-	-	63.4	44	-
1360	Rho-related GTP-binding protein RhoC	RHOC	1.8549e+06	1.947e+06	1.76237e+06	1.57767e+06	1.81758e+06	1.87939e+06	-0.0800103	0.534221	-	-	24.9	5	-
1361	Tumor necrosis factor receptor superfamily member 16	NGFR	58574.5	65524.4	65863.7	55918.6	53140.7	47040.3	-0.284916	1.6539	-	-	11.7	3	+
1362	Complement decay-accelerating factor	CD55	7.74534e+06	7.95889e+06	7.84269e+06	8.04939e+06	8.33872e+06	9.05084e+06	0.109838	1.27172	-	-	35.4	13	-
1365	Beta-glucuronidase	GUSB	5.29567e+06	5.48022e+06	5.91675e+06	6.04898e+06	5.91528e+06	5.28615e+06	0.0465022	0.319912	-	-	32.4	22	-
1366	ATP-dependent 6-phosphofructokinase, muscle type	PFKM	3.6642e+07	3.63942e+07	3.76242e+07	4.01046e+07	4.10422e+07	3.75596e+07	0.100397	1.27427	-	-	43.1	33	-
1367	Heat shock protein HSP 90-beta	HSP90AB1	4.83576e+08	5.18824e+08	5.04234e+08	4.4691e+08	4.50335e+08	4.60949e+08	-0.149163	1.81902	-	-	43.2	37	-
1368	Signal recognition particle receptor subunit alpha	SRPR	7.67996e+06	7.60337e+06	7.91319e+06	7.99266e+06	7.82851e+06	7.44532e+06	0.00391689	0.032556	-	-	33.4	24	-
1369	Asparagine synthetase [glutamine-hydrolyzing]	ASNS	1.97988e+07	1.99278e+07	2.02137e+07	1.8267e+07	1.92382e+07	1.86147e+07	-0.095291	1.46802	-	-	56.9	29	-
1370	Porphobilinogen deaminase	HMBS	6.9441e+06	7.02098e+06	6.99557e+06	1.01926e+07	9.81129e+06	1.10847e+07	0.566831	5.7825	+	-	40.7	15	-
1371	Pyruvate dehydrogenase E1 component subunit alpha, somatic form, mitochondrial	PDHA1	1.28928e+07	1.27534e+07	1.27139e+07	1.26196e+07	1.24347e+07	1.24513e+07	-0.0325059	0.425315	-	-	55.1	25	-
1372	Cytochrome c1, heme protein, mitochondrial	CYC1	9.08228e+06	8.83983e+06	8.85176e+06	6.21806e+06	8.06482e+06	9.92194e+06	-0.171436	0.610434	-	-	42.2	14	-
1373	U2 small nuclear ribonucleoprotein B	SNRPB2	8.78988e+06	8.60309e+06	8.12822e+06	7.88997e+06	8.63003e+06	8.87861e+06	-0.00797292	0.0523739	-	-	41.8	10	-
1374	Hepatocyte growth factor receptor	MET	4.52034e+06	4.44556e+06	4.60944e+06	4.4701e+06	4.60009e+06	4.54698e+06	0.0044975	0.0418345	-	-	22.7	27	-
1375	Melanotransferrin	MFI2	4.791e+06	4.9238e+06	4.7894e+06	4.59271e+06	4.76637e+06	5.03003e+06	-0.0123814	0.103099	-	-	29.5	17	-
1376	U1 small nuclear ribonucleoprotein 70 kDa	SNRNP70	1.02169e+07	9.41934e+06	9.31024e+06	1.14981e+07	1.21607e+07	1.21875e+07	0.309159	3.80934	-	-	39.1	24	-
1377	Integrin alpha-5;Integrin alpha-5 heavy chain;Integrin alpha-5 light chain	ITGA5	2.71198e+06	2.72938e+06	2.84195e+06	2.97933e+06	3.02871e+06	2.85311e+06	0.097142	1.27724	-	-	20.6	18	-
1378	Nuclear factor 1 C-type	NFIC	3.54579e+06	3.6363e+06	4.09562e+06	4.04355e+06	3.98157e+06	3.77416e+06	0.0674854	0.534175	-	-	32.3	15	-
1380	40S ribosomal protein S17	RPS17	2.40569e+07	2.23741e+07	1.73849e+07	2.50309e+07	2.89765e+07	3.30486e+07	0.452355	2.13986	-	-	68.1	14	-
1382	Guanine nucleotide-binding protein G(k) subunit alpha	GNAI3	2.02565e+06	2.03865e+06	2.11538e+06	2.19462e+06	2.1445e+06	2.18774e+06	0.079045	1.05891	-	-	18.4	6	-
1383	Annexin A5	ANXA5	2.1392e+07	2.14699e+07	2.13869e+07	1.78074e+07	1.93054e+07	1.90414e+07	-0.195165	2.85575	-	-	47.8	21	-
1384	40S ribosomal protein SA	RPSA	2.7668e+07	2.91811e+07	2.66104e+07	2.68031e+07	2.99607e+07	3.20268e+07	0.0865022	0.637366	-	-	65.4	22	-
1385	CD63 antigen	CD63	1.96155e+06	2.12611e+06	2.21393e+06	2.82716e+06	2.7285e+06	2.41265e+06	0.337086	2.97825	-	-	11.3	4	-
1386	39S ribosomal protein L3, mitochondrial	MRPL3	2.19657e+06	2.07959e+06	1.95844e+06	2.21916e+06	2.13431e+06	2.27217e+06	0.0888656	0.883716	-	-	37.4	11	-
1387	U1 small nuclear ribonucleoprotein A	SNRPA	1.67188e+07	1.61277e+07	1.55351e+07	1.8609e+07	1.84508e+07	2.24097e+07	0.292422	2.43555	-	-	40.1	12	-
1388	Gamma-enolase	ENO2	3.11631e+06	3.08202e+06	3.2902e+06	3.46905e+06	3.31448e+06	3.56107e+06	0.124581	1.59033	-	-	41.2	11	-
1389	3-ketoacyl-CoA thiolase, peroxisomal	ACAA1	5.59011e+06	5.50085e+06	6.02089e+06	4.87021e+06	5.26055e+06	5.38987e+06	-0.14102	1.54555	-	-	52.6	18	-
1390	Signal recognition particle 19 kDa protein	SRP19	1.11794e+06	1.06556e+06	975337	1.60865e+06	1.35703e+06	1.51945e+06	0.504476	3.97787	+	-	43.1	8	-
1391	Glutathione S-transferase P	GSTP1	4.1594e+07	3.98894e+07	4.29643e+07	4.86045e+07	4.56864e+07	4.99063e+07	0.212185	2.70097	-	-	62.4	14	-
1392	U1 small nuclear ribonucleoprotein C	SNRPC	2.64677e+06	2.76045e+06	2.52989e+06	3.0261e+06	3.1758e+06	3.24417e+06	0.251406	3.16284	-	-	18.9	3	-
1393	Galectin-1	LGALS1	4.40312e+07	4.5382e+07	4.65484e+07	3.3218e+07	3.96268e+07	4.2289e+07	-0.246885	1.84548	-	-	74.8	10	-
1394	Dihydropteridine reductase	QDPR	6.13493e+06	6.14473e+06	6.52392e+06	6.2423e+06	6.03032e+06	6.21356e+06	-0.024134	0.23958	-	-	67.6	14	-
1395	High mobility group protein B1;Putative high mobility group protein B1-like 1	HMGB1;HMGB1P1	1.26524e+08	1.33674e+08	1.35289e+08	1.49399e+08	1.42983e+08	1.37087e+08	0.118644	1.37176	-	-	36.3	18	-
1396	Retinol-binding protein 1	RBP1	1.39644e+06	1.26046e+06	1.27783e+06	1.13382e+06	1.17522e+06	1.29799e+06	-0.126331	1.06554	-	-	46.7	8	-
1399	Clathrin light chain A	CLTA	6.79151e+06	6.86883e+06	6.34737e+06	5.24898e+06	5.66908e+06	6.6027e+06	-0.197248	1.46182	-	-	39.9	11	-
1400	Clathrin light chain B	CLTB	2.27227e+06	2.44678e+06	2.32822e+06	2.11878e+06	2.16151e+06	2.37981e+06	-0.0827084	0.757618	-	-	32.7	10	-
1401	Annexin A4	ANXA4	6.08335e+06	6.07823e+06	6.09102e+06	5.23993e+06	5.3747e+06	5.45966e+06	-0.183553	3.05719	-	-	53.3	21	-
1402	2,3-cyclic-nucleotide 3-phosphodiesterase	CNP	6.02078e+06	5.80622e+06	5.8487e+06	5.31788e+06	5.73822e+06	5.42208e+06	-0.101789	1.36421	-	-	46.8	27	-
1403	Heme oxygenase 1	HMOX1	1.54801e+06	1.57521e+06	1.6749e+06	1.49862e+06	1.49601e+06	1.46286e+06	-0.105498	1.28602	-	-	38.9	11	-
1404	Dihydrolipoyl dehydrogenase, mitochondrial	DLD	4.02352e+07	4.16098e+07	4.29169e+07	4.65276e+07	4.53441e+07	4.44727e+07	0.12833	1.85278	-	-	42.2	23	-
1405	Heterogeneous nuclear ribonucleoprotein A1;Heterogeneous nuclear ribonucleoprotein A1, N-terminally processed;Heterogeneous nuclear ribonucleoprotein A1-like 2	HNRNPA1;HNRNPA1L2	2.40492e+07	2.32734e+07	2.07776e+07	2.23948e+07	2.34184e+07	2.24151e+07	0.00519289	0.0315532	-	-	65.3	22	-
1406	U2 small nuclear ribonucleoprotein A	SNRPA1	1.77017e+07	1.82427e+07	1.61975e+07	8.94966e+06	1.03209e+07	1.44175e+07	-0.657893	2.76157	+	-	44.7	16	-
1407	Pro-cathepsin H;Cathepsin H mini chain;Cathepsin H;Cathepsin H heavy chain;Cathepsin H light chain	CTSH	726915	683414	725997	882173	839441	833261	0.25825	3.07535	-	-	11.3	4	-
1408	Cytochrome c oxidase subunit 6C	COX6C	5.26106e+06	5.22515e+06	5.14885e+06	5.46201e+06	5.56917e+06	5.17587e+06	0.0512071	0.598805	-	-	50.7	9	-
1410	Poly [ADP-ribose] polymerase 1	PARP1	1.10396e+07	1.02783e+07	8.75775e+06	8.68162e+06	7.28724e+06	7.66468e+06	-0.345047	2.32977	-	-	41.3	40	-
1411	DNA polymerase alpha catalytic subunit	POLA1	1.01266e+06	999474	976379	856234	787708	790861	-0.296531	3.47426	-	-	14.2	17	-
1414	Furin	FURIN	1.08682e+06	1.09466e+06	1.27584e+06	1.35368e+06	1.11805e+06	1.75156e+06	0.268153	1.01653	-	-	17.3	12	-
1415	Leukotriene A-4 hydrolase	LTA4H	2.27159e+07	2.22837e+07	2.1439e+07	2.03309e+07	2.14064e+07	2.05936e+07	-0.0920062	1.27237	-	-	58.9	36	-
1416	Fructose-bisphosphate aldolase C	ALDOC	1.02152e+07	1.04181e+07	1.043e+07	1.08001e+07	1.07502e+07	1.03032e+07	0.0359824	0.433652	-	-	47.3	21	-
1421	CDGSH iron-sulfur domain-containing protein 3, mitochondrial	CISD3	808573	824716	841147	971426	939475	870319	0.167289	1.83221	-	-	24.4	4	-
1422	JmjC domain-containing protein 7	JMJD7	363624	381813	440152	440654	402391	399088	0.0705455	0.386368	-	-	7.7	7	-
1424	DNA-directed RNA polymerase II subunit GRINL1A	POLR2M	1.65645e+06	1.61154e+06	1.62705e+06	1.70661e+06	1.65932e+06	1.58241e+06	0.0150228	0.125003	-	-	30.7	9	-
1425	Chromosome transmission fidelity protein 8 homolog isoform 2	CHTF8	78630.7	85332.2	100339	113392	104020	92732.1	0.233372	1.1293	-	-	11.5	4	+
1426	Chromosome transmission fidelity protein 8 homolog	CHTF8	116951	121040	131640	124124	119570	119100	-0.0253968	0.127554	-	-	38	4	-
1427	Glutathione S-transferase theta-2;Glutathione S-transferase theta-2B	GSTT2;GSTT2B	2.00886e+06	2.07441e+06	2.16361e+06	2.1917e+06	2.22363e+06	1.89713e+06	0.0120904	0.0658354	-	-	35.2	10	-
1431	Solute carrier family 35 member E2B	SLC35E2B	213358	201876	230614	258939	239951	208829	0.128483	0.701416	-	-	14.3	4	-
1432	Trafficking protein particle complex subunit 2B;Trafficking protein particle complex subunit 2	TRAPPC2B;TRAPPC2	102962	101633	109474	109620	101626	83273.3	-0.10145	0.424658	-	-	20.7	3	+
1433	Protein PET100 homolog, mitochondrial	PET100	742140	827593	793262	873040	742207	827447	0.0460415	0.270519	-	-	23.3	5	-
1437	Heat shock 70 kDa protein 1A;Heat shock 70 kDa protein 1B	HSPA1A;HSPA1B	1.13021e+08	1.10938e+08	1.15293e+08	1.22002e+08	1.21756e+08	1.16188e+08	0.0852349	1.11314	-	-	42.4	26	-
1446	Adrenodoxin, mitochondrial	FDX1	1.30216e+06	1.35976e+06	1.45997e+06	1.6861e+06	1.44754e+06	1.4877e+06	0.163391	1.35664	-	-	21.2	5	-
1447	Ras-related protein Rap-2a	RAP2A	264984	278733	310190	340619	290932	296039	0.118895	0.697516	-	-	21.9	5	-
1448	60 kDa SS-A/Ro ribonucleoprotein	TROVE2	2.63424e+07	2.72692e+07	2.70217e+07	2.71521e+07	2.89013e+07	2.65349e+07	0.0337726	0.334902	-	-	54.6	28	-
1450	Lysosomal alpha-glucosidase;76 kDa lysosomal alpha-glucosidase;70 kDa lysosomal alpha-glucosidase	GAA	8.16604e+06	8.096e+06	8.56822e+06	1.00064e+07	9.66301e+06	9.60713e+06	0.237865	3.55359	-	-	34.9	28	-
1451	Ras-related protein R-Ras	RRAS	2.31302e+06	2.55454e+06	2.65735e+06	3.06432e+06	2.88726e+06	2.81545e+06	0.221934	2.26491	-	-	42.7	10	-
1452	HLA class I histocompatibility antigen, Cw-7 alpha chain	HLA-C	4.00408e+06	4.12769e+06	3.95499e+06	3.78336e+06	4.03577e+06	4.37466e+06	0.0104015	0.0669942	-	-	16.9	8	-
1453	Serine/threonine-protein kinase A-Raf	ARAF	220203	224974	248648	223877	206557	201332	-0.134626	0.967497	-	-	9.2	5	-
1454	Histone H1.4	HIST1H1E	4.36851e+07	3.43252e+07	2.50487e+07	5.52205e+07	6.73846e+07	6.76084e+07	0.91456	3.20469	+	-	23.3	6	-
1456	Dihydrolipoyllysine-residue acetyltransferase component of pyruvate dehydrogenase complex, mitochondrial	DLAT	1.02672e+07	1.0506e+07	1.03267e+07	9.64778e+06	1.0681e+07	9.18677e+06	-0.0782346	0.70636	-	-	26.3	18	-
1457	Receptor-type tyrosine-protein phosphatase F	PTPRF	1.82029e+06	1.8306e+06	1.97825e+06	1.98481e+06	1.98267e+06	1.79841e+06	0.0341538	0.249657	-	-	20.8	25	-
1458	Nuclear receptor subfamily 2 group F member 6	NR2F6	471300	456820	474515	453739	416535	442325	-0.0964392	0.914331	-	-	19.8	7	-
1460	Thioredoxin	TXN	5.8918e+06	5.44241e+06	5.48376e+06	6.34398e+06	6.29353e+06	6.48724e+06	0.186249	2.6295	-	-	51.4	8	-
1461	Cytochrome c oxidase subunit 5B, mitochondrial	COX5B	645742	646638	716321	818296	652737	726917	0.125464	0.751607	-	-	35.7	6	-
1462	Lysosomal protective protein;Lysosomal protective protein 32 kDa chain;Lysosomal protective protein 20 kDa chain	CTSA	8.82568e+06	8.80366e+06	8.89507e+06	7.8429e+06	8.48146e+06	8.10442e+06	-0.11947	1.7373	-	-	33.3	13	-
1463	Microsomal glutathione S-transferase 1	MGST1	1.06312e+07	1.0506e+07	9.80265e+06	7.5826e+06	9.23441e+06	1.04642e+07	-0.19315	1.04271	-	-	34.8	7	-
1464	Microtubule-associated protein tau	MAPT	9.11212e+06	9.34454e+06	9.48139e+06	1.02168e+07	1.08056e+07	9.35874e+06	0.118625	1.2235	-	-	9.2	7	-
1469	cAMP-dependent protein kinase type I-alpha regulatory subunit;cAMP-dependent protein kinase type I-alpha regulatory subunit, N-terminally processed	PRKAR1A	9.6415e+06	9.4514e+06	9.56668e+06	8.34368e+06	8.93598e+06	8.40639e+06	-0.158669	2.39349	-	-	45.9	17	-
1470	Uroporphyrinogen-III synthase	UROS	48834.9	53466.4	58284.2	63419.7	50648	57688.3	0.0946869	0.362963	-	-	17	3	+
1471	S-formylglutathione hydrolase	ESD	7.83119e+06	7.61726e+06	7.0493e+06	6.63324e+06	7.34026e+06	7.04298e+06	-0.0980836	0.966768	-	-	48.6	14	-
1472	60 kDa heat shock protein, mitochondrial	HSPD1	3.11307e+08	3.23154e+08	3.22017e+08	3.23903e+08	3.27145e+08	2.99132e+08	-0.0104748	0.0734466	-	-	68.8	54	-
1473	Clusterin;Clusterin beta chain;Clusterin alpha chain	CLU	1.9543e+06	2.00298e+06	2.057e+06	1.72411e+06	1.81758e+06	1.92634e+06	-0.138535	1.57571	-	-	24.3	10	-
1474	78 kDa glucose-regulated protein	HSPA5	1.8168e+08	1.82986e+08	1.8832e+08	1.97486e+08	2.03144e+08	1.8591e+08	0.0841786	0.926425	-	-	65.6	57	-
1475	Laminin subunit gamma-1	LAMC1	7.72812e+06	7.72585e+06	7.75162e+06	7.339e+06	7.191e+06	7.7442e+06	-0.059805	0.747838	-	-	35.2	53	-
1476	Lysosomal acid phosphatase	ACP2	4.22794e+06	4.38802e+06	4.4455e+06	5.00186e+06	4.82463e+06	4.65653e+06	0.148757	2.09207	-	-	42.8	16	-
1478	Heat shock cognate 71 kDa protein	HSPA8	5.05527e+08	5.24808e+08	5.34692e+08	6.14494e+08	5.66383e+08	5.62571e+08	0.154975	1.66668	-	-	56.5	39	-
1479	Solute carrier family 2, facilitated glucose transporter member 1	SLC2A1	1.4776e+07	1.52284e+07	1.63311e+07	1.86502e+07	1.74973e+07	1.90478e+07	0.252767	3.02402	-	-	12.6	9	-
1480	Solute carrier family 2, facilitated glucose transporter member 3;Solute carrier family 2, facilitated glucose transporter member 14	SLC2A3;SLC2A14	662161	693574	733749	889958	740861	725652	0.168567	1.12787	-	-	10.7	4	-
1481	Protein 4.1	EPB41	2.82834e+06	2.6679e+06	2.93463e+06	2.82293e+06	2.73295e+06	2.60445e+06	-0.0467356	0.41123	-	-	35.5	29	-
1482	Uridine 5-monophosphate synthase;Orotate phosphoribosyltransferase;Orotidine 5-phosphate decarboxylase	UMPS	2.26324e+07	2.34148e+07	2.38319e+07	2.44124e+07	2.3452e+07	2.22914e+07	0.00503635	0.0388126	-	-	52.7	35	-
1483	Pyruvate dehydrogenase E1 component subunit beta, mitochondrial	PDHB	5.03813e+06	4.92117e+06	4.86294e+06	4.96455e+06	5.17123e+06	4.73478e+06	0.00391549	0.0306529	-	-	50.7	14	-
1484	Lipoamide acyltransferase component of branched-chain alpha-keto acid dehydrogenase complex, mitochondrial	DBT	2.69212e+06	2.84775e+06	3.15506e+06	3.02469e+06	2.93395e+06	2.46324e+06	-0.0486806	0.232258	-	-	31.7	16	-
1485	Glycogen phosphorylase, brain form	PYGB	4.05676e+07	4.08799e+07	4.06491e+07	4.02153e+07	4.00086e+07	3.98624e+07	-0.0239545	0.287652	-	-	48.3	47	-
1486	Ras-related protein Ral-A	RALA	1.44554e+07	1.41253e+07	1.41126e+07	1.59829e+07	1.72134e+07	1.5493e+07	0.188264	2.49471	-	-	26.7	8	-
1487	Ras-related protein Ral-B	RALB	7.89342e+06	8.10849e+06	8.2951e+06	9.19447e+06	8.9884e+06	8.45034e+06	0.131833	1.76852	-	-	32	10	-
1488	Breakpoint cluster region protein	BCR	240944	222599	221384	185024	170462	205781	-0.290473	2.12796	-	-	3.5	4	-
1489	Lysosome-associated membrane glycoprotein 1	LAMP1	5.60384e+06	6.0705e+06	5.91864e+06	7.29304e+06	6.662e+06	6.91023e+06	0.245904	3.07625	-	-	25.2	11	-
1490	Medium-chain specific acyl-CoA dehydrogenase, mitochondrial	ACADM	1.21069e+07	1.25002e+07	1.2258e+07	1.20473e+07	1.25811e+07	1.13058e+07	-0.0381575	0.360146	-	-	50.1	22	-
1492	DNA topoisomerase 1	TOP1	7.7103e+06	6.9664e+06	5.8868e+06	6.50118e+06	5.68055e+06	5.61097e+06	-0.203234	1.17967	-	-	37.1	33	-
1493	DNA topoisomerase 2-alpha	TOP2A	2.07101e+06	1.89464e+06	1.83326e+06	1.85718e+06	1.58839e+06	1.58005e+06	-0.20867	1.67442	-	-	13	18	-
1494	Glucose-6-phosphate 1-dehydrogenase	G6PD	2.3883e+07	2.43584e+07	2.33524e+07	2.3646e+07	2.32552e+07	2.3032e+07	-0.0337291	0.409171	-	-	73.8	42	-
1495	Ubiquitin-like protein 4A	UBL4A	1.2378e+06	1.31307e+06	1.30039e+06	1.24586e+06	1.31014e+06	1.4231e+06	0.0454176	0.338437	-	-	57.3	9	-
1496	Steroid hormone receptor ERR1	ESRRA	62730.3	66702.3	82257.3	78810.2	68115.6	67490.1	0.0246663	0.0737529	-	-	9.5	3	+
1497	Pyruvate carboxylase, mitochondrial	PC	828087	845267	911237	824803	759863	766923	-0.136047	1.34309	-	-	15.4	14	-
1498	C-1-tetrahydrofolate synthase, cytoplasmic;Methylenetetrahydrofolate dehydrogenase;Methenyltetrahydrofolate cyclohydrolase;Formyltetrahydrofolate synthetase;C-1-tetrahydrofolate synthase, cytoplasmic, N-terminally processed	MTHFD1	4.54651e+07	4.57593e+07	4.53126e+07	4.35062e+07	4.35785e+07	4.38822e+07	-0.0600891	0.896595	-	-	56.9	56	-
1499	Cation-independent mannose-6-phosphate receptor	IGF2R	4.77864e+07	4.80486e+07	4.72098e+07	4.57853e+07	4.73887e+07	4.72331e+07	-0.0269848	0.309803	-	-	39.8	100	-
1500	Alcohol dehydrogenase class-3	ADH5	6.10586e+07	5.91522e+07	6.67298e+07	6.22902e+07	6.01004e+07	5.33037e+07	-0.0907812	0.658979	-	-	47.3	23	-
1501	Cyclin-dependent kinase 4	CDK4	888536	890641	961501	869440	886773	919223	-0.0341656	0.273384	-	-	38.9	11	-
1503	Ribose-phosphate pyrophosphokinase 2	PRPS2	7.34817e+06	7.64283e+06	7.69779e+06	7.50284e+06	8.17877e+06	7.21385e+06	0.0113855	0.0796632	-	-	28.6	9	-
1504	Ornithine decarboxylase	ODC1	438786	475916	470743	399185	391065	416739	-0.198518	2.07391	-	-	22.1	8	-
1505	Polyadenylate-binding protein 1;Polyadenylate-binding protein 3	PABPC1;PABPC3	5.44289e+07	5.31968e+07	5.15236e+07	5.44924e+07	5.46818e+07	5.66319e+07	0.0592613	0.739109	-	-	41.7	29	-
1506	Proliferating cell nuclear antigen	PCNA	6.4587e+07	6.85485e+07	6.50041e+07	6.7656e+07	6.63222e+07	6.25487e+07	-0.0120701	0.0955028	-	-	68.6	17	-
1508	Histidine--tRNA ligase, cytoplasmic	HARS	2.31447e+07	2.31493e+07	2.32443e+07	2.12924e+07	2.37013e+07	2.13278e+07	-0.0701617	0.727455	-	-	40.5	29	-
1509	Collagen alpha-1(VI) chain	COL6A1	2.83576e+06	2.9228e+06	3.13857e+06	3.2004e+06	3.00932e+06	3.05565e+06	0.0593252	0.566208	-	-	22.9	22	-
1510	Collagen alpha-2(VI) chain	COL6A2	3.71356e+06	3.63761e+06	3.81966e+06	3.68761e+06	3.61825e+06	3.66943e+06	-0.0252346	0.271696	-	-	4.4	6	-
1512	ADP/ATP translocase 1	SLC25A4	6.22504e+06	6.79205e+06	7.0384e+06	6.29077e+06	6.18136e+06	5.68812e+06	-0.142688	1.41252	-	-	19.8	6	-
1513	ADP/ATP translocase 3;ADP/ATP translocase 3, N-terminally processed	SLC25A6	1.25681e+07	1.31964e+07	1.27887e+07	1.01373e+07	1.20391e+07	1.0678e+07	-0.234248	2.31819	-	-	16.1	6	-
1514	Inosine-5-monophosphate dehydrogenase 2	IMPDH2	3.70409e+07	3.66211e+07	3.68177e+07	3.31567e+07	3.83171e+07	3.42941e+07	-0.0656488	0.571488	-	-	55.3	32	-
1515	Nucleoprotein TPR	TPR	4.64011e+07	4.52406e+07	4.67805e+07	4.71411e+07	4.75183e+07	4.16967e+07	-0.0240954	0.170836	-	-	51	138	-
1516	Prolactin-inducible protein	PIP	278027	269198	377038	329072	315997	323744	0.0848558	0.307041	-	-	34.2	4	-
1517	Creatine kinase B-type	CKB	7.62565e+06	7.55816e+06	7.81625e+06	8.8337e+06	8.54842e+06	9.10307e+06	0.203219	3.11678	-	-	57.2	17	-
1518	Annexin A3	ANXA3	4.57822e+07	4.57766e+07	4.68573e+07	4.60508e+07	4.79614e+07	4.5933e+07	0.0156535	0.157245	-	-	74.9	32	-
1519	Creatine kinase U-type, mitochondrial	CKMT1A	1.53548e+07	1.59493e+07	1.65311e+07	1.7212e+07	1.77891e+07	1.78577e+07	0.144527	2.11824	-	-	51.8	21	-
1521	2-oxoisovalerate dehydrogenase subunit alpha, mitochondrial	BCKDHA	1.22739e+06	1.21599e+06	1.30133e+06	1.22846e+06	1.0399e+06	1.10411e+06	-0.153846	1.32449	-	-	46.3	16	-
1523	Alpha-actinin-1	ACTN1	3.19252e+07	3.13981e+07	3.33512e+07	3.52396e+07	3.62933e+07	3.48209e+07	0.137916	2.05605	-	-	44.5	45	-
1524	Angiotensin-converting enzyme;Angiotensin-converting enzyme, soluble form	ACE	621566	629433	663498	626694	590074	609210	-0.0681526	0.635685	-	-	6.4	7	-
1525	Cadherin-1;E-Cad/CTF1;E-Cad/CTF2;E-Cad/CTF3	CDH1	2.45215e+06	2.52709e+06	2.56429e+06	2.86699e+06	2.86847e+06	2.73583e+06	0.167239	2.44245	-	-	15.8	14	-
1526	Proto-oncogene tyrosine-protein kinase Src	SRC	3.42525e+06	3.53149e+06	3.62946e+06	3.34343e+06	3.49095e+06	3.34416e+06	-0.0565512	0.668083	-	-	29.9	14	-
1527	Xaa-Pro dipeptidase	PEPD	1.6781e+06	1.68322e+06	1.88017e+06	1.88333e+06	1.72796e+06	1.96765e+06	0.0899732	0.692117	-	-	34.7	15	-
1528	X-ray repair cross-complementing protein 6	XRCC6	1.92216e+07	2.00766e+07	1.87988e+07	1.59547e+07	1.53953e+07	1.62618e+07	-0.286976	4.01264	-	-	57.8	41	-
1529	X-ray repair cross-complementing protein 5	XRCC5	1.01462e+07	1.06984e+07	9.83676e+06	8.12774e+06	8.06443e+06	8.48664e+06	-0.313582	4.10795	-	-	36.7	30	-
1530	Uracil-DNA glycosylase	UNG	225812	225352	245189	197506	209890	196901	-0.204068	1.83782	-	-	31	5	-
1531	Cytochrome c oxidase subunit 4 isoform 1, mitochondrial	COX4I1	2.7483e+07	2.68803e+07	2.8465e+07	3.1121e+07	3.17352e+07	3.33088e+07	0.215198	3.0646	-	-	61.5	16	-
1532	5-aminolevulinate synthase, nonspecific, mitochondrial	ALAS1	221874	223388	241920	241388	209296	218092	-0.0406613	0.218398	-	-	7.8	5	-
1533	Gamma-interferon-inducible lysosomal thiol reductase	IFI30	708791	768187	676879	563953	507113	602977	-0.365244	2.93654	-	-	18.4	4	-
1534	Lysosome-associated membrane glycoprotein 2	LAMP2	1.81637e+06	1.83973e+06	1.79213e+06	2.13498e+06	2.00968e+06	2.04635e+06	0.184004	2.64374	-	-	9.8	5	-
1535	Ribonuclease inhibitor	RNH1	7.89768e+06	7.61874e+06	6.8393e+06	5.08484e+06	6.09234e+06	6.77294e+06	-0.32395	1.99379	-	-	48.4	21	-
1536	Bone morphogenetic protein 1	BMP1	998505	989199	1.03769e+06	1.06935e+06	1.03595e+06	1.02104e+06	0.0473876	0.472594	-	-	15.6	15	-
1537	Cytochrome b-245 light chain	CYBA	5.30317e+06	5.19613e+06	5.09787e+06	5.91904e+06	5.99491e+06	5.70914e+06	0.176062	2.75246	-	-	29.7	7	-
1539	Neural cell adhesion molecule 1	NCAM1	259605	269815	308711	328901	298677	289206	0.131265	0.816484	-	-	11.1	9	-
1540	Versican core protein	VCAN	1.12186e+06	1.15228e+06	1.2585e+06	1.32955e+06	1.18749e+06	1.15979e+06	0.0568714	0.373417	-	-	7	21	-
1541	Sodium/potassium-transporting ATPase subunit alpha-3	ATP1A3	3.32687e+06	3.31046e+06	3.47859e+06	3.53774e+06	3.52003e+06	3.38356e+06	0.0457519	0.517954	-	-	24	20	-
1542	Elongation factor 2	EEF2	4.56697e+08	4.73565e+08	4.90464e+08	4.83923e+08	4.70346e+08	4.51596e+08	-0.0151382	0.10824	-	-	58.7	67	-
1544	Protein disulfide-isomerase A4	PDIA4	5.7965e+07	5.83401e+07	5.76607e+07	6.10732e+07	6.5704e+07	6.15005e+07	0.113288	1.55953	-	-	60.2	55	-
1547	Translationally-controlled tumor protein	TPT1	4.03059e+07	4.03719e+07	4.17484e+07	4.11476e+07	4.16071e+07	4.29732e+07	0.0383366	0.451161	-	-	52.3	13	-
1548	Delta-aminolevulinic acid dehydratase	ALAD	885637	907739	1.00339e+06	1.40186e+06	1.17522e+06	1.28717e+06	0.46482	3.71152	-	-	41.8	12	-
1549	Tissue factor	F3	482356	478941	446682	434468	469090	456118	-0.0502243	0.381163	-	-	16.9	5	-
1550	HLA class I histocompatibility antigen, alpha chain E	HLA-E	915218	940126	956383	958944	939346	990556	0.0389279	0.365777	-	-	29.9	10	-
1551	Plastin-2	LCP1	444609	439180	507475	515866	461770	446737	0.0343043	0.170449	-	-	17.1	8	-
1552	Plastin-3	PLS3	3.50436e+07	3.56503e+07	3.48902e+07	3.73015e+07	3.85367e+07	3.58491e+07	0.0805056	1.08033	-	-	49.8	32	-
1553	Acylamino-acid-releasing enzyme	APEH	5.47213e+06	5.35486e+06	6.17167e+06	1.39341e+07	9.18485e+06	1.28689e+07	1.06234	4.43783	+	-	28.8	20	-
1554	Electron transfer flavoprotein subunit alpha, mitochondrial	ETFA	2.631e+07	2.68672e+07	2.63214e+07	2.36621e+07	2.50188e+07	2.49609e+07	-0.110811	1.67092	-	-	46.5	14	-
1555	Glycogen [starch] synthase, muscle	GYS1	6.92108e+06	6.99139e+06	7.20671e+06	7.49761e+06	7.44798e+06	6.79841e+06	0.0408541	0.378826	-	-	48.9	31	-
1556	cAMP-dependent protein kinase type II-alpha regulatory subunit	PRKAR2A	3.61313e+06	3.54982e+06	3.69239e+06	3.69686e+06	3.71885e+06	3.52959e+06	0.0117012	0.106373	-	-	47.9	15	-
1557	Beta-enolase	ENO3	768891	774780	811902	1.05939e+06	945143	988190	0.344205	3.6545	-	-	18.9	5	-
1558	General transcription factor IIF subunit 2	GTF2F2	9.12746e+06	9.20233e+06	9.06006e+06	9.40458e+06	9.58338e+06	9.28504e+06	0.0456911	0.628157	-	-	77.5	22	-
1559	CD59 glycoprotein	CD59	841155	876914	708550	575288	769834	1.01649e+06	-0.0717751	0.155781	-	-	25	4	-
1560	Bifunctional methylenetetrahydrofolate dehydrogenase/cyclohydrolase, mitochondrial;NAD-dependent methylenetetrahydrofolate dehydrogenase;Methenyltetrahydrofolate cyclohydrolase	MTHFD2	2.77899e+07	2.92962e+07	2.81324e+07	2.51818e+07	2.47023e+07	2.50118e+07	-0.185956	2.98718	-	-	63.1	24	-
1561	Macrophage migration inhibitory factor	MIF	5.22994e+06	5.88111e+06	4.46312e+06	4.71783e+06	4.1062e+06	7.78497e+06	0.0452276	0.0788342	-	-	24.3	4	-
1562	CD99 antigen	CD99	246144	261751	260987	281961	234955	260900	0.013236	0.0605736	-	-	30.8	4	-
1563	Glucosidase 2 subunit beta	PRKCSH	5.114e+07	5.38273e+07	5.45267e+07	7.06945e+07	6.41194e+07	7.02397e+07	0.36163	4.1335	-	-	50.3	29	-
1564	Farnesyl pyrophosphate synthase	FDPS	4.59365e+06	4.50351e+06	4.38305e+06	4.33885e+06	4.67309e+06	4.61659e+06	0.0152971	0.132336	-	-	29.5	10	-
1566	Cytochrome c oxidase subunit 7A2, mitochondrial	COX7A2	2.24841e+06	2.22311e+06	2.249e+06	1.68137e+06	1.88217e+06	2.01378e+06	-0.272942	2.61777	-	-	30.1	3	-
1567	Alcohol dehydrogenase [NADP(+)]	AKR1A1	9.24254e+06	8.96066e+06	8.97439e+06	6.36711e+06	7.1908e+06	7.9764e+06	-0.341727	2.87538	-	-	62.2	21	-
1568	Pyruvate kinase PKM	PKM	7.14153e+08	7.1899e+08	7.62728e+08	7.5639e+08	7.55669e+08	6.56067e+08	-0.0208826	0.114037	-	-	9.4	5	-
1569	Pyruvate kinase PKM	PKM	6.68392e+06	7.37214e+06	7.26489e+06	8.22017e+06	7.8484e+06	7.72237e+06	0.158963	1.95643	-	-	7.3	4	-
1570	Acylphosphatase-2	ACYP2	244609	251352	264152	356892	269685	342614	0.340595	1.99555	-	-	44.4	5	-
1571	Endoplasmin	HSP90B1	1.2204e+08	1.34389e+08	1.26494e+08	1.37189e+08	1.34882e+08	1.37561e+08	0.0983585	1.15214	-	-	58.9	62	-
1572	G2/mitotic-specific cyclin-B1	CCNB1	6.08097e+06	6.09565e+06	6.22739e+06	6.37707e+06	6.54755e+06	5.86964e+06	0.0288038	0.247899	-	-	34.9	15	-
1573	Myosin light chain 6B	MYL6B	3.32235e+06	3.28267e+06	3.12938e+06	2.77284e+06	3.11516e+06	3.13662e+06	-0.111022	1.0814	-	-	62	13	-
1574	Solute carrier family 2, facilitated glucose transporter member 4	SLC2A4	86773.5	93124.8	84916.5	110787	100311	100984	0.236573	1.72833	-	-	7.3	3	+
1575	Small nuclear ribonucleoprotein-associated proteins B and B;Small nuclear ribonucleoprotein-associated protein N	SNRPB;SNRPN	1.73257e+07	1.77997e+07	1.65282e+07	2.34136e+07	1.93509e+07	2.01277e+07	0.279747	2.4711	-	-	37.7	11	-
1576	Insulin-degrading enzyme	IDE	1.09833e+07	1.09894e+07	1.15359e+07	1.01815e+07	1.03357e+07	1.00875e+07	-0.130461	2.07105	-	-	37.7	41	-
1577	Cytochrome c oxidase subunit 6B1	COX6B1	794192	827593	776574	697783	729407	798795	-0.109402	0.949404	-	-	52.3	5	-
1578	POU domain, class 2, transcription factor 1;POU domain, class 2, transcription factor 2;POU domain, class 2, transcription factor 3	POU2F1;POU2F2;POU2F3	91854.3	92294.6	95174	81245.2	85030.2	84139.5	-0.157707	1.19817	-	-	10.1	4	+
1579	Heterogeneous nuclear ribonucleoprotein L	HNRNPL	6.07449e+06	5.56891e+06	4.31472e+06	4.15851e+06	3.64802e+06	3.68335e+06	-0.461741	2.48684	-	-	33.4	13	-
1580	Aspartate--tRNA ligase, cytoplasmic	DARS	2.36332e+07	2.41735e+07	2.44905e+07	2.1744e+07	2.33323e+07	2.14561e+07	-0.120708	1.62316	-	-	76.6	41	-
1581	Junction plakoglobin	JUP	1.20924e+07	1.20752e+07	1.20827e+07	1.26387e+07	1.3236e+07	1.22129e+07	0.0705413	0.912239	-	-	43.9	27	-
1582	Cytochrome b-c1 complex subunit 7	UQCRB	1.42261e+07	1.46744e+07	1.4378e+07	1.565e+07	1.57356e+07	1.41819e+07	0.0728443	0.772531	-	-	85.6	17	-
1583	Serine/threonine-protein kinase B-raf	BRAF	158859	159140	171670	158652	151183	148324	-0.0955853	0.687127	-	-	8.5	5	-
1584	Glutamine synthetase	GLUL	1.1569e+07	1.14965e+07	1.11455e+07	9.88394e+06	1.05989e+07	1.22721e+07	-0.0684907	0.432618	-	-	47.2	19	-
1585	Aldose reductase	AKR1B1	7.86426e+06	8.18247e+06	8.07003e+06	8.14172e+06	7.87767e+06	7.93909e+06	-0.00944825	0.0927211	-	-	44	15	-
1586	Poliovirus receptor	PVR	3.37112e+06	3.51209e+06	3.54768e+06	3.90727e+06	4.22055e+06	3.75842e+06	0.187094	2.23038	-	-	17.3	8	-
1587	Ras-related C3 botulinum toxin substrate 2	RAC2	879926	915548	868886	785970	786066	802835	-0.165652	2.16689	-	-	19.8	4	-
1588	Eukaryotic peptide chain release factor GTP-binding subunit ERF3A	GSPT1	4.49962e+07	4.42616e+07	4.3097e+07	4.02927e+07	4.42768e+07	4.35e+07	-0.0484537	0.4809	-	-	47.5	40	-
1589	Interferon gamma receptor 1	IFNGR1	463108	466241	471207	557798	521327	480447	0.152508	1.36439	-	-	9.8	4	-
1590	Beta-1,4-galactosyltransferase 1;Lactose synthase A protein;N-acetyllactosamine synthase;Beta-N-acetylglucosaminylglycopeptide beta-1,4-galactosyltransferase;Beta-N-acetylglucosaminyl-glycolipid beta-1,4-galactosyltransferase;Processed beta-1,4-galactosyltransferase 1	B4GALT1	620594	648183	692544	637848	622518	588629	-0.0844234	0.706693	-	-	16.4	5	-
1591	Ezrin	EZR	3.75507e+08	3.86128e+08	3.77644e+08	3.4957e+08	3.6046e+08	3.73403e+08	-0.072931	0.794482	-	-	48.5	44	-
1592	Folate receptor alpha	FOLR1	60378.3	69000.6	68136.2	57886.9	69004.8	70731	-0.00226181	0.00711077	-	-	10.5	3	+
1593	Cyclic AMP-dependent transcription factor ATF-2	ATF2	769854	799843	832836	794991	777124	797431	-0.0192969	0.149241	-	-	13.6	6	-
1594	Ubiquitin carboxyl-terminal hydrolase isozyme L3	UCHL3	1.17139e+06	1.2621e+06	1.27489e+06	1.25914e+06	1.15623e+06	1.11493e+06	-0.0718676	0.576419	-	-	43.5	9	-
1595	Fos-related antigen 1	FOSL1	253595	249026	275448	219261	311012	248162	-0.0132338	0.0391465	-	-	10.7	3	-
1597	Amphiregulin	AREG	2.72946e+06	2.67406e+06	2.52316e+06	1.98954e+06	1.98871e+06	2.19766e+06	-0.360882	3.90122	-	-	32.1	10	-
1599	Membrane cofactor protein	CD46	8.55715e+06	9.15548e+06	8.6391e+06	9.46986e+06	9.673e+06	9.73542e+06	0.132633	1.96561	-	-	6.2	4	-
1601	NAD(P)H dehydrogenase [quinone] 1	NQO1	9.59803e+06	1.00868e+07	9.51171e+06	9.06855e+06	9.02144e+06	9.3642e+06	-0.0884855	1.23942	-	-	46.6	15	-
1602	N-acetylglucosamine-6-sulfatase	GNS	3.36813e+06	3.27108e+06	3.51006e+06	6.55801e+06	4.92246e+06	6.15105e+06	0.786753	4.67425	+	-	25	13	-
1603	Phosphorylase b kinase gamma catalytic chain, liver/testis isoform	PHKG2	263969	247292	275723	219321	210622	197775	-0.326082	2.83745	-	-	24.6	8	-
1604	Arylsulfatase B	ARSB	794789	831950	863560	689485	654023	841358	-0.196595	1.22745	-	-	20.3	11	-
1605	40S ribosomal protein S2	RPS2	3.36847e+07	2.84833e+07	2.53216e+07	3.53965e+07	3.84427e+07	4.43853e+07	0.437941	2.46257	-	-	57.7	19	-
1607	Transcription factor E2-alpha	TCF3	179821	192513	195740	192849	186397	164701	-0.0649187	0.356305	-	-	7.2	4	-
1609	Replication protein A 32 kDa subunit	RPA2	3.7445e+06	3.81813e+06	3.70385e+06	3.13855e+06	3.72379e+06	3.86578e+06	-0.0763452	0.488145	-	-	36.7	8	-
1611	Metalloproteinase inhibitor 2	TIMP2	704196	774303	689322	632386	669029	724870	-0.0978191	0.715992	-	-	20	5	-
1612	CD44 antigen	CD44	2.44447e+07	2.67768e+07	2.63669e+07	3.1656e+07	3.11348e+07	2.99987e+07	0.258892	3.35923	-	-	21.7	18	-
1613	Ribosyldihydronicotinamide dehydrogenase [quinone]	NQO2	1.78986e+06	1.95127e+06	2.11727e+06	2.90088e+06	2.57478e+06	2.96566e+06	0.52761	4.14489	+	-	56.7	14	-
1614	Histone H2AX;Histone H2A type 1-A	H2AFX;HIST1H2AA	2.01636e+07	1.66357e+07	1.49769e+07	1.94629e+07	2.01749e+07	2.27563e+07	0.276927	1.58495	-	-	16.8	4	-
1615	Integrin beta-4	ITGB4	1.64886e+07	1.5863e+07	1.59255e+07	1.43364e+07	1.4786e+07	1.52655e+07	-0.121429	1.80711	-	-	44.3	71	-
1616	Short-chain specific acyl-CoA dehydrogenase, mitochondrial	ACADS	1.73581e+06	1.79764e+06	1.76351e+06	1.95333e+06	1.95102e+06	1.80587e+06	0.107566	1.29216	-	-	37.1	12	-
1617	Cyclic AMP-responsive element-binding protein 1	CREB1	521110	540533	551437	594378	640007	576500	0.165874	1.69979	-	-	22.6	4	-
1618	Graves disease carrier protein	SLC25A16	1.07625e+06	1.06597e+06	1.13293e+06	1.11209e+06	1.0766e+06	953343	-0.0624727	0.44034	-	-	28.6	9	-
1619	Beta-galactosidase	GLB1	2.25591e+06	2.36367e+06	2.38243e+06	2.44576e+06	2.42819e+06	2.23205e+06	0.0204549	0.158526	-	-	29.2	14	-
1622	Cytoplasmic protein NCK1	NCK1	725449	743560	766746	690460	679039	678313	-0.126356	1.55096	-	-	29.7	10	-
1623	GC-rich sequence DNA-binding factor 2	GCFC2	227944	181005	174901	183666	156683	192761	-0.126499	0.502362	-	-	27.9	6	-
1625	Histone H1.2	HIST1H1C	1.03269e+08	8.08367e+07	6.50051e+07	1.36022e+08	1.50699e+08	1.63118e+08	0.874438	3.61173	+	-	26.8	12	-
1626	Epithelial cell adhesion molecule	EPCAM	2.99671e+07	3.04585e+07	3.06712e+07	2.91376e+07	3.18727e+07	3.56143e+07	0.0801838	0.578093	-	-	39.8	15	-
1627	NADPH--cytochrome P450 reductase	POR	7.68644e+06	8.24799e+06	7.94001e+06	7.22897e+06	7.28982e+06	7.05991e+06	-0.145392	2.17085	-	-	48.7	36	-
1628	Methylated-DNA--protein-cysteine methyltransferase	MGMT	1.16516e+06	1.15385e+06	1.22779e+06	1.0785e+06	1.12527e+06	1.19937e+06	-0.0604943	0.524463	-	-	48.8	9	-
1629	Tyrosine-protein kinase Fer	FER	704938	670213	722225	649686	612142	636642	-0.143491	1.59285	-	-	15.9	8	-
1630	Sarcoplasmic/endoplasmic reticulum calcium ATPase 2	ATP2A2	3.36097e+07	3.34671e+07	3.3319e+07	2.98627e+07	3.1117e+07	3.18512e+07	-0.113522	1.7171	-	-	30.4	37	-
1631	Carboxypeptidase E	CPE	208294	200569	206345	245924	217091	217018	0.142184	1.09926	-	-	13.6	6	-
1632	1-phosphatidylinositol 4,5-bisphosphate phosphodiesterase gamma-2	PLCG2	510684	482656	536123	530108	469693	459512	-0.0692943	0.445076	-	-	10.4	10	-
1633	Fumarylacetoacetase	FAH	178150	187639	186463	280030	240564	290015	0.549397	3.97005	+	-	20	6	-
1634	Stathmin	STMN1	4.00877e+07	4.67317e+07	4.18167e+07	5.90063e+07	5.07904e+07	5.51871e+07	0.359372	3.09504	-	-	61.7	13	-
1635	Y-box-binding protein 3	YBX3	6.9493e+06	6.3471e+06	6.12305e+06	8.09465e+06	8.27799e+06	9.13127e+06	0.393283	3.7746	-	-	14.2	5	-
1637	Zinc finger protein 16	ZNF16	236502	201235	180672	263908	269418	274630	0.394418	2.53649	-	-	5.1	3	-
1638	Zinc finger protein 22	ZNF22	270329	203742	228018	293085	236479	284702	0.217293	0.99678	-	-	13.8	3	-
1639	Zinc finger protein 24	ZNF24	1.08188e+06	1.08094e+06	1.10109e+06	1.17878e+06	1.11201e+06	1.25387e+06	0.117367	1.22686	-	-	25.8	10	-
1640	Alpha-N-acetylgalactosaminidase	NAGA	1.69736e+06	1.70369e+06	1.8035e+06	2.14131e+06	1.98238e+06	1.91042e+06	0.212286	2.40627	-	-	19.7	7	-
1645	Transmembrane protein 11, mitochondrial	TMEM11	1.71817e+06	1.6879e+06	1.64467e+06	1.52939e+06	1.61154e+06	1.66039e+06	-0.0736596	0.802974	-	-	28.1	6	-
1646	Aspartate aminotransferase, cytoplasmic	GOT1	1.54827e+07	1.57718e+07	1.60089e+07	2.38039e+07	2.40772e+07	2.38791e+07	0.602578	7.17348	+	-	65.9	26	-
1648	Protein kinase C alpha type	PRKCA	560469	529872	626492	498627	459307	462751	-0.270639	2.29223	-	-	9.7	6	-
1649	Transcription factor jun-B	JUNB	521656	524290	585742	691708	654715	641346	0.286134	2.78646	-	-	19.6	6	-
1650	Integrin alpha-2	ITGA2	7.36957e+06	7.4522e+06	7.68727e+06	7.90616e+06	8.09331e+06	7.86412e+06	0.084425	1.27321	-	-	35.6	35	-
1651	Sphingomyelin phosphodiesterase	SMPD1	13314.8	12268.4	16193.7	14962	15304.3	12592.4	0.0414589	0.0973179	-	-	8.2	4	+
1652	Nucleolar transcription factor 1	UBTF	1.98431e+06	1.74215e+06	1.57312e+06	1.65854e+06	1.38522e+06	1.41209e+06	-0.248427	1.53344	-	-	23.2	16	-
1653	Transcription factor jun-D	JUND	927238	857186	919453	1.01353e+06	996381	935237	0.12334	1.28034	-	-	19.3	5	-
1655	NADH dehydrogenase [ubiquinone] 1 beta subcomplex subunit 7	NDUFB7	2.05813e+06	1.93154e+06	1.64619e+06	566809	1.13348e+06	2.03079e+06	-0.775496	1.17312	-	-	40.9	7	-
1656	cAMP-dependent protein kinase catalytic subunit alpha	PRKACA	5.63981e+06	5.88662e+06	5.94148e+06	6.12925e+06	6.25575e+06	5.79858e+06	0.0575611	0.642266	-	-	4	3	-
1658	Calpain-2 catalytic subunit	CAPN2	1.19295e+07	1.18566e+07	1.19756e+07	1.17717e+07	1.21865e+07	1.21875e+07	0.0152226	0.164748	-	-	40.3	30	-
1661	Tyrosine-protein phosphatase non-receptor type 2	PTPN2	286739	267875	289616	261685	245886	265932	-0.126188	1.08259	-	-	17.3	6	-
1662	S-adenosylmethionine decarboxylase proenzyme;S-adenosylmethionine decarboxylase alpha chain;S-adenosylmethionine decarboxylase beta chain	AMD1	523727	506091	524826	461162	493423	487453	-0.108897	1.13203	-	-	18.3	6	-
1663	CTP synthase 1	CTPS1	2.51625e+07	2.55249e+07	2.51425e+07	2.2431e+07	2.26221e+07	2.20494e+07	-0.176449	3.05235	-	-	58.2	36	-
1664	Probable ATP-dependent RNA helicase DDX5	DDX5	7.24801e+06	6.5374e+06	5.46272e+06	5.20674e+06	4.55439e+06	4.64871e+06	-0.410484	2.60424	-	-	33.1	26	-
1665	ATP-dependent 6-phosphofructokinase, liver type	PFKL	2.81147e+07	2.92732e+07	2.95634e+07	3.0947e+07	3.06798e+07	2.8664e+07	0.0538708	0.584623	-	-	35.8	30	-
1666	Ganglioside GM2 activator;Ganglioside GM2 activator isoform short	GM2A	1.38809e+06	1.32622e+06	1.43268e+06	2.02163e+06	1.9441e+06	2.01323e+06	0.52833	5.742	+	-	22.8	5	-
1667	Galectin-3	LGALS3	7.93254e+06	8.0669e+06	7.4586e+06	7.23782e+06	7.56015e+06	7.53139e+06	-0.0706051	0.841381	-	-	38	11	-
1668	26S protease regulatory subunit 6A	PSMC3	4.06912e+07	4.11849e+07	4.02398e+07	3.83847e+07	4.11056e+07	3.87779e+07	-0.0467845	0.538227	-	-	68.1	29	-
1669	T-complex protein 1 subunit alpha	TCP1	8.20082e+07	8.85052e+07	8.77803e+07	7.80558e+07	8.03307e+07	7.81481e+07	-0.126253	1.67941	-	-	65.1	39	-
1670	Tyrosine-protein phosphatase non-receptor type 1	PTPN1	2.70422e+06	2.52273e+06	2.51795e+06	2.17792e+06	2.15805e+06	2.18892e+06	-0.246515	3.38794	-	-	44.6	17	-
1672	Insulin-like growth factor-binding protein 2	IGFBP2	503055	507653	538890	478210	479733	494077	-0.0933123	0.93279	-	-	29.5	8	-
1673	TFIIH basal transcription factor complex helicase XPD subunit	ERCC2	1.32765e+06	1.27139e+06	1.34246e+06	1.12758e+06	1.10262e+06	1.1052e+06	-0.240564	3.28269	-	-	24.3	17	-
1674	60S ribosomal protein L35a	RPL35A	8.22017e+06	6.94355e+06	5.92509e+06	1.09701e+07	1.11755e+07	1.20246e+07	0.708005	4.05499	+	-	44.5	9	-
1675	Integrin beta-5	ITGB5	8.82654e+06	9.26398e+06	9.27413e+06	8.57119e+06	8.75546e+06	9.24773e+06	-0.0426384	0.445146	-	-	34.4	30	-
1676	ADP-ribosylation factor 4	ARF4	4.23382e+06	4.11273e+06	4.26553e+06	4.49273e+06	4.11372e+06	4.04038e+06	0.00258146	0.0179812	-	-	35.6	7	-
1677	60S ribosomal protein L7	RPL7	3.05076e+07	2.62877e+07	2.12599e+07	3.55937e+07	3.8605e+07	4.08487e+07	0.573003	3.05207	+	-	63.3	25	-
1678	Early growth response protein 1	EGR1	250517	219508	222009	195001	185903	220876	-0.202845	1.33527	-	-	9.8	4	-
1679	Vinculin	VCL	1.44213e+08	1.46218e+08	1.49418e+08	1.59185e+08	1.65932e+08	1.55967e+08	0.128951	1.75574	-	-	74.4	108	-
1680	Receptor-type tyrosine-protein phosphatase alpha	PTPRA	972249	978102	1.00699e+06	1.00156e+06	982998	916767	-0.0284558	0.227104	-	-	17.4	11	-
1683	Protein SON	SON	2.40773e+06	2.25032e+06	2.26065e+06	2.49314e+06	2.42018e+06	2.48899e+06	0.0980306	1.25579	-	-	13.8	24	-
1684	Negative elongation factor E	NELFE	3.25134e+06	3.03229e+06	3.06873e+06	3.39341e+06	3.58828e+06	3.30895e+06	0.137773	1.7044	-	-	58.2	20	-
1685	60S ribosomal protein L17	RPL17	3.38868e+07	2.87192e+07	2.50373e+07	4.06498e+07	4.03637e+07	4.48675e+07	0.53172	3.29429	+	-	42.5	12	-
1686	Phosphoglycerate mutase 1	PGAM1	1.84186e+07	2.10745e+07	2.22104e+07	1.53674e+07	1.89662e+07	1.8046e+07	-0.237641	1.55872	-	-	54.3	20	-
1687	Regulator of chromosome condensation	RCC1	1.67912e+06	1.5651e+06	1.4956e+06	1.5481e+06	1.53102e+06	1.46968e+06	-0.0580615	0.507111	-	-	41.1	14	-
1688	Syndecan-1	SDC1	1.0962e+06	1.2589e+06	1.23718e+06	1.10294e+06	1.02398e+06	1.14632e+06	-0.133056	1.08031	-	-	16.1	6	-
1691	DNA ligase 1	LIG1	2.11661e+06	2.13573e+06	2.25288e+06	1.84431e+06	1.74033e+06	1.80824e+06	-0.270412	3.55033	-	-	28.3	24	-
1692	ATP synthase-coupling factor 6, mitochondrial	ATP5J	262878	301453	306664	296173	287796	276759	-0.0142907	0.0692063	-	-	38.9	4	-
1693	DNA repair protein XRCC1	XRCC1	992026	967005	978843	883319	852043	839639	-0.19045	2.55433	-	-	22.6	13	-
1694	Peptidyl-glycine alpha-amidating monooxygenase;Peptidylglycine alpha-hydroxylating monooxygenase;Peptidyl-alpha-hydroxyglycine alpha-amidating lyase	PAM	3.97058e+06	4.01384e+06	4.15845e+06	4.49414e+06	4.24548e+06	4.1381e+06	0.0841871	1.0153	-	-	29.8	27	-
1696	1-phosphatidylinositol 4,5-bisphosphate phosphodiesterase gamma-1	PLCG1	890923	846993	891592	785266	773128	758680	-0.182218	2.34348	-	-	14.2	16	-
1697	Lymphocyte function-associated antigen 3	CD58	1.23618e+06	1.3148e+06	1.34966e+06	1.50697e+06	1.43201e+06	1.30536e+06	0.120272	1.04116	-	-	14.3	3	-
1698	Nucleolin	NCL	7.50051e+07	7.19845e+07	6.62674e+07	7.63702e+07	7.8935e+07	8.36281e+07	0.164896	1.7156	-	-	45.6	51	-
1699	Hexokinase-1	HK1	1.68321e+07	1.68519e+07	1.71271e+07	1.63379e+07	1.61935e+07	1.58141e+07	-0.0718514	1.10641	-	-	42.7	44	-
1700	DNA-directed RNA polymerase II subunit RPB3	POLR2C	2.94189e+06	2.84331e+06	2.93577e+06	3.16922e+06	3.33219e+06	3.01115e+06	0.124286	1.5253	-	-	44	9	-
1701	DNA-directed RNA polymerases I, II, and III subunit RPABC1	POLR2E	5.09866e+06	5.05179e+06	5.34644e+06	5.33779e+06	5.41486e+06	5.37813e+06	0.0582611	0.757715	-	-	44.8	10	-
1702	NADH dehydrogenase [ubiquinone] flavoprotein 2, mitochondrial	NDUFV2	1.19696e+06	1.23079e+06	1.18477e+06	806488	748775	1.26388e+06	-0.397794	1.3796	-	-	30.5	8	-
1704	TFIIH basal transcription factor complex helicase XPB subunit	ERCC3	580886	540163	563899	470154	407336	422899	-0.375807	3.3988	-	-	14.3	10	-
1705	E3 ubiquitin-protein ligase TRIM21	TRIM21	417568	435046	501097	468102	427258	468437	0.0138392	0.0629317	-	-	23.6	10	-
1706	Interferon-induced, double-stranded RNA-activated protein kinase	EIF2AK2	2.16324e+06	1.91995e+06	1.98839e+06	1.79603e+06	1.89019e+06	1.78395e+06	-0.149153	1.60616	-	-	17.2	9	-
1707	Galactoside 2-alpha-L-fucosyltransferase 1	FUT1	318297	334695	371930	398733	336928	323925	0.0450896	0.19402	-	-	17	6	-
1708	Spermidine synthase	SRM	4.72178e+06	4.67959e+06	4.78486e+06	5.01564e+06	4.83472e+06	4.61022e+06	0.0268385	0.259156	-	-	46	13	-
1709	Sodium/hydrogen exchanger 1	SLC9A1	762318	807726	858016	885512	783534	744304	-0.0109542	0.051972	-	-	12.5	9	-
1710	Casein kinase II subunit alpha	CSNK2A2	5.86427e+06	5.7103e+06	5.80928e+06	5.66679e+06	5.87551e+06	5.78111e+06	-0.0050947	0.0484649	-	-	59.4	18	-
1711	Retinoic acid receptor RXR-alpha;Retinoic acid receptor RXR-gamma;Retinoic acid receptor RXR-beta	RXRA;RXRG;RXRB	77999	83745.7	70691.1	67035.5	59969.8	62134.7	-0.295479	1.85543	-	-	7.4	3	+
1713	Nuclear factor NF-kappa-B p105 subunit;Nuclear factor NF-kappa-B p50 subunit	NFKB1	2.8488e+06	2.73398e+06	2.90147e+06	2.4521e+06	2.44471e+06	2.46424e+06	-0.204439	3.06197	-	-	30.1	25	-
1714	Thymidine phosphorylase	TYMP	7.62736e+06	7.80041e+06	8.03411e+06	8.39075e+06	8.19648e+06	7.78069e+06	0.054277	0.611176	-	-	43.6	19	-
1715	Plasma membrane calcium-transporting ATPase 1	ATP2B1	1.19884e+07	1.23547e+07	1.25613e+07	1.27141e+07	1.24199e+07	1.19618e+07	0.00727939	0.0643923	-	-	25.8	28	-
1716	Complement receptor type 2	CR2	121188	138656	147504	174936	136821	133393	0.121764	0.468499	-	-	4.8	4	-
1717	Eukaryotic translation initiation factor 2 subunit 2	EIF2S2	1.6134e+07	1.48257e+07	1.35725e+07	1.83686e+07	1.87654e+07	2.05536e+07	0.375275	3.33336	-	-	74.8	29	-
1718	Annexin A7	ANXA7	7.23445e+06	7.564e+06	7.78715e+06	7.06402e+06	6.7984e+06	6.97392e+06	-0.115824	1.63606	-	-	44.4	23	-
1721	TATA-box-binding protein;TATA box-binding protein-like protein 2	TBP;TBPL2	612086	614333	685939	681157	662243	665802	0.0732021	0.603709	-	-	11	4	-
1722	Cyclin-A2	CCNA2	3.31963e+06	3.31251e+06	3.46646e+06	3.69273e+06	3.93943e+06	3.51931e+06	0.141852	1.67206	-	-	40.7	15	-
1724	Transcription factor BTF3	BTF3	3.42039e+07	3.71135e+07	3.56692e+07	3.75761e+07	3.14276e+07	3.51894e+07	-0.0412639	0.260142	-	-	16	3	-
1726	Ras-related protein Rab-3A	RAB3A	1.85337e+06	1.85271e+06	2.05132e+06	2.09555e+06	2.21572e+06	1.96328e+06	0.12401	1.12352	-	-	30	5	-
1727	Ras-related protein Rab-3B	RAB3B	2.7165e+06	2.59646e+06	2.67933e+06	2.30827e+06	2.48893e+06	2.46552e+06	-0.138648	1.81731	-	-	22.8	5	-
1728	Ras-related protein Rab-4A	RAB4A	3.15808e+06	3.20343e+06	3.49461e+06	4.21484e+06	3.87256e+06	4.11044e+06	0.308087	3.48531	-	-	55	12	-
1729	Ras-related protein Rab-5A	RAB5A	1.63002e+06	1.65042e+06	1.83222e+06	1.88987e+06	1.92451e+06	1.70315e+06	0.109891	0.894597	-	-	57.2	8	-
1730	Ras-related protein Rab-6A	RAB6A	4.33211e+07	4.55407e+07	4.44976e+07	5.39201e+07	5.00941e+07	4.99145e+07	0.206322	2.80035	-	-	24	8	-
1731	Proteasome subunit beta type-1	PSMB1	1.5209e+07	1.53953e+07	1.65225e+07	1.65039e+07	1.68385e+07	1.59397e+07	0.0651131	0.728187	-	-	58.9	15	-
1732	Cation-dependent mannose-6-phosphate receptor	M6PR	9.7259e+06	9.98406e+06	9.91542e+06	1.0253e+07	1.11785e+07	1.06307e+07	0.113219	1.5529	-	-	36.1	12	-
1734	Cytochrome c oxidase subunit 5A, mitochondrial	COX5A	633756	683447	639598	538124	535393	654566	-0.184949	1.26453	-	-	32.7	5	-
1735	Lamin-B1	LMNB1	1.78713e+07	1.73837e+07	1.72257e+07	1.69012e+07	1.67475e+07	1.64192e+07	-0.0678318	0.997233	-	-	53.9	39	-
1738	Calpastatin	CAST	2.10246e+07	2.16902e+07	2.18437e+07	2.56746e+07	2.57162e+07	2.27336e+07	0.197168	2.23912	-	-	8.7	7	-
1739	Inosine-5-monophosphate dehydrogenase 1	IMPDH1	4.47021e+06	4.33829e+06	4.58442e+06	4.46025e+06	4.79496e+06	4.52779e+06	0.041079	0.419588	-	-	36	16	-
1741	Ras GTPase-activating protein 1	RASA1	162610	148298	188206	147870	143685	141582	-0.19778	1.19185	-	-	13.3	9	-
1742	Parathymosin	PTMS	335858	305720	333208	329736	352161	295538	0.00146764	0.00633979	-	-	23.5	3	-
1743	Cyclin-dependent kinase 11B;Cyclin-dependent kinase 11A	CDK11B;CDK11A	4.55154e+06	4.30409e+06	4.48388e+06	4.41931e+06	4.36002e+06	4.6538e+06	0.00991869	0.083051	-	-	30.1	27	-
1744	V-type proton ATPase subunit B, brain isoform	ATP6V1B2	8.63132e+06	8.60474e+06	8.99628e+06	8.87725e+06	8.90403e+06	8.39102e+06	-0.00354133	0.0294871	-	-	49.7	24	-
1745	V-type proton ATPase subunit C 1	ATP6V1C1	8.10636e+06	8.06673e+06	8.36305e+06	7.72673e+06	7.94494e+06	7.6403e+06	-0.0738485	1.06843	-	-	46.6	21	-
1746	Cysteine and glycine-rich protein 1	CSRP1	1.07676e+07	1.11012e+07	1.01542e+07	1.10063e+07	1.12191e+07	1.26196e+07	0.120153	1.10997	-	-	72	16	-
1747	Filamin-A	FLNA	7.82624e+07	7.57287e+07	7.62368e+07	6.72356e+07	7.44037e+07	7.51101e+07	-0.0886806	0.919708	-	-	55.2	122	-
1748	Amine oxidase [flavin-containing] A	MAOA	2.26111e+06	2.18102e+06	2.37352e+06	2.47232e+06	2.47231e+06	2.25716e+06	0.0790559	0.752229	-	-	35.9	16	-
1749	Cytoplasmic aconitate hydratase	ACO1	1.38877e+07	1.38943e+07	1.43031e+07	1.35962e+07	1.35426e+07	1.28862e+07	-0.0726982	1.00289	-	-	41.3	39	-
1750	Synaptotagmin-1	SYT1	3.9895e+06	3.81418e+06	3.99886e+06	4.00775e+06	4.20235e+06	3.80573e+06	0.0249963	0.210619	-	-	39.1	19	-
1751	Kit ligand;Soluble KIT ligand	KITLG	1.55688e+06	1.67944e+06	1.8053e+06	1.82127e+06	1.9252e+06	1.68878e+06	0.109021	0.832662	-	-	23.1	9	-
1752	5-nucleotidase	NT5E	1.24402e+06	1.36979e+06	1.48111e+06	1.70913e+06	1.67663e+06	1.48697e+06	0.251855	1.99842	-	-	36.6	18	-
1753	Glycerol-3-phosphate dehydrogenase [NAD(+)], cytoplasmic	GPD1	432811	437199	424251	453890	428049	408715	-0.00524325	0.031243	-	-	25.2	8	-
1754	Ephrin type-A receptor 1	EPHA1	48029.4	49109.8	49084.3	53667.6	54742.1	51581.3	0.129454	0.780162	-	-	6.6	6	+
1757	Voltage-dependent anion-selective channel protein 1	VDAC1	7.77509e+07	8.49541e+07	8.35964e+07	9.86815e+07	9.43867e+07	8.69727e+07	0.184314	1.91266	-	-	82.7	27	-
1760	Succinate dehydrogenase [ubiquinone] iron-sulfur subunit, mitochondrial	SDHB	1.7665e+07	1.8408e+07	1.68305e+07	1.63913e+07	1.64211e+07	1.76666e+07	-0.0676024	0.69243	-	-	63.2	21	-
1761	CD9 antigen	CD9	1.97041e+07	1.95579e+07	2.17044e+07	2.25104e+07	2.47656e+07	1.99531e+07	0.137101	0.946966	-	-	22.4	11	-
1762	2-oxoisovalerate dehydrogenase subunit beta, mitochondrial	BCKDHB	815530	803862	790694	706955	766441	742485	-0.121883	1.38785	-	-	11	4	-
1763	Catechol O-methyltransferase	COMT	4.6691e+06	4.77428e+06	4.81016e+06	4.99784e+06	4.62254e+06	4.49594e+06	-0.0152985	0.120722	-	-	80.1	19	-
1764	Protein-glutamine gamma-glutamyltransferase 2	TGM2	2.82067e+06	2.96932e+06	3.02589e+06	3.12125e+06	2.97302e+06	2.73056e+06	-9.58941e-05	0.000566332	-	-	25.3	17	-
1765	Methylmalonyl-CoA mutase, mitochondrial	MUT	1.83027e+06	1.86496e+06	1.9429e+06	1.82389e+06	1.71471e+06	1.68596e+06	-0.110288	1.29514	-	-	26	18	-
1766	Oxysterol-binding protein 1	OSBP	1.19909e+07	1.19495e+07	1.2584e+07	1.14478e+07	1.16632e+07	1.16243e+07	-0.0721029	1.02454	-	-	42.4	33	-
1767	Protein-L-isoaspartate(D-aspartate) O-methyltransferase	PCMT1	7.25039e+06	7.30408e+06	7.2268e+06	8.98607e+06	8.25316e+06	9.58165e+06	0.297598	3.31635	-	-	67.4	16	-
1769	rRNA 2-O-methyltransferase fibrillarin	FBL	7.72676e+06	7.38965e+06	6.94354e+06	7.34805e+06	8.04445e+06	7.24934e+06	0.0373879	0.281434	-	-	44.2	16	-
1770	40S ribosomal protein S4, Y isoform 1	RPS4Y1	1.02749e+06	856364	769286	1.25934e+06	1.24189e+06	1.38661e+06	0.559921	3.43779	+	-	12.9	3	-
1771	Trifunctional purine biosynthetic protein adenosine-3;Phosphoribosylamine--glycine ligase;Phosphoribosylformylglycinamidine cyclo-ligase;Phosphoribosylglycinamide formyltransferase	GART	1.54264e+07	1.54282e+07	1.5301e+07	1.31707e+07	1.45476e+07	1.3868e+07	-0.151575	2.08474	-	-	40.8	38	-
1772	Cadherin-3	CDH3	2.73602e+06	2.72601e+06	2.96401e+06	2.98979e+06	3.16838e+06	2.84993e+06	0.0960981	0.943869	-	-	32.2	19	-
1773	Multifunctional protein ADE2;Phosphoribosylaminoimidazole-succinocarboxamide synthase;Phosphoribosylaminoimidazole carboxylase	PAICS	6.78605e+07	7.03948e+07	7.09848e+07	7.56219e+07	7.63582e+07	6.95573e+07	0.0814124	0.887512	-	-	56.7	34	-
1774	Non-specific lipid-transfer protein	SCP2	1.45637e+07	1.45363e+07	1.47627e+07	1.45094e+07	1.47879e+07	1.42192e+07	-0.0115825	0.120755	-	-	46.5	24	-
1775	Ubiquitin-like modifier-activating enzyme 1	UBA1	2.68053e+07	2.66477e+07	2.64181e+07	2.19301e+07	2.26221e+07	2.33614e+07	-0.234427	3.61758	-	-	38.5	38	-
1776	Nucleoside diphosphate kinase B	NME2	1.63343e+08	1.68034e+08	1.76967e+08	1.72331e+08	1.63469e+08	1.72426e+08	1.21457e-05	8.385e-05	-	-	12.4	4	-
1777	Ectonucleotide pyrophosphatase/phosphodiesterase family member 1;Alkaline phosphodiesterase I;Nucleotide pyrophosphatase	ENPP1	2.15992e+06	2.18423e+06	2.33145e+06	2.45089e+06	2.27764e+06	2.26781e+06	0.0676067	0.661368	-	-	30.9	22	-
1778	Upstream stimulatory factor 1	USF1	101249	84214.3	88094	72742.3	82915.4	99874.4	-0.106129	0.367911	-	-	10.8	3	+
1779	Fibroblast growth factor receptor 4	FGFR4	344588	346450	386287	409917	356038	359437	0.0619706	0.35301	-	-	9.8	5	-
1780	Histone H1t	HIST1H1T	393102	392375	356085	315967	332437	348683	-0.194864	1.74563	-	-	19.3	4	-
1781	NADPH:adrenodoxin oxidoreductase, mitochondrial	FDXR	2.5333e+06	2.45853e+06	2.47388e+06	1.91421e+06	1.93064e+06	2.14971e+06	-0.318541	3.59595	-	-	8.4	3	-
1783	Heterogeneous nuclear ribonucleoproteins A2/B1	HNRNPA2B1	2.05737e+07	2.00569e+07	1.76815e+07	1.74755e+07	1.82886e+07	1.77676e+07	-0.120538	1.14157	-	-	70.1	24	-
1784	MHC class II regulatory factor RFX1	RFX1	1.75874e+06	1.79246e+06	1.8851e+06	2.1219e+06	2.04341e+06	1.87857e+06	0.151615	1.59587	-	-	20.2	17	-
1785	Calretinin	CALB2	207049	224991	230662	262459	223362	262893	0.173445	1.15423	-	-	28	7	-
1786	E3 ubiquitin-protein ligase CBL	CBL	4.67046e+06	4.80683e+06	4.73501e+06	4.50239e+06	4.59643e+06	4.58493e+06	-0.0546381	0.757802	-	-	37.2	25	-
1789	Cytochrome b-c1 complex subunit 2, mitochondrial	UQCRC2	1.73104e+07	1.77142e+07	1.81042e+07	1.90777e+07	1.98722e+07	1.78304e+07	0.0947041	1.09032	-	-	53.9	21	-
1790	Ferrochelatase, mitochondrial	FECH	6.15002e+06	5.86237e+06	6.0099e+06	4.91054e+06	5.19804e+06	5.74217e+06	-0.187991	1.94811	-	-	54.4	21	-
1793	Transcription elongation factor A protein 1	TCEA1	1.72175e+07	1.80709e+07	1.76616e+07	1.82137e+07	1.68306e+07	1.7047e+07	-0.0241782	0.224005	-	-	65.1	26	-
1795	Integrin alpha-6;Integrin alpha-6 heavy chain;Integrin alpha-6 light chain;Processed integrin alpha-6	ITGA6	371773	435251	432183	531627	401243	431470	0.13208	0.589147	-	-	1.6	3	-
1796	Integrin alpha-6;Integrin alpha-6 heavy chain;Integrin alpha-6 light chain;Processed integrin alpha-6	ITGA6	1.94748e+07	2.0246e+07	2.00905e+07	2.22469e+07	2.18258e+07	2.06236e+07	0.112728	1.55858	-	-	2.1	4	-
1797	Splicing factor, proline- and glutamine-rich	SFPQ	1.39695e+07	1.30025e+07	1.14288e+07	1.17737e+07	1.07453e+07	1.03614e+07	-0.221087	1.72109	-	-	38.2	27	-
1798	Tubulin gamma-1 chain;Tubulin gamma-2 chain	TUBG1;TUBG2	6.92534e+06	6.80701e+06	6.96903e+06	7.13644e+06	7.10247e+06	6.84973e+06	0.0265684	0.302402	-	-	43.2	21	-
1799	Peptidyl-prolyl cis-trans isomerase B	PPIB	5.81346e+07	5.96783e+07	5.44348e+07	6.06618e+07	6.56664e+07	6.49061e+07	0.151055	1.775	-	-	63.9	20	-
1800	NAD-dependent malic enzyme, mitochondrial	ME2	2.60798e+06	2.77698e+06	2.7705e+06	2.56103e+06	2.36568e+06	2.50291e+06	-0.13467	1.65801	-	-	31.8	19	-
1801	Glycine dehydrogenase (decarboxylating), mitochondrial	GLDC	1.00021e+06	985172	1.11114e+06	1.16389e+06	1.03526e+06	985006	0.0387873	0.211355	-	-	13.9	14	-
1802	Tryptophan--tRNA ligase, cytoplasmic;T1-TrpRS;T2-TrpRS	WARS	2.7471e+07	2.71483e+07	2.76965e+07	2.84969e+07	3.0658e+07	2.84793e+07	0.0895018	1.17975	-	-	58.6	31	-
1807	Ribosomal protein S6 kinase beta-1	RPS6KB1	2.51378e+06	2.53062e+06	2.80888e+06	2.27639e+06	2.24965e+06	2.42548e+06	-0.174875	1.87465	-	-	34.1	18	-
1808	Tyrosine-protein kinase JAK1	JAK1	263228	236967	264882	255972	257993	226135	-0.0486162	0.259355	-	-	7.5	8	-
1809	Receptor-type tyrosine-protein phosphatase epsilon	PTPRE	15683.9	14671.9	17079.8	14645.2	13700.9	10717.1	-0.290004	0.989711	-	-	10.2	5	+
1810	Receptor-type tyrosine-protein phosphatase gamma	PTPRG	670865	646103	773901	728419	690612	654993	-0.00860389	0.0394628	-	-	8.5	12	-
1811	Nuclear autoantigen Sp-100	SP100	2.08857e+06	2.12776e+06	2.07681e+06	1.76746e+06	1.97347e+06	1.95727e+06	-0.144983	1.64521	-	-	22.5	15	-
1812	Colorectal mutant cancer protein	MCC	618437	623260	676983	663546	593813	629463	-0.0244187	0.15139	-	-	23.5	15	-
1813	Tumor necrosis factor ligand superfamily member 4	TNFSF4	231226	225911	244384	275876	260406	244350	0.153176	1.24927	-	-	12.6	4	-
1815	Adenosylhomocysteinase	AHCY	2.93132e+07	3.28374e+07	3.45784e+07	5.7738e+07	4.90169e+07	5.5238e+07	0.743899	5.21274	+	-	53.5	30	-
1816	Cofilin-1	CFL1	7.67271e+07	7.49717e+07	7.55564e+07	7.17355e+07	7.44373e+07	7.76868e+07	-0.0224177	0.207957	-	-	62	17	-
1817	Eukaryotic translation initiation factor 4B	EIF4B	1.14701e+08	1.2155e+08	1.23414e+08	1.42228e+08	1.27246e+08	1.25423e+08	0.133231	1.29198	-	-	67.1	62	-
1821	Diacylglycerol kinase alpha	DGKA	233928	238965	244886	225135	193875	212414	-0.187392	1.51569	-	-	11	7	-
1822	Carnitine O-palmitoyltransferase 2, mitochondrial	CPT2	283056	280443	293975	259341	228625	264194	-0.191687	1.56682	-	-	14.4	9	-
1823	Thymidylate kinase	DTYMK	1.22254e+07	1.2275e+07	1.21472e+07	1.12346e+07	1.18037e+07	1.10101e+07	-0.106735	1.57776	-	-	78.8	22	-
1824	Ribonucleoside-diphosphate reductase large subunit	RRM1	4.19486e+07	4.17759e+07	4.29738e+07	4.00131e+07	4.18375e+07	3.75005e+07	-0.0875241	0.991283	-	-	56.3	43	-
1826	G1/S-specific cyclin-D1	CCND1	1.23839e+06	1.23786e+06	1.30285e+06	1.25703e+06	1.20074e+06	1.18372e+06	-0.0535712	0.534697	-	-	29.2	10	-
1827	Rab proteins geranylgeranyltransferase component A 1	CHM	778311	787504	815030	735389	748241	758835	-0.0862305	0.988933	-	-	20.1	11	-
1828	ER lumen protein-retaining receptor 1;ER lumen protein-retaining receptor 2	KDELR1;KDELR2	1.86232e+06	2.13705e+06	1.72987e+06	1.51914e+06	1.96606e+06	2.16845e+06	-0.0293869	0.0850757	-	-	17.9	3	-
1829	COUP transcription factor 2	NR2F2	970544	984432	1.10384e+06	924687	957863	962987	-0.102081	0.909856	-	-	8.2	3	-
1830	Elongation factor 1-beta	EEF1B2	1.57248e+07	1.62938e+07	1.53285e+07	1.46171e+07	1.53251e+07	1.36924e+07	-0.118885	1.3701	-	-	36	7	-
1831	ATP synthase F(0) complex subunit B1, mitochondrial	ATP5F1	2.79314e+07	3.10052e+07	2.93359e+07	3.39703e+07	3.1479e+07	3.09768e+07	0.127598	1.37503	-	-	46.5	18	-
1832	Low molecular weight phosphotyrosine protein phosphatase	ACP1	956393	814088	826468	699563	731445	817584	-0.207059	1.49656	-	-	33.5	6	-
1834	Acetyl-CoA acetyltransferase, mitochondrial	ACAT1	2.79135e+07	2.66691e+07	2.7306e+07	2.5739e+07	2.71752e+07	2.65649e+07	-0.0431927	0.508766	-	-	59	26	-
1835	Myosin regulatory light polypeptide 9	MYL9	92766.4	82373	100926	81858.7	94624.1	78590.3	-0.11377	0.495631	-	-	23.8	3	+
1836	Cyclin-C	CCNC	931842	939057	1.01609e+06	1.05477e+06	1.01399e+06	887069	0.0312058	0.170101	-	-	21.9	6	-
1837	G1/S-specific cyclin-E1	CCNE1	413493	382396	476277	464099	495896	419387	0.119339	0.630234	-	-	27.6	9	-
1838	DNA-directed RNA polymerase II subunit RPB1	POLR2A	2.19478e+07	2.12348e+07	2.29941e+07	2.3309e+07	2.35034e+07	2.13833e+07	0.0428235	0.374719	-	-	43.6	95	-
1839	Cyclin-dependent kinase 2	CDK2	4.98767e+06	4.96433e+06	5.13568e+06	5.09228e+06	5.22544e+06	4.80902e+06	0.00302975	0.0238117	-	-	53.4	14	-
1840	Adenomatous polyposis coli protein	APC	2.54882e+06	2.62926e+06	2.93492e+06	2.8001e+06	2.61633e+06	2.56587e+06	-0.0217776	0.134811	-	-	15.5	37	-
1841	Beta-adrenergic receptor kinase 1	ADRBK1	4.2004e+06	4.17208e+06	4.37092e+06	3.91813e+06	3.91253e+06	3.94075e+06	-0.114165	1.77664	-	-	35	25	-
1842	Proteinase-activated receptor 1	F2R	103687	91784.9	98538.2	112014	106246	88359.4	0.0550752	0.212134	-	-	9.9	3	+
1843	DNA replication licensing factor MCM3	MCM3	5.36762e+07	5.44619e+07	5.41467e+07	5.04048e+07	5.17291e+07	5.01519e+07	-0.0918522	1.43752	-	-	63.6	56	-
1844	Nuclear transcription factor Y subunit beta	NFYB	1.18255e+06	1.3037e+06	1.39032e+06	1.34443e+06	1.18709e+06	1.15242e+06	-0.0736138	0.43609	-	-	12.1	3	-
1846	3-mercaptopyruvate sulfurtransferase	MPST	650806	617169	634964	590838	614377	616106	-0.0631669	0.615895	-	-	23.9	8	-
1847	40S ribosomal protein S12	RPS12	1.77315e+07	1.8357e+07	1.84397e+07	1.47186e+07	1.57761e+07	1.48879e+07	-0.26531	3.77842	-	-	58.3	9	-
1848	Bromodomain-containing protein 2	BRD2	842476	791450	791338	685673	645328	660243	-0.284293	3.32675	-	-	17.6	13	-
1849	Tumor necrosis factor receptor superfamily member 6	FAS	1.74246e+06	1.64952e+06	1.70855e+06	1.51421e+06	1.7247e+06	1.71498e+06	-0.0442789	0.322322	-	-	18.2	6	-
1850	Transcriptional repressor protein YY1	YY1	1.27002e+06	1.0035e+06	999313	999125	919385	1.03286e+06	-0.141591	0.76676	-	-	20	8	-
1851	DnaJ homolog subfamily B member 1	DNAJB1	1.34163e+07	1.35195e+07	1.26854e+07	1.1474e+07	1.16098e+07	1.17553e+07	-0.185061	2.84984	-	-	50.6	23	-
1852	DnaJ homolog subfamily B member 2	DNAJB2	599700	623136	620218	557184	512059	589639	-0.15409	1.42504	-	-	28.5	7	-
1855	Proteasome subunit alpha type-1	PSMA1	8.63302e+07	9.06095e+07	8.57523e+07	6.88801e+07	7.42256e+07	7.4879e+07	-0.269713	3.40964	-	-	74.9	24	-
1856	Proteasome subunit alpha type-2	PSMA2	1.3435e+07	1.35664e+07	1.31166e+07	1.4088e+07	1.61896e+07	1.26297e+07	0.0896404	0.541444	-	-	54.7	12	-
1857	Proteasome subunit alpha type-3	PSMA3	6.66534e+07	6.74142e+07	7.2359e+07	7.65582e+07	7.04263e+07	6.26961e+07	0.0187147	0.0962136	-	-	60.5	19	-
1858	Proteasome subunit alpha type-4	PSMA4	6.09469e+07	6.46547e+07	6.36821e+07	6.83913e+07	6.64449e+07	5.96572e+07	0.0371561	0.273028	-	-	60.2	20	-
1859	Tumor necrosis factor receptor superfamily member 5	CD40	500923	520674	508716	397456	506984	535293	-0.0995887	0.445692	-	-	24.5	7	-
1860	Integrin alpha-3;Integrin alpha-3 heavy chain;Integrin alpha-3 light chain	ITGA3	1.85916e+07	1.96023e+07	1.95304e+07	2.19281e+07	2.22818e+07	2.25607e+07	0.210352	3.29152	-	-	26	30	-
1861	Integrin beta-8	ITGB8	283099	276465	289692	279598	254699	265440	-0.0874618	0.712425	-	-	12.1	6	-
1862	Moesin	MSN	4.48292e+07	4.57577e+07	4.56471e+07	4.62308e+07	4.65914e+07	4.68819e+07	0.036326	0.464651	-	-	43.5	39	-
1863	Tyrosine-protein phosphatase non-receptor type 3	PTPN3	48459.9	52464.4	57820.8	53230.1	54109.1	46763.7	-0.0420726	0.152489	-	-	5.1	4	+
1864	Probable ATP-dependent RNA helicase DDX6	DDX6	1.34845e+07	1.31192e+07	1.35658e+07	1.28469e+07	1.28195e+07	1.2636e+07	-0.0685501	1.04041	-	-	56.7	24	-
1867	Splicing factor U2AF 65 kDa subunit	U2AF2	5.79846e+06	5.74712e+06	5.84368e+06	5.9814e+06	5.64197e+06	6.11648e+06	0.0279992	0.27811	-	-	40.8	14	-
1868	60S ribosomal protein L13	RPL13	4.88426e+07	3.83572e+07	3.43007e+07	5.33709e+07	5.57066e+07	6.09364e+07	0.498443	2.67854	-	-	51.2	17	-
1869	Rab proteins geranylgeranyltransferase component A 2	CHML	1.98115e+06	2.01498e+06	2.0787e+06	2.12582e+06	2.0531e+06	1.94108e+06	0.00996552	0.0749748	-	-	13.7	12	-
1870	Isovaleryl-CoA dehydrogenase, mitochondrial	IVD	6.82987e+06	6.64754e+06	6.90393e+06	7.05789e+06	7.33017e+06	6.93344e+06	0.0648524	0.855787	-	-	38.7	17	-
1871	Protein S100-A4	S100A4	8.01455e+06	8.60145e+06	7.50096e+06	5.17989e+06	5.92952e+06	7.88114e+06	-0.365012	1.63909	-	-	48.5	9	-
1872	Alpha-1,3-mannosyl-glycoprotein 2-beta-N-acetylglucosaminyltransferase	MGAT1	975915	945304	991921	924577	902500	940696	-0.0737701	0.827674	-	-	27.2	11	-
1873	High mobility group protein B2	HMGB2	2.59042e+07	2.67085e+07	2.66284e+07	3.21811e+07	3.55613e+07	2.91034e+07	0.284752	2.61667	-	-	58.9	18	-
1874	Polypyrimidine tract-binding protein 1	PTBP1	4.31907e+06	4.41737e+06	3.85671e+06	3.47156e+06	3.50371e+06	3.40439e+06	-0.276471	3.07181	-	-	27.1	9	-
1875	Threonine--tRNA ligase, cytoplasmic	TARS	2.96738e+07	2.86879e+07	2.92525e+07	2.79407e+07	2.88597e+07	2.84793e+07	-0.038953	0.491051	-	-	50.9	41	-
1876	Valine--tRNA ligase	VARS	1.8578e+07	1.81655e+07	1.84037e+07	1.69917e+07	1.76822e+07	1.72936e+07	-0.0858068	1.34559	-	-	41.5	56	-
1877	Elongation factor 1-gamma	EEF1G	3.26174e+07	3.126e+07	3.28271e+07	2.75977e+07	2.81288e+07	2.49754e+07	-0.262582	3.08328	-	-	45.5	24	-
1878	Peptidyl-prolyl cis-trans isomerase FKBP2	FKBP2	3.34367e+06	3.52705e+06	3.20718e+06	3.23722e+06	3.22526e+06	3.9665e+06	0.0436108	0.219088	-	-	38.7	8	-
1879	Erythrocyte band 7 integral membrane protein	STOM	3.71321e+06	3.74291e+06	3.91092e+06	4.38662e+06	4.38792e+06	3.91546e+06	0.157163	1.74028	-	-	41.3	11	-
1880	Adenylate kinase 4, mitochondrial	AK4	2.17663e+06	1.96993e+06	2.05207e+06	1.92356e+06	1.9981e+06	1.92243e+06	-0.0839943	0.904041	-	-	58.7	13	-
1882	Amine oxidase [flavin-containing] B	MAOB	7.51406e+06	7.59918e+06	7.90011e+06	8.39015e+06	8.3586e+06	7.7543e+06	0.0898816	1.09771	-	-	38.1	21	-
1883	14-3-3 protein theta	YWHAQ	1.51374e+07	1.61277e+07	1.44547e+07	1.39925e+07	1.49986e+07	1.50571e+07	-0.0530912	0.476249	-	-	39.6	11	-
1884	Mitogen-activated protein kinase 3	MAPK3	1.54614e+06	1.51093e+06	1.58592e+06	1.51964e+06	1.48097e+06	1.37297e+06	-0.0872829	0.895648	-	-	27.4	10	-
1885	MAP/microtubule affinity-regulating kinase 3	MARK3	610594	571860	625118	583314	536323	525994	-0.13586	1.24033	-	-	17.5	10	-
1887	Dipeptidyl peptidase 4;Dipeptidyl peptidase 4 membrane form;Dipeptidyl peptidase 4 soluble form	DPP4	758456	831128	918752	1.0602e+06	941157	896850	0.20925	1.43174	-	-	13.3	11	-
1888	Aryl hydrocarbon receptor nuclear translocator	ARNT	360086	355936	354995	373558	351894	349056	0.00405719	0.0251727	-	-	10.6	6	-
1889	60S ribosomal protein L10	RPL10	2.02258e+07	1.76608e+07	1.54905e+07	1.96319e+07	2.27467e+07	2.39819e+07	0.317557	1.88671	-	-	53.3	14	-
1890	Replication protein A 70 kDa DNA-binding subunit;Replication protein A 70 kDa DNA-binding subunit, N-terminally processed	RPA1	1.05878e+07	1.11365e+07	1.11398e+07	8.79608e+06	8.55456e+06	8.72812e+06	-0.333325	4.76869	-	-	47.6	27	-
1891	DNA-(apurinic or apyrimidinic site) lyase;DNA-(apurinic or apyrimidinic site) lyase, mitochondrial	APEX1	7.64867e+06	7.09973e+06	6.60684e+06	4.57139e+06	4.95629e+06	6728264	-0.411602	1.957	-	-	48.1	16	-
1893	Deoxycytidine kinase	DCK	6.4344e+06	6.57159e+06	6.59433e+06	6.15188e+06	6.23013e+06	6.18399e+06	-0.0781494	1.23422	-	-	49.2	14	-
1894	CAD protein;Glutamine-dependent carbamoyl-phosphate synthase;Aspartate carbamoyltransferase;Dihydroorotase	CAD	1.84075e+07	1.8177e+07	1.87865e+07	1.58391e+07	1.71817e+07	1.66703e+07	-0.15682	2.26862	-	-	40.2	72	-
1895	Calreticulin	CALR	1.76701e+08	1.75375e+08	1.71006e+08	1.83445e+08	1.91956e+08	1.84527e+08	0.098053	1.30041	-	-	64.5	31	-
1896	cAMP-specific 3,5-cyclic phosphodiesterase 4A	PDE4A	166156	158491	186974	155202	152568	170552	-0.0953205	0.532116	-	-	6.2	4	-
1897	Microtubule-associated protein 4	MAP4	7.59744e+07	7.89888e+07	8.33092e+07	8.20377e+07	8.81589e+07	7.87195e+07	0.0624926	0.53469	-	-	23.4	26	-
1898	Microtubule-associated protein 4	MAP4	1.06577e+06	1.05907e+06	1.14876e+06	1.22233e+06	1.16948e+06	1.15988e+06	0.118238	1.3176	-	-	20.9	13	-
1900	Calnexin	CANX	1.05707e+08	1.04789e+08	1.07645e+08	1.13251e+08	1.1227e+08	1.15569e+08	0.10047	1.4901	-	-	45.8	42	-
1901	Phosphatidylinositol 3-kinase regulatory subunit alpha	PIK3R1	588728	587445	638935	603973	561082	574007	-0.0613202	0.496341	-	-	11.7	9	-
1902	Proteasome subunit beta type-9	PSMB9	1.01743e+06	1.05693e+06	1.16174e+06	1.16862e+06	1.12883e+06	912036	-0.0181024	0.0687664	-	-	31.1	5	-
1903	Proteasome subunit alpha type-5	PSMA5	1.06994e+07	1.05036e+07	1.11976e+07	1.16319e+07	1.0674e+07	9.86098e+06	-0.0132035	0.0790162	-	-	43.6	10	-
1904	Proteasome subunit beta type-4	PSMB4	1.19662e+07	1.24172e+07	1.27451e+07	1.3046e+07	1.34021e+07	1.12512e+07	0.018301	0.103505	-	-	33.7	7	-
1905	Proteasome subunit beta type-6	PSMB6	1.96786e+07	1.97643e+07	2.02857e+07	2.16274e+07	2.3269e+07	1.96364e+07	0.108273	0.974506	-	-	34.3	10	-
1906	Proteasome subunit beta type-5	PSMB5	1.92753e+07	1.92382e+07	2.00156e+07	1.97636e+07	2.16399e+07	1.78213e+07	0.0127619	0.0698342	-	-	27	6	-
1908	ATP-binding cassette sub-family D member 3	ABCD3	9.81541e+06	9.83034e+06	1.01163e+07	1.00484e+07	1.0037e+07	9.16221e+06	-0.0263529	0.231753	-	-	39	29	-
1909	Sperm-specific antigen 2	SSFA2	7.83016e+06	7.2301e+06	7.53176e+06	6.89203e+06	7.09376e+06	6.88103e+06	-0.11398	1.58388	-	-	38.2	42	-
1910	NADH-ubiquinone oxidoreductase 75 kDa subunit, mitochondrial	NDUFS1	1.00967e+07	1.01213e+07	1.03201e+07	9.98944e+06	1.0042e+07	9.80638e+06	-0.0334766	0.42723	-	-	60.4	36	-
1911	DNA polymerase delta catalytic subunit	POLD1	3.34546e+06	3.4294e+06	3.50162e+06	3.6525e+06	3.41884e+06	3.38237e+06	0.0240814	0.216559	-	-	28.9	31	-
1912	Transcriptional enhancer factor TEF-1	TEAD1	717648	758241	756909	877677	726479	757070	0.0763276	0.481518	-	-	6.8	3	-
1913	Probable global transcription activator SNF2L1	SMARCA1	324324	311712	329285	335087	293049	315637	-0.0343496	0.206616	-	-	10.7	9	-
1914	Mitogen-activated protein kinase 1	MAPK1	1.65005e+07	1.66497e+07	1.69338e+07	1.81292e+07	1.85359e+07	1.74764e+07	0.112045	1.72169	-	-	48.3	18	-
1915	Grancalcin	GCA	932864	959196	938710	923329	876159	904484	-0.0663466	0.72856	-	-	31.3	7	-
1916	DNA repair protein complementing XP-G cells	ERCC5	133106	139387	160515	174182	147395	150062	0.123818	0.616123	-	-	4.4	4	-
1917	Granulins;Acrogranin;Paragranulin;Granulin-1;Granulin-2;Granulin-3;Granulin-4;Granulin-5;Granulin-6;Granulin-7	GRN	295460	314310	326973	288841	287114	315209	-0.0720372	0.501557	-	-	15.5	8	-
1921	Protein S100-A2	S100A2	495451	462172	507986	558874	499526	670242	0.228602	1.29805	-	-	27.6	5	-
1922	General transcription factor IIE subunit 1	GTF2E1	503251	518051	538605	483279	514809	472386	-0.0855808	0.76245	-	-	20	8	-
1923	Transcription initiation factor IIE subunit beta	GTF2E2	599504	551680	555256	647805	636386	614359	0.154598	1.65724	-	-	27.5	8	-
1924	Proprotein convertase subtilisin/kexin type 6	PCSK6	610714	633403	719789	748896	611153	637797	0.0227337	0.0929429	-	-	6.2	4	-
1925	Tripeptidyl-peptidase 2	TPP2	1.53804e+07	1.51306e+07	1.5682e+07	1.57918e+07	1.6246e+07	1.54038e+07	0.0382921	0.45567	-	-	54.9	61	-
1926	Inositol monophosphatase 1	IMPA1	5.36941e+06	5.52946e+06	5.69679e+06	1.0602e+07	7.87936e+06	1.24013e+07	0.871568	3.82041	+	-	46.7	19	-
1929	Ephrin type-A receptor 2	EPHA2	8.65689e+06	8.43047e+06	8.61077e+06	7.96812e+06	8.52379e+06	8.0481e+06	-0.0670741	0.861953	-	-	33.3	29	-
1930	Ephrin type-B receptor 2	EPHB2	1.94433e+06	1.95933e+06	2.03464e+06	1.94036e+06	1.88613e+06	1.96701e+06	-0.0355484	0.36944	-	-	24.3	19	-
1931	Tyrosine-protein phosphatase non-receptor type 6	PTPN6	664727	611119	682575	627730	587116	545247	-0.154834	1.27135	-	-	17.6	10	-
1934	DNA-3-methyladenine glycosylase	MPG	276995	280032	309147	308363	280684	275330	-0.00300149	0.0141375	-	-	36.7	9	-
1935	Cellular retinoic acid-binding protein 2	CRABP2	2.7864e+06	2.68647e+06	2.50525e+06	2.95912e+06	3.07342e+06	3.17984e+06	0.208299	2.46676	-	-	46.4	11	-
1936	Transketolase	TKT	1.66847e+08	1.75498e+08	1.86908e+08	2.1212e+08	1.94123e+08	1.87011e+08	0.164223	1.53252	-	-	47.9	37	-
1937	RNA-binding motif, single-stranded-interacting protein 1;RNA-binding motif, single-stranded-interacting protein 3	RBMS1;RBMS3	453577	423422	433490	421775	423549	458074	-0.00828713	0.0494833	-	-	11.9	4	-
1938	Protein PML	PML	465904	474469	555028	499532	476647	491711	-0.0225321	0.114522	-	-	13.5	11	-
1940	Elongation factor 1-delta	EEF1D	2.73474e+07	2.87488e+07	2.76481e+07	2.5735e+07	2.57666e+07	2.51692e+07	-0.127063	2.01604	-	-	11.7	6	-
1941	Myristoylated alanine-rich C-kinase substrate	MARCKS	6.1698e+06	6.22331e+06	6.36177e+06	7.24727e+06	7.4096e+06	7.39792e+06	0.233874	3.82005	-	-	50.3	10	-
1942	Guanine nucleotide-binding protein subunit alpha-11	GNA11	2.12957e+06	2.06142e+06	2.16333e+06	2.12059e+06	2.17566e+06	1.98875e+06	-0.0165564	0.130589	-	-	22.8	7	-
1943	Delta-1-pyrroline-5-carboxylate dehydrogenase, mitochondrial	ALDH4A1	920759	895820	1.02111e+06	951391	847513	841495	-0.103957	0.760081	-	-	17.1	8	-
1944	Phenazine biosynthesis-like domain-containing protein	PBLD	226605	245582	267933	273825	243244	266086	0.083098	0.477241	-	-	23.6	4	-
1945	Endoplasmic reticulum resident protein 29	ERP29	1.31179e+07	1.33839e+07	1.24798e+07	1.19195e+07	1.29481e+07	1.29017e+07	-0.0459983	0.440187	-	-	46.7	14	-
1946	Peroxiredoxin-6	PRDX6	4.38727e+07	4.44441e+07	3.99763e+07	3.10174e+07	3.36265e+07	3.76797e+07	-0.329332	2.77457	-	-	72.3	23	-
1947	Flavin reductase (NADPH)	BLVRB	1.94347e+06	1.93179e+06	2.24976e+06	1.84732e+06	1.81382e+06	1.82999e+06	-0.154015	1.43117	-	-	50.5	9	-
1948	Peroxiredoxin-5, mitochondrial	PRDX5	1.85686e+07	2.01037e+07	2.03445e+07	1.8094e+07	1.6791e+07	1.76857e+07	-0.166394	2.0553	-	-	54.2	12	-
1949	D-dopachrome decarboxylase;D-dopachrome decarboxylase-like protein	DDT;DDTL	6.28999e+06	6.80233e+06	6.33808e+06	5.14287e+06	6.17108e+06	6.28908e+06	-0.147396	1.06506	-	-	55.1	13	-
1950	Thioredoxin-dependent peroxide reductase, mitochondrial	PRDX3	1.21921e+07	1.32252e+07	1.41278e+07	1.95323e+07	1.6426e+07	1.79805e+07	0.446834	3.67848	-	-	45.3	11	-
1951	ATP synthase subunit delta, mitochondrial	ATP5D	7.9178e+06	7.99801e+06	8.59172e+06	1.15896e+07	8.31686e+06	9.1613e+06	0.232889	1.24793	-	-	22.6	3	-
1952	60S ribosomal protein L12	RPL12	1.78023e+07	1.49753e+07	1.29754e+07	1.59155e+07	1.73014e+07	2.15253e+07	0.258977	1.09625	-	-	73.3	10	-
1953	Enoyl-CoA hydratase, mitochondrial	ECHS1	1.20199e+07	1.18147e+07	1.1481e+07	1.17566e+07	1.28749e+07	1.17535e+07	0.0419576	0.39931	-	-	51.7	21	-
1954	UMP-CMP kinase	CMPK1	4.75068e+06	4.80001e+06	4.88644e+06	4.00161e+06	4.52056e+06	4.32289e+06	-0.170292	2.05796	-	-	54.6	13	-
1955	Phosphatidylethanolamine-binding protein 1;Hippocampal cholinergic neurostimulating peptide	PEBP1	1.21904e+06	1.1462e+06	1.16136e+06	1.48162e+06	1.33655e+06	1.61453e+06	0.326127	2.88477	-	-	47.6	8	-
1956	Protein disulfide-isomerase A3	PDIA3	6.2177e+07	6.50928e+07	5.79658e+07	6.19623e+07	6.65003e+07	6.42392e+07	0.0580405	0.518955	-	-	65.9	47	-
1957	Serine/threonine-protein phosphatase 2A 65 kDa regulatory subunit A alpha isoform	PPP2R1A	2.44959e+07	2.41184e+07	2.51188e+07	2.36882e+07	2.35737e+07	2.28227e+07	-0.0732086	1.05259	-	-	36.5	21	-
1958	Serine/threonine-protein phosphatase 2A 65 kDa regulatory subunit A beta isoform	PPP2R1B	1.13303e+06	1.07288e+06	1.1353e+06	1.04732e+06	1.01072e+06	1.04406e+06	-0.106818	1.29599	-	-	20.6	11	-
1959	Cell division cycle protein 27 homolog	CDC27	7.00769e+06	6.77339e+06	6.79722e+06	6.64974e+06	6.92679e+06	6.55175e+06	-0.0321325	0.355061	-	-	32.3	27	-
1960	G1/S-specific cyclin-D3	CCND3	250142	246708	276718	272366	251039	247407	-0.00454132	0.0217368	-	-	18.2	6	-
1961	Wee1-like protein kinase	WEE1	204620	202912	205577	198602	191383	173054	-0.125305	0.937643	-	-	14.2	8	-
1962	M-phase inducer phosphatase 2	CDC25B	187979	199763	219782	185406	171639	191970	-0.144666	0.961832	-	-	9.6	5	-
1963	M-phase inducer phosphatase 3	CDC25C	75096.3	68746.6	77352.2	72858	70389.7	74940	-0.0184296	0.0790147	-	-	7.5	3	+
1964	Peptidyl-prolyl cis-trans isomerase F, mitochondrial	PPIF	4.49604e+06	4.79861e+06	4.35499e+06	4.76651e+06	4.75529e+06	5.07634e+06	0.0974368	1.07745	-	-	52.7	9	-
1965	NK-tumor recognition protein;Putative peptidyl-prolyl cis-trans isomerase	NKTR	1.30889e+06	1.23227e+06	1.25594e+06	1.48102e+06	1.50936e+06	1.42028e+06	0.216091	2.81326	-	-	11.6	14	-
1966	Glycylpeptide N-tetradecanoyltransferase 1	NMT1	1.5758e+07	1.54389e+07	1.48926e+07	1.44954e+07	1.43893e+07	1.5049e+07	-0.0689978	0.913209	-	-	30.8	17	-
1967	HLA class I histocompatibility antigen, alpha chain F	HLA-F	228796	251155	234718	234217	225835	240083	-0.0289734	0.175667	-	-	16.1	5	-
1970	Adenylosuccinate synthetase isozyme 2	ADSS	1.61024e+07	1.5854e+07	1.57019e+07	1.60483e+07	1.70215e+07	1.63491e+07	0.0519767	0.665538	-	-	50.7	25	-
1972	Neuronal acetylcholine receptor subunit alpha-5	CHRNA5	410714	387238	428998	474649	425003	408023	0.0902191	0.605964	-	-	8.1	4	-
1973	Alpha-2-macroglobulin receptor-associated protein	LRPAP1	2.53578e+07	2.45705e+07	2.4209e+07	3.06633e+07	3.11447e+07	2.94919e+07	0.300307	4.30346	-	-	59.9	31	-
1974	Translocator protein	TSPO	5.92718e+06	6.48314e+06	7.5382e+06	7.69223e+06	6.07612e+06	6.17662e+06	-0.00163004	0.0051383	-	-	13.6	3	-
1975	Adenylosuccinate lyase	ADSL	1.79676e+07	1.86603e+07	2.01028e+07	2.07262e+07	1.89009e+07	2.0761e+07	0.0903376	0.842372	-	-	44.4	25	-
1979	Sorcin	SRI	3.70776e+06	3.60564e+06	3.56426e+06	3.91843e+06	3.95407e+06	5.48996e+06	0.278668	1.39862	-	-	59.4	11	-
1980	Leukocyte elastase inhibitor	SERPINB1	9.64918e+06	9.61416e+06	9.97607e+06	1.02509e+07	9.94106e+06	9.47975e+06	0.0206322	0.193812	-	-	43.3	20	-
1981	GTP cyclohydrolase 1	GCH1	1.98627e+06	2.04794e+06	2.20569e+06	2.29731e+06	2.16458e+06	2.05899e+06	0.0635027	0.519235	-	-	35.2	10	-
1982	High affinity cationic amino acid transporter 1	SLC7A1	4.20808e+06	4.37849e+06	4.51705e+06	4.64763e+06	4.58951e+06	4.74479e+06	0.0940679	1.27729	-	-	14.3	10	-
1983	Aldehyde dehydrogenase X, mitochondrial	ALDH1B1	1.3441e+07	1.36584e+07	1.35099e+07	1.79935e+07	1.71362e+07	1.64538e+07	0.344164	4.55802	-	-	42.4	23	-
1984	DNA-directed RNA polymerase II subunit RPB2	POLR2B	2.2005e+07	2.19919e+07	2.2707e+07	2.25688e+07	2.25756e+07	2.19456e+07	0.00836309	0.0825375	-	-	51.7	62	-
1985	Neurotensin receptor type 1	NTSR1	1.32407e+06	1.38952e+06	2.03473e+06	1.65351e+06	1.4235e+06	1.46959e+06	-0.0380015	0.0962723	-	-	19.6	5	-
1986	Succinate dehydrogenase [ubiquinone] flavoprotein subunit, mitochondrial	SDHA	2.74506e+07	2.69354e+07	2.83475e+07	3.05537e+07	3.00616e+07	2.92308e+07	0.119065	1.80296	-	-	52.3	31	-
1987	Coronin-1A	CORO1A	537486	537475	565813	509037	470197	475061	-0.174534	1.87406	-	-	14.8	7	-
1988	Rab GDP dissociation inhibitor alpha	GDI1	8.33824e+06	7.91475e+06	8.34381e+06	7.73739e+06	7.71298e+06	7.85311e+06	-0.0775305	1.10173	-	-	49.9	20	-
1991	S-adenosylmethionine synthase isoform type-2	MAT2A	9.38065e+07	9.31988e+07	9.77801e+07	8.72819e+07	9.62156e+07	9.12309e+07	-0.0526877	0.510985	-	-	18.2	7	-
1993	cAMP-dependent protein kinase type I-beta regulatory subunit	PRKAR1B	782547	749988	798569	817290	764938	772865	0.0146476	0.105424	-	-	17.6	7	-
1994	cAMP-dependent protein kinase type II-beta regulatory subunit	PRKAR2B	779359	793612	854557	785507	722186	704771	-0.134249	1.23725	-	-	25.8	10	-
1995	Carbamoyl-phosphate synthase [ammonia], mitochondrial	CPS1	3.73964e+06	3.61312e+06	3.86913e+06	3.60976e+06	3.45257e+06	3.41467e+06	-0.0989445	1.27145	-	-	29	41	-
1996	Ribonucleoside-diphosphate reductase subunit M2	RRM2	1.53045e+07	1.59913e+07	1.6097e+07	1.85959e+07	1.77159e+07	1.8086e+07	0.198957	3.05546	-	-	57.1	26	-
1997	Syndecan-4	SDC4	563640	624509	636376	688932	647317	581869	0.0707163	0.420071	-	-	32.7	5	-
1998	Nucleolysin TIA-1 isoform p40	TIA1	1.78091e+06	1.75284e+06	1.87458e+06	1.75067e+06	1.90235e+06	1.87375e+06	0.0309152	0.255658	-	-	27.5	9	-
2000	Sodium- and chloride-dependent taurine transporter	SLC6A6	1.11845e+06	1.15311e+06	1.22012e+06	1.35751e+06	1.22389e+06	1.18927e+06	0.109486	0.942628	-	-	11.8	6	-
2001	DnaJ homolog subfamily A member 1	DNAJA1	2.36315e+07	2.17617e+07	2.08922e+07	2.02263e+07	2.37933e+07	2.45305e+07	0.0452982	0.243446	-	-	61.2	26	-
2002	RAC-alpha serine/threonine-protein kinase	AKT1	1.9959e+06	1.9045e+06	2.16153e+06	1.88504e+06	1.8156e+06	1.79241e+06	-0.140521	1.49466	-	-	40	19	-
2003	RAC-beta serine/threonine-protein kinase	AKT2	1.01121e+06	1.02274e+06	1.12459e+06	1.08082e+06	942621	939058	-0.093921	0.665543	-	-	33.5	15	-
2004	Cytochrome b-c1 complex subunit 1, mitochondrial	UQCRC1	1.62917e+07	1.62395e+07	1.71234e+07	1.80126e+07	1.8431e+07	1.68941e+07	0.102685	1.27087	-	-	57.7	23	-
2005	3-hydroxyisobutyrate dehydrogenase, mitochondrial	HIBADH	4.65094e+06	4.81028e+06	5.09616e+06	5.13513e+06	5.07568e+06	4.78409e+06	0.0430637	0.394547	-	-	40.5	11	-
2006	Bifunctional purine biosynthesis protein PURH;Phosphoribosylaminoimidazolecarboxamide formyltransferase;IMP cyclohydrolase	ATIC	5.10122e+07	5.25195e+07	5.51067e+07	5.53945e+07	5.43949e+07	5.23274e+07	0.0316202	0.299134	-	-	71.1	42	-
2007	Heterogeneous nuclear ribonucleoprotein H3	HNRNPH3	850959	827758	725949	672226	681621	667049	-0.247487	2.30821	-	-	24.5	7	-
2008	Heterogeneous nuclear ribonucleoprotein H;Heterogeneous nuclear ribonucleoprotein H, N-terminally processed	HNRNPH1	3.08852e+06	3.08695e+06	2.91274e+06	2.592e+06	2.43492e+06	2.43176e+06	-0.285178	3.68479	-	-	22.5	7	-
2011	14-3-3 protein sigma	SFN	6.47319e+07	6.83685e+07	6.90497e+07	6.95519e+07	6.59424e+07	6.44257e+07	-0.0161704	0.131597	-	-	54	19	-
2012	Stress-induced-phosphoprotein 1	STIP1	8.6748e+07	8.32608e+07	8.37366e+07	9.46784e+07	1.00944e+08	9.86643e+07	0.213573	3.03461	-	-	1.8	3	-
2014	Protein S100-A11;Protein S100-A11, N-terminally processed	S100A11	5.10088e+06	5.54244e+06	4.75415e+06	2.45954e+06	3.22684e+06	4.28631e+06	-0.660735	2.43699	+	-	30.5	5	-
2015	Neural cell adhesion molecule L1	L1CAM	3.68133e+06	3.73066e+06	3.95745e+06	4.38673e+06	4.07524e+06	3.97696e+06	0.129155	1.47952	-	-	26.5	30	-
2016	Type II inositol 1,4,5-trisphosphate 5-phosphatase	INPP5B	290677	295206	302741	255409	250495	283064	-0.173503	1.52156	-	-	5.5	4	-
2017	Peroxiredoxin-2	PRDX2	4.11985e+07	4.49653e+07	4.42654e+07	7.29284e+07	5.78827e+07	6.94772e+07	0.612857	4.31363	+	-	56.6	14	-
2018	Beta-arrestin-2	ARRB2	1.67026e+06	1.63842e+06	1.73072e+06	1.63611e+06	1.69948e+06	1.56031e+06	-0.0421863	0.386023	-	-	42.3	15	-
2019	Glycerol kinase;Putative glycerol kinase 3	GK;GK3P	3.05647e+06	3.16274e+06	3.30242e+06	3.43153e+06	3.37947e+06	3.15155e+06	0.0650474	0.648038	-	-	32.8	15	-
2020	Cytidine deaminase	CDA	354579	356676	284679	136988	173479	411826	-0.626403	0.995878	-	-	40.4	4	-
2021	Deoxycytidylate deaminase	DCTD	5.32098e+06	5.51392e+06	5.49589e+06	3.93392e+06	4.53758e+06	5.72934e+06	-0.218955	1.05559	-	-	60.7	9	-
2022	Pyrroline-5-carboxylate reductase 1, mitochondrial	PYCR1	2.14244e+07	2.17716e+07	2.16342e+07	2.05069e+07	2.0713e+07	2.01705e+07	-0.078708	1.25941	-	-	50.3	18	-
2025	Syntaxin-2	STX2	731484	716434	776441	845391	811636	817402	0.15432	1.79576	-	-	38.3	9	-
2026	Cystathionine gamma-lyase	CTH	3.63376e+06	3.60999e+06	3.7953e+06	4.41891e+06	4.31887e+06	4.17613e+06	0.226278	3.27773	-	-	58.5	17	-
2027	60S ribosomal protein L9	RPL9	1.4591e+07	1.17415e+07	1.11303e+07	1.48826e+07	1.75556e+07	1.76602e+07	0.424957	2.52375	-	-	51.6	14	-
2028	Long-chain-fatty-acid--CoA ligase 1	ACSL1	2.24167e+06	2.26372e+06	2.3251e+06	2.19221e+06	2.117e+06	2.03952e+06	-0.105973	1.37571	-	-	30.7	22	-
2029	Kinesin-1 heavy chain	KIF5B	3.889e+07	3.92474e+07	3.88192e+07	3.72482e+07	3.78581e+07	3.93684e+07	-0.0313178	0.355571	-	-	52	57	-
2030	Cleavage stimulation factor subunit 2	CSTF2	856397	881024	888644	1.01685e+06	863537	1.01157e+06	0.13525	1.08274	-	-	15.4	7	-
2033	Multidrug resistance-associated protein 1	ABCC1	1.09637e+07	1.12204e+07	1.18458e+07	1.23198e+07	1.16721e+07	1.08718e+07	0.033804	0.259977	-	-	38.5	52	-
2034	Cyclin-dependent kinases regulatory subunit 2	CKS2	1.15272e+06	1.15541e+06	1.19501e+06	1.25502e+06	1.21083e+06	1.191e+06	0.0618045	0.681948	-	-	34.2	4	-
2037	Mannosyl-oligosaccharide 1,2-alpha-mannosidase IA	MAN1A1	8.38981e+06	8.35813e+06	9.03087e+06	9.21298e+06	9.08485e+06	8.5053e+06	0.0562689	0.552614	-	-	32.5	26	-
2038	Dual specificity protein kinase TTK	TTK	160564	141286	156166	123782	133141	149125	-0.175857	1.05772	-	-	8.5	6	-
2039	DNA replication licensing factor MCM4	MCM4	2.22368e+07	2.2929e+07	2.32424e+07	2.139e+07	2.15983e+07	2.26526e+07	-0.0597844	0.752336	-	-	55.4	47	-
2040	DNA replication licensing factor MCM5	MCM5	2.68206e+07	2.65244e+07	2.57784e+07	2.67378e+07	2.74907e+07	2.69707e+07	0.037465	0.464487	-	-	57.6	55	-
2041	DNA replication licensing factor MCM7	MCM7	2.4969e+07	2.6083e+07	2.7433e+07	2.4352e+07	2.35687e+07	2.3496e+07	-0.135277	1.80581	-	-	55.9	43	-
2042	N-acetylgalactosamine-6-sulfatase	GALNS	2.08089e+06	2.03142e+06	2.17385e+06	2.3485e+06	2.38328e+06	2.29365e+06	0.160798	2.24454	-	-	31.8	15	-
2043	Bone morphogenetic protein 8B;Bone morphogenetic protein 8A	BMP8B;BMP8A	108154	108225	121178	129666	108353	103223	0.0106826	0.0363671	-	-	11.7	3	-
2044	Serine hydroxymethyltransferase, cytosolic	SHMT1	2.29666e+07	2.36926e+07	2.48203e+07	2.62137e+07	2.47557e+07	2.42266e+07	0.0730622	0.805806	-	-	61.9	29	-
2045	Serine hydroxymethyltransferase, mitochondrial	SHMT2	5.58662e+07	5.71367e+07	5.38122e+07	4.7309e+07	5.33909e+07	5.69176e+07	-0.0855798	0.636296	-	-	66.3	36	-
2046	Bifunctional epoxide hydrolase 2;Cytosolic epoxide hydrolase 2;Lipid-phosphate phosphatase	EPHX2	2.9124e+06	2.95354e+06	3.14938e+06	3.31064e+06	3.2764e+06	3.13226e+06	0.108901	1.34052	-	-	36.2	18	-
2047	Heat shock 70 kDa protein 1-like	HSPA1L	178747	167927	191277	207212	196131	213397	0.198347	1.5849	-	-	5.9	3	-
2048	Heat shock 70 kDa protein 4	HSPA4	5.35381e+07	5.36473e+07	5.27413e+07	4.58899e+07	4.99536e+07	4.94787e+07	-0.139144	1.88527	-	-	57.3	56	-
2049	Mannose-6-phosphate isomerase	MPI	1.722e+06	1.82764e+06	1.83411e+06	1.71577e+06	1.49106e+06	1.63873e+06	-0.153793	1.50398	-	-	26.2	9	-
2051	Glypican-1;Secreted glypican-1	GPC1	2.15438e+06	2.09759e+06	2.21858e+06	2.22389e+06	2.17685e+06	2.25207e+06	0.0403111	0.435671	-	-	30.6	15	-
2052	Profilin-2	PFN2	3.44187e+06	3.51316e+06	3.29389e+06	4.31511e+06	4.21096e+06	4.70848e+06	0.367684	4.11401	-	-	13.6	3	-
2053	Profilin-2	PFN2	6.33603e+06	6.60398e+06	6.55244e+06	6.75796e+06	5.95851e+06	6.4776e+06	-0.0239829	0.183669	-	-	20	4	-
2054	Catenin alpha-1	CTNNA1	4.7338e+07	4.76516e+07	4.76931e+07	4.90219e+07	4.97765e+07	4.83832e+07	0.0446982	0.596694	-	-	57.5	59	-
2055	Catenin beta-1	CTNNB1	2.37542e+07	2.38011e+07	2.55661e+07	2.78793e+07	2.61653e+07	2.50937e+07	0.113576	1.24855	-	-	40.8	28	-
2057	Polycomb group RING finger protein 2	PCGF2	735073	723281	779691	708434	763840	709912	-0.0366014	0.277713	-	-	12.5	4	-
2058	Prohibitin	PHB	4.034e+07	4.16542e+07	4.61143e+07	4.85391e+07	4.36368e+07	4.21571e+07	0.0681931	0.468784	-	-	62.5	22	-
2059	Serpin B6	SERPINB6	1.02416e+07	1.04485e+07	1.05504e+07	1.05637e+07	1.10113e+07	9.72086e+06	0.000744248	0.00499278	-	-	58	22	-
2060	Merlin	NF2	724681	728583	820886	802253	750041	714034	-0.00420128	0.0211728	-	-	23.2	15	-
2061	Radixin	RDX	5.10633e+07	5.29584e+07	5.10782e+07	5.41222e+07	5.46452e+07	5.46648e+07	0.0756911	1.11048	-	-	32.4	33	-
2062	Replication protein A 14 kDa subunit	RPA3	1.69634e+06	1.78128e+06	1.77071e+06	1.50153e+06	1.5966e+06	1.25924e+06	-0.275227	2.05543	-	-	61.2	5	-
2063	Replication factor C subunit 4	RFC4	1.41323e+07	1.46851e+07	1.47352e+07	1.31818e+07	1.40016e+07	1.22184e+07	-0.146478	1.62932	-	-	59.8	24	-
2064	Replication factor C subunit 2	RFC2	3.60938e+06	3.71357e+06	3.64614e+06	2.91818e+06	3.10418e+06	2.90598e+06	-0.297541	4.08544	-	-	53.1	18	-
2065	Replication factor C subunit 1	RFC1	2.51932e+06	2.46889e+06	2.44753e+06	2.79527e+06	2.62968e+06	2.62274e+06	0.113576	1.54063	-	-	15.7	18	-
2066	60S ribosomal protein L22	RPL22	1.07787e+07	9.11602e+06	8.01327e+06	1.30883e+07	1.31113e+07	1.41073e+07	0.540134	3.48055	+	-	42.2	6	-
2067	General transcription factor IIF subunit 1	GTF2F1	8.31923e+06	8.622e+06	8.64773e+06	1.03254e+07	1.02289e+07	9.47793e+06	0.23016	3.12914	-	-	53.2	31	-
2068	Sepiapterin reductase	SPR	5.30922e+06	5.16818e+06	5.24428e+06	4.94534e+06	5.1008e+06	4.85961e+06	-0.0770897	1.10436	-	-	49.4	13	-
2069	Somatostatin receptor type 5	SSTR5	331127	341107	369722	383676	329934	314891	-0.0223769	0.0980874	-	-	9.3	3	-
2071	Histamine H1 receptor	HRH1	206401	209899	219394	220045	176150	187948	-0.127911	0.728758	-	-	9.9	5	-
2072	Alpha-L-iduronidase	IDUA	1.03908e+06	999968	1.14203e+06	1.16299e+06	1.07235e+06	1.01048e+06	0.028929	0.162113	-	-	17.9	12	-
2074	Insulin receptor substrate 1	IRS1	1.42892e+06	1.41755e+06	1.50622e+06	1.36585e+06	1.35386e+06	1.33139e+06	-0.103145	1.31124	-	-	17.7	18	-
2075	Glycogen debranching enzyme;4-alpha-glucanotransferase;Amylo-alpha-1,6-glucosidase	AGL	4.94632e+06	4.90843e+06	5.06783e+06	4.55228e+06	4.26635e+06	4.52988e+06	-0.161308	2.36749	-	-	27.9	44	-
2076	Myosin-9	MYH9	1.86385e+08	1.84458e+08	1.78502e+08	1.59568e+08	1.70947e+08	1.61544e+08	-0.159292	2.10056	-	-	50.9	134	-
2077	Myosin-10	MYH10	1.63454e+07	1.58647e+07	1.63093e+07	1.38225e+07	1.41341e+07	1.37297e+07	-0.218967	3.6165	-	-	36.7	78	-
2078	Coatomer subunit beta	COPB2	2.90302e+07	2.89666e+07	2.79836e+07	2.55771e+07	2.72712e+07	2.55596e+07	-0.133479	1.91691	-	-	55.9	47	-
2079	Sterol O-acyltransferase 1	SOAT1	1.20327e+06	1.14209e+06	1.20619e+06	1.19588e+06	1.27246e+06	1.16306e+06	0.0315069	0.252623	-	-	19.8	10	-
2080	Alpha-adducin	ADD1	7.52617e+06	7.68278e+06	8.37035e+06	8.68353e+06	7.87174e+06	7.44741e+06	0.024291	0.145327	-	-	35.7	21	-
2081	Basigin	BSG	4.82834e+07	4.70778e+07	4.7858e+07	5.60372e+07	5.54058e+07	5.0343e+07	0.174294	2.16408	-	-	48	14	-
2082	RNA-binding protein FUS	FUS	9.64662e+06	9.51552e+06	8.96899e+06	1.20372e+07	1.2045e+07	1.24195e+07	0.376359	4.93343	-	-	24.2	14	-
2083	Nuclear pore complex protein Nup214	NUP214	4.91001e+06	4.7599e+06	4.92085e+06	4.87161e+06	4.71216e+06	4.54244e+06	-0.0471018	0.535374	-	-	21.9	36	-
2084	Protein DEK	DEK	4.55435e+06	4.5128e+06	4.41394e+06	4.78612e+06	4.66973e+06	4.49258e+06	0.0488008	0.57791	-	-	39.7	20	-
2087	Choline kinase alpha	CHKA	2.16554e+06	2.23741e+06	2.29259e+06	2.33473e+06	2.27853e+06	2.12823e+06	0.00915807	0.0669246	-	-	31.3	14	-
2088	Protein phosphatase 1A	PPM1A	692023	690722	679381	699965	664943	803172	0.0676926	0.431297	-	-	35.2	13	-
2090	Hydroxymethylglutaryl-CoA lyase, mitochondrial	HMGCL	4.35155e+06	4.28313e+06	4.28913e+06	4.20146e+06	4.36546e+06	4.16958e+06	-0.0213182	0.225572	-	-	38.5	11	-
2091	26S protease regulatory subunit 7	PSMC2	4.07825e+07	4.23924e+07	4.27075e+07	4.09585e+07	4.02588e+07	3.95767e+07	-0.0593733	0.78242	-	-	76.7	35	-
2093	Gap junction gamma-1 protein	GJC1	528365	471707	550290	576022	562892	483577	0.0643705	0.328857	-	-	16.9	5	-
2094	ADP-ribosylation factor-like protein 2	ARL2	1.27624e+06	1.30214e+06	1.64894e+06	1.356e+06	1.36356e+06	1.26151e+06	-0.0774789	0.366135	-	-	31.5	5	-
2095	ADP-ribosylation factor-like protein 3	ARL3	4.66961e+06	4.6897e+06	4.49724e+06	2.63033e+06	3.02159e+06	4.02837e+06	-0.540364	2.5865	+	-	56	8	-
2096	Dual specificity mitogen-activated protein kinase kinase 2	MAP2K2	2.70056e+06	2.62704e+06	2.69753e+06	2.49042e+06	2.56667e+06	2.52511e+06	-0.0818995	1.16853	-	-	34.5	11	-
2097	ATP synthase subunit gamma, mitochondrial	ATP5C1	2.74369e+07	2.98034e+07	3.16397e+07	3.31144e+07	3.15087e+07	2.9663e+07	0.0861811	0.701707	-	-	38	15	-
2098	V-type proton ATPase subunit E 1	ATP6V1E1	5.28978e+06	5.31565e+06	5.49627e+06	4.16777e+06	4.16476e+06	4.75015e+06	-0.302142	3.25176	-	-	53.1	16	-
2099	Oxygen-dependent coproporphyrinogen-III oxidase, mitochondrial	CPOX	4.52281e+07	4.64465e+07	4.23957e+07	3.26276e+07	3.60628e+07	3.73249e+07	-0.339988	3.48091	-	-	59.9	30	-
2100	60S ribosomal protein L4	RPL4	3.73359e+07	3.22431e+07	2.63982e+07	3.69817e+07	4.17653e+07	4.72741e+07	0.400058	1.92861	-	-	60.4	35	-
2101	7,8-dihydro-8-oxoguanine triphosphatase	NUDT1	475520	458843	476277	632507	518864	642010	0.339909	2.51858	-	-	26.3	5	-
2102	Lon protease homolog, mitochondrial	LONP1	2.40824e+07	2.41949e+07	2.54268e+07	2.41197e+07	2.49427e+07	2.26135e+07	-0.0410076	0.383418	-	-	46.3	45	-
2103	Phosphoglucomutase-1	PGM1	4.25556e+07	4.37857e+07	4.56699e+07	4.8005e+07	4.6086e+07	4.2763e+07	0.0509425	0.44498	-	-	61	36	-
2104	Serine/threonine-protein phosphatase PP1-gamma catalytic subunit	PPP1CC	1.74135e+06	1.65313e+06	1.74437e+06	1.66769e+06	1.70937e+06	1.56868e+06	-0.0557508	0.534247	-	-	10.4	4	-
2106	TGF-beta receptor type-1	TGFBR1	123430	107715	123765	107729	115257	110847	-0.0858936	0.481516	-	-	6.3	3	-
2107	Guanine nucleotide-binding protein-like 1	GNL1	4.18438e+06	4.14076e+06	4.32581e+06	4.11677e+06	4.21115e+06	3.98688e+06	-0.0389631	0.433359	-	-	30.8	19	-
2108	Tumor necrosis factor receptor superfamily member 3	LTBR	613672	634768	682281	769274	722018	728009	0.201808	2.12773	-	-	13.9	6	-
2109	Serpin B5	SERPINB5	6.93361e+06	6.84639e+06	7.13677e+06	6.9562e+06	6.9449e+06	7.07719e+06	0.00440269	0.04166	-	-	53.1	17	-
2110	DNA-directed RNA polymerase II subunit RPB9	POLR2I	238864	265655	246004	188856	187238	281508	-0.216363	0.752187	-	-	66.4	7	-
2112	Dihydrolipoyllysine-residue succinyltransferase component of 2-oxoglutarate dehydrogenase complex, mitochondrial	DLST	4.53117e+07	4.84884e+07	5.00765e+07	5.37953e+07	5.33049e+07	4.94313e+07	0.12184	1.31913	-	-	57	25	-
2113	GMP reductase 1	GMPR	5.05058e+06	4.95594e+06	5.10706e+06	5.24758e+06	5.69232e+06	5.49168e+06	0.119938	1.65982	-	-	38	12	-
2114	Phospholipid hydroperoxide glutathione peroxidase, mitochondrial	GPX4	1.09961e+07	1.08521e+07	1.11512e+07	1.13905e+07	1.09955e+07	1.0668e+07	0.00195917	0.0169075	-	-	65.9	13	-
2115	Amiloride-sensitive sodium channel subunit alpha	SCNN1A	133438	118673	124078	131536	101854	124004	-0.0806857	0.329987	-	-	5.4	4	-
2116	Signal recognition particle 14 kDa protein	SRP14	1.8324e+06	1.78071e+06	1.63643e+06	2.47654e+06	2.47458e+06	2.64312e+06	0.533674	5.20168	+	-	38.2	7	-
2118	Nuclear pore glycoprotein p62	NUP62	1.69847e+06	1.63455e+06	1.80871e+06	1.6516e+06	1.80284e+06	1.7188e+06	0.00914649	0.059954	-	-	26.8	11	-
2119	Hippocalcin-like protein 1;Neuron-specific calcium-binding protein hippocalcin	HPCAL1;HPCA	2.90464e+06	2.98848e+06	2.96051e+06	4.37647e+06	3.92845e+06	4.23873e+06	0.501248	5.41097	+	-	64.8	13	-
2120	Squalene synthase	FDFT1	4.68239e+06	4.8952e+06	4.88843e+06	4.83691e+06	4.54935e+06	4.56864e+06	-0.0521584	0.592114	-	-	48.4	19	-
2121	Phosphatidylinositol N-acetylglucosaminyltransferase subunit A	PIGA	549787	514985	569660	591391	505609	566410	0.0234916	0.123835	-	-	18.6	8	-
2122	Transgelin-2	TAGLN2	2.48599e+07	2.60033e+07	2.49056e+07	1.82731e+07	2.00196e+07	2.53275e+07	-0.265714	1.52002	-	-	54.1	13	-
2123	Transaldolase	TALDO1	1.98942e+07	2.04876e+07	2.07785e+07	2.13105e+07	2.0164e+07	1.848e+07	-0.0309592	0.231948	-	-	54.9	24	-
2124	Alpha-synuclein	SNCA	379983	406259	442512	516912	455400	409906	0.166099	0.960657	-	-	46.4	5	-
2125	Electron transfer flavoprotein subunit beta	ETFB	2.40876e+07	2.46248e+07	2.48544e+07	2.3999e+07	2.33402e+07	2.34951e+07	-0.0545822	0.765593	-	-	67.8	20	-
2126	RNA-binding motif protein, X chromosome;RNA-binding motif protein, X chromosome, N-terminally processed	RBMX	1.63795e+07	1.37932e+07	1.27831e+07	1.78486e+07	1.77e+07	1.68468e+07	0.293987	2.209	-	-	16.4	8	-
2127	Breast cancer type 1 susceptibility protein	BRCA1	28575.8	28700.3	32467	27899.4	29438.4	31340.8	-0.0162863	0.0523622	-	-	2.3	3	+
2128	Coilin	COIL	270815	249116	248762	222590	185695	213688	-0.308688	2.28774	-	-	11.1	5	-
2129	Vitamin K-dependent gamma-carboxylase	GGCX	1.00498e+06	1.00284e+06	1.0376e+06	1.02198e+06	1.00736e+06	943698	-0.0353926	0.303426	-	-	14.1	11	-
2130	Lysosomal acid lipase/cholesteryl ester hydrolase	LIPA	1.00788e+06	993803	1.03494e+06	1.20674e+06	1.17344e+06	1.04442e+06	0.170883	1.65116	-	-	13.7	5	-
2131	V-type proton ATPase catalytic subunit A	ATP6V1A	1.2031e+07	1.19832e+07	1.23576e+07	1.25663e+07	1.24733e+07	1.20837e+07	0.0294364	0.344151	-	-	53.3	32	-
2132	Stress-70 protein, mitochondrial	HSPA9	1.58262e+08	1.61902e+08	1.59767e+08	1.61388e+08	1.61431e+08	1.51909e+08	-0.0162489	0.141092	-	-	68.6	55	-
2133	Eukaryotic initiation factor 4A-III;Eukaryotic initiation factor 4A-III, N-terminally processed	EIF4A3	1.39891e+07	1.33699e+07	1.4396e+07	1.3907e+07	1.47939e+07	1.30828e+07	-0.000161306	0.00102131	-	-	47.2	21	-
2134	DNA-binding protein SMUBP-2	IGHMBP2	141358	136280	138890	145959	127730	124750	-0.0673863	0.368407	-	-	4.4	5	-
2135	Cyclin-dependent kinase inhibitor 1	CDKN1A	1.49865e+06	1.51602e+06	1.57388e+06	1.76666e+06	1.63142e+06	1.59088e+06	0.119564	1.30662	-	-	43.9	7	-
2136	40S ribosomal protein S19	RPS19	1.74715e+07	1.56066e+07	1.25461e+07	2.25668e+07	2.44422e+07	2.3648e+07	0.643629	3.71609	+	-	74.5	18	-
2137	60S ribosomal protein L3	RPL3	7.38304e+07	5.83335e+07	5.29508e+07	8.32346e+07	9.01007e+07	9.54981e+07	0.550334	3.05723	+	-	57.8	35	-
2138	Collagen alpha-1(XVIII) chain;Endostatin	COL18A1	941815	944565	1.00092e+06	1.03636e+06	962117	992739	0.0509086	0.457646	-	-	10.5	12	-
2140	Dolichyl-diphosphooligosaccharide--protein glycosyltransferase 48 kDa subunit	DDOST	1.33634e+07	1.37324e+07	1.2729e+07	1.43435e+07	1.40115e+07	1.35841e+07	0.074975	0.92153	-	-	34.6	15	-
2141	Acidic leucine-rich nuclear phosphoprotein 32 family member A	ANP32A	2.16955e+07	2.22229e+07	2.3684e+07	2.59935e+07	2.47043e+07	2.29374e+07	0.122418	1.24109	-	-	43	13	-
2142	Flap endonuclease 1	FEN1	5.97049e+06	5.63048e+06	5.17463e+06	4.15167e+06	4.4986e+06	4.79574e+06	-0.319213	2.90759	-	-	43.2	16	-
2143	Macrophage-capping protein	CAPG	3.78704e+06	3.79478e+06	3.92352e+06	3.21137e+06	3.31527e+06	3.35699e+06	-0.219251	3.34144	-	-	37.6	12	-
2144	Adenylyl cyclase-associated protein 2	CAP2	272213	257731	277382	261423	240465	266941	-0.0712449	0.499694	-	-	20.5	7	-
2146	Alpha-taxilin	TXLNA	6.74863e+06	6.49531e+06	6.49008e+06	7.37078e+06	7.06478e+06	7.28418e+06	0.138334	2.1763	-	-	50	29	-
2147	T-complex protein 1 subunit zeta	CCT6A	9.60485e+07	1.01304e+08	1.01883e+08	9.13845e+07	1.01419e+08	9.25319e+07	-0.0696916	0.65767	-	-	46.1	33	-
2148	Von Hippel-Lindau disease tumor suppressor	VHL	193683	179402	189400	156168	179849	190095	-0.100574	0.562159	-	-	19.4	3	-
2149	60S ribosomal protein L13a	RPL13A	2.98972e+07	2.54953e+07	2.14561e+07	3.43666e+07	3.59125e+07	4.00799e+07	0.532248	2.98406	+	-	52.7	20	-
2150	ADP-ribosylation factor-like protein 1	ARL1	1.6798e+06	1.75054e+06	1.67178e+06	1.75187e+06	1.71125e+06	1.58969e+06	-0.0149259	0.110448	-	-	50	8	-
2151	Signal transducer and activator of transcription 3	STAT3	946078	973828	999123	868836	874715	883739	-0.15159	2.00948	-	-	24.5	14	-
2152	Ubiquitin carboxyl-terminal hydrolase 8	USP8	2.87353e+06	2.67423e+06	2.92165e+06	2.92049e+06	2.77163e+06	2.83464e+06	0.0104621	0.0797228	-	-	19.9	21	-
2153	Peroxisomal biogenesis factor 19	PEX19	476773	408848	412253	604033	445933	601230	0.336992	1.66713	-	-	30.8	8	-
2154	Malate dehydrogenase, cytoplasmic	MDH1	8.6083e+07	9.24097e+07	9.244e+07	9.63832e+07	8.71826e+07	8.91327e+07	0.00882961	0.0596629	-	-	55.1	23	-
2155	Malate dehydrogenase, mitochondrial	MDH2	5.68636e+07	5.84708e+07	5.6224e+07	5.90576e+07	6.16712e+07	5.8236e+07	0.0607412	0.751146	-	-	64.8	24	-
2156	Replication factor C subunit 5	RFC5	4.62153e+06	4.54091e+06	4.74515e+06	3.6871e+06	3.92242e+06	3.68581e+06	-0.300531	4.10476	-	-	68.2	22	-
2157	Replication factor C subunit 3	RFC3	5.20079e+06	5.14607e+06	5.74996e+06	5.18492e+06	5.17281e+06	4.7739e+06	-0.0884379	0.819773	-	-	68.5	24	-
2158	Trifunctional enzyme subunit alpha, mitochondrial;Long-chain enoyl-CoA hydratase;Long chain 3-hydroxyacyl-CoA dehydrogenase	HADHA	1.17744e+07	1.17489e+07	1.1372e+07	1.03012e+07	1.031e+07	1.05916e+07	-0.161293	2.68656	-	-	44.2	31	-
2159	Eukaryotic translation initiation factor 2 subunit 3;Putative eukaryotic translation initiation factor 2 subunit 3-like protein	EIF2S3;EIF2S3L	1.93623e+07	1.81038e+07	1.66078e+07	1.99145e+07	2.28823e+07	2.32431e+07	0.287815	2.41388	-	-	60.2	30	-
2160	DNA-binding protein inhibitor ID-1	ID1	343599	365356	345121	269389	270971	304991	-0.320178	2.86562	-	-	32.9	4	-
2161	Centrin-2	CETN2	6.70174e+06	6.17481e+06	6.55272e+06	5.67071e+06	6.69741e+06	6.36123e+06	-0.0555293	0.386515	-	-	55.8	12	-
2162	Eukaryotic translation initiation factor 2D	EIF2D	626689	618739	635011	552427	601172	538368	-0.153903	1.58537	-	-	20.5	10	-
2163	Protein BUD31 homolog	BUD31	1.2921e+06	1.27345e+06	1.0502e+06	986654	1.15663e+06	1.39053e+06	-0.0409848	0.125019	-	-	52.1	8	-
2164	N-alpha-acetyltransferase 10	NAA10	1.05153e+07	1.088e+07	1.00348e+07	1.0093e+07	1.07245e+07	1.06262e+07	0.000900035	0.00674168	-	-	60.4	14	-
2165	Protein phosphatase inhibitor 2;Protein phosphatase inhibitor 2-like protein 3	PPP1R2;PPP1R2P3	1.89548e+06	1.91658e+06	2.10789e+06	2.91376e+06	2.50426e+06	2.44614e+06	0.406956	3.36793	-	-	47.8	9	-
2166	Tyrosine-protein kinase CSK	CSK	2.29691e+06	2.3058e+06	2.41171e+06	2.18486e+06	2.06131e+06	2.11013e+06	-0.142195	1.9557	-	-	36.9	17	-
2169	Isoleucine--tRNA ligase, cytoplasmic	IARS	1.69566e+07	1.57545e+07	1.5446e+07	1.42338e+07	1.55021e+07	1.44867e+07	-0.122776	1.39149	-	-	37	51	-
2170	Tumor necrosis factor ligand superfamily member 9	TNFSF9	694725	702723	726698	908615	799608	776186	0.22287	2.04972	-	-	26.4	6	-
2171	Folate transporter 1	SLC19A1	5.5266e+06	5.56143e+06	5.9701e+06	6.39397e+06	6.17998e+06	5.87546e+06	0.113137	1.32483	-	-	20.8	12	-
2172	Eukaryotic translation initiation factor 1;Eukaryotic translation initiation factor 1b	EIF1;EIF1B	6.205e+06	6.21829e+06	6.48345e+06	6.43128e+06	6.83718e+06	8.36454e+06	0.18536	1.20656	-	-	86.7	12	-
2173	Tetraspanin-7	TSPAN7	40292.3	39989.7	45418.7	46448.1	44961.3	45124.1	0.121594	0.617136	-	-	12.4	3	+
2174	Protein kinase C iota type	PRKCI	425880	442485	432571	398753	396337	398524	-0.124041	1.40524	-	-	11.4	6	-
2175	Beta-centractin	ACTR1B	2.10417e+06	2.15686e+06	2.27392e+06	2.19341e+06	2.10325e+06	2.04298e+06	-0.0436287	0.404486	-	-	23.9	7	-
2176	Enoyl-CoA delta isomerase 1, mitochondrial	ECI1	2.81667e+06	2.94935e+06	2.8991e+06	4.94302e+06	3.82053e+06	4.75716e+06	0.633093	4.20667	+	-	33.3	8	-
2177	Lamina-associated polypeptide 2, isoform alpha;Thymopoietin;Thymopentin	TMPO	1.00234e+06	944565	894899	810682	770230	812379	-0.246699	2.69038	-	-	20.9	14	-
2178	Lamina-associated polypeptide 2, isoforms beta/gamma;Thymopoietin;Thymopentin	TMPO	1.94501e+07	1.96122e+07	1.89779e+07	2.04405e+07	2.20355e+07	2.04116e+07	0.114935	1.55738	-	-	12.8	6	-
2179	Lamina-associated polypeptide 2, isoforms beta/gamma;Thymopoietin;Thymopentin	TMPO	865434	898779	904063	912628	1.05543e+06	978728	0.140962	1.32442	-	-	4.1	3	-
2180	Signal transducer and activator of transcription 1-alpha/beta	STAT1	3.88431e+06	3.7393e+06	3.83833e+06	3.24466e+06	3.3585e+06	3.50675e+06	-0.181628	2.56458	-	-	38.9	28	-
2181	Signal transducer and activator of transcription 6	STAT6	215029	201564	217404	187649	181501	194390	-0.169724	1.50515	-	-	10	8	-
2182	Superkiller viralicidic activity 2-like 2	SKIV2L2	7.13258e+06	7.20108e+06	7.36108e+06	7.13976e+06	6.96498e+06	6.77931e+06	-0.0551417	0.721268	-	-	34.3	37	-
2183	Phosphatidylinositol 4,5-bisphosphate 3-kinase catalytic subunit alpha isoform	PIK3CA	248352	282186	293501	274006	239080	236980	-0.135311	0.803657	-	-	10.6	10	-
2184	Phosphatidylinositol 4,5-bisphosphate 3-kinase catalytic subunit beta isoform	PIK3CB	769897	769297	840323	785597	694262	731475	-0.106356	0.885926	-	-	14.7	16	-
2185	Serine/threonine-protein kinase mTOR	MTOR	4.15062e+06	4.07385e+06	4.3839e+06	4.07704e+06	3.9783e+06	3.95958e+06	-0.0689693	0.846384	-	-	25.1	57	-
2186	Phosphatidylinositol 4-kinase alpha	PI4KA	1.26806e+06	1.28627e+06	1.40946e+06	1.32834e+06	1.21429e+06	1.17325e+06	-0.0935685	0.752442	-	-	14.2	28	-
2187	Epidermal growth factor receptor substrate 15	EPS15	931927	930591	971451	1.07347e+06	938347	1.01439e+06	0.0927924	0.820219	-	-	22.1	18	-
2188	Caspase-3;Caspase-3 subunit p17;Caspase-3 subunit p12	CASP3	1.81219e+07	1.78227e+07	1.86368e+07	1.96751e+07	1.89622e+07	1.8551e+07	0.0671304	0.880794	-	-	50.2	18	-
2189	Caspase-2;Caspase-2 subunit p18;Caspase-2 subunit p13;Caspase-2 subunit p12	CASP2	69084.7	74177.6	80056.8	84838.9	77019	78523	0.10756	0.576277	-	-	10.8	4	+
2194	RNA-binding protein 34	RBM34	273133	267381	238802	236520	212650	218929	-0.221139	1.73628	-	-	27.1	5	-
2195	Leukemia inhibitory factor receptor	LIFR	221507	232496	247739	296435	252315	244969	0.174053	1.11345	-	-	4.6	5	-
2196	Leucine-rich PPR motif-containing protein, mitochondrial	LRPPRC	7.98071e+06	7.61052e+06	6.38944e+06	5.93121e+06	5.58549e+06	7.04471e+06	-0.244551	1.39435	-	-	40.4	57	-
2197	3-ketoacyl-CoA thiolase, mitochondrial	ACAA2	5.7156e+06	5.70495e+06	5.96148e+06	6.13608e+06	6.11321e+06	5.90294e+06	0.062631	0.82496	-	-	50.4	20	-
2198	60S ribosomal protein L35	RPL35	7.83468e+07	6.32844e+07	4.90132e+07	1.02701e+08	1.12309e+08	1.19427e+08	0.834313	3.49607	+	-	48	9	-
2199	Cyclin-dependent kinase 4 inhibitor B;Cyclin-dependent kinase inhibitor 2A	CDKN2B;CDKN2A	18592.5	24303.4	27923.9	23511.2	24137.5	22356	0.00263569	0.00563023	-	-	34.8	3	+
2200	Cyclin-dependent kinase 4 inhibitor C	CDKN2C	249187	237954	236291	252351	215113	219993	-0.0768302	0.464555	-	-	15.5	3	-
2201	Lysosomal Pro-X carboxypeptidase	PRCP	5.00983e+06	5.13514e+06	5.05835e+06	4.89525e+06	5.22455e+06	4.92739e+06	-0.0154398	0.144073	-	-	27.4	16	-
2202	Huntingtin	HTT	101291	94160.5	113947	100208	104703	98264	-0.0253451	0.105029	-	-	3	7	-
2203	Endothelin-converting enzyme 1	ECE1	6.6234e+06	6.86324e+06	7.01367e+06	8.21434e+06	7.77599e+06	7.4717e+06	0.193992	2.55785	-	-	46.2	32	-
2204	Methylenetetrahydrofolate reductase	MTHFR	246851	257994	268947	274167	263572	243513	0.0129802	0.0675238	-	-	16.2	10	-
2205	Excitatory amino acid transporter 1	SLC1A3	410621	411643	389083	393754	381796	383648	-0.0631318	0.55769	-	-	11.1	5	-
2206	Excitatory amino acid transporter 3	SLC1A1	120429	120752	123358	143405	137286	134021	0.18555	1.60417	-	-	10.9	4	-
2207	Neutral amino acid transporter A	SLC1A4	783400	807824	818820	943707	913628	900253	0.194313	2.53405	-	-	26.3	11	-
2208	Platelet-activating factor acetylhydrolase IB subunit alpha	PAFAH1B1	2.76262e+07	2.67127e+07	2.75098e+07	3.02107e+07	3.10794e+07	2.99842e+07	0.157239	2.57429	-	-	66.3	31	-
2209	Cell surface glycoprotein MUC18	MCAM	7.90254e+06	8.1057e+06	8.70923e+06	9.15022e+06	8.87653e+06	8.85632e+06	0.122237	1.56874	-	-	34.1	24	-
2210	Matrin-3	MATR3	4.93515e+06	4.21195e+06	3.44609e+06	3.52648e+06	2.85046e+06	2.78824e+06	-0.451254	2.10788	-	-	26.3	20	-
2211	DNA mismatch repair protein Msh2	MSH2	3.6122e+06	3.69162e+06	3.94987e+06	2.93639e+06	2.93167e+06	2.86885e+06	-0.364231	4.54266	-	-	27.4	25	-
2212	G protein-coupled receptor kinase 6	GRK6	250619	237592	231003	221101	213115	219111	-0.137966	1.25267	-	-	9.5	4	-
2214	Glycerol-3-phosphate dehydrogenase, mitochondrial	GPD2	5.54715e+07	5.76266e+07	6.02374e+07	6.58185e+07	6.15921e+07	5.95407e+07	0.108658	1.17666	-	-	57.4	57	-
2215	Translocon-associated protein subunit alpha	SSR1	5.06021e+06	5.03757e+06	4.9579e+06	5.66347e+06	6.04397e+06	5.37786e+06	0.180853	2.2836	-	-	26.9	5	-
2217	Aldehyde dehydrogenase family 3 member B1	ALDH3B1	600211	594087	641446	775520	691275	665047	0.213469	1.8841	-	-	23.3	10	-
2218	Tyrosine-protein phosphatase non-receptor type 9	PTPN9	142773	135154	151892	150294	140886	142346	0.0134529	0.0652389	-	-	9.9	6	-
2219	Ran-specific GTPase-activating protein	RANBP1	2.35906e+07	2.28936e+07	2.18892e+07	1.93603e+07	2.35836e+07	2.61592e+07	0.00494262	0.0177297	-	-	78	15	-
2220	Nicotinamide phosphoribosyltransferase	NAMPT	3.86282e+07	4.1794e+07	4.3205e+07	4.62288e+07	4.02519e+07	3.94121e+07	0.0241128	0.134259	-	-	55.2	30	-
2221	26S protease regulatory subunit 6B	PSMC4	2.96287e+07	3.08835e+07	3.13184e+07	3.1997e+07	3.16967e+07	3.03235e+07	0.0339547	0.358875	-	-	57.9	31	-
2222	Elongation factor Ts, mitochondrial	TSFM	832400	772634	696647	602535	603358	715599	-0.261427	1.78306	-	-	35.1	9	-
2223	Peptidyl-prolyl cis-trans isomerase C	PPIC	1.25766e+06	1.23276e+06	1.29991e+06	1.38235e+06	1.21311e+06	1.28335e+06	0.0315647	0.225205	-	-	7.5	3	-
2226	Short/branched chain specific acyl-CoA dehydrogenase, mitochondrial	ACADSB	5.92846e+06	6.26926e+06	6.24767e+06	6.39869e+06	6.1959e+06	6.09455e+06	0.019114	0.182317	-	-	45.8	21	-
2227	Chromobox protein homolog 5	CBX5	3.75942e+06	3.62948e+06	3.41453e+06	3.48313e+06	3.61944e+06	3.62822e+06	-0.00884954	0.0675633	-	-	49.7	11	-
2228	Ubiquitin carboxyl-terminal hydrolase 5	USP5	1.33719e+07	1.31973e+07	1.41022e+07	1.24607e+07	1.21667e+07	1.21738e+07	-0.143757	2.18566	-	-	34.3	29	-
2229	Mitogen-activated protein kinase 8	MAPK8	525236	504916	581241	471934	444450	442961	-0.243453	2.24808	-	-	12.2	5	-
2230	Mitogen-activated protein kinase 9	MAPK9	3.03422e+06	3.1186e+06	3.19467e+06	3.18431e+06	2.86283e+06	3.04136e+06	-0.0415839	0.370955	-	-	18.8	7	-
2231	Dual specificity mitogen-activated protein kinase kinase 4	MAP2K4	3.36566e+06	3.35854e+06	3.48504e+06	3.23329e+06	3.09291e+06	2.97967e+06	-0.134259	1.80312	-	-	33.9	13	-
2232	Antigen KI-67	MKI67	4.77762e+07	4.65353e+07	4.8058e+07	5.23339e+07	5.40942e+07	4.81284e+07	0.116906	1.33479	-	-	55.9	180	-
2233	Phosphorylase b kinase regulatory subunit alpha, liver isoform	PHKA2	892372	940537	983202	862057	805533	730092	-0.234271	2.04306	-	-	13.4	15	-
2234	Phosphorylase b kinase regulatory subunit alpha, skeletal muscle isoform	PHKA1	2.46962e+06	2.48993e+06	2.37286e+06	2.31642e+06	2.42651e+06	2.44295e+06	-0.0292059	0.284288	-	-	8.2	9	-
2235	Solute carrier family 15 member 1	SLC15A1	247678	253785	273875	316611	258933	267542	0.116485	0.664227	-	-	7.5	5	-
2236	Ran GTPase-activating protein 1	RANGAP1	7.26352e+06	7.23799e+06	7.19761e+06	6.14232e+06	6.54112e+06	6.44757e+06	-0.182233	2.84671	-	-	44.3	29	-
2237	ATP-dependent DNA helicase Q1	RECQL	1.37624e+07	1.40735e+07	1.48926e+07	1.65984e+07	1.61589e+07	1.49552e+07	0.158575	1.86137	-	-	58.6	36	-
2240	Transcriptional regulator ATRX	ATRX	3.48518e+06	3.59997e+06	3.54266e+06	3.62505e+06	3.32922e+06	3.48846e+06	-0.026091	0.242076	-	-	11.1	24	-
2241	Adapter molecule crk	CRK	2.26256e+06	2.24736e+06	2.34092e+06	2.29399e+06	2.14865e+06	2.44486e+06	0.00592872	0.0384883	-	-	48	14	-
2242	Crk-like protein	CRKL	1.98448e+06	2.03956e+06	2.11964e+06	2.71733e+06	2.34045e+06	2.67888e+06	0.329922	3.21193	-	-	53.1	15	-
2243	Large proline-rich protein BAG6	BAG6	4.42989e+06	4.25313e+06	4.3458e+06	3.96862e+06	4.06139e+06	4.04456e+06	-0.109607	1.71529	-	-	30.5	32	-
2244	Vesicle-fusing ATPase	NSF	1.26192e+07	1.24854e+07	1.31403e+07	1.14468e+07	1.1681e+07	1.16689e+07	-0.136031	2.19327	-	-	46.1	43	-
2245	Cyclin-dependent kinase inhibitor 1B	CDKN1B	448130	459295	490180	621635	622370	555237	0.363432	3.36536	-	-	29.8	5	-
2246	Neurogenic locus notch homolog protein 1;Notch 1 extracellular truncation;Notch 1 intracellular domain	NOTCH1	535031	561133	588415	529555	506134	553745	-0.0837588	0.702646	-	-	5.2	11	-
2247	Radiation-inducible immediate-early gene IEX-1	IER3	17054.6	17832.6	21725.2	16334.9	17712.9	16131.7	-0.16713	0.588974	-	-	25.6	3	+
2248	Dual specificity mitogen-activated protein kinase kinase 3	MAP2K3	2.14892e+06	2.07466e+06	2.14646e+06	1.67684e+06	1.7978e+06	1.70788e+06	-0.298085	3.92018	-	-	34.3	11	-
2249	Lys-63-specific deubiquitinase BRCC36	BRCC3	2.17884e+06	2.14888e+06	2.1964e+06	2.43852e+06	2.51425e+06	2.26544e+06	0.144545	1.77461	-	-	43.3	13	-
2250	60S ribosomal protein L27a	RPL27A	1.52073e+07	1.25421e+07	1.07541e+07	1.57335e+07	1.59858e+07	1.86238e+07	0.397113	2.07548	-	-	38.5	7	-
2251	60S ribosomal protein L5	RPL5	8.0004e+07	7.62384e+07	7.0186e+07	8.14956e+07	9.36409e+07	9.07241e+07	0.231191	2.11517	-	-	53.5	29	-
2252	60S ribosomal protein L21	RPL21	2.37091e+07	2.00569e+07	1.75868e+07	2.89977e+07	2.9291e+07	3.20004e+07	0.566821	3.54829	+	-	63.1	14	-
2253	60S ribosomal protein L28	RPL28	2.76424e+07	2.43214e+07	2.12628e+07	3.1998e+07	3.24385e+07	3.55843e+07	0.456497	3.16893	-	-	64.2	15	-
2254	40S ribosomal protein S9	RPS9	3.87484e+07	3.30067e+07	2.71743e+07	4.37124e+07	4.85638e+07	5.62006e+07	0.593123	2.84974	+	-	62.4	20	-
2255	40S ribosomal protein S5;40S ribosomal protein S5, N-terminally processed	RPS5	2.40594e+07	2.237e+07	1.79052e+07	2.25175e+07	2.5366e+07	3.17793e+07	0.304495	1.26735	-	-	38.2	13	-
2256	40S ribosomal protein S10	RPS10	1.50863e+07	1.49638e+07	1.39297e+07	1.92658e+07	1.97061e+07	1.92961e+07	0.406706	5.12045	-	-	54.5	12	-
2257	Microtubule-associated protein 1B;MAP1B heavy chain;MAP1 light chain LC1	MAP1B	3.0349e+06	2.89017e+06	3.25684e+06	3.21871e+06	3.03999e+06	3.16547e+06	0.0388971	0.318621	-	-	18.8	39	-
2258	Glucosamine-6-phosphate isomerase 1	GNPDA1	4.7055e+06	5.28811e+06	5.54564e+06	9.58351e+06	8.0948e+06	9.15584e+06	0.787929	5.37961	+	-	44.6	10	-
2259	E3 ubiquitin-protein ligase NEDD4	NEDD4	332466	324955	325949	244476	273661	291517	-0.284144	2.36597	-	-	13.8	9	-
2260	Transcriptional coactivator YAP1	YAP1	1.83163e+06	1.91231e+06	1.91021e+06	2.13126e+06	2.12511e+06	2.29547e+06	0.211952	2.74473	-	-	40.9	15	-
2261	Utrophin	UTRN	1.21904e+06	1.24649e+06	1.33024e+06	1.30299e+06	1.19303e+06	1.10975e+06	-0.0762041	0.548505	-	-	12.4	37	-
2262	Ras GTPase-activating-like protein IQGAP1	IQGAP1	3.4891e+07	3.43548e+07	3.55232e+07	3.47408e+07	3.62577e+07	3.41304e+07	0.00461416	0.0402898	-	-	45.6	76	-
2263	Glycogenin-1	GYG1	6.18096e+06	7.16985e+06	6.71316e+06	9.63269e+06	7.59606e+06	8.98279e+06	0.381196	2.67326	-	-	30.9	12	-
2264	Dolichyl-diphosphooligosaccharide--protein glycosyltransferase subunit STT3A	STT3A	2.44303e+07	2.48804e+07	2.42498e+07	2.63847e+07	2.53927e+07	2.56606e+07	0.0740063	1.10601	-	-	26.5	25	-
2265	Guanine nucleotide exchange factor MSS4	RABIF	733001	640826	678803	616012	605050	740237	-0.0695803	0.352121	-	-	42.3	6	-
2266	Cytosolic phospholipase A2;Phospholipase A2;Lysophospholipase	PLA2G4A	927068	927138	974673	895711	858215	844779	-0.122477	1.44821	-	-	18.7	13	-
2268	F-actin-capping protein subunit alpha-2	CAPZA2	4.85153e+06	4.72282e+06	5.02528e+06	4.64431e+06	4.83383e+06	4.71922e+06	-0.0400377	0.447172	-	-	56.6	13	-
2269	F-actin-capping protein subunit beta	CAPZB	2.83363e+07	2.88819e+07	2.82963e+07	2.48901e+07	2.84542e+07	2.66295e+07	-0.0987302	1.04415	-	-	64	24	-
2271	Aldehyde dehydrogenase family 1 member A3	ALDH1A3	5.14341e+07	5.10933e+07	5.25054e+07	6.13538e+07	5.91864e+07	5.5945e+07	0.186034	2.54291	-	-	59	36	-
2272	Glutamine--tRNA ligase	QARS	1.43318e+07	1.36412e+07	1.3889e+07	1.28358e+07	1.30985e+07	1.28844e+07	-0.108643	1.73133	-	-	56.3	40	-
2273	60S ribosomal protein L29	RPL29	1.09995e+07	8.936e+06	7.60567e+06	1.82862e+07	1.3963e+07	1.42983e+07	0.762639	3.34489	+	-	30.2	6	-
2274	Zinc finger protein 36, C3H1 type-like 2	ZFP36L2	177204	162970	189647	187186	181818	169023	0.023617	0.110945	-	-	6.7	3	-
2275	Cytochrome b-c1 complex subunit Rieske, mitochondrial;Cytochrome b-c1 complex subunit 11;Putative cytochrome b-c1 complex subunit Rieske-like protein 1	UQCRFS1;UQCRFS1P1	4.6916e+06	4.61646e+06	4.69094e+06	5.10194e+06	5.36699e+06	5.00482e+06	0.143911	2.14078	-	-	42.7	13	-
2276	Sodium- and chloride-dependent creatine transporter 1	SLC6A8	1.15042e+06	1.12771e+06	1.2403e+06	1.3563e+06	1.25198e+06	1.21584e+06	0.119864	1.12045	-	-	13.9	10	-
2277	ATP synthase subunit O, mitochondrial	ATP5O	1.11333e+07	9.79664e+06	1.19775e+07	1.21187e+07	1.278e+07	1.1112e+07	0.132554	0.901148	-	-	72.8	13	-
2280	Sodium- and chloride-dependent glycine transporter 1	SLC6A9	481120	475907	618380	585849	578619	522892	0.108028	0.492693	-	-	10.4	5	-
2281	Prolyl endopeptidase	PREP	6.95637e+06	6.86423e+06	6.9317e+06	5.98803e+06	6.28414e+06	6.44002e+06	-0.149926	2.25798	-	-	54.1	37	-
2282	NADP-dependent malic enzyme	ME1	1.63701e+07	1.67426e+07	1.71973e+07	1.72552e+07	1.73875e+07	1.65939e+07	0.0263226	0.280685	-	-	46.9	28	-
2283	Iron-responsive element-binding protein 2	IREB2	2.10348e+06	2.02681e+06	2.0806e+06	1.86875e+06	1.94044e+06	2.03416e+06	-0.0887041	1.04218	-	-	21.7	19	-
2284	Phosphatidylinositol 5-phosphate 4-kinase type-2 alpha	PIP4K2A	3.22244e+06	3.13463e+06	3.17695e+06	2.81137e+06	3.07718e+06	2.93145e+06	-0.113199	1.45135	-	-	23.9	10	-
2285	Transcription factor SOX-9	SOX9	2.12821e+06	2.1654e+06	2.34177e+06	2.41891e+06	2.51919e+06	2.36616e+06	0.13933	1.62523	-	-	13.4	8	-
2286	Coatomer subunit delta	ARCN1	3.41468e+07	3.40351e+07	3.49461e+07	3.26608e+07	3.16126e+07	3.12834e+07	-0.110148	1.73455	-	-	55.6	33	-
2287	Lanosterol synthase	LSS	3.56275e+06	3.49442e+06	3.62984e+06	3.57114e+06	3.41132e+06	3.30722e+06	-0.0552069	0.62086	-	-	30.9	21	-
2290	Glutamate--cysteine ligase catalytic subunit	GCLC	4.42017e+06	4.48913e+06	4.4853e+06	4.2773e+06	4.36596e+06	4.32061e+06	-0.0471696	0.640956	-	-	44	23	-
2291	Glutamate--cysteine ligase regulatory subunit	GCLM	1.24163e+06	1.22051e+06	1.29517e+06	1.12547e+06	1.14901e+06	1.1173e+06	-0.147311	1.9672	-	-	37.2	10	-
2292	CD151 antigen	CD151	4.61113e+06	4.61983e+06	4.67815e+06	4.75665e+06	5.0464e+06	5.35457e+06	0.122359	1.45596	-	-	21.3	7	-
2293	Trafficking protein particle complex subunit 10	TRAPPC10	517248	511870	578493	515414	490920	500109	-0.0918232	0.745602	-	-	9.7	13	-
2294	26S proteasome non-ATPase regulatory subunit 8	PSMD8	1.96854e+07	2.08066e+07	1.90367e+07	1.95645e+07	2.03065e+07	1.86629e+07	-0.0241985	0.198034	-	-	41.7	18	-
2295	Protein PRRC2A	PRRC2A	1.44094e+07	1.38434e+07	1.4087e+07	1.63641e+07	1.69156e+07	1.58178e+07	0.213288	3.20583	-	-	43	79	-
2296	Glutathione synthetase	GSS	6.00689e+07	6.12039e+07	6.58182e+07	7.16752e+07	6.47326e+07	6.17435e+07	0.081175	0.640483	-	-	58.4	34	-
2297	T-complex protein 1 subunit epsilon	CCT5	1.30821e+08	1.40357e+08	1.39961e+08	1.35901e+08	1.3597e+08	1.32147e+08	-0.0245751	0.219471	-	-	68.4	50	-
2299	Phosphatidylserine synthase 1	PTDSS1	6.99729e+06	7.75931e+06	7.69921e+06	8.83541e+06	7.37845e+06	8.08658e+06	0.11157	0.835897	-	-	22.4	11	-
2300	Nestin	NES	26204.3	27857.7	26513.8	26712.6	21517.2	24656.1	-0.149888	0.608019	-	-	2	3	+
2301	Heat shock 70 kDa protein 13	HSPA13	2.35437e+06	2.40798e+06	2.59385e+06	2.64762e+06	2.53967e+06	2.39973e+06	0.0446517	0.358796	-	-	26.1	14	-
2304	Casein kinase I isoform delta	CSNK1D	1.99872e+06	1.87524e+06	1.86036e+06	1.86774e+06	1.86556e+06	1.98184e+06	-0.00466288	0.0334195	-	-	16.4	4	-
2305	Isocitrate dehydrogenase [NADP], mitochondrial	IDH2	5.47852e+06	5.23904e+06	5.22656e+06	4.79789e+06	5.26293e+06	5.13793e+06	-0.0698327	0.762447	-	-	52.7	21	-
2309	CD97 antigen;CD97 antigen subunit alpha;CD97 antigen subunit beta	CD97	5.23403e+06	5.42818e+06	5.19083e+06	5.27031e+06	5.53425e+06	5.60278e+06	0.0493529	0.568538	-	-	24.8	17	-
2310	DNA polymerase delta subunit 2	POLD2	666415	681203	716909	670978	680978	664383	-0.0334682	0.279515	-	-	35.4	12	-
2311	MARCKS-related protein	MARCKSL1	1.46848e+06	1.42922e+06	1.29745e+06	1.57948e+06	1.89681e+06	1.68869e+06	0.297903	2.43503	-	-	35.4	4	-
2312	Paxillin	PXN	2.3773e+07	2.3783e+07	2.1385e+07	1.55756e+07	1.72569e+07	2.24579e+07	-0.334059	1.69283	-	-	15.7	6	-
2314	Calcium signal-modulating cyclophilin ligand	CAMLG	2.51796e+06	2.68984e+06	2.80035e+06	3.13825e+06	2.80338e+06	2.76176e+06	0.119111	1.05016	-	-	39.9	10	-
2315	Nuclear receptor subfamily 2 group C member 2	NR2C2	664028	655277	707745	680895	604525	650144	-0.0675272	0.520143	-	-	22.7	12	-
2316	MAP kinase-activated protein kinase 2	MAPKAPK2	3.84049e+06	3.78845e+06	3.99905e+06	3.49329e+06	3.4313e+06	3.52213e+06	-0.154256	2.36734	-	-	30.8	13	-
2317	Deoxyribonuclease-1-like 1	DNASE1L1	228088	233687	259565	261634	236508	259572	0.071768	0.43644	-	-	9.3	3	-
2320	60S ribosomal protein L34	RPL34	3.81713e+07	3.36833e+07	2.66038e+07	4.18275e+07	4.12183e+07	5.1726e+07	0.460825	2.15015	-	-	42.7	7	-
2321	Ribose-5-phosphate isomerase	RPIA	9.36956e+06	9.9257e+06	9.54772e+06	1.30651e+07	1.18353e+07	1.22712e+07	0.36519	4.41304	-	-	62.7	16	-
2322	Protein ERGIC-53	LMAN1	1.42909e+07	1.40579e+07	1.47144e+07	1.4947e+07	1.49957e+07	1.43083e+07	0.0391817	0.457475	-	-	46.3	24	-
2323	Natural resistance-associated macrophage protein 2	SLC11A2	805002	848801	789936	874831	904577	968082	0.168408	1.79106	-	-	7.3	4	-
2324	Nuclear autoantigenic sperm protein	NASP	1.65636e+07	1.62239e+07	1.74768e+07	1.60996e+07	1.48948e+07	1.59415e+07	-0.0989875	1.17703	-	-	37.7	28	-
2325	Fatty acid synthase;[Acyl-carrier-protein] S-acetyltransferase;[Acyl-carrier-protein] S-malonyltransferase;3-oxoacyl-[acyl-carrier-protein] synthase;3-oxoacyl-[acyl-carrier-protein] reductase;3-hydroxyacyl-[acyl-carrier-protein] dehydratase;Enoyl-[acyl-carrier-protein] reductase;Oleoyl-[acyl-carrier-protein] hydrolase	FASN	1.07241e+08	1.06737e+08	1.05655e+08	9.26508e+07	9.90348e+07	9.69083e+07	-0.147905	2.13835	-	-	50.1	110	-
2326	Cyclin-dependent kinase 8	CDK8	2.3467e+06	2.19253e+06	2.37532e+06	2.0699e+06	2.0896e+06	2.12205e+06	-0.137701	1.81233	-	-	15.6	10	-
2327	Protein farnesyltransferase/geranylgeranyltransferase type-1 subunit alpha	FNTA	2.95528e+06	2.9602e+06	3.08076e+06	2.93357e+06	2.92564e+06	2.89815e+06	-0.0385783	0.452341	-	-	41.4	15	-
2328	Protein farnesyltransferase subunit beta	FNTB	297881	291836	339823	335288	303811	327619	0.0586394	0.333725	-	-	7.8	4	-
2329	Deoxyhypusine synthase	DHPS	3.41186e+06	3.47773e+06	3.81682e+06	4.39618e+06	3.99937e+06	4.23955e+06	0.239619	2.62607	-	-	48.2	16	-
2330	T-complex protein 1 subunit gamma	CCT3	9.70118e+07	1.01846e+08	9.92016e+07	8.32095e+07	9.07199e+07	9.30233e+07	-0.160362	1.8726	-	-	73.8	52	-
2331	39S ribosomal protein L19, mitochondrial	MRPL19	3.27751e+06	3.14449e+06	3.03717e+06	3.13452e+06	3.2034e+06	3.10314e+06	-0.00219329	0.0173197	-	-	39	14	-
2332	Beta-arrestin-1	ARRB1	2.69723e+06	2.74336e+06	2.77258e+06	2.82384e+06	3.00853e+06	2.85402e+06	0.0803537	1.03601	-	-	37.8	14	-
2333	Elongation factor Tu, mitochondrial	TUFM	1.97178e+07	2.00799e+07	1.81051e+07	1.36394e+07	1.54359e+07	1.66921e+07	-0.342804	2.85603	-	-	66.2	27	-
2334	Alpha-aminoadipic semialdehyde dehydrogenase	ALDH7A1	1.77409e+07	1.70212e+07	1.74152e+07	1.62213e+07	1.80927e+07	1.70406e+07	-0.0241626	0.204077	-	-	56.9	26	-
2335	Ubiquitin-conjugating enzyme E2 R1	CDC34	244959	261849	281011	286769	273780	284520	0.103177	0.774157	-	-	14.4	4	-
2336	Inositol polyphosphate 1-phosphatase	INPP1	1.26874e+06	1.27205e+06	1.30692e+06	1.22726e+06	1.20381e+06	1.25423e+06	-0.0622942	0.726205	-	-	27.1	9	-
2337	Cytochrome b561	CYB561	652818	703841	700182	862661	800122	719147	0.208547	1.71949	-	-	14.3	3	-
2338	Centromere protein F	CENPF	2.26742e+06	2.23264e+06	2.44753e+06	2.24581e+06	1.98248e+06	2.01787e+06	-0.154586	1.4892	-	-	17.1	51	-
2339	Signal recognition particle 9 kDa protein	SRP9	2.08865e+07	2.03849e+07	1.91845e+07	2.15006e+07	2.2631e+07	2.46233e+07	0.18423	1.94405	-	-	64	8	-
2341	Choline-phosphate cytidylyltransferase A	PCYT1A	3.32278e+06	3.43803e+06	3.34621e+06	3.22334e+06	3.25988e+06	3.38474e+06	-0.0346942	0.382462	-	-	35.7	12	-
2342	Alanine--tRNA ligase, cytoplasmic	AARS	5.53521e+07	5.40632e+07	5.60932e+07	4.99462e+07	5.31268e+07	5.13548e+07	-0.100266	1.41089	-	-	50.6	54	-
2343	Cysteine--tRNA ligase, cytoplasmic	CARS	2.52751e+07	2.59326e+07	2.59063e+07	2.64823e+07	2.68953e+07	2.6453e+07	0.0500098	0.701932	-	-	59.2	49	-
2344	Probable histidine--tRNA ligase, mitochondrial	HARS2	9.77534e+06	1.00268e+07	1.02793e+07	9.19236e+06	9.59525e+06	9.24773e+06	-0.101585	1.50895	-	-	31.8	16	-
2345	Serine--tRNA ligase, cytoplasmic	SARS	3.00387e+07	3.07027e+07	3.04788e+07	3.0963e+07	3.12792e+07	3.14381e+07	0.0384251	0.509127	-	-	55.3	32	-
2346	Protein phosphatase 1F	PPM1F	787279	804364	894709	852251	809756	806638	-0.00848446	0.0492784	-	-	44.9	12	-
2348	DNA primase small subunit	PRIM1	1.74741e+06	1.68067e+06	1.80938e+06	1.33427e+06	1.41114e+06	1.28553e+06	-0.378156	4.21719	-	-	21.7	9	-
2349	DNA primase large subunit	PRIM2	902005	868365	937989	776405	716924	757879	-0.266804	3.03134	-	-	26.9	13	-
2351	Transcriptional repressor CTCF	CTCF	1.40087e+07	1.1864e+07	1.04935e+07	1.51743e+07	1.5515e+07	1.80706e+07	0.42884	2.54439	-	-	33.6	24	-
2352	Proteasome subunit beta type-3	PSMB3	2.0531e+07	2.12957e+07	1.99929e+07	1.95122e+07	2.1995e+07	1.90978e+07	-0.0309652	0.216789	-	-	43.9	13	-
2353	Proteasome subunit beta type-2	PSMB2	2.64796e+07	2.58997e+07	2.43995e+07	1.80689e+07	2.5556e+07	2.24934e+07	-0.229334	1.1944	-	-	47.8	17	-
2354	DNA replication licensing factor MCM2	MCM2	1.77622e+07	1.79156e+07	1.80303e+07	1.64747e+07	1.72569e+07	1.77121e+07	-0.0627608	0.808595	-	-	52.4	44	-
2355	Very long-chain specific acyl-CoA dehydrogenase, mitochondrial	ACADVL	1.7018e+07	1.73377e+07	1.76654e+07	1.75519e+07	1.81541e+07	1.60516e+07	-0.00908696	0.0643208	-	-	55.6	36	-
2356	YLP motif-containing protein 1	YLPM1	4.97829e+06	4.81374e+06	5.15198e+06	4.95097e+06	4.83521e+06	4.64024e+06	-0.0508141	0.548908	-	-	24	42	-
2357	Vacuolar protein sorting-associated protein 41 homolog	VPS41	389582	374620	399261	361750	342665	356125	-0.133503	1.35992	-	-	7.7	6	-
2358	Transmembrane emp24 domain-containing protein 10	TMED10	1.08188e+07	1.1901e+07	1.119e+07	1.30008e+07	1.18689e+07	1.15979e+07	0.104273	1.02132	-	-	52.1	14	-
2359	RNA-binding protein 25	RBM25	5.74526e+06	5.57541e+06	5.42311e+06	5.43888e+06	5.52149e+06	5.34593e+06	-0.0379207	0.435869	-	-	33.9	33	-
2360	Protein numb homolog	NUMB	1.08341e+06	1.08036e+06	1.02935e+06	987207	989754	995924	-0.102719	1.29273	-	-	17.3	9	-
2361	Presenilin-1;Presenilin-1 NTF subunit;Presenilin-1 CTF subunit;Presenilin-1 CTF12	PSEN1	1.38093e+06	1.41812e+06	1.58772e+06	1.83033e+06	1.76308e+06	1.57787e+06	0.2372	1.99184	-	-	20.7	8	-
2362	Translation initiation factor eIF-2B subunit beta	EIF2B2	3.43838e+06	3.56396e+06	3.77294e+06	3.75006e+06	3.4954e+06	3.32151e+06	-0.0288965	0.205688	-	-	43	14	-
2363	Histidine triad nucleotide-binding protein 1	HINT1	3.40956e+06	3.15493e+06	2.78462e+06	3.95434e+06	4.12332e+06	4.56364e+06	0.437583	3.33641	-	-	73.8	7	-
2365	Nuclear pore complex protein Nup153	NUP153	1.32159e+07	1.33724e+07	1.32626e+07	1.1297e+07	1.14367e+07	1.16552e+07	-0.212772	3.61243	-	-	50.7	58	-
2366	E3 SUMO-protein ligase RanBP2	RANBP2	1.69992e+07	1.61203e+07	1.63017e+07	1.46402e+07	1.50461e+07	1.52082e+07	-0.138401	2.15582	-	-	23.8	61	-
2367	Presenilin-2;Presenilin-2 NTF subunit;Presenilin-2 CTF subunit	PSEN2	566760	572608	660532	679719	622746	612767	0.0916686	0.604487	-	-	17.4	5	-
2368	Tuberin	TSC2	208746	197618	220000	207302	188455	177567	-0.129218	0.85266	-	-	2.8	5	-
2369	NADH dehydrogenase [ubiquinone] flavoprotein 1, mitochondrial	NDUFV1	6.98408e+06	7.05937e+06	7.05764e+06	7.425e+06	7.74641e+06	7.22022e+06	0.0850555	1.18854	-	-	41.1	20	-
2370	Glycogen synthase kinase-3 alpha	GSK3A	1.13209e+06	1.14004e+06	1.15331e+06	1.1309e+06	1.13585e+06	1.0719e+06	-0.037476	0.36162	-	-	33.5	11	-
2371	Glycogen synthase kinase-3 beta	GSK3B	5.8184e+06	5.6849e+06	5.5228e+06	4.73523e+06	5.33553e+06	5.3997e+06	-0.140404	1.45806	-	-	44.5	12	-
2372	Transcription initiation factor TFIID subunit 6	TAF6	54821	55969.4	51381.4	53193.9	48193.9	50346.7	-0.0962031	0.495246	-	-	6.6	3	+
2373	Cytosolic purine 5-nucleotidase	NT5C2	1.14769e+07	1.14686e+07	1.15037e+07	1.27735e+07	1.26731e+07	1.16807e+07	0.106842	1.39514	-	-	33.3	18	-
2374	Selenide, water dikinase 1	SEPHS1	4.4807e+06	4.31092e+06	4.74647e+06	4.84556e+06	4.81039e+06	4.19687e+06	0.0311858	0.194277	-	-	50.8	12	-
2375	5-formyltetrahydrofolate cyclo-ligase	MTHFS	1.67725e+06	1.61935e+06	1.65652e+06	1.26065e+06	1.29689e+06	1.46568e+06	-0.302957	3.04162	-	-	39.4	9	-
2376	GMP synthase [glutamine-hydrolyzing]	GMPS	1.63036e+07	1.60661e+07	1.69613e+07	1.46382e+07	1.48888e+07	1.48479e+07	-0.15241	2.47015	-	-	56.9	39	-
2377	Double-strand break repair protein MRE11A	MRE11A	2.5541e+06	2.62121e+06	2.78528e+06	2.55972e+06	2.37052e+06	2.32895e+06	-0.133334	1.45699	-	-	43.6	28	-
2378	Ketohexokinase	KHK	1.75857e+06	1.71191e+06	1.83828e+06	2.00221e+06	1.9982e+06	1.89431e+06	0.151203	1.94108	-	-	36.6	11	-
2379	Guanine nucleotide-binding protein G(q) subunit alpha	GNAQ	2.83014e+06	2.84643e+06	3.08531e+06	3.25019e+06	3.11863e+06	2.96594e+06	0.0914925	0.928881	-	-	28.1	10	-
2381	Guanine nucleotide-binding protein G(I)/G(S)/G(O) subunit gamma-10;DnaJ homolog subfamily C member 25	GNG10;DNAJC25	1.30062e+06	1.45051e+06	1.31157e+06	558300	777203	866616	-0.906037	3.83508	+	-	79.4	5	-
2382	Isocitrate dehydrogenase [NAD] subunit alpha, mitochondrial	IDH3A	2.26742e+07	2.32989e+07	2.44422e+07	2.19019e+07	2.22175e+07	2.14461e+07	-0.102403	1.41971	-	-	48.6	18	-
2383	Sulfotransferase 1A1;Sulfotransferase 1A2	SULT1A1;SULT1A2	697351	697298	688147	561308	660739	582578	-0.21035	1.90609	-	-	13.2	4	-
2384	Cysteine-rich protein 1	CRIP1	6.57199e+06	6.56904e+06	6.34755e+06	1.00951e+07	8.50807e+06	1.03787e+07	0.567248	4.53987	+	-	31.2	3	-
2385	Matrix metalloproteinase-14	MMP14	2.16665e+06	2.15521e+06	2.26321e+06	2.37284e+06	2.3363e+06	2.25752e+06	0.0813045	1.02494	-	-	25.8	13	-
2386	Protoporphyrinogen oxidase	PPOX	729498	723972	770433	702359	702027	717163	-0.0674896	0.687412	-	-	29.8	12	-
2387	Rab GDP dissociation inhibitor beta	GDI2	4.94044e+07	5.19712e+07	5.1082e+07	5.17948e+07	5.19794e+07	4.95314e+07	0.00797547	0.0696765	-	-	60.4	34	-
2388	Emerin	EMD	3.45133e+06	3.64041e+06	3.59487e+06	3.71426e+06	3.41082e+06	3.26873e+06	-0.0417563	0.336698	-	-	49.2	13	-
2389	Carnitine O-palmitoyltransferase 1, liver isoform	CPT1A	2.71659e+06	2.62121e+06	2.73866e+06	2.29057e+06	2.31899e+06	2.20657e+06	-0.244828	3.50548	-	-	29.5	21	-
2390	Serpin B8	SERPINB8	959803	975308	1.07712e+06	1.19356e+06	1.0677e+06	1.0628e+06	0.141912	1.20269	-	-	25.7	10	-
2391	Serpin B9	SERPINB9	8.94759e+06	8.89901e+06	8.99031e+06	8.63576e+06	9.00007e+06	8.66479e+06	-0.0293632	0.348991	-	-	53.2	23	-
2392	Serpin H1	SERPINH1	3.24299e+07	3.34383e+07	3.24158e+07	3.50093e+07	3.44297e+07	3.46963e+07	0.0835502	1.30384	-	-	57.9	28	-
2393	Hsc70-interacting protein;Putative protein FAM10A5;Putative protein FAM10A4	ST13;ST13P5;ST13P4	2.5512e+07	2.43683e+07	2.34992e+07	1.6691e+07	2.30692e+07	2.69789e+07	-0.163976	0.539695	-	-	37.7	16	-
2394	Peroxisomal targeting signal 1 receptor	PEX5	195064	192234	227620	237254	209386	199931	0.0728885	0.341331	-	-	21.3	9	-
2395	ETS domain-containing transcription factor ERF	ERF	611669	622627	617347	598311	634566	586436	-0.0261868	0.202591	-	-	22.2	7	-
2396	Vasodilator-stimulated phosphoprotein	VASP	2.69442e+06	2.65811e+06	2.7722e+06	2.36138e+06	2.27754e+06	2.40992e+06	-0.205105	2.97295	-	-	35	11	-
2400	Methionine aminopeptidase 2	METAP2	2.63313e+06	2.63263e+06	2.55936e+06	2.95389e+06	3.05027e+06	2.88914e+06	0.184376	2.76781	-	-	5.3	3	-
2402	Bis(5-nucleosyl)-tetraphosphatase [asymmetrical]	NUDT2	2.33945e+06	2.34107e+06	2.4047e+06	2.07936e+06	2.11087e+06	2.24788e+06	-0.138884	1.84486	-	-	41.5	6	-
2403	Cyclin-dependent kinase 7	CDK7	3.46395e+06	3.58879e+06	3.65761e+06	3.40387e+06	3.41359e+06	3.05546e+06	-0.118985	1.26819	-	-	37.6	16	-
2404	Biotin--protein ligase;Biotin--[methylmalonyl-CoA-carboxytransferase] ligase;Biotin--[propionyl-CoA-carboxylase [ATP-hydrolyzing]] ligase;Biotin--[methylcrotonoyl-CoA-carboxylase] ligase;Biotin--[acetyl-CoA-carboxylase] ligase	HLCS	563666	551548	620929	552226	488398	513557	-0.159639	1.33017	-	-	8.5	6	-
2405	Kinetochore-associated protein 1	KNTC1	647421	644188	643142	579734	560359	581077	-0.168951	2.16935	-	-	7.8	17	-
2406	Cyclin-dependent kinase 9	CDK9	1.73573e+06	1.72654e+06	1.74929e+06	1.686e+06	1.62588e+06	1.70615e+06	-0.054874	0.650358	-	-	33.3	12	-
2407	Lipopolysaccharide-responsive and beige-like anchor protein	LRBA	1.51519e+07	1.53813e+07	1.60639e+07	1.36978e+07	1.38225e+07	1.39972e+07	-0.166134	2.647	-	-	27.2	73	-
2408	Basal cell adhesion molecule	BCAM	1.99727e+06	2.02123e+06	2.09756e+06	2.0688e+06	2.16873e+06	2.1326e+06	0.0587633	0.68434	-	-	35.4	17	-
2409	Palmitoyl-protein thioesterase 1	PPT1	5.43309e+06	5.3487e+06	5.69888e+06	5.9295e+06	6.13606e+06	5.43946e+06	0.0856828	0.8461	-	-	41.2	12	-
2410	60S ribosomal protein L14	RPL14	5.61125e+06	4.76918e+06	3.78535e+06	5.81584e+06	6.27009e+06	7.48317e+06	0.476544	2.10258	-	-	37.2	8	-
2411	T-complex protein 1 subunit theta	CCT8	2.05251e+08	2.19787e+08	2.23753e+08	2.13538e+08	2.14054e+08	1.9954e+08	-0.0487529	0.418168	-	-	73.2	49	-
2412	T-complex protein 1 subunit delta	CCT4	1.95746e+08	2.1405e+08	2.05416e+08	1.96701e+08	1.97219e+08	1.92379e+08	-0.068573	0.725287	-	-	71.1	45	-
2413	Annexin A11	ANXA11	5.57707e+06	5.53184e+06	5.53929e+06	4.77918e+06	5.04511e+06	5.12056e+06	-0.156339	2.3591	-	-	41.7	18	-
2414	Poly(A) polymerase alpha	PAPOLA	6.09648e+06	6.25142e+06	6.57888e+06	6.0171e+06	5.78382e+06	5.73962e+06	-0.109319	1.45783	-	-	51	34	-
2415	Fragile X mental retardation syndrome-related protein 1	FXR1	7.62105e+06	6.93492e+06	6.96278e+06	6.49656e+06	6.79504e+06	6.4988e+06	-0.119734	1.44101	-	-	35.9	23	-
2416	Fragile X mental retardation syndrome-related protein 2	FXR2	1.34947e+06	1.22964e+06	1.34748e+06	1.29253e+06	1.22705e+06	1.23567e+06	-0.0633999	0.576045	-	-	25.3	14	-
2417	Ras-related protein Rab-5C	RAB5C	7.00428e+06	7.03841e+06	7.2684e+06	8.63254e+06	8.69452e+06	7.84347e+06	0.238753	3.00868	-	-	56.5	13	-
2418	Ras-related protein Rab-7a	RAB7A	3.25126e+07	3.27371e+07	3.37767e+07	3.72854e+07	3.6139e+07	3.57963e+07	0.141341	2.24351	-	-	87.9	21	-
2419	Ras-related protein Rab-9A	RAB9A	1.12757e+06	1.24509e+06	1.33194e+06	1.40659e+06	1.27384e+06	1.22193e+06	0.0758499	0.470007	-	-	33.8	8	-
2420	Ras-related protein Rab-13	RAB13	1.21299e+07	1.19108e+07	1.24391e+07	1.31506e+07	1.31281e+07	1.2485e+07	0.0874238	1.23484	-	-	45.3	11	-
2422	Ras-related protein Rab-27A	RAB27A	1.22032e+06	1.29926e+06	1.425e+06	1.36595e+06	1.30361e+06	1.18972e+06	-0.0309539	0.16853	-	-	33.5	7	-
2425	28S ribosomal protein S29, mitochondrial	DAP3	2.51404e+06	2.70143e+06	2.40015e+06	2.1909e+06	1.98297e+06	2.26226e+06	-0.243303	2.346	-	-	36.2	15	-
2426	Dual specificity protein phosphatase 3	DUSP3	967901	1.01213e+06	1.00784e+06	949580	855733	955708	-0.115454	1.1239	-	-	30.3	5	-
2427	Matrix metalloproteinase-15	MMP15	1.27428e+06	1.34587e+06	1.42936e+06	1.50636e+06	1.38957e+06	1.35668e+06	0.070733	0.563157	-	-	18.5	10	-
2428	Transcription activator BRG1	SMARCA4	368943	381410	335284	349188	276520	283201	-0.262304	1.59155	-	-	14.3	20	-
2429	Isocitrate dehydrogenase [NAD] subunit gamma, mitochondrial	IDH3G	5.59378e+06	5.58395e+06	5.68779e+06	5.45577e+06	5.34889e+06	5.4178e+06	-0.0560827	0.808916	-	-	49.9	16	-
2430	Galactokinase	GALK1	5.80238e+06	5.98435e+06	6.49387e+06	5.90918e+06	5.57798e+06	5.63471e+06	-0.0932924	0.987414	-	-	47.2	21	-
2431	Translocon-associated protein subunit delta	SSR4	5.214e+06	5.36892e+06	5.74835e+06	6.43671e+06	6.25654e+06	5.92505e+06	0.189449	2.28559	-	-	37.6	6	-
2432	B-cell receptor-associated protein 31	BCAP31	5.26958e+07	5.41627e+07	5.31052e+07	6.8344e+07	6.66922e+07	6.57805e+07	0.32805	4.76064	-	-	50.8	26	-
2433	Thiopurine S-methyltransferase	TPMT	2.37986e+06	2.41546e+06	2.44033e+06	2.56535e+06	2.48062e+06	2.29847e+06	0.0200929	0.157151	-	-	41.2	12	-
2434	Methyl-CpG-binding protein 2	MECP2	605642	552066	545267	630415	647613	634221	0.168717	1.76848	-	-	25.9	11	-
2436	Host cell factor 1;HCF N-terminal chain 1;HCF N-terminal chain 2;HCF N-terminal chain 3;HCF N-terminal chain 4;HCF N-terminal chain 5;HCF N-terminal chain 6;HCF C-terminal chain 1;HCF C-terminal chain 2;HCF C-terminal chain 3;HCF C-terminal chain 4;HCF C-terminal chain 5;HCF C-terminal chain 6	HCFC1	1.5394e+07	1.55318e+07	1.56924e+07	1.39583e+07	1.40273e+07	1.28362e+07	-0.192694	2.66302	-	-	1.9	3	-
2437	Interleukin-1 receptor-associated kinase 1	IRAK1	160086	168034	199597	171285	169295	165384	-0.054314	0.250004	-	-	6.2	3	-
2438	Caveolin-2	CAV2	551373	571745	603530	683108	569222	539597	0.0470543	0.216998	-	-	37	4	-
2439	Fatty aldehyde dehydrogenase	ALDH3A2	3.7815e+06	3.76815e+06	4.0253e+06	4.16827e+06	3.89947e+06	3.84876e+06	0.041737	0.387523	-	-	29.5	18	-
2440	Succinate-semialdehyde dehydrogenase, mitochondrial	ALDH5A1	6.702e+06	6.6408e+06	6.99803e+06	7.02168e+06	7.04826e+06	6.5291e+06	0.0176897	0.151239	-	-	31.4	18	-
2441	Peroxisomal multifunctional enzyme type 2;(3R)-hydroxyacyl-CoA dehydrogenase;Enoyl-CoA hydratase 2	HSD17B4	3.50913e+07	3.49754e+07	3.43671e+07	3.62253e+07	3.66622e+07	3.44042e+07	0.0384653	0.435875	-	-	50.8	42	-
2442	26S proteasome non-ATPase regulatory subunit 7	PSMD7	1.90929e+07	2.03602e+07	2.11159e+07	1.94589e+07	1.95132e+07	1.89668e+07	-0.0629216	0.69096	-	-	47.5	15	-
2443	Sulfite oxidase, mitochondrial	SUOX	2.46357e+06	2.36293e+06	2.73439e+06	4.14584e+06	3.25899e+06	3.84294e+06	0.568583	3.79278	+	-	40.4	19	-
2444	N-sulphoglucosamine sulphohydrolase	SGSH	982479	962977	982634	692854	1.03278e+06	1.13759e+06	-0.0638865	0.160691	-	-	28.9	11	-
2445	Arylsulfatase D	ARSD	141971	154052	174816	190073	157563	164337	0.121432	0.574251	-	-	13.5	6	-
2446	Ubiquitin carboxyl-terminal hydrolase 11	USP11	1.49209e+06	1.51758e+06	1.58156e+06	1.31486e+06	1.29066e+06	1.38689e+06	-0.201863	2.57377	-	-	19.8	16	-
2447	Chloride channel protein 2	CLCN2	973783	1.00358e+06	1.05617e+06	1.08765e+06	1.06305e+06	1.03359e+06	0.0704723	0.707375	-	-	17.8	13	-
2450	H(+)/Cl(-) exchange transporter 5	CLCN5	406128	418014	460233	468856	412658	397423	-0.00769413	0.0339752	-	-	6.9	5	-
2451	H(+)/Cl(-) exchange transporter 7	CLCN7	1.00362e+06	972677	1.05494e+06	1.0056e+06	933669	979274	-0.054527	0.480567	-	-	13.8	12	-
2452	Plexin-A3	PLXNA3	175516	148709	133100	143737	197496	206718	0.252105	0.887989	-	-	4.8	8	-
2454	Vesicle-associated membrane protein 7	VAMP7	4.35172e+06	4.66356e+06	4.61276e+06	5.0081e+06	4.51097e+06	4.62305e+06	0.0526328	0.47411	-	-	54.5	13	-
2455	Membrane transport protein XK	XK	304641	298864	334071	362303	338857	300078	0.0921531	0.529302	-	-	10.8	4	-
2456	Ribosomal protein S6 kinase alpha-3	RPS6KA3	2.16358e+06	2.13178e+06	2.19185e+06	1.99718e+06	1.93678e+06	1.92497e+06	-0.147058	2.22236	-	-	25.3	18	-
2457	AF4/FMR2 family member 1	AFF1	486184	448206	514364	568167	577235	523984	0.205514	1.80556	-	-	12.1	11	-
2459	Hepatoma-derived growth factor	HDGF	1.30872e+07	1.32581e+07	1.34313e+07	1.81393e+07	1.74171e+07	1.62682e+07	0.380351	4.59268	-	-	81.7	26	-
2460	Cyclin-H	CCNH	3.68508e+06	3.81056e+06	4.00227e+06	3.634e+06	3.53724e+06	3.36836e+06	-0.125431	1.52464	-	-	48.9	16	-
2461	CDK-activating kinase assembly factor MAT1	MNAT1	3.18153e+06	3.2248e+06	3.17638e+06	2.74498e+06	2.71089e+06	2.90261e+06	-0.197799	2.8793	-	-	33.3	11	-
2462	Serine/threonine-protein kinase Nek3	NEK3	62000.6	55418.7	59505.8	49623.4	56442.5	54977.8	-0.136345	0.724051	-	-	7.3	3	+
2463	Ubiquitin-conjugating enzyme E2 E1	UBE2E1	523045	486051	537876	452502	485628	485042	-0.11981	1.082	-	-	21.8	3	-
2464	NADH dehydrogenase [ubiquinone] 1 alpha subcomplex subunit 8	NDUFA8	2.69911e+06	2.68894e+06	2.47179e+06	2.0005e+06	2.16834e+06	2.43458e+06	-0.254817	2.13423	-	-	48.3	9	-
2465	Heterogeneous nuclear ribonucleoprotein A3	HNRNPA3	6.72527e+06	6.50616e+06	6.30121e+06	6.45623e+06	5.95158e+06	6.07299e+06	-0.0802191	0.928532	-	-	8.5	4	-
2467	6-phosphogluconate dehydrogenase, decarboxylating	PGD	2.92416e+07	2.82991e+07	2.82158e+07	2.91687e+07	3.00754e+07	2.69389e+07	0.00580505	0.0420236	-	-	58.3	28	-
2468	Heterogeneous nuclear ribonucleoprotein M	HNRNPM	1.4822e+07	1.28282e+07	1.08688e+07	1.0609e+07	9.2171e+06	8.9665e+06	-0.412319	2.36516	-	-	68.2	47	-
2469	Importin subunit alpha-1	KPNA2	4.96158e+06	4.75036e+06	4.68658e+06	4.12713e+06	4.55983e+06	4.37402e+06	-0.141431	1.74671	-	-	25.3	12	-
2470	Importin subunit alpha-5;Importin subunit alpha-5, N-terminally processed	KPNA1	2.51046e+06	2.42795e+06	2.48478e+06	2.14514e+06	2.21255e+06	2.18738e+06	-0.181608	2.80867	-	-	16.4	10	-
2471	Nuclear cap-binding protein subunit 2	NCBP2	4.08728e+06	4.1295e+06	4.06397e+06	3.29143e+06	3.44772e+06	3.18257e+06	-0.308483	4.19373	-	-	44.9	10	-
2474	DNA-directed RNA polymerases I, II, and III subunit RPABC3	POLR2H	1.78628e+06	1.81794e+06	1.91258e+06	1.9471e+06	1.94281e+06	1.81934e+06	0.0493673	0.469389	-	-	60.7	7	-
2475	DNA-directed RNA polymerase II subunit RPB11-b2;DNA-directed RNA polymerase II subunit RPB11-a;DNA-directed RNA polymerase II subunit RPB11-b1	POLR2J3;POLR2J;POLR2J2	1.07514e+06	1.06022e+06	1.09408e+06	691486	766956	920315	-0.451141	2.98622	-	-	31.3	4	-
2476	Rho GDP-dissociation inhibitor 1	ARHGDIA	1.74221e+07	1.78104e+07	1.68267e+07	1.52095e+07	1.66327e+07	1.71962e+07	-0.0877675	0.889396	-	-	52.5	11	-
2477	Cationic amino acid transporter 2	SLC7A2	938917	899354	1.03438e+06	1.16832e+06	1.11063e+06	1.04478e+06	0.211407	1.92277	-	-	14.9	10	-
2478	Arf-GAP domain and FG repeat-containing protein 1	AGFG1	1.55253e+06	1.51454e+06	1.70409e+06	1.63611e+06	1.5605e+06	1.56203e+06	-0.00226758	0.0140561	-	-	20.9	9	-
2479	Heterogeneous nuclear ribonucleoprotein F;Heterogeneous nuclear ribonucleoprotein F, N-terminally processed	HNRNPF	4.98997e+06	5.30497e+06	4.79272e+06	4.3303e+06	4.12391e+06	4.43143e+06	-0.226989	2.78732	-	-	32.5	13	-
2481	Transcription initiation factor IIA subunit 1;Transcription initiation factor IIA alpha chain;Transcription initiation factor IIA beta chain	GTF2A1	753845	768352	832438	949842	825939	911035	0.189284	1.6907	-	-	8.2	3	-
2482	Transcription initiation factor IIA subunit 2	GTF2A2	4.40594e+06	4.41211e+06	4.81471e+06	5.58481e+06	5.03829e+06	5.10873e+06	0.206348	2.28579	-	-	23.9	4	-
2483	DNA mismatch repair protein Msh6	MSH6	1.5065e+06	1.5175e+06	1.48452e+06	1.4252e+06	1.25752e+06	1.24349e+06	-0.202249	2.08753	-	-	19	22	-
2484	Kinesin-like protein KIF11	KIF11	2.20587e+06	2.10926e+06	2.21877e+06	1.93553e+06	1.88969e+06	1.94654e+06	-0.178684	2.60922	-	-	25.5	27	-
2485	Guanine nucleotide exchange factor VAV2	VAV2	1.00601e+06	990843	1.00727e+06	880141	874378	873576	-0.192894	2.75658	-	-	16.1	13	-
2486	Zinc finger protein 143	ZNF143	1.02706e+06	985911	994290	1.0605e+06	982118	928049	-0.0196035	0.128118	-	-	8.1	4	-
2487	RNA-binding protein 5	RBM5	118102	124977	145476	126437	120420	110174	-0.118734	0.586659	-	-	9	6	-
2488	Ribonuclease UK114	HRSP12	4.80839e+06	4.81152e+06	4.53316e+06	3.45949e+06	4.88695e+06	4.65244e+06	-0.13836	0.593449	-	-	29.9	4	-
2489	Spermine synthase	SMS	1.2742e+07	1.24229e+07	1.39885e+07	1.39573e+07	1.31786e+07	1.25705e+07	0.0208071	0.138831	-	-	53.8	20	-
2490	Hexokinase-2	HK2	1.22015e+06	1.20456e+06	1.24248e+06	1.07136e+06	1.03842e+06	1.08736e+06	-0.198042	2.75064	-	-	23.7	19	-
2493	Ephrin-B2	EFNB2	450491	460462	510877	584119	474985	502766	0.132159	0.791934	-	-	18	4	-
2494	39S ribosomal protein L12, mitochondrial	MRPL12	8.50822e+06	8.74694e+06	7.42173e+06	4.21172e+06	5.44434e+06	6.34685e+06	-0.641395	2.98682	+	-	22.7	5	-
2495	Bifunctional heparan sulfate N-deacetylase/N-sulfotransferase 1;Heparan sulfate N-deacetylase 1;Heparan sulfate N-sulfotransferase 1	NDST1	343625	323960	364842	332291	305641	330813	-0.0912064	0.673316	-	-	12.2	10	-
2496	Thimet oligopeptidase	THOP1	5.01196e+07	5.11517e+07	5.28788e+07	4.96445e+07	4.92473e+07	4.78901e+07	-0.0704799	0.939031	-	-	53.7	46	-
2497	F-actin-capping protein subunit alpha-1	CAPZA1	2.39426e+07	2.53317e+07	2.20465e+07	1.98743e+07	2.36419e+07	2.2366e+07	-0.115839	0.832732	-	-	65.7	15	-
2498	High mobility group protein HMGI-C	HMGA2	682151	708945	575100	707619	561893	649143	-0.0359251	0.134449	-	-	48.6	4	-
2499	Cysteine-rich protein 2	CRIP2	2.29308e+06	2.41307e+06	2.39143e+06	2.84677e+06	2.73216e+06	2.84383e+06	0.247058	3.52271	-	-	38.9	6	-
2500	Nuclear pore complex protein Nup98-Nup96;Nuclear pore complex protein Nup98;Nuclear pore complex protein Nup96	NUP98	8.83591e+06	8.82668e+06	8.93459e+06	8.0698e+06	8.09628e+06	7.69289e+06	-0.157111	2.53497	-	-	29.2	50	-
2501	Biliverdin reductase A	BLVRA	7.97193e+06	8.18749e+06	8.29482e+06	8.31351e+06	7.89874e+06	7.65349e+06	-0.0357871	0.364636	-	-	56.1	17	-
2502	Tricarboxylate transport protein, mitochondrial	SLC25A1	1.82012e+07	1.93122e+07	2.07264e+07	1.85326e+07	1.78425e+07	1.57959e+07	-0.160027	1.32737	-	-	37.9	13	-
2503	Serine/threonine-protein phosphatase 5	PPP5C	1.1979e+07	1.21796e+07	1.19311e+07	1.14368e+07	1.25109e+07	1.14068e+07	-0.0309812	0.286629	-	-	59.7	31	-
2504	Serine/threonine-protein kinase PLK1	PLK1	2.54208e+06	2.47982e+06	2.50591e+06	2.60166e+06	2.52463e+06	2.53503e+06	0.0253091	0.271956	-	-	24.9	16	-
2505	Arfaptin-2	ARFIP2	2.21252e+06	2.12932e+06	2.10543e+06	2.06206e+06	2.09484e+06	2.00058e+06	-0.0662818	0.798106	-	-	32.8	12	-
2506	Arfaptin-1	ARFIP1	1.92796e+06	1.79953e+06	2.03644e+06	1.74936e+06	1.84132e+06	1.74746e+06	-0.109304	1.09916	-	-	52	16	-
2507	Nucleoside diphosphate-linked moiety X motif 6	NUDT6	627670	670772	688810	665014	593150	583524	-0.111119	0.877547	-	-	32	9	-
2508	Cytosolic Fe-S cluster assembly factor NUBP1	NUBP1	1.5273e+06	1.39412e+06	1.34066e+06	883873	1.11726e+06	1.16943e+06	-0.435199	2.63961	-	-	25.9	7	-
2509	ATP-citrate synthase	ACLY	7.84968e+07	8.41732e+07	8.53524e+07	8.8697e+07	8.20944e+07	8.11952e+07	0.0227122	0.170203	-	-	1.4	3	-
2512	Methionine aminopeptidase 1	METAP1	3.94705e+06	3.64904e+06	3.53678e+06	3.16611e+06	3.45781e+06	3.86469e+06	-0.0892695	0.580762	-	-	53.4	16	-
2513	Succinyl-CoA ligase [ADP/GDP-forming] subunit alpha, mitochondrial	SUCLG1	2.09914e+06	2.03462e+06	2.03615e+06	1.57013e+06	1.83054e+06	1.66876e+06	-0.286159	2.9718	-	-	21.7	7	-
2514	Diphosphomevalonate decarboxylase	MVD	6.37976e+06	6.47492e+06	6.48914e+06	6.5737e+06	6.40056e+06	6.29499e+06	-0.00576095	0.0550739	-	-	46.2	20	-
2515	Geranylgeranyl transferase type-1 subunit beta	PGGT1B	3.21759e+06	3.33388e+06	3.33872e+06	3.20935e+06	3.16423e+06	3.1096e+06	-0.060537	0.79533	-	-	24.7	12	-
2516	Geranylgeranyl transferase type-2 subunit beta	RABGGTB	2.26648e+06	2.2421e+06	2.30794e+06	2.0348e+06	2.24292e+06	2.00932e+06	-0.118312	1.30729	-	-	23	8	-
2517	Coatomer subunit beta	COPB1	2.52026e+07	2.52635e+07	2.54363e+07	2.50742e+07	2.47864e+07	2.36834e+07	-0.045961	0.57568	-	-	54.7	54	-
2518	Coatomer subunit alpha;Xenin;Proxenin	COPA	3.03209e+07	2.99267e+07	3.04636e+07	2.64099e+07	2.85145e+07	2.81727e+07	-0.127254	1.81779	-	-	62.7	75	-
2519	Dipeptidyl peptidase 1;Dipeptidyl peptidase 1 exclusion domain chain;Dipeptidyl peptidase 1 heavy chain;Dipeptidyl peptidase 1 light chain	CTSC	1.81637e+06	1.80159e+06	1.89561e+06	1.93905e+06	2.09277e+06	2.04244e+06	0.139354	1.7773	-	-	35.9	15	-
2520	LIM domain kinase 1	LIMK1	14024.1	12230.6	16332.1	8861.36	9866.18	12788	-0.441719	1.37542	-	-	4.1	3	+
2521	AP-3 complex subunit mu-2	AP3M2	668861	662108	691549	664722	648919	635149	-0.0535726	0.516093	-	-	14.4	6	-
2522	AP-2 complex subunit sigma	AP2S1	4.4541e+06	4.41539e+06	4.61939e+06	4.1558e+06	4.31254e+06	4.13546e+06	-0.0978895	1.40819	-	-	33.8	6	-
2523	Cytochrome c-type heme lyase	HCCS	3.20795e+06	3.0978e+06	3.25021e+06	2.64561e+06	2.74423e+06	3.63322e+06	-0.0973928	0.416703	-	-	51.9	13	-
2524	Mitogen-activated protein kinase 12	MAPK12	917264	811367	896586	816032	753325	823189	-0.133004	1.17056	-	-	27.2	10	-
2526	Sodium/myo-inositol cotransporter	SLC5A3	1.99863e+06	1.94527e+06	2.02582e+06	1.91984e+06	1.99622e+06	2.03552e+06	-0.00461122	0.0370854	-	-	14.1	9	-
2527	Pituitary tumor-transforming gene 1 protein-interacting protein	PTTG1IP	2.00281e+06	1.92332e+06	2.06743e+06	2.14534e+06	2.35865e+06	2.12014e+06	0.143288	1.5449	-	-	16.7	3	-
2530	Smoothelin	SMTN	686814	626071	688896	568992	611727	547758	-0.211899	2.01795	-	-	18.1	14	-
2532	Monocarboxylate transporter 1	SLC16A1	1.11691e+07	1.13338e+07	1.2277e+07	1.39663e+07	1.26454e+07	1.28962e+07	0.183804	2.08704	-	-	16.6	13	-
2533	IST1 homolog	IST1	6.46995e+06	6.55622e+06	6.43559e+06	5.03636e+06	5.70706e+06	6.00393e+06	-0.220552	2.17037	-	-	27.8	13	-
2534	Protein transport protein Sec24C	SEC24C	2.29597e+06	2.24826e+06	2.40252e+06	1.90023e+06	1.89978e+06	1.9499e+06	-0.272352	3.7475	-	-	26.2	23	-
2535	Activated RNA polymerase II transcriptional coactivator p15	SUB1	1.26601e+07	1.35631e+07	1.24097e+07	1.29485e+07	1.40738e+07	1.2858e+07	0.0456733	0.395925	-	-	72.4	12	-
2536	DNA polymerase subunit gamma-1	POLG	241677	248188	295435	310516	294275	457956	0.41323	1.52083	-	-	9.8	9	-
2537	Methylosome subunit pICln	CLNS1A	1.32372e+06	1.34636e+06	1.42548e+06	1.33226e+06	1.32211e+06	1.21029e+06	-0.0843483	0.789447	-	-	44.3	6	-
2539	Bloom syndrome protein	BLM	1.46345e+06	1.3859e+06	1.48243e+06	1.44139e+06	1.47068e+06	1.38762e+06	-0.0105343	0.0802604	-	-	9.5	11	-
2540	Arginine--tRNA ligase, cytoplasmic	RARS	9.82479e+06	9.07739e+06	9.03238e+06	7.89279e+06	8.59897e+06	8.26009e+06	-0.174318	2.13777	-	-	53.6	41	-
2541	Ataxin-3	ATXN3	309960	294976	307508	252763	282386	299541	-0.131698	0.952569	-	-	19.1	6	-
2542	Atrophin-1	ATN1	2.51941e+06	2.57221e+06	2.72312e+06	2.97883e+06	2.8017e+06	2.65477e+06	0.109426	1.11447	-	-	15.6	14	-
2543	Voltage-dependent L-type calcium channel subunit beta-3	CACNB3	44322.8	49529.8	52054.3	53236.1	46807.1	46824.6	0.010012	0.0331712	-	-	14.9	5	+
2545	Tyrosine--tRNA ligase, cytoplasmic;Tyrosine--tRNA ligase, cytoplasmic, N-terminally processed	YARS	1.71868e+07	1.63562e+07	1.62003e+07	1.46402e+07	1.59285e+07	1.62454e+07	-0.0885301	0.956501	-	-	72.2	45	-
2546	Ubiquitin carboxyl-terminal hydrolase 14	USP14	1.28988e+07	1.36042e+07	1.34426e+07	1.22635e+07	1.18393e+07	1.24122e+07	-0.129464	1.95512	-	-	43.1	28	-
2547	5-AMP-activated protein kinase subunit gamma-1	PRKAG1	2.67805e+06	2.64324e+06	2.76424e+06	2.60981e+06	2.546e+06	2.43222e+06	-0.0919757	1.15875	-	-	47.2	14	-
2549	Heat shock-related 70 kDa protein 2	HSPA2	1.68594e+06	1.693e+06	1.78919e+06	1.77802e+06	1.78751e+06	1.78122e+06	0.0495492	0.546765	-	-	17.5	12	-
2551	Sodium/potassium-transporting ATPase subunit beta-3	ATP1B3	2.15327e+07	2.41562e+07	2.28728e+07	2.62168e+07	2.35846e+07	2.38363e+07	0.102978	0.958257	-	-	48.7	18	-
2552	UV excision repair protein RAD23 homolog A	RAD23A	5.22687e+06	5.42194e+06	5.51759e+06	8.46618e+06	7.07804e+06	8.72093e+06	0.58025	4.4551	+	-	26.9	9	-
2553	UV excision repair protein RAD23 homolog B	RAD23B	4.80831e+07	4.79162e+07	5.38236e+07	7.55504e+07	6.18928e+07	7.03725e+07	0.469314	3.65314	-	-	29.8	17	-
2555	Ephrin type-B receptor 4	EPHB4	701690	746741	671904	682102	617493	606571	-0.154203	1.36044	-	-	6.7	7	-
2556	Alpha-N-acetylglucosaminidase;Alpha-N-acetylglucosaminidase 82 kDa form;Alpha-N-acetylglucosaminidase 77 kDa form	NAGLU	1.63172e+06	1.57923e+06	1.75043e+06	2.25537e+06	2.13471e+06	2.02105e+06	0.369726	3.81273	-	-	30.1	17	-
2557	Adenylate kinase 2, mitochondrial;Adenylate kinase 2, mitochondrial, N-terminally processed	AK2	3.23549e+07	3.30363e+07	3.15989e+07	3.6872e+07	3.51241e+07	3.96841e+07	0.201879	2.44648	-	-	71	19	-
2559	Delta-1-pyrroline-5-carboxylate synthase;Glutamate 5-kinase;Gamma-glutamyl phosphate reductase	ALDH18A1	2.39179e+07	2.39104e+07	2.43427e+07	2.62691e+07	2.61504e+07	2.47716e+07	0.0965559	1.41394	-	-	51.3	41	-
2560	Alpha-soluble NSF attachment protein	NAPA	3.44929e+06	3.49705e+06	3.55374e+06	3.43093e+06	3.39124e+06	3.46171e+06	-0.0299598	0.348806	-	-	58	17	-
2561	[Protein ADP-ribosylarginine] hydrolase	ADPRH	318528	315896	328736	364234	313247	311788	0.0349799	0.189388	-	-	20.2	5	-
2562	Eukaryotic translation initiation factor 5	EIF5	1.15255e+07	1.1605e+07	1.12061e+07	8.32296e+06	9.60702e+06	1.0708e+07	-0.269281	2.04921	-	-	42.9	23	-
2563	Solute carrier family 12 member 2	SLC12A2	6.87062e+06	6.83644e+06	7.10445e+06	7.08665e+06	7.20376e+06	6.54547e+06	0.000647658	0.00468352	-	-	36.2	39	-
2564	26S proteasome non-ATPase regulatory subunit 4	PSMD4	1.18e+07	1.20234e+07	1.21168e+07	1.182e+07	1.23813e+07	1.20674e+07	0.0129513	0.131898	-	-	12.7	4	-
2566	Developmentally-regulated GTP-binding protein 2	DRG2	3.59353e+06	3.44206e+06	3.54142e+06	3.37159e+06	3.40627e+06	3.2085e+06	-0.0831599	1.08069	-	-	53.8	19	-
2568	Exportin-2	CSE1L	2.41242e+07	2.41406e+07	2.38129e+07	1.91954e+07	2.02788e+07	2.1145e+07	-0.250882	3.44531	-	-	37	39	-
2570	Transitional endoplasmic reticulum ATPase	VCP	1.18349e+08	1.2081e+08	1.2041e+08	1.49811e+08	1.50026e+08	1.42082e+08	0.297114	4.08878	-	-	67.9	74	-
2571	Microfibrillar-associated protein 1	MFAP1	1.852e+07	1.89299e+07	1.93295e+07	2.11697e+07	2.14994e+07	1.97247e+07	0.135247	1.81908	-	-	64.7	32	-
2572	Microfibril-associated glycoprotein 3	MFAP3	376487	370321	426497	450199	395348	416430	0.105949	0.700218	-	-	8	3	-
2573	Trifunctional enzyme subunit beta, mitochondrial;3-ketoacyl-CoA thiolase	HADHB	6.13356e+06	5.79003e+06	6.01834e+06	5.26276e+06	5.2105e+06	5.32282e+06	-0.18341	2.88215	-	-	41.1	20	-
2574	Proteinase-activated receptor 2;Proteinase-activated receptor 2, alternate cleaved 1;Proteinase-activated receptor 2, alternate cleaved 2	F2RL1	2.29998e+06	2.39713e+06	2.63839e+06	2.81046e+06	2.58982e+06	2.40401e+06	0.088838	0.619616	-	-	10.6	4	-
2575	Mesencephalic astrocyte-derived neurotrophic factor	MANF	5.32832e+06	5.55173e+06	4.93117e+06	4.62067e+06	4.6908e+06	5.39014e+06	-0.106763	0.805735	-	-	52.7	15	-
2579	RNA polymerase II elongation factor ELL	ELL	133054	124361	119899	109299	107591	120446	-0.162048	1.11081	-	-	7.1	4	-
2580	Nucleosome assembly protein 1-like 1	NAP1L1	1.57197e+07	1.65741e+07	1.38909e+07	1.10566e+07	1.15079e+07	1.27316e+07	-0.386565	3.19234	-	-	8.7	3	-
2582	Caspase-7;Caspase-7 subunit p20;Caspase-7 subunit p11	CASP7	4.60022e+06	4.4851e+06	4.36513e+06	3.76163e+06	4.16545e+06	4.08578e+06	-0.164141	2.02569	-	-	61.4	17	-
2584	Caspase-6;Caspase-6 subunit p18;Caspase-6 subunit p11	CASP6	5.16464e+06	5.25819e+06	5.17671e+06	5.15082e+06	5.00139e+06	4.79474e+06	-0.0622294	0.780207	-	-	44.4	17	-
2585	Adenosine kinase	ADK	1.75499e+07	1.72325e+07	1.9539e+07	1.88765e+07	1.88534e+07	1.56658e+07	-0.0279694	0.134173	-	-	67.5	25	-
2586	Double-stranded RNA-specific adenosine deaminase	ADAR	2.86995e+06	2.66074e+06	2.51036e+06	2.44446e+06	2.09633e+06	2.18565e+06	-0.258437	2.27391	-	-	30.6	30	-
2587	Laminin subunit beta-2	LAMB2	1.14488e+06	1.16166e+06	1.18515e+06	1.24124e+06	1.18531e+06	1.19454e+06	0.0523544	0.56426	-	-	14.7	23	-
2591	Protein arginine N-methyltransferase 2	PRMT2	304504	292444	327181	329575	273335	284229	-0.0621291	0.320211	-	-	8.2	3	-
2592	Protein SEC13 homolog	SEC13	2.84889e+06	2.81355e+06	2.83503e+06	2.45743e+06	2.5918e+06	2.55295e+06	-0.160963	2.45801	-	-	53.1	16	-
2593	NHP2-like protein 1;NHP2-like protein 1, N-terminally processed	NHP2L1	1.59626e+07	1.76928e+07	1.55076e+07	1.24727e+07	1.27236e+07	1.47642e+07	-0.300818	2.51751	-	-	64.1	12	-
2594	Puromycin-sensitive aminopeptidase	NPEPPS	2.87992e+07	2.88121e+07	2.91966e+07	3.04199e+07	3.00903e+07	2.96812e+07	0.0551201	0.800976	-	-	46.6	49	-
2595	FAD-linked sulfhydryl oxidase ALR	GFER	630039	637974	551408	433000	501673	651763	-0.215533	0.837968	-	-	51.7	9	-
2597	Succinyl-CoA:3-ketoacid coenzyme A transferase 1, mitochondrial	OXCT1	1.07105e+07	1.04419e+07	1.05949e+07	1.0259e+07	1.00014e+07	9.79456e+06	-0.079213	1.18796	-	-	37.5	21	-
2599	Eukaryotic translation initiation factor 3 subunit B	EIF3B	1.08077e+07	1.02824e+07	1.03722e+07	9.27483e+06	1.03941e+07	9.67991e+06	-0.101579	1.13814	-	-	45.8	38	-
2600	BH3-interacting domain death agonist;BH3-interacting domain death agonist p15;BH3-interacting domain death agonist p13;BH3-interacting domain death agonist p11	BID	1.38894e+06	1.38097e+06	1.44254e+06	1.90003e+06	1.76199e+06	1.89049e+06	0.397906	4.6608	-	-	28.2	7	-
2602	ATP synthase subunit f, mitochondrial	ATP5J2	1.13217e+06	1.08998e+06	1.12886e+06	981454	1.11825e+06	971449	-0.128606	1.15208	-	-	20.4	3	-
2604	NADH dehydrogenase [ubiquinone] flavoprotein 3, mitochondrial	NDUFV3	7.24059e+06	7.7164e+06	8.1286e+06	9.21278e+06	8.16592e+06	7.81153e+06	0.123939	0.987507	-	-	58.4	22	-
2605	Ribosomal RNA processing protein 1 homolog A	RRP1	4.69501e+06	4.38999e+06	3.99763e+06	5.10254e+06	4.78012e+06	4.06376e+06	0.088862	0.466985	-	-	34.7	17	-
2606	Methionine--tRNA ligase, cytoplasmic	MARS	9.7276e+06	9.77034e+06	1.02253e+07	8.36923e+06	8.74626e+06	8.07494e+06	-0.239118	3.31339	-	-	36.8	33	-
2607	Integrin alpha-1	ITGA1	196291	194601	211415	259542	199138	203625	0.127354	0.590969	-	-	5.3	6	-
[truncated: 4,634 more rows]
