# Supplementary material for: Proteome-Wide Monitoring of Drug Action in Living Cells Using a Novel Label-Free Solvent-Based Shift Assay
Source: Mol Cell Proteomics. 2025 Nov 5;24(12):101444. doi: 10.1016/j.mcpro.2025.101444 (PMC12802111; doi:10.1016/j.mcpro.2025.101444)
Supplement: Supplementary Dataset S12 [file mmc13.xlsx]

## Sheet: Info
Supplementary Table 9: Solvent Proteome Profiling In Cells (SPICE) on K562 cells treated with Ibrutinib
Columns A-C: ID, protein name and gene name of proteins identified by MaxQuant
Columns D-I: Normalized protein quantification results per treatment and replicate
Columns J-K: Fold-change and p-values generated by limma
Columns L, M, P: Flags for proteins, which pass the fold-change and significance cut-offs, are known targets of the used compound or are amongst the lowest 5 percent identified proteins
Columns N-O: Number of unique peptides and resulting sequence coverage for each identified protein

## Sheet: Sheet1
id	protein	gene	DMSO_1	DMSO_2	DMSO_3	Ibrutinib_1	Ibrutinib_2	Ibrutinib_3	log2_foldchange	-log10_pvalue	significant	known target	Unique sequence coverage [%]	Unique peptides	lowest_5_percent
2028	ATP-binding cassette sub-family D member 1	ABCD1	20445.6	24907.2	23905.2	7658.98	9749.27	7164.27	-1.50273	5.75726	+	-	4.4	3	-
4	RNA-binding protein 47	RBM47	15980.3	13100.9	13464.7	13111.6	13680.8	15429.2	-0.00882513	0.0309816	-	-	11.8	5	-
5	Intraflagellar transport protein 56	TTC26	42551.6	32821.1	41826.8	37108.5	44793.6	35509.2	0.00498913	0.0141674	-	-	16.6	8	-
7	Ubiquitin-like modifier-activating enzyme 6	UBA6	1.77734e+06	1.77842e+06	1.8509e+06	1.72201e+06	1.71547e+06	1.87819e+06	-0.0255009	0.243081	-	-	54.1	49	-
11	UHRF1-binding protein 1-like	UHRF1BP1L	35221.6	30357.4	34691	33747.2	33681.2	32652.9	0.00028101	0.00136483	-	-	12.6	15	-
12	Shootin-1	KIAA1598	1.11907e+06	1.2196e+06	1.14192e+06	1.20432e+06	1.15268e+06	1.21157e+06	0.0366443	0.386257	-	-	61.5	44	-
13	Transmembrane protein 223	TMEM223	5173.77	5618.3	5343.18	6705.42	6676.52	6071.37	0.269133	1.94164	+	-	17.8	4	+
1370	Abhydrolase domain-containing protein 2	ABHD2	18251.9	17263.3	18995.1	29220.7	30877.1	30238.2	0.729506	5.71452	+	-	11.8	4	-
16	Acetolactate synthase-like protein	ILVBL	179575	172508	182932	184171	204179	189480	0.110124	1.2173	-	-	25.9	13	-
20	Neuroblastoma-amplified sequence	NBAS	410214	398457	403190	398025	400786	400506	-0.0149143	0.173329	-	-	17.8	43	-
21	Probable threonine--tRNA ligase 2, cytoplasmic	TARSL2	133727	120330	117035	132279	109577	149277	0.0667624	0.262237	-	-	16.3	11	-
22	Coiled-coil domain-containing protein 66	CCDC66	7741.49	6265.09	8794.83	7454.79	9948.36	6123.58	0.0301334	0.0579844	-	-	4.2	3	+
26	von Willebrand factor A domain-containing protein 8	VWA8	98429.5	93210.9	96861.3	91051.9	93200.4	87838.6	-0.0845431	0.962492	-	-	12.8	21	-
27	Protein strawberry notch homolog 1	SBNO1	931298	940077	978747	917973	981335	996643	0.022439	0.216334	-	-	33.9	38	-
29	Cadherin-like and PC-esterase domain-containing protein 1	CPED1	46119.5	41713.3	46769.8	47089.5	45439.6	46077	0.0439803	0.316465	-	-	10.8	10	-
30	Isoprenoid synthase domain-containing protein	ISPD	175071	188048	172207	181926	177228	181668	0.0156932	0.129071	-	-	40.4	15	-
31	GTP-binding protein 10	GTPBP10	500317	505350	473028	511217	525703	508207	0.0638503	0.846591	-	-	66.1	27	-
32	WD repeat-containing protein 91	WDR91	192090	175209	192578	183115	191623	184764	0.000135529	0.000915167	-	-	30.1	20	-
36	Transmembrane protein 189	TMEM189	41694.8	46068.6	46134.6	45440.8	43618	44648.9	-0.000656391	0.00377272	-	-	13.9	3	-
39	CCR4-NOT transcription complex subunit 1	CNOT1	1.51244e+06	1.50948e+06	1.50664e+06	1.53504e+06	1.51701e+06	1.49081e+06	0.00444741	0.0525808	-	-	37.3	81	-
40	Microtubule-associated proteins 1A/1B light chain 3B;Microtubule-associated proteins 1A/1B light chain 3 beta 2;Microtubule-associated proteins 1A/1B light chain 3A	MAP1LC3B;MAP1LC3B2;MAP1LC3A	135643	136768	127750	146876	135541	137864	0.0705656	0.707375	-	-	22.4	3	-
42	Paralemmin-3	PALM3	32631.5	35155.6	35226.8	39483.1	38145.9	36359.5	0.146133	1.4027	-	-	18.3	12	-
43	Phosphoglycolate phosphatase	PGP	427432	423586	432287	416589	427394	404273	-0.0402729	0.51664	-	-	37.4	12	-
44	UPF0600 protein C5orf51	C5orf51	299402	331173	290434	297736	253977	296624	-0.120171	0.846119	-	-	49.3	11	-
45	RCC1 domain-containing protein 1	RCCD1	64271.9	71905.7	69451.5	69928.4	70143.5	74097.6	0.0597713	0.484675	-	-	24.7	10	-
46	Zinc finger protein 316	ZNF316	66936.7	68292.2	71738.2	57606.5	63616.3	67151.8	-0.138068	1.16713	-	-	9.2	6	-
47	TRPM8 channel-associated factor 2	TCAF2	30053	24013.9	32713.1	27927.9	33411.1	27396.3	0.0382556	0.117055	-	-	10.2	8	-
48	WAS/WASL-interacting protein family member 3	WIPF3	9424.12	6788.89	11009.1	8792.05	8948.55	8164.19	-0.0443336	0.103179	-	-	16.6	8	-
50	Tubulin alpha chain-like 3	TUBAL3	30770.4	31080.9	29619.5	32054.1	32760	23110.7	-0.0743712	0.246114	-	-	14.8	4	-
52	Structural maintenance of chromosomes flexible hinge domain-containing protein 1	SMCHD1	796907	699938	756284	742977	734316	695438	-0.0509754	0.441957	-	-	34.7	60	-
54	GATS-like protein 2	GATSL2	24002.8	26355.1	27203.4	26210.8	29263.2	27211.6	0.0928005	0.63582	-	-	12.2	3	-
58	Protein unc-119 homolog B	UNC119B	152803	147784	159174	142812	143455	146903	-0.0853973	1.05379	-	-	52.6	9	-
60	Probable methyltransferase-like protein 15	METTL15	37091	41312.9	40801.3	36271.7	39009.9	40790.5	-0.0384523	0.231066	-	-	15.5	6	-
62	Coiled-coil domain-containing protein 85C	CCDC85C	25478.2	25933.6	26815.8	23968.5	22007.9	22161.4	-0.199988	1.95548	-	-	18.6	8	-
65	Zinc finger protein 92 homolog	ZFP92	488.88	395.804	359.69	418.896	436.72	486.217	0.11796	0.289066	-	-	7.2	3	+
69	Zinc finger SWIM domain-containing protein 8	ZSWIM8	12631.3	11343.3	12432.5	11990.9	13157.4	12482	0.0482336	0.269817	-	-	5.4	8	-
70	TANK-binding kinase 1-binding protein 1	TBKBP1	4192.79	3554.43	3568.19	3437.45	3131.43	2900.3	-0.25612	1.3149	+	-	6.8	4	+
6188	Adenosine deaminase domain-containing protein 1	ADAD1	65664.4	85179.3	86554	37916.9	49565.8	33213.2	-0.985092	3.72345	+	-	5.6	3	-
74	PHD finger protein 20-like protein 1	PHF20L1	8905.76	7713.99	7940.22	7483.63	7965.46	7521.62	-0.0942853	0.538161	-	-	8.8	3	+
75	Small nuclear ribonucleoprotein G;Putative small nuclear ribonucleoprotein G-like protein 15	SNRPG;SNRPGP15	331548	340482	374506	345706	363627	447871	0.137768	0.748214	-	-	36.8	5	-
76	UPF0577 protein KIAA1324-like	KIAA1324L	60350.7	53821.5	60344.3	51431.4	51047.8	51385.2	-0.179641	1.81316	-	-	14.3	11	-
77	Nucleoside diphosphate-linked moiety X motif 19, mitochondrial	NUDT19	67437.6	57335.7	60775.9	56680.1	60643.9	55243.5	-0.102492	0.735622	-	-	37.6	10	-
79	MIF4G domain-containing protein	MIF4GD	151509	157160	160629	159095	159199	165375	0.0436953	0.471649	-	-	52.3	13	-
84	Golgi pH regulator A;Golgi pH regulator B	GPR89A;GPR89B	17037.7	17958.8	20422.2	17504.1	19988.9	21070.7	0.0795201	0.369043	-	-	11	3	-
86	Putative WAS protein family homolog 3;WAS protein family homolog 2;WAS protein family homolog 1	WASH3P;WASH2P;WASH1	51697.9	52146.9	55734.4	54223	54001.4	48993.2	-0.0222569	0.140155	-	-	23.1	9	-
88	Protein FAM195B	FAM195B	47811.4	48097.3	58408.6	51884.8	44838.3	39450.1	-0.18314	0.846292	-	-	39.2	3	-
206	Nascent polypeptide-associated complex subunit alpha;Nascent polypeptide-associated complex subunit alpha, muscle-specific form	NACA	741937	788599	761763	922765	885580	808897	0.189537	2.18696	-	-	29.8	5	-
207	Uncharacterized protein C11orf98	C11orf98	257370	283346	268421	292846	293535	303011	0.137382	1.79735	-	-	48.8	11	-
208	Connector enhancer of kinase suppressor of ras 3	CNKSR3	2602.97	3056.1	2885.1	3086.68	3088.33	2518.59	0.0216758	0.0651019	-	-	5.5	4	+
211		SLC35A4	197780	230174	222210	208228	178184	208158	-0.129779	0.87342	-	-	66	8	-
1488	Alcohol dehydrogenase class-3	ADH5	2.1654e+06	1.96913e+06	2.06953e+06	1.68935e+06	1.73136e+06	1.74001e+06	-0.264672	3.80255	+	-	42.8	17	-
213		SMCR7L	46810.4	56516.7	42581.2	51634.6	44527.8	42774.9	-0.0653062	0.241782	-	-	40	4	-
214	Deoxyribonuclease-2-alpha	DNASE2	51114.8	51892.2	59465.1	53247.8	49242.8	42659.3	-0.16527	0.950803	-	-	9.8	3	-
215	Alkyldihydroxyacetonephosphate synthase, peroxisomal	AGPS	1.04318e+06	895597	1.02369e+06	896056	985967	890325	-0.0940054	0.724073	-	-	57.1	32	-
216	UBX domain-containing protein 8	UBXN8	24778.2	22729	28064.7	27467.3	26750.9	25633.8	0.0843288	0.470145	-	-	16.7	3	-
217	Kinesin-like protein KIF2A	KIF2A	685656	632885	608304	670373	663632	661952	0.0526188	0.528992	-	-	36.2	26	-
219	Thymidine kinase 2, mitochondrial	TK2	5080.38	5247.87	5629.65	6766.29	6470.78	6036.08	0.272068	1.90134	+	-	23.2	3	+
220	ATP-dependent RNA helicase DDX39A	DDX39A	440867	423586	462256	412675	406675	435313	-0.0802525	0.92596	-	-	26.7	11	-
221	PDZ and LIM domain protein 1	PDLIM1	779391	766180	891512	796574	751493	766743	-0.0713247	0.579917	-	-	86.3	25	-
222	Cytosolic acyl coenzyme A thioester hydrolase	ACOT7	1.09966e+06	1.11118e+06	1.14276e+06	1.03883e+06	1.09318e+06	1.17174e+06	-0.0231777	0.19637	-	-	58.6	20	-
223	Unconventional myosin-Ic	MYO1C	152264	152250	144790	152306	151171	151650	0.0189755	0.182539	-	-	29.2	25	-
224	Synaptosomal-associated protein 23	SNAP23	527064	664700	605714	604682	560504	597953	-0.022127	0.105599	-	-	71.6	15	-
225	HCLS1-associated protein X-1	HAX1	55477.3	55140.2	52769.4	59771.6	53689.8	54784.3	0.041057	0.303222	-	-	26.2	6	-
226	AH receptor-interacting protein	AIP	412312	461622	414421	462616	414962	460781	0.055109	0.409148	-	-	56.7	19	-
227	GTP-binding protein 1	GTPBP1	189113	176993	196021	190631	194032	187633	0.0270136	0.230084	-	-	29.7	16	-
228	Syntaxin-binding protein 3	STXBP3	276976	251609	278630	251868	257664	244904	-0.0963058	1.04705	-	-	30.7	19	-
230	Armadillo repeat protein deleted in velo-cardio-facial syndrome	ARVCF	6376.02	5671.54	6275.76	6778.72	6085.79	6216.25	0.0587707	0.285133	-	-	5.1	4	+
231	Small acidic protein	SMAP	286671	312835	359287	351208	315573	252417	-0.0679424	0.226336	-	-	16.4	5	-
232	Ras-related protein Rab-27B	RAB27B	15052.2	15013.8	16776.9	13250.1	14157.5	14340.5	-0.165026	1.26551	-	-	23.9	4	-
233	AP-3 complex subunit beta-1	AP3B1	437426	429200	445357	443591	444405	428141	0.00451331	0.0439333	-	-	30.5	30	-
234	Galectin-8	LGALS8	161918	151594	157701	151570	137088	141011	-0.133923	1.50366	-	-	26.8	9	-
235	NADH dehydrogenase [ubiquinone] iron-sulfur protein 8, mitochondrial	NDUFS8	122514	113742	125808	107344	106721	102738	-0.191624	2.25637	-	-	31.9	6	-
236	Tumor necrosis factor receptor superfamily member 10A	TNFRSF10A	48390.3	50781.9	52920.4	51891.9	51021.8	47392.7	-0.0171901	0.108166	-	-	11.8	5	-
1310	Annexin A2;Putative annexin A2-like protein	ANXA2;ANXA2P2	2.1868e+06	2.05084e+06	2.00141e+06	2.34715e+06	2.40787e+06	2.67627e+06	0.25095	2.73617	+	-	69.6	34	-
238	26S proteasome non-ATPase regulatory subunit 11	PSMD11	1.71289e+06	1.71881e+06	1.68839e+06	1.67241e+06	1.66562e+06	1.75023e+06	-0.00931954	0.104791	-	-	64.2	31	-
241	26S proteasome non-ATPase regulatory subunit 9	PSMD9	434092	461265	452094	502840	431943	442454	0.0287487	0.190997	-	-	48	12	-
527	AP-5 complex subunit zeta-1	AP5Z1	78948.4	84871.6	88331.2	66757.8	69366.7	71641.7	-0.278378	2.94175	+	-	17.8	10	-
243	Menin	MEN1	76593	76913.2	74999.7	86436.8	79770.9	84068	0.130578	1.56877	-	-	22.1	11	-
244	E3 SUMO-protein ligase CBX4	CBX4	20038.4	19018	21737.7	19452.7	30099.2	20114.1	0.169189	0.51153	-	-	7.3	3	-
245	Tail-anchored protein insertion receptor WRB	WRB	6582.28	5518.26	6529.76	6873.93	6980.71	5046.47	0.00998352	0.024566	-	-	21.4	3	+
246	Membrane-associated progesterone receptor component 1	PGRMC1	714219	810381	792756	736553	710647	820011	-0.0320924	0.195165	-	-	43.6	13	-
247	Transcription elongation factor SPT5	SUPT5H	1.3702e+06	1.29967e+06	1.33755e+06	1.36529e+06	1.38117e+06	1.3613e+06	0.0359843	0.510929	-	-	48.5	46	-
248	Transcription initiation factor TFIID subunit 4	TAF4	67467.5	65312.4	72148.2	65547.5	73570.8	66475.9	0.00399734	0.0216402	-	-	19.7	16	-
249	DNA fragmentation factor subunit alpha	DFFA	250635	297864	271546	291560	254309	299028	0.0430735	0.222207	-	-	16.9	7	-
251	Regulatory factor X-associated protein	RFXAP	22559.7	21749.9	27076.7	27358.2	25786.1	21329.7	0.0598745	0.211527	-	-	21	4	-
252	Huntingtin-interacting protein 1	HIP1	161918	149781	155168	140833	146508	136275	-0.140153	1.70376	-	-	16.8	17	-
253	Chloride intracellular channel protein 1	CLIC1	3.66556e+06	3.87585e+06	3.88074e+06	3.46123e+06	3.48038e+06	3.59498e+06	-0.116121	1.98621	-	-	85.5	18	-
254	Eukaryotic translation initiation factor 3 subunit F	EIF3F	661538	645252	663044	677277	683074	691816	0.0591281	0.969605	-	-	40.9	13	-
255	NEDD4-like E3 ubiquitin-protein ligase WWP2	WWP2	115722	112902	105269	112695	113596	105534	-0.00858898	0.0567911	-	-	16.3	12	-
256	Cell division cycle 7-related protein kinase	CDC7	3548.87	3189.99	3421.44	3487.5	3652.68	3168.6	0.0198258	0.0732305	-	-	11.5	5	+
257	Phosphatidylinositol 4,5-bisphosphate 3-kinase catalytic subunit delta isoform	PIK3CD	3826.37	3914.34	4138.87	3965.7	4264.07	3794.97	0.0166365	0.0666348	-	-	3.4	3	+
258	Pyruvate dehydrogenase protein X component, mitochondrial	PDHX	551331	581441	553169	573616	562634	552652	0.00279343	0.0257741	-	-	52.7	25	-
259	Sulfhydryl oxidase 1	QSOX1	12689.3	14068.4	14369.2	15523.5	14357.9	14495.3	0.110942	0.754881	-	-	15.7	7	-
260	Dynactin subunit 6	DCTN6	405511	416612	408820	410972	415824	409525	0.0063517	0.0675528	-	-	35.3	7	-
261	Acetyl-coenzyme A transporter 1	SLC33A1	27427.2	26257.7	28528.2	29229.6	29506.2	27058.9	0.0612701	0.445724	-	-	16.6	8	-
262	Neural Wiskott-Aldrich syndrome protein	WASL	131505	141137	142716	132705	138168	137038	-0.0253802	0.216201	-	-	31.7	12	-
263	Importin-5	IPO5	2.98208e+06	2.81629e+06	3.02697e+06	2.81808e+06	2.84116e+06	2.93972e+06	-0.0370407	0.452599	-	-	57.8	51	-
264	DNA-directed RNA polymerase, mitochondrial	POLRMT	183498	151884	163894	154214	152719	153053	-0.113881	0.906345	-	-	22.2	22	-
265	Eukaryotic elongation factor 2 kinase	EEF2K	130924	123320	133436	133574	134679	123933	0.0164763	0.118534	-	-	29.8	19	-
266	C-C chemokine receptor-like 2	CCRL2	4428.41	4566.93	4690.12	4820.76	5090.13	4474.17	0.0703151	0.354299	-	-	7.6	3	+
267	Histone deacetylase complex subunit SAP18	SAP18	138828	123021	116021	112624	113555	107247	-0.176922	1.5078	-	-	39.9	9	-
268	Insulin-like growth factor 2 mRNA-binding protein 3	IGF2BP3	672933	620181	589096	635669	581764	584930	-0.0615612	0.501888	-	-	41.6	22	-
271	RNA 3-terminal phosphate cyclase	RTCA	339519	353427	341215	364368	362723	380931	0.0994032	1.48473	-	-	34.4	10	-
272	Phosphatidylinositol 4-phosphate 3-kinase C2 domain-containing subunit alpha	PIK3C2A	43820.5	42454.1	45064	47571.3	46298.5	45133.9	0.0819271	0.816647	-	-	8.2	12	-
273	Interferon-related developmental regulator 1	IFRD1	80946.4	68425.3	78150.5	77298.8	90663.2	76406	0.102299	0.570022	-	-	33.3	13	-
274	Phosphatidylinositol 3-kinase regulatory subunit beta	PIK3R2	168942	196460	184762	196683	190854	196580	0.0890081	0.793117	-	-	30.6	17	-
275	Golgi integral membrane protein 4	GOLIM4	293265	307520	302350	299919	313714	302113	0.0200031	0.205289	-	-	31.8	22	-
276	Beta-mannosidase	MANBA	162357	159282	164607	159432	167445	145479	-0.0441141	0.341013	-	-	16.4	12	-
277	Agrin;Agrin N-terminal 110 kDa subunit;Agrin C-terminal 110 kDa subunit;Agrin C-terminal 90 kDa fragment;Agrin C-terminal 22 kDa fragment	AGRN	70788.3	62129	70341	71786.5	66679	68679	0.0292231	0.179789	-	-	12.8	19	-
280	Exocyst complex component 5	EXOC5	380995	370019	375379	378689	368591	351078	-0.036964	0.409549	-	-	36.4	26	-
282	High mobility group nucleosome-binding domain-containing protein 4	HMGN4	31102.2	33537.9	27789.8	36467.8	37047.1	31123.6	0.178877	1.05342	-	-	41.1	5	-
283	Cytochrome c oxidase subunit NDUFA4	NDUFA4	288015	302417	292282	301480	286629	291928	-0.00439332	0.0386614	-	-	46.9	4	-
284	26S proteasome non-ATPase regulatory subunit 14	PSMD14	883692	742894	792849	739117	720939	708110	-0.154698	1.48154	-	-	46.5	14	-
1227	Apolipoprotein B-100;Apolipoprotein B-48	APOB	274612	280548	263429	233420	241805	199696	-0.282827	2.42532	+	-	1.5	8	-
287	Importin subunit alpha-4	KPNA3	226210	270979	241980	255595	269254	248258	0.0679787	0.464781	-	-	33	12	-
288	Serine/threonine-protein kinase 25	STK25	65911.6	57820	61952.6	60645.7	64054.5	59523.9	-0.0100296	0.0577369	-	-	14.6	6	-
291	Krev interaction trapped protein 1	KRIT1	18666.6	17881.7	18533.4	20080.1	20595.4	19469.1	0.126736	1.1902	-	-	11.4	8	-
293	Pescadillo homolog	PES1	654156	617461	589669	651215	628654	659032	0.0599539	0.650638	-	-	37.7	23	-
294	Receptor-binding cancer antigen expressed on SiSo cells	EBAG9	37139.1	37257.6	41505	39129.9	39083.7	40409.8	0.0352609	0.236092	-	-	32.4	4	-
297	Membrane-associated phosphatidylinositol transfer protein 1	PITPNM1	8441.31	10488.6	10245.4	11165.6	11592.3	10840.3	0.209765	1.22852	-	-	3.3	3	-
298	U3 small nucleolar ribonucleoprotein protein MPP10	MPHOSPH10	213927	176154	167985	170089	185599	158368	-0.113511	0.579159	-	-	28.9	18	-
299	Nucleolar protein 56	NOP56	440071	389602	365085	371599	391782	368899	-0.0736484	0.521488	-	-	56.7	26	-
300	ATP-dependent RNA helicase DDX3X;ATP-dependent RNA helicase DDX3Y	DDX3X;DDX3Y	1.12778e+06	1.06478e+06	1.03542e+06	1.10299e+06	1.03166e+06	1.13129e+06	0.0167019	0.133814	-	-	52.6	36	-
301	Ribonuclease T2	RNASET2	334310	401447	365995	374688	332699	284055	-0.157383	0.796299	-	-	50.4	15	-
302	Pirin	PIR	144426	151671	147079	150416	161681	152496	0.0676697	0.751337	-	-	50	10	-
303	Peroxisomal targeting signal 2 receptor	PEX7	85483	85343.3	82935.9	86522.9	88018	85314.5	0.0342532	0.344598	-	-	36.8	9	-
304	Importin subunit alpha-3	KPNA4	664722	757576	680178	737884	705330	755815	0.0665572	0.589771	-	-	34	12	-
305	E3 ubiquitin-protein ligase TRIM38	TRIM38	49233	54126.3	51253.1	50783.6	48969.6	52133.3	-0.0250462	0.175674	-	-	11.6	5	-
306	Transcription factor E2F3	E2F3	39156.1	38830.9	37091.2	43738.8	44104	40594.5	0.157862	1.62775	-	-	16.2	5	-
307	Serine/threonine-protein phosphatase 6 catalytic subunit;Serine/threonine-protein phosphatase 6 catalytic subunit, N-terminally processed	PPP6C	454917	516211	486305	493310	507102	502934	0.0465712	0.430145	-	-	38.7	12	-
308	Nucleoside diphosphate kinase, mitochondrial	NME4	19386.5	21600.4	21312.7	23003	20590.3	25902.1	0.153011	0.871652	-	-	19.8	3	-
309	Cocaine esterase	CES2	23902.4	24298.5	25481.6	25875.4	27391.7	24654.5	0.0798983	0.613141	-	-	5.7	3	-
310	Lysosomal alpha-mannosidase;Lysosomal alpha-mannosidase A peptide;Lysosomal alpha-mannosidase B peptide;Lysosomal alpha-mannosidase C peptide;Lysosomal alpha-mannosidase D peptide;Lysosomal alpha-mannosidase E peptide	MAN2B1	257685	289954	263692	277983	283077	272260	0.0402983	0.343953	-	-	24.1	21	-
311	Pyridoxal kinase	PDXK	270946	289539	274154	282446	246063	247711	-0.107029	0.94881	-	-	48.7	14	-
312	Acyl-CoA desaturase	SCD	279962	319047	308581	290885	292434	308646	-0.0233775	0.165411	-	-	24.8	10	-
313	AT-rich interactive domain-containing protein 1A	ARID1A	848527	790441	818681	829637	820734	786277	-0.0121629	0.113802	-	-	23.3	42	-
314	Suppressor of cytokine signaling 2	SOCS2	127142	135658	129815	128933	143486	141279	0.0744038	0.684656	-	-	43.4	9	-
315	Cyclin-dependent kinase 2-associated protein 1;Cyclin-dependent kinase 2-associated protein 2	CDK2AP1;CDK2AP2	50994.6	39695.2	53951.6	37311.7	45870.6	37630.8	-0.253954	1.11801	-	-	50.6	3	-
316	C2 domain-containing protein 2-like	C2CD2L	36746	35222.1	37456.2	38011.8	33931.4	37252.1	-0.00429437	0.0236514	-	-	17.6	9	-
317	Transmembrane protein 194A	TMEM194A	103406	98384.3	98822.3	98727.6	97549.8	93632.8	-0.052301	0.537983	-	-	12.7	5	-
318	F-BAR domain only protein 1	FCHO1	276379	287764	256411	281745	251921	275748	-0.0197587	0.12658	-	-	24.9	20	-
321	TRAF-type zinc finger domain-containing protein 1	TRAFD1	219376	224608	258372	239001	240465	228466	0.0148529	0.0848386	-	-	29.2	14	-
322	Cytochrome c oxidase subunit 7A-related protein, mitochondrial	COX7A2L	167914	168013	175838	168927	175982	168522	0.00473954	0.0393313	-	-	40.4	5	-
323	Acyl carrier protein, mitochondrial	NDUFAB1	149801	145131	164738	148278	132103	130424	-0.162467	1.37898	-	-	21.2	4	-
324	Ubiquitin domain-containing protein UBFD1	UBFD1	397077	407804	403556	406233	416146	423745	0.0441772	0.601674	-	-	31.1	9	-
326	Citron Rho-interacting kinase	CIT	412445	386274	394726	379266	376411	375699	-0.0765259	1.10146	-	-	25	50	-
327	Coatomer subunit epsilon	COPE	130393	139440	148365	126706	128541	152826	-0.0386838	0.191304	-	-	41.6	12	-
329	Carboxy-terminal domain RNA polymerase II polypeptide A small phosphatase 2	CTDSP2	10793.4	13184.8	13076.2	9804.43	9755.91	14731.6	-0.133734	0.358883	-	-	10.7	3	-
330	AP-3 complex subunit delta-1	AP3D1	379129	385839	364569	394174	370533	348900	-0.0218775	0.167522	-	-	28.4	26	-
331	Copper chaperone for superoxide dismutase	CCS	140329	135272	147314	145323	141793	135841	0.000463857	0.00316627	-	-	29.9	9	-
332	Ectonucleotide pyrophosphatase/phosphodiesterase family member 3;Alkaline phosphodiesterase I;Nucleotide pyrophosphatase	ENPP3	32999.7	34237.2	31824.5	30639.6	29701.4	30919.2	-0.117908	1.1811	-	-	21.7	13	-
333	Segment polarity protein dishevelled homolog DVL-1;Putative segment polarity protein dishevelled homolog DVL1P1	DVL1;DVL1P1	8706.71	8356.16	7689.04	9010.25	8869.62	8188.14	0.0754009	0.417059	-	-	7.3	4	+
334	Segment polarity protein dishevelled homolog DVL-2	DVL2	58161.1	55888.7	63673.4	58075	58050.7	55732.6	-0.0465169	0.334517	-	-	12	6	-
335	Chromodomain-helicase-DNA-binding protein 1	CHD1	155150	154353	135548	153566	138740	148234	-0.0131914	0.0731685	-	-	17.6	28	-
336	Golgi SNAP receptor complex member 2	GOSR2	63216.1	62069.2	63195.8	68040.9	71414.7	72344.4	0.167835	2.13655	-	-	39	7	-
337	Torsin-1A	TOR1A	330678	293301	318367	281399	276285	301174	-0.133041	1.36649	-	-	24.1	8	-
338	Torsin-1B	TOR1B	127167	123359	131654	130539	137545	139959	0.0943519	1.08766	-	-	12.8	4	-
339	Syntaxin-16	STX16	41474.2	40381.1	43354.4	39323.3	40476.4	38227.3	-0.0850021	0.806022	-	-	9.9	3	-
340	Disintegrin and metalloproteinase domain-containing protein 10	ADAM10	939177	877877	939995	873135	872702	903503	-0.0569481	0.732369	-	-	44.7	29	-
341	ATP-binding cassette sub-family D member 4	ABCD4	7441.59	7062.08	7677.78	8450.5	6919.22	7626.46	0.0480891	0.208316	-	-	7.1	4	+
342	Etoposide-induced protein 2.4 homolog	EI24	29683.1	29388.9	29435.6	27754.8	27570.3	23814.5	-0.164926	1.30336	-	-	16.8	6	-
343	Tumor protein p53-inducible protein 11	TP53I11	25820.7	20485.2	26129.9	21406.7	25899.3	19206	-0.12543	0.442082	-	-	13.8	3	-
344	Histone-lysine N-methyltransferase 2D	KMT2D	172865	158839	168782	168598	154931	169667	-0.0214849	0.15585	-	-	8.7	38	-
347	tRNA (cytosine(38)-C(5))-methyltransferase	TRDMT1	2861.82	3113.01	3935.16	4190.64	4734.95	3769.38	0.364394	1.49164	+	-	14.5	4	+
348	Apoptotic protease-activating factor 1	APAF1	52109.2	44863.8	50724.8	46229.6	45867.5	45547.7	-0.098705	0.772995	-	-	12.9	11	-
349	Serine/threonine-protein kinase RIO3	RIOK3	260505	260069	263523	273378	285538	259372	0.0604897	0.677496	-	-	38.4	16	-
352	Acyl-coenzyme A thioesterase 8	ACOT8	46933.1	46997.6	50672.3	49957.4	48929.1	46323.7	0.00625079	0.0383114	-	-	31	8	-
353	CDP-diacylglycerol--inositol 3-phosphatidyltransferase	CDIPT	55764.3	61029.3	58412.3	60792.1	64750.4	60032.6	0.0831341	0.751302	-	-	26.8	4	-
355	Protein arginine N-methyltransferase 5;Protein arginine N-methyltransferase 5, N-terminally processed	PRMT5	1.86989e+06	1.88482e+06	1.83683e+06	1.91199e+06	1.83065e+06	1.9238e+06	0.0189292	0.232981	-	-	45.2	32	-
357	Serine/threonine-protein kinase Chk1	CHEK1	418176	401081	399052	419251	402334	410650	0.0165118	0.171667	-	-	43.9	21	-
360	Fucose-1-phosphate guanylyltransferase	FPGT	83044.7	86798	83345.9	81726.7	85777.9	73132.8	-0.0762433	0.567263	-	-	17.3	8	-
361	Tripeptidyl-peptidase 1	TPP1	216706	198380	214872	203125	231233	189160	-0.0187178	0.0927517	-	-	26.3	10	-
362	Transcription elongation regulator 1	TCERG1	1.14411e+06	1.09343e+06	1.10579e+06	1.13263e+06	1.12599e+06	1.16194e+06	0.0330768	0.447237	-	-	32.5	47	-
363	Kinetochore protein NDC80 homolog	NDC80	537937	549482	530405	532779	503779	518258	-0.0575347	0.801408	-	-	48.8	32	-
365	Apolipoprotein L1	APOL1	20863.6	19812.9	22882.5	23431.6	24748.6	22660.8	0.158112	1.21172	-	-	8.2	3	-
367	Protein unc-13 homolog B	UNC13B	23899.9	26392.7	24882.9	26505.4	27552.7	26364.4	0.0982559	0.835646	-	-	7.5	9	-
368	SH2 domain-containing protein 1B	SH2D1B	8481.95	8092.33	8069.99	4814.37	6119.33	5733.21	-0.571151	3.3476	+	-	19.7	3	+
369	DNA-directed RNA polymerase III subunit RPC1	POLR3A	375563	375682	376664	398167	413311	390363	0.0911911	1.42352	-	-	34.5	43	-
371	Proteasome subunit alpha type-7	PSMA7	1.71439e+06	1.8117e+06	1.81693e+06	1.7331e+06	1.76958e+06	1.82061e+06	-0.005121	0.048916	-	-	25.8	9	-
373	Secretory carrier-associated membrane protein 3	SCAMP3	628977	713916	655969	688085	668223	702651	0.0444451	0.392681	-	-	40.1	15	-
375	5-oxoprolinase	OPLAH	531269	521064	543392	508226	542382	539743	-0.00528062	0.0467811	-	-	30.7	35	-
376	Transcription regulator protein BACH1	BACH1	118036	113414	125067	118214	121874	115915	-0.00122048	0.00820508	-	-	32.7	21	-
377	[3-methyl-2-oxobutanoate dehydrogenase [lipoamide]] kinase, mitochondrial	BCKDK	9981.45	7923.71	8192.72	8098.93	8491.07	7577.45	-0.104793	0.465918	-	-	14.3	3	+
378	Microsomal glutathione S-transferase 3	MGST3	173056	185743	210453	171837	175920	228899	0.010877	0.0331343	-	-	39.5	6	-
379	Gem-associated protein 2	GEMIN2	111558	111002	111865	113609	108362	111261	-0.00541957	0.045738	-	-	30	8	-
381	PDZ domain-containing protein GIPC1	GIPC1	116236	112410	112925	130681	150558	117814	0.217229	1.54947	-	-	23.7	8	-
382	Inhibitor of nuclear factor kappa-B kinase subunit beta	IKBKB	239372	249081	235965	255418	247465	251312	0.0583725	0.752666	-	-	32.5	22	-
383	Mitochondrial import inner membrane translocase subunit Tim23;Putative mitochondrial import inner membrane translocase subunit Tim23B	TIMM23;TIMM23B	256607	267072	275074	280343	298022	268380	0.0834285	0.874246	-	-	32.5	6	-
384	Histone acetyltransferase type B catalytic subunit	HAT1	743529	848773	814975	767246	760716	809846	-0.0406094	0.329465	-	-	48.2	15	-
386	Peripheral plasma membrane protein CASK	CASK	8041.89	6343.52	8952.94	7646.73	8607.28	6565.86	-0.0265978	0.0656471	-	-	8.5	7	+
387	Cytochrome b-c1 complex subunit 8	UQCRQ	164356	169382	175275	175324	187198	194485	0.129174	1.46376	-	-	54.9	6	-
388	Myosin regulatory light chain 12A;Myosin regulatory light chain 12B;Myosin regulatory light polypeptide 9	MYL12A;MYL12B;MYL9	451682	494092	533483	489086	507746	389269	-0.100189	0.454307	-	-	66.7	10	-
389	Hepatocyte growth factor-regulated tyrosine kinase substrate	HGS	890244	991078	972554	979822	940374	1.04523e+06	0.0555066	0.474497	-	-	32.3	26	-
390	Aurora kinase A	AURKA	269362	253461	279512	297878	317868	311999	0.210157	2.63354	-	-	50.6	21	-
391	Ras-related protein Rab-7L1	RAB29	148996	161762	164870	143734	153373	164786	-0.0431414	0.292253	-	-	38.4	8	-
393	Down syndrome critical region protein 3	DSCR3	133470	131105	139385	128765	132031	132931	-0.0366773	0.373586	-	-	31	7	-
394	Protein phosphatase 1 regulatory subunit 12A	PPP1R12A	902934	839204	836903	878193	852991	823467	-0.0133074	0.115385	-	-	46.2	50	-
395	Very long-chain acyl-CoA synthetase	SLC27A2	267405	258043	271564	271434	260312	256297	-0.0164243	0.153739	-	-	33.4	21	-
396	Cyclin-G-associated kinase	GAK	414145	406386	405489	419215	396455	381963	-0.0347894	0.355362	-	-	29.4	31	-
398	Heterogeneous nuclear ribonucleoprotein D-like	HNRNPDL	1.17405e+06	1.11504e+06	1.12447e+06	1.1919e+06	1.11197e+06	1.11952e+06	0.00381481	0.0330791	-	-	55.3	19	-
399	Exportin-1	XPO1	2.41802e+06	2.69156e+06	2.517e+06	2.55542e+06	2.56106e+06	2.83983e+06	0.0607085	0.52751	-	-	45.5	45	-
400	TATA-binding protein-associated factor 172	BTAF1	112056	116819	121238	121657	123608	122499	0.0716722	0.818576	-	-	13.6	22	-
402	Zinc finger protein 609	ZNF609	183871	184074	175407	178963	173697	170895	-0.0534462	0.621341	-	-	18.8	22	-
403	Zinc finger protein 646	ZNF646	21110.7	20083.9	19788.9	22371.2	22092	22883.7	0.143593	1.4069	-	-	3	5	-
4674	Rho GTPase-activating protein 22	ARHGAP22	26031.4	29124.6	31893	22475	22790.9	22992.1	-0.345937	2.66304	+	-	21.9	11	-
405	Microtubule-associated serine/threonine-protein kinase 4	MAST4	21829.8	20162.1	22647.9	21699.5	20974.5	19960.3	-0.0446291	0.27218	-	-	1	3	-
406	Protein transport protein Sec16A	SEC16A	171862	157353	171672	170054	169813	171649	0.0314937	0.281545	-	-	19	32	-
407	Plexin-B2	PLXNB2	345233	331761	352033	329299	330933	336198	-0.04606	0.582042	-	-	20.1	29	-
408	Protein KHNYN	KHNYN	7240.3	6475.1	7265.86	6994.79	6105.73	6130.5	-0.126546	0.68991	-	-	7.2	4	+
409	U2 snRNP-associated SURP motif-containing protein	U2SURP	1.57298e+06	1.4599e+06	1.4053e+06	1.58101e+06	1.50953e+06	1.53363e+06	0.06055	0.650578	-	-	34.1	42	-
410	Histone-lysine N-methyltransferase SETD1A	SETD1A	94556.3	87149.1	93915	88430.7	94780	98628.3	0.0317053	0.222381	-	-	10	12	-
411	Synaptojanin-2	SYNJ2	99532.5	101944	103561	99641.6	99968.6	97235.2	-0.0391919	0.414673	-	-	14.5	17	-
414	Uncharacterized protein KIAA0355	KIAA0355	4565.09	3724.6	4398.96	4226.14	4306.96	3556.9	-0.0694199	0.242312	-	-	3.9	4	+
415	Kinesin-like protein KIF3B;Kinesin-like protein KIF3B, N-terminally processed	KIF3B	84695.1	79644.1	84800.3	83373.6	89319.3	81198.2	0.0266983	0.196161	-	-	16.6	12	-
416	Phosphoribosylformylglycinamidine synthase	PFAS	1.51799e+06	1.40549e+06	1.52118e+06	1.3676e+06	1.49582e+06	1.44241e+06	-0.0457893	0.448122	-	-	45.1	51	-
418	Centrosomal protein of 290 kDa	CEP290	161503	168611	164551	171553	164548	169657	0.031998	0.340671	-	-	12.6	30	-
419	Serine/threonine-protein phosphatase 6 regulatory ankyrin repeat subunit A	ANKRD28	333945	344003	329383	339548	333135	339985	0.00779883	0.0779822	-	-	20.2	21	-
420	Rho guanine nucleotide exchange factor 11	ARHGEF11	2043.81	2446.63	2482.76	2892.44	2637.29	3033.31	0.29941	1.49317	+	-	2	3	+
421	Mitochondrial ribonuclease P protein 3	KIAA0391	108573	112497	113760	103173	97292.2	103367	-0.140435	1.79034	-	-	24.7	12	-
422	Inhibitor of nuclear factor kappa-B kinase subunit alpha	CHUK	196892	205730	211419	208893	210971	207838	0.0323342	0.338628	-	-	29.4	19	-
423	U6 snRNA-associated Sm-like protein LSm1	LSM1	78978.3	76880.4	81150.3	80959.1	73531.3	72871.7	-0.0612526	0.513801	-	-	48.9	5	-
424	FYN-binding protein	FYB	40331.4	45155.1	43016.6	39156.5	38245.6	41313.7	-0.113507	0.984499	-	-	13.9	9	-
425	Niemann-Pick C1 protein	NPC1	205518	205470	209927	202025	205903	214143	0.00233119	0.0198852	-	-	12.1	13	-
426	1-acyl-sn-glycerol-3-phosphate acyltransferase beta	AGPAT2	20379.2	25086.6	24993.6	25623.4	27925.5	26810.2	0.195415	1.21553	-	-	15.1	4	-
427	Sphingolipid delta(4)-desaturase DES1	DEGS1	30092.8	25248.7	27678.1	24364.2	24001.9	23669	-0.201154	1.60938	-	-	15.8	4	-
428	Secretory carrier-associated membrane protein 1	SCAMP1	152637	153398	163209	158988	160601	143911	-0.0188432	0.128854	-	-	34	9	-
429	Secretory carrier-associated membrane protein 2	SCAMP2	37209.6	38161.4	38833.7	41931.3	42289.7	45534.2	0.183395	1.97772	-	-	16.4	5	-
431	Actin-related protein 2/3 complex subunit 1B	ARPC1B	599833	550919	550523	524811	502553	543612	-0.114517	1.35479	-	-	44.4	15	-
432	Actin-related protein 2/3 complex subunit 2	ARPC2	958584	959544	973398	955420	989768	900139	-0.024304	0.243874	-	-	52	23	-
433	Actin-related protein 2/3 complex subunit 3	ARPC3	269163	255130	269087	235372	231721	252582	-0.141235	1.77677	-	-	41	8	-
435	Zinc finger and BTB domain-containing protein 7B	ZBTB7B	29915.3	25110.7	27829.2	29262.5	31440	25304.6	0.051754	0.217413	-	-	16.3	7	-
436	DNA-directed RNA polymerases I and III subunit RPAC1	POLR1C	176515	186785	177762	189842	181092	182473	0.0326979	0.32837	-	-	46.8	12	-
437	Phospholipid scramblase 1	PLSCR1	124206	129600	120769	139945	142323	133169	0.149407	1.86365	-	-	27.8	7	-
438	Transcription intermediary factor 1-alpha	TRIM24	260936	275793	268524	291631	278736	295716	0.104973	1.44878	-	-	23.2	20	-
439	Axin-1	AXIN1	15394.7	14427.3	13795	16518.2	15949	14040.2	0.0905699	0.513011	-	-	3.9	3	-
440	Membrane-associated progesterone receptor component 2	PGRMC2	428560	465471	433413	453183	439898	421908	-0.0132452	0.106617	-	-	40.1	10	-
441	Centrin-3	CETN3	107826	139044	119718	141250	124096	111849	0.0424552	0.153074	-	-	44.3	7	-
443	Ephrin type-B receptor 6	EPHB6	29612.6	31697.3	30518.4	32222.7	30453.3	31577.6	0.0377759	0.2825	-	-	13.1	10	-
444	Ral guanine nucleotide dissociation stimulator-like 2	RGL2	799.37	919.087	1233.4	1002.8	694.332	805.151	-0.230928	0.540377	-	-	4.5	3	+
446	WD repeat-containing protein 46	WDR46	65699.3	58299.4	60740.3	57398.8	61944.2	57523	-0.0619604	0.463524	-	-	21.8	12	-
447	NF-kappa-B-repressing factor	NKRF	534370	450808	416561	444070	442328	432093	-0.0805447	0.458861	-	-	38.8	28	-
448	Dihydroxyacetone phosphate acyltransferase	GNPAT	374518	386225	394464	351598	346366	390352	-0.0877886	0.883544	-	-	36.6	23	-
449	Laminin subunit alpha-5	LAMA5	7905.04	7753.54	8942.8	9318.16	9606.36	8045.11	0.131264	0.671663	-	-	1.7	6	+
450	Protein CASC3	CASC3	130352	144793	145756	172707	165565	139535	0.178797	1.19361	-	-	26.7	16	-
451	28S ribosomal protein S12, mitochondrial	MRPS12	92847.8	80025.2	88030.9	75079.5	80806.3	78612.2	-0.151897	1.35698	-	-	44.9	6	-
452	Neurosecretory protein VGF;Neuroendocrine regulatory peptide-1;Neuroendocrine regulatory peptide-2;Antimicrobial peptide VGF[554-577]	VGF	13552.7	15699.6	14707.9	13046.8	12772.1	12031.1	-0.214149	1.62308	-	-	6.3	3	-
454	Chloride intracellular channel protein 2	CLIC2	385615	379135	395571	376098	378862	363244	-0.053362	0.717807	-	-	79.4	19	-
455	Peroxisomal acyl-coenzyme A oxidase 3	ACOX3	10736.2	12121.8	11179.9	11418.5	12817.8	10776.3	0.0387982	0.173118	-	-	12.8	5	-
456	Protein RER1	RER1	348476	336257	353713	335866	417486	343524	0.0722743	0.417986	-	-	41.3	7	-
457	Surfeit locus protein 4	SURF4	163775	187103	168473	185298	214294	184548	0.168456	1.30015	-	-	22.3	6	-
458	Serine palmitoyltransferase 1	SPTLC1	236113	212820	234867	212851	220910	210366	-0.0849194	0.871735	-	-	30.9	14	-
459	Serine palmitoyltransferase 2	SPTLC2	192248	194347	200572	209683	211532	212131	0.109437	1.693	-	-	37.4	19	-
460	Fanconi anemia group G protein	FANCG	4132.33	4280.62	4089.98	4708.33	4128.75	4227.86	0.0613256	0.290614	-	-	4	4	+
463	Phosphomannomutase 2	PMM2	713663	789322	705249	726925	679055	704106	-0.0642883	0.614095	-	-	52.4	14	-
465	DNA-directed RNA polymerase III subunit RPC7	POLR3G	52275.1	80924.2	61856.9	85802.3	68870.3	71785.1	0.232318	0.794735	-	-	22.4	6	-
466	Transmembrane 9 superfamily member 1	TM9SF1	30592.9	32348.5	35540.2	30181.8	34750.9	31612.7	-0.0283726	0.13893	-	-	18.6	8	-
467	High mobility group protein B3	HMGB3	450413	535852	522148	571628	547398	510550	0.114058	0.836875	-	-	66	14	-
468	Protein phosphatase 1G	PPM1G	1.168e+06	1.28983e+06	1.28069e+06	1.25198e+06	1.30359e+06	1.26337e+06	0.0319422	0.302731	-	-	51.5	28	-
469	Phosphatidylinositol 3,4,5-trisphosphate 5-phosphatase 2	INPPL1	329035	320909	318771	348892	338182	332627	0.0738542	1.0766	-	-	36.1	35	-
472	Eukaryotic translation initiation factor 3 subunit D	EIF3D	1.13997e+06	1.07896e+06	1.14567e+06	1.08968e+06	1.12111e+06	1.11055e+06	-0.0182406	0.20211	-	-	64.9	26	-
473	Eukaryotic translation initiation factor 3 subunit H	EIF3H	1.01548e+06	1.0232e+06	1.01618e+06	1.02809e+06	998097	1.05565e+06	0.0123136	0.139008	-	-	40.3	16	-
474	Histone deacetylase 3	HDAC3	62363.5	58546.3	56604.2	55208.8	54093.8	53820.5	-0.120891	1.27898	-	-	29.7	9	-
475	Nuclear valosin-containing protein-like	NVL	107627	101847	91124.5	100724	95543.3	100413	-0.0159241	0.0890918	-	-	22.5	16	-
476	Branched-chain-amino-acid aminotransferase, mitochondrial	BCAT2	648566	643188	636922	656726	688568	624370	0.0292268	0.293274	-	-	44.6	16	-
479	Importin-8	IPO8	435269	469561	440760	469741	451706	466147	0.0449406	0.506667	-	-	27.1	27	-
480	Syntaxin-7	STX7	539156	575132	576992	560536	560847	589037	0.0165419	0.153186	-	-	51.5	11	-
481	High affinity copper uptake protein 1	SLC31A1	73362.6	76388.5	80864.1	81561.6	75058	79220	0.0326206	0.238434	-	-	19.5	3	-
482	Multidrug resistance-associated protein 4	ABCC4	623569	648725	641557	676070	701892	717562	0.130598	2.10876	-	-	32.2	37	-
483	Multidrug resistance-associated protein 5	ABCC5	78723.7	81661.2	77956.3	83920.2	80143.7	82368.4	0.0481952	0.487806	-	-	14.6	17	-
484	DNA-directed RNA polymerase I subunit RPA34	CD3EAP	284672	281021	271320	322094	305531	290226	0.131998	1.62603	-	-	31.8	11	-
485	Prolyl 4-hydroxylase subunit alpha-2	P4HA2	133984	125462	146441	127877	133495	121879	-0.0808796	0.609907	-	-	26.1	12	-
486	Melanoma-associated antigen B2	MAGEB2	478886	493562	456007	465553	431984	453268	-0.0805595	0.950765	-	-	37.3	13	-
487	Synaptobrevin homolog YKT6	YKT6	448589	456934	451119	447655	462175	452505	0.0059575	0.0628401	-	-	68.2	13	-
488	Nucleoporin-like protein 2	NUPL2	99499.3	96503.3	88430.6	105090	98382.7	95386	0.071975	0.568417	-	-	23.2	9	-
489	Actin-related protein 2/3 complex subunit 5	ARPC5	264925	264699	269237	264584	265806	263035	-0.00982119	0.104381	-	-	66.2	9	-
490	DNA-directed RNA polymerase II subunit RPB4	POLR2D	127175	118488	133690	111852	108445	111220	-0.192826	2.18817	-	-	62	6	-
492	Transcription factor MafG	MAFG	20195.1	18566.6	21318.3	19065.8	20464.6	18383.5	-0.0520911	0.293679	-	-	19.8	4	-
493	3-phosphoinositide-dependent protein kinase 1;Putative 3-phosphoinositide-dependent protein kinase 2	PDPK1;PDPK2P	279738	284272	276960	297106	298105	285304	0.0660909	0.933023	-	-	42.5	19	-
495	Period circadian protein homolog 1	PER1	3717.23	3474.66	3679	3469.66	3232.79	2990.18	-0.167535	0.931088	-	-	5	3	+
496	RING finger protein 113A	RNF113A	444002	480336	526474	541831	482603	435643	0.00695035	0.02791	-	-	40.5	15	-
497	Lysine-specific demethylase 6A	KDM6A	94506.5	91736.9	89873.7	90608.3	89916.5	92422.4	-0.0164489	0.143394	-	-	15.3	17	-
498	Intermediate conductance calcium-activated potassium channel protein 4	KCNN4	497.969	582.955	578.006	616.032	558.51	775.793	0.223245	0.650772	-	-	7	3	+
499	Pre-mRNA-splicing factor ATP-dependent RNA helicase DHX15	DHX15	2.0473e+06	2.04621e+06	2.08032e+06	2.10544e+06	2.09828e+06	2.12801e+06	0.0364532	0.614233	-	-	55.8	48	-
500	mRNA cap guanine-N7 methyltransferase	RNMT	587458	588029	566652	605614	593925	600935	0.0476834	0.702262	-	-	36.8	24	-
501	Zinc finger ZZ-type and EF-hand domain-containing protein 1	ZZEF1	223274	228631	229162	272544	252627	259733	0.204105	2.92876	-	-	11.4	33	-
502	TELO2-interacting protein 1 homolog	TTI1	206123	192958	206061	191412	198342	194980	-0.0489558	0.535958	-	-	20.7	22	-
503	Plexin-B1	PLXNB1	3039.47	2279.07	3182.17	2897.76	3171.1	2462.25	0.0125407	0.0280403	-	-	2.6	5	+
504	Ribosomal RNA-processing protein 8	RRP8	88394.1	70963.3	68274.9	66961	72252.8	69301.3	-0.117706	0.612624	-	-	19.7	9	-
505	E3 ubiquitin-protein ligase Praja-2	PJA2	36860.5	34401.2	37258.2	36991.4	34884.8	32389.7	-0.0589233	0.392736	-	-	13.2	8	-
506	Signal-induced proliferation-associated 1-like protein 1	SIPA1L1	15852.6	15477.8	16497.3	16683.2	15290.5	15802.7	-0.00197559	0.0101858	-	-	2.9	4	-
507	Zinc finger and BTB domain-containing protein 24	ZBTB24	43755.8	43164.1	39441.7	43116.8	38524.9	42128.9	-0.0300579	0.176929	-	-	10.8	7	-
508	Cytochrome b5 type B	CYB5B	289657	318121	292460	268329	250228	325146	-0.101278	0.529678	-	-	74.7	8	-
509	U4/U6 small nuclear ribonucleoprotein Prp4	PRPF4	636192	609329	612404	598346	582542	598242	-0.0623645	0.94463	-	-	56.8	25	-
510	D-3-phosphoglycerate dehydrogenase	PHGDH	422505	437226	414084	423989	405449	440937	-0.00438342	0.0351206	-	-	39.8	19	-
511	NADH dehydrogenase [ubiquinone] iron-sulfur protein 4, mitochondrial	NDUFS4	90169	89928.2	93169.1	110805	102392	87162.7	0.129475	0.813957	-	-	26.9	5	-
512	Rho GTPase-activating protein 6	ARHGAP6	265315	246332	255735	254344	252398	248526	-0.0223606	0.219451	-	-	34	21	-
513	PHD finger protein 1	PHF1	2168.05	2299.81	2600.23	2418.32	2807.82	2093.34	0.044235	0.123809	-	-	12.5	4	+
515	Cytoplasmic dynein 1 light intermediate chain 2	DYNC1LI2	157995	174138	170068	170284	176148	181854	0.0737662	0.737364	-	-	31.7	14	-
516	26S proteasome non-ATPase regulatory subunit 3	PSMD3	2.3088e+06	2.24059e+06	2.2372e+06	2.19098e+06	2.21512e+06	2.16475e+06	-0.0465172	0.780485	-	-	64.6	38	-
517	RNA binding protein fox-1 homolog 2;RNA binding protein fox-1 homolog 1;RNA binding protein fox-1 homolog 3	RBFOX2;RBFOX1;RBFOX3	12578.2	12900.2	14977.2	13631.6	12965.2	13411.8	-0.0119955	0.0515712	-	-	7.1	3	-
518	Bifunctional 3-phosphoadenosine 5-phosphosulfate synthase 1;Sulfate adenylyltransferase;Adenylyl-sulfate kinase	PAPSS1	592609	622371	609476	578141	573642	589409	-0.0671945	1.03377	-	-	48.6	27	-
519	Zinc finger HIT domain-containing protein 1	ZNHIT1	24613.2	23825.8	26313.8	23712.9	26037.4	21769.3	-0.0664084	0.368812	-	-	24	4	-
520	Centromere/kinetochore protein zw10 homolog	ZW10	392839	432847	406746	429065	419210	444600	0.0698186	0.768606	-	-	43.4	27	-
521	Kunitz-type protease inhibitor 1	SPINT1	44291.6	43229.7	46065.2	37648.9	40764.1	38668.9	-0.190551	2.05309	-	-	16.8	8	-
522	Beta-1,4-galactosyltransferase 5	B4GALT5	625.087	594.628	476.35	485.883	445.703	539.949	-0.199516	0.576737	-	-	11.9	4	+
523	U4/U6.U5 tri-snRNP-associated protein 1	SART1	415356	350755	355224	348546	365112	331585	-0.0981583	0.709729	-	-	45	34	-
524	Glycosylphosphatidylinositol anchor attachment 1 protein	GPAA1	39483.7	37090.7	38525	40069.6	41170.1	38538.9	0.0574376	0.489459	-	-	10.6	8	-
525	Death-associated protein kinase 3	DAPK3	28768.3	23298.2	23879.9	26052.9	23511.7	24651.4	-0.0280003	0.117199	-	-	13.9	5	-
526	Zinc finger and BTB domain-containing protein 43	ZBTB43	14504	13765.5	13277	15763.9	12731.6	15196	0.0674285	0.312943	-	-	10.9	5	-
7637	ADP-ribosylation factor-like protein 15	ARL15	87125.2	77894.3	91230.5	66358.5	73005.8	70663.4	-0.284956	2.50963	+	-	40.2	5	-
529	CBP80/20-dependent translation initiation factor	CTIF	19567.3	22079.8	21416.8	24327.8	22877.1	23756.7	0.171645	1.47513	-	-	8.7	5	-
530	Inositol hexakisphosphate and diphosphoinositol-pentakisphosphate kinase 2	PPIP5K2	1.1116e+06	1.10327e+06	1.10795e+06	1.10494e+06	1.11789e+06	1.1252e+06	0.0108712	0.138515	-	-	32.8	40	-
534	LYR motif-containing protein 1	LYRM1	19794.5	19799.4	18308.2	21301.9	19584.9	18594.1	0.0375077	0.207027	-	-	32	4	-
7918	Armadillo repeat-containing X-linked protein 3	ARMCX3	83567.2	89108.3	81495.6	63825.1	70427.1	59061.6	-0.397581	3.32212	+	-	15.8	5	-
536	WD repeat-containing protein 62	WDR62	46926.5	51263.3	46075.5	47984.8	48140.9	47242.1	-0.00747173	0.0463353	-	-	10.7	12	-
537	Heterogeneous nuclear ribonucleoprotein R	HNRNPR	744483	624252	642017	611222	624084	643512	-0.0938577	0.73537	-	-	3	3	-
539	U4/U6 small nuclear ribonucleoprotein Prp3	PRPF3	647413	566470	605864	567795	615963	536833	-0.0809981	0.621093	-	-	39.1	26	-
540	Thioredoxin-like protein 1	TXNL1	1.29398e+06	1.2634e+06	1.29514e+06	1.25721e+06	1.30078e+06	1.24531e+06	-0.0187074	0.231462	-	-	61.2	17	-
541	Tumor protein D54	TPD52L2	663188	734270	742922	786316	746353	694437	0.0572902	0.439165	-	-	76.7	15	-
542	ER membrane protein complex subunit 8	EMC8	220736	202846	222097	209177	212082	192627	-0.0729127	0.6547	-	-	68.6	14	-
212		ASNSD1	36687.9	35949.5	45004	35356.8	30926.9	25381	-0.365577	1.65621	+	-	42.7	4	-
544	ERI1 exoribonuclease 3	ERI3	434979	449776	437710	396055	390068	416429	-0.137544	2.10632	-	-	51.6	8	-
545	52 kDa repressor of the inhibitor of the protein kinase	PRKRIR	24133.8	20539.3	24370.6	23586.9	24282.3	21572.2	0.0108267	0.0449352	-	-	18.3	11	-
546	Synaptojanin-1	SYNJ1	123128	121970	126211	126440	132197	122096	0.0355423	0.334474	-	-	15.4	23	-
547	Acidic fibroblast growth factor intracellular-binding protein	FIBP	43834.6	49452.6	42038.9	52409.2	45839.4	52086.9	0.152496	1.03391	-	-	27.5	10	-
548	Eukaryotic translation initiation factor 4 gamma 3	EIF4G3	134988	110249	127591	119971	139259	109641	-0.0172955	0.0618809	-	-	14.8	19	-
550	Protein CBFA2T2	CBFA2T2	24116.4	24286.9	22718.3	24280.8	27239	23663.9	0.0780445	0.513714	-	-	15	7	-
551	Peptidyl-prolyl cis-trans isomerase H	PPIH	754236	749994	782256	677543	681443	773368	-0.103158	1.02385	-	-	72.9	13	-
554	Serine protease HTRA2, mitochondrial	HTRA2	66488.8	68389.6	71945.5	69860.9	72326.6	76286.3	0.0788807	0.725691	-	-	22.5	9	-
555	Protein Mis18-beta	OIP5	65872.6	59636.4	66132.7	65273.3	69090.5	63357.5	0.0457525	0.325852	-	-	40.6	7	-
556	Aflatoxin B1 aldehyde reductase member 2	AKR7A2	635819	643371	626450	644738	644045	648341	0.0237202	0.318546	-	-	49.6	17	-
557	Band 4.1-like protein 2	EPB41L2	910813	861893	912793	859647	868559	812694	-0.0799565	1.06169	-	-	46.4	39	-
558	Trans-Golgi network integral membrane protein 2	TGOLN2	236038	275185	268243	292332	287366	241530	0.0732457	0.384904	-	-	8	4	-
559	DNA repair protein RAD51 homolog 3	RAD51C	22417.8	21129.6	22925.6	24569.2	26323	24059.1	0.172961	1.5655	-	-	18.4	6	-
4563	Putative Polycomb group protein ASXL2	ASXL2	4616.18	5226.75	3861.13	10609.3	20417.9	7623.37	1.3826	2.70231	+	-	2.7	3	-
561	Beta-1,4-glucuronyltransferase 1	B4GAT1	45594.5	57729.3	47459.5	59211.7	54430.3	60750.8	0.216112	1.33837	-	-	19.3	7	-
562	Mediator of RNA polymerase II transcription subunit 7	MED7	3853.41	3606.53	3833.35	3732.14	2863.17	4027.35	-0.102634	0.333327	-	-	27.5	3	+
564	Bcl-2-like protein 11	BCL2L11	18216.3	20067.5	19327.2	20407.5	19983.7	20997.4	0.0924704	0.736869	-	-	39.8	3	-
566	Carbohydrate sulfotransferase 10	CHST10	5982.07	5815.66	7255.07	6815.19	7628.66	6921.98	0.170596	0.845957	-	-	13.2	4	+
567	DNA repair protein XRCC3	XRCC3	40540.4	38362.1	45813.7	36284.1	38640.2	35686.7	-0.169997	1.27899	-	-	12.4	3	-
568	DNA repair protein XRCC2	XRCC2	5499.54	5509.97	5171.28	4736.9	4524.02	4956.7	-0.186983	1.28045	-	-	11.4	3	+
242	Copper transport protein ATOX1	ATOX1	195681	227927	219554	194554	161650	177087	-0.271385	2.06376	+	-	50	5	-
570	E3 ubiquitin-protein ligase RNF13	RNF13	50326.9	51578.7	54006.1	48267.9	45434.4	49789.9	-0.120175	1.17531	-	-	23.1	8	-
572	Density-regulated protein	DENR	452736	535041	469500	539834	485926	482203	0.0511499	0.312551	-	-	50.5	11	-
573	Exportin-T	XPOT	479168	492250	481426	474205	484639	461596	-0.0327282	0.409919	-	-	27.3	22	-
575	2-deoxynucleoside 5-phosphate N-hydrolase 1	DNPH1	147619	149588	147323	152670	173240	153095	0.105252	1.01206	-	-	43.7	7	-
576	Mitochondrial import inner membrane translocase subunit TIM44	TIMM44	1.13507e+06	1.13954e+06	1.15853e+06	1.15836e+06	1.17283e+06	1.17174e+06	0.0290684	0.437072	-	-	57.1	30	-
579	Charged multivesicular body protein 2a	CHMP2A	247807	245213	262754	236606	257809	252819	-0.016691	0.131157	-	-	37.8	11	-
580	Cytoplasmic protein NCK2	NCK2	55538.7	47970	56189.5	56022.5	59194.1	49719.7	0.0464516	0.221206	-	-	32.9	12	-
581	Pleiotropic regulator 1	PLRG1	380498	373164	340614	394254	376110	386091	0.0811277	0.859005	-	-	45.3	20	-
584	Regulator of G-protein signaling 10	RGS10	253049	277809	279249	275729	272660	274644	0.024287	0.207599	-	-	40.7	6	-
585	BUB3-interacting and GLEBS motif-containing protein ZNF207	ZNF207	298083	329938	317598	368653	373036	341791	0.196527	2.27316	-	-	23.5	13	-
586	NADH dehydrogenase [ubiquinone] 1 beta subcomplex subunit 5, mitochondrial	NDUFB5	165641	217142	182022	201360	187780	241891	0.160786	0.697972	-	-	31.2	8	-
587	NADH dehydrogenase [ubiquinone] 1 beta subcomplex subunit 3	NDUFB3	72721.5	80951.2	74393.6	89392.6	89491.7	81333.4	0.190381	1.8387	-	-	48	5	-
589	NADH dehydrogenase [ubiquinone] 1 alpha subcomplex subunit 2	NDUFA2	143995	117243	140164	114274	122123	113707	-0.192163	1.40083	-	-	27.3	3	-
590	ATPase ASNA1	ASNA1	441116	440863	448998	436678	439846	479665	0.0257992	0.237408	-	-	40.8	12	-
591	Mitotic checkpoint serine/threonine-protein kinase BUB1	BUB1	68930.5	64589.9	73760.2	62898.7	69345.9	65776.3	-0.0649612	0.466925	-	-	12.6	11	-
592	Mitotic checkpoint protein BUB3	BUB3	896962	915006	860670	972723	946377	982981	0.119106	1.94198	-	-	53.1	15	-
594	Alpha-actinin-4	ACTN4	5.98074e+06	4.84195e+06	4.68899e+06	5.7713e+06	5.46796e+06	5.10354e+06	0.082068	0.419842	-	-	49.4	48	-
595	Maleylacetoacetate isomerase	GSTZ1	121270	125867	120000	120716	120503	113294	-0.0508012	0.514602	-	-	25.9	6	-
596	Probable 18S rRNA (guanine-N(7))-methyltransferase	WBSCR22	195233	187315	190579	209399	210036	205196	0.124279	1.93109	-	-	30.6	7	-
598	Glutamyl-tRNA(Gln) amidotransferase subunit C, mitochondrial	GATC	16447.2	13171.3	17711.5	14211.1	15163.8	13218.8	-0.143226	0.613784	-	-	27.9	3	-
599	HIV Tat-specific factor 1	HTATSF1	900114	880202	897377	907236	885850	845777	-0.0216118	0.239091	-	-	54	44	-
601	Adapter protein CIKS	TRAF3IP2	7255.48	7351.96	6701.19	7398.8	7464.77	7434.94	0.0666979	0.398288	-	-	8.2	4	+
602	Integral membrane protein 2A	ITM2A	113010	116008	125836	113458	113628	109806	-0.0735996	0.711052	-	-	20.1	5	-
605	AP-1 complex subunit gamma-1	AP1G1	516589	500729	525733	528307	555509	504616	0.0409996	0.41601	-	-	30.3	27	-
606	Syntaxin-6	STX6	154005	150572	149904	137505	145148	138927	-0.108713	1.50111	-	-	43.5	8	-
608	Synaptogyrin-2	SYNGR2	262595	265403	273779	263075	278642	276419	0.0289043	0.302357	-	-	21	6	-
609	Small glutamine-rich tetratricopeptide repeat-containing protein alpha	SGTA	931464	1.0479e+06	1.05775e+06	915222	835086	912037	-0.188904	1.91891	-	-	39.6	14	-
610	Lipoyl synthase, mitochondrial	LIAS	151534	155144	153375	143974	132810	150505	-0.108447	1.13122	-	-	34.4	10	-
612	Mitochondrial carnitine/acylcarnitine carrier protein	SLC25A20	361215	382193	399887	353524	381448	369116	-0.0497943	0.465202	-	-	42.5	13	-
613	Asparagine--tRNA ligase, cytoplasmic	NARS	1.02933e+06	979599	1.03486e+06	969529	1.02565e+06	1.10559e+06	0.0251047	0.195025	-	-	47.1	29	-
614	Speckle-type POZ protein	SPOP	535.623	689.597	560.975	664.375	814.835	1371.83	0.613874	1.34486	+	-	11	3	+
615	Sjoegren syndrome nuclear autoantigen 1	SSNA1	29729.5	34881.6	33875.6	37367.6	31166.8	33433	0.049486	0.231061	-	-	41.2	5	-
616	Peroxisomal membrane protein PMP34	SLC25A17	16073.2	16831.2	16697.1	17085.2	17748.8	17855.2	0.0871414	0.730413	-	-	19.2	5	-
617	Cleavage and polyadenylation specificity factor subunit 5	NUDT21	634865	614152	578728	687615	654202	660353	0.132214	1.78621	-	-	52.9	12	-
618	LanC-like protein 1	LANCL1	259833	250934	275974	245719	238960	244677	-0.108257	1.36507	-	-	34.8	11	-
619	Striatin	STRN	348376	338331	362627	348644	362516	344897	0.0094646	0.0829366	-	-	43.5	26	-
620	U3 small nucleolar RNA-interacting protein 2	RRP9	232107	220345	216805	246198	252565	240209	0.14327	1.99409	-	-	32.4	14	-
621	Protein SCO2 homolog, mitochondrial	SCO2	85167.9	77799.7	77096.8	83059.5	83566.8	76934.4	0.0213191	0.138707	-	-	36.8	7	-
623	A-kinase anchor protein 8	AKAP8	200765	176202	179432	189425	196743	168130	-0.00622454	0.0298413	-	-	23.6	13	-
624	Putative GTP-binding protein 6	GTPBP6	34787.9	26210.4	33354.9	42796.5	135281	28783.2	0.817995	0.910657	-	-	17.6	6	-
625	Glucose-6-phosphate translocase	SLC37A4	104293	108243	106648	119128	109546	106370	0.0684551	0.630656	-	-	11.4	5	-
626	Zinc finger and BTB domain-containing protein 14	ZBTB14	3682.15	3492.89	3321.98	3415.62	3342.46	3093.88	-0.0915101	0.450382	-	-	9.6	4	+
627	Isocitrate dehydrogenase [NAD] subunit beta, mitochondrial	IDH3B	311063	335967	316744	328838	328617	338024	0.0473557	0.537144	-	-	41.3	14	-
628	Nardilysin	NRD1	1.82735e+06	1.78662e+06	1.80943e+06	1.77738e+06	1.79337e+06	1.85445e+06	0.00029851	0.00315427	-	-	37.2	44	-
631	Probable phospholipid-transporting ATPase IIB	ATP9B	8824.48	8287.09	8885.85	9240.96	9081.27	8142.11	0.0241514	0.112697	-	-	2.9	3	-
632	Putative adenosylhomocysteinase 2	AHCYL1	798781	745084	771071	681075	700075	668071	-0.175581	2.72639	-	-	24.2	12	-
633	Kinesin-like protein KIF1C	KIF1C	41674.1	38395.8	39145.2	42898.5	41342.5	41286.9	0.0751005	0.680545	-	-	9.1	11	-
635	Exostosin-like 3	EXTL3	14093.5	12268.4	13658.9	13785.1	14868.9	12206.5	0.0277493	0.11151	-	-	9.7	8	-
636	Origin recognition complex subunit 5	ORC5	111376	105928	107868	114815	110896	106659	0.0312487	0.27833	-	-	18.9	10	-
637	NADH dehydrogenase [ubiquinone] iron-sulfur protein 5	NDUFS5	7876.1	9392.38	7769.26	10068.9	7320.1	8602.14	0.047213	0.140062	-	-	50.9	6	+
638	Retinal rod rhodopsin-sensitive cGMP 3,5-cyclic phosphodiesterase subunit delta	PDE6D	55679.7	60303.9	56816.3	60661.7	58635.4	62293.6	0.0719777	0.67202	-	-	38	5	-
640	Peroxisome biogenesis factor 1	PEX1	108166	114600	116143	111124	112807	107257	-0.0328878	0.294125	-	-	11.4	16	-
642	Double-strand-break repair protein rad21 homolog	RAD21	266244	275002	254909	273502	254372	278524	0.0180389	0.13998	-	-	43.7	24	-
645	Putative pre-mRNA-splicing factor ATP-dependent RNA helicase DHX16	DHX16	516697	469436	478939	498430	507019	489179	0.0299016	0.283489	-	-	45.7	43	-
646	Sjoegren syndrome/scleroderma autoantigen 1	SSSCA1	175992	180100	204241	191111	171651	152775	-0.123094	0.705925	-	-	63.8	9	-
647	Glia maturation factor gamma	GMFG	156817	181055	161783	162493	154276	158254	-0.0704739	0.572286	-	-	38	6	-
648	SH3 domain-binding protein 5	SH3BP5	89032.7	92798.1	98953.7	104380	97726.3	83874	0.0218538	0.0981173	-	-	24.8	13	-
649	Mediator of RNA polymerase II transcription subunit 14	MED14	59863	64065.1	60304.9	64562.5	62854	65029.2	0.0634364	0.623779	-	-	13.1	14	-
650	Phosphoribosyl pyrophosphate synthase-associated protein 2	PRPSAP2	374236	390885	379526	390199	368778	384832	-0.0012333	0.0106969	-	-	52.3	17	-
651	SWI/SNF-related matrix-associated actin-dependent regulator of chromatin subfamily A member 5	SMARCA5	969947	901626	871583	886925	882039	853517	-0.0636664	0.707225	-	-	31.2	36	-
652	Adenylate cyclase type 3	ADCY3	5033.94	5372.99	4721.84	5335.96	5082.86	5252.24	0.0525206	0.256379	-	-	4.1	4	+
653	Uncharacterized protein KIAA0513	KIAA0513	52356.4	56850.5	56694.3	56960.5	56432.6	62949.9	0.0873174	0.697031	-	-	14.6	6	-
656	Nucleolar pre-ribosomal-associated protein 1	URB1	262296	256596	243734	257751	263615	275253	0.0630543	0.69965	-	-	23.2	43	-
657	E3 ubiquitin-protein ligase MGRN1	MGRN1	23187.5	20379.1	24321.8	20193.6	23490.9	20318.4	-0.0846333	0.42482	-	-	13.4	5	-
658	Zinc finger C3H1 domain-containing protein	ZFC3H1	107569	91374.2	91779.4	83897.2	90658	91087.1	-0.126949	0.930837	-	-	11.8	18	-
659	tRNA wybutosine-synthesizing protein 4	LCMT2	73068.2	74110.9	74950.9	71942.7	69851.7	75229.6	-0.0341439	0.302166	-	-	27	14	-
660	Intron-binding protein aquarius	AQR	639418	648397	700455	692504	694789	702032	0.0726682	0.913558	-	-	27.9	45	-
661	Dynamin-like 120 kDa protein, mitochondrial;Dynamin-like 120 kDa protein, form S1	OPA1	984875	957914	958479	972280	1.01547e+06	938464	0.0117224	0.113731	-	-	47.9	50	-
662	Zinc finger E-box-binding homeobox 2	ZEB2	40551.1	39400	43993.4	39608.2	40110.8	37339.8	-0.0815742	0.648803	-	-	13.1	13	-
663	Germinal-center associated nuclear protein	MCM3AP	135867	113028	126512	116856	131927	115543	-0.0417451	0.214644	-	-	17.1	27	-
665	Kinesin-like protein KIF1B	KIF1B	468784	442156	451991	430707	436107	410145	-0.0940838	1.29677	-	-	11.5	16	-
949	Galactosylgalactosylxylosylprotein 3-beta-glucuronosyltransferase 3	B3GAT3	19713.3	21370.8	19911.8	24525.7	25687.5	23768.1	0.278652	2.66206	+	-	16.1	6	-
668	Lysine-specific histone demethylase 1A	KDM1A	918028	934077	900088	914069	901148	978131	0.0206493	0.203843	-	-	41	30	-
669	TBC1 domain family member 4	TBC1D4	308094	321845	306169	334881	334776	332999	0.0994319	1.56393	-	-	27.7	27	-
672	Fatty acid desaturase 1	FADS1	243395	248223	261600	229764	235044	246308	-0.0829164	0.969875	-	-	37.6	14	-
674	Ecotropic viral integration site 5 protein homolog	EVI5	11038.9	10288	10418.9	10116.8	12081.4	10008.5	0.0160037	0.0633449	-	-	12.7	8	-
675	Mannosyl-oligosaccharide 1,2-alpha-mannosidase IB	MAN1A2	84562.4	90193.5	83984.9	93314.7	90969.6	95390.1	0.112719	1.31088	-	-	22.6	12	-
676	Long-chain-fatty-acid--CoA ligase 4	ACSL4	420656	448725	444945	387891	385063	413777	-0.147499	1.98377	-	-	46.4	25	-
677	Sorting nexin-3	SNX3	108788	102658	109510	116191	130234	101407	0.109113	0.629832	-	-	56.8	10	-
679	Syntaxin-10	STX10	49405.5	46217.2	50340.1	48788.8	46981.8	40120.8	-0.107268	0.664652	-	-	27.3	6	-
680	Protein O-GlcNAcase	MGEA5	439698	440381	454487	413092	449214	446963	-0.0284935	0.274408	-	-	31.9	27	-
681	Vinexin	SORBS3	54725.1	56927.7	61168.1	55255.9	59075.7	58977	0.0049112	0.0286834	-	-	22.5	6	-
684	Pre-mRNA-processing factor 17	CDC40	73119.6	70237.9	68172.6	80290.1	78710.5	70968.9	0.119088	1.0736	-	-	30.2	16	-
685	Beta-1,4-galactosyltransferase 3;N-acetyllactosamine synthase;Beta-N-acetylglucosaminylglycopeptide beta-1,4-galactosyltransferase;Beta-N-acetylglucosaminyl-glycolipid beta-1,4-galactosyltransferase	B4GALT3	37849.1	40493	43913.6	41927.7	45375.2	45146.2	0.117272	0.901039	-	-	15.3	5	-
687	Ran-binding protein 6	RANBP6	44290.8	43098.5	47476.4	47314.9	48214.6	48555.7	0.096517	0.932016	-	-	14.4	15	-
688	Nuclear export mediator factor NEMF	NEMF	982719	991560	945249	1.0194e+06	1.01257e+06	1.01115e+06	0.0601186	0.967221	-	-	26.4	28	-
690	GDP-mannose 4,6 dehydratase	GMDS	379320	398505	405367	373756	379787	391003	-0.0475929	0.561563	-	-	51.1	18	-
691	Glycylpeptide N-tetradecanoyltransferase 2	NMT2	34279.5	37584.6	36243	37144	37268.3	36093.3	0.0325399	0.236695	-	-	17.7	7	-
692	Cyclin-T1	CCNT1	301600	299041	291269	298454	299787	291763	-0.00302635	0.0287278	-	-	20	11	-
693	Mitotic checkpoint serine/threonine-protein kinase BUB1 beta	BUB1B	442244	435644	442899	484321	474689	492357	0.135893	2.40986	-	-	36.9	39	-
694	Procollagen-lysine,2-oxoglutarate 5-dioxygenase 3	PLOD3	718864	697006	678498	747583	725073	736033	0.0769657	1.19095	-	-	44	27	-
695	Eukaryotic translation initiation factor 4E type 2	EIF4E2	74581	61145.1	73293.9	63007.8	69010.5	86479.6	0.0566564	0.184832	-	-	39.6	9	-
696	Cyclin-T2	CCNT2	16738.3	14325	15898.7	15507.5	16326	14779.1	-0.00896789	0.0395638	-	-	12.4	6	-
697	Protein diaphanous homolog 1	DIAPH1	2.77374e+06	2.86548e+06	2.85686e+06	2.71878e+06	2.72474e+06	2.7097e+06	-0.0592769	1.10272	-	-	43.1	61	-
699	Tetraspanin-3	TSPAN3	151932	150369	163040	154897	178661	161825	0.0886046	0.724394	-	-	21.7	5	-
701	Exocyst complex component 3	EXOC3	170244	171736	167900	166761	163218	152692	-0.0800637	0.924552	-	-	32.3	24	-
705	Cell cycle checkpoint protein RAD1	RAD1	101556	88116.6	98156.1	88735.1	95915.1	86764.4	-0.0834447	0.612553	-	-	23.8	7	-
706	Tyrosine-protein kinase JAK2	JAK2	30934.6	35086.1	32912.9	34864.4	36670.1	37901.2	0.146607	1.25563	-	-	8.8	7	-
707	Protein arginine N-methyltransferase 3	PRMT3	188607	196981	199990	177428	182224	182308	-0.111349	1.57759	-	-	38	20	-
709	Importin subunit alpha-7	KPNA6	272730	266474	271602	279447	276732	277987	0.0410408	0.558823	-	-	16.2	11	-
710	UDP-glucose 6-dehydrogenase	UGDH	412959	417432	411926	398753	403310	419473	-0.0246539	0.287624	-	-	47.6	20	-
711	Protein-tyrosine sulfotransferase 2	TPST2	108946	101761	128051	97423.2	107230	104904	-0.124461	0.753445	-	-	17.5	6	-
712	Catenin delta-1	CTNND1	389206	342353	378118	345866	344497	345020	-0.0978238	1.04018	-	-	41.9	34	-
713	Protein-S-isoprenylcysteine O-methyltransferase	ICMT	37869.8	45014.3	45122.2	43541	48519.9	51897	0.170445	1.02181	-	-	6.3	3	-
714	Melanoma-associated antigen C1	MAGEC1	89903.6	89836.6	92530.1	89037.6	86484.1	94306.6	-0.0137982	0.104564	-	-	5.5	5	-
716	Sorting nexin-2	SNX2	652920	664352	676181	655563	670996	743154	0.052145	0.480205	-	-	32.6	18	-
717	Dolichol-phosphate mannosyltransferase subunit 1	DPM1	303839	296532	302838	297860	315719	314672	0.0390257	0.453905	-	-	38.5	10	-
718	General vesicular transport factor p115	USO1	1.25152e+06	1.35012e+06	1.33258e+06	1.28774e+06	1.29092e+06	1.28329e+06	-0.0259709	0.294775	-	-	45	41	-
719	Thiamine transporter 1	SLC19A2	16730	13598.6	15193	14030.9	13637.2	13931.9	-0.124922	0.751219	-	-	11.7	3	-
723	6-phosphofructo-2-kinase/fructose-2,6-bisphosphatase 2;6-phosphofructo-2-kinase;Fructose-2,6-bisphosphatase	PFKFB2	619588	634940	641050	593777	610833	594310	-0.0754848	1.2461	-	-	5.7	3	-
725	Coiled-coil domain-containing protein 22	CCDC22	256408	236599	253324	249037	261922	245678	0.0201345	0.167412	-	-	51.5	28	-
726	Polyglutamine-binding protein 1	PQBP1	370462	419525	431536	466369	450315	347497	0.0406141	0.143041	-	-	44.7	12	-
727	Mitochondrial import inner membrane translocase subunit Tim17-B	TIMM17B	120806	133604	134412	139626	151555	140144	0.150337	1.50294	-	-	51.7	7	-
728	H/ACA ribonucleoprotein complex subunit 4	DKC1	763591	708678	687562	733145	722103	721679	0.0127467	0.108043	-	-	48.8	27	-
729	Eukaryotic translation initiation factor 5B	EIF5B	2.98689e+06	2.88343e+06	2.79943e+06	3.12945e+06	3.0255e+06	3.04569e+06	0.086097	1.42054	-	-	48.3	77	-
732	DNA/RNA-binding protein KIN17	KIN	186757	177958	173211	189203	200637	179233	0.0803753	0.766494	-	-	38.7	15	-
733	DnaJ homolog subfamily A member 2	DNAJA2	950788	815416	892751	854403	887969	844869	-0.0369212	0.27766	-	-	42	19	-
734	Bromodomain-containing protein 4	BRD4	693294	705678	718986	740564	756987	789786	0.110638	1.74855	-	-	21.1	29	-
735	Protein CutA	CUTA	120192	151208	144067	123405	110315	115512	-0.245184	1.6746	-	-	26.9	4	-
736	Oligophrenin-1	OPHN1	43495.4	34853.7	41750.8	39663.2	33357.1	32164.8	-0.1909	0.967872	-	-	3	3	-
855	Barrier-to-autointegration factor;Barrier-to-autointegration factor, N-terminally processed	BANF1	313103	297082	345456	258914	220338	261662	-0.368701	2.83118	+	-	58.4	7	-
739	F-box-like/WD repeat-containing protein TBL1X;F-box-like/WD repeat-containing protein TBL1Y	TBL1X;TBL1Y	134640	139112	139066	140079	154505	138741	0.0683867	0.64385	-	-	13.5	7	-
741	Checkpoint protein HUS1	HUS1	72056.4	55244.4	72261.7	55189.3	65246.8	54880.3	-0.180534	0.816468	-	-	27.9	8	-
5662	Ubiquitin carboxyl-terminal hydrolase BAP1	BAP1	52166.5	48822.7	64367.8	39397	45719	41598.5	-0.376534	2.17401	+	-	18.5	11	-
745	Nibrin	NBN	388526	406010	402411	412028	420321	408101	0.0516545	0.715709	-	-	30.6	24	-
746	mRNA-capping enzyme;Polynucleotide 5-triphosphatase;mRNA guanylyltransferase	RNGTT	107478	114552	112963	122287	120440	122984	0.127057	1.70245	-	-	28.6	16	-
747	ATP-binding cassette sub-family B member 7, mitochondrial	ABCB7	266211	278252	282646	265684	269316	292527	-0.000124531	0.000853489	-	-	18.6	15	-
749	SLIT-ROBO Rho GTPase-activating protein 2	SRGAP2	378839	370087	381487	359168	376463	372604	-0.028758	0.336986	-	-	33.7	28	-
751	Immunoglobulin superfamily member 3	IGSF3	65405.7	69312.8	67060.7	69569	66245.9	70382.7	0.031164	0.260514	-	-	15.6	15	-
753	Putative tyrosine-protein phosphatase auxilin	DNAJC6	135710	127218	132029	133379	134025	133819	0.023211	0.221109	-	-	18.7	15	-
754	Glycosaminoglycan xylosylkinase	FAM20B	141457	134115	151658	136369	143330	162960	0.0489064	0.276755	-	-	40.3	13	-
755	DENN domain-containing protein 4B	DENND4B	42914.8	36361.4	40358.4	41780.4	43091.4	41088.8	0.0774063	0.529339	-	-	8.8	10	-
756	EF-hand calcium-binding domain-containing protein 14	EFCAB14	66309.7	70657.5	70211.5	71412.9	71811.5	70935.8	0.0483813	0.471837	-	-	21.2	8	-
758	Protein CBFA2T3	CBFA2T3	266468	252892	253052	257645	264726	237309	-0.0250873	0.19724	-	-	27.7	19	-
759	WD repeat-containing protein 1	WDR1	1.93931e+06	1.90585e+06	1.92934e+06	1.79948e+06	1.81621e+06	1.86539e+06	-0.0753679	1.40705	-	-	55	28	-
760	Frizzled-7;Frizzled-2;Frizzled-1	FZD7;FZD2;FZD1	10438.4	8646.42	10929.4	9063.49	11101	8718.13	-0.0564561	0.182691	-	-	4.2	3	-
762	NEDD4-binding protein 1	N4BP1	121154	124362	125339	124133	122497	119826	-0.0172201	0.16213	-	-	23.2	17	-
763	Rho-associated protein kinase 2	ROCK2	1.44534e+06	1.41687e+06	1.45372e+06	1.42883e+06	1.48055e+06	1.44045e+06	0.0112066	0.134517	-	-	48	71	-
765	CLIP-associating protein 2	CLASP2	744707	685690	728435	704111	705050	678226	-0.0479122	0.552121	-	-	5.5	7	-
766	Pentatricopeptide repeat-containing protein 1, mitochondrial	PTCD1	165160	158067	167366	153788	165503	167542	-0.0116951	0.0878276	-	-	25.1	17	-
767	Copine-3	CPNE3	844795	899388	894121	915134	878103	933676	0.0477598	0.568031	-	-	33.3	18	-
769	Autophagy-related protein 13	ATG13	69217.4	69858.8	73262	70432.4	73532.3	68764.7	0.00254815	0.0173782	-	-	20.6	8	-
771	Liprin-alpha-3	PPFIA3	18117.6	17192.9	18697.6	17988.5	19358.5	17369.2	0.0181743	0.0971891	-	-	10.7	12	-
772	Huntingtin-interacting protein 1-related protein	HIP1R	365669	375161	362580	378095	385904	361603	0.0283508	0.30659	-	-	35.1	34	-
773	Obscurin-like protein 1	OBSL1	30993.5	32249.1	32958	31874.8	33707.1	31935.7	0.0195958	0.133364	-	-	18.8	15	-
774	E3 ubiquitin-protein ligase BRE1B	RNF40	820469	832239	815247	877208	826290	867448	0.0585527	0.851492	-	-	44.2	53	-
775	Zinc finger CCCH domain-containing protein 11A	ZC3H11A	149261	139623	134347	132066	131002	124490	-0.126152	1.37717	-	-	23.6	17	-
776	Clustered mitochondria protein homolog	CLUH	1.99853e+06	1.95109e+06	1.98104e+06	2.09701e+06	2.16911e+06	2.09159e+06	0.100183	1.91531	-	-	46.1	53	-
777	Cullin-associated NEDD8-dissociated protein 2	CAND2	41580.4	39312.3	43071	37648.9	36429.2	36926	-0.158421	1.67931	-	-	10.4	11	-
778	TSC22 domain family protein 2	TSC22D2	93569.4	81452.8	88111.6	101088	89392	91585.5	0.10049	0.744031	-	-	5.7	4	-
779	Lysine-specific demethylase 4A	KDM4A	12932.3	12982.2	15332.9	14380.5	16018.6	13446.9	0.0889959	0.417223	-	-	7.5	7	-
780	DnaJ homolog subfamily C member 13	DNAJC13	119520	122057	120966	125934	126277	116565	0.0236607	0.200564	-	-	14	27	-
781	Phosphatase and actin regulator 2	PHACTR2	7215.26	7741.68	6715.83	7061.87	8081.46	6272.59	-0.0225111	0.0749157	-	-	10.1	4	+
782	Serine/threonine-protein phosphatase 6 regulatory subunit 2	PPP6R2	54038.3	55325.4	53340.8	56993.3	55027.5	56264.1	0.048665	0.47899	-	-	18.9	12	-
783	CCR4-NOT transcription complex subunit 3	CNOT3	335728	327893	330115	352370	354259	330605	0.0611725	0.768056	-	-	21.1	20	-
785	Ankyrin repeat domain-containing protein 17	ANKRD17	265920	222496	272278	234991	271456	230488	-0.0439458	0.196914	-	-	12.9	26	-
786	Paired amphipathic helix protein Sin3b	SIN3B	2765.53	2969.09	2708.04	3093.07	2513.81	2558.94	-0.0534557	0.187478	-	-	4.5	4	+
787	DnaJ homolog subfamily B member 6	DNAJB6	216291	213332	197861	204625	185028	172650	-0.160661	1.36906	-	-	34	10	-
788	Xylulose kinase	XYLB	72276.2	83678.3	78894.6	77290.8	68486	84501.4	-0.031073	0.139305	-	-	24.3	10	-
791	Ubiquinone biosynthesis protein COQ9, mitochondrial	COQ9	230714	255564	253793	257095	246873	275717	0.0752732	0.641317	-	-	31.8	8	-
792	Gamma-glutamylcyclotransferase	GGCT	601201	670970	655219	617043	623918	630149	-0.0412171	0.401881	-	-	56.9	12	-
793	NADH dehydrogenase [ubiquinone] iron-sulfur protein 7, mitochondrial	NDUFS7	119661	133469	117879	136085	123826	143983	0.121986	0.918808	-	-	19.4	5	-
794	Reticulon-2	RTN2	13120.6	12634.9	12918.6	11336	13401.4	13260.1	-0.0294371	0.137024	-	-	17.1	3	-
795	NADH dehydrogenase [ubiquinone] iron-sulfur protein 2, mitochondrial	NDUFS2	251415	244847	262716	244991	259512	257421	0.00573699	0.0458135	-	-	42	18	-
796	Zinc finger protein ZPR1	ZPR1	489286	582406	593535	575098	584921	542250	0.0363242	0.1996	-	-	57.7	23	-
798	RNA/RNP complex-1-interacting phosphatase	DUSP11	13964.1	12897.3	12187.7	11012.1	10651.4	11663.7	-0.227351	1.72806	-	-	17.2	4	-
799	Protein NipSnap homolog 2	GBAS	488125	458275	509997	446013	520707	498497	0.0070641	0.0385352	-	-	38.1	10	-
800	Hyaluronan mediated motility receptor	HMMR	600206	586071	561079	615393	582615	592329	0.0352377	0.388785	-	-	48.7	38	-
803	Tubulin-specific chaperone A	TBCA	547557	615155	666441	541626	488564	598902	-0.167424	1.03516	-	-	71.3	15	-
804	V-type proton ATPase subunit G 1	ATP6V1G1	305879	350138	350420	335981	300359	367702	-0.005456	0.0231402	-	-	51.7	8	-
805	Vacuolar protein sorting-associated protein 4B	VPS4B	192206	174003	187502	197358	200159	195073	0.099102	1.15708	-	-	37.4	15	-
806	Mannose-P-dolichol utilization defect 1 protein	MPDU1	62234.2	55218.3	68475.7	55279.8	60699	57645.8	-0.0942678	0.556519	-	-	18.3	3	-
807	Ectonucleoside triphosphate diphosphohydrolase 6	ENTPD6	6874.39	6588.15	7933	7127.89	7556.58	6978.32	0.0217058	0.0860154	-	-	11.1	4	+
809	Zinc finger protein 217	ZNF217	184203	175894	185212	173133	188767	175776	-0.0209853	0.171388	-	-	25.9	24	-
810	Breast carcinoma-amplified sequence 1	BCAS1	2815.87	3479.19	2629.98	3878.2	3489.63	3802.09	0.332623	1.58086	+	-	5.7	3	+
811	Protein tyrosine phosphatase type IVA 3	PTP4A3	30146.7	30795.4	36016.9	28357.3	30454.4	32497	-0.0842356	0.455726	-	-	35.3	5	-
812	Core histone macro-H2A.1	H2AFY	100296	72668.8	63827.3	64034.5	67041.4	63530.8	-0.256779	0.96795	-	-	29.3	8	-
814	Filamin-B	FLNB	3.94257e+06	3.63884e+06	3.79179e+06	3.73995e+06	3.67791e+06	3.76845e+06	-0.0232048	0.266342	-	-	52.4	112	-
815	Nuclear receptor corepressor 1	NCOR1	141822	128394	137593	128348	134669	123716	-0.0761897	0.705717	-	-	11.3	23	-
816	Vesicle-associated membrane protein 4	VAMP4	80752.3	92739.2	90527.7	87413.8	85401.9	72818	-0.106206	0.629827	-	-	39.3	6	-
817	NADH dehydrogenase [ubiquinone] iron-sulfur protein 6, mitochondrial	NDUFS6	60120.1	71017.3	76215.7	71997.7	57809.7	75773.5	-0.0150505	0.045299	-	-	69.4	7	-
818	Peroxisomal membrane protein PEX14	PEX14	297859	287233	304874	296529	296007	259722	-0.0647646	0.525743	-	-	48.8	14	-
820	Tubby-related protein 3	TULP3	34825.2	31878.7	35901.4	29980.3	31158.5	30044.2	-0.168679	1.57656	-	-	11.3	4	-
822	Citrate synthase, mitochondrial	CS	1.71339e+06	1.69517e+06	1.70978e+06	1.62609e+06	1.71641e+06	1.69358e+06	-0.0237431	0.307604	-	-	39.5	20	-
823	Sperm-associated antigen 7	SPAG7	250859	256509	295613	262729	252855	223987	-0.118097	0.768674	-	-	39.2	11	-
825	Vesicle-trafficking protein SEC22b	SEC22B	455240	443332	473722	447797	452277	453413	-0.0193938	0.206758	-	-	64.7	16	-
828	Transforming acidic coiled-coil-containing protein 1	TACC1	648384	641972	694290	686594	664910	625980	-0.00538836	0.0393537	-	-	44.3	34	-
829	Nucleoside diphosphate kinase 6	NME6	111285	112468	111977	126537	123026	131497	0.182194	2.54038	-	-	32.8	7	-
830	Cell division control protein 45 homolog	CDC45	336798	334858	323959	328873	321856	319677	-0.0368948	0.464463	-	-	27.7	15	-
831	PERQ amino acid-rich with GYF domain-containing protein 1	GIGYF1	42215.7	41996.9	41870.9	46422.2	46486.5	42972	0.107004	1.09522	-	-	9.9	9	-
832	Leucine-rich repeat and calponin homology domain-containing protein 4	LRCH4	62342	55121.8	55067.3	56189.4	58382	53050.7	-0.040277	0.249316	-	-	30.7	12	-
833	Metaxin-2	MTX2	269885	281619	304630	271186	260354	316158	-0.0175827	0.0834281	-	-	29.2	8	-
834	Vacuolar protein sorting-associated protein 26A	VPS26A	567761	604583	588449	608365	612203	625134	0.0683238	0.991974	-	-	55.7	17	-
835	NADH dehydrogenase [ubiquinone] 1 beta subcomplex subunit 1	NDUFB1	31467.9	41782.7	34140.2	41238.3	32568.9	39264.3	0.0774785	0.267491	-	-	36.2	4	-
836	Mitochondrial-processing peptidase subunit beta	PMPCB	611294	585299	618137	564591	595690	575251	-0.064336	0.869682	-	-	45.8	22	-
837	Histone deacetylase complex subunit SAP30	SAP30	3893.3	4579.66	4281.96	3549.97	3910.34	3960.38	-0.157922	0.830042	-	-	11.4	3	+
838	Mediator of RNA polymerase II transcription subunit 24	MED24	171157	160218	155552	158500	150039	151041	-0.0826638	0.869362	-	-	23.5	18	-
839	Katanin p60 ATPase-containing subunit A1	KATNA1	125127	114533	123115	117744	123099	113180	-0.0350207	0.275635	-	-	34.4	16	-
841	Serine/threonine-protein kinase/endoribonuclease IRE1;Serine/threonine-protein kinase;Endoribonuclease	ERN1	18203	17976.2	20824.8	16943.2	17430	17387.8	-0.136071	0.990445	-	-	2.9	3	-
844	PC4 and SFRS1-interacting protein	PSIP1	542191	512681	501168	592667	570495	519940	0.111875	1.11346	-	-	42.1	25	-
845	Erlin-1	ERLIN1	87730.6	95051.5	107276	100165	107666	102148	0.100114	0.670358	-	-	25	8	-
846	NADH dehydrogenase [ubiquinone] iron-sulfur protein 3, mitochondrial	NDUFS3	329135	345266	348703	346336	353075	364864	0.0570411	0.70329	-	-	46.2	12	-
847	Serine/arginine-rich splicing factor 10	SRSF10	62106.4	69938.8	63130.1	76879.9	69165.2	66907.2	0.125217	0.944396	-	-	41.8	9	-
848	Geminin	GMNN	192778	233975	233497	255054	212892	208560	0.0348939	0.13701	-	-	44.5	10	-
849	Ceroid-lipofuscinosis neuronal protein 5	CLN5	24720.2	23408.1	26935.9	23564.7	29322.4	24792.8	0.04544	0.193226	-	-	11.7	4	-
851	Enoyl-CoA delta isomerase 2, mitochondrial	ECI2	673024	693485	686812	696107	689129	691434	0.0164123	0.204869	-	-	57.1	20	-
852	Transcriptional adapter 3	TADA3	90028	77342.5	89714.2	83809.3	90448.2	80106.5	-0.0136166	0.066182	-	-	37.7	12	-
853	TAF5-like RNA polymerase II p300/CBP-associated factor-associated factor 65 kDa subunit 5L	TAF5L	34121.1	29971.6	31708.2	28591.6	28414.7	29993.6	-0.137409	1.17307	-	-	16.3	7	-
854	Polycomb protein EED	EED	367518	363807	332357	408993	402084	361521	0.139976	1.32506	-	-	53	20	-
5544	B-cell CLL/lymphoma 7 protein family member C	BCL7C	59870.5	68093.5	53169.1	80346	68035.3	67264.3	0.254134	1.4438	+	-	22.1	4	-
856	Splicing factor 3B subunit 1	SF3B1	2.25738e+06	1.99412e+06	2.09711e+06	2.07154e+06	2.08239e+06	2.08808e+06	-0.0225598	0.196907	-	-	49.8	60	-
857	Cold shock domain-containing protein E1	CSDE1	1.33487e+06	1.30816e+06	1.28276e+06	1.32731e+06	1.26163e+06	1.1997e+06	-0.0523368	0.591486	-	-	50.9	43	-
858	WW domain-binding protein 4	WBP4	88974.7	102909	101553	122784	94546.3	96004.1	0.087108	0.36714	-	-	26.6	7	-
860	Interferon-inducible double-stranded RNA-dependent protein kinase activator A	PRKRA	234769	212965	213802	239640	222208	216723	0.0368303	0.274121	-	-	31	10	-
864	Ribosomal protein S6 kinase alpha-5	RPS6KA5	24963.2	23073.4	27029.8	24446.8	27447.8	26095	0.0565096	0.314497	-	-	8.6	5	-
865	Mediator of RNA polymerase II transcription subunit 6	MED6	85930.9	80413	85743.3	85059.6	79813.5	80766.9	-0.0372528	0.314999	-	-	25.3	6	-
866	E3 ubiquitin-protein ligase MYCBP2	MYCBP2	118168	113819	117851	114682	114251	113954	-0.0287491	0.298157	-	-	7.2	28	-
867	2-amino-3-ketobutyrate coenzyme A ligase, mitochondrial	GCAT	80025.8	79769.5	79766.3	81480.9	86159	85732.5	0.0804076	0.948058	-	-	17.4	5	-
868	Nucleoplasmin-3	NPM3	54239.9	67170.3	57516.3	74933.1	68333.4	62907.5	0.20676	1.26128	-	-	39.9	5	-
869	Acyl-protein thioesterase 1	LYPLA1	360452	349771	369402	341181	354862	346888	-0.0497149	0.634578	-	-	51.7	9	-
870	GTPase Era, mitochondrial	ERAL1	135121	134240	133915	135713	141066	138400	0.0417967	0.489638	-	-	43	14	-
872	Protein CREG1	CREG1	163120	167849	168735	174987	166334	169791	0.0324114	0.344496	-	-	30	6	-
873	U5 small nuclear ribonucleoprotein 200 kDa helicase	SNRNP200	2.94442e+06	2.75291e+06	2.6555e+06	2.82979e+06	2.7104e+06	2.67833e+06	-0.0224627	0.203593	-	-	51.1	111	-
874	Mitochondrial tRNA-specific 2-thiouridylase 1	TRMU	195615	197830	193826	210384	218417	196755	0.0898252	1.0254	-	-	45.4	17	-
875	TIP41-like protein	TIPRL	609213	672465	602261	615295	581359	628384	-0.0448135	0.38025	-	-	57	14	-
876	Oral-facial-digital syndrome 1 protein	OFD1	30635.2	26885.7	29018	27621.7	27316.9	26506.8	-0.0856728	0.651584	-	-	12.3	12	-
877	TOM1-like protein 1	TOM1L1	47287.3	49500.9	48218.6	48830.5	50124.5	50350.2	0.0422668	0.38742	-	-	24	6	-
878	Surfeit locus protein 6	SURF6	324092	278407	260220	311996	329749	293177	0.120445	0.760065	-	-	42.1	14	-
879	Protein phosphatase 1B	PPM1B	579364	574322	591423	565532	600811	561547	-0.0148649	0.14689	-	-	44.7	18	-
880	Small subunit processome component 20 homolog	UTP20	505699	471085	459291	486513	498109	451968	0.000493635	0.0031915	-	-	20.9	55	-
881	Nuclear pore complex protein Nup155	NUP155	775385	844519	824292	828607	780376	857232	0.0127811	0.098219	-	-	37.2	44	-
882	Protein XRP2	RP2	65491.1	60995.6	72726.2	58368.7	62994.2	62932.3	-0.109421	0.781902	-	-	23.1	8	-
883	Serine/threonine-protein kinase 16	STK16	1960.13	2112.67	2086.13	2154.6	1916.43	2723.63	0.126841	0.404008	-	-	15.4	4	+
884	WD repeat and HMG-box DNA-binding protein 1	WDHD1	717337	767020	703532	758533	693501	747384	0.00747587	0.054309	-	-	42.8	44	-
885	Cartilage-associated protein	CRTAP	260239	270516	259413	278808	276524	275397	0.0724622	1.06686	-	-	46.6	20	-
886	Calcium-binding mitochondrial carrier protein Aralar1	SLC25A12	350035	362717	353600	378139	400142	376349	0.114347	1.69215	-	-	33.3	19	-
888	DNA repair protein RAD51 homolog 4	RAD51D	15238	14619.2	15083.3	14096.6	14247.8	14891.6	-0.0559679	0.401857	-	-	15.9	3	-
890	Renin receptor	ATP6AP2	139243	154401	154745	151286	154816	162774	0.0655079	0.566211	-	-	39.9	11	-
891	GRB2-related adapter protein 2	GRAP2	167109	158578	156021	163700	162169	161711	0.0180808	0.165719	-	-	25.8	8	-
892	Ribonuclease H2 subunit A	RNASEH2A	334393	305861	324325	323221	338369	311029	0.0121026	0.0907248	-	-	43.8	12	-
893	Cell division cycle protein 123 homolog	CDC123	210734	207380	204720	205042	201437	210304	-0.014208	0.140577	-	-	32.1	10	-
894	Calpain-15	CAPN15	30544	31877.7	32672.7	35537	34810.1	32888.1	0.118289	1.12212	-	-	13.9	11	-
895	Ribonuclease P protein subunit p20	POP7	44089.2	41074.7	45749.9	45620	43907.7	50125.2	0.092412	0.667513	-	-	37.1	4	-
896	Ribonuclease P protein subunit p40	RPP40	247824	254686	252977	256669	260634	254769	0.0313623	0.385262	-	-	42.1	12	-
897	Eukaryotic translation initiation factor 3 subunit G	EIF3G	1.01075e+06	1.11774e+06	1.0327e+06	1.13227e+06	987358	1.13139e+06	0.0388444	0.258968	-	-	61.9	27	-
898	Eukaryotic translation initiation factor 3 subunit J	EIF3J	752013	844867	862162	842663	744047	735590	-0.08273	0.587126	-	-	57.8	17	-
900	26S proteasome non-ATPase regulatory subunit 10	PSMD10	537987	561743	554304	562701	529961	573187	0.00970111	0.0857129	-	-	57.1	12	-
901	AP-1 complex subunit gamma-like 2	AP1G2	8688.47	7635.66	8431.14	7932.37	9399.07	7542.47	0.00257447	0.0085274	-	-	6.4	4	+
902	CAAX prenyl protease 1 homolog	ZMPSTE24	826068	965611	893464	922676	916259	939465	0.0521024	0.433592	-	-	30.7	16	-
905	Isocitrate dehydrogenase [NADP] cytoplasmic	IDH1	1.75229e+06	1.84431e+06	1.79714e+06	1.69974e+06	1.68806e+06	1.76602e+06	-0.0656157	1.01292	-	-	57.2	25	-
906	Glutamyl-tRNA(Gln) amidotransferase subunit B, mitochondrial	GATB	151750	143617	151030	142297	143465	143539	-0.0558992	0.664939	-	-	15.6	8	-
907	Protein SCO1 homolog, mitochondrial	SCO1	169291	206222	192362	173017	180136	196136	-0.0452227	0.239179	-	-	16.3	5	-
908	Attractin	ATRN	110994	117976	118198	121196	126817	122199	0.0930426	1.10669	-	-	12.6	17	-
909	Putative hydrolase RBBP9	RBBP9	43060.8	44691.1	43991.5	47256.3	47004.7	50066.4	0.131189	1.466	-	-	32.3	4	-
910	Signal transducing adapter molecule 2	STAM2	212119	218618	208041	219027	210732	203215	-0.0135447	0.115449	-	-	26.5	15	-
912	Diacylglycerol O-acyltransferase 1	DGAT1	41115.1	40463.1	42421.7	42116.7	44354.3	43525.1	0.0680792	0.654653	-	-	9.2	3	-
914	Short-chain dehydrogenase/reductase 3	DHRS3	119404	121218	120150	113768	111540	108289	-0.113247	1.57857	-	-	30.8	9	-
915	PRA1 family protein 3	ARL6IP5	107884	97255.7	105034	104682	126049	105142	0.11071	0.699301	-	-	27.7	6	-
917	Dysferlin	DYSF	3465.52	4121.16	3533.57	4381.25	4036.21	3153.84	0.0480689	0.13157	-	-	2.9	4	+
918	E3 SUMO-protein ligase PIAS1	PIAS1	11864.1	12376.4	12067.5	11855.1	10593.2	10825.8	-0.127403	0.9415	-	-	6.1	3	-
919	E3 SUMO-protein ligase PIAS2	PIAS2	33500.7	37596.1	32922.3	38305.5	33764.2	36351.2	0.0604039	0.358903	-	-	11.3	6	-
920	Pre-mRNA-splicing factor SPF27	BCAS2	92308.7	84417.2	93693.6	83396.7	84006.1	85286.7	-0.0963832	0.978394	-	-	56.4	12	-
921	Dynactin subunit 3	DCTN3	163112	156147	156340	145403	144244	146521	-0.124595	1.84052	-	-	42.4	9	-
922	DnaJ homolog subfamily C member 8	DNAJC8	798765	788088	847684	837383	883483	790745	0.0442166	0.400786	-	-	54.9	18	-
924	Cell cycle checkpoint protein RAD17	RAD17	26825.9	23815.2	24362.2	23901.9	23869	22307.9	-0.0967786	0.714487	-	-	11.5	7	-
925	ATP synthase subunit d, mitochondrial	ATP5H	575557	615281	627417	582267	508816	596271	-0.110278	0.910129	-	-	83.2	16	-
927	Flotillin-1	FLOT1	422970	432142	419920	461853	458062	438017	0.0905954	1.39207	-	-	73.1	27	-
929	ATP synthase subunit g, mitochondrial	ATP5L	492620	554556	520300	562746	536659	576871	0.097862	1.0382	-	-	61.2	9	-
930	Multiple PDZ domain protein	MPDZ	13019.4	11616.3	14030.5	11991.8	12767.9	13026.9	-0.0297729	0.132365	-	-	3.9	6	-
931	Carboxypeptidase D	CPD	451508	439348	483490	435747	462247	446179	-0.0312755	0.285174	-	-	25.8	32	-
932	Glutaredoxin-3	GLRX3	831193	736845	829274	761567	843405	744856	-0.0287455	0.179942	-	-	42.1	16	-
933	Ribosomal L1 domain-containing protein 1	RSL1D1	1.37941e+06	1.00835e+06	951442	986477	1.02474e+06	997200	-0.130886	0.514276	-	-	48	32	-
934	ATP-dependent Clp protease ATP-binding subunit clpX-like, mitochondrial	CLPX	620376	586708	612038	617238	620564	580245	-0.00111214	0.00908893	-	-	40.9	24	-
935	Nebulette	NEBL	8919.86	9623.8	8679.51	11849.8	9648.53	8793.66	0.144107	0.618591	-	-	12.6	3	-
937	Gamma-synuclein	SNCG	561715	689694	695866	619989	560806	533273	-0.179995	1.12038	-	-	87.4	12	-
938	Probable cytosolic iron-sulfur protein assembly protein CIAO1	CIAO1	213994	223547	226019	215229	208800	230870	-0.0198386	0.15655	-	-	28.3	8	-
939	DNA fragmentation factor subunit beta	DFFB	185861	193711	183899	192513	198425	198272	0.064662	0.824461	-	-	26	8	-
940	AN1-type zinc finger protein 5	ZFAND5	108680	151671	154605	145491	123411	123623	-0.0664243	0.200716	-	-	34.3	6	-
943	Signal recognition particle subunit SRP72	SRP72	937435	930132	887937	922943	859970	949289	-0.0130794	0.107758	-	-	43.7	30	-
945	Decapping and exoribonuclease protein	DXO	91985.3	99078.9	90417.9	98665.5	96041.8	93512.1	0.0349238	0.285442	-	-	16.9	6	-
946	ATP-dependent DNA helicase Q4	RECQL4	26231.3	23967.6	27519.6	24337.6	25259.6	23099.4	-0.0949864	0.660616	-	-	10.9	10	-
947	ATP-dependent DNA helicase Q5	RECQL5	248255	237477	228796	257902	254039	240828	0.075402	0.83478	-	-	22.2	20	-
948	Unconventional prefoldin RPB5 interactor 1	URI1	222171	203367	218719	227040	227099	202544	0.0265564	0.17811	-	-	33.8	13	-
2629	BH3-interacting domain death agonist;BH3-interacting domain death agonist p15;BH3-interacting domain death agonist p13;BH3-interacting domain death agonist p11	BID	120565	107481	120403	95550.9	85546.3	91814.6	-0.351953	3.28726	+	-	47.2	6	-
950	Serine/threonine-protein kinase 17B	STK17B	14470	14718.6	15069.2	15414.3	14166.8	15301.2	0.0193771	0.110315	-	-	15.1	4	-
951	Metastasis-associated protein MTA2	MTA2	1.03165e+06	1.01105e+06	1.04668e+06	1.03271e+06	1.03289e+06	1.06328e+06	0.0183399	0.228164	-	-	50.7	35	-
952	Ubiquitin carboxyl-terminal hydrolase 1	USP1	122788	123793	129270	122589	125477	110301	-0.0705964	0.591754	-	-	27.1	18	-
953	Retinal dehydrogenase 2	ALDH1A2	2.2111e+06	2.27965e+06	2.2889e+06	2.35878e+06	2.40071e+06	2.4994e+06	0.0982829	1.677	-	-	67.2	29	-
954	Serine/threonine-protein kinase 10	STK10	172849	164299	163528	159263	158233	157584	-0.0752613	0.981777	-	-	17.5	15	-
955	Serine/threonine-protein kinase D3	PRKD3	11956.2	12034	12858.5	12340.5	11560.1	11809.2	-0.0450427	0.276221	-	-	6.2	3	-
956	Ubiquitin-like protein ATG12	ATG12	57169.2	74223.8	63165.8	73634	71328.5	70506.6	0.155448	0.935404	-	-	18.6	3	-
957	E3 ubiquitin-protein ligase listerin	LTN1	582963	533170	540971	543800	544251	538566	-0.0256922	0.252767	-	-	21.4	35	-
958	Mitochondrial import receptor subunit TOM70	TOMM70A	2.17618e+06	2.24579e+06	2.29162e+06	2.21139e+06	2.24846e+06	2.36381e+06	0.0232017	0.256405	-	-	65	40	-
959	Importin-13	IPO13	86909.5	91964.6	97283.5	90572.8	89836.5	93235.5	-0.0118434	0.0808688	-	-	21.5	17	-
960	Phospholipase DDHD2	DDHD2	42172.6	43412	45873.8	43168.3	46227.9	46557.9	0.0485639	0.369636	-	-	22.9	13	-
961	Unconventional myosin-Id	MYO1D	415223	370945	392324	379204	386901	343256	-0.0876394	0.75194	-	-	32.5	30	-
962	TOX high mobility group box family member 4	TOX4	67009.7	69696.7	64475.7	68609.7	60847.5	66661.6	-0.0379153	0.259707	-	-	19.8	9	-
963	Protein-methionine sulfoxide oxidase MICAL2	MICAL2	71509.8	73157.9	74038.9	76036.1	80278.7	69326.1	0.042554	0.295809	-	-	20	15	-
6550	BTB/POZ domain-containing protein 10	BTBD10	14274.3	15304.1	16861.4	16780.9	19668	19131.7	0.259192	1.71236	+	-	7.8	3	-
965	Protein transport protein Sec24D	SEC24D	355948	355762	349828	358972	358029	351645	0.00961455	0.104438	-	-	21.5	20	-
967	F-BAR and double SH3 domains protein 2	FCHSD2	56098.5	56952.7	59458.5	55769.7	54443.8	55285.8	-0.0594845	0.596204	-	-	15.7	10	-
968	E3 UFM1-protein ligase 1	UFL1	484376	524527	502059	532771	536680	521633	0.0752032	1.01266	-	-	41.3	31	-
969	PHD finger protein 14	PHF14	68204.8	63224.9	63885.5	68796.1	64509.4	61407.1	-0.00520347	0.030389	-	-	3.3	3	-
971	CSC1-like protein 1	TMEM63A	87937.9	96107.8	96692.4	92702.4	94123.6	97397.2	0.0188345	0.135894	-	-	6.9	5	-
972	FERM, RhoGEF and pleckstrin domain-containing protein 2	FARP2	13294.8	12527.9	12554.5	14141.8	14085.8	13437.6	0.11876	0.975325	-	-	5.5	3	-
973	UBX domain-containing protein 7	UBXN7	578559	553592	603537	546152	556195	505483	-0.110725	1.25236	-	-	45.4	20	-
974	Kelch-like protein 18	KLHL18	155896	138533	152062	138304	151285	133365	-0.0783286	0.590183	-	-	13.8	8	-
975	Leucine-rich repeats and immunoglobulin-like domains protein 2	LRIG2	24225.9	23531.6	24546.1	26413.1	28365.9	27960.7	0.194058	2.01628	-	-	9.5	8	-
976	SUN domain-containing protein 1	SUN1	32225.9	33516.7	33502.2	31764.8	35463.3	33292.6	0.017201	0.10635	-	-	11.7	10	-
977	Proline synthase co-transcribed bacterial homolog protein	PROSC	252443	230647	264884	240457	270147	248970	0.0228297	0.13719	-	-	42.5	10	-
978	Erlin-2	ERLIN2	582524	629818	651043	616528	660527	610883	0.0195586	0.145807	-	-	38.9	15	-
979	Pre-mRNA-processing factor 6	PRPF6	948632	860484	801885	889489	888821	875703	0.0269726	0.185818	-	-	40.2	37	-
980	Pre-mRNA cleavage complex 2 protein Pcf11	PCF11	347572	345710	327816	375087	378229	361211	0.126522	1.85841	-	-	17.4	27	-
981	Protein furry homolog-like	FRYL	179567	184691	187511	186585	189732	177985	0.00631381	0.0521239	-	-	10.2	27	-
985	Endonuclease domain-containing 1 protein	ENDOD1	114428	108687	119240	111772	113794	109713	-0.0292566	0.247872	-	-	24.2	10	-
988	Glutaminase kidney isoform, mitochondrial	GLS	490414	419187	487515	429784	461406	433703	-0.0735623	0.540949	-	-	7	3	-
989	HAUS augmin-like complex subunit 5	HAUS5	133727	130883	129983	135881	126651	129526	-0.00981951	0.0805477	-	-	28	16	-
990	RING finger protein 37	UBOX5	37461.7	37462.1	36975.8	38302.9	39323.6	39502.7	0.0657896	0.661898	-	-	9.7	5	-
991	F-box only protein 21	FBXO21	24483.8	26599.2	27948.4	23023.4	22294.5	23967.2	-0.188372	1.60966	-	-	11.3	5	-
992	Lysine-specific demethylase 4B	KDM4B	11218	10989.3	10661	11390.1	11151.9	9546.96	-0.0386893	0.178582	-	-	4.7	5	-
993	Rho-related BTB domain-containing protein 3	RHOBTB3	12184.3	10672.9	11730.7	9689.08	10093.7	10019.9	-0.212836	1.65721	-	-	14.1	7	-
994	Protein SOGA1;N-terminal form;C-terminal 80 kDa form	SOGA1	117364	105754	108356	114549	115206	105152	0.0150616	0.0950839	-	-	12.5	19	-
995	Ubiquitin carboxyl-terminal hydrolase 19	USP19	337760	350215	339488	353542	339044	373749	0.0526072	0.558501	-	-	31.3	30	-
996	WD repeat-containing protein 47	WDR47	37717.2	35862.7	38230.3	37412.8	42340.6	44501.3	0.149	1.12564	-	-	11.7	8	-
1000	Protein transport protein Sec31A	SEC31A	867520	922289	875805	923830	909997	917021	0.0459059	0.628145	-	-	28.4	35	-
1001	Centrosomal protein of 152 kDa	CEP152	43206.8	36835	42183.4	42869.2	43794.5	39854.6	0.0521422	0.298355	-	-	8.5	9	-
1002	Protein HEXIM1	HEXIM1	278809	304684	322636	329973	296983	273839	-0.010146	0.0467071	-	-	34	13	-
1003	Ribonuclease P protein subunit p14	RPP14	49106.9	58690.1	53787.4	54360.5	50599.1	56503.5	0.00123314	0.00550496	-	-	46.8	5	-
1004	G2/mitotic-specific cyclin-B2	CCNB2	87398.9	102831	83413.5	99721.4	85640.8	101220	0.068509	0.318963	-	-	39.9	14	-
1006	E3 ubiquitin-protein ligase UBR5	UBR5	842224	835596	802993	813433	853188	814706	0.00025741	0.00233236	-	-	25.6	62	-
1007	Arf-GAP domain and FG repeat-containing protein 2	AGFG2	96040.9	96947	101787	100635	105049	104760	0.074914	0.847618	-	-	20.6	11	-
1008	Splicing factor, arginine/serine-rich 15	SCAF4	254898	244239	250790	265276	259481	245627	0.0382986	0.394727	-	-	15.8	13	-
1009	NADH dehydrogenase [ubiquinone] 1 beta subcomplex subunit 6	NDUFB6	363263	399402	375773	411140	396435	407193	0.0945694	1.18967	-	-	55.5	9	-
1010	Mitofusin-2	MFN2	304503	307607	321191	356914	361290	345619	0.18898	2.89469	-	-	36.7	26	-
1012	Snurportin-1	SNUPN	79847.5	80547	79253	79763.8	76819.3	77289.3	-0.0353569	0.354677	-	-	25.6	8	-
1013	Ubiquitin conjugation factor E4 B	UBE4B	477492	463725	505672	467976	485085	459697	-0.0338645	0.335066	-	-	39	39	-
1014	Zinc finger protein-like 1	ZFPL1	40875.4	42406.8	42874.9	47119.7	48664.3	42979.2	0.135722	1.23963	-	-	21.3	5	-
1015	Elongator complex protein 1	IKBKAP	1.16609e+06	1.16288e+06	1.18142e+06	1.06102e+06	1.09162e+06	1.12448e+06	-0.0995803	1.71915	-	-	41.5	46	-
1019	NADH dehydrogenase [ubiquinone] 1 beta subcomplex subunit 4	NDUFB4	39941.6	49431.4	44092.9	50261.8	39978.9	51874.3	0.0866197	0.333172	-	-	39.2	4	-
1021	NADH dehydrogenase [ubiquinone] 1 alpha subcomplex subunit 7	NDUFA7	84355.1	77236.4	85449.6	80953.8	79607.8	77551.4	-0.0518889	0.439281	-	-	70.8	10	-
1022	Reticulon-3	RTN3	123700	123398	129815	124142	123629	124748	-0.0165325	0.151829	-	-	26.1	18	-
1024	LETM1 and EF-hand domain-containing protein 1, mitochondrial	LETM1	2.4055e+06	2.34776e+06	2.28543e+06	2.2294e+06	2.22862e+06	2.45472e+06	-0.0272407	0.249692	-	-	52.6	40	-
1028	Zinc finger Ran-binding domain-containing protein 2	ZRANB2	426934	472928	466450	503985	427633	314269	-0.158534	0.510604	-	-	46.2	18	-
1029	Sorting nexin-4	SNX4	42361.7	42467.6	42376.7	41391.8	39424.3	39178.7	-0.0846314	0.881474	-	-	22	9	-
1030	ZW10 interactor	ZWINT	18549.7	21837.7	22451.8	20807.7	19900.7	19097.6	-0.0672381	0.346664	-	-	12.2	3	-
1031	Luc7-like protein 3	LUC7L3	924414	859317	826713	966512	927818	855446	0.0747303	0.643972	-	-	42.6	21	-
1032	Kinesin-like protein KIF20A	KIF20A	102825	93983.6	96045	102401	102357	92470.9	0.0208206	0.134027	-	-	30.2	22	-
1033	Chromosome-associated kinesin KIF4A	KIF4A	1.00719e+06	1.03661e+06	988599	1.09012e+06	1.07832e+06	1.04275e+06	0.0826712	1.3304	-	-	52.7	61	-
1034	Methyl-CpG-binding domain protein 4	MBD4	3190	2796.8	3487.96	2382.29	2503.63	2746.96	-0.308505	1.554	+	-	8.2	4	+
1035	Myotubularin-related protein 5	SBF1	54012.6	50187.7	56601.4	53724.3	54970.4	52158.1	0.00188385	0.010845	-	-	13.4	19	-
1036	Golgi SNAP receptor complex member 1	GOSR1	207176	246342	208829	247609	214450	255822	0.116666	0.67616	-	-	42	12	-
1037	Histone acetyltransferase KAT7	KAT7	85731.8	78514.5	74174	83678.9	83898.1	81984.5	0.068383	0.545299	-	-	18.8	10	-
1039	Arginyl-tRNA--protein transferase 1	ATE1	145762	163199	148327	160009	146892	162496	0.0380939	0.264166	-	-	6.4	3	-
1041	Tankyrase-1	TNKS	2898.97	2366.09	3305.74	2608.57	2762.85	3118.24	-0.00429094	0.0103603	-	-	2.4	3	+
1042	Cyclin-D1-binding protein 1	CCNDBP1	59260.9	60788.2	64513.2	59997	55269.5	54623.3	-0.119858	1.12404	-	-	17.2	5	-
1044	Potassium channel subfamily K member 5	KCNK5	83550.6	95616.8	82809.2	92356.4	72701.5	90545.3	-0.0406229	0.159967	-	-	7.2	4	-
1045	Vesicle-associated membrane protein-associated protein B/C	VAPB	670072	719289	700501	706081	674485	782573	0.0475232	0.363943	-	-	51.9	13	-
1047	Myelin protein zero-like protein 1	MPZL1	341857	436300	379882	368423	347664	445281	0.00316861	0.00995495	-	-	26.5	9	-
5422	UPF0729 protein C18orf32	C18orf32	138845	125481	156800	112295	118384	104925	-0.323246	2.36639	+	-	38.2	4	-
1049	NADH dehydrogenase [ubiquinone] 1 alpha subcomplex subunit 10, mitochondrial	NDUFA10	180313	194000	186676	192415	188237	173465	-0.0185612	0.134816	-	-	24.8	10	-
1050	Peptidyl-prolyl cis-trans isomerase FKBP9	FKBP9	320070	327758	318883	335457	323362	312071	0.00570378	0.0499149	-	-	28.8	17	-
1051	CUGBP Elav-like family member 2	CELF2	241819	252631	242233	274123	247361	253263	0.071574	0.745595	-	-	24.6	12	-
1052	6-phosphogluconolactonase	PGLS	193069	195380	201473	194953	179409	199758	-0.0404494	0.352946	-	-	54.7	9	-
1053	Structural maintenance of chromosomes protein 2	SMC2	1.70029e+06	1.58588e+06	1.70378e+06	1.59822e+06	1.64496e+06	1.62361e+06	-0.0353571	0.421073	-	-	49.7	64	-
1054	Ubiquitin-like modifier-activating enzyme ATG7	ATG7	219866	229518	222716	214661	208135	220582	-0.0631801	0.787798	-	-	28.6	17	-
1055	Phenylalanine--tRNA ligase, mitochondrial	FARS2	78777.6	73834.1	80914.8	77412.3	87092.7	77279	0.0489055	0.332697	-	-	29	13	-
1056	Zinc finger and BTB domain-containing protein 7A	ZBTB7A	73399.9	75829.9	67327.2	77428.3	69721.9	73242.2	0.0258041	0.158887	-	-	13.7	6	-
1057	Acyl-protein thioesterase 2	LYPLA2	321820	310009	320882	284257	286535	306819	-0.119102	1.61135	-	-	59.3	10	-
1058	Importin-7	IPO7	1.77966e+06	1.73752e+06	1.86085e+06	1.70444e+06	1.82421e+06	1.74951e+06	-0.0270246	0.284774	-	-	41.6	41	-
1059	E3 ubiquitin-protein ligase ARIH2	ARIH2	346892	340144	349894	323114	318003	331905	-0.0918979	1.4466	-	-	46.2	18	-
1060	Tumor necrosis factor alpha-induced protein 8	TNFAIP8	118940	143935	126493	136139	140401	134520	0.0825842	0.574081	-	-	20.2	4	-
1061	Pre-mRNA-splicing factor SLU7	SLU7	30149.2	42516.8	45101.5	43313.8	38640.2	49249.1	0.170566	0.533434	-	-	21.3	10	-
1062	Phosphoacetylglucosamine mutase	PGM3	581512	557759	571175	554511	569104	539794	-0.0403551	0.51307	-	-	43	24	-
1063	Adenylyltransferase and sulfurtransferase MOCS3;Molybdopterin-synthase adenylyltransferase;Molybdopterin-synthase sulfurtransferase	MOCS3	75887.2	70559.1	76711.2	79006	75425.6	70470.4	0.0106366	0.0637506	-	-	39.1	12	-
1065	CD2 antigen cytoplasmic tail-binding protein 2	CD2BP2	177178	182019	183073	218282	199547	182814	0.143861	1.27932	-	-	38.7	10	-
1066	Mediator of RNA polymerase II transcription subunit 26	MED26	29727.9	28094.4	28657.7	31448.9	31962.4	27793.6	0.0743708	0.503311	-	-	13.5	7	-
1067	Zinc finger FYVE domain-containing protein 9	ZFYVE9	24894.3	22650.9	26467.7	25323.5	25946.1	23204.7	0.010262	0.046855	-	-	5	6	-
1070	BAG family molecular chaperone regulator 4	BAG4	47674.6	50002.5	54109.3	51797.8	49910.6	52416.1	0.0237167	0.151825	-	-	16.6	5	-
1071	Activator of 90 kDa heat shock protein ATPase homolog 1	AHSA1	1.2234e+06	1.266e+06	1.32526e+06	1.21196e+06	1.3309e+06	1.49658e+06	0.0779853	0.512691	-	-	71	22	-
1073	Poly(A)-specific ribonuclease PARN	PARN	889581	923852	875617	952758	965642	942447	0.0896407	1.50045	-	-	49	28	-
1074	dTDP-D-glucose 4,6-dehydratase	TGDS	70206.9	81166.3	81466.5	76848.9	78516.3	84206.3	0.0434143	0.256989	-	-	25.7	7	-
1075	Proteasome assembly chaperone 1	PSMG1	371590	387074	402130	374652	372901	461720	0.0524593	0.271136	-	-	64.9	19	-
1076	Formin-like protein 1	FMNL1	147934	142025	144584	143823	139830	137162	-0.0463843	0.521966	-	-	27.4	27	-
1077	Sphingosine-1-phosphate lyase 1	SGPL1	173968	166180	173596	165342	171340	173857	-0.00903073	0.0774336	-	-	20.6	11	-
1078	CTD nuclear envelope phosphatase 1	CTDNEP1	24776.6	28433	25491.9	29558.8	26030.2	31101.9	0.138066	0.847273	-	-	20.1	5	-
1079	Ribosome biogenesis protein NSA2 homolog	NSA2	79273.5	61986.3	57739.6	53698.6	65191.7	57526.1	-0.164853	0.685925	-	-	23.5	6	-
1081	Protein transport protein Sec24A	SEC24A	329276	318015	319615	326566	311990	337601	0.0131558	0.11777	-	-	16.8	15	-
1082	Protein transport protein Sec24B	SEC24B	137435	120947	135829	129457	132290	123892	-0.0298873	0.202144	-	-	23.4	22	-
1085	NAD kinase	NADK	186857	202991	198330	196603	196483	203493	0.0211427	0.185756	-	-	28.9	10	-
1086	Tyrosyl-DNA phosphodiesterase 2	TDP2	273302	300507	271480	295713	288841	295664	0.0598971	0.607917	-	-	37.5	12	-
1087	Vesicle transport protein SFT2B	SFT2D2	69066.5	72240.5	65118.4	72985.3	69040.6	72748.9	0.0580394	0.488824	-	-	21.9	4	-
1088	Mitochondrial pyruvate carrier 2	MPC2	171771	191675	186057	197926	200772	199190	0.123259	1.45329	-	-	57.5	7	-
1089	Histidine protein methyltransferase 1 homolog	METTL18	176150	152019	156509	162289	179368	158419	0.045979	0.277572	-	-	22	8	-
1090	Persulfide dioxygenase ETHE1, mitochondrial	ETHE1	102294	111639	103955	101478	99246.8	100611	-0.0761572	0.810152	-	-	34.6	7	-
1091	Long-chain-fatty-acid--CoA ligase 3	ACSL3	1.11318e+06	1.13037e+06	1.18114e+06	1.01354e+06	1.07531e+06	1.13665e+06	-0.0875695	0.985031	-	-	45.1	27	-
1092	DNA-directed RNA polymerase I subunit RPA1	POLR1A	678523	594222	620980	598693	602493	594527	-0.0744819	0.757248	-	-	34.9	46	-
1093	Pericentrin	PCNT	151965	144697	150579	152688	153331	150474	0.0298166	0.313646	-	-	14.4	41	-
1094	YEATS domain-containing protein 4	YEATS4	140288	157006	136064	173754	159376	152992	0.166479	1.39024	-	-	43.6	9	-
1095	tRNA-dihydrouridine(20a/20b) synthase [NAD(P)+]-like	DUS4L	47240.8	46550	46911.5	52781.9	48091	47627	0.0762772	0.669157	-	-	20.5	5	-
1096	Zinc finger and BTB domain-containing protein 11	ZBTB11	18087.7	15637.9	14267.9	18136.7	20166.5	12267.4	0.0509605	0.108063	-	-	6.8	6	-
1097	CCR4-NOT transcription complex subunit 4	CNOT4	259775	245425	253052	270405	269254	232996	0.0241387	0.149801	-	-	30	17	-
1098	STAM-binding protein	STAMBP	460847	515121	478724	497463	483288	533128	0.0578539	0.499447	-	-	48.8	19	-
1099	Cleavage and polyadenylation specificity factor subunit 4	CPSF4	120316	107143	109500	109163	102064	104842	-0.0910416	0.834325	-	-	38.7	8	-
1100	Nuclear factor of activated T-cells, cytoplasmic 1	NFATC1	14572.8	15922.5	15022.3	14038.9	14007.9	15716.1	-0.0578444	0.336659	-	-	12.7	8	-
1101	N-acetylserotonin O-methyltransferase-like protein	ASMTL	183929	184556	188158	173301	176283	179584	-0.0731072	1.02982	-	-	32.5	18	-
1102	Phosphatidate cytidylyltransferase 2	CDS2	21134.8	21673.7	21800.6	21172.4	19751.1	17197.9	-0.157861	1.03684	-	-	13	4	-
1103	FGFR1 oncogene partner	FGFR1OP	61441.3	64587.9	66581.2	70867.2	64030.7	58136	-0.000758904	0.00338219	-	-	26.9	8	-
1104	Protein phosphatase 1 regulatory subunit 3D	PPP1R3D	2832.04	3714.47	2739.57	4599.36	3418.59	3941.91	0.36826	1.37476	+	-	23.4	6	+
1105	Ribonuclease P protein subunit p29	POP4	116841	123002	115749	117291	109006	121848	-0.03155	0.238353	-	-	33.2	6	-
1106	E3 ubiquitin-protein ligase HERC2	HERC2	219667	199412	210959	211005	227151	200460	0.0187377	0.121825	-	-	11.1	45	-
1108	Synaptosomal-associated protein 29	SNAP29	507549	551604	552559	576526	533097	599067	0.0837318	0.790885	-	-	65.9	17	-
1109	Serine/threonine-protein kinase OSR1	OXSR1	498235	506015	522017	515201	524467	490180	0.00306485	0.0264062	-	-	32.1	15	-
8162	Leydig cell tumor 10 kDa protein homolog	C19orf53	184087	195775	176720	243376	243238	204711	0.309365	2.53824	+	-	36.4	8	-
1111	Heat shock 70 kDa protein 4L	HSPA4L	1.96054e+06	2.07235e+06	2.00891e+06	2.00641e+06	1.94468e+06	2.08251e+06	-0.0021558	0.0194514	-	-	60	52	-
1112	Polypyrimidine tract-binding protein 3	PTBP3	92706.8	115844	90680.7	107628	98989.2	105761	0.0701325	0.331876	-	-	15.4	7	-
1113	MLN64 N-terminal domain homolog	STARD3NL	42146	42318.1	42241.6	44676.8	44276.4	44893.4	0.0790776	0.883532	-	-	18.1	4	-
1114	U6 snRNA-associated Sm-like protein LSm8	LSM8	125342	118391	140108	132048	159324	115461	0.0748178	0.27994	-	-	55.2	6	-
1115	AP-2 complex subunit alpha-1	AP2A1	1.52314e+06	1.54546e+06	1.54304e+06	1.61038e+06	1.63956e+06	1.6005e+06	0.0727893	1.39353	-	-	40.1	31	-
1117	Double-stranded RNA-binding protein Staufen homolog 1	STAU1	599592	543675	562533	622234	624479	602524	0.117489	1.55869	-	-	53.4	27	-
1118	Tetratricopeptide repeat protein 4	TTC4	429148	404978	461534	418763	460690	416759	0.00112832	0.0064032	-	-	68	23	-
1119	Transmembrane protein 50A	TMEM50A	33102.6	30740.4	34479	28318.3	26759.2	28015.4	-0.241601	2.32271	-	-	21.7	4	-
1120	Serum deprivation-response protein	SDPR	180570	171611	170922	181163	164849	147976	-0.0870776	0.590545	-	-	48	20	-
1121	BAG family molecular chaperone regulator 2	BAG2	1.25276e+06	1.21111e+06	1.19897e+06	1.31107e+06	1.25519e+06	1.25223e+06	0.0599708	0.892898	-	-	66.4	14	-
1122	BAG family molecular chaperone regulator 3	BAG3	226841	214499	240722	208982	195008	181999	-0.219726	2.10238	-	-	51.3	23	-
1125	Malonyl-CoA decarboxylase, mitochondrial	MLYCD	32818.9	35782.6	32327.4	38467.9	35592.1	34433.9	0.104166	0.802027	-	-	20.3	8	-
1126	Quinone oxidoreductase-like protein 1	CRYZL1	563846	613621	541524	590236	538955	546935	-0.0356172	0.26519	-	-	58.7	20	-
1127	Apoptosis-inducing factor 1, mitochondrial	AIFM1	1.49734e+06	1.57942e+06	1.48721e+06	1.61047e+06	1.52303e+06	1.60927e+06	0.0554748	0.713773	-	-	51.6	30	-
1128	Echinoderm microtubule-associated protein-like 2	EML2	309205	309613	316584	317204	332450	350686	0.0957022	1.18382	-	-	23.1	13	-
1129	Serine/threonine-protein kinase LATS1	LATS1	154196	164906	157748	183967	181362	182380	0.200412	2.89349	-	-	21.5	22	-
1130	Tetraspanin-13	TSPAN13	174549	150128	168876	135118	134648	147739	-0.239775	2.17995	-	-	21.1	3	-
1131	3(2),5-bisphosphate nucleotidase 1	BPNT1	949793	1.00661e+06	976776	870739	834920	918940	-0.161074	2.20654	-	-	63	18	-
1132	N(G),N(G)-dimethylarginine dimethylaminohydrolase 2	DDAH2	240923	213004	241632	207278	237589	209014	-0.0895434	0.624234	-	-	61.8	11	-
1133	Abhydrolase domain-containing protein 16A	ABHD16A	274081	273902	274642	301995	307265	304095	0.150904	2.66214	-	-	43.2	23	-
1135	Uncharacterized protein C6orf47	C6orf47	113723	108349	108862	121497	121510	111168	0.0970094	1.01832	-	-	22.4	5	-
1136	Thioredoxin domain-containing protein 12	TXNDC12	366846	473555	385691	394023	300140	417554	-0.146757	0.522627	-	-	59.9	10	-
1137	Probable tRNA pseudouridine synthase 2	TRUB2	31492	30877.4	32507.6	32387.7	35102.9	30607.6	0.0462061	0.300506	-	-	22.1	7	-
1138	Protein SGT1	ECD	177253	169016	165254	172405	170280	163961	-0.0135294	0.113174	-	-	14.8	12	-
1139	Pre-mRNA-splicing factor SYF2	SYF2	23258	25394.3	24702.8	30454.2	26900.5	23938.3	0.14223	0.809309	-	-	25.5	5	-
1140	Methyl-CpG-binding domain protein 3	MBD3	248587	263146	258184	261611	256719	237309	-0.027877	0.234266	-	-	35.7	10	-
1141	DNA topoisomerase 3-beta-1	TOP3B	256673	241779	233920	279855	257737	263324	0.129261	1.48223	-	-	36.7	25	-
1142	Diphosphoinositol polyphosphate phosphohydrolase 1	NUDT3	300422	328327	302791	320807	300047	316230	0.00913993	0.0677757	-	-	45.9	7	-
1143	Securin;Securin-2	PTTG1;PTTG2	55020.3	59562.1	65836.2	65121.5	66548.1	55382.8	0.0512433	0.234763	-	-	24.8	4	-
1144	B-cell lymphoma/leukemia 10	BCL10	55503	66863.5	65552.8	64310.5	57769.2	53128.1	-0.100538	0.513114	-	-	26.6	8	-
1145	NADH dehydrogenase [ubiquinone] 1 beta subcomplex subunit 10	NDUFB10	443812	407515	504696	386605	441695	412528	-0.124605	0.802882	-	-	52.3	11	-
1146	Cleft lip and palate transmembrane protein 1	CLPTM1	222196	235046	246671	238105	250446	255058	0.0798531	0.817389	-	-	25.3	17	-
1147	Zinc finger BED domain-containing protein 1	ZBED1	78690.5	80495	78913.4	86435.9	84328	89441.2	0.127741	1.65398	-	-	15	9	-
1148	Molybdopterin synthase catalytic subunit	MOCS2	108697	113317	121257	116129	130722	112964	0.0664458	0.451647	-	-	44.7	9	-
1149	Mitochondrial import receptor subunit TOM40 homolog	TOMM40	1.01017e+06	1.05552e+06	1.11499e+06	1.05924e+06	1.09816e+06	1.08599e+06	0.0291829	0.290925	-	-	49.6	12	-
1150	Peroxisomal membrane protein 11B	PEX11B	94431.9	115468	102257	111204	87433.3	119062	0.0180475	0.0546332	-	-	44	9	-
1151	Serine/threonine-protein kinase PAK 4	PAK4	88302.9	79864.1	95941.7	85939.9	95935.9	89366.9	0.0409908	0.224145	-	-	34.5	15	-
1152	Serine/threonine-protein kinase Chk2	CHEK2	204116	210862	206962	226055	225375	231324	0.134621	2.16521	-	-	29.3	14	-
1153	Actin-like protein 6A	ACTL6A	1.03356e+06	969759	1.00511e+06	962164	988823	964272	-0.0450091	0.606208	-	-	51.5	19	-
1155	Histone-lysine N-methyltransferase NSD2	WHSC1	44603.4	36224.4	35922.1	38269.1	39572.8	39347.9	0.0126636	0.0521334	-	-	12.7	7	-
1156	Molybdopterin synthase sulfur carrier subunit	MOCS2	14494	14717.6	14692.9	16307	15765.2	14683.1	0.0894209	0.669014	-	-	30.7	3	-
1161	Retinal dehydrogenase 1	ALDH1A1	1.34889e+06	1.31018e+06	1.28839e+06	1.3061e+06	1.24169e+06	1.32756e+06	-0.0269184	0.303361	-	-	62.7	25	-
1162	Glutamate dehydrogenase 1, mitochondrial	GLUD1	1.32674e+06	1.427e+06	1.35895e+06	1.39661e+06	1.38335e+06	1.38194e+06	0.0178089	0.196395	-	-	24.2	11	-
1163	Dihydrofolate reductase	DHFR	455514	446911	528979	454434	471947	474907	-0.0267832	0.163903	-	-	54	12	-
1164	NADH-cytochrome b5 reductase 3;NADH-cytochrome b5 reductase 3 membrane-bound form;NADH-cytochrome b5 reductase 3 soluble form	CYB5R3	508038	501269	475336	461054	438558	399258	-0.194815	2.06535	-	-	65.1	16	-
1166	Cytochrome c oxidase subunit 2	MT-CO2	176199	182714	179526	216596	216600	202575	0.239168	3.27698	-	-	30.8	6	-
1167	Superoxide dismutase [Cu-Zn]	SOD1	747701	815117	869969	896943	787677	854270	0.0622934	0.43308	-	-	85.1	11	-
1170	Purine nucleoside phosphorylase	PNP	2.10436e+06	2.17287e+06	2.10424e+06	2.0577e+06	2.08167e+06	2.11264e+06	-0.0294888	0.432334	-	-	73	20	-
1171	Hypoxanthine-guanine phosphoribosyltransferase	HPRT1	893645	954209	928866	906615	919219	893049	-0.0299464	0.360917	-	-	57.8	11	-
1172	Aspartate aminotransferase, mitochondrial	GOT2	2.05617e+06	1.99682e+06	2.10499e+06	1.90339e+06	1.87157e+06	1.82308e+06	-0.137428	2.42078	-	-	61.6	30	-
1173	Tyrosine-protein kinase ABL1	ABL1	385117	358173	375801	396312	412532	386607	0.0953624	1.23016	-	-	27.3	23	-
1174	Phosphoglycerate kinase 1	PGK1	7.30093e+06	8.06966e+06	7.15777e+06	7.13543e+06	6.63643e+06	7.60129e+06	-0.0761489	0.619508	-	-	68.6	31	-
1175	Adenylate kinase isoenzyme 1	AK1	442816	412927	432822	416518	440438	424571	-0.00768201	0.0661492	-	-	61.9	13	-
1178	Adenosine deaminase	ADA	106234	102474	115271	98266.2	108414	99217.5	-0.0825165	0.665797	-	-	31.4	12	-
1180	Carbonic anhydrase 1	CA1	39225.8	35204.8	40634.3	36605.3	42544.1	36031.3	-1.57676e-06	6.33209e-06	-	-	23	4	-
1181	Carbonic anhydrase 2	CA2	25032	28041.3	31432.3	12015.7	13187.5	13660.5	-1.11649	5.74391	+	-	16.5	4	-
1183	Metalloproteinase inhibitor 1	TIMP1	263009	306449	239259	274780	241525	247804	-0.0765621	0.381171	-	-	45.4	7	-
1184	Cystatin-C	CST3	43351.9	36261.1	36061	39368.6	38015	36354.3	-0.0197379	0.0898885	-	-	30.8	4	-
1185	GTPase NRas	NRAS	135726	142556	146789	113848	120046	128143	-0.232503	2.51022	-	-	16.4	3	-
1186	GTPase HRas;GTPase HRas, N-terminally processed	HRAS	344229	369276	383251	345822	351362	343122	-0.0748851	0.842914	-	-	19.6	4	-
1187	GTPase KRas;GTPase KRas, N-terminally processed	KRAS	74697.9	71328.9	78554.9	65865.1	74188.7	65110.7	-0.131883	1.09968	-	-	19.1	4	-
1188	Low-density lipoprotein receptor	LDLR	189055	233290	207741	207340	198861	212316	-0.0219116	0.112297	-	-	25.4	12	-
1189	Transforming growth factor beta-1;Latency-associated peptide	TGFB1	551655	585936	544198	574343	541790	568420	0.00265389	0.0213243	-	-	42.6	16	-
1191	Hemoglobin subunit zeta	HBZ	1.12189e+06	1.13076e+06	1.07164e+06	1.17451e+06	1.13088e+06	1.12922e+06	0.0472637	0.6418	-	-	84.5	10	-
1192	Hemoglobin subunit delta	HBD	77717.6	85342.3	83063.5	88644.5	108715	90521.6	0.221019	1.58221	-	-	46.9	5	-
1193	Hemoglobin subunit epsilon	HBE1	1.4669e+06	1.55385e+06	1.51499e+06	1.3991e+06	1.31823e+06	1.44189e+06	-0.125622	1.75084	-	-	70.1	10	-
3934	Coiled-coil domain-containing protein 58	CCDC58	56294.2	73107.7	76373.4	62631.6	51893.1	51348	-0.304445	1.42033	+	-	31.2	4	-
1705	Leukocyte surface antigen CD53	CD53	16098.9	17044.3	16366.9	15391.2	14447.2	11452.2	-0.272835	1.44765	+	-	7.3	3	-
1197	Prelamin-A/C;Lamin-A/C	LMNA	1.76473e+06	1.79463e+06	1.7231e+06	1.89345e+06	1.87468e+06	1.84558e+06	0.0878639	1.63001	-	-	58	48	-
1198	Spectrin alpha chain, erythrocytic 1	SPTA1	1.85472e+06	1.71456e+06	1.76861e+06	1.97668e+06	1.98404e+06	1.90419e+06	0.136348	2.12638	-	-	47	106	-
1199	Apolipoprotein E	APOE	220695	266243	256232	281559	287636	264118	0.168873	1.34273	-	-	41.3	14	-
1203	Leucine-rich alpha-2-glycoprotein	LRG1	9346.98	9872.2	9088.99	10728.2	10628.5	10400.7	0.166604	1.37585	-	-	20.5	6	-
1204	Fibronectin;Anastellin;Ugl-Y1;Ugl-Y2;Ugl-Y3	FN1	179757	169720	178100	218219	213858	178418	0.205267	1.58474	-	-	13.3	24	-
1205	Retinol-binding protein 4;Plasma retinol-binding protein(1-182);Plasma retinol-binding protein(1-181);Plasma retinol-binding protein(1-179);Plasma retinol-binding protein(1-176)	RBP4	85242.5	76187.8	95716.6	106332	118104	79839.2	0.229895	0.855007	-	-	8.5	3	-
1206	Transferrin receptor protein 1;Transferrin receptor protein 1, serum form	TFRC	2.83047e+06	2.79294e+06	2.8106e+06	2.90912e+06	2.90191e+06	3.01825e+06	0.0658636	1.20288	-	-	47.4	36	-
1208	Ferritin light chain	FTL	142568	165996	153141	154401	153414	194382	0.115112	0.571002	-	-	43.4	7	-
1209	Ferritin heavy chain;Ferritin heavy chain, N-terminally processed	FTH1	45515.7	51301.8	45211.3	42686.4	50693.6	47692	-0.0109109	0.0483761	-	-	50.3	6	-
1214	NADH-ubiquinone oxidoreductase chain 4	MT-ND4	34342.5	36205.1	37618.5	39987.1	43872.4	40638.8	0.202692	1.9675	-	-	7.8	4	-
1215	NADH-ubiquinone oxidoreductase chain 5	MT-ND5	5423.24	5754.41	5708.46	6209.56	6805.81	5854.67	0.157974	0.977889	-	-	5.6	3	+
1219	3-hydroxy-3-methylglutaryl-coenzyme A reductase	HMGCR	64589.6	62560.2	65594.1	62428.4	59987.6	59119.4	-0.0865387	0.947895	-	-	17.8	12	-
1220	Catalase	CAT	1.63726e+06	1.8419e+06	1.80549e+06	1.71695e+06	1.67341e+06	2.05423e+06	0.0387935	0.194924	-	-	59.4	35	-
1221	RAF proto-oncogene serine/threonine-protein kinase	RAF1	144493	136768	140840	145181	148647	148719	0.068521	0.85874	-	-	13.4	8	-
1222	Glucosylceramidase	GBA	101598	99773.4	95350.6	108746	105797	102007	0.0933382	1.06188	-	-	29.6	12	-
1223	Tissue alpha-L-fucosidase	FUCA1	57344.2	60087.9	55204.3	60832.9	53360.6	56267.2	-0.0195266	0.11556	-	-	20	9	-
1224	Fructose-bisphosphate aldolase A	ALDOA	6.83781e+06	6.93581e+06	6.96242e+06	6.31063e+06	6.36547e+06	7.02692e+06	-0.0754141	0.912416	-	-	78	33	-
1225	Cystatin-B	CSTB	305374	311861	371034	281133	268704	317592	-0.186195	1.20499	-	-	89.8	8	-
1226	Annexin A1	ANXA1	2.15694e+06	2.17393e+06	2.22679e+06	2.00756e+06	2.0475e+06	2.1113e+06	-0.0889392	1.56804	-	-	67.9	29	-
1549	CD59 glycoprotein	CD59	304511	279121	358836	252684	273128	254150	-0.266038	1.86775	+	-	25	4	-
1228	Glucocorticoid receptor	NR3C1	28760	28433	28033.8	30390.3	26885.9	29125.8	0.0179881	0.106722	-	-	13.3	7	-
1229	Major prion protein	PRNP	21192.9	18377.5	21434.7	21688.8	20452.1	19977.9	0.0287144	0.141609	-	-	16.2	4	-
1230	Superoxide dismutase [Mn], mitochondrial	SOD2	684976	804323	763903	744832	735780	878768	0.0648186	0.353229	-	-	67.1	13	-
1232	Ornithine aminotransferase, mitochondrial;Ornithine aminotransferase, hepatic form;Ornithine aminotransferase, renal form	OAT	1.17198e+06	1.22423e+06	1.21679e+06	1.23281e+06	1.20035e+06	1.40949e+06	0.0855567	0.729501	-	-	23.5	10	-
1234	Thymidine kinase, cytosolic	TK1	1.06748e+06	1.08812e+06	1.09116e+06	961986	955454	1.03032e+06	-0.140153	2.1812	-	-	70.1	22	-
1238	Glyceraldehyde-3-phosphate dehydrogenase	GAPDH	8.19283e+06	8.42455e+06	8.29321e+06	8.0204e+06	7.88154e+06	9.0439e+06	-0.000598857	0.0039467	-	-	69.3	22	-
1239	Argininosuccinate lyase	ASL	394016	393315	396772	376382	385654	395275	-0.0332963	0.420847	-	-	41.2	19	-
1240	High affinity nerve growth factor receptor	NTRK1	58076.5	57940.5	64109.7	52056.9	51719.7	50129.4	-0.225537	2.4029	-	-	11.6	7	-
1241	Calpain small subunit 1	CAPNS1	421187	442107	414375	448871	423811	442289	0.0416392	0.461804	-	-	37.7	7	-
1242	Heat shock protein beta-1	HSPB1	843302	799519	810565	855752	839282	805677	0.0274805	0.303991	-	-	75.6	17	-
1243	Thymidylate synthase	TYMS	1.06756e+06	1.0943e+06	1.0874e+06	1.09083e+06	1.06358e+06	1.16379e+06	0.0293256	0.30929	-	-	59.4	16	-
1244	Dolichyl-diphosphooligosaccharide--protein glycosyltransferase subunit 1	RPN1	1.54113e+06	1.57922e+06	1.57682e+06	1.49822e+06	1.46518e+06	1.60071e+06	-0.0423967	0.49595	-	-	66.2	39	-
1245	Dolichyl-diphosphooligosaccharide--protein glycosyltransferase subunit 2	RPN2	509216	529919	576232	546702	583913	665832	0.150323	1.09428	-	-	41.4	22	-
1246	Guanine nucleotide-binding protein G(i) subunit alpha-2	GNAI2	705312	694999	693924	667552	656705	689577	-0.0567378	0.863417	-	-	30.1	9	-
1247	Anion exchange protein 2	SLC4A2	304959	295336	307201	310150	308241	304136	0.0238615	0.275475	-	-	26.2	26	-
1248	Sodium/potassium-transporting ATPase subunit alpha-1	ATP1A1	3.26589e+06	3.26465e+06	3.35585e+06	3.19778e+06	3.27153e+06	3.23103e+06	-0.027352	0.418031	-	-	43.9	47	-
1249	Sodium/potassium-transporting ATPase subunit beta-1	ATP1B1	58351.9	65214.9	63203.3	56228.4	56473.1	56863.6	-0.137871	1.43632	-	-	16.9	4	-
1250	Aldehyde dehydrogenase, mitochondrial	ALDH2	439615	454030	447215	417458	420892	439853	-0.0692976	0.999527	-	-	38.5	17	-
1251	Integrin beta-3	ITGB3	44264.2	47888	47495.2	51487.3	48587.4	65198.4	0.232017	1.2569	-	-	10.9	8	-
1252	Non-histone chromosomal protein HMG-14	HMGN1	1.03372e+06	1.02918e+06	1.06113e+06	1.29271e+06	1.25737e+06	1.02821e+06	0.188662	1.37262	-	-	59	12	-
1254	ADP/ATP translocase 2;ADP/ATP translocase 2, N-terminally processed	SLC25A5	639800	632615	667670	644409	687436	671993	0.0465211	0.558809	-	-	19.5	6	-
1255	Ubiquitin-like protein ISG15	ISG15	168055	155038	180511	157071	177862	151970	-0.0492266	0.276387	-	-	25.5	5	-
1256	Propionyl-CoA carboxylase alpha chain, mitochondrial	PCCA	178248	180640	173446	196790	211843	193484	0.176793	2.26933	-	-	30.4	19	-
1257	Propionyl-CoA carboxylase beta chain, mitochondrial	PCCB	163585	168013	167544	165856	166168	169987	0.00828515	0.0779239	-	-	47.9	19	-
1258	Eukaryotic translation initiation factor 2 subunit 1	EIF2S1	2.47301e+06	2.39242e+06	2.39015e+06	2.47138e+06	2.47174e+06	2.35968e+06	0.00920028	0.10113	-	-	76.2	32	-
1259	Non-histone chromosomal protein HMG-17	HMGN2	749525	813332	779544	944328	919167	884433	0.230638	3.22874	-	-	52.2	6	-
1260	Intercellular adhesion molecule 1	ICAM1	318129	329967	340051	297700	313444	305508	-0.108135	1.51163	-	-	32.1	14	-
1266	DNA-directed RNA polymerase III subunit RPC4	POLR3D	126296	123957	116265	124443	123089	108000	-0.0459517	0.301532	-	-	43.2	12	-
1267	Lupus La protein	SSB	5.35507e+06	5.4681e+06	5.45052e+06	4.94721e+06	4.91223e+06	5.32354e+06	-0.100987	1.56776	-	-	74.5	47	-
1269	Integrin beta-1	ITGB1	1.03945e+06	1.1568e+06	1.18151e+06	1.10494e+06	1.15954e+06	1.24397e+06	0.0552915	0.41415	-	-	29.9	24	-
1272	Keratin, type I cytoskeletal 18	KRT18	1.03513e+06	924016	938240	839016	920694	848914	-0.150861	1.60758	-	-	49.3	20	-
1273	Calbindin	CALB1	1.22133e+06	1.29465e+06	1.3278e+06	1.08835e+06	992551	1.16152e+06	-0.247561	2.5212	-	-	54	22	-
1274	Uroporphyrinogen decarboxylase	UROD	1.00984e+06	1.02175e+06	1.03523e+06	982662	985291	1.11044e+06	0.00313204	0.0212683	-	-	39.2	14	-
1275	Tyrosine-protein kinase Fyn	FYN	7149.49	7424.98	7559.08	8267.7	9403.53	8372.13	0.232615	1.70039	-	+	11.4	4	+
1276	Alpha-galactosidase A	GLA	242259	259625	264443	248416	245315	258649	-0.0258457	0.225943	-	-	31.9	13	-
1278	Gelsolin	GSN	648774	646217	625071	705806	707656	676523	0.122235	2.03443	-	-	13.7	7	-
1279	Retinoblastoma-associated protein	RB1	459387	472407	462998	489911	474720	481945	0.052574	0.786028	-	-	28.1	28	-
1281	Cyclin-dependent kinase 1	CDK1	922092	883472	902481	918062	903776	902079	0.00860612	0.0965994	-	-	62.6	17	-
1282	ATP synthase subunit beta, mitochondrial	ATP5B	2.40815e+06	2.40438e+06	2.44654e+06	2.36322e+06	2.32822e+06	2.6062e+06	0.00586335	0.0455311	-	-	73.3	28	-
1283	Protein S100-A6	S100A6	69714.2	65450.3	66964.1	72930.3	67694.7	63323.4	0.0110195	0.063599	-	-	24.4	3	-
1284	Eukaryotic translation initiation factor 4E	EIF4E	706987	668356	713131	757131	779493	725136	0.114954	1.58658	-	-	44.2	10	-
1285	Alpha-enolase	ENO1	1.4407e+07	1.5827e+07	1.5209e+07	1.52067e+07	1.54567e+07	1.75931e+07	0.0846245	0.719425	-	-	19.4	12	-
1287	Glycogen phosphorylase, liver form	PYGL	302827	313240	307661	315341	315501	321740	0.0444488	0.605521	-	-	31.5	25	-
1288	Glucose-6-phosphate isomerase	GPI	4.20108e+06	4.21146e+06	4.4303e+06	3.9452e+06	3.982e+06	4.50513e+06	-0.0491083	0.414226	-	-	46.6	25	-
1289	DNA polymerase beta	POLB	133080	130333	124757	152857	150008	145521	0.20827	2.81627	-	-	32.2	12	-
1290	Nucleophosmin	NPM1	3.435e+06	3.04404e+06	2.806e+06	3.31588e+06	3.03453e+06	2.79143e+06	-0.0209794	0.0946631	-	-	56.1	18	-
1296	Integrin alpha-V;Integrin alpha-V heavy chain;Integrin alpha-V light chain	ITGAV	280401	320919	297809	301010	274052	307841	-0.0258805	0.160252	-	-	30.3	24	-
1297	Lipoprotein lipase	LPL	13109	13138.5	13516.3	12623.6	14529.3	14127.9	0.0515263	0.293592	-	-	12.2	4	-
1298	Beta-hexosaminidase subunit alpha	HEXA	511745	552781	536476	534421	533481	535625	0.0029968	0.0266917	-	-	33.1	18	-
1300	Epoxide hydrolase 1	EPHX1	763384	837719	806492	824144	848265	885537	0.0878097	1.04715	-	-	66.6	28	-
1301	Acyl-CoA-binding protein	DBI	145571	209492	199822	184988	120742	160979	-0.253703	0.739213	-	-	64.4	7	-
1303	L-lactate dehydrogenase B chain	LDHB	4.08812e+06	3.99441e+06	3.9985e+06	3.85061e+06	3.86496e+06	3.64565e+06	-0.0890547	1.52942	-	-	45.8	20	-
1306	Vitamin K-dependent protein S	PROS1	51428.3	50551.4	51553.3	49764	49723.6	52339.7	-0.0164795	0.127876	-	-	13.2	7	-
1307	Protein disulfide-isomerase	P4HB	3.08417e+06	3.35466e+06	3.16162e+06	3.13087e+06	3.02259e+06	3.15508e+06	-0.043896	0.527588	-	-	63.4	42	-
1308	Acylphosphatase-1	ACYP1	151791	179125	146667	158332	129652	167511	-0.0712486	0.283141	-	-	39.4	4	-
1309	Cathepsin D;Cathepsin D light chain;Cathepsin D heavy chain	CTSD	1.23029e+06	1.30555e+06	1.28529e+06	1.22225e+06	1.22974e+06	1.32374e+06	-0.0177443	0.161778	-	-	49.8	17	-
4585	Hsp90 co-chaperone Cdc37-like 1	CDC37L1	48593.5	48228.5	48013.1	60525.9	61682.5	53932	0.279825	2.75184	+	-	24.9	7	-
1311	Calpain-1 catalytic subunit	CAPN1	1.58326e+06	1.63093e+06	1.5528e+06	1.55962e+06	1.54474e+06	1.53972e+06	-0.0374148	0.553461	-	-	45	38	-
1312	Tubulin beta chain	TUBB	1.43124e+06	1.45777e+06	1.42866e+06	1.48784e+06	1.42458e+06	1.59379e+06	0.06017	0.680064	-	-	10.1	4	-
1314	Beta-hexosaminidase subunit beta;Beta-hexosaminidase subunit beta chain B;Beta-hexosaminidase subunit beta chain A	HEXB	709243	739354	770443	671474	702329	770974	-0.0506908	0.404284	-	-	37.4	21	-
1315	Cathepsin L1;Cathepsin L1 heavy chain;Cathepsin L1 light chain	CTSL	221898	290667	273413	260866	267623	261260	0.0162185	0.0653487	-	-	23.7	8	-
1316	Profilin-1	PFN1	2.78245e+06	3.08764e+06	2.99836e+06	2.90521e+06	2.89963e+06	2.98254e+06	-0.0119926	0.105225	-	-	57.1	7	-
1317	Bisphosphoglycerate mutase	BPGM	98620.2	85477.4	96607.9	91717.5	95494.5	81127	-0.0655902	0.372381	-	-	49	12	-
1318	Adenine phosphoribosyltransferase	APRT	718714	767184	724916	694589	660828	735383	-0.0812907	0.889259	-	-	65.7	11	-
1319	Bifunctional glutamate/proline--tRNA ligase;Glutamate--tRNA ligase;Proline--tRNA ligase	EPRS	3.70139e+06	3.88782e+06	3.91039e+06	3.87022e+06	3.85499e+06	3.97442e+06	0.0251818	0.323157	-	-	55.2	86	-
1320	Cathepsin B;Cathepsin B light chain;Cathepsin B heavy chain	CTSB	363720	296716	355552	291977	301781	277007	-0.217563	1.66486	-	-	36	13	-
1321	Heat shock protein HSP 90-alpha	HSP90AA1	5.31542e+06	5.43955e+06	5.61304e+06	5.31821e+06	5.53058e+06	6.20356e+06	0.0563383	0.467657	-	-	33.5	30	-
1322	Galactose-1-phosphate uridylyltransferase	GALT	10959.3	9441.48	9889.74	10121.2	11616.2	9604.44	0.0473492	0.196726	-	-	13.7	5	-
1323	Heterogeneous nuclear ribonucleoproteins C1/C2	HNRNPC	747004	707530	639127	669042	676926	745125	-0.000477539	0.0024782	-	-	62.8	23	-
1325	Laminin subunit beta-1	LAMB1	320294	333430	331663	339415	321628	339242	0.0214195	0.21697	-	-	18.9	35	-
6212	Cilia- and flagella-associated protein 54	CFAP54	29388.7	39148.3	34123.4	27919.9	28028.3	26620.3	-0.304754	1.8468	+	-	1.4	4	-
1327	Tyrosine-protein kinase Lyn	LYN	4896.84	4342.26	5849.96	6339.56	6631.75	6618.8	0.387206	2.03735	+	+	2.9	1	+
8543	Coiled-coil-helix-coiled-coil-helix domain-containing protein 2;Putative coiled-coil-helix-coiled-coil-helix domain-containing protein CHCHD2P9, mitochondrial	CHCHD2;CHCHD2P9	207168	219428	248285	193063	193637	151753	-0.330798	1.91541	+	-	38.4	5	-
1330	Fumarate hydratase, mitochondrial	FH	2.27803e+06	2.37892e+06	2.22435e+06	2.34174e+06	2.28335e+06	2.45699e+06	0.041385	0.474781	-	-	66.8	28	-
1331	DNA excision repair protein ERCC-1	ERCC1	52725.4	49159.4	53778	48310.5	45265.1	47587.7	-0.140552	1.42452	-	-	15.8	4	-
1334	Transcription factor Sp1	SP1	124978	118594	131513	123645	110346	107845	-0.135235	1.15728	-	-	13.2	9	-
1335	Insulin-like growth factor 1 receptor;Insulin-like growth factor 1 receptor alpha chain;Insulin-like growth factor 1 receptor beta chain	IGF1R	21035.3	18602.2	22496.8	18978	22057.7	18038.9	-0.0737631	0.321397	-	-	4.5	6	-
1336	Collagen alpha-2(I) chain	COL1A2	130145	142372	134478	175555	161650	145975	0.244454	2.09371	-	-	11.7	12	-
1337	Annexin A6	ANXA6	362144	374862	373746	390181	391263	405068	0.0951546	1.50426	-	-	42.1	28	-
1339	Complement decay-accelerating factor	CD55	438777	416756	449317	394094	423437	420319	-0.076085	0.878682	-	-	37.9	12	-
1340	Multidrug resistance protein 1	ABCB1	26354	27426.8	28198	25963.2	27115.5	27630.5	-0.0224508	0.148808	-	-	5.6	6	-
1341	4F2 cell-surface antigen heavy chain	SLC3A2	951120	949502	941871	960744	987898	914441	0.00969227	0.0951822	-	-	47.4	26	-
1342	Beta-glucuronidase	GUSB	375737	407438	386704	409099	400558	401239	0.0504634	0.597345	-	-	38.9	21	-
1343	ATP-dependent 6-phosphofructokinase, muscle type	PFKM	756591	799036	781430	753466	738159	722546	-0.0777767	1.18919	-	-	33.5	26	-
1344	Heat shock protein HSP 90-beta	HSP90AB1	1.46035e+07	1.4817e+07	1.51668e+07	1.44622e+07	1.48668e+07	1.62661e+07	0.0305883	0.287285	-	-	43.5	34	-
1345	Signal recognition particle receptor subunit alpha	SRPR	770616	789708	780023	791214	772275	740615	-0.0229807	0.260193	-	-	41.7	28	-
1346	Asparagine synthetase [glutamine-hydrolyzing]	ASNS	1.46823e+06	1.49289e+06	1.52925e+06	1.43513e+06	1.46425e+06	1.51753e+06	-0.0239809	0.288437	-	-	11.1	5	-
1350	Porphobilinogen deaminase	HMBS	953359	932958	959887	937229	922054	936988	-0.0254707	0.353306	-	-	58.2	18	-
1351	Neprilysin	MME	56361.4	70479	62938.7	57770.6	61015.7	59054.4	-0.0880957	0.521619	-	-	12.4	8	-
1352	Integrin alpha-IIb;Integrin alpha-IIb heavy chain;Integrin alpha-IIb light chain, form 1;Integrin alpha-IIb light chain, form 2	ITGA2B	18937	18520.3	19793.6	19670.1	20653.6	20573.3	0.0892762	0.748151	-	-	8.6	7	-
1353	Pyruvate dehydrogenase E1 component subunit alpha, somatic form, mitochondrial	PDHA1	589167	624802	593825	610299	580341	671559	0.040606	0.309864	-	-	55.2	24	-
1355	Cytochrome c1, heme protein, mitochondrial	CYC1	507225	493166	491991	497738	468323	473494	-0.0523659	0.681188	-	-	39.7	10	-
1356	Receptor-type tyrosine-protein phosphatase C	PTPRC	1.0596e+06	1.1269e+06	1.15946e+06	1.07867e+06	1.11083e+06	1.15678e+06	0.000555962	0.00420513	-	-	37.7	43	-
1357	U2 small nuclear ribonucleoprotein B	SNRPB2	795232	775788	799727	815368	843841	785813	0.0440207	0.555993	-	-	41.8	11	-
1360	Complement factor H	CFH	222885	212869	218775	253936	245118	257834	0.209558	3.12084	-	-	25	25	-
1361	U1 small nuclear ribonucleoprotein 70 kDa	SNRNP70	855660	786853	758386	909277	903163	826966	0.137157	1.40808	-	-	36	22	-
1362	Integrin alpha-5;Integrin alpha-5 heavy chain;Integrin alpha-5 light chain	ITGA5	395153	433503	402139	410208	403860	406265	-0.0111707	0.0947841	-	-	25.1	20	-
1363	Nuclear factor 1 C-type	NFIC	53991.9	48311.4	59112.3	50398.5	57947.9	51659.7	-0.010464	0.0430834	-	-	19.7	7	-
2467	H(+)/Cl(-) exchange transporter 5	CLCN5	17386.9	17461.1	21230.1	19651.5	23370.5	24821.7	0.274223	1.42476	+	-	5.4	4	-
2469	H(+)/Cl(-) exchange transporter 7	CLCN7	91462.8	64706.6	82655.3	62756.7	69028.1	63134.6	-0.279607	1.38616	+	-	15	9	-
5887	Cytochrome c oxidase assembly factor 7	COA7	365179	346260	393460	311348	280792	304776	-0.300299	3.06394	+	-	59.3	13	-
1367	Annexin A5	ANXA5	924829	1.03883e+06	952849	989849	970648	1.02595e+06	0.0355751	0.313606	-	-	68.4	28	-
1369	40S ribosomal protein SA	RPSA	1.62855e+06	1.68109e+06	1.60394e+06	1.9096e+06	1.78817e+06	1.95073e+06	0.200389	2.94786	-	-	62.7	19	-
543	Cochlin	COCH	47309.7	49033	47886.4	64274.1	66793.2	64899.1	0.442211	4.95029	+	-	13.5	8	-
1371	CD63 antigen	CD63	412097	473487	411728	425001	445153	423838	-0.000907306	0.00520494	-	-	16.4	5	-
1372	39S ribosomal protein L3, mitochondrial	MRPL3	486889	486809	483368	464959	493809	499725	0.000706015	0.00610917	-	-	39.9	13	-
1373	U1 small nuclear ribonucleoprotein A	SNRPA	634102	655256	576270	724769	647327	645514	0.112982	0.968379	-	-	39.4	12	-
1374	Fibroblast growth factor 2	FGF2	27901.6	27953.5	28902.6	25934	28692	27695.5	-0.0431455	0.305355	-	-	24.5	4	-
1375	Gamma-enolase	ENO2	270805	306623	272212	308047	306933	318201	0.13752	1.46773	-	-	35	10	-
1376	Hemoglobin subunit theta-1	HBQ1	58178.5	57990.7	60820	58283.5	54659.8	57264	-0.0565525	0.527594	-	-	46.5	6	-
1377	3-ketoacyl-CoA thiolase, peroxisomal	ACAA1	400461	395804	404776	398096	414152	412136	0.0276096	0.337723	-	-	62.5	17	-
1378	Signal recognition particle 19 kDa protein	SRP19	124787	125066	128961	117531	123483	135769	-0.0101944	0.0626852	-	-	38.2	6	-
1379	Glutathione S-transferase P	GSTP1	3.59117e+06	3.8827e+06	3.57738e+06	3.60348e+06	3.44071e+06	3.57641e+06	-0.0566037	0.695934	-	-	70	17	-
1381	Villin-1	VIL1	7366.78	7569.78	8004.5	7379.64	8187.71	6782.36	-0.0411001	0.178225	-	-	5.4	4	+
1194	Collagen alpha-1(I) chain	COL1A1	129489	132282	130546	192646	190137	145056	0.416197	2.52739	+	-	5.1	8	-
1383	Dihydropteridine reductase	QDPR	311710	360141	333887	276803	276981	297893	-0.238229	2.45363	-	-	57	11	-
1384	High mobility group protein B1	HMGB1	2.95089e+06	3.22964e+06	3.3916e+06	3.34934e+06	3.20454e+06	3.12123e+06	0.0172068	0.121958	-	-	39.1	15	-
1385	SPARC	SPARC	4228.87	4895.68	5575.69	5053.78	3638.87	4507.3	-0.159273	0.508733	-	-	16.2	3	+
1389	Clathrin light chain A	CLTA	171397	160807	203246	172911	184841	171855	-0.00946587	0.0403097	-	-	35.3	9	-
1390	Clathrin light chain B	CLTB	200475	194849	254891	225806	196826	174177	-0.121034	0.469718	-	-	27.5	8	-
1391	Annexin A4	ANXA4	379602	376839	395280	372700	391772	380879	-0.00798352	0.0744652	-	-	52.4	17	-
1392	2,3-cyclic-nucleotide 3-phosphodiesterase	CNP	620542	650558	624142	641667	633213	632357	0.0093919	0.100204	-	-	41.4	23	-
1395	Dihydrolipoyl dehydrogenase, mitochondrial	DLD	1.8971e+06	2.09319e+06	2.15951e+06	1.96142e+06	2.08499e+06	1.94402e+06	-0.0364054	0.291182	-	-	45	20	-
1396	Heterogeneous nuclear ribonucleoprotein A1;Heterogeneous nuclear ribonucleoprotein A1, N-terminally processed;Heterogeneous nuclear ribonucleoprotein A1-like 2	HNRNPA1;HNRNPA1L2	1.37468e+06	1.28394e+06	1.23209e+06	1.36769e+06	1.24927e+06	1.46996e+06	0.0692725	0.508857	-	-	64.1	22	-
1397	U2 small nuclear ribonucleoprotein A	SNRPA1	586820	632548	583786	635323	644263	648114	0.0972859	1.35547	-	-	52.9	15	-
1398	Pro-cathepsin H;Cathepsin H mini chain;Cathepsin H;Cathepsin H heavy chain;Cathepsin H light chain	CTSH	329616	335842	337996	282615	298811	298037	-0.19067	2.95387	-	-	26.9	8	-
1399	Cytochrome c oxidase subunit 6C	COX6C	321496	362842	385259	366284	403258	378372	0.104833	0.782007	-	-	52	10	-
1400	Poly [ADP-ribose] polymerase 1	PARP1	3.05705e+06	2.876e+06	2.67051e+06	3.13912e+06	2.92985e+06	2.87677e+06	0.057439	0.488832	-	-	50.2	65	-
1401	DNA polymerase alpha catalytic subunit	POLA1	521582	546694	543757	545247	537563	556068	0.0240042	0.278508	-	-	25	36	-
1403	Furin	FURIN	68321.7	64397.9	70722.9	63646.7	64031.7	64987.9	-0.0774973	0.767705	-	-	14.4	9	-
1404	Leukotriene A-4 hydrolase	LTA4H	1.0912e+06	1.12391e+06	1.07211e+06	1.13076e+06	1.11187e+06	1.05658e+06	0.00492941	0.0451766	-	-	7	4	-
1406	Fructose-bisphosphate aldolase C	ALDOC	1.43813e+06	1.44668e+06	1.46582e+06	1.30433e+06	1.32799e+06	1.35759e+06	-0.125016	2.39473	-	-	52.5	22	-
1408	Histone H2A.V;Histone H2A.Z	H2AFV;H2AFZ	70099.1	74061.7	67243.7	70111.2	70304.5	65421.3	-0.0381667	0.286181	-	-	24.2	3	-
1411	F-box/SPRY domain-containing protein 1	FBXO45	40087.5	45199.5	43538.3	47533.2	43197.4	43562.3	0.0604038	0.410789	-	-	22	6	-
1412	Ataxin-1-like	ATXN1L	38159.2	43012.6	41855.9	45155.1	39735.9	43469.4	0.0610348	0.38461	-	-	8.4	6	-
1413	DNA-directed RNA polymerase II subunit GRINL1A	POLR2M	60473.4	60661.8	66922.8	71983.5	74687.2	65346	0.172346	1.47528	-	-	29.3	8	-
1414	Chromosome transmission fidelity protein 8 homolog isoform 2	CHTF8	29139.9	26332	29595.1	27765.5	29969.4	27850.3	0.0097695	0.0511718	-	-	19.3	7	-
1417	Trafficking protein particle complex subunit 2B;Trafficking protein particle complex subunit 2	TRAPPC2B;TRAPPC2	5576.51	5804.86	5018.06	6964.17	7774.36	6611.37	0.379958	2.39002	+	-	20.7	3	+
1418	Protein PET100 homolog, mitochondrial	PET100	21405.2	23822	24487.9	23201.8	20806.3	23761.9	-0.0408055	0.208279	-	-	23.3	3	-
1421	Sulfotransferase 1A4;Sulfotransferase 1A3	SULT1A4;SULT1A3	185082	147678	186019	166176	203535	164033	0.0419681	0.147403	-	-	18.6	4	-
1423	Cancer/testis antigen family 45 member A10;Cancer/testis antigen family 45 member A2;Cancer/testis antigen family 45 member A9;Cancer/testis antigen family 45 member A8;Cancer/testis antigen family 45 member A3;Cancer/testis antigen family 45 member A1;Cancer/testis antigen family 45 member A7;Cancer/testis antigen family 45 member A5;Cancer/testis antigen family 45 member A6	CT45A10;CT45A2;CT45A9;CT45A8;CT45A3;CT45A1;CT45A7;CT45A5;CT45A6	339203	358646	325498	364927	348620	357042	0.0659982	0.734224	-	-	67.7	11	-
1424	Heat shock 70 kDa protein 1A;Heat shock 70 kDa protein 1B	HSPA1A;HSPA1B	5.17244e+06	5.33083e+06	5.28519e+06	5.23515e+06	5.31965e+06	5.44562e+06	0.0191658	0.263319	-	-	33.5	21	-
1427			387597	521729	648594	581487	539817	446829	0.0322543	0.0676435	-	-	45.6	11	-
1430			56274.3	57063.7	59677.2	53667.5	52105	53096.1	-0.122717	1.4477	-	-	39.1	5	-
1431			98056.2	101085	99497.9	109979	115258	111075	0.171215	2.40974	-	-	39.2	9	-
1433	Zinc finger and BTB domain-containing protein 48	ZBTB48	3445.86	4173.83	2991.69	4025.95	4917.63	4159.54	0.312172	1.25501	-	-	6.7	3	+
1434	Adrenodoxin, mitochondrial	FDX1	85549.4	121160	95819.8	102703	81039	97113.4	-0.0990751	0.325457	-	-	21.7	5	-
1437	60 kDa SS-A/Ro ribonucleoprotein	TROVE2	1.06997e+06	1.06314e+06	1.05663e+06	1.02783e+06	973847	1.067e+06	-0.0568119	0.715993	-	-	62.6	31	-
1442	Ras-related protein R-Ras	RRAS	37523.1	36127	36701.8	35731.3	34085.2	34170.8	-0.0858709	0.858895	-	-	20.2	6	-
1443	Serine/threonine-protein kinase A-Raf	ARAF	167242	139527	155731	139795	153404	134613	-0.110689	0.743679	-	-	20	10	-
1445	Dihydrolipoyllysine-residue acetyltransferase component of pyruvate dehydrogenase complex, mitochondrial	DLAT	1.23999e+06	1.14455e+06	1.18001e+06	1.01407e+06	968945	1.01439e+06	-0.24955	3.61411	-	-	52.2	26	-
1447	Nuclear receptor subfamily 2 group F member 6	NR2F6	17840.5	17503.5	17217	18244.1	16693.6	16608.7	-0.0293242	0.177029	-	-	16.1	5	-
1448	Thioredoxin	TXN	1.32948e+06	1.54334e+06	1.54877e+06	1.43007e+06	1.29164e+06	1.32941e+06	-0.123984	1.02517	-	-	72.4	10	-
1449	Cytochrome c oxidase subunit 5B, mitochondrial	COX5B	115067	126870	132601	170719	132031	126090	0.184676	0.881327	-	-	29.5	4	-
1450	Lysosomal protective protein;Lysosomal protective protein 32 kDa chain;Lysosomal protective protein 20 kDa chain	CTSA	316371	345257	319277	317036	303755	329263	-0.0457679	0.41873	-	-	19.4	8	-
1451	Microsomal glutathione S-transferase 1	MGST1	92076.5	86225	92060.9	85821	91564.6	83150.6	-0.0538933	0.454309	-	-	37.9	4	-
1453	cAMP-dependent protein kinase type I-alpha regulatory subunit;cAMP-dependent protein kinase type I-alpha regulatory subunit, N-terminally processed	PRKAR1A	543610	534723	556781	529603	552113	561888	0.00722742	0.0686122	-	-	48.8	20	-
1454	Tissue factor pathway inhibitor	TFPI	78393.6	76757.9	81513.4	80345.1	79867.5	71911	-0.0293529	0.202828	-	-	25.7	5	-
1455	Mast/stem cell growth factor receptor Kit	KIT	32251.7	31791.9	32635.2	34374.5	31990.4	33603.3	0.0477066	0.39067	-	-	7	7	-
1456	Uroporphyrinogen-III synthase	UROS	50307	46885.7	49769.6	47141.9	45972.4	49378.1	-0.0445082	0.354514	-	-	26	5	-
1457	S-formylglutathione hydrolase	ESD	1.30352e+06	1.28028e+06	1.31241e+06	1.16981e+06	1.15518e+06	1.33385e+06	-0.0937013	0.89894	-	-	56.7	13	-
1458	60 kDa heat shock protein, mitochondrial	HSPD1	6.10573e+06	6.38934e+06	6.45545e+06	5.66526e+06	5.97144e+06	6.65585e+06	-0.0538346	0.429098	-	-	73.6	51	-
1459	78 kDa glucose-regulated protein	HSPA5	5.2096e+06	5.36566e+06	5.67196e+06	5.13772e+06	5.63817e+06	5.9495e+06	0.0401172	0.304172	-	-	59.2	48	-
1462	Lysosomal acid phosphatase	ACP2	124795	140703	134168	135846	140079	141104	0.0629037	0.57056	-	-	25.8	11	-
1463	Heat shock cognate 71 kDa protein	HSPA8	1.40155e+07	1.51806e+07	1.46554e+07	1.4716e+07	1.46498e+07	1.59389e+07	0.0467091	0.496846	-	-	49.7	39	-
1464	Solute carrier family 2, facilitated glucose transporter member 1	SLC2A1	250876	222139	252639	214705	208416	216238	-0.180356	1.93552	-	-	12	7	-
1465	Solute carrier family 2, facilitated glucose transporter member 3	SLC2A3	609951	615155	667529	517446	573466	607643	-0.158046	1.43613	-	-	17.1	11	-
1466	Protein 4.1	EPB41	930303	932939	943185	959058	963690	921840	0.0192265	0.236631	-	-	9	7	-
1468	Uridine 5-monophosphate synthase;Orotate phosphoribosyltransferase;Orotidine 5-phosphate decarboxylase	UMPS	591862	589737	608294	593998	613325	586550	0.00308789	0.0303181	-	-	12.5	6	-
1470	Pyruvate dehydrogenase E1 component subunit beta, mitochondrial	PDHB	806296	762341	827313	738815	807305	789528	-0.0369538	0.341634	-	-	50.7	15	-
1471	Lipoamide acyltransferase component of branched-chain alpha-keto acid dehydrogenase complex, mitochondrial	DBT	369044	358530	420567	314303	331349	350675	-0.202528	1.79031	-	-	31.5	15	-
1472	Glycogen phosphorylase, brain form	PYGB	584133	617577	571850	602375	608828	609861	0.0388755	0.459131	-	-	34.9	30	-
1473	Ras-related protein Ral-A	RALA	269420	265220	279643	253128	249958	249919	-0.11254	1.74645	-	-	25.7	6	-
1474	Ras-related protein Ral-B	RALB	519011	534723	519427	499681	494796	483266	-0.0902734	1.50918	-	-	28.2	8	-
1475	Breakpoint cluster region protein	BCR	259393	212888	235974	219586	236259	214865	-0.0750925	0.477096	-	-	17.3	19	-
1476	Spectrin beta chain, erythrocytic	SPTB	1.31704e+06	1.19549e+06	1.22852e+06	1.38188e+06	1.37317e+06	1.32023e+06	0.124372	1.68994	-	-	46.1	89	-
1477	Lysosome-associated membrane glycoprotein 1	LAMP1	188532	211769	217546	210766	217088	210830	0.0504594	0.392308	-	-	18.9	7	-
1478	Medium-chain specific acyl-CoA dehydrogenase, mitochondrial	ACADM	917199	986544	953881	932615	938868	1.02981e+06	0.0210269	0.169526	-	-	49.9	23	-
1479	DNA topoisomerase 1	TOP1	1.52637e+06	1.20099e+06	1.15243e+06	1.35447e+06	1.30452e+06	1.19011e+06	-0.00222156	0.00751267	-	-	35.6	33	-
1480	DNA topoisomerase 2-alpha	TOP2A	1.66794e+06	1.51556e+06	1.30575e+06	1.57586e+06	1.42551e+06	1.43715e+06	-0.0106549	0.0450206	-	-	33.7	53	-
1481	Glucose-6-phosphate 1-dehydrogenase	G6PD	1.5345e+06	1.52318e+06	1.60741e+06	1.4298e+06	1.46051e+06	1.60752e+06	-0.0541562	0.519989	-	-	78.1	40	-
1482	Ubiquitin-like protein 4A	UBL4A	360336	347852	368820	344091	322189	349530	-0.084872	1.02316	-	-	45.9	6	-
1483	Steroid hormone receptor ERR1	ESRRA	7148.24	7408.49	7985.54	8443.49	9066.53	8329.4	0.197481	1.43012	-	-	17.8	5	+
1484	Pyruvate carboxylase, mitochondrial	PC	431429	433049	433375	454568	452257	451473	0.0656678	1.1171	-	-	32.2	32	-
1486	C-1-tetrahydrofolate synthase, cytoplasmic;Methylenetetrahydrofolate dehydrogenase;Methenyltetrahydrofolate cyclohydrolase;Formyltetrahydrofolate synthetase;C-1-tetrahydrofolate synthase, cytoplasmic, N-terminally processed	MTHFD1	1.21494e+06	1.36565e+06	1.26925e+06	1.35447e+06	1.30359e+06	1.35181e+06	0.0602171	0.635327	-	-	49.1	43	-
1487	Cation-independent mannose-6-phosphate receptor	IGF2R	2.91515e+06	2.84436e+06	2.98785e+06	2.81133e+06	2.92767e+06	2.89473e+06	-0.0187819	0.230653	-	-	38.2	99	-
1195	Collagen alpha-1(II) chain;Collagen alpha-1(II) chain;Chondrocalcin	COL2A1	22482.5	26269.3	24673.7	35288.5	32089.1	26697.7	0.350947	1.97141	+	-	18.7	4	-
1489	Cyclin-dependent kinase 4	CDK4	99623.8	107163	102313	112260	110128	123293	0.160253	1.65652	-	-	37	11	-
1490	Serum response factor	SRF	53881.6	53113.5	57237.6	55089	55679.7	52164.3	-0.0112845	0.0754073	-	-	7.9	4	-
1491	Ribose-phosphate pyrophosphokinase 2	PRPS2	891737	909247	935068	866533	879162	996839	0.000794096	0.00483512	-	-	19.8	7	-
1492	Ornithine decarboxylase	ODC1	134673	135851	131025	151596	167393	136223	0.17604	1.41716	-	-	25.2	11	-
1493	Polyadenylate-binding protein 1;Polyadenylate-binding protein 3	PABPC1;PABPC3	3.72287e+06	3.82425e+06	3.55383e+06	3.91574e+06	3.62339e+06	3.96338e+06	0.0507963	0.541995	-	-	39.9	32	-
1494	Proliferating cell nuclear antigen	PCNA	2.44166e+06	2.57059e+06	2.5368e+06	2.5225e+06	2.57757e+06	2.56678e+06	0.0226175	0.296159	-	-	55.6	13	-
1495	Neurofilament heavy polypeptide	NEFH	5375.14	4408.73	4992.07	5005.24	5139.36	4186.89	-0.0451315	0.151248	-	-	6.5	5	+
1497	Histidine--tRNA ligase, cytoplasmic	HARS	1.32915e+06	1.2852e+06	1.35763e+06	1.19527e+06	1.24242e+06	1.29505e+06	-0.0900295	1.24995	-	-	36.3	24	-
1499	Collagen alpha-1(VI) chain	COL6A1	7969.82	7976.95	9079.61	11313.8	12407.5	9426.33	0.398947	2.14532	+	-	2.5	3	-
1500	Collagen alpha-3(VI) chain	COL6A3	5077.06	4468.15	5211.82	6080.36	6196.19	4601.3	0.184041	0.706178	-	-	1.4	3	+
1501	ADP/ATP translocase 1	SLC25A4	110837	113867	102923	124186	117200	130516	0.182787	1.86745	-	-	14.1	4	-
1502	ADP/ATP translocase 3;ADP/ATP translocase 3, N-terminally processed	SLC25A6	1.79144e+06	1.87971e+06	1.76383e+06	1.98715e+06	1.87666e+06	2.06269e+06	0.124353	1.6684	-	-	18.5	6	-
1503	Inosine-5-monophosphate dehydrogenase 2	IMPDH2	2.73609e+06	2.68124e+06	2.86737e+06	2.52312e+06	2.72255e+06	2.78689e+06	-0.0453049	0.458914	-	-	53.1	29	-
1504	Nucleoprotein TPR	TPR	5.85808e+06	5.3398e+06	5.54895e+06	5.77183e+06	5.56818e+06	5.61289e+06	0.018516	0.186733	-	-	54.8	159	-
1506	Creatine kinase B-type	CKB	2.83909e+06	2.6548e+06	2.78939e+06	2.46207e+06	2.50269e+06	2.56658e+06	-0.13693	2.28636	-	-	67.5	24	-
1507	Low affinity immunoglobulin gamma Fc region receptor II-a;Low affinity immunoglobulin gamma Fc region receptor II-c	FCGR2A;FCGR2C	237697	260850	227042	229027	185287	239322	-0.157023	0.857366	-	-	31	7	-
1508	Annexin A3	ANXA3	149900	162321	158208	157364	162294	158265	0.0234616	0.210187	-	-	43.7	14	-
1509	Creatine kinase U-type, mitochondrial	CKMT1A	169714	175932	173605	174819	179212	173630	0.0232022	0.243139	-	-	25.9	10	-
1510	2-oxoisovalerate dehydrogenase subunit alpha, mitochondrial	BCKDHA	164066	166633	168463	156495	147578	155530	-0.119534	1.66577	-	-	31.2	12	-
1511	Ski oncogene	SKI	27925.7	30166.4	26681.7	29377.8	28091.7	27859.6	0.0108871	0.0602809	-	-	8	4	-
1513	Alpha-actinin-1	ACTN1	1.77526e+06	1.64279e+06	1.61867e+06	1.77862e+06	1.7188e+06	1.68615e+06	0.042299	0.446514	-	-	44.2	39	-
1514	Angiotensin-converting enzyme;Angiotensin-converting enzyme, soluble form	ACE	5674.21	6361.56	6464.08	6829.47	6757.21	6249.99	0.101938	0.562025	-	-	3.4	3	+
1515	Myosin light chain 4	MYL4	320941	375045	443575	353355	331255	356506	-0.11852	0.556017	-	-	28.9	7	-
1518	Proto-oncogene tyrosine-protein kinase Src	SRC	80115.3	98037.1	84942	82958.3	82991.4	88226.6	-0.0451069	0.245975	-	-	10.3	5	-
1519	Xaa-Pro dipeptidase	PEPD	425524	454069	445367	439536	430676	470346	0.0163865	0.135778	-	-	32.9	15	-
1520	X-ray repair cross-complementing protein 6	XRCC6	2.85917e+06	2.865e+06	2.65681e+06	2.95899e+06	2.83399e+06	2.58102e+06	-0.00264789	0.0165046	-	-	60.4	44	-
1521	X-ray repair cross-complementing protein 5	XRCC5	1.61976e+06	1.50475e+06	1.63866e+06	1.55687e+06	1.59324e+06	1.5876e+06	-0.00678631	0.0609381	-	-	45.4	36	-
1522	Uracil-DNA glycosylase	UNG	20183.5	16953.7	18351.4	15923.7	17486	14053.6	-0.227448	1.30118	-	-	27.8	6	-
1524	Cytochrome c oxidase subunit 4 isoform 1, mitochondrial	COX4I1	1.01954e+06	929206	1.10016e+06	922055	1.00788e+06	1.12355e+06	0.000866856	0.00361113	-	-	57.4	14	-
1525	5-aminolevulinate synthase, nonspecific, mitochondrial	ALAS1	42051.5	47997	44259.9	47565.1	49660.3	49211	0.126625	1.1364	-	-	18.6	10	-
1526	Platelet glycoprotein Ib beta chain	GP1BB	63727	64201.1	57464.7	70688.8	62584	66330.4	0.106589	0.833653	-	-	23.8	5	-
1527	Gamma-interferon-inducible lysosomal thiol reductase	IFI30	104525	102966	119512	108453	110688	106958	-0.000854228	0.00460813	-	-	22	5	-
1528	Lysosome-associated membrane glycoprotein 2	LAMP2	141266	204389	164335	203507	196587	202916	0.258249	1.2816	-	-	16.8	8	-
1529	Ribonuclease inhibitor	RNH1	968371	959650	944123	889489	828242	921799	-0.123187	1.64077	-	-	52.5	22	-
1530	Bone morphogenetic protein 1;Tolloid-like protein 2	BMP1;TLL2	12936.5	10976.7	13358.7	13161.3	12934.1	12210.6	0.043984	0.197291	-	-	4.8	3	-
1531	Cytochrome b-245 light chain	CYBA	186840	171022	183795	160337	183958	152507	-0.128244	0.945047	-	-	41	6	-
1532	Intercellular adhesion molecule 2	ICAM2	162307	174283	184208	169983	179326	174156	0.00895269	0.0591072	-	-	22.9	8	-
1533	Elongation factor 2	EEF2	1.2035e+07	1.18102e+07	1.16322e+07	1.11177e+07	1.12849e+07	1.18072e+07	-0.0528233	0.834411	-	-	58.3	60	-
1534	Protein disulfide-isomerase A4	PDIA4	3.95932e+06	3.92505e+06	4.07394e+06	3.91858e+06	4.06571e+06	4.24602e+06	0.0318531	0.378197	-	-	59.4	51	-
1537	Translationally-controlled tumor protein	TPT1	1.30377e+06	1.29195e+06	1.51996e+06	1.25863e+06	1.29985e+06	1.56005e+06	-0.00149538	0.00561106	-	-	50	11	-
1539	HLA class I histocompatibility antigen, alpha chain E	HLA-E	12791.4	12347.5	13545.4	12764.7	14211.5	13952.5	0.0808508	0.515131	-	-	14.2	4	-
1540	Plastin-2	LCP1	3.08077e+06	3.07684e+06	3.17448e+06	2.87638e+06	2.86546e+06	2.89359e+06	-0.111793	2.3012	-	-	56.1	31	-
1542	Acylamino-acid-releasing enzyme	APEH	1.02883e+06	1.03806e+06	1.0372e+06	957816	964479	968142	-0.102886	2.06214	-	-	32.2	22	-
1543	Electron transfer flavoprotein subunit alpha, mitochondrial	ETFA	1.40595e+06	1.22414e+06	1.3916e+06	1.1675e+06	1.26526e+06	1.21136e+06	-0.140187	1.37974	-	-	54.7	15	-
1544	Glycogen [starch] synthase, muscle	GYS1	366100	364029	371081	356399	380161	360974	-0.00534252	0.0485465	-	-	33.5	19	-
1545	cAMP-dependent protein kinase type II-alpha regulatory subunit	PRKAR2A	460316	493716	469190	467984	463836	492213	0.00095973	0.00764433	-	-	53	18	-
1985	Carbamoyl-phosphate synthase [ammonia], mitochondrial	CPS1	23797.9	24689.2	31234.3	16426.8	16483.8	15828.5	-0.699405	3.94759	+	-	5.9	8	-
1548	General transcription factor IIF subunit 2	GTF2F2	556846	516366	580530	550961	610916	548101	0.048108	0.362077	-	-	79.5	26	-
6633	Derlin-1	DERL1	102709	132475	116481	143743	150029	140825	0.312753	2.22655	+	-	21.9	5	-
1551	Bifunctional methylenetetrahydrofolate dehydrogenase/cyclohydrolase, mitochondrial;NAD-dependent methylenetetrahydrofolate dehydrogenase;Methenyltetrahydrofolate cyclohydrolase	MTHFD2	175179	168476	172920	165209	171039	168181	-0.0342837	0.383004	-	-	45.1	15	-
1552	Macrophage migration inhibitory factor	MIF	500325	482381	516331	461223	438776	470512	-0.129385	1.78986	-	-	24.3	4	-
1555	Glucosidase 2 subunit beta	PRKCSH	1.55697e+06	1.40916e+06	1.73549e+06	1.45491e+06	1.4846e+06	1.34881e+06	-0.128738	0.941087	-	-	53	28	-
1557	Hematopoietic lineage cell-specific protein	HCLS1	318784	339083	333202	342157	318627	301401	-0.0441347	0.367138	-	-	30.2	14	-
1558	Farnesyl pyrophosphate synthase	FDPS	418259	402354	414149	371138	382342	363120	-0.145249	2.32758	-	-	31.3	13	-
1559	Zinc finger protein RFP	TRIM27	25906.2	20721.6	22311	18839.5	23179.4	19006.8	-0.176355	0.844134	-	-	15.2	6	-
1561	Sodium/potassium-transporting ATPase subunit beta-2	ATP1B2	28822.2	32541.4	30330.7	31836.7	30198.9	31213.3	0.0257037	0.157816	-	-	15.5	4	-
1562	Alcohol dehydrogenase [NADP(+)]	AKR1A1	567255	554547	547520	529008	508463	554313	-0.0693612	0.876063	-	-	76	24	-
1563	Pyruvate kinase PKM	PKM	4.39117e+06	4.68201e+06	4.35796e+06	4.2414e+06	4.19272e+06	4.53495e+06	-0.0506241	0.56603	-	-	9.4	5	-
1565	Acylphosphatase-2	ACYP2	57564	57859.5	56663.3	60135.5	59504.7	61463.9	0.0736072	0.838934	-	-	36.4	5	-
1566	Endoplasmin	HSP90B1	4.65765e+06	4.69735e+06	4.71133e+06	4.74373e+06	4.74232e+06	5.10457e+06	0.0519414	0.717735	-	-	63.8	61	-
1567	G2/mitotic-specific cyclin-B1	CCNB1	749691	804458	771897	804933	821502	946730	0.142454	1.28098	-	-	31.2	14	-
1568	Myosin light chain 6B	MYL6B	243876	272503	276913	270920	250280	228187	-0.0834088	0.548014	-	-	41.3	9	-
1569	Small nuclear ribonucleoprotein-associated proteins B and B;Small nuclear ribonucleoprotein-associated protein N	SNRPB;SNRPN	641102	653259	629537	687056	671401	675831	0.0805881	1.37897	-	-	49.8	12	-
1570	Insulin-degrading enzyme	IDE	1.26587e+06	1.28636e+06	1.26803e+06	1.27301e+06	1.25758e+06	1.3257e+06	0.0132141	0.152001	-	-	45.7	48	-
1572	POU domain, class 2, transcription factor 1	POU2F1	75839.1	75471.1	85054.6	76984.6	79117.6	77520.5	-0.0147025	0.0936045	-	-	15.2	7	-
1573	Heterogeneous nuclear ribonucleoprotein L	HNRNPL	1.26943e+06	1.15729e+06	1.16782e+06	1.16564e+06	1.11312e+06	1.21673e+06	-0.0400039	0.359554	-	-	47	21	-
1574	Aspartate--tRNA ligase, cytoplasmic	DARS	2.13496e+06	2.01794e+06	2.14281e+06	2.09452e+06	2.17846e+06	2.08632e+06	0.0147646	0.15529	-	-	70.5	37	-
1575	Junction plakoglobin	JUP	425441	440371	443068	448187	429533	453041	0.0237692	0.257612	-	-	33.4	20	-
1576	Cytochrome b-c1 complex subunit 7	UQCRB	642338	691546	716030	666620	588815	794419	-0.0095325	0.0339908	-	-	80.2	16	-
1577	Serine/threonine-protein kinase B-raf	BRAF	52512.3	57604.8	52729	60915.4	54587.1	61102.7	0.116388	0.949817	-	-	12	8	-
4269	Dehydrogenase/reductase SDR family member 7B	DHRS7B	41603.6	30592.8	31750.4	31094	28003.4	24944.5	-0.298573	1.34565	+	-	14.5	4	-
1579	Aldose reductase	AKR1B1	268135	283037	267305	274247	283316	282600	0.0380723	0.428391	-	-	37.3	10	-
1580	Aminopeptidase N	ANPEP	28565.1	28851.6	29980.7	30643.2	33409.1	29205.2	0.0916965	0.699217	-	-	9.8	9	-
1581	Poliovirus receptor	PVR	126810	131800	139648	121941	130753	124707	-0.0770822	0.757581	-	-	17.3	6	-
1583	Eukaryotic peptide chain release factor GTP-binding subunit ERF3A	GSPT1	2.38186e+06	2.34535e+06	2.49111e+06	2.23783e+06	2.37755e+06	2.45575e+06	-0.0303131	0.300338	-	-	30.6	21	-
5457	Disks large homolog 5	DLG5	25348	25177.3	41962.9	10687.4	12554	14864.7	-1.24906	3.63255	+	-	3.2	5	-
1585	Arylsulfatase A;Arylsulfatase A component B;Arylsulfatase A component C	ARSA	19873.3	20121.6	21112.8	21185.7	19967.1	21202.7	0.0290911	0.189333	-	-	18.4	5	-
1586	Beta-1,4-galactosyltransferase 1;Lactose synthase A protein;N-acetyllactosamine synthase;Beta-N-acetylglucosaminylglycopeptide beta-1,4-galactosyltransferase;Beta-N-acetylglucosaminyl-glycolipid beta-1,4-galactosyltransferase;Processed beta-1,4-galactosyltransferase 1	B4GALT1	35720.1	37201.6	40634.3	37413.7	38694.2	41480.9	0.0511121	0.321954	-	-	16.1	4	-
1587	Ezrin	EZR	3.16794e+06	3.23494e+06	3.27112e+06	3.15305e+06	3.26987e+06	3.30316e+06	0.00758609	0.0863164	-	-	51.4	40	-
1588	Cyclic AMP-dependent transcription factor ATF-2	ATF2	220886	216988	224049	240208	224628	212254	0.0309633	0.250557	-	-	27.1	11	-
1589	Ubiquitin carboxyl-terminal hydrolase isozyme L3	UCHL3	643557	581103	682064	542159	516397	617229	-0.187255	1.38206	-	-	66.5	15	-
1590	Fos-related antigen 1	FOSL1	4999.93	5770.71	5714.84	5248.91	5514.28	4468.19	-0.116831	0.505407	-	-	17	4	+
1591	15-hydroxyprostaglandin dehydrogenase [NAD(+)]	HPGD	75805.9	77488.2	74773.6	76831.1	85280.4	76367.8	0.0626849	0.527738	-	-	26.7	6	-
1592	Proto-oncogene vav	VAV1	47893.5	50234	48298.3	45760.2	43334.5	46209.1	-0.114227	1.22032	-	-	14.4	11	-
1597	NAD(P)H dehydrogenase [quinone] 1	NQO1	899036	863571	876922	872958	923633	881977	0.0209436	0.233894	-	-	48.2	14	-
1598	N-acetylglucosamine-6-sulfatase	GNS	285278	294285	291700	270840	270905	283653	-0.0782384	1.11722	-	-	29.2	13	-
1599	Phosphorylase b kinase gamma catalytic chain, liver/testis isoform	PHKG2	51282.3	54540.2	50474.3	54841.5	50265.7	57933.7	0.0593054	0.406414	-	-	25.4	8	-
1601	Arylsulfatase B	ARSB	16453	16026.6	16496.4	17266.2	17367.6	14966.9	0.0150528	0.0717205	-	-	15.4	6	-
1602	40S ribosomal protein S2	RPS2	2.41819e+06	2.35914e+06	2.22782e+06	2.7281e+06	2.63023e+06	2.62168e+06	0.188585	2.91993	-	-	53.9	19	-
1603	Transcription factor 4	TCF4	17389.4	18437.3	18072.7	19425.2	20119.8	16022.5	0.0373336	0.157531	-	-	7.2	3	-
1604	Beta-galactoside alpha-2,6-sialyltransferase 1	ST6GAL1	203228	212058	204935	189993	195548	199448	-0.0844166	1.14986	-	-	26.8	12	-
1606	Replication protein A 32 kDa subunit	RPA2	155755	142613	156781	148269	156748	148379	-0.00473236	0.0317906	-	-	26.7	6	-
1607	Mucin-1;Mucin-1 subunit alpha;Mucin-1 subunit beta	MUC1	49235.5	57130.2	55875.2	62914.7	56142.9	62075.8	0.160124	1.21759	-	-	16.5	3	-
1609	Erythroid transcription factor	GATA1	115174	125636	121998	149201	123951	115657	0.0923143	0.481127	-	-	33.9	8	-
1611	CD44 antigen	CD44	268541	310684	325695	264158	279369	263014	-0.161799	1.30754	-	-	13.2	10	-
1612	Ribosyldihydronicotinamide dehydrogenase [quinone]	NQO2	608209	608885	634060	573642	606876	602132	-0.0545747	0.716242	-	-	64.9	15	-
1613	Histone H2AX	H2AFX	51773.3	49286.7	36305.9	43654.5	40559.5	47508.3	-0.0464202	0.137726	-	-	12.6	3	-
1615	Leukosialin	SPN	376807	480577	463335	452047	481502	392984	0.0092784	0.0316079	-	-	23.5	8	-
1616	Carbonyl reductase [NADPH] 1	CBR1	388775	394869	396960	367429	357219	393613	-0.0794154	0.96208	-	-	65.7	16	-
1617	Ankyrin-1	ANK1	904178	881581	926539	889223	884397	909539	-0.0153924	0.176252	-	-	33.2	52	-
1618	Short-chain specific acyl-CoA dehydrogenase, mitochondrial	ACADS	170070	184875	182585	175191	176283	188706	0.00724075	0.0505519	-	-	39.3	13	-
1620	Graves disease carrier protein	SLC25A16	5468.36	5696.05	5965.28	6711.9	5962.51	6908.66	0.19113	1.20501	-	-	12	4	+
1621	Beta-galactosidase	GLB1	590809	577833	615031	563393	584526	556274	-0.0655996	0.878954	-	-	28.1	15	-
1622	Platelet endothelial cell adhesion molecule	PECAM1	92350.2	90563	98587.8	86113.8	87753.2	80043.5	-0.148988	1.55349	-	-	21.3	12	-
1624	Cytoplasmic protein NCK1	NCK1	361804	376299	366427	393207	402842	404799	0.120699	2.01788	-	-	43.5	18	-
1625	GC-rich sequence DNA-binding factor 2	GCFC2	89074.2	92945.7	99657.4	94574.8	89075.2	92509	-0.0274327	0.199342	-	-	21.3	15	-
1626	Histone H1.5	HIST1H1B	1.20856e+06	1.07394e+06	1.01412e+06	1.16288e+06	1.21188e+06	1.16338e+06	0.105617	0.91676	-	-	33.2	11	-
1627	Histone H1.3	HIST1H1D	374070	344881	300492	371369	360823	381777	0.13338	0.966542	-	-	18.6	5	-
1629	Epithelial cell adhesion molecule	EPCAM	322475	343954	343683	333647	324712	334619	-0.0241592	0.243853	-	-	38.2	11	-
1630	NADPH--cytochrome P450 reductase	POR	1.21892e+06	1.23002e+06	1.30697e+06	1.23476e+06	1.26651e+06	1.26544e+06	0.00473751	0.0445503	-	-	61.4	43	-
1632	Sarcoplasmic/endoplasmic reticulum calcium ATPase 2	ATP2A2	2.27338e+06	2.2403e+06	2.38639e+06	2.31388e+06	2.53894e+06	2.28992e+06	0.0488251	0.480814	-	-	34.1	40	-
1633	1-phosphatidylinositol 4,5-bisphosphate phosphodiesterase gamma-2	PLCG2	14669.9	15360.1	13812.8	15293.6	14192.8	14799.7	0.0152045	0.0792116	-	-	6.2	7	-
1636	Stathmin	STMN1	603382	857349	1.04706e+06	799271	659198	663954	-0.210247	0.575476	-	-	56.4	14	-
1637	Y-box-binding protein 3	YBX3	196859	192891	211860	210535	200814	174713	-0.0410502	0.231723	-	-	9.9	3	-
1640	Zinc finger protein 22	ZNF22	9366.06	9658.04	8324.83	8250.49	6851.2	7881.35	-0.252439	1.48693	+	-	13.8	3	+
1641	Zinc finger protein 24	ZNF24	85342	86335.9	88475.7	87596.6	83275	82646	-0.0375984	0.35579	-	-	46.7	13	-
1644	Alpha-N-acetylgalactosaminidase	NAGA	117862	125346	117495	121009	116203	115523	-0.0318877	0.289381	-	-	25.8	9	-
1646	High mobility group protein HMG-I/HMG-Y	HMGA1	479325	521806	523940	679061	644222	451277	0.197063	0.737016	-	-	23.4	3	-
1648	Zinc finger protein 8	ZNF8	20926.6	19441.5	22642.3	23135.2	23631.1	21417.4	0.115355	0.77948	-	-	7.5	4	-
1649	Transmembrane protein 11, mitochondrial	TMEM11	58613.1	75144.1	59938	76757.5	67527.4	83616	0.238402	1.218	-	-	26.6	5	-
1650	Aspartate aminotransferase, cytoplasmic	GOT1	2.02059e+06	2.00695e+06	1.95374e+06	1.90791e+06	1.91311e+06	1.79605e+06	-0.0910934	1.4389	-	-	70	24	-
1651	Interferon alpha/beta receptor 1	IFNAR1	21352.1	22839.9	24183.9	20583.2	26395.7	21418.4	-0.00645328	0.0220565	-	-	7.7	5	-
1652	Protein kinase C alpha type	PRKCA	216117	253133	240506	230492	232936	236731	-0.016628	0.105247	-	-	17	12	-
1653	Transcription factor jun-B	JUNB	36061.8	36797.4	40206.4	33010.7	33312.5	30723.2	-0.219726	2.04761	-	-	20.5	6	-
1655	Nucleolar transcription factor 1	UBTF	156751	149800	127047	156069	145760	143973	0.0449024	0.234889	-	-	25.9	19	-
1656	Homeobox protein Hox-B9	HOXB9	31617.2	31017.3	33790.3	37791.7	36131.1	31320.7	0.12268	0.793416	-	-	19.2	4	-
1657	Homeobox protein Hox-B4	HOXB4	54852.8	49301.2	54882.4	55526.5	58676.9	43281.6	-0.0246026	0.0815956	-	-	19.9	5	-
1658	Transcription factor jun-D	JUND	199886	208653	223082	192335	180500	172588	-0.211637	2.22778	-	-	24.2	6	-
1659	T-cell acute lymphocytic leukemia protein 1	TAL1	10656.6	11148.4	11840.5	12757.6	12151	11301.5	0.105546	0.676877	-	-	25.7	7	-
1660	Cyclic AMP-dependent transcription factor ATF-7	ATF7	52010.5	54254.6	53307	59634.1	55853.1	57110.3	0.112883	1.26786	-	-	43.6	9	-
1661	NADH dehydrogenase [ubiquinone] 1 beta subcomplex subunit 7	NDUFB7	126893	150755	157617	139227	130712	127689	-0.125261	0.801201	-	-	27.7	4	-
1662	cAMP-dependent protein kinase catalytic subunit alpha	PRKACA	460830	460455	472033	457043	490278	451008	0.00430009	0.0356688	-	-	19.4	10	-
1663	Calpain-2 catalytic subunit	CAPN2	1.16427e+06	1.27411e+06	1.19915e+06	1.19873e+06	1.23058e+06	1.22014e+06	0.0056536	0.0496809	-	-	41.9	29	-
1664	Tyrosine-protein phosphatase non-receptor type 2	PTPN2	279497	311214	291682	349531	334402	362749	0.246946	2.89717	-	-	38.8	16	-
1665	S-adenosylmethionine decarboxylase proenzyme;S-adenosylmethionine decarboxylase alpha chain;S-adenosylmethionine decarboxylase beta chain	AMD1	81894.3	79236.1	84689.6	80751.5	96212.1	86881	0.0988807	0.732587	-	-	22.5	7	-
1666	CTP synthase 1	CTPS1	811769	823992	824226	773884	771631	817823	-0.0583079	0.840295	-	-	57	29	-
1667	Probable ATP-dependent RNA helicase DDX5	DDX5	1.99131e+06	1.89273e+06	1.80202e+06	2.13862e+06	2.04469e+06	2.11594e+06	0.148688	2.1069	-	-	50.5	34	-
1668	ATP-dependent 6-phosphofructokinase, liver type	PFKL	1.15606e+06	1.27632e+06	1.22411e+06	1.13058e+06	1.11229e+06	1.1867e+06	-0.0917974	1.11215	-	-	39.2	25	-
1669	Ganglioside GM2 activator;Ganglioside GM2 activator isoform short	GM2A	144393	150832	148900	151623	156478	150484	0.0462579	0.528281	-	-	34.7	6	-
1670	Galectin-3	LGALS3	25795.9	26749.7	27619	25845.2	30363	29006.1	0.0854151	0.559618	-	-	26	6	-
1672	26S protease regulatory subunit 6A	PSMC3	1.74682e+06	1.77148e+06	1.79958e+06	1.71802e+06	1.75255e+06	1.88593e+06	0.00937825	0.0833978	-	-	72.9	34	-
1673	T-complex protein 1 subunit alpha	TCP1	2.63822e+06	2.59548e+06	2.65728e+06	2.58488e+06	2.7237e+06	2.7194e+06	0.0244783	0.315437	-	-	61.3	33	-
1674	Tyrosine-protein phosphatase non-receptor type 1	PTPN1	869012	915218	964578	872851	899383	874681	-0.0533209	0.591464	-	-	63.7	31	-
1675	Insulin-like growth factor-binding protein 2	IGFBP2	18093.5	22084.6	22050.2	27904.8	22890.6	22918.8	0.244166	1.27999	-	-	12.6	4	-
1676	TFIIH basal transcription factor complex helicase XPD subunit	ERCC2	179392	183051	183063	184464	173739	175859	-0.0310109	0.323605	-	-	31.1	20	-
1677	60S ribosomal protein L35a	RPL35A	975337	957123	892263	1.00981e+06	1.03794e+06	1.02099e+06	0.120494	1.73635	-	-	48.2	10	-
1678	Integrin beta-5	ITGB5	108855	109941	111687	96553.6	89823	99112.3	-0.212297	2.5688	-	-	28.2	19	-
1679	ADP-ribosylation factor 4	ARF4	435933	488005	439043	458854	463057	421681	-0.0199948	0.133435	-	-	35.6	7	-
1680	60S ribosomal protein L7	RPL7	1.45952e+06	1.44929e+06	1.39151e+06	1.50194e+06	1.50081e+06	1.82886e+06	0.162009	1.24016	-	-	58.5	20	-
7536	Protein kintoun	DNAAF2	35395	35938.9	33774.3	32144.6	29330.7	24442.9	-0.299537	1.84747	+	-	9.1	5	-
1682	Vinculin	VCL	7.12154e+06	7.45508e+06	7.51114e+06	7.09479e+06	7.03679e+06	7.40522e+06	-0.0364079	0.485884	-	-	73.4	89	-
1683	Receptor-type tyrosine-protein phosphatase alpha	PTPRA	193807	219341	208857	232887	244391	234017	0.195042	2.23949	-	-	23.8	15	-
1684	Arylamine N-acetyltransferase 1	NAT1	55619.9	63521	59221.2	64641.5	60422.7	63312.1	0.0803608	0.641643	-	-	29	6	-
1687	Protein SON	SON	403413	388212	367619	362877	369578	357383	-0.0881624	1.11094	-	-	15.4	30	-
1688	Negative elongation factor E	NELFE	274206	283384	284044	298286	286795	284385	0.0468098	0.581001	-	-	55.5	19	-
1689	60S ribosomal protein L17	RPL17	923170	867536	823992	956041	941319	889892	0.0930789	1.01499	-	-	44.3	12	-
1690	Phosphoglycerate mutase 1	PGAM1	4.09202e+06	4.03029e+06	3.96256e+06	3.78352e+06	3.60023e+06	3.59808e+06	-0.138362	2.53713	-	-	63	19	-
1691	Regulator of chromosome condensation	RCC1	529776	551180	517766	530153	515566	533974	-0.0169565	0.17514	-	-	53.2	16	-
1694	DNA ligase 1	LIG1	578377	578354	587529	600618	584266	571484	0.0097216	0.103694	-	-	38.3	39	-
1696	DNA repair protein XRCC1	XRCC1	298739	287629	288144	320434	309986	314022	0.111071	1.76642	-	-	25.8	18	-
1698	1-phosphatidylinositol 4,5-bisphosphate phosphodiesterase gamma-1	PLCG1	359258	387045	374093	371120	378239	373377	0.00363432	0.0317589	-	-	31.2	32	-
1699	Lymphocyte function-associated antigen 3	CD58	139566	156919	162599	162910	160674	150030	0.0470584	0.312246	-	-	14.8	4	-
1700	Nucleolin	NCL	4.42875e+06	3.87749e+06	3.75285e+06	4.08842e+06	3.97629e+06	4.38109e+06	0.0480831	0.3225	-	-	48.2	55	-
1703	DNA-directed RNA polymerase II subunit RPB3	POLR2C	80506.8	84169.3	76521.6	84335.5	82484.6	81381.9	0.0422337	0.365124	-	-	51.3	11	-
1704	DNA-directed RNA polymerases I, II, and III subunit RPABC1	POLR2E	214798	201901	203237	220225	211251	209086	0.0474153	0.510166	-	-	52.9	10	-
5712	Zinc finger protein neuro-d4	DPF1	29696.4	27116.2	25328.6	24867.4	21200.9	21333.8	-0.28623	1.96727	+	-	17.8	4	-
1706	NADH dehydrogenase [ubiquinone] flavoprotein 2, mitochondrial	NDUFV2	507159	521556	543476	493523	479778	474928	-0.118094	1.78106	-	-	61	13	-
1708	Tumor necrosis factor receptor superfamily member 1A;Tumor necrosis factor receptor superfamily member 1A, membrane form;Tumor necrosis factor-binding protein 1	TNFRSF1A	4690.91	2235.18	5066.85	2722.06	2228.21	2185.8	-0.667535	1.33975	+	-	30.9	4	+
1709	Gamma-glutamyltranspeptidase 1;Gamma-glutamyltranspeptidase 1 heavy chain;Gamma-glutamyltranspeptidase 1 light chain;Putative gamma-glutamyltranspeptidase 3;Putative gamma-glutamyltranspeptidase 3 heavy chain;Putative gamma-glutamyltranspeptidase 3 light chain	GGT1;GGT3P	71530.6	90152	82822.4	85124.4	81852.1	88453.6	0.0688579	0.368665	-	-	22	10	-
1710	TFIIH basal transcription factor complex helicase XPB subunit	ERCC3	303939	322327	294178	333727	333582	331781	0.119316	1.62857	-	-	34.3	19	-
1711	E3 ubiquitin-protein ligase TRIM21	TRIM21	45393.8	44679.5	48067.5	44365.3	45471.8	42179.5	-0.0654092	0.557258	-	-	12.8	5	-
1713	Interferon-induced, double-stranded RNA-activated protein kinase	EIF2AK2	115133	102889	99591.8	113582	112412	101801	0.046601	0.286465	-	-	17.1	9	-
1715	Wilms tumor protein	WT1	8379.94	7566.5	8540.55	8285.98	9519.54	7233.3	0.0251085	0.0829307	-	-	9.2	3	+
1716	Spermidine synthase	SRM	581429	586756	600731	558877	601465	631996	0.0172806	0.136135	-	-	73.2	17	-
1718	Casein kinase II subunit alpha	CSNK2A2	463891	443631	439446	411664	407703	456054	-0.080214	0.81065	-	-	63.7	19	-
1719	Retinoic acid receptor RXR-alpha	RXRA	17840.5	16482.9	17500.3	17747.2	17257.6	17779.9	0.0271832	0.171294	-	-	16.2	5	-
1720	Nuclear factor NF-kappa-B p105 subunit;Nuclear factor NF-kappa-B p50 subunit	NFKB1	327144	317919	328914	318651	322386	315786	-0.0255265	0.305404	-	-	36.7	28	-
1721	Plasma membrane calcium-transporting ATPase 1	ATP2B1	266683	286114	286089	278853	283804	287894	0.020583	0.193151	-	-	19.8	20	-
1722	Eukaryotic translation initiation factor 2 subunit 2	EIF2S2	1.43539e+06	1.37954e+06	1.33277e+06	1.54259e+06	1.50008e+06	1.48389e+06	0.126573	2.01399	-	-	74.5	33	-
1723	Annexin A7	ANXA7	1.33644e+06	1.4435e+06	1.39526e+06	1.4401e+06	1.4765e+06	1.55881e+06	0.100097	1.30927	-	-	45.9	23	-
1725	TATA-box-binding protein;TATA box-binding protein-like protein 2	TBP;TBPL2	29329.8	25582.4	25088.4	25272	25655.3	23139.6	-0.109127	0.694403	-	-	7.8	3	-
1726	Cyclin-A2	CCNA2	224211	204293	212263	222275	238627	221046	0.0900317	0.942774	-	-	42.8	17	-
1727	Transcription factor BTF3	BTF3	1.05114e+06	1.02474e+06	1.02998e+06	1.20912e+06	1.19527e+06	1.09961e+06	0.172812	2.45529	-	-	16	3	-
7823	Dolichol-phosphate mannosyltransferase subunit 3	DPM3	86959.3	84397.9	99882.6	60470.9	60325.1	65359.4	-0.540129	4.23416	+	-	23.8	3	-
1730	Ras-related protein Rab-3A	RAB3A	47261.6	50885.1	49692.7	46274.9	46347.3	46986.1	-0.0819979	0.833483	-	-	26.8	4	-
1731	Ras-related protein Rab-4A	RAB4A	192803	198380	202683	194908	201489	195445	-0.00478873	0.0418509	-	-	50	9	-
1732	Ras-related protein Rab-5A	RAB5A	691453	711552	731062	633619	661711	666586	-0.121329	1.89809	-	-	41.8	6	-
1735	DNA mismatch repair protein Msh3	MSH3	187636	184440	192005	195822	209091	196611	0.0922586	1.18348	-	-	26.3	26	-
1736	Proteasome subunit beta type-1	PSMB1	971688	941659	1.0023e+06	902445	948267	925224	-0.0706677	1.01235	-	-	46.1	12	-
1737	Cation-dependent mannose-6-phosphate receptor	M6PR	331266	326552	368876	312981	331577	324351	-0.0818223	0.781254	-	-	35.4	9	-
1739	Lamin-B1	LMNB1	920516	1.06661e+06	974618	1.14132e+06	1.12714e+06	1.0961e+06	0.18643	2.10164	-	-	54.4	35	-
1740	Calpastatin	CAST	518679	659982	713206	699860	634937	578935	0.0251646	0.0798084	-	-	46.9	32	-
1741	Inosine-5-monophosphate dehydrogenase 1	IMPDH1	840399	822660	857508	823372	849626	843198	-0.00242644	0.0247196	-	-	42.8	21	-
1743	Nebulin	NEB	2080.55	1808.13	1434.39	1603.46	1737.7	848.068	-0.397096	0.742542	-	-	0.3	3	+
1745	Ras GTPase-activating protein 1	RASA1	34396.4	33513.8	37581	35683.4	34369.7	29445.7	-0.0875232	0.483014	-	-	16.1	11	-
1748	Glutathione S-transferase Mu 3	GSTM3	24949.1	29246.2	26219.1	30213.7	26092.5	31724.1	0.128856	0.711704	-	-	29.8	6	-
1749	V-type proton ATPase subunit B, brain isoform	ATP6V1B2	1.06151e+06	1.02909e+06	1.05841e+06	1.0588e+06	1.07864e+06	1.06246e+06	0.0232219	0.31405	-	-	50.9	25	-
1750	V-type proton ATPase subunit C 1	ATP6V1C1	591887	601805	613990	587343	624219	581865	-0.0119631	0.113037	-	-	63.6	28	-
1751	Cysteine and glycine-rich protein 1	CSRP1	412080	474954	477447	473903	408638	374709	-0.121623	0.672005	-	-	54.4	9	-
1752	Filamin-A	FLNA	5.35474e+06	5.15006e+06	5.18677e+06	5.09655e+06	4.72872e+06	5.06371e+06	-0.0763585	1.11077	-	-	54.1	113	-
1753	Neurofibromin;Neurofibromin truncated	NF1	209333	210737	208979	216658	206474	192854	-0.031904	0.271615	-	-	10.9	28	-
1754	Cytoplasmic aconitate hydratase	ACO1	1.03016e+06	1.04201e+06	1.03092e+06	1.03138e+06	1.04862e+06	1.0607e+06	0.0173085	0.22794	-	-	47.5	41	-
1755	Tumor necrosis factor alpha-induced protein 3;A20p50;A20p37	TNFAIP3	3598.38	3959.39	4406.19	3165.92	4314.03	4149.02	-0.0492431	0.135154	-	-	4.8	3	+
1756	Transcription initiation factor TFIID subunit 1	TAF1	10917	11274.8	11878.9	13510.9	12419	11588.4	0.13709	0.906866	-	-	4.5	7	-
1757	Glycerol-3-phosphate dehydrogenase [NAD(+)], cytoplasmic	GPD1	27158.5	28819.8	27501.7	31224.4	31456.6	27074.3	0.101658	0.699006	-	-	12.3	4	-
1758	Thromboxane A2 receptor	TBXA2R	20871.1	22170.5	24129.5	19592	21109.5	25564.6	-0.0262101	0.0921677	-	-	10.2	3	-
4462	DNA damage-regulated autophagy modulator protein 2	DRAM2	26070.4	21890.7	28449.4	20069.4	22630	19509.4	-0.291244	1.64048	+	-	16.5	3	-
1760	Voltage-dependent anion-selective channel protein 1	VDAC1	2.85693e+06	3.00034e+06	3.14267e+06	2.90273e+06	2.98001e+06	2.94673e+06	-0.0265783	0.282555	-	-	78.8	20	-
1762	Succinate dehydrogenase [ubiquinone] iron-sulfur subunit, mitochondrial	SDHB	984212	997927	1.04433e+06	920724	908252	937153	-0.129423	2.17483	-	-	53.6	18	-
1763	2-oxoisovalerate dehydrogenase subunit beta, mitochondrial	BCKDHB	31083.9	26286.6	28638	27777	29151	25230.3	-0.0652781	0.346021	-	-	11	5	-
1765	Protein-glutamine gamma-glutamyltransferase 2	TGM2	837248	893330	850762	876498	836364	826212	-0.0237365	0.243091	-	-	42.1	25	-
1766	Methylmalonyl-CoA mutase, mitochondrial	MUT	674326	683047	687365	609758	669843	662344	-0.0756228	0.929993	-	-	40.8	31	-
1767	Oxysterol-binding protein 1	OSBP	2.09283e+06	2.07679e+06	2.06258e+06	2.01954e+06	1.96608e+06	2.0144e+06	-0.0548548	0.99339	-	-	41.9	35	-
1768	Protein-L-isoaspartate(D-aspartate) O-methyltransferase	PCMT1	2.41371e+06	2.4803e+06	2.54853e+06	2.34955e+06	2.36374e+06	2.6546e+06	-0.0164956	0.122154	-	-	74	19	-
1770	rRNA 2-O-methyltransferase fibrillarin	FBL	739440	544948	617649	508235	577506	509167	-0.24529	1.35702	-	-	40.5	17	-
1771	Trifunctional purine biosynthetic protein adenosine-3;Phosphoribosylamine--glycine ligase;Phosphoribosylformylglycinamidine cyclo-ligase;Phosphoribosylglycinamide formyltransferase	GART	3.42421e+06	3.16385e+06	3.30359e+06	3.05429e+06	3.08023e+06	3.13753e+06	-0.0926598	1.46447	-	-	58.1	51	-
1772	Multifunctional protein ADE2;Phosphoribosylaminoimidazole-succinocarboxamide synthase;Phosphoribosylaminoimidazole carboxylase	PAICS	3.05448e+06	3.3535e+06	3.06122e+06	3.2189e+06	3.08241e+06	3.37384e+06	0.0314387	0.269649	-	-	58.8	28	-
1773	Acetylcholinesterase	ACHE	8023.39	7424.79	8491.48	9374.06	8487.43	7534.42	0.08164	0.357979	-	-	9.8	4	+
1774	Non-specific lipid-transfer protein	SCP2	1.21569e+06	1.28269e+06	1.20178e+06	1.25233e+06	1.22206e+06	1.23107e+06	0.0025749	0.0245269	-	-	25.6	11	-
1776	Ubiquitin-like modifier-activating enzyme 1	UBA1	2.22072e+06	2.30647e+06	2.26469e+06	2.22763e+06	2.25573e+06	2.36618e+06	0.0118767	0.127986	-	-	46.6	44	-
1777	Nucleoside diphosphate kinase B	NME2	4.36306e+06	4.44413e+06	4.5369e+06	4.29491e+06	4.30364e+06	4.63753e+06	-0.0124687	0.122042	-	-	12.7	4	-
6634	EF-hand domain-containing protein D1	EFHD1	24567.6	29574.1	27285.9	34136.7	33441.3	31970.8	0.293486	2.33433	+	-	25.5	5	-
1780	Galanin peptides;Galanin;Galanin message-associated peptide	GAL	26314.2	24616.8	27571.2	30199.5	26559.8	29111.3	0.128901	0.955249	-	-	32.5	4	-
1781	NADPH:adrenodoxin oxidoreductase, mitochondrial	FDXR	791806	779734	783982	731992	755326	745919	-0.0770018	1.36915	-	-	10.6	4	-
1783	Fibroblast growth factor receptor 3	FGFR3	71518.9	56497.4	59019.4	63176.4	57014.2	63141.8	-0.022799	0.0918892	-	-	11.2	6	-
1784	Heterogeneous nuclear ribonucleoproteins A2/B1	HNRNPA2B1	1.49618e+06	1.27034e+06	1.27084e+06	1.31294e+06	1.29684e+06	1.29505e+06	-0.0438279	0.301492	-	-	66	26	-
1785	MHC class II regulatory factor RFX1	RFX1	182743	183032	195871	169778	172835	176230	-0.113769	1.48468	-	-	16.2	14	-
1786	E3 ubiquitin-protein ligase CBL	CBL	699440	683327	695116	691005	716910	705365	0.0242761	0.312743	-	-	40.2	25	-
4630	Elongation factor Tu GTP-binding domain-containing protein 1	EFTUD1	419727	455796	419366	522087	521673	524728	0.277653	3.81133	+	-	23.7	28	-
1789	Cytochrome b-c1 complex subunit 2, mitochondrial	UQCRC2	1.18202e+06	1.24382e+06	1.26887e+06	1.20707e+06	1.21562e+06	1.22075e+06	-0.0195287	0.218423	-	-	50.6	19	-
1790	Ferrochelatase, mitochondrial	FECH	409700	375807	406005	375291	390110	390703	-0.0426977	0.43473	-	-	48.2	18	-
1791	DNA repair protein complementing XP-A cells	XPA	42088	38767.2	45731.1	38943.5	42328.1	42575.7	-0.0294634	0.156379	-	-	48.7	7	-
1792	Transcription elongation factor A protein 1	TCEA1	1.09493e+06	1.09381e+06	1.21454e+06	1.11301e+06	1.19817e+06	1.14161e+06	0.0219178	0.170405	-	-	63.5	23	-
1681	Early growth response protein 1	EGR1	22003.1	25004.6	24043.1	21257.6	19640	16796.5	-0.3052	1.905	+	-	7.4	4	-
1795	Tubulin gamma-1 chain;Tubulin gamma-2 chain	TUBG1;TUBG2	278850	296918	283228	292926	304243	324196	0.10037	1.13555	-	-	33.7	16	-
1796	Kell blood group glycoprotein	KEL	32809.8	28051.9	34677	31543	36847.7	31023.5	0.0586824	0.248452	-	-	12.3	7	-
1797	Peptidyl-prolyl cis-trans isomerase B	PPIB	2.13123e+06	2.06502e+06	2.12066e+06	1.99496e+06	2.04324e+06	2.18683e+06	-0.0220983	0.221249	-	-	61.1	16	-
1799	Sarcoplasmic reticulum histidine-rich calcium-binding protein	HRC	58901.8	59130	70631.9	64376.1	63633.9	59442.4	-0.00490177	0.0215319	-	-	9.2	5	-
1800	NAD-dependent malic enzyme, mitochondrial	ME2	511455	536836	526821	504304	504132	508878	-0.0536616	0.790994	-	-	35.6	20	-
1801	Tryptophan--tRNA ligase, cytoplasmic;T1-TrpRS;T2-TrpRS	WARS	2.22403e+06	2.35393e+06	2.2676e+06	2.12869e+06	1.99547e+06	2.51096e+06	-0.0514977	0.287022	-	-	53.9	29	-
1547	Beta-enolase	ENO3	79630.2	96947	91150.8	101425	112672	104667	0.255124	1.97982	+	-	14.1	4	-
1805	Ribosomal protein S6 kinase beta-1	RPS6KB1	196610	195823	199324	210562	211220	199830	0.0705849	0.926954	-	-	22.7	12	-
1806	Tyrosine-protein kinase JAK1	JAK1	190730	173800	199137	165981	181881	158904	-0.153518	1.28929	-	-	16.6	16	-
1808	Nuclear autoantigen Sp-100	SP100	149742	159167	176073	179371	183117	152455	0.0849655	0.470848	-	-	12.3	7	-
1809	Nuclear transcription factor Y subunit alpha	NFYA	58382.6	46330.1	70323.2	58695.3	76358.2	59377.4	0.161485	0.485859	-	-	15.7	3	-
1810	Adenosylhomocysteinase	AHCY	2.66161e+06	2.71018e+06	2.73131e+06	2.58745e+06	2.5809e+06	2.6547e+06	-0.0507755	0.887794	-	-	52.1	27	-
1811	Cofilin-1	CFL1	2.59194e+06	2.82613e+06	2.62322e+06	2.59153e+06	2.25583e+06	2.63799e+06	-0.105766	0.884577	-	-	61.4	16	-
1812	Eukaryotic translation initiation factor 4B	EIF4B	2.29146e+06	2.62934e+06	2.64302e+06	3.02243e+06	3.18294e+06	2.40106e+06	0.178862	0.928156	-	-	50.7	44	-
1813	Plasma membrane calcium-transporting ATPase 4	ATP2B4	647040	708331	687637	667064	676853	691042	-0.00482857	0.0402669	-	-	17.8	24	-
1814	Inositol-trisphosphate 3-kinase A	ITPKA	161420	147900	156303	169876	170665	162888	0.113247	1.36399	-	-	33.4	14	-
1815	Diacylglycerol kinase alpha	DGKA	10088.4	9401.93	10988.5	8295.75	9114.3	8353.03	-0.240902	1.67092	-	-	9.7	6	-
1817	Carnitine O-palmitoyltransferase 2, mitochondrial	CPT2	747029	775267	784358	727298	719267	792066	-0.044225	0.443485	-	-	51.8	28	-
1818	Thymidylate kinase	DTYMK	490878	535080	518489	484294	506739	557564	0.00227656	0.013359	-	-	71.7	19	-
1819	Ribonucleoside-diphosphate reductase large subunit	RRM1	2.15827e+06	2.32383e+06	2.24771e+06	2.20846e+06	2.14471e+06	2.42417e+06	0.00882556	0.0619033	-	-	62.4	48	-
1820	Cytochrome c oxidase subunit 7B, mitochondrial	COX7B	49967.8	59061.5	51635	55868.1	49029.9	52871.1	-0.0244655	0.118009	-	-	20	3	-
1822	Rab proteins geranylgeranyltransferase component A 1	CHM	35283	36516.7	36977.7	39729.7	38087.7	39102.3	0.104205	1.10802	-	-	8.6	5	-
1824	COUP transcription factor 2;COUP transcription factor 1	NR2F2;NR2F1	90285.1	87057.4	90676	93953.6	90745.2	88194.6	0.0257618	0.22496	-	-	21.7	8	-
1826	Elongation factor 1-beta	EEF1B2	521764	547977	606568	555948	513178	529847	-0.0660659	0.527474	-	-	53.3	9	-
1827	ATP synthase F(0) complex subunit B1, mitochondrial	ATP5F1	913052	881977	1.0221e+06	852726	900297	1.09703e+06	0.0110381	0.041411	-	-	46.5	16	-
1828	Low molecular weight phosphotyrosine protein phosphatase	ACP1	496402	525250	518977	504065	469486	570700	-0.00092005	0.00459422	-	-	74.1	10	-
1829	Acetyl-CoA acetyltransferase, mitochondrial	ACAT1	1.53931e+06	1.53678e+06	1.5742e+06	1.47346e+06	1.43444e+06	1.59689e+06	-0.0472817	0.504795	-	-	64.4	28	-
1831	G1/S-specific cyclin-E1	CCNE1	23080.5	23307.8	23875.2	21941.7	22562.5	19416.5	-0.139371	1.0627	-	-	7.8	3	-
1832	DNA-directed RNA polymerase II subunit RPB1	POLR2A	1.27972e+06	1.2414e+06	1.19793e+06	1.28845e+06	1.2636e+06	1.2771e+06	0.0425654	0.581021	-	-	36.1	71	-
1833	Cyclin-dependent kinase 2	CDK2	409434	415387	397569	435782	410424	425324	0.0566635	0.733402	-	-	56.7	14	-
1834	Adenomatous polyposis coli protein	APC	51785.8	48092.5	49959.1	48819	49238.6	48581.5	-0.0304924	0.248971	-	-	8.2	17	-
1835	Beta-adrenergic receptor kinase 1	ADRBK1	779822	796007	798648	782110	798093	829649	0.0209806	0.24138	-	-	35.1	21	-
1837	DNA replication licensing factor MCM3	MCM3	1.91617e+06	1.85318e+06	1.94286e+06	1.81944e+06	1.89701e+06	1.97601e+06	-0.00553176	0.0494428	-	-	60.4	55	-
1838	Nuclear transcription factor Y subunit beta	NFYB	88278	115623	118424	111506	121323	109765	0.0989603	0.418663	-	-	15.5	4	-
1840	3-mercaptopyruvate sulfurtransferase	MPST	290055	295433	304508	281435	284905	303455	-0.0336246	0.334505	-	-	55.5	13	-
1841	40S ribosomal protein S12	RPS12	1.64547e+06	1.42276e+06	1.67384e+06	1.59671e+06	1.43102e+06	1.50371e+06	-0.0632281	0.4281	-	-	54.5	8	-
1842	Bromodomain-containing protein 2	BRD2	613625	627609	585944	671447	656425	645720	0.111609	1.69933	-	-	31.8	25	-
1843	Transcriptional repressor protein YY1	YY1	170153	180717	170265	188342	173323	172980	0.0363587	0.309799	-	-	11.4	6	-
1844	DnaJ homolog subfamily B member 1	DNAJB1	329973	349241	333464	364403	362993	413075	0.169261	1.77338	-	-	51.5	23	-
1845	ATP synthase subunit alpha, mitochondrial	ATP5A1	2.2456e+06	2.35036e+06	2.43406e+06	2.57467e+06	2.52658e+06	2.87109e+06	0.179943	2.00513	-	-	57.3	35	-
1846	Cathepsin S	CTSS	58542.6	56470.4	56730.9	50980.6	52514.2	54571.7	-0.120103	1.36583	-	-	23.6	6	-
1847	Proteasome subunit alpha type-1	PSMA1	1.87064e+06	1.9537e+06	1.89988e+06	1.90081e+06	1.91623e+06	1.92132e+06	0.00377727	0.0425626	-	-	81	24	-
1848	Proteasome subunit alpha type-2	PSMA2	940836	1.01413e+06	1.07511e+06	988873	1.03196e+06	1.19661e+06	0.0838177	0.523361	-	-	50.4	13	-
1849	Proteasome subunit alpha type-3	PSMA3	1.37219e+06	1.51527e+06	1.44255e+06	1.35926e+06	1.34554e+06	1.44602e+06	-0.0605265	0.639847	-	-	48	15	-
1850	Proteasome subunit alpha type-4	PSMA4	1.12628e+06	1.27102e+06	1.17025e+06	1.16297e+06	1.14386e+06	1.27152e+06	0.00463577	0.0283026	-	-	60.9	17	-
1851	Rhombotin-2	LMO2	110928	96186.9	96607.9	101860	95387.5	106401	0.00140584	0.0068557	-	-	56.3	7	-
1852	Moesin	MSN	7.18864e+06	7.3646e+06	7.46535e+06	7.17288e+06	7.27171e+06	7.85152e+06	0.0170953	0.167084	-	-	51	48	-
1853	Probable ATP-dependent RNA helicase DDX6	DDX6	973762	927045	990663	947167	1.01062e+06	940858	0.0033884	0.0275696	-	-	63.1	24	-
1856	Splicing factor U2AF 65 kDa subunit	U2AF2	1.62208e+06	1.53089e+06	1.41149e+06	1.72077e+06	1.60082e+06	1.36244e+06	0.0328697	0.14917	-	-	38.9	15	-
1857	60S ribosomal protein L13	RPL13	1.54229e+06	1.45941e+06	1.41525e+06	1.60958e+06	1.63052e+06	1.61092e+06	0.136128	2.13952	-	-	50.2	17	-
1858	Rab proteins geranylgeranyltransferase component A 2	CHML	464745	431670	463955	417538	442858	411032	-0.0974497	1.16593	-	-	34.5	22	-
1860	Alpha-1,3-mannosyl-glycoprotein 2-beta-N-acetylglucosaminyltransferase	MGAT1	106184	110857	107680	109784	103938	112984	0.00816452	0.0605349	-	-	16.9	6	-
1861	High mobility group protein B2	HMGB2	1.95905e+06	2.15483e+06	2.25888e+06	2.34964e+06	2.2659e+06	2.17744e+06	0.0939422	0.901504	-	-	49.3	16	-
1862	Polypyrimidine tract-binding protein 1	PTBP1	650175	581750	602768	619031	622267	655482	0.0490909	0.463906	-	-	46.1	18	-
1863	Threonine--tRNA ligase, cytoplasmic	TARS	3.71516e+06	3.87209e+06	3.7748e+06	3.66746e+06	3.73452e+06	3.93469e+06	-0.00366252	0.0350764	-	-	56.2	43	-
1864	Valine--tRNA ligase	VARS	3.29674e+06	3.2635e+06	3.41083e+06	3.4741e+06	3.62381e+06	3.74874e+06	0.120989	1.93233	-	-	48.8	65	-
1865	Elongation factor 1-gamma	EEF1G	2.48512e+06	2.23499e+06	2.40628e+06	2.43358e+06	2.60593e+06	2.48681e+06	0.0795942	0.902095	-	-	47.8	26	-
1866	Peptidyl-prolyl cis-trans isomerase FKBP2	FKBP2	253098	255805	261046	247476	234328	253779	-0.0665543	0.798579	-	-	58.5	10	-
1868	Activin receptor type-2A	ACVR2A	5047.7	4385.86	5499.32	5387.51	4742.43	4700.58	-0.0065525	0.0205096	-	-	12.6	4	+
1869	Erythrocyte band 7 integral membrane protein	STOM	489228	535283	550879	485572	508567	575034	-0.00759127	0.0381872	-	-	53.1	14	-
1870	Adenylate kinase 4, mitochondrial	AK4	237606	206261	234642	212123	211573	212244	-0.0905728	0.815266	-	-	53.8	12	-
1871	14-3-3 protein theta	YWHAQ	1.37899e+06	1.52646e+06	1.49585e+06	1.36245e+06	1.30587e+06	1.57099e+06	-0.0572918	0.35831	-	-	38	12	-
1872	Mitogen-activated protein kinase 3	MAPK3	94896.4	98268.6	90703.2	99907.8	96677.4	92615.3	0.0269303	0.210605	-	-	26.6	8	-
1873	MAP/microtubule affinity-regulating kinase 3	MARK3	50940.6	54662.7	57947.9	52479.3	51400.9	51144.8	-0.0753337	0.62457	-	-	18.1	11	-
1875	Aryl hydrocarbon receptor nuclear translocator	ARNT	130966	135359	129655	125987	130275	122674	-0.0636624	0.728764	-	-	33.2	16	-
1876	60S ribosomal protein L10	RPL10	899367	834227	885657	868672	938141	942705	0.0697749	0.772856	-	-	49.1	13	-
1877	Replication protein A 70 kDa DNA-binding subunit;Replication protein A 70 kDa DNA-binding subunit, N-terminally processed	RPA1	1.55996e+06	1.59765e+06	1.54117e+06	1.69858e+06	1.66832e+06	1.6522e+06	0.0952121	1.79111	-	-	55.4	35	-
1878	DNA-(apurinic or apyrimidinic site) lyase;DNA-(apurinic or apyrimidinic site) lyase, mitochondrial	APEX1	574247	548006	570921	576109	595867	583857	0.0525977	0.740351	-	-	60.4	25	-
1879	CD82 antigen	CD82	8344.28	7459.61	7701.14	6520.49	6498.4	5990.78	-0.305717	2.2575	+	-	15.7	3	+
1880	Deoxycytidine kinase	DCK	310507	333064	338006	324942	342866	326611	0.01931	0.164458	-	-	45.8	11	-
1881	CAD protein;Glutamine-dependent carbamoyl-phosphate synthase;Aspartate carbamoyltransferase;Dihydroorotase	CAD	2.99344e+06	3.04433e+06	3.063e+06	3.09937e+06	3.19322e+06	3.27653e+06	0.0720941	1.24644	-	-	45.9	79	-
1882	Calreticulin	CALR	3.41509e+06	3.5473e+06	3.69448e+06	3.72176e+06	3.78842e+06	3.72356e+06	0.0767488	1.1923	-	-	54	27	-
1884	Microtubule-associated protein 4	MAP4	3.44893e+06	3.34858e+06	3.60244e+06	3.72584e+06	3.61114e+06	3.47611e+06	0.056274	0.707736	-	-	22.9	25	-
1885	Microtubule-associated protein 4	MAP4	77312.1	70285.1	77090.2	91140.7	80520.7	85218.6	0.19272	1.8103	-	-	18	11	-
1887	Calnexin	CANX	3.8107e+06	4.0438e+06	3.95411e+06	4.02125e+06	3.97099e+06	4.18307e+06	0.0441943	0.600564	-	-	46.6	47	-
1888	Phosphatidylinositol 3-kinase regulatory subunit alpha	PIK3R1	95949.6	92885.8	95491.4	97937.9	101481	92363.5	0.0364057	0.312817	-	-	21.1	12	-
1890	Proteasome subunit alpha type-5	PSMA5	897874	891363	866403	853995	834037	757342	-0.12076	1.42284	-	-	14.9	4	-
1892	Proteasome subunit beta type-4	PSMB4	486151	560161	528857	533259	534167	536471	0.0285013	0.222889	-	-	43.9	8	-
1893	Proteasome subunit beta type-6	PSMB6	671498	600898	704198	556082	583747	587221	-0.19198	1.95002	-	-	59	11	-
1894	Proteasome subunit beta type-5	PSMB5	1.02062e+06	1.04635e+06	1.01656e+06	985501	963440	992722	-0.067951	1.16596	-	-	24	5	-
1896	Glutathione S-transferase Mu 2	GSTM2	273070	271239	300070	265241	289059	263829	-0.0452877	0.355884	-	-	34	5	-
1897	ATP-binding cassette sub-family D member 3	ABCD3	140155	161501	160863	138481	144680	145397	-0.107283	0.919093	-	-	5.6	3	-
1898	Tropomodulin-1	TMOD1	204431	192630	186986	208112	208530	170462	0.0022306	0.00941081	-	-	54.6	18	-
1899	Sperm-specific antigen 2	SSFA2	36110.7	33735.6	36987.1	36355.1	37213.3	35216.1	0.0268303	0.18228	-	-	9.9	9	-
1901	NADH-ubiquinone oxidoreductase 75 kDa subunit, mitochondrial	NDUFS1	657067	661111	649777	661739	653475	642325	-0.00772588	0.0870445	-	-	56.4	33	-
1902	DNA polymerase delta catalytic subunit	POLD1	759726	752241	737367	728593	729071	739284	-0.0339193	0.491735	-	-	41.6	43	-
1905	Mitogen-activated protein kinase 1	MAPK1	1.24173e+06	1.27748e+06	1.20704e+06	1.28223e+06	1.24615e+06	1.28102e+06	0.0321031	0.417171	-	-	58.1	21	-
1907	DNA repair protein complementing XP-G cells	ERCC5	59391.1	56799.4	60696.2	57644.6	59302.1	56654.1	-0.0267582	0.215696	-	-	21.7	18	-
1908	Retinoblastoma-like protein 1	RBL1	21834	22350.9	22272.6	23338.4	22005.8	22450.3	0.0283854	0.199683	-	-	12.4	8	-
1909	Granulins;Acrogranin;Paragranulin;Granulin-1;Granulin-2;Granulin-3;Granulin-4;Granulin-5;Granulin-6;Granulin-7	GRN	76874.2	90176.1	87829.2	85653.3	68724.9	64851.7	-0.224487	1.16827	-	-	18.4	9	-
1910	Cytosol aminopeptidase	LAP3	2.1795e+06	2.33599e+06	2.37419e+06	2.61922e+06	2.6698e+06	2.54119e+06	0.185301	2.75045	-	-	66.1	34	-
1911	Tumor necrosis factor receptor superfamily member 8	TNFRSF8	97790.8	99648	107098	103919	107822	109631	0.0783795	0.788555	-	-	21.5	11	-
1912	General transcription factor IIE subunit 1	GTF2E1	59548.7	74336.6	62275.3	70471.4	64676.6	64797	0.0331352	0.150046	-	-	21.4	9	-
1913	Transcription initiation factor IIE subunit beta	GTF2E2	117181	102696	105756	101257	102907	90610.3	-0.143592	1.14767	-	-	37.5	9	-
1915	Tripeptidyl-peptidase 2	TPP2	2.07923e+06	2.15058e+06	2.17753e+06	2.06355e+06	2.15083e+06	2.25504e+06	0.0132387	0.123749	-	-	56.8	65	-
1916	Inositol monophosphatase 1	IMPA1	667111	702716	673713	628250	617999	618209	-0.131988	2.26784	-	-	65.7	20	-
1917	Tyrosine-protein phosphatase non-receptor type 6	PTPN6	27851	22245.7	28467.3	23548.7	26669.9	23829	-0.078994	0.333717	-	-	11.6	6	-
1920	DNA-3-methyladenine glycosylase	MPG	165874	155810	160582	192841	192090	170245	0.20121	2.09651	-	-	43.1	10	-
1921	Cellular retinoic acid-binding protein 2	CRABP2	38437.9	41589.8	37764	34985.9	33659.3	33234.9	-0.208431	2.13496	-	-	24.6	3	-
1923	Lysine-specific demethylase 5A	KDM5A	20014.3	30882.2	19398.5	28400.8	18757.2	29692.3	0.133237	0.25553	-	-	5	7	-
1924	Transketolase	TKT	4.20706e+06	4.00955e+06	4.09692e+06	3.67287e+06	3.67116e+06	4.03386e+06	-0.115163	1.53377	-	-	61.3	36	-
1928	Non-receptor tyrosine-protein kinase TYK2	TYK2	51081.6	52724.7	51236.2	56215.1	52672.1	53159.1	0.0632881	0.610335	-	-	9.9	11	-
1930	Elongation factor 1-delta	EEF1D	888337	800888	846905	857109	861611	870708	0.0312656	0.313521	-	-	13.6	8	-
1933	Myristoylated alanine-rich C-kinase substrate	MARCKS	46258.9	48544.9	51491.4	47662.7	46494.8	40703.9	-0.119428	0.837356	-	-	19	4	-
1934	Guanine nucleotide-binding protein subunit alpha-11	GNA11	286008	291555	316397	280619	294304	280825	-0.0619892	0.623671	-	-	25.3	9	-
1935	Delta-1-pyrroline-5-carboxylate dehydrogenase, mitochondrial	ALDH4A1	470849	462153	473122	431328	466869	471482	-0.0389476	0.403287	-	-	38.2	19	-
1936	Phenazine biosynthesis-like domain-containing protein	PBLD	11147.5	12227.9	12356.5	10933.2	11322.3	13466.5	-0.00497672	0.0179208	-	-	20	4	-
1937	Endoplasmic reticulum resident protein 29	ERP29	763699	767261	790494	782509	789068	943438	0.110236	0.8287	-	-	56.7	15	-
1938	Peroxiredoxin-6	PRDX6	3.45664e+06	3.83158e+06	3.50954e+06	3.65716e+06	3.56731e+06	3.65896e+06	0.0128006	0.111703	-	-	87.9	28	-
1939	Flavin reductase (NADPH)	BLVRB	887176	951682	894205	900492	924038	900944	-0.00340082	0.0308325	-	-	68.9	12	-
1940	Peroxiredoxin-5, mitochondrial	PRDX5	771039	840178	771531	739277	704582	713723	-0.142325	1.9283	-	-	60.5	9	-
1941	D-dopachrome decarboxylase;D-dopachrome decarboxylase-like protein	DDT;DDTL	570075	596065	547651	548912	495439	584569	-0.0757409	0.584074	-	-	57.6	9	-
2938	Enhancer of rudimentary homolog	ERH	509747	555704	583757	463699	384824	538628	-0.260931	1.3551	+	-	55.8	7	-
1943	Thioredoxin-dependent peroxide reductase, mitochondrial	PRDX3	594301	538649	627633	543064	588026	578151	-0.0406707	0.287629	-	-	47.1	12	-
1944	ATP synthase subunit delta, mitochondrial	ATP5D	54988	73794.5	59800.1	67413.6	47493.8	60360.8	-0.109462	0.332874	-	-	22.6	3	-
1945	60S ribosomal protein L12	RPL12	1.32392e+06	1.27227e+06	1.1985e+06	1.36245e+06	1.31106e+06	1.29536e+06	0.065615	0.764628	-	-	71.5	12	-
1946	Enoyl-CoA hydratase, mitochondrial	ECHS1	1.60748e+06	1.75759e+06	1.61304e+06	1.60089e+06	1.49956e+06	1.69409e+06	-0.0547532	0.468171	-	-	47.9	18	-
1947	UMP-CMP kinase	CMPK1	1.53591e+06	1.55106e+06	1.54586e+06	1.46228e+06	1.51867e+06	1.60442e+06	-0.0158905	0.156011	-	-	52.6	13	-
1948	Phosphatidylethanolamine-binding protein 1;Hippocampal cholinergic neurostimulating peptide	PEBP1	1.51542e+06	1.47822e+06	1.54126e+06	1.40096e+06	1.41367e+06	1.47357e+06	-0.0808372	1.31241	-	-	80.7	15	-
1949	Protein disulfide-isomerase A3	PDIA3	2.90909e+06	2.8814e+06	2.83228e+06	2.91506e+06	2.82984e+06	3.16839e+06	0.0462316	0.485022	-	-	65.7	41	-
1950	Serine/threonine-protein phosphatase 2A 65 kDa regulatory subunit A alpha isoform	PPP2R1A	1.54387e+06	1.47031e+06	1.58076e+06	1.47426e+06	1.46934e+06	1.59297e+06	-0.0188086	0.165035	-	-	40.7	23	-
1951	Serine/threonine-protein phosphatase 2A 65 kDa regulatory subunit A beta isoform	PPP2R1B	278013	255602	264555	280432	256719	254047	-0.0132286	0.0926285	-	-	25.9	13	-
1952	Cell division cycle protein 27 homolog	CDC27	696305	643960	687468	675857	685006	683189	0.012379	0.118175	-	-	36.3	28	-
1954	G1/S-specific cyclin-D3	CCND3	16649.6	15739.2	19390.1	17524.5	20022.2	18239.1	0.110946	0.574625	-	-	14	4	-
1955	Wee1-like protein kinase	WEE1	90699.7	80249	93257.3	75025.3	78390.7	73409.3	-0.217591	2.00872	-	-	18.6	11	-
1956	M-phase inducer phosphatase 2	CDC25B	4905.13	5237.07	5259.3	5146.24	5610.76	5562.12	0.0831425	0.464189	-	-	12	5	+
1957	M-phase inducer phosphatase 3	CDC25C	44148.9	40998.5	42913.4	42949.1	42036.3	38162.2	-0.0576562	0.409327	-	-	10.2	4	-
7043	ESF1 homolog	ESF1	88659.5	83889.5	87741	69323.2	71356.6	74849.9	-0.272544	3.23812	+	-	23.3	17	-
1959	NK-tumor recognition protein;Putative peptidyl-prolyl cis-trans isomerase	NKTR	19490.2	17363.6	18396.4	19004.6	19595.3	17000.8	0.00807239	0.036031	-	-	4.1	6	-
1960	Glycylpeptide N-tetradecanoyltransferase 1	NMT1	1.09294e+06	1.07095e+06	1.05484e+06	1.13129e+06	1.12942e+06	1.1704e+06	0.0921395	1.6217	-	-	33.3	15	-
1965	Alpha-2-macroglobulin receptor-associated protein	LRPAP1	496128	548276	553591	583022	578409	579502	0.125339	1.54748	-	-	56	27	-
1967	Adenylosuccinate lyase	ADSL	1.30642e+06	1.31684e+06	1.33408e+06	1.28507e+06	1.31127e+06	1.32095e+06	-0.0147172	0.189666	-	-	48.8	22	-
1968	Pyruvate kinase PKLR	PKLR	684212	672060	714501	675405	735541	693529	0.0228482	0.210543	-	-	54.5	29	-
1969	CAP-Gly domain-containing linker protein 1	CLIP1	1.55167e+06	1.56157e+06	1.58696e+06	1.61446e+06	1.5248e+06	1.56046e+06	-0.000478622	0.00477517	-	-	2.3	4	-
1971	Sorcin	SRI	618303	629847	680957	579650	551500	518382	-0.226106	2.55097	-	-	55	9	-
1973	Leukocyte elastase inhibitor	SERPINB1	563199	557720	581825	513417	515224	516824	-0.139589	2.48497	-	-	42.2	16	-
1974	High affinity cationic amino acid transporter 1	SLC7A1	140976	143694	141112	146352	146176	138008	0.0155383	0.138494	-	-	13.7	9	-
1975	Aldehyde dehydrogenase X, mitochondrial	ALDH1B1	693128	679951	701196	651357	713908	729646	0.0126717	0.0992098	-	-	37.9	20	-
1976	DNA-directed RNA polymerase II subunit RPB2	POLR2B	698809	676102	655847	700668	681277	705695	0.0401727	0.502696	-	-	46.1	51	-
1978	Succinate dehydrogenase [ubiquinone] flavoprotein subunit, mitochondrial	SDHA	1.55772e+06	1.57913e+06	1.55806e+06	1.47763e+06	1.40381e+06	1.41837e+06	-0.127151	2.33116	-	-	58.1	31	-
1979	Coronin-1A	CORO1A	190863	201698	197166	188981	178630	191131	-0.078121	0.927941	-	-	26.5	14	-
1980	Rab GDP dissociation inhibitor alpha	GDI1	672916	631342	692657	608755	655822	657113	-0.0552276	0.542521	-	-	40.5	14	-
1982	S-adenosylmethionine synthase isoform type-2	MAT2A	1.16559e+06	1.11696e+06	1.23228e+06	1.02907e+06	1.06202e+06	1.20393e+06	-0.0953557	0.773376	-	-	55.2	21	-
1983	cAMP-dependent protein kinase type I-beta regulatory subunit	PRKAR1B	38165.9	38602.3	39324.4	40307.4	41313.4	37147.9	0.0315142	0.219153	-	-	12.9	4	-
1984	cAMP-dependent protein kinase type II-beta regulatory subunit	PRKAR2B	392333	390904	390532	378317	385198	388454	-0.0271323	0.352003	-	-	41.9	15	-
5404	Prostamide/prostaglandin F synthase	FAM213B	84736.6	91769.7	98418.9	62049.5	65674.7	69854.4	-0.47561	3.95081	+	-	23.2	5	-
1986	Ribonucleoside-diphosphate reductase subunit M2	RRM2	1.35071e+06	1.37067e+06	1.35745e+06	1.31791e+06	1.33962e+06	1.36213e+06	-0.021185	0.290922	-	-	54.8	22	-
1988	Nucleolysin TIA-1 isoform p40	TIA1	547756	541196	561398	559187	557825	581318	0.0412549	0.548395	-	-	9.1	3	-
1989	Sodium- and chloride-dependent taurine transporter	SLC6A6	72733.1	47599.5	60421.3	72057.1	157288	44755.1	0.425972	0.515255	-	-	9.7	6	-
1990	DnaJ homolog subfamily A member 1	DNAJA1	829617	781682	836621	846106	876774	965180	0.133413	1.4199	-	-	64	26	-
1991	RAC-alpha serine/threonine-protein kinase	AKT1	63251	54604.8	64974.8	53104.9	60750.9	50654.6	-0.152517	0.9097	-	-	22.3	9	-
1992	RAC-beta serine/threonine-protein kinase	AKT2	150107	136314	156753	140265	147723	142053	-0.0413153	0.303555	-	-	26.8	12	-
1994	Cytochrome b-c1 complex subunit 1, mitochondrial	UQCRC1	895055	895414	918432	855512	873928	923439	-0.0307948	0.347959	-	-	53.8	20	-
1995	3-hydroxyisobutyrate dehydrogenase, mitochondrial	HIBADH	406009	412261	403959	394289	379870	366175	-0.100663	1.47038	-	-	41.1	13	-
1996	Bifunctional purine biosynthesis protein PURH;Phosphoribosylaminoimidazolecarboxamide formyltransferase;IMP cyclohydrolase	ATIC	2.20446e+06	2.20846e+06	2.2327e+06	1.98866e+06	2.0476e+06	2.15918e+06	-0.102014	1.60575	-	-	75.2	40	-
1997	Heterogeneous nuclear ribonucleoprotein H3	HNRNPH3	303715	298606	251869	289279	251318	270857	-0.0713765	0.399537	-	-	46.5	12	-
1998	Heterogeneous nuclear ribonucleoprotein H;Heterogeneous nuclear ribonucleoprotein H, N-terminally processed	HNRNPH1	865114	774486	802608	820328	802279	776443	-0.0245469	0.208805	-	-	23.8	9	-
2001	14-3-3 protein sigma	SFN	351511	375961	359568	376755	374438	364503	0.0379548	0.433976	-	-	38.4	9	-
2002	Stress-induced-phosphoprotein 1	STIP1	6.73099e+06	7.17842e+06	7.22814e+06	7.36659e+06	6.85006e+06	6.97285e+06	0.00358386	0.0302981	-	-	74	62	-
2003	Protein S100-A11;Protein S100-A11, N-terminally processed	S100A11	157447	180186	167319	164658	125623	152610	-0.196179	1.11293	-	-	49.5	5	-
2004	Type II inositol 1,4,5-trisphosphate 5-phosphatase	INPP5B	258655	254734	270194	256988	265868	262798	0.00411478	0.0358688	-	-	29.9	22	-
2005	Peroxiredoxin-2	PRDX2	1.88109e+06	1.91733e+06	1.85128e+06	1.91927e+06	1.87084e+06	2.04804e+06	0.0464325	0.548155	-	-	69.2	16	-
2006	Beta-arrestin-2	ARRB2	4328.97	4116.15	4030.02	5043.31	4881.28	4014.46	0.153576	0.718052	-	-	20	6	+
2007	Glycerol kinase;Putative glycerol kinase 3	GK;GK3P	130078	133189	139920	137834	142572	129567	0.0236205	0.1793	-	-	22.7	10	-
2010	Deoxycytidylate deaminase	DCTD	275325	328819	275036	311942	284666	319770	0.0631762	0.360617	-	-	62.9	10	-
2011	Pyrroline-5-carboxylate reductase 1, mitochondrial	PYCR1	514930	510279	518864	499361	496675	542436	-0.00639303	0.0528106	-	-	45.7	13	-
2012	Interferon-induced guanylate-binding protein 2	GBP2	6030.84	4304.93	5291.29	4483.74	5808.08	3973.08	-0.136316	0.357938	-	-	7.4	3	+
2013	ETS-related transcription factor Elf-1	ELF1	37185.6	46324.3	46086.8	45254.4	45777.1	48715.6	0.115403	0.635864	-	-	18.3	7	-
2015	General transcription factor IIH subunit 1	GTF2H1	204000	211316	202289	220784	205736	207642	0.037714	0.379958	-	-	30.3	13	-
2016	Syntaxin-2	STX2	104940	104799	115871	104194	114936	101293	-0.0236953	0.141076	-	-	29.6	7	-
2017	Cystathionine gamma-lyase	CTH	335090	331559	349106	299102	311346	290484	-0.173287	2.49358	-	-	51.9	16	-
2018	60S ribosomal protein L9	RPL9	645240	598534	589734	645971	656248	643223	0.0865645	1.13344	-	-	56.8	12	-
2019	Long-chain-fatty-acid--CoA ligase 1	ACSL1	275624	286867	295895	276404	281748	281238	-0.0317316	0.342913	-	-	24.4	15	-
2021	Kinesin-1 heavy chain	KIF5B	2.55006e+06	2.53008e+06	2.64837e+06	2.40634e+06	2.48556e+06	2.55182e+06	-0.0542925	0.785327	-	-	50.9	52	-
2025	Multidrug resistance-associated protein 1	ABCC1	379154	435162	406953	422099	426438	424653	0.0623357	0.584421	-	-	24.6	32	-
2026	Cyclin-dependent kinases regulatory subunit 2	CKS2	80338.4	86294.4	77689.8	90404.2	75100.5	73275.2	-0.038182	0.178602	-	-	32.9	3	-
4769	Protein FAM83A	FAM83A	11960.3	11923	11229.6	14235	14418.2	13189.9	0.252483	2.18494	+	-	20.4	5	-
2029	Mannosyl-oligosaccharide 1,2-alpha-mannosidase IA	MAN1A1	222453	215271	223861	234343	254964	235214	0.130211	1.65578	-	-	21.1	15	-
2030	Dual specificity protein kinase TTK	TTK	315384	337144	343026	364412	364188	345784	0.110444	1.39167	-	-	30.6	27	-
2031	DNA replication licensing factor MCM4	MCM4	2.09192e+06	1.85241e+06	2.08022e+06	1.82361e+06	1.88206e+06	1.90089e+06	-0.101728	1.11366	-	-	56.2	50	-
2032	DNA replication licensing factor MCM5	MCM5	2.93273e+06	2.92896e+06	2.8593e+06	2.97603e+06	2.97762e+06	2.90319e+06	0.0222974	0.321051	-	-	60.1	54	-
2033	DNA replication licensing factor MCM7	MCM7	2.2898e+06	2.21222e+06	2.3468e+06	2.20988e+06	2.41473e+06	2.52757e+06	0.060722	0.568378	-	-	61.6	48	-
2034	N-acetylgalactosamine-6-sulfatase	GALNS	63438.4	69712.1	65108.1	60170.1	59963.7	64906.4	-0.0993692	0.906658	-	-	19	9	-
2035	Serine hydroxymethyltransferase, cytosolic	SHMT1	337230	342459	346629	338395	342742	326064	-0.0273571	0.313721	-	-	50	21	-
2036	Serine hydroxymethyltransferase, mitochondrial	SHMT2	1.84136e+06	1.74794e+06	1.81009e+06	1.69956e+06	1.65638e+06	1.71071e+06	-0.0915668	1.58325	-	-	65.6	27	-
2038	Bifunctional epoxide hydrolase 2;Cytosolic epoxide hydrolase 2;Lipid-phosphate phosphatase	EPHX2	371350	384720	348843	401912	395843	409598	0.128948	1.70404	-	-	33.2	16	-
2039	Heat shock 70 kDa protein 1-like	HSPA1L	40335.5	41607.1	40161.4	43736.2	44493.5	44012.2	0.115211	1.34961	-	-	7.2	4	-
2040	Heat shock 70 kDa protein 4	HSPA4	7.42318e+06	7.62081e+06	7.46009e+06	7.42179e+06	7.15009e+06	7.5241e+06	-0.0266426	0.376592	-	-	73.8	64	-
2041	Mannose-6-phosphate isomerase	MPI	174599	172874	179648	165599	170447	178913	-0.0342219	0.332895	-	-	35.7	10	-
2042	Carbonic anhydrase-related protein	CA8	191451	177341	184405	184038	180095	178222	-0.0279817	0.268307	-	-	45.5	10	-
2043	Catenin alpha-1	CTNNA1	1.00495e+06	1.01442e+06	1.00652e+06	999433	997858	1.04471e+06	0.0073457	0.0800086	-	-	52.1	45	-
2044	Catenin beta-1	CTNNB1	33154	38525.1	30964.1	39737.7	33873.3	38202.5	0.126249	0.664985	-	-	9.6	6	-
2045	Polycomb complex protein BMI-1	BMI1	73704.3	71932.7	73785.5	77085.8	79757.4	75329.7	0.0811888	0.936691	-	-	15	4	-
2047	Prohibitin	PHB	573674	599750	613821	668714	666011	640674	0.144705	2.22633	-	-	65.1	19	-
2048	Tyrosine-protein phosphatase non-receptor type 7	PTPN7	72615.4	83490.2	75359.1	76682	69972.2	76834.3	-0.0494142	0.317476	-	-	33.3	11	-
2049	Serpin B6	SERPINB6	1.64315e+06	1.76627e+06	1.67975e+06	1.64969e+06	1.65576e+06	1.82298e+06	0.0101898	0.0764234	-	-	58	19	-
2050	Merlin	NF2	214002	202364	220708	219976	221408	219065	0.0529005	0.583908	-	-	36.5	22	-
2051	Radixin	RDX	1.19918e+06	1.22327e+06	1.22017e+06	1.21151e+06	1.21905e+06	1.27029e+06	0.0226124	0.285944	-	-	37.6	32	-
4703	Filamin-A-interacting protein 1	FILIP1	36549.4	48394.4	41313.6	52532.6	51863	50543.2	0.304709	1.93649	+	-	3.1	3	-
2053	Replication factor C subunit 4	RFC4	627699	643082	632258	666993	675960	669103	0.0804157	1.44733	-	-	61.4	22	-
2054	Replication factor C subunit 2	RFC2	712320	693996	742303	721352	733900	721576	0.0193266	0.211685	-	-	56.2	19	-
2055	Replication factor C subunit 1	RFC1	88336	72028.2	65441.2	68828.9	69788.4	67106.4	-0.123104	0.605083	-	-	14.8	14	-
2056	60S ribosomal protein L22	RPL22	154354	153369	145325	154835	151784	168543	0.0677784	0.628731	-	-	50.8	4	-
2057	General transcription factor IIF subunit 1	GTF2F1	599534	661738	618906	702354	653351	659754	0.10072	1.15949	-	-	36.4	25	-
2058	Sepiapterin reductase	SPR	439980	429885	464349	400483	421661	453227	-0.0661799	0.600944	-	-	47.1	12	-
2059	Thrombospondin-4	THBS4	30696.6	30876.4	31620	43793	39555.2	28988.5	0.24821	0.998846	-	-	4.2	3	-
2060	Cystathionine beta-synthase	CBS	1.37824e+06	1.27787e+06	1.41196e+06	1.26742e+06	1.3983e+06	1.32456e+06	-0.0277296	0.222867	-	-	53.2	29	-
2063	Glycogen debranching enzyme;4-alpha-glucanotransferase;Amylo-alpha-1,6-glucosidase	AGL	1.73628e+06	1.73366e+06	1.73249e+06	1.75236e+06	1.81642e+06	1.76684e+06	0.0362996	0.572974	-	-	52.3	75	-
2064	Myosin-9	MYH9	5.40499e+06	5.21478e+06	5.30987e+06	4.82377e+06	4.78688e+06	4.98858e+06	-0.1259	2.44277	-	-	50.1	123	-
2065	Myosin-10	MYH10	3.29002e+06	3.01819e+06	3.01506e+06	3.04453e+06	2.85435e+06	2.97955e+06	-0.0698305	0.818045	-	-	46.3	106	-
2066	Coatomer subunit beta	COPB2	1.42295e+06	1.42295e+06	1.37218e+06	1.41481e+06	1.40432e+06	1.40691e+06	0.00292557	0.0323531	-	-	52.4	43	-
2067	Sterol O-acyltransferase 1	SOAT1	94241.2	101452	105362	103945	107635	116895	0.125535	1.10965	-	-	23.3	10	-
2068	Alpha-adducin	ADD1	534636	577958	525517	583119	535932	563126	0.0386801	0.339926	-	-	40.9	21	-
2069	Beta-adducin	ADD2	561325	562051	546985	621098	620128	602194	0.142192	2.53635	-	-	45	25	-
2070	Basigin	BSG	1.1126e+06	1.14205e+06	1.22027e+06	1.09349e+06	1.10263e+06	1.14512e+06	-0.0557892	0.64304	-	-	11.7	3	-
2073	RNA-binding protein FUS	FUS	823157	819805	898428	919038	895675	875682	0.0832192	1.00523	-	-	21.3	13	-
2076	Protein DEK	DEK	556639	506102	466019	555274	541561	495247	0.0606377	0.38773	-	-	34.1	15	-
2077	Copper-transporting ATPase 2;WND/140 kDa	ATP7B	30458.6	30047.8	28252.4	29387.6	31644.6	29290.9	0.0250455	0.159443	-	-	6.2	8	-
2080	Choline kinase alpha	CHKA	78937.6	80795.9	79497	86439.5	91529.3	91649.4	0.172051	2.25918	-	-	24.5	10	-
2081	Protein phosphatase 1A	PPM1A	463833	450702	438264	465970	463109	488384	0.067343	0.89161	-	-	41.1	18	-
2083	Hydroxymethylglutaryl-CoA lyase, mitochondrial	HMGCL	271461	266889	283884	243554	265910	251735	-0.111734	1.36519	-	-	38.5	12	-
2084	26S protease regulatory subunit 7	PSMC2	1.81499e+06	1.89563e+06	1.84086e+06	1.88236e+06	1.90459e+06	1.98489e+06	0.0560202	0.831217	-	-	74.6	36	-
2085	ADP-ribosylation factor-like protein 2	ARL2	348584	346974	365526	333070	380057	359436	0.0138237	0.0957729	-	-	54.3	9	-
2086	ADP-ribosylation factor-like protein 3	ARL3	138770	107712	123631	105560	107500	99340.3	-0.237689	1.60931	-	-	56.6	9	-
2088	Dual specificity mitogen-activated protein kinase kinase 2	MAP2K2	553056	566508	564888	563819	582470	579420	0.0348457	0.47721	-	-	36.5	15	-
2089	ATP synthase subunit gamma, mitochondrial	ATP5C1	957589	917601	957353	1.00866e+06	999208	927164	0.0505519	0.572152	-	-	36.7	11	-
2090	V-type proton ATPase subunit E 1	ATP6V1E1	696346	700961	703138	705255	725738	704725	0.0239028	0.317869	-	-	51.8	17	-
2091	Oxygen-dependent coproporphyrinogen-III oxidase, mitochondrial	CPOX	475825	446998	465719	417272	418203	425180	-0.138966	2.23659	-	-	51.8	21	-
2093	60S ribosomal protein L4	RPL4	2.80244e+06	2.55361e+06	2.49965e+06	2.78232e+06	2.78289e+06	2.78173e+06	0.0893031	1.09632	-	-	56.2	28	-
2095	Lon protease homolog, mitochondrial	LONP1	2.09183e+06	2.08779e+06	2.13521e+06	2.04874e+06	2.05259e+06	2.05103e+06	-0.0375303	0.634847	-	-	43.5	44	-
2096	Serine/threonine-protein phosphatase PP1-gamma catalytic subunit	PPP1CC	35602.3	40291.4	37214.1	40980.9	38677.6	39143.6	0.0723117	0.550494	-	-	10.4	4	-
2097	Bone morphogenetic protein receptor type-1A;Bone morphogenetic protein receptor type-1B	BMPR1A;BMPR1B	635.835	755.116	729.27	781.657	890.451	586.117	0.0734856	0.156915	-	-	7.9	4	+
2098	Activin receptor type-1B	ACVR1B	4919.65	4327.98	4613.37	4442.3	3902.66	4775.9	-0.0821779	0.343485	-	-	10.6	3	+
2099	TGF-beta receptor type-1	TGFBR1	115357	115931	121651	112393	116619	118443	-0.0225274	0.198647	-	-	26.4	11	-
2100	Guanine nucleotide-binding protein-like 1	GNL1	786581	802528	804278	791312	780241	862350	0.0228652	0.208434	-	-	38.1	24	-
2101	Tumor necrosis factor receptor superfamily member 3	LTBR	41657.5	43689.8	47422	40832.7	42368.6	42660.4	-0.0752705	0.588489	-	-	14.9	6	-
2102	DNA-directed RNA polymerase II subunit RPB9	POLR2I	65854.4	77747.6	76618.3	76320.9	67807.9	74307.1	-0.00957862	0.0438385	-	-	47.2	5	-
2105	Dihydrolipoyllysine-residue succinyltransferase component of 2-oxoglutarate dehydrogenase complex, mitochondrial	DLST	639767	687581	693136	667206	672647	680795	0.000995954	0.00833994	-	-	43.3	18	-
2106	GMP reductase 1	GMPR	166595	162437	159296	144995	135333	139102	-0.21976	2.9867	-	-	30.1	8	-
2107	Phospholipid hydroperoxide glutathione peroxidase, mitochondrial	GPX4	665601	675513	646342	635110	637492	621573	-0.0692011	1.10159	-	-	57.6	12	-
2108	Signal recognition particle 14 kDa protein	SRP14	730276	702456	724447	709941	759314	722505	0.0225579	0.240592	-	-	47.1	9	-
2109	Nuclear pore glycoprotein p62	NUP62	311287	297970	311367	300504	298136	286944	-0.0559671	0.711526	-	-	28.2	13	-
2110	Hippocalcin-like protein 1;Neuron-specific calcium-binding protein hippocalcin	HPCAL1;HPCA	733817	759804	835458	711307	672055	647516	-0.196549	2.09787	-	-	59.1	10	-
2111	Squalene synthase	FDFT1	438023	469667	463664	444887	445319	448759	-0.0338355	0.388722	-	-	53	19	-
2112	Zinc finger E-box-binding homeobox 1	ZEB1	19692.5	19441.5	22337.3	23152.1	22186.5	18373.2	0.0473961	0.188181	-	-	8.8	8	-
2113	Phosphatidylinositol N-acetylglucosaminyltransferase subunit A	PIGA	71477.5	59054.7	70582.2	63520.7	73405.6	66087.9	0.01622	0.0672703	-	-	12.2	6	-
2114	Transgelin-2	TAGLN2	1.91626e+06	2.08643e+06	2.15754e+06	1.8623e+06	1.85786e+06	2.29704e+06	-0.0394045	0.186815	-	-	64.1	15	-
2115	Transaldolase	TALDO1	2.26559e+06	2.57329e+06	2.34698e+06	2.4492e+06	2.3843e+06	2.88276e+06	0.0996724	0.648914	-	-	49	21	-
2116	Alpha-synuclein	SNCA	26920.5	33097	34653.5	28510.9	25987.6	29820.3	-0.160927	0.824	-	-	33.9	3	-
2117	Electron transfer flavoprotein subunit beta	ETFB	829219	821194	862537	787700	847694	816904	-0.0355688	0.399468	-	-	61.6	17	-
2118	RNA-binding motif protein, X chromosome;RNA-binding motif protein, X chromosome, N-terminally processed	RBMX	833350	855729	740473	832245	784239	711577	-0.0617334	0.389581	-	-	17.6	10	-
2119	Breast cancer type 1 susceptibility protein	BRCA1	42475.3	41180.8	42347.6	40374	40998.8	41538.7	-0.0358047	0.313383	-	-	4.2	7	-
2120	Coilin	COIL	109626	103632	99488.5	96935.1	97786.6	90911.6	-0.130441	1.37732	-	-	18.4	9	-
2121	Vitamin K-dependent gamma-carboxylase	GGCX	55367.8	64577.3	62448.9	61515.3	62103.1	69173.3	0.0810249	0.513089	-	-	10.8	8	-
2122	V-type proton ATPase catalytic subunit A	ATP6V1A	1.28934e+06	1.22018e+06	1.33024e+06	1.24488e+06	1.33069e+06	1.24965e+06	-0.00523533	0.0415495	-	-	58.6	31	-
2123	Stress-70 protein, mitochondrial	HSPA9	6.79485e+06	6.84311e+06	6.73703e+06	6.43158e+06	6.22537e+06	6.57732e+06	-0.0834584	1.5644	-	-	66.9	57	-
2124	Eukaryotic initiation factor 4A-III;Eukaryotic initiation factor 4A-III, N-terminally processed	EIF4A3	654961	588647	596152	652023	667246	635122	0.0885617	0.993251	-	-	40.9	19	-
2125	DNA-binding protein SMUBP-2	IGHMBP2	33749.5	25761.9	26271.6	25173.5	25571.1	23550.3	-0.197146	1.02262	-	-	13.4	9	-
2126	40S ribosomal protein S19	RPS19	2.25986e+06	2.40795e+06	2.10809e+06	2.67335e+06	2.51619e+06	2.81207e+06	0.240515	2.54888	-	-	70.3	18	-
2127	60S ribosomal protein L3	RPL3	2.47434e+06	2.15492e+06	2.06681e+06	2.31982e+06	2.20754e+06	2.25515e+06	0.0225303	0.136954	-	-	55.3	31	-
2128	Collagen alpha-1(XV) chain;Restin;Restin-2;Restin-3;Restin-4	COL15A1	54608.9	56559.2	52276.8	64063.8	62047	68201.3	0.249201	2.65917	-	-	7.2	8	-
2129	Collagen alpha-1(XVIII) chain;Endostatin	COL18A1	30477.6	24369.9	26413.3	29957.3	30338.1	28978.2	0.14163	0.885073	-	-	2.9	4	-
2130	Dolichyl-diphosphooligosaccharide--protein glycosyltransferase 48 kDa subunit	DDOST	644884	673217	657292	665386	684341	700680	0.0536721	0.747012	-	-	40.4	16	-
2131	Acidic leucine-rich nuclear phosphoprotein 32 family member A	ANP32A	791201	811490	812451	866977	744016	726684	-0.0514141	0.353188	-	-	39.8	11	-
2132	Flap endonuclease 1	FEN1	729314	645513	709547	650266	681776	661385	-0.0626886	0.609003	-	-	58.2	19	-
2133	Homeobox protein cut-like 1	CUX1	247658	245927	254994	250262	254891	244512	0.00206108	0.0183893	-	-	8.6	13	-
2134	Macrophage-capping protein	CAPG	467648	432017	469134	432765	446545	431402	-0.0616964	0.714077	-	-	37.9	11	-
2136	Alpha-taxilin	TXLNA	1.03505e+06	1.0941e+06	1.0662e+06	1.13555e+06	1.10657e+06	1.13036e+06	0.078117	1.27737	-	-	63	41	-
2137	T-complex protein 1 subunit zeta	CCT6A	2.32771e+06	2.17422e+06	2.26057e+06	2.12744e+06	2.15364e+06	2.36226e+06	-0.0266753	0.228435	-	-	49.7	27	-
2138	Nicotinamide N-methyltransferase	NNMT	245203	278243	239005	239827	226933	237567	-0.111589	0.983296	-	-	31.4	7	-
2140	Von Hippel-Lindau disease tumor suppressor	VHL	25186.3	23697.5	27482	23374.8	26017.7	23133.4	-0.0738106	0.432318	-	-	16.2	3	-
2141	Pre-B-cell leukemia transcription factor 2	PBX2	84960.5	84572.5	94168.4	88379.2	90898.9	85078.2	0.00484558	0.0292953	-	-	26.5	7	-
2142	60S ribosomal protein L13a	RPL13A	1.40885e+06	1.35407e+06	1.24044e+06	1.4613e+06	1.45854e+06	1.37822e+06	0.103971	1.1178	-	-	49.3	13	-
2143	ADP-ribosylation factor-like protein 1	ARL1	326813	373704	354942	364483	385976	376432	0.0962693	0.955666	-	-	57.9	8	-
2145	DNA mismatch repair protein Mlh1	MLH1	182561	188048	185475	200650	203379	195599	0.108683	1.64634	-	-	29.6	20	-
2146	Signal transducer and activator of transcription 3	STAT3	522353	512739	532179	508359	515888	489850	-0.049971	0.673144	-	-	49.2	33	-
2147	Ubiquitin carboxyl-terminal hydrolase 8	USP8	491824	480606	498419	472847	467482	465796	-0.0647913	1.03339	-	-	30.8	37	-
2149	Malate dehydrogenase, cytoplasmic	MDH1	3.02471e+06	2.91246e+06	2.92686e+06	2.64398e+06	2.6698e+06	2.72405e+06	-0.141066	2.73573	-	-	49.1	21	-
2150	Malate dehydrogenase, mitochondrial	MDH2	4.79698e+06	5.11292e+06	4.85836e+06	4.64417e+06	4.60274e+06	4.92512e+06	-0.0595566	0.774724	-	-	68	20	-
2151	Replication factor C subunit 5	RFC5	560156	564386	584180	582747	596532	598335	0.0571663	0.855247	-	-	65.9	21	-
2152	Replication factor C subunit 3	RFC3	392772	356254	389200	370189	391470	365762	-0.0130136	0.0963401	-	-	55.9	18	-
2153	Trifunctional enzyme subunit alpha, mitochondrial;Long-chain enoyl-CoA hydratase;Long chain 3-hydroxyacyl-CoA dehydrogenase	HADHA	3.016e+06	2.85757e+06	3.0661e+06	2.64531e+06	2.62566e+06	2.78091e+06	-0.150721	2.33004	-	-	61.7	41	-
2155	Eukaryotic translation initiation factor 2 subunit 3;Putative eukaryotic translation initiation factor 2 subunit 3-like protein	EIF2S3;EIF2S3L	1.4013e+06	1.39063e+06	1.34675e+06	1.46157e+06	1.37836e+06	1.38854e+06	0.0306841	0.372601	-	-	57.4	27	-
2156	DNA-binding protein inhibitor ID-1	ID1	16895.1	20099.4	18551.2	16699.2	13652.8	17438.3	-0.221345	1.14421	-	-	27.5	3	-
2158	Centrin-2	CETN2	169199	184990	198217	197979	182359	154096	-0.0524349	0.226719	-	-	40.1	7	-
2159	Eukaryotic translation initiation factor 2D	EIF2D	357931	371235	348177	370348	350915	362253	0.0083905	0.0740157	-	-	38.7	17	-
2160	Protein BUD31 homolog	BUD31	349023	343443	331813	372380	351144	369353	0.0933578	1.29645	-	-	61.1	11	-
2161	N-alpha-acetyltransferase 10	NAA10	1.04741e+06	959930	932770	1.04921e+06	1.00079e+06	941787	0.0254988	0.181452	-	-	65.5	15	-
2162	Lysine-specific demethylase 5C	KDM5C	245186	223605	234501	216063	217368	212409	-0.121996	1.59641	-	-	20.1	23	-
2163	Protein phosphatase inhibitor 2	PPP1R2	130037	141957	144987	132891	114292	112066	-0.217661	1.73808	-	-	32.2	7	-
2164	Tyrosine-protein kinase CSK	CSK	579455	565003	630241	621249	665159	667236	0.139403	1.59849	-	-	41.3	17	-
2165	Patatin-like phospholipase domain-containing protein 4	PNPLA4	14215.4	14068.4	15307.5	15473.8	16185.8	18670.4	0.203718	1.36185	-	-	17.8	4	-
2168	Isoleucine--tRNA ligase, cytoplasmic	IARS	1.54785e+06	1.62852e+06	1.60159e+06	1.60346e+06	1.60425e+06	1.67469e+06	0.0312152	0.3943	-	-	50.4	63	-
2170	Folate transporter 1	SLC19A1	166463	168292	172404	175715	181559	178676	0.079686	1.11931	-	-	20.3	13	-
2171	Eukaryotic translation initiation factor 1	EIF1	457256	527797	552165	498696	440594	549959	-0.0470501	0.206725	-	-	46	4	-
2172	Protein kinase C iota type	PRKCI	167715	160961	157842	158403	166417	159565	-0.00621997	0.0501283	-	-	32.6	12	-
2173	Beta-centractin	ACTR1B	75590.3	55069.8	65319.2	55674.7	57514.8	54346.8	-0.214606	1.1556	-	-	23.9	6	-
2174	Enoyl-CoA delta isomerase 1, mitochondrial	ECI1	648284	568843	643284	529949	553993	533974	-0.199207	2.21283	-	-	33.3	10	-
2175	Lamina-associated polypeptide 2, isoform alpha;Thymopoietin;Thymopentin	TMPO	845458	905418	902096	912028	905116	881905	0.0254015	0.275058	-	-	32.9	20	-
2176	Lamina-associated polypeptide 2, isoforms beta/gamma;Thymopoietin;Thymopentin	TMPO	349927	327353	335407	346523	340987	335063	0.0144273	0.138607	-	-	26.7	12	-
2177	Signal transducer and activator of transcription 1-alpha/beta	STAT1	455216	458593	452535	472288	465519	460698	0.0335111	0.466356	-	-	39.2	26	-
2178	Signal transducer and activator of transcription 6	STAT6	112031	109844	116378	112455	115403	109187	-0.00511488	0.0391724	-	-	21.5	17	-
2179	Signal transducer and activator of transcription 5A	STAT5A	1.35652e+06	1.39382e+06	1.44096e+06	1.33627e+06	1.33038e+06	1.36574e+06	-0.0554126	0.825529	-	-	21.2	14	-
2180	Superkiller viralicidic activity 2-like 2	SKIV2L2	2.45941e+06	2.39927e+06	2.3559e+06	2.55861e+06	2.56926e+06	2.42448e+06	0.0657364	0.988838	-	-	48.4	53	-
2181	Aldo-keto reductase family 1 member C3;Aldo-keto reductase family 1 member C4	AKR1C3;AKR1C4	39388.4	44446.1	40491.6	44869.3	50680.1	47655.9	0.204117	1.75424	-	-	28.2	4	-
2182	Rho GTPase-activating protein 25	ARHGAP25	51600	49794.1	59552.4	45162.2	46078.3	47501.1	-0.210114	1.7047	-	-	17.7	11	-
2183	Phosphatidylinositol 4,5-bisphosphate 3-kinase catalytic subunit alpha isoform	PIK3CA	76034	71504.4	77647.6	67858.1	72243.5	68157.9	-0.112449	1.17554	-	-	23.1	21	-
2184	Phosphatidylinositol 4,5-bisphosphate 3-kinase catalytic subunit beta isoform	PIK3CB	205882	207544	208698	209656	207834	213204	0.0196802	0.217644	-	-	19.8	20	-
2185	Serine/threonine-protein kinase mTOR	MTOR	343889	322530	341168	336132	351320	331967	0.0169977	0.154473	-	-	23	49	-
2186	Phosphatidylinositol 4-kinase alpha	PI4KA	537373	541852	527853	544289	534188	516793	-0.0108846	0.113677	-	-	29	57	-
2187	Epidermal growth factor receptor substrate 15	EPS15	1.02908e+06	1.01896e+06	1.05428e+06	1.04061e+06	1.02527e+06	987893	-0.022953	0.275583	-	-	66.3	50	-
2188	Caspase-3;Caspase-3 subunit p17;Caspase-3 subunit p12	CASP3	318594	321025	353413	302208	332522	326704	-0.0462598	0.366045	-	-	50.9	16	-
2189	Caspase-2;Caspase-2 subunit p18;Caspase-2 subunit p13;Caspase-2 subunit p12	CASP2	166844	145160	158414	147870	140754	149524	-0.100653	0.913687	-	-	38.9	16	-
2190	40S ribosomal protein S27;40S ribosomal protein S27-like	RPS27;RPS27L	681368	532678	574421	585489	561595	591080	-0.0337604	0.162716	-	-	41.7	6	-
2192	Tyrosine-protein kinase Tec	TEC	97475.7	93757.9	98653.5	92569.3	93337.4	90687.7	-0.0674849	0.783349	-	-	29.5	17	-
2193	Abelson tyrosine-protein kinase 2	ABL2	25938.5	24148	26312.9	29636.9	30404.5	30337.2	0.243334	2.53148	-	-	9.1	7	-
2194	Probable helicase with zinc finger domain	HELZ	112661	108426	105184	109243	111561	102853	-0.0118907	0.0861267	-	-	13.1	20	-
2195	Condensin-2 complex subunit D3	NCAPD3	247716	227329	237513	220740	228512	220665	-0.0883353	1.0864	-	-	17.8	23	-
2196	RNA-binding protein 34	RBM34	150729	104683	97264.8	98337.2	109847	95870	-0.189175	0.62966	-	-	39.1	17	-
2198	Leucine-rich PPR motif-containing protein, mitochondrial	LRPPRC	4.47395e+06	4.39975e+06	4.39812e+06	4.22143e+06	4.12086e+06	4.31247e+06	-0.0688884	1.27621	-	-	66.5	96	-
2199	3-ketoacyl-CoA thiolase, mitochondrial	ACAA2	314579	336700	345099	335165	332522	345299	0.0247552	0.224318	-	-	49.9	16	-
2200	60S ribosomal protein L35	RPL35	490397	459481	466019	480647	515068	508527	0.0872409	1.11194	-	-	46.3	9	-
2201	Wiskott-Aldrich syndrome protein	WAS	31132.8	30590.9	34022	30964.4	30455.4	34408.1	0.000684176	0.00324793	-	-	13.5	6	-
2202	Cyclin-dependent kinase 4 inhibitor C	CDKN2C	25107.5	18550.2	27687.5	19629.3	24661.4	17261.9	-0.208646	0.601529	-	-	32.1	5	-
2831	Peptidyl-prolyl cis-trans isomerase FKBP1A	FKBP1A	305871	204611	284982	201218	189400	184166	-0.448494	2.05197	+	-	41.7	5	-
2205	Endothelin-converting enzyme 1	ECE1	111948	122925	106338	126706	123816	108919	0.0745537	0.46075	-	-	15.5	9	-
2206	Methylenetetrahydrofolate reductase	MTHFR	500341	469783	479371	468082	504340	428409	-0.0519674	0.385437	-	-	41.6	28	-
2208	Neutral amino acid transporter A	SLC1A4	211290	242667	223589	232879	220899	247670	0.0507787	0.35413	-	-	20.5	8	-
2209	Platelet-activating factor acetylhydrolase IB subunit alpha	PAFAH1B1	1.29531e+06	1.39903e+06	1.31391e+06	1.29714e+06	1.26807e+06	1.39246e+06	-0.0186587	0.154008	-	-	70.5	28	-
2211	Cell surface glycoprotein MUC18	MCAM	970278	1.00507e+06	1.01271e+06	856834	852825	865260	-0.214457	3.7838	-	-	36.4	27	-
2212	Carnitine O-acetyltransferase	CRAT	71822.5	68014.4	73627	69123.5	73038	69653.2	-0.0108322	0.0760924	-	-	15.1	7	-
2213	Matrin-3	MATR3	837331	732138	702660	785633	758794	742400	0.0130075	0.0744145	-	-	33.1	29	-
2214	DNA mismatch repair protein Msh2	MSH2	1.2239e+06	1.3097e+06	1.29036e+06	1.30291e+06	1.33858e+06	1.33065e+06	0.0553623	0.774554	-	-	41.3	39	-
2215	G protein-coupled receptor kinase 6	GRK6	102875	100468	101478	103067	100079	99200	-0.0118881	0.104753	-	-	30.5	14	-
2217	Glycerol-3-phosphate dehydrogenase, mitochondrial	GPD2	1.11135e+06	1.1843e+06	1.1711e+06	1.16723e+06	1.1746e+06	1.19114e+06	0.0277959	0.337176	-	-	51.3	41	-
2219	Melanoma-associated antigen 1	MAGEA1	20194.3	21695.9	19769.2	22006.5	23974.9	23929.1	0.181199	1.57714	-	-	16.8	5	-
2223	Melanoma-associated antigen 9	MAGEA9	7362.14	8028.37	8979.12	7886.05	8735.54	9567.39	0.104173	0.459136	-	-	9.5	3	+
2225	Melanoma-associated antigen B1	MAGEB1	396629	350784	368322	368955	405439	368383	0.0349311	0.248686	-	-	43.2	14	-
2226	Tyrosine-protein phosphatase non-receptor type 9	PTPN9	90359.7	96464.7	96317.1	100298	104738	106091	0.13623	1.64425	-	-	17.7	10	-
2227	Tyrosine-protein kinase SYK	SYK	51968.2	53042.1	52473.8	52422.5	54262.1	52643.1	0.0166703	0.136093	-	-	29.7	15	-
2228	Ran-specific GTPase-activating protein	RANBP1	3.16031e+06	3.29446e+06	3.67103e+06	3.65548e+06	2.94647e+06	2.81166e+06	-0.111942	0.554877	-	-	69.5	16	-
2229	Nicotinamide phosphoribosyltransferase	NAMPT	1.62623e+06	1.71196e+06	1.69796e+06	1.74597e+06	1.7594e+06	1.73372e+06	0.0573361	0.923559	-	-	62.3	32	-
2230	26S protease regulatory subunit 6B	PSMC4	1.02153e+06	1.01413e+06	1.02632e+06	1.00964e+06	1.04156e+06	1.03024e+06	0.00903503	0.107909	-	-	63.2	31	-
2231	Elongation factor Ts, mitochondrial	TSFM	511936	490754	513169	473184	489987	516844	-0.0351739	0.355217	-	-	36	13	-
2235	Short/branched chain specific acyl-CoA dehydrogenase, mitochondrial	ACADSB	173761	171341	175182	172414	180790	186384	0.0518842	0.573687	-	-	33.8	12	-
2236	Chromobox protein homolog 5	CBX5	438379	459857	456673	471986	432649	422816	-0.0308512	0.263136	-	-	56.5	13	-
2237	Ubiquitin carboxyl-terminal hydrolase 5	USP5	958335	941389	965329	990116	987223	977935	0.0447897	0.731324	-	-	43.5	31	-
2238	Mitogen-activated protein kinase 8	MAPK8	75196.4	74808.4	73363.3	68605.3	63681.7	62084.1	-0.201833	2.31627	-	-	13	3	-
2239	Mitogen-activated protein kinase 9	MAPK9	102709	99677	102313	97724.9	100978	97224.9	-0.0422149	0.451377	-	-	20.4	7	-
2240	Dual specificity mitogen-activated protein kinase kinase 4	MAP2K4	97011.2	99580.5	102031	101425	101517	92554.4	-0.0162198	0.115775	-	-	23.3	7	-
6219	LisH domain-containing protein FOPNL	FOPNL	11022.3	13226.3	12015	15763.9	19300.4	14803.8	0.454186	2.44581	+	-	28.2	4	-
2242	Phosphorylase b kinase regulatory subunit alpha, liver isoform	PHKA2	29704.7	33281.3	29211.3	31306	31045.3	31592	0.0294833	0.178925	-	-	8.2	9	-
2243	Phosphorylase b kinase regulatory subunit alpha, skeletal muscle isoform	PHKA1	54413.2	55109.3	55718.5	55018.1	52729.2	51768	-0.0512802	0.488621	-	-	10.7	13	-
2244	Ran GTPase-activating protein 1	RANGAP1	1.03704e+06	1.08311e+06	999295	1.02126e+06	974376	992588	-0.0614871	0.786131	-	-	50.1	31	-
2245	ATP-dependent DNA helicase Q1	RECQL	1.04169e+06	955531	1.01084e+06	989228	1.0479e+06	988305	0.00868417	0.0720082	-	-	41.6	25	-
2246	Probable 28S rRNA (cytosine(4447)-C(5))-methyltransferase	NOP2	293389	213206	179432	197828	219985	189697	-0.147719	0.433968	-	-	24.1	17	-
2247	Transcriptional regulator ATRX	ATRX	24614.8	20175.6	22778.3	22129	22083.7	17667.4	-0.129931	0.573139	-	-	2.6	6	-
2248	Adapter molecule crk	CRK	537439	600039	564776	555948	544365	562094	-0.0328327	0.306559	-	-	15.5	6	-
2250	Crk-like protein	CRKL	1.62656e+06	1.67945e+06	1.82651e+06	1.63132e+06	1.69159e+06	1.69605e+06	-0.0307654	0.277687	-	-	68	20	-
2251	Translation initiation factor IF-2, mitochondrial	MTIF2	392971	359370	371466	344642	350053	342080	-0.115373	1.57847	-	-	28.7	25	-
2252	Large proline-rich protein BAG6	BAG6	904261	855034	912634	949475	948039	937040	0.0858099	1.33863	-	-	32.4	35	-
2255	Neurogenic locus notch homolog protein 1;Notch 1 extracellular truncation;Notch 1 intracellular domain	NOTCH1	166703	179791	183420	166877	160113	159451	-0.122587	1.43721	-	-	11.4	25	-
2256	Dual specificity mitogen-activated protein kinase kinase 3	MAP2K3	101465	103227	120281	94006.9	94762.3	99667.4	-0.168265	1.38049	-	-	17.3	5	-
2257	Lys-63-specific deubiquitinase BRCC36	BRCC3	242930	222091	228130	228602	236841	227506	0.000369873	0.00271593	-	-	33.3	10	-
2258	60S ribosomal protein L27a	RPL27A	551912	592091	525001	611107	599263	558916	0.0848899	0.808428	-	-	28.4	6	-
2259	60S ribosomal protein L5	RPL5	3.53278e+06	3.67984e+06	3.49247e+06	4.00155e+06	4.01565e+06	4.24839e+06	0.196139	3.18818	-	-	48.5	19	-
2261	60S ribosomal protein L28	RPL28	993252	973039	907163	1.05835e+06	1.04011e+06	1.01489e+06	0.116546	1.61559	-	-	58.4	11	-
2945	Forkhead box protein K1	FOXK1	278552	307761	302585	348049	338432	405470	0.293552	2.46504	+	-	19.8	15	-
2263	40S ribosomal protein S5;40S ribosomal protein S5, N-terminally processed	RPS5	2.08495e+06	1.78026e+06	1.92268e+06	2.04164e+06	2.0772e+06	1.9011e+06	0.05866	0.446194	-	-	49	14	-
2264	40S ribosomal protein S10	RPS10	1.93774e+06	1.92621e+06	1.92906e+06	2.25416e+06	2.28346e+06	2.17631e+06	0.212552	3.88721	-	-	63.6	14	-
2265	Microtubule-associated protein 1B;MAP1B heavy chain;MAP1 light chain LC1	MAP1B	1.56054e+06	1.56041e+06	1.53507e+06	1.64587e+06	1.55865e+06	1.59678e+06	0.0440159	0.655852	-	-	36.1	73	-
2266	Glucosamine-6-phosphate isomerase 1	GNPDA1	476680	524816	507924	481668	491825	518671	-0.0161467	0.127745	-	-	49.5	10	-
2267	E3 ubiquitin-protein ligase NEDD4	NEDD4	108888	123581	116087	122598	128728	136574	0.15481	1.44452	-	-	14.8	14	-
2268	Utrophin	UTRN	9029.34	8799.41	9861.59	9234.75	9432.3	8376.25	-0.0342866	0.161557	-	-	4.5	4	-
2269	Ras GTPase-activating-like protein IQGAP1	IQGAP1	2.9805e+06	3.007e+06	3.00239e+06	2.94044e+06	2.84926e+06	2.9326e+06	-0.0437308	0.757089	-	-	47.2	74	-
2270	Glycogenin-1	GYG1	737251	738186	731025	822112	861434	782273	0.159229	2.33456	-	-	27.4	11	-
2271	Dolichyl-diphosphooligosaccharide--protein glycosyltransferase subunit STT3A	STT3A	720962	722192	797550	722586	832002	733577	0.0289408	0.179451	-	-	22.1	19	-
2273	Rap1 GTPase-activating protein 1	RAP1GAP	54560	52538.5	57171	56365.1	54616.2	52355.2	-0.00801296	0.0512897	-	-	20.9	12	-
2274	F-actin-capping protein subunit alpha-2	CAPZA2	273990	277780	280488	271532	266232	265821	-0.0505808	0.714053	-	-	56.6	13	-
2275	F-actin-capping protein subunit beta	CAPZB	2.20554e+06	2.08296e+06	2.17199e+06	2.04581e+06	2.08634e+06	2.09788e+06	-0.0520695	0.793137	-	-	69.9	27	-
2276	Eukaryotic translation initiation factor 1A, X-chromosomal;Eukaryotic translation initiation factor 1A, Y-chromosomal	EIF1AX;EIF1AY	713721	756370	731118	784559	747703	781881	0.072246	1.02556	-	-	55.6	12	-
2277	Glutamine--tRNA ligase	QARS	1.07486e+06	1.05909e+06	1.09697e+06	1.08702e+06	1.10585e+06	1.12737e+06	0.0393268	0.573884	-	-	58.8	43	-
2278	P2Y purinoceptor 1	P2RY1	21912.7	22360.5	22594.4	22374.8	21858.3	20799.3	-0.0407004	0.293948	-	-	9.7	3	-
2280	Zinc finger protein 36, C3H1 type-like 2	ZFP36L2	29104.2	27242.6	25977	26214.4	23116	22716.6	-0.193777	1.46328	-	-	10.9	4	-
2281	Cytochrome b-c1 complex subunit Rieske, mitochondrial;Cytochrome b-c1 complex subunit 11;Putative cytochrome b-c1 complex subunit Rieske-like protein 1	UQCRFS1;UQCRFS1P1	454859	473420	468205	466884	462227	449409	-0.0186619	0.20789	-	-	48.9	13	-
2282	Sodium- and chloride-dependent creatine transporter 1	SLC6A8	94083.6	90880.3	97508.7	77475.3	88078.2	81006.3	-0.197628	2.00281	-	-	12.8	7	-
2283	ATP synthase subunit O, mitochondrial	ATP5O	702616	702437	719831	729693	791135	776464	0.11179	1.64194	-	-	53.1	10	-
2285	LIM and senescent cell antigen-like-containing domain protein 1	LIMS1	490746	464313	471940	467496	462621	465311	-0.0318985	0.394222	-	-	9.8	3	-
2287	Prolyl endopeptidase	PREP	1.62332e+06	1.65302e+06	1.63303e+06	1.55208e+06	1.52064e+06	1.61918e+06	-0.0658193	1.03493	-	-	69.4	45	-
2288	NADP-dependent malic enzyme	ME1	349405	351035	337696	350188	334880	338829	-0.0199703	0.212697	-	-	36.7	17	-
2289	Iron-responsive element-binding protein 2	IREB2	427067	422322	430223	375105	375726	379301	-0.179191	3.22555	-	-	25.6	23	-
2290	Leptin receptor	LEPR	117886	121478	126596	132820	143320	132281	0.157996	1.85267	-	-	14.5	11	-
2293	DNA-binding protein RFX5	RFX5	9470.56	11412.7	10299.8	11186.1	10347	10107.2	0.0238361	0.0994042	-	-	7.8	4	-
2294	Phosphatidylinositol 5-phosphate 4-kinase type-2 alpha	PIP4K2A	358602	360151	376251	362859	385509	430948	0.103668	0.875877	-	-	23.1	7	-
2295	Coatomer subunit delta	ARCN1	1.25691e+06	1.28385e+06	1.25123e+06	1.30149e+06	1.26537e+06	1.28494e+06	0.022573	0.308627	-	-	56.2	37	-
2296	Lanosterol synthase	LSS	630229	621107	655313	626937	641677	680310	0.0311533	0.314239	-	-	42.3	28	-
2297	Serine/threonine-protein phosphatase 2B catalytic subunit gamma isoform	PPP3CC	180811	181431	181862	186035	185080	181369	0.0219678	0.24306	-	-	21.7	9	-
2298	Glutamate--cysteine ligase catalytic subunit	GCLC	175876	175325	166362	174916	177820	170802	0.0168347	0.153342	-	-	26.8	16	-
2299	Glutamate--cysteine ligase regulatory subunit	GCLM	223100	234737	229650	250422	260052	257700	0.160226	2.46137	-	-	36.5	9	-
2300	CD151 antigen	CD151	220869	262587	217893	225221	200242	231551	-0.0917293	0.523643	-	-	20.9	7	-
2301	Trafficking protein particle complex subunit 10	TRAPPC10	31219.9	33037.2	32632.4	32073.6	33955.3	33563	0.0396775	0.306539	-	-	10.8	11	-
2302	26S proteasome non-ATPase regulatory subunit 8	PSMD8	501992	610342	487966	577911	484805	584755	0.0440067	0.176502	-	-	41.7	15	-
2303	Protein PRRC2A	PRRC2A	510816	460204	495538	555815	511610	450410	0.0456044	0.24907	-	-	30.2	52	-
2304	Glutathione synthetase	GSS	1.46442e+06	1.47765e+06	1.52719e+06	1.43104e+06	1.44213e+06	1.47213e+06	-0.0404435	0.601743	-	-	52.7	31	-
2305	T-complex protein 1 subunit epsilon	CCT5	5.16058e+06	5.02948e+06	5.13028e+06	5.20037e+06	5.38778e+06	5.48916e+06	0.0693043	1.21264	-	-	76	48	-
2306	Neuromedin-U;Neuromedin-U-25	NMU	13488.9	17630.9	16902.6	17431.3	16959.5	21464.8	0.219543	0.931114	-	-	13.8	3	-
2307	Phosphatidylserine synthase 1	PTDSS1	77691.1	74622.2	79480.1	67540.5	76076.8	77425.5	-0.0706433	0.531233	-	-	15.9	7	-
2989	Forkhead box protein K2	FOXK2	83094.4	88536.3	82304.4	117194	113555	129206	0.501917	4.56235	+	-	12.3	7	-
2309	Heat shock 70 kDa protein 13	HSPA13	72357.4	72240.5	74301.6	80629.9	78532.9	79400.6	0.124141	1.67001	-	-	21.9	9	-
2310	Casein kinase I isoform alpha;Casein kinase I isoform alpha-like	CSNK1A1;CSNK1A1L	245709	230242	231180	238300	243841	236112	0.0230263	0.223246	-	-	39.2	11	-
2311	Casein kinase I isoform delta	CSNK1D	195300	194232	181065	220056	212331	204917	0.159752	1.99975	-	-	19.3	6	-
2312	Isocitrate dehydrogenase [NADP], mitochondrial	IDH2	758043	745836	764804	684127	691133	699266	-0.129052	2.43801	-	-	51.1	25	-
2313	Phosphatidylinositol 4,5-bisphosphate 3-kinase catalytic subunit gamma isoform	PIK3CG	150306	157498	151396	153185	148460	144437	-0.0419233	0.438056	-	-	16.3	14	-
2316	CD97 antigen;CD97 antigen subunit alpha;CD97 antigen subunit beta	CD97	162813	189023	184255	175901	166459	146346	-0.134723	0.881206	-	-	15.7	12	-
2317	DNA polymerase delta subunit 2	POLD2	176050	146568	173436	146902	145864	144695	-0.17649	1.46045	-	-	31.3	12	-
2319	Paxillin	PXN	539985	556920	589678	512494	476714	476125	-0.202771	2.58927	-	-	44.2	21	-
2320	Calcium signal-modulating cyclophilin ligand	CAMLG	22073.6	25030.7	23344.1	25729	29132.3	26529.5	0.208177	1.65615	-	-	27.7	6	-
2321	Nuclear receptor subfamily 2 group C member 2	NR2C2	24692	23375.3	26565.3	25943.7	25073.7	24147.8	0.0116269	0.0616398	-	-	10.7	5	-
2322	MAP kinase-activated protein kinase 2	MAPKAPK2	343657	350466	332460	334224	350998	333917	-0.0105528	0.0969468	-	-	24.8	12	-
2324	4-trimethylaminobutyraldehyde dehydrogenase	ALDH9A1	729654	781171	758066	734574	715362	775989	-0.0278521	0.267065	-	-	44.5	22	-
2325	60S ribosomal protein L34	RPL34	949959	902244	818690	1.00121e+06	935296	929600	0.103667	0.9538	-	-	42.7	7	-
2326	Ribose-5-phosphate isomerase	RPIA	567479	628882	692000	608445	663217	594290	-0.0141188	0.0694962	-	-	53.7	16	-
2327	Protein ERGIC-53	LMAN1	698503	771052	749256	784452	805737	822312	0.121709	1.60255	-	-	47.3	24	-
2328	Natural resistance-associated macrophage protein 2	SLC11A2	65397.4	63064.8	61706.7	66748.9	64636.1	66257.1	0.0558891	0.562198	-	-	10	5	-
2329	Nuclear autoantigenic sperm protein	NASP	3.48783e+06	3.93258e+06	3.50945e+06	3.74936e+06	3.26e+06	3.48106e+06	-0.0593348	0.432003	-	-	71.2	56	-
2330	Fatty acid synthase;[Acyl-carrier-protein] S-acetyltransferase;[Acyl-carrier-protein] S-malonyltransferase;3-oxoacyl-[acyl-carrier-protein] synthase;3-oxoacyl-[acyl-carrier-protein] reductase;3-hydroxyacyl-[acyl-carrier-protein] dehydratase;Enoyl-[acyl-carrier-protein] reductase;Oleoyl-[acyl-carrier-protein] hydrolase	FASN	7.63027e+06	7.05533e+06	7.63227e+06	6.83143e+06	7.11032e+06	7.34506e+06	-0.0678954	0.827266	-	-	58.3	121	-
2331	Cyclin-dependent kinase 8	CDK8	198841	196007	199803	210987	223226	206527	0.106966	1.43263	-	-	27.6	15	-
2332	Protein farnesyltransferase/geranylgeranyltransferase type-1 subunit alpha	FNTA	212028	211836	214262	210411	204802	216103	-0.0158083	0.157479	-	-	42.5	16	-
2333	Protein farnesyltransferase subunit beta	FNTB	297295	326533	303317	322910	325886	333143	0.0838972	1.00447	-	-	30.4	11	-
2334	Deoxyhypusine synthase	DHPS	247575	248937	266141	234387	243031	251715	-0.064671	0.693792	-	-	41.5	13	-
2335	T-complex protein 1 subunit gamma	CCT3	4.72599e+06	4.49738e+06	4.67792e+06	4.4179e+06	4.51e+06	4.61462e+06	-0.0376236	0.536556	-	-	65.7	48	-
2336	39S ribosomal protein L19, mitochondrial	MRPL19	435551	490156	425859	438693	427415	465920	-0.019178	0.120572	-	-	45.5	15	-
2337	Beta-arrestin-1	ARRB1	441066	437120	461543	415524	438236	466931	-0.0218809	0.173112	-	-	40	14	-
2338	Elongation factor Tu, mitochondrial	TUFM	2.06272e+06	1.98823e+06	2.12245e+06	1.85201e+06	1.87209e+06	1.90337e+06	-0.133158	2.31313	-	-	71.9	30	-
2339	Ubiquitin-conjugating enzyme E2 R1	CDC34	197307	211605	210012	242081	213069	199128	0.0760739	0.501523	-	-	29.7	9	-
2340	Inositol polyphosphate 1-phosphatase	INPP1	124687	110741	135566	101665	119329	107237	-0.174982	1.14016	-	-	22.3	7	-
2342	Glutamate dehydrogenase 2, mitochondrial	GLUD2	152894	166758	162918	153735	149904	150990	-0.085168	0.996923	-	-	17.2	7	-
2343	Centromere protein F	CENPF	1.1743e+06	1.08368e+06	1.10964e+06	1.06767e+06	1.04966e+06	1.05585e+06	-0.0850134	1.24877	-	-	38.8	113	-
2344	Signal recognition particle 9 kDa protein	SRP9	729537	803445	720515	792341	718800	800187	0.0366132	0.266509	-	-	64	7	-
2345	Ubiquitin-conjugating enzyme E2 A	UBE2A	344851	274606	343448	320585	410611	257555	0.0199775	0.0444906	-	-	18.4	3	-
2346	Choline-phosphate cytidylyltransferase A	PCYT1A	380091	401939	382209	402329	390982	381715	0.0134293	0.126352	-	-	41.4	13	-
2347	Alanine--tRNA ligase, cytoplasmic	AARS	3.32743e+06	3.22983e+06	3.32001e+06	3.12705e+06	3.12281e+06	3.26972e+06	-0.0534112	0.853034	-	-	52.5	52	-
2349	Cysteine--tRNA ligase, cytoplasmic	CARS	1.04791e+06	1.08002e+06	1.02369e+06	1.04274e+06	1.06233e+06	1.04863e+06	0.00125552	0.0126114	-	-	6.7	4	-
2350	Probable histidine--tRNA ligase, mitochondrial	HARS2	221599	222274	226197	211919	219154	219725	-0.0422359	0.528978	-	-	25.5	12	-
2351	Serine--tRNA ligase, cytoplasmic	SARS	1.39176e+06	1.39006e+06	1.43176e+06	1.29226e+06	1.36891e+06	1.45696e+06	-0.0346535	0.323546	-	-	64.4	35	-
2352	Protein phosphatase 1F	PPM1F	527711	524874	515965	493274	474482	532932	-0.0654325	0.694209	-	-	52.9	20	-
2353	Alpha-mannosidase 2x	MAN2A2	105778	104452	109453	113848	109203	106628	0.0441733	0.436013	-	-	14.3	13	-
2354	DNA primase small subunit	PRIM1	512094	468114	525282	474143	519285	446870	-0.0648859	0.464184	-	-	45.5	18	-
2355	DNA primase large subunit	PRIM2	286273	278966	284832	276741	280688	278452	-0.0242208	0.290441	-	-	42.6	21	-
3345	GRB2-associated-binding protein 1	GAB1	19954.6	17020.2	20399.7	26185.1	27228.7	23847.5	0.43173	2.97059	+	-	7.9	4	-
2358	Transcriptional repressor CTCF	CTCF	243635	213824	232550	232364	243924	235122	0.0458469	0.377031	-	-	33.3	18	-
2359	Proteasome subunit beta type-3	PSMB3	923170	999278	968050	962075	999509	986902	0.0292375	0.320114	-	-	59.5	13	-
2360	Proteasome subunit beta type-2	PSMB2	943241	1.06227e+06	1.00924e+06	970860	968104	1.23417e+06	0.0659965	0.304578	-	-	69.2	16	-
2361	DNA replication licensing factor MCM2	MCM2	2.10046e+06	1.93875e+06	2.1079e+06	1.91537e+06	2.00866e+06	2.05423e+06	-0.0397297	0.401628	-	-	55.6	48	-
2365	YLP motif-containing protein 1	YLPM1	433544	402865	393751	467124	435941	445777	0.1335	1.63025	-	-	26.4	47	-
2366	Vacuolar protein sorting-associated protein 41 homolog	VPS41	44286.6	43944.5	46722.9	45636	46869.7	44790.2	0.0251093	0.192209	-	-	13.1	11	-
2367	Transmembrane emp24 domain-containing protein 10	TMED10	239870	228631	258081	227120	241317	225153	-0.0659356	0.587233	-	-	43.4	11	-
2368	RNA-binding protein 25	RBM25	612397	560325	531841	572294	551760	530280	-0.0413921	0.315527	-	-	35.8	30	-
2369	Protein numb homolog	NUMB	494577	477404	480863	492955	489032	485763	0.0148683	0.171684	-	-	32.3	16	-
2370	Dual specificity protein kinase CLK3	CLK3	9772.45	9342.6	10434	10690.9	10696	10044	0.0899399	0.581939	-	-	4.5	3	-
2371	Presenilin-1;Presenilin-1 NTF subunit;Presenilin-1 CTF subunit;Presenilin-1 CTF12	PSEN1	69238.2	70328.5	67182.7	67221.9	71062.7	65201.5	-0.023613	0.180704	-	-	11.9	4	-
2372	Translation initiation factor eIF-2B subunit beta	EIF2B2	402335	360942	389631	369044	397286	385430	-0.000610936	0.00405848	-	-	43.6	15	-
2373	Histidine triad nucleotide-binding protein 1	HINT1	575623	539353	592371	497525	422783	533355	-0.237692	1.74231	-	-	65.1	9	-
2374	Nuclear pore complex protein Nup153	NUP153	1.26363e+06	1.23629e+06	1.24391e+06	1.28525e+06	1.2394e+06	1.23861e+06	0.00731397	0.0826267	-	-	41.4	51	-
2375	E3 SUMO-protein ligase RanBP2	RANBP2	2.65e+06	2.6057e+06	2.50912e+06	2.46446e+06	2.47309e+06	2.4411e+06	-0.0732426	1.27779	-	-	32.4	91	-
2376	Presenilin-2;Presenilin-2 NTF subunit;Presenilin-2 CTF subunit	PSEN2	55843.9	68302.8	60630.5	73048.3	66812.9	75779.6	0.225801	1.61845	-	-	17.4	5	-
2377	Tuberin	TSC2	29251.8	26878.9	27141.4	28192.3	28232.9	29793.4	0.0507251	0.370287	-	-	9.8	12	-
2378	NADH dehydrogenase [ubiquinone] flavoprotein 1, mitochondrial	NDUFV1	635952	669600	668383	612864	650401	618323	-0.0692117	0.919914	-	-	44.6	18	-
2379	Glycogen synthase kinase-3 alpha	GSK3A	363927	309343	372901	333629	395406	336507	0.0268566	0.11567	-	-	20.5	7	-
2380	Glycogen synthase kinase-3 beta	GSK3B	344030	334993	328520	383925	391979	358477	0.170278	2.3042	-	-	32.6	10	-
2381	Serine/threonine-protein kinase 19	STK19	4460.18	4315.06	3730.61	4736.64	4203.32	4459.73	0.102151	0.463106	-	-	14.6	3	+
2382	Transcription initiation factor TFIID subunit 6	TAF6	117663	115063	119859	108515	117003	103749	-0.100296	1.00212	-	-	34.9	19	-
2383	Cytosolic purine 5-nucleotidase	NT5C2	359772	335456	390617	314649	353844	378599	-0.0538111	0.295963	-	-	33.5	16	-
2384	Selenide, water dikinase 1	SEPHS1	447436	479999	436819	462518	438402	478911	0.0165927	0.125747	-	-	44.1	10	-
2385	5-formyltetrahydrofolate cyclo-ligase	MTHFS	444716	491420	461355	443130	412594	466394	-0.080572	0.723873	-	-	48.3	9	-
2386	GMP synthase [glutamine-hydrolyzing]	GMPS	3.01227e+06	2.77076e+06	2.97631e+06	2.62135e+06	2.7723e+06	2.6644e+06	-0.119816	1.70591	-	-	73	54	-
1942	GTP cyclohydrolase 1 feedback regulatory protein	GCHFR	16570.8	19041.2	18703.2	17190.8	11446.9	14271.4	-0.357112	1.49857	+	-	58.3	3	-
2388	DNA ligase 4	LIG4	23268.8	25232.3	23726.9	25522.2	26596.2	25763.8	0.109376	0.994933	-	-	13.7	11	-
2389	Cyclin-dependent kinase inhibitor 1C	CDKN1C	16097.2	12322.4	16100.4	12184.3	13536.4	8593.68	-0.390656	1.25928	-	-	10.8	3	-
2390	Double-strand break repair protein MRE11A	MRE11A	549987	519231	513225	538663	526502	530001	0.0121507	0.117843	-	-	44.9	29	-
2391	Ketohexokinase	KHK	100354	92979.4	102885	95950.2	93001	84111.3	-0.118355	0.987827	-	-	21.5	6	-
2392	Histamine N-methyltransferase	HNMT	21171.3	23822	20838.8	22569.1	26249.3	25047.7	0.165876	1.12421	-	-	22.6	6	-
2393	Guanine nucleotide-binding protein G(q) subunit alpha	GNAQ	172061	201225	167994	210562	190615	221222	0.203419	1.46549	-	-	27.6	8	-
2394	Isocitrate dehydrogenase [NAD] subunit alpha, mitochondrial	IDH3A	713116	723736	735575	693782	712330	770066	0.00117882	0.00893244	-	-	45.6	17	-
2395	Sulfotransferase 1A1;Sulfotransferase 1A2	SULT1A1;SULT1A2	44156.4	49750.7	47722.2	49365.6	54194.6	51748.4	0.133723	1.16882	-	-	24.1	4	-
2396	Protoporphyrinogen oxidase	PPOX	98130.9	108301	101093	106217	97567.5	112850	0.0407951	0.261185	-	-	39.6	15	-
2397	Rab GDP dissociation inhibitor beta	GDI2	3.86818e+06	3.98052e+06	4.05339e+06	3.8136e+06	3.91128e+06	4.11373e+06	-0.00816564	0.0790291	-	-	60.2	33	-
2398	Emerin	EMD	424703	424753	435008	448933	441528	418070	0.0262094	0.27756	-	-	60.2	14	-
2399	Carnitine O-palmitoyltransferase 1, liver isoform	CPT1A	249507	261767	259958	264903	255711	273313	0.0416322	0.451722	-	-	31.4	22	-
2400	Sulfate transporter	SLC26A2	44168.9	45141.6	45767.7	44015.7	45423	43192.8	-0.0265287	0.214614	-	-	5.1	4	-
2401	Serpin B9	SERPINB9	2.00475e+06	2.05209e+06	2.02599e+06	1.72361e+06	1.76969e+06	1.85445e+06	-0.186409	3.10541	-	-	58.2	22	-
2402	Serpin H1	SERPINH1	792860	886154	846305	883491	885529	916546	0.0900537	1.07685	-	-	58.9	28	-
2403	PDZ and LIM domain protein 4	PDLIM4	325253	358878	349068	337933	305157	343813	-0.0668847	0.5502	-	-	52.7	15	-
2404	Hsc70-interacting protein;Putative protein FAM10A5;Putative protein FAM10A4	ST13;ST13P5;ST13P4	1.60251e+06	1.75681e+06	1.69186e+06	1.79752e+06	1.5276e+06	1.60679e+06	-0.0368127	0.244632	-	-	37.9	16	-
2405	Peroxisomal targeting signal 1 receptor	PEX5	62898.5	57598.1	62358.9	58439.7	55554	57807.8	-0.0891785	0.853812	-	-	21.1	9	-
2406	ETS domain-containing transcription factor ERF	ERF	27520.9	28775.4	26563.4	29887.2	31672.6	24340.8	0.0437763	0.176339	-	-	14.2	5	-
2407	Vasodilator-stimulated phosphoprotein	VASP	1.38339e+06	1.39266e+06	1.41675e+06	1.30477e+06	1.2852e+06	1.35604e+06	-0.0878124	1.50366	-	-	54.7	24	-
2411	Methionine aminopeptidase 2	METAP2	1.30211e+06	1.16221e+06	1.24691e+06	1.27008e+06	1.26402e+06	1.22664e+06	0.0205205	0.1777	-	-	10.7	6	-
2413	Bis(5-nucleosyl)-tetraphosphatase [asymmetrical]	NUDT2	105529	110163	105841	103120	99823.2	96234.2	-0.104259	1.25604	-	-	46.3	6	-
2414	Cyclin-dependent kinase 7	CDK7	373971	339681	382125	346958	398865	335434	-0.0214874	0.111303	-	-	38.4	14	-
2415	Biotin--protein ligase;Biotin--[methylmalonyl-CoA-carboxytransferase] ligase;Biotin--[propionyl-CoA-carboxylase [ATP-hydrolyzing]] ligase;Biotin--[methylcrotonoyl-CoA-carboxylase] ligase;Biotin--[acetyl-CoA-carboxylase] ligase	HLCS	160898	158019	167159	161171	182348	172495	0.0847939	0.812145	-	-	19.1	14	-
2416	Kinetochore-associated protein 1	KNTC1	685515	733286	689307	727528	718634	723042	0.0418759	0.524625	-	-	26	54	-
2417	Cyclin-dependent kinase 9	CDK9	189934	167289	176636	168447	166147	159389	-0.110435	1.11368	-	-	41.9	16	-
2422	Palmitoyl-protein thioesterase 1	PPT1	558173	615493	591114	559214	541707	595672	-0.05682	0.530719	-	-	38.9	11	-
2424	T-complex protein 1 subunit theta	CCT8	6.14935e+06	6.24435e+06	6.1612e+06	6.05197e+06	6.26608e+06	6.26155e+06	0.00176368	0.0207438	-	-	78.1	46	-
2425	T-complex protein 1 subunit delta	CCT4	4.2316e+06	4.25853e+06	4.24715e+06	4.12604e+06	4.22398e+06	4.46695e+06	0.00819973	0.0836096	-	-	75.9	39	-
2426	Annexin A11	ANXA11	841063	866986	853351	871476	858651	899922	0.03799	0.522628	-	-	46.2	25	-
2427	Poly(A) polymerase alpha	PAPOLA	441216	436030	437260	441896	441487	424210	-0.00784924	0.0812801	-	-	42.4	26	-
2428	Fragile X mental retardation syndrome-related protein 1	FXR1	643126	625004	589997	722621	657536	673107	0.143824	1.73335	-	-	7.2	3	-
2430	Fragile X mental retardation syndrome-related protein 2	FXR2	96696.1	85332.7	84865.1	94060.1	92081.8	87746.8	0.0393731	0.262162	-	-	26	14	-
2431	Ras-related protein Rab-5C	RAB5C	506247	554383	550251	503923	517020	530651	-0.0532076	0.558912	-	-	39.4	7	-
2432	Ras-related protein Rab-7a	RAB7A	1.53757e+06	1.66633e+06	1.61651e+06	1.54596e+06	1.53695e+06	1.52971e+06	-0.0627941	0.888965	-	-	83.6	19	-
2433	Ras-related protein Rab-9A	RAB9A	203394	229518	203115	208148	193212	203628	-0.0704877	0.582713	-	-	41.8	7	-
2434	Ras-related protein Rab-13	RAB13	267952	302967	282111	288037	282298	282879	0.002086	0.014299	-	-	42.4	8	-
2436	Ras-related protein Rab-27A	RAB27A	460499	474143	504761	439181	477441	466590	-0.0572756	0.561805	-	-	48.4	10	-
2437	1-phosphatidylinositol 4,5-bisphosphate phosphodiesterase delta-1	PLCD1	496228	515768	492770	469032	460783	466405	-0.107761	1.81236	-	-	36.8	21	-
2438	28S ribosomal protein S29, mitochondrial	DAP3	502431	524459	521407	506514	528424	526462	0.0121527	0.124179	-	-	36.7	17	-
2439	Dual specificity protein phosphatase 3	DUSP3	121121	127912	118649	130406	120118	133024	0.0602867	0.52168	-	-	48.1	7	-
2440	Matrix metalloproteinase-15	MMP15	8403.16	8570.21	8293.12	7751.35	8401.96	7857.2	-0.0743298	0.476556	-	-	6.7	3	+
2441	DNA replication ATP-dependent helicase/nuclease DNA2;DNA replication nuclease DNA2;DNA replication ATP-dependent helicase DNA2	DNA2	151982	162147	157101	159938	160404	153126	0.00701384	0.0564295	-	-	29.6	26	-
2442	Probable global transcription activator SNF2L2	SMARCA2	128851	114928	120441	119332	115559	119516	-0.0379781	0.31089	-	-	12	16	-
2443	Transcription activator BRG1	SMARCA4	953525	815204	887478	815687	867011	825232	-0.0804251	0.699944	-	-	19.3	31	-
2444	Isocitrate dehydrogenase [NAD] subunit gamma, mitochondrial	IDH3G	302570	285005	300727	288764	299652	292238	-0.012128	0.112415	-	-	51.9	16	-
2445	Galactokinase	GALK1	189478	184093	187295	190436	196608	182752	0.0222455	0.209629	-	-	41.8	14	-
2446	Translocon-associated protein subunit delta	SSR4	269777	217730	272841	227892	260520	220407	-0.0974867	0.468815	-	-	36.4	5	-
2447	B-cell receptor-associated protein 31	BCAP31	2.64195e+06	2.76371e+06	2.7497e+06	2.69944e+06	2.71248e+06	2.75676e+06	0.00258463	0.0281878	-	-	55.3	24	-
2448	Thiopurine S-methyltransferase	TPMT	553214	588917	575191	598213	603708	643037	0.103157	1.38074	-	-	53.5	16	-
2450	N-acylglucosamine 2-epimerase	RENBP	250677	273342	257706	256589	255265	273942	0.007688	0.0563504	-	-	32.8	15	-
2451	Methyl-CpG-binding protein 2	MECP2	65531.7	66823	63207.1	75934	76694.7	70781.1	0.191537	2.215	-	-	30.2	12	-
2453	Host cell factor 1;HCF N-terminal chain 1;HCF N-terminal chain 2;HCF N-terminal chain 3;HCF N-terminal chain 4;HCF N-terminal chain 5;HCF N-terminal chain 6;HCF C-terminal chain 1;HCF C-terminal chain 2;HCF C-terminal chain 3;HCF C-terminal chain 4;HCF C-terminal chain 5;HCF C-terminal chain 6	HCFC1	2.02474e+06	1.86756e+06	2.0076e+06	1.81057e+06	1.83719e+06	1.89738e+06	-0.0888013	1.22483	-	-	1.9	3	-
2454	Interleukin-1 receptor-associated kinase 1	IRAK1	75683.2	69486.4	77511.5	72101.5	74782.7	72901.6	-0.0174764	0.11998	-	-	25.5	11	-
2455	Caveolin-2	CAV2	11072.9	11315.3	13180.4	11068.9	10168.7	11049.7	-0.136345	0.800849	-	-	44.4	5	-
2456	Succinate-semialdehyde dehydrogenase, mitochondrial	ALDH5A1	402891	460850	414450	422019	408066	452443	0.00598814	0.0345192	-	-	28	16	-
2457	Peroxisomal multifunctional enzyme type 2;(3R)-hydroxyacyl-CoA dehydrogenase;Enoyl-CoA hydratase 2	HSD17B4	1.58592e+06	1.53138e+06	1.52634e+06	1.53336e+06	1.59614e+06	1.54333e+06	0.00903545	0.0996271	-	-	4.9	3	-
2459	26S proteasome non-ATPase regulatory subunit 7	PSMD7	888917	913955	1.03899e+06	892417	920715	992578	-0.0165411	0.094068	-	-	50.3	15	-
2460	Sulfite oxidase, mitochondrial	SUOX	118052	128809	124523	118755	115632	117876	-0.0754244	0.831464	-	-	28.6	13	-
2462	Signal transducer and activator of transcription 5B	STAT5B	175743	198167	189547	189957	190117	188180	0.013975	0.102822	-	-	20.8	13	-
2463	Ubiquitin carboxyl-terminal hydrolase 11	USP11	188756	186206	185456	180240	179347	178996	-0.0572989	0.803028	-	-	23.5	19	-
2464	Chloride channel protein 2	CLCN2	4693.4	5564.18	5105.41	5998.11	6100.74	5521.67	0.199922	1.18517	-	-	4.7	3	+
7117	Gem-associated protein 7	GEMIN7	12107.1	12103.4	11102	9786.69	9022.8	10351.1	-0.277256	2.08549	+	-	38.2	3	-
2468	Chloride transport protein 6	CLCN6	24538.5	26869.3	23567.4	26956.2	28754.3	28431.3	0.168025	1.42663	-	-	10	7	-
1110	Geranylgeranyl pyrophosphate synthase	GGPS1	104840	99117.5	105222	86396.9	89257	83264.1	-0.255994	3.12765	+	-	25.3	7	-
2472	Vesicle-associated membrane protein 7	VAMP7	227446	239618	225503	237626	235408	216361	-0.00737041	0.0524624	-	-	44.1	10	-
2473	Membrane transport protein XK	XK	27228.2	30088.3	26147.8	31735.5	30987.2	30025.6	0.154324	1.29024	-	-	10.4	4	-
2474	Ribosomal protein S6 kinase alpha-3	RPS6KA3	434456	502793	454234	469599	456546	474928	0.0124293	0.0822523	-	-	28.9	16	-
2475	AF4/FMR2 family member 1	AFF1	3703.55	3303.63	3603.56	3906.07	3453.17	2571.84	-0.115314	0.324898	-	-	3.8	4	+
2476	Adenylate cyclase type 7	ADCY7	22734.7	23436.1	22454.6	22379.2	23960.3	23615.4	0.027299	0.184284	-	-	6.2	7	-
2478	Hepatoma-derived growth factor	HDGF	1.88391e+06	2.01891e+06	2.1293e+06	2.10446e+06	1.8537e+06	1.60277e+06	-0.124418	0.682415	-	-	81.7	31	-
2479	Calponin-1	CNN1	69069.8	72162.3	71295.3	72252.4	63780.4	72083.3	-0.0324285	0.215642	-	-	24.6	6	-
2480	Cyclin-H	CCNH	436986	447249	435167	427237	442162	439936	-0.0111102	0.119243	-	-	48.3	18	-
2481	CDK-activating kinase assembly factor MAT1	MNAT1	165542	156437	180783	164268	158628	162320	-0.0488332	0.38061	-	-	36.9	14	-
2485	Ubiquitin-conjugating enzyme E2 E1	UBE2E1	97948.4	96570.8	98587.8	104673	102013	111106	0.115784	1.38939	-	-	24.9	4	-
2486	NADH dehydrogenase [ubiquinone] 1 alpha subcomplex subunit 8	NDUFA8	98255.3	89085.1	101234	95808.2	98978.8	88780.7	-0.0246077	0.146723	-	-	35.5	6	-
2487	Heterogeneous nuclear ribonucleoprotein A3	HNRNPA3	850683	684841	726924	732373	690520	738974	-0.0601366	0.352468	-	-	8.5	4	-
2488	Heterogeneous nuclear ribonucleoprotein A3	HNRNPA3	40879.6	45378	62797	44203.8	53567.3	66265.4	0.143237	0.346934	-	-	3.9	3	-
2490	6-phosphogluconate dehydrogenase, decarboxylating	PGD	2.88819e+06	2.8213e+06	2.80544e+06	2.73404e+06	2.7804e+06	2.80639e+06	-0.0332364	0.523461	-	-	72.8	36	-
2491	Heterogeneous nuclear ribonucleoprotein M	HNRNPM	2.20396e+06	1.72691e+06	1.57251e+06	1.67409e+06	1.68556e+06	1.60617e+06	-0.133707	0.617377	-	-	73.5	52	-
2492	Importin subunit alpha-1	KPNA2	1.13416e+06	1.13346e+06	1.15505e+06	1.20796e+06	1.20825e+06	1.17318e+06	0.068533	1.21516	-	-	47.1	23	-
2493	Importin subunit alpha-5;Importin subunit alpha-5, N-terminally processed	KPNA1	583983	567347	577837	576349	600592	613473	0.0498356	0.662896	-	-	19.9	14	-
2494	Nuclear cap-binding protein subunit 2	NCBP2	78916.1	88217.9	83295.3	88877.9	83995.7	87701.3	0.0583714	0.494898	-	-	32.7	5	-
2497	Diacylglycerol kinase epsilon	DGKE	3876.55	3776.01	4341.35	4592.35	3757.88	3526.26	-0.0208306	0.0618095	-	-	8.3	4	+
2498	DNA-directed RNA polymerases I, II, and III subunit RPABC3	POLR2H	296234	308349	291804	303424	295509	295014	-0.00366135	0.0328479	-	-	64.7	8	-
2499	DNA-directed RNA polymerase II subunit RPB11-a;DNA-directed RNA polymerase II subunit RPB11-b2;DNA-directed RNA polymerase II subunit RPB11-b1	POLR2J;POLR2J3;POLR2J2	70160.4	71230.5	74944.3	72395.2	68813.2	67978.4	-0.0484391	0.432708	-	-	26.5	3	-
2500	Rho GDP-dissociation inhibitor 1	ARHGDIA	1.19612e+06	1.41871e+06	1.23378e+06	1.36591e+06	1.25872e+06	1.40774e+06	0.0697286	0.468501	-	-	52.5	11	-
2501	Rho GDP-dissociation inhibitor 2	ARHGDIB	232978	246197	239868	236366	237526	232170	-0.0259858	0.280027	-	-	48.8	10	-
2502	Arf-GAP domain and FG repeat-containing protein 1	AGFG1	276876	222013	249280	237413	240507	223409	-0.0881622	0.551918	-	-	28.2	14	-
2503	Heterogeneous nuclear ribonucleoprotein F;Heterogeneous nuclear ribonucleoprotein F, N-terminally processed	HNRNPF	724868	705649	709669	724742	697344	693322	-0.0169837	0.195326	-	-	39.5	14	-
2504	Signal transducer and activator of transcription 2	STAT2	40779.2	40983	44380	39263	40814.9	46373.2	0.000929638	0.004223	-	-	15.1	12	-
2506	Transcription initiation factor IIA subunit 2	GTF2A2	151152	129620	172245	131595	160830	145221	-0.0449511	0.163177	-	-	27.5	4	-
2507	DNA mismatch repair protein Msh6	MSH6	1.8801e+06	1.88502e+06	1.9178e+06	1.87845e+06	1.92651e+06	1.86137e+06	-0.00431476	0.0496403	-	-	45.1	54	-
2508	Kinesin-like protein KIF11	KIF11	984958	1.01529e+06	1.00314e+06	1.07992e+06	1.0561e+06	1.06648e+06	0.0926577	1.73435	-	-	44.9	50	-
2511	Zinc finger protein 143	ZNF143	19341.7	19841.8	20228	19423.4	20195.6	18371.2	-0.035777	0.231796	-	-	13	5	-
2512	RNA-binding protein 5	RBM5	177833	151237	161163	161615	168099	150401	-0.0283901	0.162003	-	-	17.4	13	-
2513	Ribonuclease UK114	HRSP12	209656	224078	220567	222284	228751	219086	0.0348091	0.359033	-	-	63.5	7	-
2514	Spermine synthase	SMS	828108	827243	800609	769979	766334	810610	-0.0658086	0.949113	-	-	54.4	21	-
2515	Hexokinase-2	HK2	775999	769209	765179	766208	719839	689154	-0.0883308	1.1168	-	-	44.7	38	-
2520	Bifunctional heparan sulfate N-deacetylase/N-sulfotransferase 1;Heparan sulfate N-deacetylase 1;Heparan sulfate N-sulfotransferase 1	NDST1	31879.3	30345.9	36096.6	35081.8	39371.4	38190.1	0.198362	1.44547	-	-	7.1	6	-
1578	Glutamine synthetase	GLUL	1.2487e+06	1.17436e+06	1.21098e+06	966778	977066	978709	-0.313912	4.84229	+	-	50.4	20	-
2522	Thimet oligopeptidase	THOP1	1.68951e+06	1.53273e+06	1.78231e+06	1.51046e+06	1.73354e+06	1.49958e+06	-0.0777268	0.517757	-	-	49.1	36	-
2523	Aldo-keto reductase family 1 member C2	AKR1C2	25447.5	28376.1	28538.6	29731	31332	34372	0.211908	1.63954	-	-	10.5	3	-
2524	F-actin-capping protein subunit alpha-1	CAPZA1	1.13391e+06	1.1677e+06	1.09472e+06	1.13156e+06	1.07126e+06	1.15017e+06	-0.0186913	0.18007	-	-	55.6	13	-
2525	Cysteine-rich protein 2	CRIP2	26911.4	25738.7	28889.5	30487	25735.2	26858.7	0.0248757	0.117184	-	-	16.8	3	-
2526	Nuclear pore complex protein Nup98-Nup96;Nuclear pore complex protein Nup98;Nuclear pore complex protein Nup96	NUP98	1.14038e+06	1.11359e+06	1.08421e+06	1.17974e+06	1.12226e+06	1.12829e+06	0.0392131	0.503521	-	-	33.4	52	-
2527	Biliverdin reductase A	BLVRA	826706	828362	804578	747973	743071	782294	-0.11389	1.90856	-	-	54.4	17	-
2528	Tricarboxylate transport protein, mitochondrial	SLC25A1	517294	557305	546966	563526	542735	552053	0.0328782	0.359552	-	-	31.8	10	-
2529	Serine/threonine-protein phosphatase 5	PPP5C	1.61586e+06	1.6454e+06	1.6988e+06	1.59902e+06	1.67165e+06	1.67872e+06	-0.00314538	0.0305863	-	-	55.7	32	-
2530	Serine/threonine-protein kinase PLK1	PLK1	566625	513906	518498	581584	579115	565788	0.111955	1.42625	-	-	44.3	25	-
2531	Death-associated protein kinase 1	DAPK1	8608.02	8143.64	6971.89	9057.28	7795.55	8183.49	0.080513	0.34254	-	-	5.1	6	+
2532	Arfaptin-2	ARFIP2	249648	260821	280103	257893	254237	276326	-0.00319945	0.0201179	-	-	41.9	13	-
2536	Cytosolic Fe-S cluster assembly factor NUBP1	NUBP1	119852	105388	124776	108870	111582	105503	-0.0994365	0.764345	-	-	40.1	10	-
2539	Methionine aminopeptidase 1	METAP1	381120	305986	328229	333195	335835	311638	-0.0448069	0.240076	-	-	54.9	16	-
2540	Succinyl-CoA ligase [ADP/GDP-forming] subunit alpha, mitochondrial	SUCLG1	386030	377814	387680	376799	371665	376009	-0.034228	0.46234	-	-	31.2	9	-
2541	Diphosphomevalonate decarboxylase	MVD	373257	414885	405470	381857	403414	409267	0.00195356	0.0131804	-	-	52.8	18	-
2542	Geranylgeranyl transferase type-1 subunit beta	PGGT1B	190630	216882	188628	224378	217244	205000	0.119214	1.02174	-	-	17.5	8	-
2543	Geranylgeranyl transferase type-2 subunit beta	RABGGTB	203146	234149	209345	203960	181642	197828	-0.147398	1.25781	-	-	22.7	8	-
2544	Coatomer subunit beta	COPB1	1.39815e+06	1.39555e+06	1.39517e+06	1.35322e+06	1.30213e+06	1.32859e+06	-0.0725414	1.32725	-	-	41.4	39	-
2545	Coatomer subunit alpha;Xenin;Proxenin	COPA	1.87056e+06	1.85357e+06	1.81102e+06	1.81234e+06	1.77176e+06	1.8138e+06	-0.0361754	0.559507	-	-	56.9	66	-
2546	Dipeptidyl peptidase 1;Dipeptidyl peptidase 1 exclusion domain chain;Dipeptidyl peptidase 1 heavy chain;Dipeptidyl peptidase 1 light chain	CTSC	753398	833522	836453	726064	775442	710576	-0.130937	1.42376	-	-	44.1	19	-
1366	Guanine nucleotide-binding protein G(k) subunit alpha	GNAI3	249275	231592	250875	200996	182722	210665	-0.301508	3.00533	+	-	18.4	6	-
2551	Cytochrome c-type heme lyase	HCCS	739523	794252	744236	754513	708342	770386	-0.028793	0.262218	-	-	68.3	20	-
2552	Mitogen-activated protein kinase 12	MAPK12	26600.3	24680.5	25933.8	25177.9	28031.5	23834.1	-0.00580527	0.0271181	-	-	16	5	-
2553	Sodium/myo-inositol cotransporter	SLC5A3	87432	86355.2	93896.2	84765	83335.2	91231.5	-0.0458617	0.359601	-	-	13.9	7	-
2554	Pituitary tumor-transforming gene 1 protein-interacting protein	PTTG1IP	362359	360952	373746	298029	294075	332648	-0.248551	2.86297	-	-	20.6	4	-
2558	Smoothelin	SMTN	63435.1	65093.4	65446.8	70574.4	63763.7	66043.5	0.0457275	0.379943	-	-	15.8	12	-
2559	Monocarboxylate transporter 1	SLC16A1	475784	508678	542378	485341	515805	562135	0.0334621	0.206059	-	-	16.2	12	-
2560	IST1 homolog	IST1	296234	288709	283031	300664	293878	264449	-0.0169847	0.118773	-	-	30.1	13	-
2561	Protein transport protein Sec24C	SEC24C	1.80504e+06	1.76993e+06	1.8875e+06	1.72192e+06	1.84197e+06	1.85507e+06	-0.0118183	0.105761	-	-	36	36	-
2562	Activated RNA polymerase II transcriptional coactivator p15	SUB1	1.16186e+06	1.20668e+06	1.19127e+06	1.23458e+06	1.24044e+06	1.14233e+06	0.0222914	0.219425	-	-	62.2	13	-
2563	DNA polymerase subunit gamma-1	POLG	76379.9	69652.3	78589.7	71966.6	77062.4	70181.5	-0.0344194	0.223987	-	-	18	17	-
2564	Methylosome subunit pICln	CLNS1A	767050	756794	805592	801738	816507	785524	0.0456602	0.587808	-	-	56.1	8	-
2565	Bloom syndrome protein	BLM	138206	130671	116828	131205	118467	130021	-0.0206982	0.109449	-	-	12.6	18	-
2566	Arginine--tRNA ligase, cytoplasmic	RARS	1.44833e+06	1.42864e+06	1.50767e+06	1.35793e+06	1.39456e+06	1.49194e+06	-0.0476476	0.517448	-	-	62.6	45	-
2567	Protein HIRA	HIRA	113433	91053	92972.9	92596	99966.5	89622.8	-0.0703413	0.353578	-	-	23.1	19	-
2568	Ataxin-3	ATXN3	64231.3	78319.7	68847.2	78516.2	65271.7	84476.6	0.107317	0.471346	-	-	32.7	9	-
2569	Atrophin-1	ATN1	30111.9	32978.4	33867.2	37819.3	36114.5	34218.3	0.158241	1.3389	-	-	4.9	5	-
2571	PMS1 protein homolog 1	PMS1	72398.9	73854.3	74817.7	86646.2	86283.6	70593.2	0.133241	0.870551	-	-	18	15	-
2572	Mismatch repair endonuclease PMS2	PMS2	131861	123398	135135	125650	136548	128886	0.00272825	0.0175947	-	-	21.9	15	-
2574	Tyrosine--tRNA ligase, cytoplasmic;Tyrosine--tRNA ligase, cytoplasmic, N-terminally processed	YARS	2.68856e+06	2.71895e+06	2.81229e+06	2.59792e+06	2.65245e+06	2.89442e+06	-0.0145585	0.121521	-	-	75.6	49	-
2575	Ubiquitin carboxyl-terminal hydrolase 14	USP14	2.2587e+06	2.20518e+06	2.26338e+06	2.24697e+06	2.30142e+06	2.18188e+06	0.000402479	0.0041082	-	-	65.8	39	-
2576	5-AMP-activated protein kinase subunit gamma-1	PRKAG1	364325	405470	379714	408052	396777	409587	0.0805073	0.922056	-	-	59.5	17	-
2577	Branched-chain-amino-acid aminotransferase, cytosolic	BCAT1	612646	563855	616908	527588	569374	503461	-0.164922	1.75145	-	-	43	15	-
2579	Sodium/potassium-transporting ATPase subunit beta-3	ATP1B3	1.16651e+06	1.26745e+06	1.26474e+06	1.23414e+06	1.26121e+06	1.37276e+06	0.0641418	0.605302	-	-	44.4	16	-
2581	UV excision repair protein RAD23 homolog B	RAD23B	1.19313e+06	1.27922e+06	1.4084e+06	1.18711e+06	1.23961e+06	1.31703e+06	-0.049812	0.339311	-	-	38.6	16	-
2582	Ephrin type-B receptor 4	EPHB4	225621	200965	219104	203844	203493	198458	-0.0903943	0.955417	-	-	29.5	23	-
2583	Alpha-N-acetylglucosaminidase;Alpha-N-acetylglucosaminidase 82 kDa form;Alpha-N-acetylglucosaminidase 77 kDa form	NAGLU	87821.8	90344	104265	95817.1	111135	104760	0.143785	0.970211	-	-	17.9	11	-
2584	Galactocerebrosidase	GALC	90791	87864.9	91886.4	87766.9	92319.7	90363.7	-0.000542532	0.00402606	-	-	8.5	5	-
2585	Adenylate kinase 2, mitochondrial;Adenylate kinase 2, mitochondrial, N-terminally processed	AK2	2.15511e+06	2.19814e+06	2.14506e+06	2.05734e+06	1.91301e+06	2.12358e+06	-0.0939824	1.24352	-	-	72.4	18	-
2587	Delta-1-pyrroline-5-carboxylate synthase;Glutamate 5-kinase;Gamma-glutamyl phosphate reductase	ALDH18A1	708762	681330	681839	672805	645510	666503	-0.061949	0.91773	-	-	49.4	34	-
2588	Alpha-soluble NSF attachment protein	NAPA	1.42195e+06	1.49067e+06	1.4722e+06	1.39599e+06	1.32945e+06	1.4809e+06	-0.0610722	0.678384	-	-	65.8	21	-
2589	[Protein ADP-ribosylarginine] hydrolase	ADPRH	16067.4	11965.5	14743.6	11684.7	12535.3	11959.9	-0.231425	1.18998	-	-	15.1	4	-
2591	Eukaryotic translation initiation factor 5	EIF5	930883	965419	960825	954621	951383	955903	0.00259691	0.0280755	-	-	43.2	25	-
2592	Solute carrier family 12 member 2	SLC12A2	319788	308099	342491	310744	326011	319646	-0.0198173	0.161484	-	-	20.4	22	-
2593	26S proteasome non-ATPase regulatory subunit 4	PSMD4	940421	967058	1.00755e+06	1.01771e+06	1.02083e+06	987335	0.054259	0.733302	-	-	12.7	4	-
2595	Developmentally-regulated GTP-binding protein 2	DRG2	532521	557682	534102	550074	536244	579389	0.0358837	0.382739	-	-	52.5	19	-
2596	Phospholipid transfer protein	PLTP	7569.48	7830.71	7129.53	9002.26	8871.38	8039.64	0.201144	1.42775	-	-	7.5	3	+
2597	Exportin-2	CSE1L	3.38217e+06	3.32147e+06	3.34497e+06	3.23141e+06	3.20132e+06	3.44277e+06	-0.0257858	0.305967	-	-	52.5	52	-
2599	Transitional endoplasmic reticulum ATPase	VCP	4.88307e+06	5.0752e+06	5.15561e+06	4.72262e+06	4.84971e+06	5.23294e+06	-0.0307642	0.298607	-	-	69.4	61	-
2600	Microfibrillar-associated protein 1	MFAP1	136249	126542	125245	135544	128572	123654	-0.000987232	0.00620743	-	-	30.3	12	-
2601	Microfibril-associated glycoprotein 3	MFAP3	10745.3	10678.6	11976.5	11780.6	11478	10125.8	-0.00177568	0.00693426	-	-	19	3	-
2602	Trifunctional enzyme subunit beta, mitochondrial;3-ketoacyl-CoA thiolase	HADHB	2.0317e+06	1.91222e+06	1.99015e+06	1.80276e+06	1.88559e+06	1.85569e+06	-0.0978783	1.59439	-	-	63.1	29	-
2604	Nck-associated protein 1-like	NCKAP1L	6693.34	7622.93	7388.03	7052.91	6855.98	6985.44	-0.0527764	0.276299	-	-	3.5	3	+
2608	RNA polymerase II elongation factor ELL	ELL	197498	202721	196322	200596	203825	195589	0.00830313	0.0771372	-	-	32	18	-
2609	Peregrin	BRPF1	26512.4	22157	25136.3	24104.2	22579.1	24176.7	-0.0554363	0.301719	-	-	8	7	-
2610	Nucleosome assembly protein 1-like 1	NAP1L1	1.14212e+06	1.28105e+06	1.21745e+06	1.30823e+06	1.2986e+06	1.24696e+06	0.0833629	0.953322	-	-	8.2	3	-
2613	Caspase-6;Caspase-6 subunit p18;Caspase-6 subunit p11	CASP6	228972	250413	230476	247973	250467	233419	0.0445418	0.395444	-	-	38.9	12	-
2614	Adenosine kinase	ADK	1.13201e+06	1.07684e+06	1.15412e+06	955597	973545	1.0135e+06	-0.192439	2.90485	-	-	67.7	28	-
2615	Double-stranded RNA-specific adenosine deaminase	ADAR	436389	423528	398189	427166	421889	405274	-0.00365524	0.0280294	-	-	31.7	28	-
2620	Protein SEC13 homolog	SEC13	989768	956071	904555	1.00209e+06	962080	879810	-0.00437361	0.0273382	-	-	58.4	18	-
2621	NHP2-like protein 1;NHP2-like protein 1, N-terminally processed	NHP2L1	908988	833706	870335	753288	690261	820506	-0.209504	1.9788	-	-	59.4	9	-
2622	Puromycin-sensitive aminopeptidase	NPEPPS	2.80368e+06	2.87474e+06	2.75637e+06	2.95784e+06	2.83856e+06	2.87244e+06	0.0394842	0.586262	-	-	52.4	49	-
2623	FAD-linked sulfhydryl oxidase ALR	GFER	113068	124825	126990	120317	113544	128236	-0.0109724	0.0616724	-	-	23.9	5	-
2624	Heterogeneous nuclear ribonucleoprotein H2	HNRNPH2	108457	94450.5	100427	103218	104852	95916.4	0.00433301	0.0237184	-	-	20	6	-
2625	Succinyl-CoA:3-ketoacid coenzyme A transferase 1, mitochondrial	OXCT1	1.03207e+06	1.07925e+06	1.07755e+06	1.01958e+06	1.01515e+06	1.03821e+06	-0.0531857	0.814302	-	-	45.2	21	-
2628	Eukaryotic translation initiation factor 3 subunit B	EIF3B	1.6249e+06	1.59196e+06	1.60854e+06	1.61215e+06	1.60996e+06	1.71133e+06	0.031409	0.395787	-	-	49.9	43	-
2851	Guanine nucleotide-binding protein G(I)/G(S)/G(O) subunit gamma-5	GNG5	161030	133536	157438	109757	92599	110322	-0.531413	3.45964	+	-	77.9	4	-
2633	NADH dehydrogenase [ubiquinone] flavoprotein 3, mitochondrial	NDUFV3	329840	345266	388177	366329	383172	315229	0.000447358	0.00180515	-	-	49.5	20	-
2634	Ribosomal RNA processing protein 1 homolog A	RRP1	384155	342517	335219	345183	379091	342761	0.00804525	0.0451035	-	-	38.8	19	-
2635	Methionine--tRNA ligase, cytoplasmic	MARS	1.05139e+06	1.10143e+06	1.10176e+06	1.08302e+06	1.0562e+06	1.11261e+06	-0.00119701	0.0111091	-	-	47.8	39	-
2636	cAMP-regulated phosphoprotein 19	ARPP19	30889.8	45006.6	49433.7	46050.4	36856	45681.8	0.0579903	0.131286	-	-	52.7	4	-
2637	Myc-associated zinc finger protein	MAZ	244456	236666	247422	284922	271882	242407	0.130524	1.20039	-	-	23.7	9	-
2638	DNA polymerase epsilon subunit 2	POLE2	33999.1	31053.9	33495.6	30973.3	31976.9	31307.2	-0.0632318	0.513329	-	-	21.3	11	-
2639	AP-1 complex subunit sigma-2	AP1S2	48446.7	49874.2	48514.2	51518.3	54488.5	51076.7	0.0968674	1.03758	-	-	28	4	-
2641	ATP synthase subunit epsilon, mitochondrial;ATP synthase subunit epsilon-like protein, mitochondrial	ATP5E;ATP5EP2	184974	165717	207835	160727	175297	168119	-0.142526	0.965206	-	-	58.8	4	-
2642	ATP synthase subunit e, mitochondrial	ATP5I	296433	334144	319737	315891	315116	316282	-0.00284666	0.0201191	-	-	72.5	5	-
2643	Histone deacetylase 4	HDAC4	53292.7	56151.1	54607.5	58729.9	54505.1	57146.4	0.0542647	0.485971	-	-	17.2	14	-
2644	Eukaryotic translation initiation factor 6	EIF6	1.12645e+06	1.43163e+06	1.03326e+06	1.24292e+06	926977	1.26265e+06	-0.0652833	0.179898	-	-	56.7	8	-
2645	NADH dehydrogenase [ubiquinone] 1 alpha subcomplex subunit 6	NDUFA6	170120	169527	183570	171056	181455	182019	0.0312585	0.265082	-	-	43.8	6	-
2646	Transmembrane protein 50B	TMEM50B	46614.7	46546.1	45563.2	45207.4	42041.5	41692.4	-0.106385	1.08364	-	-	19.6	3	-
2647	Peroxisomal biogenesis factor 3	PEX3	101183	105986	103711	104779	108819	109022	0.0534993	0.589374	-	-	30.6	9	-
2648	Period circadian protein homolog 3	PER3	34977	34611.5	40240.2	35315.1	32771.4	31099.8	-0.145555	1.00288	-	-	5.4	6	-
4811	Vasculin	GPBP1	64082	61819.4	83991.5	53369.3	48999.7	49401.9	-0.454957	2.51618	+	-	16.5	6	-
2652	Breast cancer anti-estrogen resistance protein 1	BCAR1	80823.6	80602	81897.2	87074.8	81737.9	82895.7	0.0483836	0.490133	-	-	14.7	10	-
2653	Syntaxin-17	STX17	33252.7	35075.5	35924.9	31470.2	31086.9	32490.8	-0.132865	1.35089	-	-	32.8	10	-
2655	RWD domain-containing protein 2B	RWDD2B	30877.4	30536.9	31713.8	30035.3	32902.2	30210.3	-0.000774846	0.00441046	-	-	23.8	5	-
2657	UPF0769 protein C21orf59	C21orf59	412876	393267	435580	409712	446711	435251	0.0572132	0.533457	-	-	57.6	17	-
2658	tRNA (guanine-N(7)-)-methyltransferase non-catalytic subunit WDR4	WDR4	351345	355463	352859	346070	338006	315786	-0.084873	1.07089	-	-	53.6	19	-
2660	Transmembrane protein 33	TMEM33	274521	277510	272615	290637	294522	299431	0.101164	1.67568	-	-	39.3	10	-
2661	Synaptojanin-2-binding protein	SYNJ2BP	34647.7	30583.2	31901.5	32641.5	30889.5	29088.6	-0.0682793	0.443385	-	-	37.9	5	-
2662	Gem-associated protein 4	GEMIN4	124928	113799	120760	117992	117636	123417	-0.00105451	0.00713606	-	-	21.6	22	-
2663	Krueppel-like factor 3	KLF3	20261.5	22223.5	21764.9	24658.8	24172.2	24846.4	0.198553	1.95509	-	-	13.3	3	-
2664	Coronin-7	CORO7	556067	587827	596443	555833	556714	551537	-0.063996	0.882932	-	-	32.2	26	-
2665	Nuclear pore complex protein Nup107	NUP107	614877	585299	564879	602153	597508	603577	0.0317371	0.347349	-	-	5.6	5	-
2667	Sorting nexin-16	SNX16	27624.6	27382.5	30739.8	29802	29901.9	31345.4	0.0881943	0.675143	-	-	19.8	6	-
2668	Selenocysteine-specific elongation factor	EEFSEC	351860	334491	348318	347845	348423	342843	0.00648597	0.0627454	-	-	35.6	19	-
2669	Sestrin-2	SESN2	51538.6	54366.5	55940.8	57304.8	51803.8	50100.5	-0.0252456	0.149683	-	-	27.1	10	-
2671	Epiplakin	EPPK1	112578	110944	119662	105365	110917	104192	-0.0985346	1.08774	-	-	17.5	28	-
2672	Anthrax toxin receptor 2	ANTXR2	384802	409473	374074	386134	373119	380632	-0.0346916	0.348599	-	-	29.9	17	-
5612	G-protein coupled receptor 98	GPR98	7283.85	9255.4	8700.53	10027.2	10154.6	14423.1	0.44137	1.69713	+	-	2.9	3	-
2678	Actin-related protein 2/3 complex subunit 4	ARPC4	278394	283153	279925	291551	285622	295509	0.0524356	0.741704	-	-	64.3	11	-
2680	CD81 antigen	CD81	229942	247779	226038	214084	209569	206342	-0.158752	2.05783	-	-	31.8	6	-
2681	Protein transport protein Sec61 subunit gamma	SEC61G	24280.6	31596	31526.1	28067.2	27874.6	33316.4	0.0359909	0.115766	-	-	47.1	3	-
2682	Triosephosphate isomerase	TPI1	3.80647e+06	4.00415e+06	3.60028e+06	3.45733e+06	3.45868e+06	3.64101e+06	-0.111281	1.44184	-	-	75.9	21	-
2683	Eukaryotic translation initiation factor 3 subunit E	EIF3E	1.17671e+06	1.1379e+06	1.13132e+06	1.1683e+06	1.19994e+06	1.15038e+06	0.0301161	0.39425	-	-	51.5	24	-
2684	Protein transport protein Sec61 subunit beta	SEC61B	314969	336797	336673	352708	378478	336559	0.110367	1.16354	-	-	45.8	4	-
2685	Serine/threonine-protein phosphatase 4 catalytic subunit	PPP4C	168362	188000	177115	175138	176667	168512	-0.0348679	0.291585	-	-	40.7	9	-
2686	Gamma-aminobutyric acid receptor-associated protein-like 2	GABARAPL2	478571	458805	504930	466458	500694	434075	-0.0430255	0.311735	-	-	58.1	8	-
2687	Reactive oxygen species modulator 1	ROMO1	103538	127922	102782	123024	112371	122447	0.104781	0.581158	-	-	32.9	3	-
2688	Ubiquitin-conjugating enzyme E2 G2	UBE2G2	162730	168562	170152	163842	162325	187117	0.0308462	0.205072	-	-	37	5	-
2690	Myosin light polypeptide 6	MYL6	280376	372498	363293	354012	318471	319749	-0.0246113	0.0877457	-	-	44.4	7	-
2692	Ras-related C3 botulinum toxin substrate 3	RAC3	123816	136642	138597	123556	134637	148637	0.0255107	0.129849	-	-	20.8	4	-
2693	Eukaryotic initiation factor 4A-I	EIF4A1	3.3786e+06	3.23321e+06	3.24391e+06	3.39708e+06	3.38858e+06	3.42389e+06	0.0511617	0.867012	-	-	32.5	16	-
2694	40S ribosomal protein S20	RPS20	325253	363199	296580	397732	333478	419659	0.22262	1.30325	-	-	37	7	-
2695	Ribose-phosphate pyrophosphokinase 1	PRPS1	142195	161520	163331	149937	150268	174682	0.0230793	0.112299	-	-	21.4	7	-
2696	Proteasome subunit alpha type-6	PSMA6	1.41922e+06	1.54594e+06	1.38419e+06	1.36378e+06	1.20243e+06	1.41806e+06	-0.128379	1.04803	-	-	71.1	17	-
2698	Cell division control protein 42 homolog	CDC42	1.17629e+06	1.55376e+06	1.26146e+06	1.41374e+06	1.25488e+06	1.45469e+06	0.054225	0.221328	-	-	15.7	4	-
2700	Destrin	DSTN	293091	327469	321623	300123	291541	310348	-0.0616446	0.576509	-	-	51.5	11	-
2701	Glia maturation factor beta	GMFB	157796	197791	154342	181492	158389	186477	0.0514029	0.204376	-	-	43	6	-
2702	Ras-related protein Rab-8A	RAB8A	813370	673651	820576	702141	847902	691063	-0.0426926	0.172897	-	-	37.7	9	-
2703	Signal peptidase complex subunit 3	SPCS3	103314	124266	110823	128756	127804	137523	0.22317	1.89571	-	-	21.7	4	-
2704	Signal recognition particle 54 kDa protein	SRP54	852176	839918	849673	889045	905178	889974	0.0786379	1.46611	-	-	58.3	28	-
2705	Ras-related protein Rab-4B	RAB4B	76347.5	86104.4	77482.5	83932.7	78595.3	87568.2	0.0605148	0.425445	-	-	39.9	7	-
2706	Ras-related protein Rab-2A	RAB2A	742559	737936	754792	693525	700958	726963	-0.0756407	1.23118	-	-	37.3	8	-
2707	Ras-related protein Rab-5B	RAB5B	223283	225689	224978	204474	216838	210242	-0.0941315	1.36405	-	-	39.1	6	-
2709	Ras-related protein Rab-10	RAB10	796011	779801	825052	763999	793825	758663	-0.0515101	0.688806	-	-	54	13	-
2711	NEDD8-conjugating enzyme Ubc12	UBE2M	545011	656857	568078	664135	553214	726891	0.131032	0.62098	-	-	51.9	13	-
2712	Ubiquitin-conjugating enzyme E2 K	UBE2K	1.02966e+06	1.06063e+06	1.06742e+06	1.00706e+06	999405	1.01947e+06	-0.0613658	1.0341	-	-	64	14	-
2713	Ubiquitin-conjugating enzyme E2 N;Putative ubiquitin-conjugating enzyme E2 N-like	UBE2N;UBE2NL	1.69954e+06	1.79289e+06	1.76458e+06	1.82565e+06	1.66251e+06	1.84568e+06	0.0197232	0.16565	-	-	65.8	11	-
2714	Ras-related protein Rab-14	RAB14	723773	760383	796875	682468	747319	748870	-0.0664721	0.634502	-	-	86	17	-
2716	Actin-related protein 3	ACTR3	985207	1.04944e+06	1.03354e+06	1.07326e+06	1.12309e+06	1.09548e+06	0.101772	1.58357	-	-	53.6	20	-
2717	Actin-related protein 2	ACTR2	1.41557e+06	1.39459e+06	1.42557e+06	1.35837e+06	1.36694e+06	1.48781e+06	-0.00891324	0.0776145	-	-	51.8	21	-
2718	Alpha-centractin	ACTR1A	545899	507645	517851	511776	501307	457365	-0.0968129	1.01079	-	-	27.7	10	-
2720	COP9 signalosome complex subunit 2	COPS2	932542	907144	898137	898008	911845	988481	0.0304314	0.295542	-	-	47.9	22	-
2722	ATP-binding cassette sub-family E member 1	ABCE1	2.3919e+06	2.42744e+06	2.43809e+06	2.33136e+06	2.32884e+06	2.36608e+06	-0.0466881	0.840037	-	-	58.3	36	-
2723	Ras-related protein Rap-1b;Ras-related protein Rap-1b-like protein	RAP1B	1.29655e+06	1.41996e+06	1.37696e+06	1.26537e+06	1.24896e+06	1.39329e+06	-0.0677451	0.634381	-	-	37.5	6	-
2724	Ras-related protein Rap-2b	RAP2B	313526	330633	343054	293556	307971	331348	-0.0824911	0.76103	-	-	36.6	7	-
2725	Protein max	MAX	56829.2	52990.9	63771	77987.4	61985.8	43004	0.0381231	0.0738181	-	-	16.9	3	-
2726	40S ribosomal protein S3a	RPS3A	1.96312e+06	1.76723e+06	1.85334e+06	2.0073e+06	2.04937e+06	2.22832e+06	0.17054	1.95178	-	-	75.4	27	-
2728	Proteasome activator complex subunit 3	PSME3	1.28677e+06	1.45208e+06	1.3384e+06	1.38197e+06	1.33287e+06	1.35697e+06	-0.000242143	0.0017282	-	-	46.5	15	-
2729	60S ribosomal protein L15	RPL15	1.18633e+06	1.06719e+06	1.0372e+06	1.16555e+06	1.16525e+06	1.09672e+06	0.0606076	0.527511	-	-	53.4	15	-
2730	Protein mago nashi homolog 2;Protein mago nashi homolog	MAGOHB;MAGOH	674086	642291	658390	670063	703907	675914	0.0538065	0.733013	-	-	52	10	-
2731	60S ribosomal protein L27	RPL27	788555	750225	698859	813096	796037	781541	0.0970149	1.11706	-	-	51.5	10	-
2732	V-type proton ATPase subunit d 1	ATP6V0D1	253820	262779	264696	247449	249314	261590	-0.043197	0.493455	-	-	34.2	12	-
2733	Pterin-4-alpha-carbinolamine dehydratase	PCBD1	210121	226788	203950	234689	220619	215340	0.0660464	0.592666	-	-	42.3	5	-
2734	60S ribosomal protein L37a	RPL37A	706929	545797	580126	567005	547024	550836	-0.129903	0.785093	-	-	51.1	5	-
2735	Transforming protein RhoA	RHOA	1.47528e+06	1.5443e+06	1.53319e+06	1.3534e+06	1.3121e+06	1.4422e+06	-0.149247	2.11619	-	-	12.4	3	-
[truncated: 4,517 more rows]
