# Supplementary material for: Proteome-Wide Monitoring of Drug Action in Living Cells Using a Novel Label-Free Solvent-Based Shift Assay
Source: Mol Cell Proteomics. 2025 Nov 5;24(12):101444. doi: 10.1016/j.mcpro.2025.101444 (PMC12802111; doi:10.1016/j.mcpro.2025.101444)
Supplement: Supplementary Dataset S13 [file mmc14.xlsx]

## Sheet: Info
Supplementary Table 10: Solvent-induced Protein Precipitation (SIPP) on K562 lyste treated with Ibrutinib
Columns A-C: ID, protein name and gene name of proteins identified by MaxQuant
Columns D-I: Normalized protein quantification results per treatment and replicate
Columns J-K: Fold-change and p-values generated by limma
Columns L, M, P: Flags for proteins, which pass the fold-change and significance cut-offs, are known targets of the used compound or are amongst the lowest 5 percent identified proteins
Columns N-O: Number of unique peptides and resulting sequence coverage for each identified protein

## Sheet: Sheet1
id	protein	gene	DMSO_1	DMSO_2	DMSO_3	Ibrutinib_1	Ibrutinib_2	Ibrutinib_3	log2_foldchange	-log10_pvalue	significant	known target	Unique peptides	Unique sequence coverage [%]	lowest_5_percent
2			481993	518061	516587	487870	511290	459101	-0.0572311	0.428729	-	-	15	61.2	-
6	RNA-binding protein 47	RBM47	38075.2	42282.6	40448.6	37169.3	41148	39675.4	-0.033942	0.179695	-	-	12	24.6	-
7	Intraflagellar transport protein 56	TTC26	80416.1	90051.6	80498.5	84060.9	83417	84903.5	0.0101336	0.0541246	-	-	10	20.4	-
8	Ubiquitin-like modifier-activating enzyme 6	UBA6	1.76344e+06	1.73546e+06	1.79326e+06	1.76181e+06	1740700	1.69021e+06	-0.0274571	0.23463	-	-	43	44	-
12	UHRF1-binding protein 1-like	UHRF1BP1L	47245	51280.2	48798.7	54036.8	50270	55930.2	0.12062	0.894616	-	-	15	11.7	-
13	Shootin-1	KIAA1598	847373	721262	638125	697604	807890	712145	0.0137927	0.045693	-	-	35	51.7	-
14	Transmembrane protein 223	TMEM223	30032.9	30920.5	27917.8	30762.8	29153	33062.1	0.0645714	0.354771	-	-	4	17.8	-
16	Solute carrier family 22 member 23	SLC22A23	4535.26	3838.84	4265.72	4332.22	3792.5	3721.39	-0.0935166	0.360305	-	-	3	4.8	+
18	Acetolactate synthase-like protein	ILVBL	136814	166774	142808	151935	148250	159974	0.0483781	0.240492	-	-	11	19.8	-
22	Neuroblastoma-amplified sequence	NBAS	1.04093e+06	994489	1.00174e+06	969290	992450	1.00502e+06	-0.0337097	0.296198	-	-	53	22.3	-
23	Probable threonine--tRNA ligase 2, cytoplasmic	TARSL2	123527	89183.5	107381	87249.9	111200	79255	-0.207155	0.681577	-	-	13	18.3	-
26	tRNA wybutosine-synthesizing protein 5	TYW5	49309.9	56048.8	44824	51418.3	53399	47253.7	0.02223	0.0848775	-	-	7	23.2	-
27	Transmembrane protein 131-like	KIAA0922	29351	34108.2	28674.6	31452.8	33640	32335.8	0.0843984	0.447187	-	-	10	7.6	-
28	von Willebrand factor A domain-containing protein 8	VWA8	111751	122146	103716	114836	111990	115299	0.0222618	0.116951	-	-	24	13.2	-
29	Protein strawberry notch homolog 1	SBNO1	1.07836e+06	1.06484e+06	1.11303e+06	1.11767e+06	1015700	1.28518e+06	0.0636579	0.326022	-	-	34	26.7	-
31	Cadherin-like and PC-esterase domain-containing protein 1	CPED1	29742.5	35173.6	29838.7	33286.6	30941	32363.1	0.0315359	0.138155	-	-	5	5.9	-
32	Isoprenoid synthase domain-containing protein	ISPD	101376	92225.1	88380.4	88552.7	90663	81859.4	-0.110111	0.745795	-	-	13	35.7	-
33	GTP-binding protein 10	GTPBP10	292266	374034	363562	392962	349160	393381	0.147185	0.737709	-	-	22	50.1	-
34	WD repeat-containing protein 91	WDR91	165175	181643	157022	181142	159840	158029	-0.0140427	0.0630967	-	-	17	25.7	-
37	Protein KRBA1	KRBA1	9194.44	10451.2	8330.24	8667.02	10399	8617.28	-0.0145243	0.0423305	-	-	4	5.5	+
38	Transmembrane protein 189	TMEM189	45032.4	40003.7	48389.5	40401.5	50731	42124.8	-0.00461458	0.014418	-	-	5	19.3	-
39	Trafficking protein particle complex subunit 13	TRAPPC13	77062	103430	69780.3	91733.4	75321	82686.2	0.0129096	0.030912	-	-	7	14.8	-
40	CCR4-NOT transcription complex subunit 1	CNOT1	1.38665e+06	1.46917e+06	1.42618e+06	1.45191e+06	1375600	1.49789e+06	0.0140619	0.0953314	-	-	73	32.6	-
41	Transcription factor TFIIIB component B homolog	BDP1	29107.4	30881.9	29633.6	30252.9	31444	30555.4	0.0419679	0.26193	-	-	9	4	-
42	Microtubule-associated proteins 1A/1B light chain 3B;Microtubule-associated proteins 1A/1B light chain 3 beta 2;Microtubule-associated proteins 1A/1B light chain 3A	MAP1LC3B;MAP1LC3B2;MAP1LC3A	86023.4	82432.4	83587.3	83021.8	84926	77613.6	-0.0384054	0.256417	-	-	3	22.4	-
43	Protein FAM83G	FAM83G	53325.7	64519.5	43050.3	45666.9	57541	38329.1	-0.18547	0.47754	-	-	4	3	-
44	Paralemmin-3	PALM3	18630.2	19314.2	17880.4	17811.1	20967	20341.8	0.0798848	0.405836	-	-	8	16.2	-
45	Phosphoglycolate phosphatase	PGP	375731	310885	322932	291403	328030	277274	-0.169718	1.00004	-	-	13	42.7	-
46	UPF0600 protein C5orf51	C5orf51	61923.2	47505	59381.1	58100.4	59994	54245.7	0.0381032	0.136843	-	-	9	37.4	-
47	RCC1 domain-containing protein 1	RCCD1	78671.5	77095.1	79231.8	79149.2	74379	73566.2	-0.0500162	0.367021	-	-	9	23.9	-
48	Zinc finger protein 316	ZNF316	40034.7	51516.1	36932.6	42272.1	39682	43239.1	-0.0235468	0.0697087	-	-	9	12.5	-
49	TRPM8 channel-associated factor 2	TCAF2	253937	252389	260273	257344	257950	262768	0.021477	0.173177	-	-	14	18.9	-
51	Tubulin alpha chain-like 3	TUBAL3	40715.5	68264.4	50777.5	72478.1	56382	44413.5	0.120958	0.224784	-	-	5	18.2	-
53	Structural maintenance of chromosomes flexible hinge domain-containing protein 1	SMCHD1	1.16517e+06	1.22417e+06	1.23865e+06	1.24951e+06	1189200	1.31008e+06	0.0466321	0.362254	-	-	75	37.4	-
54	Homeobox protein HMX3	HMX3	13765.4	14377.7	12840.4	11812.5	13563	12380.2	-0.119182	0.649326	-	-	5	17.6	-
56	Protein unc-119 homolog B	UNC119B	204088	190429	206768	186618	208810	189823	-0.0398414	0.250562	-	-	8	47.4	-
57	Probable methyltransferase-like protein 15	METTL15	147633	130859	148951	143602	137570	152194	0.0210976	0.108586	-	-	11	32.4	-
62	Zinc finger protein 92 homolog	ZFP92	8024.59	9528.66	8315.33	8830	8705.7	9544.69	0.0688656	0.294578	-	-	5	12.5	+
66	Zinc finger SWIM domain-containing protein 8	ZSWIM8	48463.1	53680.2	48954.4	48817.3	46744	49413.7	-0.0585437	0.372223	-	-	11	7.2	-
67	TANK-binding kinase 1-binding protein 1	TBKBP1	4619.4	4717.74	3981.91	3890.21	4563.1	4058.68	-0.089464	0.336261	-	-	3	5.5	+
68	Nuclear envelope pore membrane protein POM 121C	POM121C	18033.4	16982.1	18999.9	20232	16467	23404.6	0.140777	0.510914	-	-	3	3.6	-
69	Carbohydrate deacetylase	YDJC	138037	134125	137291	131695	144180	123783	-0.0376632	0.222922	-	-	8	31.3	-
71	PHD finger protein 20-like protein 1	PHF20L1	28998.9	34346.1	28464.7	28725.9	33040	30866.4	0.0157602	0.0578606	-	-	4	4.3	-
73	Small nuclear ribonucleoprotein G;Putative small nuclear ribonucleoprotein G-like protein 15	SNRPG;SNRPGP15	123591	137140	133768	147350	122960	138186	0.0476957	0.24226	-	-	4	35.5	-
74	UPF0577 protein KIAA1324-like	KIAA1324L	90096.6	85896.6	87919	87034.9	91307	79347.1	-0.036584	0.211293	-	-	15	20.1	-
75	Nucleoside diphosphate-linked moiety X motif 19, mitochondrial	NUDT19	84532	88117.1	77075.4	86438.6	74941	64201.9	-0.155048	0.695875	-	-	9	28.5	-
77	MIF4G domain-containing protein	MIF4GD	95216.7	89448.5	88546.6	85826.7	97552	86831.4	-0.017631	0.0902524	-	-	8	41.9	-
79	Unconventional myosin-IXa	MYO9A	22891.7	25549.9	18976.2	23189.5	21741	27470.9	0.106488	0.353279	-	-	9	3.5	-
82	Golgi pH regulator A;Golgi pH regulator B	GPR89A;GPR89B	36700.8	40602.6	35693.4	37888.7	35320	39893.4	0.00178673	0.00742235	-	-	3	9.9	-
83	Putative WAS protein family homolog 3;WAS protein family homolog 2;WAS protein family homolog 1	WASH3P;WASH2P;WASH1	108592	107006	98076	97324.1	105190	80737.6	-0.154464	0.775656	-	-	5	11.7	-
169	Nascent polypeptide-associated complex subunit alpha;Nascent polypeptide-associated complex subunit alpha, muscle-specific form	NACA	754706	1.29857e+06	877357	1.03893e+06	839120	887865	-0.0505612	0.102105	-	-	6	30.7	-
170	Uncharacterized protein C11orf98	C11orf98	322318	288503	302584	285486	341820	335985	0.0735502	0.402294	-	-	9	41.5	-
172		SLC35A4	125804	156413	160687	163962	168940	161073	0.165598	0.92255	-	-	7	63.1	-
174		SMCR7L	30602	33354.8	35600.4	39863.1	36423	30130.7	0.0892406	0.34017	-	-	3	32.9	-
175	Deoxyribonuclease-2-alpha	DNASE2	139091	115071	152161	145430	133410	125888	0.00139391	0.00437532	-	-	4	14.4	-
176	Alkyldihydroxyacetonephosphate synthase, peroxisomal	AGPS	697123	628802	704991	656747	669910	670139	-0.0226198	0.148226	-	-	30	54.1	-
177	UBX domain-containing protein 8	UBXN8	26909.6	23557.9	26730.9	26135	26344	22368.3	-0.045976	0.190796	-	-	4	19.6	-
180	Thymidine kinase 2, mitochondrial	TK2	7798.11	9502.36	8511.41	10509.7	7617.2	9974.99	0.113471	0.351062	-	-	3	13.2	+
181	ATP-dependent RNA helicase DDX39A	DDX39A	393443	397564	461277	427654	415080	521373	0.119726	0.566561	-	-	11	26.5	-
182	PDZ and LIM domain protein 1	PDLIM1	686847	546255	546791	532953	574540	492708	-0.147801	0.739164	-	-	23	73.6	-
183	Cytosolic acyl coenzyme A thioester hydrolase	ACOT7	545182	639258	599299	611691	604180	596996	0.0263637	0.155256	-	-	18	50.6	-
184	Unconventional myosin-Ic	MYO1C	258703	310937	271354	301959	274440	349524	0.136047	0.651511	-	-	25	26.4	-
185	Synaptosomal-associated protein 23	SNAP23	400017	403939	339454	375056	402230	374290	0.0139556	0.0644216	-	-	13	70.6	-
186	HCLS1-associated protein X-1	HAX1	36648.6	34938.8	38740.4	36676.8	36322	34037.3	-0.0432001	0.244993	-	-	10	43.4	-
187	AH receptor-interacting protein	AIP	186770	199413	178966	172267	206870	186685	-0.000909401	0.0038422	-	-	12	39.7	-
188	GTP-binding protein 1	GTPBP1	297351	311146	321289	324735	311710	362236	0.100923	0.735228	-	-	19	28.7	-
189	Syntaxin-binding protein 3	STXBP3	409112	451343	424255	441482	428710	451773	0.0420998	0.32088	-	-	20	30.2	-
190	AP-4 complex subunit mu-1	AP4M1	49771.5	46658.8	49868.8	46959.6	51804	46905.1	-0.00712692	0.034884	-	-	7	17.4	-
191	Armadillo repeat protein deleted in velo-cardio-facial syndrome	ARVCF	43751.6	44984.1	41916.6	45583.3	43243	45304.1	0.0381148	0.239471	-	-	12	15.6	-
192	Small acidic protein	SMAP	393921	256699	261593	290879	292780	257206	-0.090716	0.237207	-	-	4	16.4	-
193	Ras-related protein Rab-27B	RAB27B	61108.4	46772.5	60128.4	52562.2	52988	51600.9	-0.0859973	0.354881	-	-	5	26.6	-
194	AP-3 complex subunit beta-1	AP3B1	1.16145e+06	1.21103e+06	1.14892e+06	1.16535e+06	1138800	1.448e+06	0.0833059	0.407274	-	-	41	36.7	-
195	Galectin-8	LGALS8	47007.8	47559.3	45418.4	52464.8	44568	54318	0.107627	0.600153	-	-	10	28.4	-
196	NADH dehydrogenase [ubiquinone] iron-sulfur protein 8, mitochondrial	NDUFS8	46983.4	51682	46962.3	44004.9	56301	52867.4	0.0666286	0.27673	-	-	4	22.9	-
197	Tumor necrosis factor receptor superfamily member 10A	TNFRSF10A	78035.4	75708.4	75788.8	78585.1	89753	68025.7	0.0332432	0.127159	-	-	7	13.5	-
198	NF-kappa-B inhibitor epsilon	NFKBIE	13755.9	14083.4	12927.7	15906.5	14940	19326.1	0.291611	1.53331	+	-	4	11.2	-
199	26S proteasome non-ATPase regulatory subunit 11	PSMD11	928806	920112	1.01969e+06	929140	952430	892751	-0.0471594	0.347268	-	-	27	58.3	-
200	26S proteasome non-ATPase regulatory subunit 12	PSMD12	1.26485e+06	1.25892e+06	1.33806e+06	1.25502e+06	1249400	1.15271e+06	-0.0791055	0.696085	-	-	27	49.3	-
201	26S proteasome non-ATPase regulatory subunit 9	PSMD9	502992	415188	434937	412320	466210	403857	-0.0755055	0.381837	-	-	13	48	-
202	Copper transport protein ATOX1	ATOX1	19021.6	50968.2	15816.2	50835.8	20176	70368.9	0.744928	0.689343	-	-	4	67.6	-
203	Menin	MEN1	63398.7	65906.2	64613.9	65764.7	64728	67496.8	0.0299364	0.205395	-	-	7	16.3	-
204	E3 SUMO-protein ligase CBX4	CBX4	62731.7	62760.2	59394.4	61564.2	60760	66304.5	0.0283157	0.168783	-	-	12	21.4	-
205	Tail-anchored protein insertion receptor WRB	WRB	22709.8	20545.5	21686.1	20839.3	22359	24437.2	0.0567775	0.274177	-	-	4	23	-
206	Membrane-associated progesterone receptor component 1	PGRMC1	241129	288378	274725	267028	328290	293547	0.143266	0.772127	-	-	10	41.5	-
207	Transcription elongation factor SPT5	SUPT5H	1.3592e+06	1.28918e+06	1.33303e+06	1.38613e+06	1278000	1.31262e+06	-0.00217643	0.0138547	-	-	45	43.7	-
208	Transcription initiation factor TFIID subunit 4	TAF4	162994	152761	147138	146340	149190	140995	-0.0837128	0.681357	-	-	14	17.3	-
209	DNA fragmentation factor subunit alpha	DFFA	171738	154962	152208	136325	158700	145026	-0.122836	0.816022	-	-	5	13	-
211	Regulatory factor X-associated protein	RFXAP	22325.8	27933.1	24710.3	25425.7	28132	25901	0.0885693	0.404725	-	-	3	14.3	-
212	Huntingtin-interacting protein 1	HIP1	88003.1	85911.2	82576	76827.5	85234	78603.9	-0.0928235	0.705953	-	-	15	15.9	-
213	Chloride intracellular channel protein 1	CLIC1	2.06014e+06	2.18832e+06	2.13101e+06	1.9678e+06	2409200	2.18281e+06	0.0357411	0.18275	-	-	15	71.4	-
214	Eukaryotic translation initiation factor 3 subunit F	EIF3F	707740	685274	697119	661359	682290	677242	-0.0486049	0.479881	-	-	12	33.1	-
215	NEDD4-like E3 ubiquitin-protein ligase WWP2	WWP2	94524.1	102680	94570.4	101256	95573	105086	0.049296	0.320366	-	-	9	10.5	-
216	Cell division cycle 7-related protein kinase	CDC7	109634	122428	105976	113457	105430	121350	0.00974741	0.0427615	-	-	10	19	-
217	Phosphatidylinositol 4,5-bisphosphate 3-kinase catalytic subunit delta isoform	PIK3CD	8577.55	9291.07	8052.22	8307.51	8945.7	7656.23	-0.0578509	0.235657	-	-	5	5.6	+
218	Pyruvate dehydrogenase protein X component, mitochondrial	PDHX	440760	380535	427845	389958	428810	349327	-0.0989585	0.525012	-	-	21	49.1	-
219	Sulfhydryl oxidase 1	QSOX1	4923.75	5636.91	5806.13	5579.9	6121.7	5510.72	0.0747238	0.302806	-	-	3	6	+
220	Dynactin subunit 6	DCTN6	148920	149401	160241	161325	148870	154102	0.0179782	0.111281	-	-	6	35.3	-
221	Acetyl-coenzyme A transporter 1	SLC33A1	62281.7	56304.4	61198.5	61176.4	58221	60072.6	-0.00144337	0.00731488	-	-	9	16.6	-
222	Neural Wiskott-Aldrich syndrome protein	WASL	39201.7	46503.3	40888.3	45917.7	44996	47013.2	0.127325	0.815152	-	-	8	15.6	-
223	Importin-5	IPO5	1.21815e+06	1.22292e+06	1.31176e+06	1.2157e+06	1310400	1.39022e+06	0.0601958	0.419067	-	-	36	35.7	-
224	DNA-directed RNA polymerase, mitochondrial	POLRMT	349412	403032	380748	381625	383190	434373	0.0814957	0.499005	-	-	29	29.5	-
225	Eukaryotic elongation factor 2 kinase	EEF2K	271298	254278	264954	260826	262700	249220	-0.0327015	0.251563	-	-	23	32.4	-
227	Histone deacetylase complex subunit SAP18	SAP18	292532	266371	264878	261993	265460	229809	-0.122967	0.860594	-	-	10	38.6	-
228	Insulin-like growth factor 2 mRNA-binding protein 3	IGF2BP3	535352	515661	528788	514385	519600	499623	-0.0428369	0.397312	-	-	24	43.2	-
229	Dynamin-1-like protein	DNM1L	988314	876079	959206	952109	890760	870334	-0.0567125	0.392787	-	-	42	53.8	-
230	RNA 3-terminal phosphate cyclase	RTCA	81996.9	86218	80514.6	81968	79291	71114.9	-0.100147	0.681861	-	-	11	36.6	-
231	Phosphatidylinositol 4-phosphate 3-kinase C2 domain-containing subunit alpha	PIK3C2A	167004	184596	161694	181188	162810	195826	0.0709096	0.371758	-	-	22	15.1	-
232	Serine/threonine-protein kinase PLK4	PLK4	39725.1	64442.3	37997	40311.4	53336	36915.1	-0.0978113	0.178702	-	-	3	3.4	-
233	Interferon-related developmental regulator 1	IFRD1	25171.4	35281	29173.1	35278.5	27362	37725	0.163722	0.491529	-	-	4	12.9	-
234	Phosphatidylinositol 3-kinase regulatory subunit beta	PIK3R2	181568	183876	183039	186370	184520	174583	-0.00851	0.0569217	-	-	16	28.8	-
235	Golgi integral membrane protein 4	GOLIM4	88054.2	97268.1	82878	94567.8	84237	83861.5	-0.0291781	0.135092	-	-	9	13.2	-
236	Beta-mannosidase	MANBA	180270	166952	189382	200923	166200	193008	0.0591122	0.293061	-	-	15	18.4	-
238	Agrin;Agrin N-terminal 110 kDa subunit;Agrin C-terminal 110 kDa subunit;Agrin C-terminal 90 kDa fragment;Agrin C-terminal 22 kDa fragment	AGRN	26374.5	26321	25436.7	24149.6	26895	26432.7	-0.0135365	0.0655234	-	-	13	8	-
239	Exocyst complex component 5	EXOC5	244938	232929	219491	217277	228280	206340	-0.0970349	0.756531	-	-	18	24.9	-
241	High mobility group nucleosome-binding domain-containing protein 4	HMGN4	74252.5	72411.1	72897.5	76417.7	74503	93638.3	0.147928	0.826959	-	-	3	24.4	-
242	Cytochrome c oxidase subunit NDUFA4	NDUFA4	99489.9	109802	123210	117638	120870	114576	0.0918221	0.518312	-	-	4	46.9	-
243	26S proteasome non-ATPase regulatory subunit 14	PSMD14	455972	376966	437644	387744	424890	371951	-0.0986116	0.552379	-	-	10	28.1	-
244	Zinc finger protein 593	ZNF593	36285.9	36732.5	36969.6	35109.4	39237	31268.5	-0.0646733	0.301958	-	-	5	52.2	-
245	Importin subunit alpha-4	KPNA3	282330	283599	256342	259687	260500	240210	-0.112317	0.92691	-	-	11	26.3	-
246	Serine/threonine-protein kinase 25	STK25	53419.3	53662.4	56821.2	50837.7	58073	54470.2	-0.0061567	0.029368	-	-	6	14.8	-
247	Krev interaction trapped protein 1	KRIT1	69244.2	76565.1	66854.8	74034.5	70958	75542.9	0.0543494	0.327288	-	-	12	18.6	-
248	von Willebrand factor A domain-containing protein 5A	VWA5A	48284.4	64672.9	50797.5	56017.6	58540	51197.8	0.0273041	0.0860727	-	-	6	8.9	-
249	Pescadillo homolog	PES1	660912	661953	673970	666072	661010	773017	0.0689941	0.457691	-	-	24	37	-
250	Receptor-binding cancer antigen expressed on SiSo cells	EBAG9	24773.5	19499.9	23290.8	22339.6	21099	24192	0.00642541	0.0206054	-	-	3	11.7	-
253	Membrane-associated phosphatidylinositol transfer protein 1	PITPNM1	10027.6	10842.5	9447.07	10122.9	9980.9	10441	0.0128378	0.0520522	-	-	5	4.7	+
254	U3 small nucleolar ribonucleoprotein protein MPP10	MPHOSPH10	451707	410357	445477	444229	505330	540164	0.18477	1.29049	-	-	17	22.5	-
255	Nucleolar protein 56	NOP56	436590	468049	448231	442134	461990	592844	0.134272	0.615914	-	-	23	42.1	-
256	ATP-dependent RNA helicase DDX3X;ATP-dependent RNA helicase DDX3Y	DDX3X;DDX3Y	1.32601e+06	1.45749e+06	1.4033e+06	1.42968e+06	1373500	1.60622e+06	0.0726065	0.467213	-	-	35	52.1	-
257	Ribonuclease T2	RNASET2	67049.6	63733.8	69442.2	79389	74517	75317.4	0.195464	1.79293	-	-	10	41.8	-
259	Pirin	PIR	375699	373888	379628	398282	393190	358882	0.0252519	0.173648	-	-	11	35.2	-
260	Peroxisomal targeting signal 2 receptor	PEX7	103961	103339	103431	107458	102160	103104	0.00886856	0.0576932	-	-	4	17.1	-
261	Importin subunit alpha-3	KPNA4	102459	126268	107761	122066	112500	122740	0.0912769	0.483584	-	-	5	16.5	-
262	E3 ubiquitin-protein ligase TRIM38	TRIM38	28580.8	29089.2	28670.8	28352.9	29321	26506	-0.0377882	0.215494	-	-	6	13.5	-
265	Serine/threonine-protein phosphatase 6 catalytic subunit;Serine/threonine-protein phosphatase 6 catalytic subunit, N-terminally processed	PPP6C	465685	571319	555489	561490	549940	565231	0.0799892	0.458552	-	-	12	38.4	-
267	Cocaine esterase	CES2	24470.4	26100.8	23299.3	27569.2	25859	23592.5	0.0588785	0.28666	-	-	7	14.5	-
268	Lysosomal alpha-mannosidase;Lysosomal alpha-mannosidase A peptide;Lysosomal alpha-mannosidase B peptide;Lysosomal alpha-mannosidase C peptide;Lysosomal alpha-mannosidase D peptide;Lysosomal alpha-mannosidase E peptide	MAN2B1	257139	254695	269825	283694	249810	243367	-0.0116829	0.0594799	-	-	15	14.3	-
270	Pyridoxal kinase	PDXK	205439	207677	193161	198121	203890	185689	-0.0452664	0.32086	-	-	10	33	-
271	Acyl-CoA desaturase	SCD	366869	340133	333472	337791	335500	337207	-0.0409505	0.319817	-	-	6	15.6	-
272	AT-rich interactive domain-containing protein 1A	ARID1A	897052	782742	812714	770783	826490	749050	-0.0860304	0.61445	-	-	44	26.2	-
273	Suppressor of cytokine signaling 2	SOCS2	123315	113871	117750	121864	109600	114125	-0.0391147	0.248309	-	-	7	34.3	-
276	C2 domain-containing protein 2-like	C2CD2L	68197.5	75965.1	68548.7	73569.6	72506	70571.9	0.0280395	0.162731	-	-	9	16.7	-
277	Transmembrane protein 194A	TMEM194A	150686	164833	152901	164577	148460	144443	-0.0352703	0.200548	-	-	8	14.9	-
278	F-BAR domain only protein 1	FCHO1	176462	186308	176886	187537	176120	178069	0.00543672	0.0338935	-	-	17	21.6	-
281	TRAF-type zinc finger domain-containing protein 1	TRAFD1	107102	167734	114218	119135	140680	151386	0.1021	0.249977	-	-	14	26.8	-
282	Cytochrome c oxidase subunit 7A-related protein, mitochondrial	COX7A2L	100495	77816.1	86306.7	76460.9	87972	74342.2	-0.144216	0.662558	-	-	4	34.2	-
283	Acyl carrier protein, mitochondrial	NDUFAB1	167451	186349	187777	181078	222070	311482	0.365335	1.16273	-	-	4	21.2	-
284	Ubiquitin domain-containing protein UBFD1	UBFD1	313701	304395	322913	308537	307580	310872	-0.0212505	0.166686	-	-	6	21.7	-
286	Citron Rho-interacting kinase	CIT	393528	389926	370180	374578	365060	397750	-0.0208773	0.142276	-	-	55	26.6	-
287	Coatomer subunit epsilon	COPE	109741	176843	157801	166415	170860	185736	0.262058	0.856274	-	-	10	35.4	-
289	AP-3 complex subunit delta-1	AP3D1	733356	899254	847998	922342	843050	1.14087e+06	0.221894	0.993642	-	-	33	28.6	-
290	Copper chaperone for superoxide dismutase	CCS	93775.2	92745.8	91941.1	95413.1	103270	91149.5	0.055857	0.379787	-	-	6	19.3	-
294	Segment polarity protein dishevelled homolog DVL-2	DVL2	123421	131047	116354	128865	123560	117977	-0.000871562	0.00435927	-	-	10	16.8	-
295	Chromodomain-helicase-DNA-binding protein 1	CHD1	139825	147377	138934	148517	139620	199763	0.177634	0.710302	-	-	15	11.5	-
297	Golgi SNAP receptor complex member 2	GOSR2	66386.9	65991.8	64198	59922.3	67997	66315.8	-0.0192655	0.103096	-	-	5	30.8	-
298	Torsin-1A	TOR1A	189950	242309	250322	252567	264750	265934	0.208702	1.11479	-	-	8	26.8	-
299	Torsin-1B	TOR1B	44661.1	37980.4	43741.6	43000.7	42826	37453.4	-0.0351125	0.146695	-	-	4	12.5	-
302	Disintegrin and metalloproteinase domain-containing protein 10	ADAM10	635795	651059	659793	694811	657260	691851	0.0700604	0.704015	-	-	30	43.4	-
303	ATP-binding cassette sub-family D member 4	ABCD4	5130.13	3724.79	4810.84	3896.82	4487.1	3991.69	-0.132455	0.424164	-	-	3	5	+
304	Etoposide-induced protein 2.4 homolog	EI24	85562.8	82831	85699.9	88379	87750	81284.4	0.0178782	0.108461	-	-	5	12.1	-
306	Histone-lysine N-methyltransferase 2D	KMT2D	385432	468310	364720	403069	383610	371641	-0.0653861	0.297217	-	-	49	9.8	-
310	tRNA (cytosine(38)-C(5))-methyltransferase	TRDMT1	59489.3	56305.5	55302	56213.3	58783	52961.3	-0.0273287	0.153572	-	-	6	15.3	-
311	Apoptotic protease-activating factor 1	APAF1	80185.3	86108.4	76701.3	84232.7	80162	88032.1	0.0555282	0.346097	-	-	17	16.4	-
312	Serine/threonine-protein kinase RIO3	RIOK3	75775.9	82723.5	75535.3	84987.9	73514	82505.8	0.0408615	0.213789	-	-	6	14.1	-
313	Inositol monophosphatase 2	IMPA2	15438.8	16751.5	13137.6	16671.8	16608	15196.9	0.102839	0.440944	-	-	3	10.7	-
314	Dual specificity mitogen-activated protein kinase kinase 7	MAP2K7	192397	187998	183609	177421	196810	180596	-0.0248951	0.160319	-	-	11	28.4	-
315	Acyl-coenzyme A thioesterase 8	ACOT8	50074.7	50348.4	47189.3	46177.7	48309	48111.5	-0.0495397	0.335162	-	-	6	25.1	-
317	Programmed cell death protein 5	PDCD5	175217	148702	162890	153194	172910	128988	-0.104282	0.42274	-	-	9	72	-
318	Protein arginine N-methyltransferase 5;Protein arginine N-methyltransferase 5, N-terminally processed	PRMT5	1.49952e+06	1.39467e+06	1.47546e+06	1.44098e+06	1457100	1.37294e+06	-0.0327252	0.252363	-	-	26	39.6	-
319	Na(+)/H(+) exchange regulatory cofactor NHE-RF1	SLC9A3R1	371401	317281	301558	317596	321730	329324	-0.0262077	0.12381	-	-	19	53.6	-
320	Serine/threonine-protein kinase Chk1	CHEK1	180610	168861	168027	166745	163690	174367	-0.0355559	0.253812	-	-	16	34	-
322	Fucose-1-phosphate guanylyltransferase	FPGT	118496	133081	121206	135397	125140	132305	0.076667	0.542142	-	-	11	21.7	-
323	Tripeptidyl-peptidase 1	TPP1	160973	149964	151107	148187	151440	135010	-0.0892569	0.671682	-	-	8	18.1	-
324	Transcription elongation regulator 1	TCERG1	1.23517e+06	1.18849e+06	1.31205e+06	1.23307e+06	1243500	1.13138e+06	-0.050303	0.355614	-	-	51	36.1	-
325	Kinetochore protein NDC80 homolog	NDC80	974059	885877	901181	895587	914180	847973	-0.0545337	0.420605	-	-	34	46.7	-
326	Transportin-2	TNPO2	135633	141460	137101	142683	141810	134672	0.0169594	0.114939	-	-	10	13.3	-
328	Protein unc-13 homolog B	UNC13B	38900.7	39882.7	39432.6	39096.8	41053	39203.8	0.0135285	0.0779912	-	-	8	7	-
330	DNA-directed RNA polymerase III subunit RPC1	POLR3A	705346	742622	701620	712984	696080	733745	-0.00441548	0.0300089	-	-	48	35.9	-
332	Proteasome subunit alpha type-7	PSMA7	1.13304e+06	1.38518e+06	1.19051e+06	1.17206e+06	1225600	1.05791e+06	-0.099366	0.530073	-	-	9	25.8	-
334	Secretory carrier-associated membrane protein 3	SCAMP3	261501	262239	235101	230039	227610	204207	-0.197503	1.59678	-	-	12	33.1	-
335	Phytanoyl-CoA dioxygenase, peroxisomal	PHYH	2222.26	3013.89	2313.13	3045.41	2465.3	3031.02	0.184901	0.569414	-	-	3	9.7	+
336	5-oxoprolinase	OPLAH	413336	428596	415833	424852	410290	422469	-0.000161924	0.00112392	-	-	31	26.9	-
337	Transcription regulator protein BACH1	BACH1	153835	157738	149075	152505	161440	153181	0.0200475	0.137306	-	-	20	26.5	-
338	[3-methyl-2-oxobutanoate dehydrogenase [lipoamide]] kinase, mitochondrial	BCKDK	34824.2	34501.6	33200	31857.9	34203	34043.9	-0.034922	0.206331	-	-	3	14.3	-
339	Microsomal glutathione S-transferase 3	MGST3	94199.7	113339	125137	111840	99193	119743	-0.00275296	0.0081242	-	-	5	30.9	-
340	Gem-associated protein 2	GEMIN2	91996.6	78920.1	80262	76892.7	96568	76674.1	-0.0111862	0.0363507	-	-	5	27.2	-
342	PDZ domain-containing protein GIPC1	GIPC1	234034	216776	229214	233346	235270	215782	0.00891432	0.0524806	-	-	10	26.4	-
343	Inhibitor of nuclear factor kappa-B kinase subunit beta	IKBKB	186185	188791	181425	181510	185410	183969	-0.0142208	0.104429	-	-	18	26.6	-
345	Mitochondrial import inner membrane translocase subunit Tim23;Putative mitochondrial import inner membrane translocase subunit Tim23B	TIMM23;TIMM23B	190397	158239	186695	185075	187000	164211	0.00496685	0.0192207	-	-	5	27.8	-
346	Histone acetyltransferase type B catalytic subunit	HAT1	612456	598876	596764	579929	615070	639416	0.019786	0.139564	-	-	12	34.4	-
347	Peripheral plasma membrane protein CASK	CASK	7696.2	7549.86	8009.68	8363.92	9999.8	7691.65	0.155676	0.682166	-	-	6	8.1	+
349	Cytochrome b-c1 complex subunit 8	UQCRQ	54373.5	38718.2	38587.6	46591.2	39304	37966.4	-0.0748648	0.205535	-	-	4	39	-
350	Myosin regulatory light chain 12A;Myosin regulatory light chain 12B;Myosin regulatory light polypeptide 9	MYL12A;MYL12B;MYL9	302319	244146	237190	256912	258200	218516	-0.0907844	0.373224	-	-	8	48.5	-
351	Hepatocyte growth factor-regulated tyrosine kinase substrate	HGS	569404	493770	482850	413478	571520	468027	-0.0985538	0.363674	-	-	18	22.4	-
352	Aurora kinase A	AURKA	128633	154013	127986	144456	137240	143654	0.0558776	0.288049	-	-	14	36.5	-
353	Ras-related protein Rab-7L1	RAB29	45245.1	43072.5	47691.6	45820.3	43660	44107.2	-0.0249831	0.140324	-	-	4	19.2	-
354	Down syndrome critical region protein 3	DSCR3	82756.5	82287.3	83742	84252.9	87053	85262.4	0.044345	0.351874	-	-	7	31	-
355	Protein phosphatase 1 regulatory subunit 12A	PPP1R12A	1.32623e+06	1.27301e+06	1.27824e+06	1.2892e+06	1264900	1.32051e+06	-0.00104495	0.00728572	-	-	48	39.2	-
356	Very long-chain acyl-CoA synthetase	SLC27A2	275383	270618	292861	288536	277500	340260	0.106655	0.627714	-	-	19	29.7	-
357	Cyclin-G-associated kinase	GAK	590361	568376	543923	571054	544540	530252	-0.0488344	0.389126	-	-	31	26.6	-
358	Heterogeneous nuclear ribonucleoprotein D-like	HNRNPDL	362391	361742	441489	393100	376430	364726	-0.0335991	0.153194	-	-	15	38.1	-
359	Exportin-1	XPO1	1.82397e+06	1.94812e+06	1.99808e+06	1.94621e+06	1920800	2.04122e+06	0.0346761	0.254441	-	-	39	38.2	-
360	TATA-binding protein-associated factor 172	BTAF1	288415	302683	300219	302547	308170	303102	0.0362392	0.314076	-	-	30	19.2	-
361	Rho guanine nucleotide exchange factor 10	ARHGEF10	18496.1	19075.3	19582.9	19167.1	18766	17806.9	-0.0364425	0.196942	-	-	3	2.6	-
362	Zinc finger protein 609	ZNF609	267267	254497	260814	266918	274730	286914	0.0820252	0.779297	-	-	25	22.3	-
363	Zinc finger protein 646	ZNF646	18316.3	18361.5	17652.5	17101.8	18783	20320.2	0.0455968	0.212643	-	-	6	4.7	-
364	Spectrin beta chain, non-erythrocytic 2	SPTBN2	180525	151582	151743	150860	174950	139971	-0.0562132	0.222443	-	-	26	13.2	-
365	Microtubule-associated serine/threonine-protein kinase 4	MAST4	38836.8	43547.2	38074.8	38477.6	43991	35110.2	-0.0385752	0.14868	-	-	13	6.6	-
366	Protein transport protein Sec16A	SEC16A	584606	493739	552013	518244	544050	491487	-0.0671301	0.404598	-	-	37	17.9	-
367	Plexin-B2	PLXNB2	287319	268510	289803	277373	288000	272304	-0.0131966	0.0868551	-	-	26	16.4	-
368	Protein KHNYN	KHNYN	29036.2	28978.6	26915.1	26508	29319	26926	-0.0379972	0.200006	-	-	7	11.2	-
370	U2 snRNP-associated SURP motif-containing protein	U2SURP	1.0605e+06	1.20226e+06	1.16031e+06	1.19383e+06	1139400	1.57296e+06	0.177449	0.758597	-	-	43	35.8	-
371	Histone-lysine N-methyltransferase SETD1A	SETD1A	255905	279947	261137	274709	263040	325754	0.110466	0.62443	-	-	28	20	-
372	Period circadian protein homolog 2	PER2	3724.86	3716.45	3557.95	3442.86	3753.6	3367.46	-0.0595367	0.247181	-	-	3	3.7	+
373	Synaptojanin-2	SYNJ2	108475	101370	106090	100687	99929	104917	-0.0480578	0.361727	-	-	13	11.7	-
375	Uncharacterized protein KIAA0355	KIAA0355	8795.63	15767.5	7576.32	9980.47	9194.5	9113.82	-0.109745	0.177463	-	-	6	6.6	+
376	Kinesin-like protein KIF3B;Kinesin-like protein KIF3B, N-terminally processed	KIF3B	107719	114936	104742	105685	105620	118945	0.011333	0.0562689	-	-	12	19	-
377	Phosphoribosylformylglycinamidine synthase	PFAS	1.30974e+06	1.18661e+06	1.29448e+06	1.17849e+06	1238000	1.14923e+06	-0.0876243	0.746448	-	-	44	34.3	-
378	Centrosomal protein of 290 kDa	CEP290	316190	346164	310826	317348	340140	352192	0.0534021	0.35665	-	-	60	24.1	-
380	Serine/threonine-protein phosphatase 6 regulatory ankyrin repeat subunit A	ANKRD28	267809	243050	266739	242488	253650	242277	-0.0734944	0.598165	-	-	21	18.8	-
381	Rho guanine nucleotide exchange factor 11	ARHGEF11	53159.7	52256.9	49470	49511	52349	47661.4	-0.0512591	0.323539	-	-	16	12.4	-
382	Mitochondrial ribonuclease P protein 3	KIAA0391	126229	133707	126343	139504	130250	130482	0.0509895	0.382484	-	-	16	28.1	-
383	Inhibitor of nuclear factor kappa-B kinase subunit alpha	CHUK	431356	410826	433988	429354	409480	442801	0.00585183	0.0376913	-	-	18	27	-
384	U6 snRNA-associated Sm-like protein LSm1	LSM1	79683.2	97443.4	106859	100071	100190	93392.1	0.0581482	0.222467	-	-	5	49.6	-
385	FYN-binding protein	FYB	89211.6	89350.4	91018.2	90836.7	90955	102174	0.0728411	0.510245	-	-	10	14.9	-
386	Niemann-Pick C1 protein	NPC1	243512	223851	234655	244013	233010	240886	0.0328762	0.24343	-	-	9	8.3	-
387	1-acyl-sn-glycerol-3-phosphate acyltransferase beta	AGPAT2	28792.5	38250.7	30037.1	38677.9	29049	44340.2	0.196895	0.557885	-	-	4	11.5	-
388	Sphingolipid delta(4)-desaturase DES1	DEGS1	1760.36	2926.66	3550.73	3705.35	3523	3102.33	0.382175	0.818262	-	-	3	14.9	+
389	Secretory carrier-associated membrane protein 1	SCAMP1	145186	126633	131461	127303	140860	113476	-0.0827557	0.403982	-	-	8	33.7	-
390	Secretory carrier-associated membrane protein 2	SCAMP2	339796	380504	324746	362303	361460	362217	0.0586667	0.391478	-	-	8	18.8	-
392	Actin-related protein 2/3 complex subunit 1B	ARPC1B	494694	532273	495270	506493	525710	483407	-0.00629016	0.0383679	-	-	18	48.4	-
393	Actin-related protein 2/3 complex subunit 2	ARPC2	836288	1.03825e+06	934205	964972	937980	1.00229e+06	0.053817	0.281101	-	-	19	54	-
394	Actin-related protein 2/3 complex subunit 3	ARPC3	156792	145071	156177	144043	161010	153106	-0.000203792	0.00105023	-	-	9	43.3	-
397	DNA-directed RNA polymerases I and III subunit RPAC1	POLR1C	467153	380817	371310	371132	365390	372082	-0.129541	0.747946	-	-	12	40.5	-
398	Phospholipid scramblase 1	PLSCR1	137708	171292	135962	143731	133310	165893	-0.00428923	0.0129375	-	-	5	21.5	-
399	Transcription intermediary factor 1-alpha	TRIM24	133910	136149	138022	137713	139020	135452	0.0144618	0.103504	-	-	12	13	-
400	Axin-1	AXIN1	25210.8	24428.2	22702.1	24804.6	25327	24155.3	0.0394059	0.214984	-	-	6	8.7	-
401	Membrane-associated progesterone receptor component 2	PGRMC2	287968	178179	197738	193876	222100	163910	-0.174523	0.438883	-	-	9	35.9	-
402	Centrin-3	CETN3	122293	113903	92872.6	105777	104680	87770	-0.137556	0.56038	-	-	7	37.7	-
404	Ephrin type-B receptor 6	EPHB6	28975.5	29182.1	26725.2	28736	26860	34751.3	0.0824228	0.339567	-	-	4	5.2	-
405	Ral guanine nucleotide dissociation stimulator-like 2	RGL2	19186.5	29097.6	20657.8	25141.8	21677	26903.4	0.115456	0.306193	-	-	3	3.3	-
406	Prefoldin subunit 6	PFDN6	114932	143808	121472	143694	153770	136937	0.197244	1.18214	-	-	10	57.4	-
407	WD repeat-containing protein 46	WDR46	35556.1	43279.1	36086.5	38612.7	44789	41667.2	0.125301	0.617308	-	-	8	17.7	-
408	NF-kappa-B-repressing factor	NKRF	610647	641668	572295	598782	587960	595634	-0.0322501	0.232458	-	-	34	42.5	-
409	Dihydroxyacetone phosphate acyltransferase	GNPAT	432250	386441	420210	382543	412850	414671	-0.0333387	0.212573	-	-	22	33.1	-
410	Laminin subunit alpha-5	LAMA5	18929.1	20783.4	18277.3	17647.5	20377	18831	-0.0288579	0.121723	-	-	6	2.5	-
411	Protein CASC3	CASC3	177408	191953	200719	192618	224500	150409	-0.0238839	0.0637525	-	-	20	25.5	-
412	28S ribosomal protein S12, mitochondrial	MRPS12	120995	124504	116677	115341	120490	128114	0.00619376	0.0341765	-	-	5	38.4	-
414	Chloride intracellular channel protein 2	CLIC2	176642	167755	162045	169493	178580	167734	0.0267955	0.179065	-	-	14	65.2	-
415	Peroxisomal acyl-coenzyme A oxidase 3	ACOX3	13287.8	14274.4	16480.8	15406.7	16109	14097.7	0.054186	0.209032	-	-	5	12.8	-
416	Protein RER1	RER1	209928	198693	213053	225803	211650	220602	0.0821784	0.738122	-	-	6	37.8	-
417	Surfeit locus protein 4	SURF4	115645	147230	112680	122250	115100	128547	-0.0283294	0.0985532	-	-	6	22.3	-
419	Serine palmitoyltransferase 1	SPTLC1	325307	339778	297808	329311	307340	326205	0.00142941	0.00743823	-	-	13	23.5	-
420	Serine palmitoyltransferase 2	SPTLC2	223332	267310	254994	256664	257480	276363	0.0875794	0.541352	-	-	16	32.6	-
421	Fanconi anemia group G protein	FANCG	26517.1	29990.8	24898.3	26789.2	27009	28090.1	0.0125532	0.0513983	-	-	5	8.5	-
425	Phosphomannomutase 2	PMM2	546203	447921	558052	505685	512270	451228	-0.0746939	0.344738	-	-	12	49.6	-
427	DNA-directed RNA polymerase III subunit RPC7	POLR3G	100323	97185.7	98617.2	101697	93173	88336.5	-0.0666764	0.445976	-	-	4	20.6	-
428	Transmembrane 9 superfamily member 1	TM9SF1	109283	100780	104894	101633	102910	103377	-0.03185	0.223646	-	-	11	25.2	-
429	High mobility group protein B3	HMGB3	561298	521859	674615	643563	593560	469784	-0.0463407	0.133326	-	-	10	47.5	-
431	Protein phosphatase 1G	PPM1G	917125	590017	721189	683437	668550	657089	-0.126108	0.408433	-	-	27	51.8	-
432	Phosphatidylinositol 3,4,5-trisphosphate 5-phosphatase 2	INPPL1	328573	345861	334117	345150	337340	355753	0.0418474	0.358091	-	-	36	33.1	-
433	Fanconi anemia group A protein	FANCA	20041.8	21347.9	17581.3	19993.1	19923	20206.5	0.032535	0.138826	-	-	5	4.1	-
434	Eukaryotic translation initiation factor 3 subunit D	EIF3D	597978	526878	651561	573103	564890	688967	0.0399124	0.151784	-	-	23	51.5	-
435	Eukaryotic translation initiation factor 3 subunit H	EIF3H	844979	813607	805023	817842	814520	760296	-0.0426481	0.350659	-	-	17	37.5	-
436	Histone deacetylase 3	HDAC3	224279	184356	221704	207327	208960	209957	-0.00373168	0.0157173	-	-	9	23.8	-
437	Nuclear valosin-containing protein-like	NVL	159345	168444	165312	164145	159840	170121	0.00285081	0.0176149	-	-	19	26.5	-
438	Branched-chain-amino-acid aminotransferase, mitochondrial	BCAT2	527129	527609	554748	587564	535110	500300	0.00930581	0.0483315	-	-	15	45.9	-
440	Importin-8	IPO8	281553	228379	250835	225858	251000	211761	-0.142013	0.777605	-	-	19	20.3	-
441	Syntaxin-7	STX7	455749	465409	474400	464083	500360	440574	0.00796445	0.0465445	-	-	10	45.6	-
442	Trinucleotide repeat-containing gene 18 protein	TNRC18	12481.4	13858	13140.4	14577	14270	15525.7	0.168942	1.12291	-	-	4	2.4	-
443	High affinity copper uptake protein 1	SLC31A1	20115.2	25312	21425	20794.3	21290	19814.7	-0.104823	0.490754	-	-	3	10	-
444	Multidrug resistance-associated protein 4	ABCC4	372773	380086	363410	376470	357980	373463	-0.0109472	0.0788434	-	-	25	20.2	-
445	Multidrug resistance-associated protein 5	ABCC5	74970.6	82455.3	67228	76133.8	71414	83515.8	0.0425982	0.178679	-	-	15	11.6	-
446	DNA-directed RNA polymerase I subunit RPA34	CD3EAP	360125	361669	360315	365997	428730	483520	0.231016	1.38938	-	-	10	35.1	-
447	Prolyl 4-hydroxylase subunit alpha-2	P4HA2	103720	107819	111018	105005	117630	101328	0.00388411	0.0183513	-	-	14	30.8	-
448	Melanoma-associated antigen B2	MAGEB2	324733	343691	388848	374523	370060	378950	0.0917506	0.624529	-	-	12	33.2	-
449	Synaptobrevin homolog YKT6	YKT6	302733	304895	300913	303034	281830	310468	-0.0223193	0.155877	-	-	9	49	-
450	Nucleoporin-like protein 2	NUPL2	135931	124254	131765	132117	125090	129270	-0.0196524	0.12412	-	-	13	32.9	-
451	Actin-related protein 2/3 complex subunit 5	ARPC5	281649	212070	221314	220511	239750	198222	-0.111679	0.434077	-	-	8	50.3	-
452	DNA-directed RNA polymerase II subunit RPB4	POLR2D	34938.1	40713.2	36845.2	42178.4	42259	42252.6	0.174342	1.29022	-	-	6	52.8	-
453	Transcription factor MafG	MAFG	14443.1	13708.8	15537	13466.2	16409	11978.1	-0.0723202	0.239207	-	-	3	11.1	-
454	3-phosphoinositide-dependent protein kinase 1;Putative 3-phosphoinositide-dependent protein kinase 2	PDPK1;PDPK2P	220694	255718	246875	241909	242250	239890	0.00431816	0.022547	-	-	16	34.2	-
456	Period circadian protein homolog 1	PER1	26973.5	30959.1	26485.9	26894.8	30073	28832.3	0.025451	0.10796	-	-	6	6.4	-
457	RING finger protein 113A	RNF113A	148931	135001	102054	115084	129750	126696	-0.039056	0.110371	-	-	10	32.4	-
458	Lysine-specific demethylase 6A	KDM6A	235672	219541	222226	223993	220490	219070	-0.0292459	0.222892	-	-	13	10.6	-
460	Pre-mRNA-splicing factor ATP-dependent RNA helicase DHX15	DHX15	2.43853e+06	2.58504e+06	2.55098e+06	2.62544e+06	2460100	2.83888e+06	0.0631185	0.442884	-	-	37	43.3	-
461	mRNA cap guanine-N7 methyltransferase	RNMT	581808	648294	605870	645409	595970	645457	0.0398586	0.269759	-	-	24	38.4	-
462	Zinc finger ZZ-type and EF-hand domain-containing protein 1	ZZEF1	227566	230299	226565	227282	226820	227864	-0.00517066	0.0376068	-	-	38	14.4	-
463	TELO2-interacting protein 1 homolog	TTI1	325286	352184	350743	332839	348390	343239	-0.00457237	0.0287726	-	-	20	18.3	-
465	Ribosomal RNA-processing protein 8	RRP8	330583	312533	331060	313297	339310	394593	0.0981275	0.5443	-	-	19	44.7	-
466	E3 ubiquitin-protein ligase Praja-2	PJA2	75192.9	73749.8	69407.1	74821.8	70018	70496.7	-0.0198597	0.116205	-	-	9	19.8	-
467	Signal-induced proliferation-associated 1-like protein 1	SIPA1L1	11687.9	12772.8	11880.4	12708.3	11970	13749.1	0.0792839	0.400279	-	-	8	5.1	-
469	Cytochrome b5 type B	CYB5B	64611.4	81179.2	63108	83845	73151	70118.1	0.125889	0.522544	-	-	4	28.7	-
470	U4/U6 small nuclear ribonucleoprotein Prp4	PRPF4	546012	595329	597305	586306	574970	580686	0.00393717	0.0248935	-	-	20	41.8	-
471	D-3-phosphoglycerate dehydrogenase	PHGDH	845628	825993	846213	811962	842660	787618	-0.0444385	0.399707	-	-	20	39.8	-
472	NADH dehydrogenase [ubiquinone] iron-sulfur protein 4, mitochondrial	NDUFS4	114932	94717.9	102548	106254	99276	95634.8	-0.0487146	0.237502	-	-	5	31.4	-
473	Rho GTPase-activating protein 6	ARHGAP6	216566	225760	224372	226290	223070	224651	0.0159548	0.120684	-	-	21	36.3	-
476	MutS protein homolog 5	MSH5	25757.5	22168	23036.3	22630.9	24449	19924.6	-0.0849228	0.370357	-	-	3	3.6	-
478	Cytoplasmic dynein 1 light intermediate chain 2	DYNC1LI2	126240	133593	126960	131318	128400	120044	-0.0270385	0.174553	-	-	15	40.4	-
479	26S proteasome non-ATPase regulatory subunit 3	PSMD3	1.66568e+06	1.82948e+06	1.64134e+06	1.68739e+06	1610900	1.53623e+06	-0.0867892	0.679988	-	-	38	63.7	-
480	RNA binding protein fox-1 homolog 2;RNA binding protein fox-1 homolog 1	RBFOX2;RBFOX1	35933.8	41534.4	39122.2	41656.5	39266	38327.2	0.0341858	0.170614	-	-	5	13.5	-
481	Bifunctional 3-phosphoadenosine 5-phosphosulfate synthase 1;Sulfate adenylyltransferase;Adenylyl-sulfate kinase	PAPSS1	488450	495408	499220	516517	484250	528796	0.0435915	0.360087	-	-	21	33.3	-
483	Centromere/kinetochore protein zw10 homolog	ZW10	594127	594901	581059	575299	566500	580273	-0.0396621	0.379346	-	-	27	37.4	-
484	Kunitz-type protease inhibitor 1	SPINT1	58753.1	53430.8	55143.4	54433.7	58252	54941.8	0.00306246	0.0154483	-	-	7	14.7	-
485	Beta-1,4-galactosyltransferase 5	B4GALT5	12982.5	20601.8	19288.6	20428.6	17792	19625.8	0.155829	0.417518	-	-	3	7.7	-
486	U4/U6.U5 tri-snRNP-associated protein 1	SART1	971389	891146	989495	935388	986160	1.16257e+06	0.108078	0.600295	-	-	40	50.8	-
487	Glycosylphosphatidylinositol anchor attachment 1 protein	GPAA1	131176	144152	141365	146202	137160	142903	0.0334455	0.220811	-	-	12	13.5	-
488	Death-associated protein kinase 3	DAPK3	70399.5	69145.1	66849.1	67856.7	66448	74157.1	0.0130676	0.0701622	-	-	9	20.9	-
489	AP-5 complex subunit zeta-1	AP5Z1	19137.6	21964.6	23890.9	21894.9	23236	25754.4	0.12791	0.583361	-	-	6	10.3	-
492	Zinc finger and SCAN domain-containing protein 12	ZSCAN12	3021.7	3386.51	3049.01	2850.08	2444.3	3282.34	-0.149449	0.523191	-	-	3	5.8	+
493	CBP80/20-dependent translation initiation factor	CTIF	21188.6	28185.6	22565.4	25856.6	25729	25672.7	0.113936	0.478982	-	-	5	9.2	-
494	Inositol hexakisphosphate and diphosphoinositol-pentakisphosphate kinase 2	PPIP5K2	844320	897532	856999	877276	836740	900474	0.00848301	0.0566308	-	-	37	32.9	-
495	Mitogen-activated protein kinase kinase kinase 7	MAP3K7	404985	425466	450405	446204	426900	418307	0.0126767	0.0783915	-	-	23	44	-
496	Eukaryotic translation elongation factor 1 epsilon-1	EEF1E1	196046	178096	208553	191240	196340	167941	-0.0691886	0.362494	-	-	10	64.9	-
497	Receptor-interacting serine/threonine-protein kinase 2	RIPK2	110602	106286	103137	99722	97370	103564	-0.0899419	0.772967	-	+	8	17.2	-
498	WD repeat-containing protein 62	WDR62	297968	295911	289376	304706	294330	311708	0.0439278	0.386647	-	-	23	17.5	-
499	Heterogeneous nuclear ribonucleoprotein R	HNRNPR	517087	590435	581790	553194	576670	626319	0.0565813	0.337798	-	-	3	3	-
501	U4/U6 small nuclear ribonucleoprotein Prp3	PRPF3	754727	776857	744880	748108	727120	802321	-0.000330706	0.00200667	-	-	30	42.2	-
502	Thioredoxin-like protein 1	TXNL1	904764	722775	887517	786567	772110	739655	-0.123212	0.697167	-	-	17	61.6	-
503	Tumor protein D54	TPD52L2	468504	442912	424464	423125	499290	380829	-0.0435395	0.176024	-	-	15	76.7	-
504	ER membrane protein complex subunit 8	EMC8	92704	76171.7	89634.8	69874.3	89923	71191	-0.166932	0.714841	-	-	7	31.9	-
505	Cochlin	COCH	14813.3	14908.8	15007.2	15678.6	14192	15994.6	0.0342507	0.166099	-	-	4	7.8	-
506	ERI1 exoribonuclease 3	ERI3	160420	133916	167097	142849	157130	117967	-0.146343	0.577104	-	-	7	51.6	-
507	52 kDa repressor of the inhibitor of the protein kinase	PRKRIR	106943	106379	103393	104169	98367	94225.5	-0.0949477	0.793431	-	-	15	18.9	-
508	Synaptojanin-1	SYNJ1	140367	165439	130445	148141	142500	140751	-0.00928991	0.0363422	-	-	23	17.7	-
509	Acidic fibroblast growth factor intracellular-binding protein	FIBP	52766.1	56694.7	56537.3	59709.2	56517	55521.5	0.049219	0.320546	-	-	9	23.8	-
510	Eukaryotic translation initiation factor 4 gamma 3	EIF4G3	270639	265818	255060	265668	256560	244795	-0.0457179	0.357551	-	-	27	18.7	-
513	Peptidyl-prolyl cis-trans isomerase H	PPIH	712420	573677	677492	620934	626670	594553	-0.0864068	0.486604	-	-	11	43.5	-
515	Serine protease HTRA2, mitochondrial	HTRA2	93452.9	103430	98750.1	107146	96848	100173	0.0410135	0.249593	-	-	11	27.5	-
516	Protein Mis18-beta	OIP5	78517.3	72935.9	76055.7	73211.3	76015	68456	-0.0643893	0.437462	-	-	5	24.9	-
517	Aflatoxin B1 aldehyde reductase member 2	AKR7A2	476791	468331	495536	467124	476650	440978	-0.0574765	0.495124	-	-	15	44.3	-
518	Band 4.1-like protein 2	EPB41L2	1.25208e+06	1.21332e+06	1.21729e+06	1.21984e+06	1157600	1.16633e+06	-0.0557178	0.539758	-	-	4	4.8	-
520	Trans-Golgi network integral membrane protein 2	TGOLN2	70738.8	83505	73755	77403.6	67851	50798.5	-0.23585	0.821794	-	-	12	32	-
521	DNA repair protein RAD51 homolog 3	RAD51C	27222.4	38584.6	32006.4	34916.5	29399	36055.4	0.0462368	0.127985	-	-	6	18.4	-
523	Beta-1,4-glucuronyltransferase 1	B4GAT1	59791.4	58542.6	59134.2	54487.9	59883	52536.6	-0.0906709	0.634568	-	-	4	8.9	-
525	Bcl-2-like protein 11	BCL2L11	11061.3	10636.9	11029.6	9922.59	12638	11325.1	0.0433659	0.161561	-	-	3	39.8	-
529	E3 ubiquitin-protein ligase RNF13	RNF13	22052.4	21871.7	19625.6	20150.2	21313	18137.6	-0.0937416	0.473505	-	-	3	5.8	-
530	A-kinase anchor protein 10, mitochondrial	AKAP10	32226.5	28930.6	29610.8	28849.9	31464	29459.9	-0.0153146	0.0724579	-	-	6	13	-
531	Density-regulated protein	DENR	601637	603791	621528	611222	607380	550546	-0.0478673	0.363992	-	-	10	48.5	-
532	Exportin-T	XPOT	532576	530155	555384	569878	539050	509385	-0.00101907	0.00592396	-	-	21	25.6	-
534	2-deoxynucleoside 5-phosphate N-hydrolase 1	DNPH1	162781	145738	175737	158596	162980	168420	0.0207942	0.100606	-	-	9	53.4	-
535	Mitochondrial import inner membrane translocase subunit TIM44	TIMM44	1.11209e+06	1.03263e+06	1.08844e+06	1.04307e+06	1053400	963112	-0.0800611	0.687535	-	-	29	50	-
536	Trafficking protein particle complex subunit 3	TRAPPC3	329115	326015	280289	298918	328630	294909	-0.0179871	0.0831964	-	-	9	42.8	-
537	Charged multivesicular body protein 2a	CHMP2A	275543	261791	284419	267956	280030	192012	-0.169979	0.62233	-	-	10	37.8	-
538	Cytoplasmic protein NCK2	NCK2	88097.8	90207.1	88452.6	96570.7	86157	90362.1	0.0323403	0.203369	-	-	8	22.6	-
539	Pleiotropic regulator 1	PLRG1	744536	727627	747956	739646	701800	738640	-0.0265762	0.219731	-	-	22	48.9	-
540	Protein regulator of cytokinesis 1	PRC1	102551	126935	110961	119595	115090	101460	-0.0162231	0.0599245	-	-	16	23.5	-
541	Regulator of G-protein signaling 10	RGS10	248395	219228	211961	207336	229880	194539	-0.10532	0.599582	-	-	6	36.5	-
542	BUB3-interacting and GLEBS motif-containing protein ZNF207	ZNF207	219034	212342	270794	256775	222110	250751	0.0610982	0.245409	-	-	7	17.3	-
543	NADH dehydrogenase [ubiquinone] 1 beta subcomplex subunit 5, mitochondrial	NDUFB5	62251.9	63440.6	66952.6	65028.8	64179	64619.9	0.00949842	0.0558493	-	-	6	29.6	-
544	NADH dehydrogenase [ubiquinone] 1 beta subcomplex subunit 3	NDUFB3	1010.85	1779.91	863.646	910.701	1030.5	1095.87	-0.198471	0.331034	-	-	4	40.8	+
546	ATPase ASNA1	ASNA1	214577	230967	251528	252107	232190	243413	0.0642834	0.404548	-	-	11	39.1	-
547	Mitotic checkpoint serine/threonine-protein kinase BUB1	BUB1	148941	137443	143890	137593	139790	129749	-0.0797167	0.64899	-	-	21	23.6	-
548	Mitotic checkpoint protein BUB3	BUB3	887212	877696	956262	949353	905580	878602	0.00686343	0.0419232	-	-	16	55.2	-
550	Alpha-actinin-4	ACTN4	4.63632e+06	4.34366e+06	4.64107e+06	4.3517e+06	4658600	4.06422e+06	-0.0606314	0.413851	-	-	49	49	-
551	Maleylacetoacetate isomerase	GSTZ1	119634	108612	119507	99795.5	124460	88396.6	-0.166704	0.694751	-	-	6	31	-
552	Probable 18S rRNA (guanine-N(7))-methyltransferase	WBSCR22	158600	138111	159595	132062	154220	138599	-0.102837	0.590869	-	-	7	28.2	-
554	HIV Tat-specific factor 1	HTATSF1	1.219e+06	1.07861e+06	1.23675e+06	1.26734e+06	1056000	1.05669e+06	-0.0671551	0.326945	-	-	50	53.6	-
555	Integral membrane protein 2A	ITM2A	159111	147815	141925	142986	148660	138421	-0.0606651	0.42733	-	-	5	25.1	-
556	5-AMP-activated protein kinase subunit beta-2	PRKAB2	6443.06	9180.04	6834.55	8770.28	8051.4	9442.28	0.240635	0.863012	-	-	3	11	+
557	AP-1 complex subunit gamma-1	AP1G1	697995	676978	728814	697724	689400	709270	-0.00451526	0.0309218	-	-	26	32.1	-
558	Syntaxin-6	STX6	68138.9	56572.6	62816.5	59543.8	71533	45913	-0.102755	0.281198	-	-	5	21.2	-
560	Synaptogyrin-2	SYNGR2	141505	145905	137927	136555	147810	155605	0.0471058	0.305971	-	-	5	20.5	-
561	Small glutamine-rich tetratricopeptide repeat-containing protein alpha	SGTA	386666	564015	609146	582309	648330	556108	0.220089	0.695393	-	-	13	39.6	-
562	Lipoyl synthase, mitochondrial	LIAS	101188	81246	98095	90316.7	96394	72556.2	-0.117468	0.426389	-	-	11	31.2	-
563	Alpha-endosulfine	ENSA	160803	209076	155522	218288	231060	184928	0.278342	1.21385	-	-	5	47.9	-
564	Mitochondrial carnitine/acylcarnitine carrier protein	SLC25A20	288383	287209	279995	275095	284910	277114	-0.0315231	0.26838	-	-	10	31.2	-
565	Asparagine--tRNA ligase, cytoplasmic	NARS	1.17442e+06	1.33478e+06	1.33901e+06	1.37869e+06	1272200	1.31337e+06	0.0447234	0.27866	-	-	28	43.6	-
566	Speckle-type POZ protein	SPOP	16890.9	17079.1	16126.7	15685	16478	14482.9	-0.10455	0.621464	-	-	3	9.4	-
568	Peroxisomal membrane protein PMP34	SLC25A17	46204.7	67072.8	52316.7	65494.6	55754	70853.7	0.224753	0.79342	-	-	8	26.7	-
569	Cleavage and polyadenylation specificity factor subunit 5	NUDT21	550618	513105	535321	501954	540960	470902	-0.0807345	0.605984	-	-	13	55.9	-
570	LanC-like protein 1	LANCL1	405496	444227	392256	415169	420610	401452	-0.00379094	0.0212745	-	-	11	30.1	-
571	Striatin	STRN	533214	508503	540619	559873	514050	510409	0.00102596	0.00600031	-	-	26	39.4	-
572	U3 small nucleolar RNA-interacting protein 2	RRP9	220183	233023	211078	223341	212700	244005	0.0326754	0.185864	-	-	13	28.6	-
573	Protein SCO2 homolog, mitochondrial	SCO2	55500.1	48787.4	52885.5	57126.6	47415	48809.5	-0.0384006	0.163589	-	-	7	29.3	-
575	A-kinase anchor protein 8	AKAP8	335562	312231	322885	316448	340780	291593	-0.0351491	0.204835	-	-	16	29.5	-
576	Putative GTP-binding protein 6	GTPBP6	37640.1	40738.3	37950.4	41696	35501	39445.2	0.00161617	0.00668483	-	-	6	13.6	-
577	Glucose-6-phosphate translocase	SLC37A4	107400	97118.9	98246.9	97535.4	96342	101901	-0.032632	0.203211	-	-	4	7.9	-
578	Zinc finger and BTB domain-containing protein 14	ZBTB14	68207	92700.9	70352.8	74100.6	82981	74024.6	0.0110532	0.0318934	-	-	6	15.1	-
579	Isocitrate dehydrogenase [NAD] subunit beta, mitochondrial	IDH3B	378762	384657	395779	379236	389850	379580	-0.0130476	0.0993164	-	-	15	45.2	-
580	Nardilysin	NRD1	1.61366e+06	1.55411e+06	1.77608e+06	1.73002e+06	1556700	1.62886e+06	-0.00732568	0.0374357	-	-	40	32.9	-
581	Calumenin	CALU	602903	589193	482119	543381	513050	495358	-0.103507	0.546346	-	-	21	58.4	-
582	Probable phospholipid-transporting ATPase IIB	ATP9B	17489.8	19362.2	17079	17163.3	18007	17735.5	-0.0258178	0.120514	-	-	5	4.4	-
583	Putative adenosylhomocysteinase 2	AHCYL1	669018	648471	673457	630526	658140	630152	-0.053341	0.512941	-	-	22	37.5	-
584	Kinesin-like protein KIF1C	KIF1C	133250	141544	125679	133293	133350	128077	-0.0194308	0.115296	-	-	15	13.5	-
585	Prickle-like protein 3	PRICKLE3	12138.9	12962.7	11810.1	13138.2	14291	15388.6	0.212234	1.31615	-	-	7	14.5	-
586	Exostosin-like 3	EXTL3	13655.9	13257	13703.5	12247	14303	13402.4	-0.0265251	0.115048	-	-	8	7.7	-
587	Origin recognition complex subunit 5	ORC5	223513	212978	221371	213391	221520	203371	-0.0441614	0.340513	-	-	13	25.5	-
588	Retinal rod rhodopsin-sensitive cGMP 3,5-cyclic phosphodiesterase subunit delta	PDE6D	29189.3	32839.4	30057.1	33080.8	30533	31713.8	0.0509679	0.281	-	-	4	33.3	-
589	Origin recognition complex subunit 4	ORC4	156930	162861	170021	165377	164020	167105	0.0202991	0.141123	-	-	7	19	-
591	Peroxisome biogenesis factor 1	PEX1	159175	165668	154829	163346	155870	170093	0.0283371	0.189405	-	-	22	16.4	-
592	Double-strand-break repair protein rad21 homolog	RAD21	155930	198808	146435	163364	166000	166391	-0.00289548	0.00910896	-	-	21	31.5	-
594	Putative pre-mRNA-splicing factor ATP-dependent RNA helicase DHX16	DHX16	742504	872374	790115	831991	808590	969501	0.116603	0.65725	-	-	41	38	-
595	Sjoegren syndrome/scleroderma autoantigen 1	SSSCA1	80511.9	119516	114693	121478	136900	159880	0.422851	1.51603	+	-	7	53.3	-
596	Glia maturation factor gamma	GMFG	202099	178430	207014	179452	192730	195873	-0.0466829	0.266256	-	-	5	33.1	-
597	Protein phosphatase 1 regulatory subunit 12B	PPP1R12B	3476.47	3426.68	4021.79	3424.21	4568.8	3764.04	0.0991994	0.310762	-	-	3	3.2	+
598	SH3 domain-binding protein 5	SH3BP5	51849.1	46233.1	38762.3	43222.1	41510	33021.7	-0.216419	0.821421	-	-	8	16.3	-
599	Mediator of RNA polymerase II transcription subunit 14	MED14	206535	203013	210718	203634	204630	208144	-0.00889915	0.063892	-	-	20	16.1	-
600	Phosphoribosyl pyrophosphate synthase-associated protein 2	PRPSAP2	294680	338463	323027	340777	330420	338099	0.0802568	0.620175	-	-	15	42	-
601	SWI/SNF-related matrix-associated actin-dependent regulator of chromatin subfamily A member 5	SMARCA5	880020	1.00676e+06	887479	951742	862110	1.06909e+06	0.0526193	0.240791	-	-	36	30.1	-
602	Adenylate cyclase type 3	ADCY3	26913.9	35403.1	25398.7	28409.8	26204	26880	-0.091425	0.312407	-	-	5	4.7	-
603	Uncharacterized protein KIAA0513	KIAA0513	57703.2	52589.8	52322.4	53436.8	60285	50723.4	0.0138076	0.0583592	-	-	7	18.7	-
606	Zinc finger protein 292	ZNF292	126325	87265.6	139599	90091.6	135360	93575.3	-0.143815	0.298687	-	-	3	1.4	-
607	Nucleolar pre-ribosomal-associated protein 1	URB1	305191	354657	327566	337138	324920	372016	0.0669568	0.390466	-	-	34	18	-
608	E3 ubiquitin-protein ligase MGRN1	MGRN1	51420.4	52105.6	52063.2	52715.6	52110	52392	0.0150309	0.0953229	-	-	5	14.5	-
609	Zinc finger C3H1 domain-containing protein	ZFC3H1	399560	407998	384129	394028	394380	448748	0.0517419	0.33946	-	-	32	17.7	-
610	tRNA wybutosine-synthesizing protein 4	LCMT2	56968.1	59224	58863.6	58693	58588	55215.2	-0.021617	0.133086	-	-	12	21.4	-
611	Intron-binding protein aquarius	AQR	682570	748882	753701	734207	732520	748608	0.0211859	0.145357	-	-	45	27.3	-
613	Centrosomal protein of 104 kDa	CEP104	12104.9	13057.7	11886.1	11324.6	11560	13138.4	-0.0424572	0.181086	-	-	4	4.2	-
614	Dynamin-like 120 kDa protein, mitochondrial;Dynamin-like 120 kDa protein, form S1	OPA1	1.0291e+06	1.05524e+06	1.02501e+06	1.10738e+06	987550	1.12048e+06	0.0462035	0.322921	-	-	46	42.7	-
615	Zinc finger E-box-binding homeobox 2	ZEB2	182025	189636	184634	192232	197330	186732	0.0507938	0.437686	-	-	20	19.7	-
616	Germinal-center associated nuclear protein	MCM3AP	349636	361628	338789	345150	343960	366257	0.00719187	0.0467866	-	-	34	20.8	-
618	Kinesin-like protein KIF1B	KIF1B	234130	266810	236374	251924	243050	224097	-0.0352753	0.191339	-	-	9	5.6	-
619	Kinesin-like protein KIF1B	KIF1B	30820.1	31914.9	30703.7	32332	30651	34577.5	0.0607393	0.365213	-	-	9	5.6	-
620	E3 ubiquitin-protein ligase MARCH6	MARCH6	80499.1	82477.2	84876.7	85623.7	84564	85642.9	0.0460164	0.357877	-	-	5	6.5	-
621	Lysine-specific histone demethylase 1A	KDM1A	1.2674e+06	1.07966e+06	1.28945e+06	1.2734e+06	1115800	1.17563e+06	-0.0263315	0.119209	-	-	29	40	-
622	TBC1 domain family member 4	TBC1D4	310988	318387	310522	316595	310690	318426	0.00891104	0.0669956	-	-	29	25.4	-
626	Fatty acid desaturase 1	FADS1	597403	723078	763130	763451	723050	879250	0.18604	0.920759	-	-	16	38.3	-
627	Ecotropic viral integration site 5 protein homolog	EVI5	38009.2	40130	37555.4	36851.4	37170	36063.9	-0.0712129	0.513579	-	-	11	14.1	-
628	Mannosyl-oligosaccharide 1,2-alpha-mannosidase IB	MAN1A2	113815	120028	108473	111381	111790	99872.1	-0.0843162	0.569429	-	-	12	18.3	-
630	Long-chain-fatty-acid--CoA ligase 4	ACSL4	189833	182019	199532	200574	180480	228841	0.0882927	0.450344	-	-	15	27.8	-
631	Sorting nexin-3	SNX3	333232	322425	347620	327896	322610	324288	-0.0408991	0.344776	-	-	10	52.5	-
633	Syntaxin-10	STX10	16495.1	29546.3	12895.4	18156.5	14871	13376.1	-0.266411	0.437493	-	-	4	20.1	-
634	Protein O-GlcNAcase	MGEA5	494460	435055	489696	443779	466190	425588	-0.0862409	0.621719	-	-	26	30.6	-
635	Vinexin	SORBS3	63709.3	67530.9	55646.7	64158.7	66059	62811.4	0.0510264	0.255672	-	-	8	29.5	-
636	Heterogeneous nuclear ribonucleoprotein Q	SYNCRIP	1.94206e+06	2.23329e+06	2.20688e+06	2.25858e+06	2114900	2.29349e+06	0.0649299	0.422843	-	-	3	7.8	-
638	Pre-mRNA-processing factor 17	CDC40	25586.3	31055.1	26514.4	29289.1	26915	28602.1	0.0326398	0.135221	-	-	8	16.1	-
639	Beta-1,4-galactosyltransferase 3;N-acetyllactosamine synthase;Beta-N-acetylglucosaminylglycopeptide beta-1,4-galactosyltransferase;Beta-N-acetylglucosaminyl-glycolipid beta-1,4-galactosyltransferase	B4GALT3	37224.1	38702.5	37644.7	37408.2	37590	34513.6	-0.0534145	0.33933	-	-	3	7.1	-
641	Ran-binding protein 6	RANBP6	83662.8	90557.7	85926.9	82675.4	86412	86844.5	-0.0231362	0.145915	-	-	12	12.4	-
642	Nuclear export mediator factor NEMF	NEMF	1.20623e+06	1.15217e+06	1.20209e+06	1.13402e+06	1189500	1.35086e+06	0.041755	0.239981	-	-	39	33.1	-
643	GDP-mannose 4,6 dehydratase	GMDS	386549	425414	394241	407910	382390	391098	-0.0292562	0.201762	-	-	18	44.6	-
644	Glycylpeptide N-tetradecanoyltransferase 2	NMT2	40945.3	39987	42887	39315.5	42887	40734.3	-0.0106288	0.0549777	-	-	6	13.7	-
645	Cyclin-T1	CCNT1	273873	253234	268192	250895	256220	229330	-0.111786	0.932404	-	-	14	23.4	-
646	Mitotic checkpoint serine/threonine-protein kinase BUB1 beta	BUB1B	908913	801190	840620	822932	851190	747274	-0.0752831	0.49485	-	-	39	36.3	-
647	Procollagen-lysine,2-oxoglutarate 5-dioxygenase 3	PLOD3	419325	396437	436723	441059	395860	429168	0.0152094	0.0879371	-	-	24	35.5	-
648	Eukaryotic translation initiation factor 4E type 2	EIF4E2	216269	204589	277507	262526	250310	204630	0.0437058	0.124485	-	-	13	61.6	-
649	Cyclin-T2	CCNT2	60821.1	56688.4	57860.9	55714.4	57962	54287	-0.0621505	0.442513	-	-	6	11	-
650	Protein diaphanous homolog 1	DIAPH1	3.93911e+06	4.0323e+06	4.16707e+06	4.0859e+06	3947600	3.79984e+06	-0.0369787	0.288669	-	-	65	45.4	-
651	15 kDa selenoprotein	SEP15	76933.3	54211.3	63362.5	54858.1	62980	56621.7	-0.144625	0.546776	-	-	3	15.8	-
652	Tetraspanin-3	TSPAN3	92112.5	92070.7	81010.3	85778	79457	62206.3	-0.232133	1.03265	-	-	4	16.9	-
653	Exocyst complex component 3	EXOC3	303776	304155	300846	293121	299410	284696	-0.0512654	0.483893	-	-	26	35.6	-
657	Cell cycle checkpoint protein RAD1	RAD1	114687	103809	113952	102782	107110	93062.3	-0.135042	0.955214	-	-	5	17.4	-
658	Tyrosine-protein kinase JAK2	JAK2	41975	42300.3	40503.7	42200.4	41141	44483	0.034278	0.209765	-	-	11	11.8	-
659	Protein arginine N-methyltransferase 3	PRMT3	300638	326119	329256	326416	318700	321667	0.0172823	0.117027	-	-	19	33.1	-
660	Peroxisome biogenesis factor 10	PEX10	10896.4	12719.6	11247.1	12330.7	11846	15105.8	0.167097	0.716827	-	-	3	14.4	-
661	Importin subunit alpha-7	KPNA6	199854	179890	181757	185102	177020	172723	-0.0691273	0.513122	-	-	10	18.5	-
662	UDP-glucose 6-dehydrogenase	UGDH	505832	492299	540410	538934	528590	505683	0.0327487	0.236072	-	-	17	44.9	-
663	Protein-tyrosine sulfotransferase 2	TPST2	45224.9	49220.5	43978	42415.4	44113	41445.5	-0.11205	0.808805	-	-	6	21.5	-
664	Catenin delta-1	CTNND1	563117	587534	565183	591138	561260	605941	0.0348383	0.278486	-	-	42	47.7	-
666	Melanoma-associated antigen C1	MAGEC1	284532	242518	259276	242102	257830	272576	-0.0241586	0.12045	-	-	10	11.6	-
668	Sorting nexin-2	SNX2	839756	807221	833746	837972	832110	758595	-0.0318449	0.227828	-	-	18	35.5	-
669	Dolichol-phosphate mannosyltransferase subunit 1	DPM1	311584	257325	303704	305680	254470	303703	-0.0145659	0.0522876	-	-	11	38.8	-
670	General vesicular transport factor p115	USO1	1.06317e+06	1.05879e+06	964903	952017	1000100	966119	-0.0799222	0.696268	-	-	37	39.9	-
672	28S ribosomal protein S14, mitochondrial	MRPS14	16314.3	16538.6	15312	12472.1	18600	13225.8	-0.143091	0.440347	-	-	3	18	-
673	Target of Myb protein 1	TOM1	107868	99665.9	100744	97076	111210	96677.7	-0.017804	0.0869362	-	-	9	24.6	-
675	6-phosphofructo-2-kinase/fructose-2,6-bisphosphatase 2;6-phosphofructo-2-kinase;Fructose-2,6-bisphosphatase	PFKFB2	514077	528444	504006	524510	519030	511847	0.00844248	0.0630863	-	-	3	5.7	-
677	Coiled-coil domain-containing protein 22	CCDC22	180355	186172	202172	179149	198440	177054	-0.0363346	0.207151	-	-	24	45.8	-
678	Polyglutamine-binding protein 1	PQBP1	458515	460192	478862	489891	427580	348030	-0.156982	0.696373	-	-	11	44.7	-
679	Mitochondrial import inner membrane translocase subunit Tim17-B	TIMM17B	146995	160211	158940	167370	150800	162990	0.0454135	0.293921	-	-	6	38.4	-
681	H/ACA ribonucleoprotein complex subunit 4	DKC1	477833	534235	488566	502947	520130	621546	0.127535	0.726783	-	-	25	47.3	-
682	Eukaryotic translation initiation factor 5B	EIF5B	2.72022e+06	2.80322e+06	2.6824e+06	2.79707e+06	2628900	3.56871e+06	0.119816	0.529026	-	-	79	48.9	-
683	E3 ubiquitin-protein ligase TRIM13	TRIM13	23490.6	28403.7	23752.3	26623.8	25239	25109.9	0.0301328	0.122964	-	-	4	10.7	-
684	Endothelial differentiation-related factor 1	EDF1	481131	433730	454735	405999	428580	270472	-0.337244	1.17399	-	-	17	67.6	-
685	DNA/RNA-binding protein KIN17	KIN	157058	177115	167723	165064	153480	178952	-0.0138042	0.0652391	-	-	14	36.4	-
686	DnaJ homolog subfamily A member 2	DNAJA2	686145	752232	751821	782157	709080	843407	0.0898523	0.574075	-	-	19	42.2	-
687	Bromodomain-containing protein 4	BRD4	426495	418506	454089	419413	449250	567946	0.133631	0.602277	-	-	20	16.1	-
689	Sphingomyelin phosphodiesterase 2	SMPD2	4549.19	4833.35	4420.02	4323.31	5123.3	3451.93	-0.115358	0.334605	-	-	3	7.3	+
690	F-box-like/WD repeat-containing protein TBL1X;F-box-like/WD repeat-containing protein TBL1Y	TBL1X;TBL1Y	171664	158531	153547	158752	153950	164117	-0.0196887	0.11744	-	-	4	7.6	-
691	Beta-1,4-galactosyltransferase 2;Lactose synthase A protein;N-acetyllactosamine synthase;Beta-N-acetylglucosaminylglycopeptide beta-1,4-galactosyltransferase;Beta-N-acetylglucosaminyl-glycolipid beta-1,4-galactosyltransferase	B4GALT2	20549.2	23498.4	21380.4	22482	20300	25730	0.0619219	0.242518	-	-	4	12.5	-
693	Checkpoint protein HUS1	HUS1	88531.8	74304.9	85129.3	80147.9	81175	88333.7	0.0124515	0.0533495	-	-	3	12.4	-
694	Prefoldin subunit 1	PFDN1	84888.3	89104.2	80145.2	86107.9	83446	70641.4	-0.0853913	0.437655	-	-	4	29.5	-
695	Protein phosphatase 1 regulatory subunit 11	PPP1R11	93172.1	95981.5	79608.8	86887.9	86576	81156.6	-0.0739167	0.39636	-	-	3	19.8	-
697	Nibrin	NBN	565564	517540	534694	533789	541550	519034	-0.0202929	0.144457	-	-	28	38.1	-
698	mRNA-capping enzyme;Polynucleotide 5-triphosphatase;mRNA guanylyltransferase	RNGTT	255384	236362	239982	235992	231070	243742	-0.041388	0.319469	-	-	15	26.5	-
701	Kinesin-like protein KIF21B	KIF21B	10161	11153.4	11338.2	10773.4	10894	11227.4	0.0121004	0.0511553	-	-	5	3.9	-
702	SLIT-ROBO Rho GTPase-activating protein 2	SRGAP2	156664	135544	153443	144300	145070	142066	-0.0439159	0.267305	-	-	20	18.6	-
705	Immunoglobulin superfamily member 3	IGSF3	240534	242622	223944	236378	239130	229884	-0.00276421	0.0170071	-	-	20	18.8	-
706	Putative tyrosine-protein phosphatase auxilin	DNAJC6	273086	261519	278248	273459	271970	293124	0.0445485	0.34452	-	-	15	18.2	-
707	Glycosaminoglycan xylosylkinase	FAM20B	113336	114737	115633	111326	120970	116643	0.0210136	0.139768	-	-	11	34.7	-
708	DENN domain-containing protein 4B	DENND4B	21195	23505.7	23568.1	23704	23694	22245.3	0.0298604	0.147023	-	-	5	2.3	-
709	EF-hand calcium-binding domain-containing protein 14	EFCAB14	70550.6	71054.6	65669.8	70575.3	71572	70477.9	0.0376384	0.254095	-	-	8	21.6	-
710	Protein CBFA2T3	CBFA2T3	148888	138945	122251	117656	152770	125634	-0.0544751	0.19375	-	-	16	25.3	-
711	WD repeat-containing protein 1	WDR1	1.3275e+06	1.19412e+06	1.32961e+06	1.31033e+06	1199900	1.33423e+06	-0.00227357	0.0115577	-	-	28	52.3	-
712	NEDD4-binding protein 1	N4BP1	136527	124024	132639	120008	133870	116586	-0.0873139	0.574939	-	-	14	17	-
713	Rho-associated protein kinase 2	ROCK2	1.13432e+06	1.20508e+06	1.13572e+06	1.13062e+06	1140800	1.1762e+06	-0.0110888	0.079485	-	-	59	38.8	-
715	CLIP-associating protein 2	CLASP2	1.33697e+06	1.34e+06	1.35031e+06	1.37492e+06	1291300	1.47055e+06	0.0366805	0.257008	-	-	1	1.3	-
716	Pentatricopeptide repeat-containing protein 1, mitochondrial	PTCD1	49749.2	45622.7	47111.4	45277.3	47020	37804.8	-0.136622	0.727832	-	-	11	16.9	-
718	Copine-3	CPNE3	603892	577027	602243	578459	569080	623500	-0.0106789	0.0692443	-	-	17	28.9	-
719	Autophagy-related protein 13	ATG13	70000.6	65015.1	76319.6	74911	74324	70841.5	0.0611346	0.357352	-	-	12	34	-
720	Liprin-alpha-3	PPFIA3	58309.5	52230.8	53086.8	49717.7	59014	45320.1	-0.0940055	0.404315	-	-	11	10	-
721	Huntingtin-interacting protein 1-related protein	HIP1R	514098	507533	497976	494705	504220	475975	-0.0433702	0.390595	-	-	35	34.3	-
722	Obscurin-like protein 1	OBSL1	118208	134344	117484	127413	121620	120438	0.000154543	0.000737588	-	-	19	20.5	-
723	E3 ubiquitin-protein ligase BRE1B	RNF40	1.01309e+06	1.07757e+06	1.06774e+06	1.06355e+06	1121400	1.0643e+06	0.0410011	0.342197	-	-	50	42.8	-
724	Zinc finger CCCH domain-containing protein 11A	ZC3H11A	191982	202189	186002	191506	194380	203765	0.023729	0.159476	-	-	20	28.9	-
725	Clustered mitochondria protein homolog	CLUH	1.25666e+06	1.23555e+06	1.30265e+06	1.23178e+06	1281600	1.17695e+06	-0.0408141	0.326928	-	-	53	48.8	-
726	Cullin-associated NEDD8-dissociated protein 2	CAND2	57876.6	66195.3	59587.2	58042.6	59929	53371	-0.0994296	0.612304	-	-	10	10	-
727	TSC22 domain family protein 2	TSC22D2	27881.9	26263.6	25435.8	28133.3	23664	27241.7	-0.0128213	0.0511258	-	-	4	5.7	-
728	Lysine-specific demethylase 4A	KDM4A	60810.5	65064.2	61230.8	63036	61552	64434.9	0.0151275	0.0896096	-	-	10	10.2	-
729	DnaJ homolog subfamily C member 13	DNAJC13	272149	281042	278314	291632	271940	309049	0.0677919	0.523101	-	-	33	17.1	-
730	Phosphatase and actin regulator 2	PHACTR2	67070.9	68653.6	62661.7	65781.3	69861	59738.1	-0.0239303	0.114929	-	-	6	13.4	-
731	Serine/threonine-protein phosphatase 6 regulatory subunit 2	PPP6R2	18811	20318	18305.8	20930.2	22323	21287.9	0.169171	1.21884	-	-	10	13.3	-
732	CCR4-NOT transcription complex subunit 3	CNOT3	302042	272162	289385	277474	279270	253852	-0.091403	0.710265	-	-	18	23.5	-
734	Ankyrin repeat domain-containing protein 17	ANKRD17	336998	328509	335694	339297	324180	373163	0.047778	0.325291	-	-	27	12.5	-
735	Paired amphipathic helix protein Sin3b	SIN3B	35468.9	23964.9	34591	25038	32640	24518.9	-0.184406	0.498274	-	-	8	6.5	-
736	DnaJ homolog subfamily B member 6	DNAJB6	282564	327340	283992	292707	280720	303280	-0.0253252	0.134546	-	-	13	32.8	-
737	Xylulose kinase	XYLB	67950.7	77466.6	70637.7	74841.1	74623	68975.6	0.0170128	0.0847951	-	-	12	28.2	-
738	Low-density lipoprotein receptor-related protein 5	LRP5	3349.24	3854.5	3572.67	3382.5	4017	3479.46	0.0118983	0.0361639	-	-	4	3.2	+
739	Ubiquinone biosynthesis protein COQ9, mitochondrial	COQ9	19770.5	25280.6	20184.9	22124.6	25870	20463.9	0.0717839	0.232483	-	-	5	20.4	-
740	Gamma-glutamylcyclotransferase	GGCT	826001	572508	774467	760897	573570	673737	-0.105596	0.299518	-	-	12	56.9	-
741	NADH dehydrogenase [ubiquinone] iron-sulfur protein 7, mitochondrial	NDUFS7	162558	165084	160649	153212	167100	160500	-0.0230839	0.159011	-	-	5	19.4	-
742	Reticulon-2	RTN2	65815.6	58343.3	84887.1	83390.2	80663	66115.7	0.149411	0.471532	-	-	3	12.2	-
743	NADH dehydrogenase [ubiquinone] iron-sulfur protein 2, mitochondrial	NDUFS2	147409	196252	183001	184514	179660	178670	0.0539724	0.214797	-	-	16	37.4	-
744	Zinc finger protein ZPR1	ZPR1	740047	555865	658521	574178	651140	552510	-0.130372	0.574526	-	-	20	52.5	-
745	Ubiquitin carboxyl-terminal hydrolase 12	USP12	15951.5	13852.8	13903.8	15119.1	15444	16401.4	0.10596	0.570667	-	-	3	8.9	-
746	RNA/RNP complex-1-interacting phosphatase	DUSP11	12714.4	11311	12540.3	11682	11872	11281.9	-0.0683011	0.353709	-	-	3	16.8	-
747	Protein NipSnap homolog 2	GBAS	485290	457354	472235	452029	466220	434260	-0.0652251	0.593331	-	-	8	28.3	-
749	Hyaluronan mediated motility receptor	HMMR	651401	671511	647440	661331	649270	616886	-0.0321691	0.261978	-	-	37	47.1	-
752	Tubulin-specific chaperone A	TBCA	466557	558808	475406	562988	691810	572296	0.282225	1.63537	+	-	13	67.6	-
753	V-type proton ATPase subunit G 1	ATP6V1G1	149856	172983	182536	168317	209070	167265	0.10497	0.442367	-	-	7	50.8	-
754	Vacuolar protein sorting-associated protein 4B	VPS4B	159441	181382	173136	182704	170600	160744	0.000312032	0.00143299	-	-	10	23	-
756	Ectonucleoside triphosphate diphosphohydrolase 6	ENTPD6	4238.25	4631.86	4096.14	3864.67	4001.1	4174.14	-0.105701	0.493425	-	-	4	10.9	+
757	Ectonucleoside triphosphate diphosphohydrolase 5	ENTPD5	10351.2	10909.2	9988.01	11863.9	9937.8	10884.5	0.0620767	0.271953	-	-	3	10	+
758	Zinc finger protein 217	ZNF217	141293	171386	157231	163107	162330	164145	0.0636331	0.37022	-	-	21	23.7	-
759	Protein tyrosine phosphatase type IVA 3	PTP4A3	19821.6	19992.5	18089.3	16916.2	19852	19639.9	-0.0400629	0.169883	-	-	5	28.3	-
760	Core histone macro-H2A.1	H2AFY	74569.6	67463.1	72960.2	69395.7	74553	90988.8	0.119669	0.544658	-	-	4	11.7	-
761	SH3 domain-binding glutamic acid-rich-like protein	SH3BGRL	379741	399202	401980	420369	352580	417865	0.00779544	0.0352902	-	-	12	90.4	-
762	Filamin-B	FLNB	4.04613e+06	3.62702e+06	3.96482e+06	3.79521e+06	3895800	3.8283e+06	-0.0132595	0.0826362	-	-	101	43.6	-
763	Nuclear receptor corepressor 1	NCOR1	664486	724664	682221	724055	711740	743337	0.0738925	0.685727	-	-	45	18.9	-
764	Vesicle-associated membrane protein 4	VAMP4	82381	62116.4	72421.8	67775.9	76236	47576.9	-0.197402	0.527306	-	-	4	37.1	-
765	NADH dehydrogenase [ubiquinone] iron-sulfur protein 6, mitochondrial	NDUFS6	124346	135721	108426	127147	116330	160678	0.125726	0.441731	-	-	6	41.9	-
766	Peroxisomal membrane protein PEX14	PEX14	118049	94973.6	86121.5	99143.2	108560	85736.8	-0.021787	0.0599116	-	-	8	23.4	-
768	Serine/threonine-protein kinase ULK1	ULK1	5325.01	6109.28	5234.61	5316.3	5614.2	5841.06	0.0112878	0.0385431	-	-	3	2.3	+
769	Tubby-related protein 3	TULP3	19035.5	21088.1	21949.1	21367.6	20474	19888	-0.00605603	0.0252052	-	-	5	13.1	-
770	Large neutral amino acids transporter small subunit 3	SLC43A1	32467.9	44559.4	32543.9	37841.8	37542	41208.7	0.104769	0.360649	-	-	3	8.1	-
771	Citrate synthase, mitochondrial	CS	1.29506e+06	1.22073e+06	1.32534e+06	1.22553e+06	1289900	1.20673e+06	-0.0451168	0.357034	-	-	19	32	-
772	Sperm-associated antigen 7	SPAG7	136974	101990	107077	107302	113970	101620	-0.0891564	0.346123	-	-	9	40.5	-
774	Vesicle-trafficking protein SEC22b	SEC22B	323701	343586	333605	326710	315880	286463	-0.109245	0.895944	-	-	15	64.2	-
778	Transforming acidic coiled-coil-containing protein 1	TACC1	260820	239607	231341	225950	254100	241835	-0.0194404	0.104301	-	-	23	37.8	-
779	Nucleoside diphosphate kinase 6	NME6	104451	111743	87846.8	91341.1	91498	73460.9	-0.246626	1.15673	-	-	5	24.7	-
780	Cell division control protein 45 homolog	CDC45	475152	552912	479508	519760	492090	522088	0.0280211	0.153929	-	-	15	23.7	-
781	PERQ amino acid-rich with GYF domain-containing protein 1	GIGYF1	62051.9	65798.8	59204.5	60625.2	64054	62086	-0.00125633	0.0063807	-	-	13	15.7	-
782	Leucine-rich repeat and calponin homology domain-containing protein 4	LRCH4	40019.8	41287.1	37071.2	37703.1	41248	39890.6	0.00611695	0.0286734	-	-	10	19.8	-
783	Metaxin-2	MTX2	79391.7	77382.1	73515.7	73756.1	76412	75522.3	-0.0285256	0.187205	-	-	4	17.4	-
784	Vacuolar protein sorting-associated protein 26A	VPS26A	504800	514618	520803	531006	499470	484074	-0.0251993	0.184749	-	-	16	52.3	-
786	Mitochondrial-processing peptidase subunit beta	PMPCB	744759	668714	739990	667974	711550	677101	-0.0651808	0.502007	-	-	17	36.4	-
787	Histone deacetylase complex subunit SAP30	SAP30	58937.2	55605.3	54018.2	59711	55301	41412.6	-0.124158	0.431437	-	-	4	14.5	-
788	Mediator of RNA polymerase II transcription subunit 24	MED24	178344	191452	187606	184974	188520	194981	0.0286711	0.207317	-	-	19	27.6	-
789	Katanin p60 ATPase-containing subunit A1	KATNA1	304669	296370	303818	303650	289090	326656	0.0212812	0.135787	-	-	15	27.1	-
791	Serine/threonine-protein kinase/endoribonuclease IRE1;Serine/threonine-protein kinase;Endoribonuclease	ERN1	10408.7	17067.7	10015.5	12733.1	14029	11742.2	0.079137	0.154977	-	-	3	3.7	-
793	Zinc finger protein 324A;Zinc finger protein 324B	ZNF324;ZNF324B	19725.9	17220	17937.4	16477.9	19478	15843.3	-0.0869639	0.371511	-	-	8	20.8	-
794	PC4 and SFRS1-interacting protein	PSIP1	325264	341218	314263	336780	341380	383403	0.11259	0.875819	-	-	20	33.6	-
795	Erlin-1	ERLIN1	141718	153115	127758	133036	133810	126761	-0.0989792	0.639776	-	-	9	23.3	-
796	Transcriptional adapter 2-alpha	TADA2A	1242.29	1559.43	1399.59	1501.99	1561.7	1858.77	0.228433	0.814836	-	-	4	9.5	+
798	NADH dehydrogenase [ubiquinone] iron-sulfur protein 3, mitochondrial	NDUFS3	133612	127530	127692	119769	121820	100633	-0.189146	1.28854	-	-	14	51.5	-
799	Serine/arginine-rich splicing factor 10	SRSF10	78008.8	89599.8	81500.2	84263	89734	102165	0.14648	0.850006	-	-	6	29.1	-
800	Geminin	GMNN	58004.2	50211.7	43250.7	44388	51899	51917.5	-0.0249361	0.0770403	-	-	3	16.3	-
801	Ceroid-lipofuscinosis neuronal protein 5	CLN5	52376.8	59088.3	55233.6	57872.6	55347	54849.8	0.0131746	0.0680744	-	-	5	13.4	-
803	Enoyl-CoA delta isomerase 2, mitochondrial	ECI2	638849	509651	702171	641863	629740	509798	-0.0499522	0.146331	-	-	17	51.3	-
804	Transcriptional adapter 3	TADA3	38316.7	34216.7	34494.2	31575.9	39574	26553	-0.148925	0.501306	-	-	6	16.4	-
805	TAF5-like RNA polymerase II p300/CBP-associated factor-associated factor 65 kDa subunit 5L	TAF5L	43093.1	42098.9	40192.3	39947.6	45138	41418.2	0.0115203	0.0557394	-	-	6	11.4	-
806	Polycomb protein EED	EED	377645	439281	411418	434637	401270	457034	0.0746355	0.457352	-	-	17	46.8	-
807	Barrier-to-autointegration factor;Barrier-to-autointegration factor, N-terminally processed	BANF1	36658.2	49384.3	33999.5	47215	53268	60713.4	0.436942	1.69543	+	-	3	44.9	-
808	Splicing factor 3B subunit 1	SF3B1	2.22513e+06	2.43739e+06	2.43837e+06	2.47137e+06	2340800	2.21278e+06	-0.0156566	0.0895126	-	-	56	46.3	-
809	Cold shock domain-containing protein E1	CSDE1	2.04812e+06	2.06926e+06	2.04536e+06	2.11673e+06	2007400	2.20827e+06	0.0381042	0.302657	-	-	43	44.9	-
810	WW domain-binding protein 4	WBP4	83295.8	89951.4	71002.3	88737.4	77221	84570.9	0.0411464	0.16201	-	-	6	18	-
811	Mammaglobin-B	SCGB2A1	6957.4	7109.53	6323.14	7408.32	10636	5355.98	0.144079	0.271917	-	-	4	49.5	+
812	Src kinase-associated phosphoprotein 2	SKAP2	15431.3	14986	16066.8	16911.6	14237	14600.3	-0.0266364	0.108047	-	-	3	8.6	-
814	Interferon-inducible double-stranded RNA-dependent protein kinase activator A	PRKRA	291191	319577	265391	280920	315900	299043	0.0345765	0.168966	-	-	10	31.3	-
816	Low-density lipoprotein receptor-related protein 6	LRP6	13744.2	16053.4	13082.5	14993.2	14851	14888.7	0.0665838	0.296298	-	-	7	5.3	-
817	Ribosomal protein S6 kinase alpha-5	RPS6KA5	4526.64	4530.86	5474.37	5282.13	5161.6	5448.81	0.134653	0.596605	-	-	3	5.5	+
818	Mediator of RNA polymerase II transcription subunit 6	MED6	46096.2	42037.4	39482	38519.9	42087	38862.7	-0.0933834	0.547706	-	-	4	17.5	-
819	E3 ubiquitin-protein ligase MYCBP2	MYCBP2	347136	413863	336444	389939	353580	421849	0.0889986	0.418233	-	-	55	12.7	-
821	2-amino-3-ketobutyrate coenzyme A ligase, mitochondrial	GCAT	31754.1	36043.8	37195.6	35751.6	36468	35096.1	0.0347089	0.170309	-	-	5	16.7	-
822	Nucleoplasmin-3	NPM3	83606.5	82456.4	82301.6	80481.4	83666	75014	-0.0559032	0.392075	-	-	4	28.1	-
823	Acyl-protein thioesterase 1	LYPLA1	444951	441086	419935	392540	433110	347100	-0.160651	1.06179	-	-	6	28.7	-
824	GTPase Era, mitochondrial	ERAL1	361135	329729	351807	334070	343490	366257	0.00155581	0.00868856	-	-	14	38.4	-
825	Protein CREG1	CREG1	113081	128741	119450	119255	124420	116577	-0.00255891	0.0129735	-	-	6	30	-
827	U5 small nuclear ribonucleoprotein 200 kDa helicase	SNRNP200	2.61926e+06	3.00294e+06	2.86736e+06	3.0127e+06	2694100	3.28385e+06	0.0803289	0.426917	-	-	92	45.9	-
828	Mitochondrial tRNA-specific 2-thiouridylase 1	TRMU	124368	123440	131224	125438	129120	134851	0.0388676	0.27783	-	-	14	38	-
829	TIP41-like protein	TIPRL	472036	451542	491396	484645	476350	465227	0.0120819	0.082766	-	-	14	56.6	-
830	Oral-facial-digital syndrome 1 protein	OFD1	152782	159794	139940	151439	142130	142461	-0.0519925	0.333651	-	-	19	20.3	-
831	TOM1-like protein 1	TOM1L1	28498.9	20900.3	26573.3	24676.9	25486	21971.9	-0.0652936	0.210077	-	-	5	16.2	-
832	Ribosomal protein S6 kinase alpha-4	RPS6KA4	8218.31	10149.4	8045.38	10065.9	9950	9206.64	0.152817	0.675634	-	-	5	8.2	+
833	Surfeit locus protein 6	SURF6	364135	387244	348617	351866	362840	443186	0.0676374	0.312574	-	-	16	38	-
834	Protein phosphatase 1B	PPM1B	582074	581263	613675	573085	580970	538426	-0.0706362	0.638224	-	-	17	39.2	-
835	Small subunit processome component 20 homolog	UTP20	1.31484e+06	1.40427e+06	1.28973e+06	1.38181e+06	1268500	1.53519e+06	0.0587724	0.330456	-	-	60	22.9	-
836	Nuclear pore complex protein Nup155	NUP155	975815	910679	961010	896460	925150	889914	-0.0701698	0.682001	-	-	34	31.2	-
837	Protein XRP2	RP2	43598.4	41057.6	44669.2	40572.4	45147	44126	0.00518371	0.0244859	-	-	6	13.1	-
838	WD repeat and HMG-box DNA-binding protein 1	WDHD1	1.07422e+06	990858	1.03184e+06	1.03664e+06	974230	988010	-0.0461394	0.376	-	-	41	37.9	-
839	Cartilage-associated protein	CRTAP	76734.4	66585.5	68458.5	64180.8	75404	71648.6	-0.00419715	0.0166509	-	-	10	27.4	-
840	Calcium-binding mitochondrial carrier protein Aralar1	SLC25A12	244310	242424	236222	249645	222000	260513	0.0151348	0.0797686	-	-	20	33.6	-
842	Renin receptor	ATP6AP2	97395.3	97586.3	99452.8	98518.5	95379	97222.6	-0.0163954	0.113466	-	-	8	28.3	-
843	GRB2-related adapter protein 2	GRAP2	187663	162663	190673	171762	173040	160134	-0.0967813	0.623645	-	-	8	26.7	-
844	Ribonuclease H2 subunit A	RNASEH2A	413495	319243	383853	333941	378270	324316	-0.102222	0.45319	-	-	13	46.5	-
845	Cell division cycle protein 123 homolog	CDC123	265926	307295	278494	264832	278310	265849	-0.0719733	0.509566	-	-	10	32.7	-
846	Calpain-15	CAPN15	85091.5	81162.5	84097.1	77153.7	89257	76913.7	-0.0443148	0.241715	-	-	14	17.5	-
847	Ribonuclease P protein subunit p20	POP7	95637.9	98194.7	91251.8	92454.7	91278	81648.9	-0.104878	0.75538	-	-	5	42.1	-
848	Ribonuclease P protein subunit p40	RPP40	232364	240650	248803	261929	233390	269119	0.080612	0.564884	-	-	9	32.6	-
849	Eukaryotic translation initiation factor 3 subunit G	EIF3G	1.12326e+06	982802	1.06897e+06	1.03618e+06	1022000	1.01187e+06	-0.0463961	0.332278	-	-	22	46.6	-
850	Eukaryotic translation initiation factor 3 subunit J	EIF3J	528065	664979	603439	610258	630380	560045	0.00798279	0.0309132	-	-	3	14	-
853	26S proteasome non-ATPase regulatory subunit 10	PSMD10	89567.9	91007.4	91661	84428.4	96958	77021.7	-0.0816403	0.422648	-	-	9	42.5	-
854	AP-1 complex subunit gamma-like 2	AP1G2	85437.2	99811	90926.1	99712.9	94482	98049.4	0.0841898	0.555007	-	-	6	7.3	-
855	CAAX prenyl protease 1 homolog	ZMPSTE24	794502	798561	844475	807681	796710	771542	-0.0366414	0.306611	-	-	14	27.2	-
858	Isocitrate dehydrogenase [NADP] cytoplasmic	IDH1	1.70409e+06	1.74005e+06	1.88328e+06	1.83393e+06	1860800	1.66024e+06	0.0069612	0.0367886	-	-	26	59.2	-
859	Glutamyl-tRNA(Gln) amidotransferase subunit B, mitochondrial	GATB	128016	120038	117247	115258	121580	102211	-0.110346	0.703726	-	-	8	14	-
860	Protein SCO1 homolog, mitochondrial	SCO1	171153	89936.8	147385	135544	136510	93688.1	-0.129383	0.216163	-	-	4	13.6	-
861	Attractin	ATRN	86546.8	85562.7	84537.7	85124.8	87767	85388.3	0.00907955	0.0587356	-	-	10	8.9	-
863	Signal transducing adapter molecule 2	STAM2	273032	224686	244701	232418	226890	216909	-0.13073	0.880177	-	-	11	21.3	-
864	Diacylglycerol O-acyltransferase 1	DGAT1	45295.1	47345.4	49563.1	51738	43492	52123.3	0.0473524	0.216496	-	-	5	12.3	-
865	Cyclin-K	CCNK	158696	215368	217431	215835	223700	225995	0.184719	0.810332	-	-	8	24.6	-
866	Short-chain dehydrogenase/reductase 3	DHRS3	341104	379606	369544	408939	362740	478475	0.189601	1.02489	-	-	10	36.4	-
867	PRA1 family protein 3	ARL6IP5	162590	155609	152303	153626	155390	149047	-0.0383432	0.29549	-	-	5	27.1	-
868	Dysferlin	DYSF	48867.3	39836.7	41543.4	33945.4	47926	35748.2	-0.158566	0.532608	-	-	8	5.1	-
869	E3 SUMO-protein ligase PIAS1	PIAS1	69760.2	71235.1	78798.8	76754.9	79042	83560.9	0.12418	0.913703	-	-	3	4.6	-
870	E3 SUMO-protein ligase PIAS2	PIAS2	55406.4	54696.5	53781.8	58513.9	51390	59321.9	0.0434042	0.23859	-	-	4	8.9	-
871	Pre-mRNA-splicing factor SPF27	BCAS2	73096.2	92519.4	86279.1	98904.3	105850	103583	0.298046	1.92629	+	-	10	47.6	-
872	Dynactin subunit 3	DCTN3	155707	194853	159007	192985	200560	186271	0.193206	1.17641	-	-	7	31.7	-
873	DnaJ homolog subfamily C member 8	DNAJC8	500747	599210	604807	617001	595190	378866	-0.12777	0.305233	-	-	17	54.5	-
874	Survival of motor neuron-related-splicing factor 30	SMNDC1	388177	353823	389702	353832	395490	281831	-0.146859	0.611784	-	-	11	41.2	-
875	Cell cycle checkpoint protein RAD17	RAD17	118953	114633	119545	123821	113610	123238	0.0296101	0.195348	-	-	12	18.7	-
876	ATP synthase subunit d, mitochondrial	ATP5H	318563	397178	363258	395121	433020	410528	0.203951	1.36694	-	-	11	64	-
878	Flotillin-1	FLOT1	388017	388183	379476	393780	371200	383319	-0.00957898	0.0694561	-	-	23	58.8	-
879	ATP synthase subunit g, mitochondrial	ATP5L	506045	468863	501679	512272	467940	525630	0.0273613	0.170004	-	-	8	55.3	-
880	Multiple PDZ domain protein	MPDZ	14461.2	13960.3	13430	14207.7	13759	12741.9	-0.0407818	0.19791	-	-	7	4.6	-
881	Carboxypeptidase D	CPD	448866	389425	416868	411916	412010	391079	-0.0449101	0.294746	-	-	31	23.5	-
882	Glutaredoxin-3	GLRX3	741579	625474	659148	634201	613760	526879	-0.192022	1.17891	-	-	11	31.6	-
883	Ribosomal L1 domain-containing protein 1	RSL1D1	1.33474e+06	1.31234e+06	1.36209e+06	1.24189e+06	1357400	1.79244e+06	0.113593	0.41897	-	-	35	50.6	-
884	ATP-dependent Clp protease ATP-binding subunit clpX-like, mitochondrial	CLPX	879350	941367	911958	942187	898290	926264	0.0181519	0.135381	-	-	25	41.1	-
886	E3 ubiquitin-protein ligase RNF8	RNF8	31753.1	31389	29921.3	31656.7	33930	34229	0.100655	0.723505	-	-	5	15.4	-
887	Gamma-synuclein	SNCG	645253	628688	636834	641064	593330	604447	-0.056069	0.509967	-	-	11	81.9	-
888	Probable cytosolic iron-sulfur protein assembly protein CIAO1	CIAO1	207950	162058	211534	187307	194490	182851	-0.03262	0.119975	-	-	11	32.2	-
889	DNA fragmentation factor subunit beta	DFFB	47502.5	50509.1	51661.5	51870.3	51454	50347.5	0.0388258	0.249451	-	-	6	22.5	-
890	AN1-type zinc finger protein 5	ZFAND5	32436	19595.9	27155.3	25775.8	20109	33336.4	0.000522434	0.000788836	-	-	6	32.9	-
893	Signal recognition particle subunit SRP72	SRP72	856032	895257	875942	887208	894690	1.15243e+06	0.148821	0.758929	-	-	30	43.7	-
895	Decapping and exoribonuclease protein	DXO	75233.4	70469.2	75855.3	72135.4	71152	70346.4	-0.0518427	0.379416	-	-	8	23.2	-
897	ATP-dependent DNA helicase Q4	RECQL4	83843.7	87257.3	81135.6	82081	83216	82377.1	-0.0257203	0.173056	-	-	20	23.7	-
898	ATP-dependent DNA helicase Q5	RECQL5	257395	369318	262153	297586	260970	305103	-0.0242562	0.0628076	-	-	25	28	-
899	Unconventional prefoldin RPB5 interactor 1	URI1	160962	135419	157383	146505	145770	132192	-0.0937159	0.53937	-	-	15	29	-
900	Galactosylgalactosylxylosylprotein 3-beta-glucuronosyltransferase 3	B3GAT3	52738.5	69876.6	50088.2	60965.1	51988	64385.1	0.0482518	0.134023	-	-	6	26.9	-
901	Serine/threonine-protein kinase 17B	STK17B	29305.3	33996.6	31990.3	31913.1	35523	36870	0.130388	0.748318	-	-	3	8.6	-
902	Metastasis-associated protein MTA2	MTA2	1.10613e+06	1.08393e+06	1.10752e+06	1.10058e+06	1070500	1.14303e+06	0.00676218	0.0483976	-	-	31	47.2	-
903	Ubiquitin carboxyl-terminal hydrolase 1	USP1	276011	318126	297475	320922	293480	311407	0.0557312	0.357702	-	-	22	31.7	-
904	Retinal dehydrogenase 2	ALDH1A2	2.31885e+06	2.28202e+06	2.43619e+06	2.51593e+06	2283000	2.38434e+06	0.029089	0.202301	-	-	25	51.9	-
905	Serine/threonine-protein kinase 10	STK10	55861.7	53991.1	57559.9	52742.2	60000	60875	0.0500411	0.275281	-	-	10	11.1	-
906	Serine/threonine-protein kinase D3	PRKD3	13708	13079.6	13562	13002.3	13871	13447.5	-0.00124525	0.00551174	-	-	4	6.4	-
908	E3 ubiquitin-protein ligase listerin	LTN1	895456	965481	887346	914192	878480	972790	0.00875574	0.0511202	-	-	41	21.9	-
909	Mitochondrial import receptor subunit TOM70	TOMM70A	996165	932101	994718	1.00181e+06	986800	798976	-0.075235	0.36811	-	-	28	50.3	-
910	Importin-13	IPO13	70635.7	62409.6	70459.2	67859.5	66494	70354.8	0.0104904	0.051875	-	-	10	12.4	-
911	Phospholipase DDHD2	DDHD2	81118.2	74878.8	88260.8	79431.3	78790	78389.7	-0.0426579	0.239667	-	-	11	17.6	-
912	Unconventional myosin-Id	MYO1D	532938	605481	538150	572910	536090	682071	0.0902158	0.425192	-	-	35	35.1	-
913	TOX high mobility group box family member 4;TOX high mobility group box family member 3	TOX4;TOX3	127293	109176	108188	107633	109650	101892	-0.107431	0.681506	-	-	6	11.4	-
914	Protein-methionine sulfoxide oxidase MICAL2	MICAL2	138186	145697	134386	141838	141320	154534	0.0650571	0.474508	-	-	18	21.7	-
915	Uncharacterized protein KIAA0754	KIAA0754	6347	7543.5	6760.97	6677.54	7424.8	7681.41	0.0781672	0.318102	-	-	5	5.5	+
916	Protein transport protein Sec24D	SEC24D	272043	266580	284258	277189	278580	284142	0.0299907	0.239502	-	-	13	13.4	-
917	F-BAR and double SH3 domains protein 2	FCHSD2	51647	53952.5	51398.5	52340.7	55189	50106.1	0.00506671	0.0263217	-	-	9	12.7	-
918	E3 UFM1-protein ligase 1	UFL1	800672	918808	869941	902542	856610	963300	0.0729086	0.483177	-	-	33	43.8	-
920	PHD finger protein 14	PHF14	21050.3	25588.5	21125.9	23867.5	23143	28923.4	0.163173	0.692662	-	-	10	13.6	-
921	CSC1-like protein 1	TMEM63A	19784.4	22863	19643.7	23642.4	20593	22186.1	0.093915	0.462915	-	-	4	5.7	-
922	FERM, RhoGEF and pleckstrin domain-containing protein 2	FARP2	51980	57816.4	51687.2	53706.9	53827	54852.6	0.00991937	0.0508981	-	-	6	12.4	-
923	UBX domain-containing protein 7	UBXN7	111294	76664.2	95502.8	94806.7	92510	96997.1	0.0207146	0.0597963	-	-	12	25.6	-
924	Kelch-like protein 18	KLHL18	119293	121791	113572	124997	114410	121406	0.0244716	0.153356	-	-	8	12.7	-
927	SUN domain-containing protein 1	SUN1	34155.1	39437.1	35666.8	39248.4	35428	39758.1	0.0675119	0.351986	-	-	11	13.9	-
928	Proline synthase co-transcribed bacterial homolog protein	PROSC	157324	145864	154421	138696	145930	116624	-0.195386	1.22288	-	-	10	39.6	-
929	Erlin-2	ERLIN2	410283	404920	382847	387992	378710	360441	-0.0880463	0.819455	-	-	13	42.2	-
930	Pre-mRNA-processing factor 6	PRPF6	1.17336e+06	1.0976e+06	1.1417e+06	1.14505e+06	1072600	1.10423e+06	-0.0388762	0.316677	-	-	48	46.2	-
931	Pre-mRNA cleavage complex 2 protein Pcf11	PCF11	693389	660868	635134	648092	684280	769635	0.0766241	0.483877	-	-	39	27.8	-
932	Protein furry homolog-like	FRYL	195769	193048	199751	202301	188010	203934	0.013035	0.084852	-	-	29	11.1	-
933	Nuclear factor of activated T-cells 5	NFAT5	40863.4	39837.8	38341.6	39897.1	39289	39874.6	0.000673677	0.00357081	-	-	4	2.9	-
934	Endonuclease domain-containing 1 protein	ENDOD1	53321.4	55749.3	51390	56987.8	54991	58768.6	0.0899127	0.684517	-	-	7	16.2	-
936	Glutaminase kidney isoform, mitochondrial	GLS	434.792	918.411	782.956	817.677	907.85	870.268	0.349016	0.644927	-	-	3	8.4	+
937	Glutaminase kidney isoform, mitochondrial	GLS	621073	584268	647735	571367	611870	572014	-0.0777006	0.644291	-	-	3	8.4	-
938	HAUS augmin-like complex subunit 5	HAUS5	68402.8	77873.5	68887.7	72477.2	78684	71215.4	0.0487842	0.26494	-	-	16	27.8	-
940	Lysine-specific demethylase 4B	KDM4B	39732.6	40614.1	39840.9	40991.3	41493	41358.1	0.0432676	0.303648	-	-	10	9.8	-
941	Rho-related BTB domain-containing protein 3	RHOBTB3	81561.9	86116.8	79944.9	85230.5	80633	91435.1	0.0540976	0.338197	-	-	8	17.7	-
942	Protein SOGA1;N-terminal form;C-terminal 80 kDa form	SOGA1	295968	297508	277004	281094	284320	306475	0.0020217	0.0115897	-	-	41	26.6	-
945	WD repeat-containing protein 47	WDR47	11751.7	15860.4	9903.5	11142.7	11847	11223.6	-0.105716	0.276307	-	-	6	7.2	-
946	AP-2 complex subunit alpha-2	AP2A2	404262	422805	414124	418155	405770	425607	0.00962569	0.0698552	-	-	21	24.3	-
947	Protein transport protein Sec31A	SEC31A	1.07709e+06	1.09729e+06	1.1475e+06	1.15956e+06	1080600	1.08976e+06	0.00328659	0.0209697	-	-	13	10.1	-
949	Centrosomal protein of 152 kDa	CEP152	36084.8	33595.9	31753.9	32874.1	34647	28802.2	-0.0769155	0.367811	-	-	8	4.2	-
951	Protein HEXIM1	HEXIM1	210939	263335	274639	254606	289080	198485	-0.0208314	0.049555	-	-	9	26.5	-
953	Ribonuclease P protein subunit p14	RPP14	59470.1	75117.8	66373.4	71764.2	65926	69322.3	0.0485023	0.211835	-	-	6	46	-
954	G2/mitotic-specific cyclin-B2	CCNB2	208662	197368	208059	192930	198080	193600	-0.070605	0.664692	-	-	12	32.4	-
956	E3 ubiquitin-protein ligase UBR5	UBR5	1.95471e+06	1.96982e+06	1.97842e+06	2.01006e+06	1916400	2.11845e+06	0.0330922	0.252045	-	-	83	30.5	-
957	Arf-GAP domain and FG repeat-containing protein 2	AGFG2	38296.4	41861	41634.6	43169.7	41648	34620.7	-0.0335658	0.131503	-	-	7	14.3	-
958	Splicing factor, arginine/serine-rich 15	SCAF4	518215	561469	553656	566415	584850	640694	0.132605	1.1367	-	-	17	18.7	-
959	NADH dehydrogenase [ubiquinone] 1 beta subcomplex subunit 6	NDUFB6	135133	105837	111084	104555	112890	89154.8	-0.198107	0.888906	-	-	8	45.3	-
960	Mitofusin-2	MFN2	439590	468498	441404	447564	448510	474125	0.0220672	0.1595	-	-	28	34.3	-
961	Snurportin-1	SNUPN	76995	76494.1	72117	76106.3	68897	62102.9	-0.127778	0.771465	-	-	3	6.9	-
962	Ubiquitin conjugation factor E4 B	UBE4B	566490	514910	560388	510793	548570	511104	-0.0635879	0.494424	-	-	34	33.9	-
963	Zinc finger protein-like 1	ZFPL1	35090.2	35486.6	32376.8	29295.5	37113	35156.3	-0.0256376	0.0940758	-	-	3	11.9	-
964	Elongator complex protein 1	IKBKAP	972847	996117	1.07229e+06	1.04628e+06	992720	1.04382e+06	0.0204099	0.137541	-	-	39	35.5	-
967	NADH dehydrogenase [ubiquinone] 1 alpha subcomplex subunit 3	NDUFA3	14965.4	12300.2	14866.6	14874.7	15012	11311	-0.0385611	0.105243	-	-	3	50	-
968	NADH dehydrogenase [ubiquinone] 1 beta subcomplex subunit 4	NDUFB4	66047.5	55972.6	60770.3	51558	70803	54212.8	-0.0609843	0.193119	-	-	3	33.3	-
969	NADH dehydrogenase [ubiquinone] 1 beta subcomplex subunit 8, mitochondrial	NDUFB8	8841.05	10702.6	8306.03	8518.82	8953.3	8035.33	-0.119614	0.482513	-	-	3	20.6	+
970	NADH dehydrogenase [ubiquinone] 1 alpha subcomplex subunit 7	NDUFA7	8239.37	16367.5	12265.9	10515.2	16955	8304.79	-0.0532983	0.0624467	-	-	6	51.3	-
971	Reticulon-3	RTN3	85725.5	86143.9	88031	87850.8	87582	89072.2	0.0253928	0.184043	-	-	10	12.8	-
972	LETM1 and EF-hand domain-containing protein 1, mitochondrial	LETM1	1.22304e+06	1.03598e+06	1.08511e+06	1.08579e+06	1123000	909738	-0.103228	0.508059	-	-	31	40.7	-
975	Zinc finger Ran-binding domain-containing protein 2	ZRANB2	1.06043e+06	896968	734464	882348	674860	1.29627e+06	0.0479688	0.0766733	-	-	20	46.9	-
976	Sorting nexin-4	SNX4	103859	103482	102605	101385	104790	100145	-0.0172258	0.11922	-	-	13	28.7	-
977	ZW10 interactor	ZWINT	36768.8	30626.2	25846.9	32940.2	35588	30978.2	0.106417	0.364563	-	-	3	12.6	-
978	Luc7-like protein 3	LUC7L3	454217	482751	448145	492758	429600	645532	0.158578	0.572659	-	-	24	40.5	-
979	Kinesin-like protein KIF20A	KIF20A	95615.6	111910	100573	107642	101800	115055	0.0761325	0.435703	-	-	16	20.6	-
980	Chromosome-associated kinesin KIF4A	KIF4A	656571	720073	653061	680662	657900	779547	0.0590435	0.332925	-	-	56	44.6	-
981	Methyl-CpG-binding domain protein 4	MBD4	42345.2	54276	42377.1	45003.5	44807	40465.6	-0.0851135	0.337819	-	-	6	10.8	-
982	Myotubularin-related protein 5	SBF1	51008.7	52897.6	46261.6	51322.8	46393	51970.1	-0.00419093	0.0178732	-	-	15	9.4	-
983	Golgi SNAP receptor complex member 1	GOSR1	195376	186840	184824	181400	192020	175222	-0.0481968	0.361493	-	-	10	32.4	-
984	Histone acetyltransferase KAT7	KAT7	30069.1	28192.9	31493.7	29981.8	29479	34941.1	0.0700086	0.337015	-	-	9	19.2	-
985	Brain mitochondrial carrier protein 1	SLC25A14	14740.9	14114.7	14856.2	13327.5	14532	12439.4	-0.119846	0.685722	-	-	4	11.5	-
986	Arginyl-tRNA--protein transferase 1	ATE1	180908	184356	184217	185121	183030	193938	0.0323278	0.255543	-	-	4	7.7	-
988	Tankyrase-1;Tankyrase-2	TNKS;TNKS2	14783.5	15935.5	15524.7	15584.9	16309	15806.7	0.0451844	0.247592	-	-	4	3.5	-
989	Cyclin-D1-binding protein 1	CCNDBP1	1688.55	1839.39	1966.36	1970.64	1798.8	1410.99	-0.0960459	0.259778	-	-	3	11.4	+
991	Potassium channel subfamily K member 5	KCNK5	58289.3	58697.1	54869	55461.8	57004	58629.5	-0.00610909	0.0335511	-	-	4	9	-
992	Vesicle-associated membrane protein-associated protein B/C	VAPB	380294	330178	322951	314197	351460	301833	-0.0942978	0.529235	-	-	12	49.8	-
994	Myelin protein zero-like protein 1	MPZL1	250991	228995	230572	246641	236540	216054	-0.0240927	0.132541	-	-	5	13.8	-
996	NADH dehydrogenase [ubiquinone] 1 subunit C2;NADH dehydrogenase [ubiquinone] 1 subunit C2, isoform 2	NDUFC2;NDUFC2-KCTD14	78432.2	71636.8	73518.5	67748.3	77684	62751.2	-0.107603	0.582386	-	-	6	32.8	-
997	NADH dehydrogenase [ubiquinone] 1 alpha subcomplex subunit 10, mitochondrial	NDUFA10	233140	238532	220403	237205	231400	263914	0.080356	0.570871	-	-	13	29	-
998	Peptidyl-prolyl cis-trans isomerase FKBP9	FKBP9	178823	178565	164951	182217	173570	161731	-0.0140825	0.076858	-	-	15	26.8	-
999	CUGBP Elav-like family member 2	CELF2	112272	131641	123229	123656	123020	127936	0.0318955	0.177209	-	-	11	24.8	-
1000	6-phosphogluconolactonase	PGLS	150643	216839	205362	194510	240440	233267	0.233857	0.849511	-	-	9	47.7	-
1001	Structural maintenance of chromosomes protein 2	SMC2	2.37853e+06	2.45106e+06	2.36801e+06	2.35772e+06	2175900	2.69373e+06	0.000486015	0.00206234	-	-	71	52.8	-
1002	Ubiquitin-like modifier-activating enzyme ATG7	ATG7	358189	330387	366942	350644	350000	351469	-0.00322327	0.0195702	-	-	17	28.7	-
1003	Phenylalanine--tRNA ligase, mitochondrial	FARS2	77032.2	83144	74396.8	81761.2	78107	87507.8	0.0766551	0.493709	-	-	11	25.7	-
1004	Zinc finger and BTB domain-containing protein 7A	ZBTB7A	17205.7	20825.1	19241.1	16978.7	18918	19824.1	-0.0382231	0.146313	-	-	5	11.8	-
1005	Acyl-protein thioesterase 2	LYPLA2	230077	280854	274003	249893	318900	258399	0.072629	0.2722	-	-	10	51.5	-
1006	Importin-7	IPO7	908200	933228	923228	927027	924940	936016	0.0121925	0.0988668	-	-	32	31.8	-
1007	E3 ubiquitin-protein ligase ARIH2	ARIH2	102926	107246	101542	94668.9	100890	86178.4	-0.148485	1.12113	-	-	13	27.2	-
1008	Tumor necrosis factor alpha-induced protein 8	TNFAIP8	155409	102041	101342	91949.3	119130	92029.8	-0.224278	0.614642	-	-	4	20.2	-
1009	Mitogen-activated protein kinase kinase kinase 6	MAP3K6	26002.2	29781	24887.9	27403.8	26241	27654.1	0.0150738	0.0624191	-	-	7	6.3	-
1010	Pre-mRNA-splicing factor SLU7	SLU7	131091	125600	129989	125162	123570	128067	-0.0372538	0.293271	-	-	18	30.2	-
1011	Phosphoacetylglucosamine mutase	PGM3	845298	832661	851359	860169	804670	809246	-0.032454	0.269689	-	-	23	41.3	-
1012	Adenylyltransferase and sulfurtransferase MOCS3;Molybdopterin-synthase adenylyltransferase;Molybdopterin-synthase sulfurtransferase	MOCS3	93631.6	89982.7	89402.1	92133.1	87385	83886	-0.0524729	0.373319	-	-	13	37.6	-
1014	CD2 antigen cytoplasmic tail-binding protein 2	CD2BP2	173153	131474	116782	122232	136140	130689	-0.0966	0.308455	-	-	7	22.3	-
1015	Mediator of RNA polymerase II transcription subunit 26	MED26	24008.7	25932.8	22182.7	27470.9	25947	25228.3	0.126914	0.771106	-	-	9	19.2	-
1019	BAG family molecular chaperone regulator 4	BAG4	12222.9	15320.9	12238.4	13609.6	15300	15724.9	0.171566	0.759954	-	-	3	13.5	-
1020	Activator of 90 kDa heat shock protein ATPase homolog 1	AHSA1	703559	676874	707156	750938	668740	681432	0.00770755	0.0454224	-	-	19	61.5	-
1021	Poly(A)-specific ribonuclease PARN	PARN	873414	834476	851919	876881	820700	833974	-0.0163384	0.120653	-	-	26	38.2	-
1022	dTDP-D-glucose 4,6-dehydratase	TGDS	26909.6	38465.7	34693.6	33351.8	34030	32183.6	0.00817914	0.0222411	-	-	6	16.9	-
1023	Proteasome assembly chaperone 1	PSMG1	574872	648315	706491	680965	657430	679525	0.0694459	0.405026	-	-	15	54.2	-
1024	Formin-like protein 1	FMNL1	406676	399077	379371	403069	395730	365703	-0.0259821	0.172544	-	-	23	21.6	-
1025	Sphingosine-1-phosphate lyase 1	SGPL1	59593.5	65027.7	53496	62107.2	51364	61240.5	-0.0285459	0.103479	-	-	6	11.1	-
1026	CTD nuclear envelope phosphatase 1	CTDNEP1	4133.04	4606.72	3189.91	4179.34	3903.4	4761.26	0.118297	0.329036	-	-	4	16.4	+
1027	Ribosome biogenesis protein NSA2 homolog	NSA2	77591.8	83924.5	88072.8	85688	80924	114369	0.155864	0.587739	-	-	8	32.3	-
1029	Protein transport protein Sec24A	SEC24A	630455	645404	640869	640715	624340	689314	0.02685	0.195609	-	-	19	20.1	-
1030	Protein transport protein Sec24B	SEC24B	125485	126967	123599	119236	120180	121143	-0.060632	0.554998	-	-	15	15.7	-
1032	Chromobox protein homolog 6	CBX6	1560.58	1630.39	1553.89	1263.2	1574.4	1437.67	-0.155855	0.586745	-	-	3	9.2	+
1033	NAD kinase	NADK	122091	128793	126429	129389	123450	121688	-0.0108362	0.0686743	-	-	10	26.5	-
1034	Tyrosyl-DNA phosphodiesterase 2	TDP2	252267	263429	244881	270712	238530	267240	0.0282059	0.165951	-	-	11	32.1	-
1036	Mitochondrial pyruvate carrier 2	MPC2	186131	243718	234076	236939	234060	247209	0.122871	0.594814	-	-	6	43.3	-
1037	Histidine protein methyltransferase 1 homolog	METTL18	72871.7	67188.6	63531.5	69402.1	67474	59857.5	-0.0500688	0.247868	-	-	7	23.7	-
1038	Persulfide dioxygenase ETHE1, mitochondrial	ETHE1	177376	157675	193076	171532	181550	166334	-0.0200011	0.0895357	-	-	7	37	-
1039	Long-chain-fatty-acid--CoA ligase 3	ACSL3	654433	635439	670618	698955	600090	779772	0.0766471	0.370387	-	-	23	41.2	-
1040	DNA-directed RNA polymerase I subunit RPA1	POLR1A	862521	990733	935886	932815	909210	1.0083e+06	0.0322254	0.185772	-	-	52	35.2	-
1041	Pericentrin	PCNT	375592	389592	345217	351140	393180	377785	0.0153889	0.0826734	-	-	59	18.5	-
1042	YEATS domain-containing protein 4	YEATS4	163058	168475	156737	168840	146100	153068	-0.063159	0.408113	-	-	9	35.2	-
1043	tRNA-dihydrouridine(20a/20b) synthase [NAD(P)+]-like	DUS4L	30104.2	33150.3	26905.6	29113.6	29376	27504.7	-0.0636275	0.296589	-	-	5	16.1	-
1044	Zinc finger and BTB domain-containing protein 11	ZBTB11	177770	183636	170429	182355	172980	219155	0.104423	0.545159	-	-	20	17.4	-
1045	CCR4-NOT transcription complex subunit 4	CNOT4	304276	265641	307949	275747	288230	243573	-0.120875	0.713032	-	-	14	25.4	-
1046	STAM-binding protein	STAMBP	589074	607913	571811	603257	584470	632999	0.0414182	0.331368	-	-	17	44.1	-
1047	Cleavage and polyadenylation specificity factor subunit 4	CPSF4	117687	131266	120665	110058	130050	144415	0.0496998	0.194847	-	-	10	46.5	-
1048	Nuclear factor of activated T-cells, cytoplasmic 1	NFATC1	50872.6	55917.3	50548.7	54595.4	54735	58642.7	0.0951122	0.664043	-	-	10	14.5	-
1049	N-acetylserotonin O-methyltransferase-like protein	ASMTL	156824	151602	153129	144732	152790	149263	-0.0471321	0.393303	-	-	15	22.5	-
1050	Phosphatidate cytidylyltransferase 2	CDS2	44390.9	44977.8	41172.2	45881.9	40905	43855.4	0.000603076	0.00273231	-	-	5	13	-
1051	FGFR1 oncogene partner	FGFR1OP	243767	239398	211544	225445	251440	248177	0.0628281	0.370584	-	-	9	27.2	-
1052	Protein phosphatase 1 regulatory subunit 3D	PPP1R3D	34255.1	39562.3	36106.5	37561.6	37596	41471.8	0.0864217	0.490976	-	-	6	26.4	-
1053	Ribonuclease P protein subunit p29	POP4	92024.2	129930	123286	124299	121760	163535	0.249207	0.827716	-	-	4	25.5	-
1054	E3 ubiquitin-protein ligase HERC2	HERC2	538384	537094	528968	523012	522310	553364	-0.00567004	0.0400737	-	-	69	16.3	-
1055	Ras-related protein Rab-3D	RAB3D	56685.1	56617.5	59299.5	58828.1	61974	54406.3	0.0199021	0.104727	-	-	3	14.2	-
1057	Synaptosomal-associated protein 29	SNAP29	587361	571444	515447	552835	526010	500807	-0.0828299	0.592547	-	-	16	65.1	-
1058	Serine/threonine-protein kinase OSR1	OXSR1	771578	899890	937272	933183	884230	870193	0.0472964	0.248698	-	-	14	29	-
1059	Geranylgeranyl pyrophosphate synthase	GGPS1	369965	232866	294817	245998	297750	262552	-0.133787	0.380803	-	-	7	24.3	-
1060	Heat shock 70 kDa protein 4L	HSPA4L	1.37612e+06	1.43495e+06	1.52626e+06	1.44888e+06	1462900	1.39624e+06	-0.00876369	0.0552443	-	-	42	53.4	-
1061	Polypyrimidine tract-binding protein 3	PTBP3	190886	215336	230828	213979	220280	251926	0.107892	0.571639	-	-	10	26.5	-
1062	MLN64 N-terminal domain homolog	STARD3NL	63943.4	88393.6	66409.5	61580.7	84855	57011.6	-0.11113	0.269865	-	-	3	13.2	-
1063	U6 snRNA-associated Sm-like protein LSm8	LSM8	108921	121979	114778	122535	111480	110301	-0.00578262	0.0283867	-	-	5	54.2	-
1064	AP-2 complex subunit alpha-1	AP2A1	1.34282e+06	1.3593e+06	1.39864e+06	1.35315e+06	1360000	1.37444e+06	-0.00446395	0.0331694	-	-	33	37.3	-
1065	Protein Wiz	WIZ	158047	143495	140985	138641	154640	126987	-0.0773174	0.407324	-	-	17	24.3	-
1066	Zinc finger MYM-type protein 6	ZMYM6	28953.2	32596.3	30772.1	30833.5	34106	35592.2	0.122013	0.733318	-	-	8	9.4	-
1069	Tetratricopeptide repeat protein 4	TTC4	429441	337461	351854	366621	368900	346245	-0.0409494	0.176202	-	-	18	46.3	-
1070	Transmembrane protein 50A	TMEM50A	46352.5	43003.6	52861.7	41973.5	58424	41349.7	-0.0184714	0.0452562	-	-	4	21.7	-
1071	Serum deprivation-response protein	SDPR	378241	382340	369392	372125	386680	291095	-0.116967	0.540047	-	-	19	45.9	-
1072	BAG family molecular chaperone regulator 2	BAG2	760035	679076	751954	724882	687700	645899	-0.0898165	0.657826	-	-	15	69.7	-
1073	BAG family molecular chaperone regulator 3	BAG3	79073.6	108258	83626.2	99722	110910	92852.8	0.173542	0.696942	-	-	15	35.8	-
1074			421825	483899	444566	469761	411820	513087	0.0431331	0.191271	-	-	1	2.9	-
1076	Malonyl-CoA decarboxylase, mitochondrial	MLYCD	24518.2	25371.4	23432.3	22234.9	22895	23185.7	-0.101488	0.717671	-	-	4	11.7	-
1077	Quinone oxidoreductase-like protein 1	CRYZL1	437122	412757	413773	426855	411090	373012	-0.0632471	0.448645	-	-	15	38.1	-
1078	Apoptosis-inducing factor 1, mitochondrial	AIFM1	1.50143e+06	1.48775e+06	1.55361e+06	1.52009e+06	1460500	1.47093e+06	-0.0292495	0.248146	-	-	23	41.5	-
1079	Echinoderm microtubule-associated protein-like 2	EML2	291627	265036	278637	265558	277930	272323	-0.033211	0.241665	-	-	11	12.1	-
1080	Serine/threonine-protein kinase LATS1	LATS1	267203	247328	246192	256122	258140	249567	0.00675696	0.0427166	-	-	20	17.3	-
1081	Tetraspanin-13	TSPAN13	73459	75957.8	68105.3	76300.1	64569	91422.9	0.0817263	0.284068	-	-	3	21.1	-
1082	3(2),5-bisphosphate nucleotidase 1	BPNT1	777524	748987	798841	785695	781490	806577	0.0300908	0.249794	-	-	6	17.5	-
1084	N(G),N(G)-dimethylarginine dimethylaminohydrolase 2	DDAH2	115049	115729	106660	105400	123310	111635	0.0103147	0.0486219	-	-	10	43.9	-
1085	Abhydrolase domain-containing protein 16A	ABHD16A	329552	358476	332161	365289	330420	399779	0.099426	0.622721	-	-	18	36.8	-
1087	Uncharacterized protein C6orf47	C6orf47	46085.5	39195	41316.5	38487.7	47399	35491.7	-0.0683219	0.238531	-	-	3	16	-
1088	Thioredoxin domain-containing protein 12	TXNDC12	123304	189907	175509	193950	185060	207401	0.28568	1.03898	-	-	5	34.9	-
1089	Probable tRNA pseudouridine synthase 2	TRUB2	73244.1	73537	66494.9	70625.9	76217	66129.8	-0.00293884	0.0129526	-	-	9	29.3	-
1090	Protein SGT1	ECD	214918	188791	183276	190514	192910	182025	-0.0508794	0.300031	-	-	12	17	-
1091	Pre-mRNA-splicing factor SYF2	SYF2	12825.1	14341.1	13189.8	12930.6	15136	12296.6	-0.0038389	0.0127253	-	-	3	14.4	-
1094	Methyl-CpG-binding domain protein 3	MBD3	311701	276868	257975	259963	291520	245133	-0.0870445	0.43966	-	-	9	35.7	-
1095	DNA topoisomerase 3-beta-1	TOP3B	151824	156559	147394	150980	147950	157024	0.000553387	0.00333114	-	-	18	27.2	-
1096	Diphosphoinositol polyphosphate phosphohydrolase 1	NUDT3	354678	338974	373874	364122	357880	351835	0.0095203	0.0614665	-	-	8	45.9	-
1098	B-cell lymphoma/leukemia 10	BCL10	51413	40327.2	37821.3	39585.6	43914	38445.6	-0.0768695	0.266387	-	-	4	18.9	-
1099	NADH dehydrogenase [ubiquinone] 1 beta subcomplex subunit 10	NDUFB10	133835	157049	134908	151476	160270	160801	0.153737	1.1102	-	-	9	44.2	-
1100	Cleft lip and palate transmembrane protein 1	CLPTM1	702070	673462	679297	714096	652260	665798	-0.0168675	0.116132	-	-	15	25	-
1101	Zinc finger BED domain-containing protein 1	ZBED1	72704.7	74764.1	74148.1	69686.9	79158	74287.7	0.007981	0.041678	-	-	9	13.1	-
1102	Molybdopterin synthase catalytic subunit	MOCS2	240225	173181	224761	208714	216300	160885	-0.121488	0.359841	-	-	11	41	-
1103	Mitochondrial import receptor subunit TOM40 homolog	TOMM40	363306	357412	371415	345343	362130	315344	-0.0967796	0.783093	-	-	7	25.8	-
1104	Peroxisomal membrane protein 11B	PEX11B	19745	17863.8	20667.3	16506.4	20314	20153.9	-0.0364397	0.12941	-	-	6	23.9	-
1105	Serine/threonine-protein kinase PAK 4	PAK4	81938.4	127937	96984	108441	120770	106355	0.151397	0.469776	-	-	11	27.6	-
1106	Serine/threonine-protein kinase Chk2	CHEK2	257054	249968	246600	245125	246650	245866	-0.0307131	0.260309	-	-	19	32.6	-
1107	Amyloid beta A4 precursor protein-binding family A member 3	APBA3	21612	23746.8	21187.6	20623.4	23560	19453	-0.0673907	0.300052	-	-	3	6.1	-
1108	Actin-like protein 6A	ACTL6A	1.07475e+06	996159	1.06413e+06	1.01155e+06	1010000	952778	-0.0756591	0.686348	-	-	16	37.8	-
1110	Histone-lysine N-methyltransferase NSD2	WHSC1	94688	87945.9	93186.9	95394.7	96883	96696.4	0.0678967	0.557601	-	-	14	10.2	-
1111	Molybdopterin synthase catalytic subunit	MOCS2	80016.2	85727.6	81732.8	85458.3	83562	99026.5	0.111639	0.702453	-	-	11	41	-
1114	L-lactate dehydrogenase A chain	LDHA	2.8099e+06	3.79658e+06	2.96934e+06	3.18295e+06	2995300	2.58944e+06	-0.119886	0.44623	-	-	20	37.4	-
1115	Retinal dehydrogenase 1	ALDH1A1	774865	674964	818506	780403	752430	776747	0.0304908	0.158085	-	-	17	40.9	-
1116	Glutamate dehydrogenase 1, mitochondrial	GLUD1	1.71738e+06	1.85421e+06	1.70819e+06	1.83724e+06	1750600	1.71887e+06	0.00779049	0.0487262	-	-	10	22.9	-
1117	Dihydrofolate reductase	DHFR	302553	283776	322941	313710	291110	280732	-0.0376744	0.221428	-	-	12	66.8	-
1118	NADH-cytochrome b5 reductase 3;NADH-cytochrome b5 reductase 3 membrane-bound form;NADH-cytochrome b5 reductase 3 soluble form	CYB5R3	433133	477753	465664	503020	458600	523008	0.108108	0.826951	-	-	12	47.5	-
1119	Glutathione reductase, mitochondrial	GSR	1.62909e+06	1.62131e+06	1.71369e+06	1.73599e+06	1493500	1.6377e+06	-0.030736	0.183715	-	-	21	55.1	-
1121	Cytochrome c oxidase subunit 2	MT-CO2	70185.7	60822.6	66441.8	60507.6	62837	53344.6	-0.161267	0.991818	-	-	5	27.8	-
1122	Superoxide dismutase [Cu-Zn]	SOD1	343732	263491	271677	297632	271070	325369	0.0311129	0.10335	-	-	11	69.5	-
1123	Purine nucleoside phosphorylase	PNP	935986	1.07246e+06	1.09546e+06	1.14257e+06	1058800	1.05218e+06	0.0703583	0.440559	-	-	18	70.9	-
1124	Hypoxanthine-guanine phosphoribosyltransferase	HPRT1	536895	579990	631156	565523	611130	536133	-0.0283352	0.142139	-	-	10	57.8	-
1125	Aspartate aminotransferase, mitochondrial	GOT2	1.78536e+06	1.90993e+06	1.88072e+06	1.94382e+06	1913400	2.00468e+06	0.0724623	0.698505	-	-	28	57.9	-
1126	Tyrosine-protein kinase ABL1	ABL1	611179	577621	594371	617360	559400	615392	0.00613783	0.036702	-	-	28	30.1	-
1127	Phosphoglycerate kinase 1	PGK1	5.09587e+06	6.30774e+06	5.17821e+06	5.6093e+06	5124000	5.12824e+06	-0.0584514	0.270608	-	-	36	72.4	-
1128	Adenylate kinase isoenzyme 1	AK1	509907	528694	514745	531428	503440	483153	-0.0341155	0.260043	-	-	12	52.1	-
1129	Adenosine deaminase	ADA	267288	281167	289224	286965	286220	276297	0.0207361	0.14796	-	-	15	41.3	-
1131	Carbonic anhydrase 1	CA1	40162.3	42392.1	43738.7	45605.3	42962	45311.7	0.0845317	0.605974	-	-	3	17.6	-
1133	Metalloproteinase inhibitor 1	TIMP1	128559	190586	123134	181161	140450	165395	0.160048	0.428945	-	-	5	28	-
1134	Cystatin-C	CST3	4255.16	4966.18	4546.49	3991.55	4807.6	3753.52	-0.138533	0.518247	-	-	3	30.1	+
1136	GTPase NRas	NRAS	199248	208043	262267	220814	224520	280130	0.117765	0.418781	-	-	3	16.4	-
1137	GTPase HRas;GTPase HRas, N-terminally processed	HRAS	294766	300669	311623	307444	317660	323912	0.0652875	0.612162	-	-	4	19.6	-
1140	Low-density lipoprotein receptor	LDLR	99865.4	91982	97848.1	91379.7	100160	85198.5	-0.0683148	0.403032	-	-	14	23.6	-
1141	Transforming growth factor beta-1;Latency-associated peptide	TGFB1	354848	361367	354437	361963	351460	359568	0.00309012	0.0224058	-	-	11	29.7	-
1146	Ig alpha-1 chain C region	IGHA1	12916.5	14571.7	12339	12658.7	18349	11262.1	0.0572287	0.123712	-	-	3	11	-
1148	Hemoglobin subunit zeta	HBZ	1.264e+06	1.41982e+06	1.29932e+06	1.30987e+06	1339900	1.10536e+06	-0.0884646	0.484535	-	-	9	75.4	-
1150	Hemoglobin subunit epsilon	HBE1	886626	1.0178e+06	1.15281e+06	1.17803e+06	1383700	1.17676e+06	0.29424	1.62406	+	-	9	69.4	-
1152	Prelamin-A/C;Lamin-A/C	LMNA	1.41495e+06	1.2801e+06	1.34927e+06	1.34157e+06	1257400	1.29683e+06	-0.0532746	0.421515	-	-	42	59.8	-
1153	Spectrin alpha chain, erythrocytic 1	SPTA1	2.25917e+06	1.97066e+06	2.09873e+06	1.95493e+06	2137100	1.84073e+06	-0.0936439	0.602552	-	-	105	45.8	-
1155	Apolipoprotein E	APOE	53896.9	45753.1	45716.6	43984.6	51303	37823.6	-0.13382	0.517702	-	-	7	24.9	-
1159	Fibronectin;Anastellin;Ugl-Y1;Ugl-Y2;Ugl-Y3	FN1	20783.3	20981.6	19933.3	18931.9	21098	20121	-0.0377004	0.196897	-	-	10	5.3	-
1160	Transferrin receptor protein 1;Transferrin receptor protein 1, serum form	TFRC	2.59958e+06	2.4857e+06	2.71819e+06	2.69582e+06	2655400	2.56868e+06	0.0220325	0.15551	-	-	40	50.4	-
1161	Ferritin light chain	FTL	97964.4	134323	125536	126348	140550	118587	0.116765	0.435107	-	-	8	52.6	-
1162	Ferritin heavy chain;Ferritin heavy chain, N-terminally processed	FTH1	92393.4	121969	111607	115837	113460	123088	0.121058	0.569988	-	-	8	47	-
1168	NADH-ubiquinone oxidoreductase chain 5	MT-ND5	18425.9	24182.9	18785.3	21503.5	19924	19564.8	0.000669763	0.00193901	-	-	3	5.6	-
1171	3-hydroxy-3-methylglutaryl-coenzyme A reductase	HMGCR	128272	129471	120864	117693	118110	122289	-0.0799222	0.697635	-	-	15	19.7	-
1172	Catalase	CAT	1.39346e+06	1.48232e+06	1.67704e+06	1.55996e+06	1445800	1.66269e+06	0.0381482	0.181984	-	-	34	55.6	-
1173	RAF proto-oncogene serine/threonine-protein kinase	RAF1	49956.6	50305.7	46597.7	46056.4	48668	52278.3	0.000310449	0.0014114	-	-	7	10.3	-
1174	Glucosylceramidase	GBA	77041.8	90879.1	85435	92417.9	85157	85559.3	0.0569348	0.31293	-	-	12	30.1	-
1175	Tissue alpha-L-fucosidase	FUCA1	100185	113673	102567	118060	115920	115327	0.144756	1.22462	-	-	7	18.2	-
1176	Fructose-bisphosphate aldolase A	ALDOA	5.2697e+06	8.48542e+06	5.15998e+06	5.99775e+06	5305000	4.92896e+06	-0.185671	0.467958	-	-	3	3.8	-
1178	Cystatin-B	CSTB	555660	479255	626019	558008	512330	575979	-0.00594295	0.0208269	-	-	7	87.8	-
1179	Annexin A1	ANXA1	2.23321e+06	1.77626e+06	1.95335e+06	1.77183e+06	2004100	1.83537e+06	-0.0832183	0.417121	-	-	27	63.6	-
1180	Apolipoprotein B-100;Apolipoprotein B-48	APOB	498843	413059	457536	412651	442640	438873	-0.0779862	0.477383	-	-	12	2.6	-
1181	Glucocorticoid receptor	NR3C1	64256.1	66444.7	62011.3	64665.9	60870	61277.1	-0.0448112	0.303056	-	-	11	22.5	-
1182	Superoxide dismutase [Mn], mitochondrial	SOD2	610530	521922	739145	579599	694820	515126	-0.0610455	0.16598	-	-	11	43.2	-
1183	Ornithine aminotransferase, mitochondrial;Ornithine aminotransferase, hepatic form;Ornithine aminotransferase, renal form	OAT	575255	662954	709444	685100	640690	744117	0.0905568	0.466483	-	-	6	16.4	-
1185	Thymidine kinase, cytosolic	TK1	654146	670519	649710	638151	687380	657107	0.00548308	0.0375201	-	-	15	59.8	-
1190	Glyceraldehyde-3-phosphate dehydrogenase	GAPDH	7.83311e+06	1.18765e+07	7.95005e+06	8.89634e+06	7868400	8.42458e+06	-0.108901	0.304331	-	-	24	70.1	-
1191	Argininosuccinate lyase	ASL	459111	420854	453747	449842	439310	399657	-0.050209	0.334423	-	-	19	40.5	-
1192	High affinity nerve growth factor receptor	NTRK1	20409.9	23159.3	22822.7	22786.1	23961	26565.2	0.142351	0.810972	-	-	3	5.9	-
1193	Calpain small subunit 1	CAPNS1	246512	223423	222093	224177	257010	227103	0.0324041	0.171856	-	-	7	37.7	-
1194	Heat shock protein beta-1	HSPB1	1.14028e+06	1.18828e+06	1.1681e+06	1.17151e+06	1089900	958791	-0.123523	0.844314	-	-	19	75.6	-
1195	Thymidylate synthase	TYMS	647593	603968	680351	648239	619100	605875	-0.0433733	0.304169	-	-	16	61	-
1196	Dolichyl-diphosphooligosaccharide--protein glycosyltransferase subunit 1	RPN1	806810	968747	891837	914679	866650	876835	-0.0013697	0.00640304	-	-	33	57.3	-
1197	Dolichyl-diphosphooligosaccharide--protein glycosyltransferase subunit 2	RPN2	711888	784673	787286	789857	701780	773553	-0.0121731	0.0647671	-	-	19	41.2	-
1198	Guanine nucleotide-binding protein G(i) subunit alpha-2	GNAI2	474355	542071	493960	538898	481860	543809	0.0509619	0.297968	-	-	9	30.7	-
1199	Anion exchange protein 2	SLC4A2	252246	260580	238520	244463	246860	227460	-0.0639136	0.492312	-	-	23	24	-
1200	Sodium/potassium-transporting ATPase subunit alpha-1	ATP1A1	2.27523e+06	2.32167e+06	2.28872e+06	2.22496e+06	2229800	2.20498e+06	-0.0480876	0.484119	-	-	45	39	-
1203	Aldehyde dehydrogenase, mitochondrial	ALDH2	831714	791570	824792	840434	783210	837835	0.00745599	0.0497668	-	-	17	36.4	-
1204	Integrin beta-3	ITGB3	56089.4	55670	54052.4	54782.8	52827	46752	-0.106321	0.690692	-	-	6	7.2	-
1205	Protein S100-A8;Protein S100-A8, N-terminally processed	S100A8	49972.6	53837.7	42264.1	44290.6	89646	40627.2	0.168165	0.254783	-	-	9	60.2	-
1206	Non-histone chromosomal protein HMG-14	HMGN1	373124	315758	355567	344470	340870	338860	-0.0247682	0.137391	-	-	12	59	-
1207	ADP/ATP translocase 2;ADP/ATP translocase 2, N-terminally processed	SLC25A5	1.67802e+06	1.88561e+06	1.84444e+06	1.84661e+06	1816700	1.96118e+06	0.0576458	0.412261	-	-	7	19.8	-
1208	Ubiquitin-like protein ISG15	ISG15	104020	130107	128195	136867	120680	109878	0.0216578	0.0702359	-	-	5	32.1	-
1209	Propionyl-CoA carboxylase alpha chain, mitochondrial	PCCA	114794	124609	113183	121092	116720	116389	0.00767137	0.0439379	-	-	17	26.4	-
1210	Propionyl-CoA carboxylase beta chain, mitochondrial	PCCB	222247	226679	229338	228973	225620	241628	0.0371921	0.297241	-	-	16	35.6	-
1211	Eukaryotic translation initiation factor 2 subunit 1	EIF2S1	1.45356e+06	1.2369e+06	1.4409e+06	1.29517e+06	1320500	1.2244e+06	-0.102331	0.691456	-	-	25	61	-
1212	Non-histone chromosomal protein HMG-17	HMGN2	498630	319848	443569	421820	340040	461065	-0.0324036	0.0682517	-	-	4	41.1	-
1213	Intercellular adhesion molecule 1	ICAM1	247001	199841	233155	208613	218010	210436	-0.0886847	0.50772	-	-	12	30.1	-
1215	60S acidic ribosomal protein P2	RPLP2	150835	228432	171303	203588	195510	226079	0.202813	0.717106	-	-	6	70.4	-
1219	DNA-directed RNA polymerase III subunit RPC4	POLR3D	334956	369996	327404	365546	341360	354090	0.0409709	0.270032	-	-	17	51.3	-
1220	Lupus La protein	SSB	4.86492e+06	5.93983e+06	5.41483e+06	5.62142e+06	5335500	5.59828e+06	0.0339298	0.170747	-	-	44	76	-
1222	Integrin beta-1	ITGB1	938965	887035	1.00611e+06	950088	943040	900981	-0.0179679	0.110638	-	-	25	29.9	-
1223	Protein kinase C beta type	PRKCB	814533	782033	833793	802416	793010	779256	-0.0330353	0.280636	-	-	20	27.9	-
1224	Keratin, type I cytoskeletal 18	KRT18	2.1096e+06	2.17809e+06	2.01764e+06	2.07042e+06	1976100	1.80146e+06	-0.11032	0.876245	-	-	20	47.4	-
1225	Calbindin	CALB1	556213	776033	792413	818963	863640	909033	0.303517	1.32177	+	-	16	42.9	-
1227	Uroporphyrinogen decarboxylase	UROD	387028	321288	351237	317073	357580	330968	-0.0729927	0.407319	-	-	14	39.2	-
1229	Alpha-galactosidase A	GLA	211333	162955	218532	224140	208850	172676	0.0343676	0.095156	-	-	10	26.1	-
1230	Gelsolin	GSN	661007	627728	593792	634237	617820	585581	-0.0342283	0.232703	-	-	9	16.6	-
1231	Retinoblastoma-associated protein	RB1	489109	472838	470431	471608	469240	446690	-0.046099	0.411748	-	-	28	28.3	-
1233	Prothymosin alpha;Prothymosin alpha, N-terminally processed;Thymosin alpha-1	PTMA	173462	150288	148258	164338	149840	184552	0.0778877	0.362319	-	-	6	35.5	-
1234	Cyclin-dependent kinase 1	CDK1	1.06719e+06	989136	1.08559e+06	1.10315e+06	966200	1.14331e+06	0.02957	0.152502	-	-	17	62.6	-
1235	ATP synthase subunit beta, mitochondrial	ATP5B	1.94035e+06	2.21743e+06	2.05647e+06	2.07033e+06	2105600	1.98711e+06	-0.010206	0.057982	-	-	22	54.4	-
1236	Protein S100-A9	S100A9	65401.8	69138.8	61563.1	63559.7	111690	35696.5	-0.0451899	0.0463251	-	-	4	37.7	-
1237	Eukaryotic translation initiation factor 4E	EIF4E	714878	620810	729080	678512	711860	610140	-0.0449382	0.219309	-	-	10	44.2	-
1238	Alpha-enolase	ENO1	1.09602e+07	1.54514e+07	1.13154e+07	1.15589e+07	11307000	1.04776e+07	-0.16159	0.621845	-	-	13	17.5	-
1240	Glycogen phosphorylase, liver form	PYGL	151909	163686	141469	162583	148350	166447	0.063542	0.374102	-	-	19	23.5	-
1241	Glucose-6-phosphate isomerase	GPI	4.51749e+06	4.7193e+06	4.82793e+06	4.7611e+06	4460600	4.49922e+06	-0.0357646	0.270061	-	-	23	40.7	-
1242	DNA polymerase beta	POLB	124049	134438	112680	128479	116440	124300	-0.0050415	0.0219414	-	-	10	26.9	-
1243	Nucleophosmin	NPM1	2.44789e+06	2.82273e+06	1.9676e+06	2.45566e+06	1899000	2.10671e+06	-0.156242	0.528013	-	-	16	53.7	-
1244	Tropomyosin alpha-3 chain	TPM3	638093	886774	715967	772979	898320	825631	0.166976	0.713877	-	-	20	55.6	-
1245	Integrin alpha-V;Integrin alpha-V heavy chain;Integrin alpha-V light chain	ITGAV	309467	287918	306505	312056	311520	299297	0.0304496	0.230544	-	-	18	20.6	-
1246	Lipoprotein lipase	LPL	15648.4	16291.3	15102.1	15354.3	16099	15236.4	-0.010579	0.04916	-	-	3	6.5	-
1247	Beta-hexosaminidase subunit alpha	HEXA	849170	699642	895882	837182	830370	636334	-0.0889666	0.293867	-	-	17	31	-
1249	Epoxide hydrolase 1	EPHX1	389751	362118	413212	376434	391930	366445	-0.0364365	0.234512	-	-	20	40.9	-
1250	Acyl-CoA-binding protein	DBI	37941.1	63766.1	63946.4	84088.4	77839	91172	0.649192	2.00522	+	-	5	62.1	-
1251	L-lactate dehydrogenase B chain	LDHB	2.84606e+06	4.32509e+06	3.01102e+06	3.40032e+06	3009700	2.99438e+06	-0.0914683	0.255476	-	-	18	37.1	-
1252	Major centromere autoantigen B	CENPB	12495.3	12403.5	11888.9	11564.4	11528	11551.5	-0.0862765	0.540957	-	-	3	4.3	-
1253	Phosphoglycerate kinase 2	PGK2	217045	317490	211183	211811	316210	188479	-0.0683785	0.119781	-	-	3	3.8	-
1254	Vitamin K-dependent protein S	PROS1	31761.6	29551.5	30390.4	28890.4	31122	29828.2	-0.0296422	0.164597	-	-	6	12	-
1255	Protein disulfide-isomerase	P4HB	4.49185e+06	4.31184e+06	4.10506e+06	3.91805e+06	3858300	3.43088e+06	-0.205446	1.74788	-	-	41	59.8	-
1256	Acylphosphatase-1	ACYP1	225162	272705	211772	276271	201340	274728	0.0776359	0.224023	-	-	7	66.7	-
1257	Cathepsin D;Cathepsin D light chain;Cathepsin D heavy chain	CTSD	557724	574574	589026	575005	598840	587779	0.0335483	0.28671	-	-	15	43	-
1258	Annexin A2;Putative annexin A2-like protein	ANXA2;ANXA2P2	1.99216e+06	1.9742e+06	2.01697e+06	1.87574e+06	2007500	1.78135e+06	-0.0806555	0.695101	-	-	29	68.4	-
1259	Calpain-1 catalytic subunit	CAPN1	1.84004e+06	2.05893e+06	2.13785e+06	2.14686e+06	2053100	2.14767e+06	0.0750064	0.532932	-	-	37	44.4	-
1260	Tubulin beta chain	TUBB	1.18985e+06	1.48743e+06	1.24159e+06	1.26191e+06	1199300	1.18409e+06	-0.0980706	0.543901	-	-	4	10.1	-
1262	Prosaposin;Saposin-A;Saposin-B-Val;Saposin-B;Saposin-C;Saposin-D	PSAP	170206	153773	155152	169217	171010	171643	0.096866	0.840728	-	-	15	27.3	-
1263	Beta-hexosaminidase subunit beta;Beta-hexosaminidase subunit beta chain B;Beta-hexosaminidase subunit beta chain A	HEXB	607967	605408	603136	587280	631870	569365	-0.0237849	0.168885	-	-	21	36.3	-
1264	Cathepsin L1;Cathepsin L1 heavy chain;Cathepsin L1 light chain	CTSL	187844	155808	179583	167288	160780	145890	-0.14055	0.840698	-	-	6	20.7	-
1265	Profilin-1	PFN1	2.96914e+06	3.94642e+06	3.33044e+06	3.55275e+06	2961100	3.30611e+06	-0.0553678	0.199888	-	-	13	72.9	-
1266	Bisphosphoglycerate mutase	BPGM	113666	117409	108768	115699	112190	102785	-0.040547	0.248686	-	-	12	49	-
1267	Adenine phosphoribosyltransferase	APRT	453292	452387	498527	454914	479830	421689	-0.0504564	0.318867	-	-	10	64.2	-
1268	Bifunctional glutamate/proline--tRNA ligase;Glutamate--tRNA ligase;Proline--tRNA ligase	EPRS	5.79319e+06	6.03102e+06	5.98492e+06	6.10056e+06	5639800	6.71238e+06	0.047772	0.280771	-	-	87	55	-
1269	Cathepsin B;Cathepsin B light chain;Cathepsin B heavy chain	CTSB	325328	317365	323369	330615	316660	283437	-0.0566998	0.377135	-	-	11	34.2	-
1270	Heat shock protein HSP 90-alpha	HSP90AA1	4.08166e+06	5.50867e+06	4.35811e+06	4.61547e+06	4352400	4.38366e+06	-0.0513786	0.19247	-	-	33	27.5	-
1271	Galactose-1-phosphate uridylyltransferase	GALT	14221.8	16668	12988.5	12292.1	14240	11725.3	-0.195039	0.843285	-	-	5	15.6	-
1272	Heterogeneous nuclear ribonucleoproteins C1/C2	HNRNPC	804736	830229	807548	790821	742170	780524	-0.0786766	0.808873	-	-	21	45.1	-
1273	Cytochrome b-c1 complex subunit 6, mitochondrial;Cytochrome b-c1 complex subunit 6	UQCRH;UQCRHL	19655.6	20931.6	19754.8	27107	27848	25643.5	0.417337	3.3138	+	-	4	46.2	-
1274	Laminin subunit beta-1	LAMB1	397240	371300	363116	371601	389020	351826	-0.0248561	0.157114	-	-	34	19	-
1275	Tyrosine-protein kinase Yes	YES1	283223	255770	281248	256591	278370	275029	-0.0175249	0.102586	-	+	5	11.8	-
1279	Fumarate hydratase, mitochondrial	FH	2.43693e+06	2.75428e+06	2.43875e+06	2.52456e+06	2369800	2.26427e+06	-0.0910131	0.639495	-	-	25	60.4	-
1280	DNA excision repair protein ERCC-1	ERCC1	42314.4	41596	41455.1	38971.9	42108	42943.1	-0.0167293	0.0910433	-	-	5	23.1	-
1281	Transcription factor Sp1	SP1	143090	126956	136807	119861	135010	133357	-0.067892	0.418621	-	-	6	6.1	-
1282	Collagen alpha-2(I) chain	COL1A2	19067.4	21630.7	20896.1	21140.6	23102	19251	0.0418498	0.174153	-	-	8	6.6	-
1283	Annexin A6	ANXA6	155441	160660	144659	159524	152380	156704	0.0254854	0.163939	-	-	19	29	-
1285	Complement decay-accelerating factor	CD55	91264.7	100298	91446.4	93162.1	104930	89523.1	0.0213836	0.100473	-	-	7	25.5	-
1286	Multidrug resistance protein 1	ABCB1	17062.1	20183.4	14777.4	13893.5	20175	14304.3	-0.114643	0.286787	-	-	3	2.5	-
1289	Beta-glucuronidase	GUSB	243448	264013	263606	270804	257100	229029	-0.0291658	0.150946	-	-	14	22.4	-
1290	ATP-dependent 6-phosphofructokinase, muscle type	PFKM	519438	594619	546174	602926	542680	603695	0.0758751	0.502459	-	-	22	27.7	-
1291	Heat shock protein HSP 90-beta	HSP90AB1	1.214e+07	1.62016e+07	1.17883e+07	1.22957e+07	11515000	1.1451e+07	-0.172037	0.736289	-	-	22	25.6	-
1292	Signal recognition particle receptor subunit alpha	SRPR	903307	1.11127e+06	930378	1.06025e+06	942600	1.17253e+06	0.10912	0.494089	-	-	27	40.4	-
1293	Asparagine synthetase [glutamine-hydrolyzing]	ASNS	1.64611e+06	1.60639e+06	1.71275e+06	1.67857e+06	1625500	1.75053e+06	0.0255738	0.189024	-	-	28	54.7	-
1294	Synaptophysin	SYP	15254.7	38155.7	15549.4	14577.9	36123	14167.2	-0.0929188	0.0753232	-	-	3	9.3	-
1296	Porphobilinogen deaminase	HMBS	921987	963895	987976	970301	985770	949489	0.0162453	0.121143	-	-	18	54.8	-
1299	Pyruvate dehydrogenase E1 component subunit alpha, somatic form, mitochondrial	PDHA1	793417	785121	778721	835804	789170	748167	0.00825283	0.0524541	-	-	24	54.3	-
1300	Cytochrome c1, heme protein, mitochondrial	CYC1	85922.3	75623.9	75905.6	82602.8	76231	83339.1	0.0298272	0.153512	-	-	7	22.8	-
1301	Receptor-type tyrosine-protein phosphatase C	PTPRC	957783	873658	974018	943197	935080	928387	0.00221993	0.0133094	-	-	40	34.5	-
1302	U2 small nuclear ribonucleoprotein B	SNRPB2	567266	578414	591827	564935	548520	468901	-0.139464	0.987788	-	-	10	41.8	-
1304	Complement factor H	CFH	96124.1	101761	99186.9	100650	101240	98143.3	0.0145698	0.0956931	-	-	17	17.1	-
1305	U1 small nuclear ribonucleoprotein 70 kDa	SNRNP70	650667	634468	671131	620768	658890	765680	0.0589238	0.316294	-	-	23	45.1	-
1306	Integrin alpha-5;Integrin alpha-5 heavy chain;Integrin alpha-5 light chain	ITGA5	461674	350275	427189	378712	427700	338381	-0.111296	0.425611	-	-	15	17.3	-
1307	Nuclear factor 1 C-type	NFIC	131410	130535	132306	133587	137610	131008	0.0285434	0.218198	-	-	8	20.2	-
1308	Vimentin	VIM	3.08829e+06	3.28456e+06	2.97836e+06	3.12387e+06	3201400	2.95492e+06	-0.0106246	0.0636674	-	-	38	66.7	-
1309	40S ribosomal protein S17	RPS17	679549	633373	696929	635533	697550	596094	-0.0609469	0.379313	-	-	10	63	-
1310	Guanine nucleotide-binding protein G(k) subunit alpha	GNAI3	161185	131454	155294	154085	139240	159626	0.0192398	0.0761968	-	-	5	17.8	-
1311	Annexin A5	ANXA5	819076	780749	835369	750304	777070	708359	-0.123757	1.21732	-	-	23	49.7	-
1313	40S ribosomal protein SA	RPSA	465929	523404	525655	519558	541730	534339	0.076821	0.599594	-	-	13	57.3	-
1314	CD63 antigen	CD63	475418	386076	456254	403941	492120	360639	-0.0747363	0.252382	-	-	4	20.5	-
1315	39S ribosomal protein L3, mitochondrial	MRPL3	318977	363130	309430	343763	329890	347645	0.0458197	0.273051	-	-	11	32.5	-
1316	U1 small nuclear ribonucleoprotein A	SNRPA	579159	624994	587298	654395	555430	490942	-0.0841914	0.374199	-	-	11	40.4	-
1317	Fibroblast growth factor 2	FGF2	21804.5	17101.1	21318.6	21206.8	16859	22545.9	0.00669422	0.0165512	-	-	5	29.7	-
1318	Gamma-enolase	ENO2	178451	145624	174455	152486	170930	169501	-0.0124174	0.0484177	-	-	8	24	-
1319	Hemoglobin subunit theta-1	HBQ1	10976.2	10648.4	10956.5	9028	13534	9436.64	-0.0504631	0.125811	-	-	3	22.5	+
1320	3-ketoacyl-CoA thiolase, peroxisomal	ACAA1	397666	419195	438479	415508	424240	406178	-0.00993871	0.0641149	-	-	18	56.1	-
1322	Signal recognition particle 19 kDa protein	SRP19	95345.4	110292	104846	117215	104330	150982	0.247951	1.02109	-	-	6	38.2	-
1323	Glutathione S-transferase P	GSTP1	2.17311e+06	2.2624e+06	2.577e+06	2.48487e+06	2306400	2.3352e+06	0.0263512	0.13669	-	-	12	69.5	-
1324	U1 small nuclear ribonucleoprotein C	SNRPC	23840.6	23009.1	26242.9	22149.4	30457	25189.7	0.0797775	0.274369	-	-	4	30.2	-
1325	Villin-1	VIL1	54617.1	52331	51480.2	51320	52342	48946.7	-0.0541109	0.373138	-	-	9	12.9	-
1326	Galectin-1	LGALS1	703463	642419	653508	640999	668430	695102	0.00404332	0.0238533	-	-	9	71.9	-
1327	Dihydropteridine reductase	QDPR	408421	406047	410183	411852	413290	418983	0.0227333	0.196613	-	-	9	50.8	-
1328	High mobility group protein B1;Putative high mobility group protein B1-like 1	HMGB1;HMGB1P1	5.17885e+06	5.21233e+06	5.45148e+06	5.04646e+06	5536500	5.1257e+06	-0.0130711	0.0817626	-	-	13	38.6	-
1330	Clathrin light chain A	CLTA	106353	164802	128632	158881	175310	149385	0.294682	1.09125	-	-	7	28.4	-
1331	Clathrin light chain B	CLTB	61778.5	57748.6	66665.8	70418.2	85818	70641.4	0.281301	1.6957	+	-	7	24.2	-
1332	Annexin A4	ANXA4	173770	183219	171968	178588	185500	168298	0.00872952	0.0511736	-	-	14	47.3	-
1333	2,3-cyclic-nucleotide 3-phosphodiesterase	CNP	712293	702616	690396	716227	687600	739016	0.0249869	0.197214	-	-	24	41.1	-
1334	Dihydrolipoyl dehydrogenase, mitochondrial	DLD	2.05429e+06	1.98109e+06	1.91965e+06	2.03156e+06	1843600	1.98833e+06	-0.0230342	0.153564	-	-	21	40.5	-
1335	Heterogeneous nuclear ribonucleoprotein A1;Heterogeneous nuclear ribonucleoprotein A1, N-terminally processed;Heterogeneous nuclear ribonucleoprotein A1-like 2	HNRNPA1;HNRNPA1L2	2.01801e+06	2.27388e+06	2.33373e+06	2.359e+06	2075200	2.416e+06	0.0477737	0.243421	-	-	19	60.3	-
1336	U2 small nuclear ribonucleoprotein A	SNRPA1	611009	525303	595729	565082	577950	509723	-0.0666266	0.385335	-	-	12	39.6	-
1337	Pro-cathepsin H;Cathepsin H mini chain;Cathepsin H;Cathepsin H heavy chain;Cathepsin H light chain	CTSH	276702	282221	271848	285761	257720	269063	-0.0331344	0.237353	-	-	9	26.9	-
1338	Cytochrome c oxidase subunit 6C	COX6C	165973	170249	154924	133836	164190	135828	-0.184181	1.14183	-	-	7	50.7	-
1339	Poly [ADP-ribose] polymerase 1	PARP1	2.41799e+06	2.92051e+06	2.48357e+06	2.65218e+06	2399800	2.96234e+06	0.0347956	0.135152	-	-	57	46.8	-
1340	DNA polymerase alpha catalytic subunit	POLA1	987931	936912	992439	1.01082e+06	933110	1.06082e+06	0.0411031	0.279026	-	-	48	31	-
1341	Furin	FURIN	48891.8	46272.7	46960.4	45730.3	51252	41847.6	-0.0384323	0.176075	-	-	8	11	-
1342	Leukotriene A-4 hydrolase	LTA4H	1.31304e+06	1.26925e+06	1.33151e+06	1.45559e+06	1264700	1.34588e+06	0.0529987	0.37154	-	-	27	48.8	-
1343	Fructose-bisphosphate aldolase C	ALDOC	1.89652e+06	1.86788e+06	1.84302e+06	1.88695e+06	1868200	1.72535e+06	-0.0340781	0.26035	-	-	22	59.6	-
1345	Histone H2A type 1-H;Histone H2A type 1-J;Histone H2A type 2-C;Histone H2A.J;Histone H2A type 1;Histone H2A type 2-A;Histone H2A type 1-C;Histone H2A type 1-D;Histone H2A type 1-A;Histone H2A type 1-B/E;Histone H2A type 3;Histone H2A type 2-B	HIST1H2AH;HIST1H2AJ;HIST2H2AC;H2AFJ;HIST1H2AG;HIST2H2AA3;HIST1H2AC;HIST1H2AD;HIST1H2AA;HIST1H2AB;HIST3H2A;HIST2H2AB	345455	308714	320140	285927	331640	235916	-0.203313	0.922855	-	-	3	28.9	-
1346	TCF3 fusion partner	TFPT	11017.7	9981.2	9868.37	9632.26	10390	7867.16	-0.154311	0.628561	-	-	3	13.5	+
1347	F-box/SPRY domain-containing protein 1	FBXO45	55204.3	56680.1	54023	56273	51090	57105.6	-0.0140265	0.0733765	-	-	4	11.5	-
1349	Ataxin-1-like	ATXN1L	25208.6	24646.2	23138.9	24409.6	25041	20305.1	-0.0706734	0.3084	-	-	3	4.8	-
1352	DNA-directed RNA polymerase II subunit GRINL1A	POLR2M	36974.2	32230	27179.1	29189	36654	31446.1	0.018285	0.049667	-	-	5	17.7	-
1354	Chromosome transmission fidelity protein 8 homolog isoform 2	CHTF8	4288.56	3788.45	3472.11	3673.75	3988.8	3015.8	-0.117389	0.370085	-	-	2	5.9	+
1356	Zinc finger protein 865	ZNF865	19979	19837	18449.2	18821.7	19505	18869.5	-0.0259798	0.134126	-	-	4	3	-
1357	Trafficking protein particle complex subunit 2B;Trafficking protein particle complex subunit 2	TRAPPC2B;TRAPPC2	5664.04	12756.1	12678	12106.5	10884	12941.1	0.298841	0.474559	-	-	3	20.7	-
1360	RANBP2-like and GRIP domain-containing protein 1;RANBP2-like and GRIP domain-containing protein 2	RGPD1;RGPD2	37197.5	44173.3	34944.3	35411.7	42810	35124.3	-0.0362643	0.118574	-	-	5	3.9	-
1362	Sulfotransferase 1A4;Sulfotransferase 1A3	SULT1A4;SULT1A3	211684	217778	222919	226621	216410	216017	0.014635	0.102856	-	-	5	24.7	-
1364	Cancer/testis antigen family 45 member A10;Cancer/testis antigen family 45 member A2;Cancer/testis antigen family 45 member A9;Cancer/testis antigen family 45 member A8;Cancer/testis antigen family 45 member A3;Cancer/testis antigen family 45 member A1;Cancer/testis antigen family 45 member A7;Cancer/testis antigen family 45 member A5;Cancer/testis antigen family 45 member A6	CT45A10;CT45A2;CT45A9;CT45A8;CT45A3;CT45A1;CT45A7;CT45A5;CT45A6	245384	261644	258915	258465	254050	240031	-0.0256094	0.179074	-	-	10	67.2	-
1365	Heat shock 70 kDa protein 1A;Heat shock 70 kDa protein 1B	HSPA1A;HSPA1B	5.12672e+06	5.79458e+06	5.07262e+06	5.36197e+06	5122800	5.00215e+06	-0.0444097	0.274026	-	-	21	34.2	-
1367			144537	217267	319504	375166	304730	414558	0.746631	1.69929	+	-	3	7.1	-
1369			47181.2	43995.9	43971.4	40718.5	46756	44648.4	-0.0342351	0.17634	-	-	1	2.2	-
1370			75991.8	59315.8	69943.6	66780	71220	64120.1	-0.0159929	0.0580455	-	-	6	4.2	-
1371	Zinc finger and BTB domain-containing protein 48	ZBTB48	16736.6	17729.2	16997.4	16621.3	17624	17247.9	0.000847887	0.00387595	-	-	6	10.6	-
1372	Adrenodoxin, mitochondrial	FDX1	10065.6	15509.8	10977.4	13240.2	13399	11342.9	0.0772334	0.187196	-	-	4	17.9	-
1373	60 kDa SS-A/Ro ribonucleoprotein	TROVE2	1.23442e+06	1.3137e+06	1.36275e+06	1.3605e+06	1348600	1.42198e+06	0.0798339	0.710139	-	-	25	45	-
1374	Myb-related protein B	MYBL2	28458.5	34039.3	21396.5	23794	26009	20359.6	-0.239373	0.70573	-	-	5	9	-
1376	Ras-related protein R-Ras	RRAS	39284.7	44812.9	41915.6	45174.4	43888	49075.4	0.132987	0.881702	-	-	5	14.7	-
1378	Serine/threonine-protein kinase A-Raf	ARAF	330328	347854	332171	338434	315640	357989	0.000920835	0.00502913	-	-	13	26.7	-
1379	Histone H1.4	HIST1H1E	551639	765045	390566	546882	381940	564648	-0.16097	0.280866	-	-	4	15.5	-
1380	Dihydrolipoyllysine-residue acetyltransferase component of pyruvate dehydrogenase complex, mitochondrial	DLAT	881222	980632	974493	991524	931670	896068	-0.00826524	0.0450248	-	-	23	37.9	-
1381	Nuclear receptor subfamily 2 group F member 6	NR2F6	6497.1	8584.23	7023.22	7256.54	6672.3	6110.14	-0.134982	0.489398	-	-	3	9.4	+
1382	Thioredoxin	TXN	380996	383853	379647	364600	441620	385508	0.0536306	0.308486	-	-	7	58.1	-
1383	Cytochrome c oxidase subunit 5B, mitochondrial	COX5B	172302	196199	173734	172185	199740	246007	0.175545	0.706561	-	-	5	30.2	-
1384	Lysosomal protective protein;Lysosomal protective protein 32 kDa chain;Lysosomal protective protein 20 kDa chain	CTSA	347189	330042	313627	309502	333100	294806	-0.0805841	0.58662	-	-	9	16.4	-
1385	Microsomal glutathione S-transferase 1	MGST1	66917.7	53480.9	64631	59061.5	65490	55404.1	-0.0367178	0.134738	-	-	3	29.9	-
1386	cAMP-dependent protein kinase type I-alpha regulatory subunit;cAMP-dependent protein kinase type I-alpha regulatory subunit, N-terminally processed	PRKAR1A	355200	397314	371614	387036	367570	390008	0.0270935	0.178194	-	-	17	40.9	-
1387	Tissue factor pathway inhibitor	TFPI	31445.6	32398	38200.2	36771.5	36945	36801.4	0.120461	0.685767	-	-	3	14.5	-
1388	Mast/stem cell growth factor receptor Kit	KIT	7675.14	8546.25	7565.97	7452.88	8635	6557.54	-0.0779536	0.269847	-	-	3	2.9	+
1389	Uroporphyrinogen-III synthase	UROS	91044.5	91129.5	90832.1	81531.5	91024	84907.2	-0.0860664	0.67914	-	-	7	28.3	-
1390	S-formylglutathione hydrolase	ESD	1.02049e+06	894621	1.03004e+06	976365	1012700	888316	-0.0328239	0.168912	-	-	12	55	-
1391	60 kDa heat shock protein, mitochondrial	HSPD1	3.50455e+06	3.57266e+06	3.4931e+06	3.34548e+06	3470200	3.0623e+06	-0.0996289	0.858397	-	-	46	67.2	-
1393	78 kDa glucose-regulated protein	HSPA5	4.25825e+06	4.40533e+06	4.33209e+06	4.34913e+06	4002000	3.6015e+06	-0.124843	0.888112	-	-	42	53.7	-
1394	Lysosomal acid phosphatase	ACP2	130102	132309	128622	124014	137550	118259	-0.0447613	0.27153	-	-	10	23.2	-
1395	Heat shock cognate 71 kDa protein	HSPA8	1.46197e+07	1.74297e+07	1.47461e+07	1.47534e+07	14215000	1.39689e+07	-0.119702	0.765793	-	-	41	52.3	-
1396	Solute carrier family 2, facilitated glucose transporter member 1	SLC2A1	128059	145978	133094	143492	132970	134785	0.0159052	0.0846095	-	-	6	12	-
1397	Solute carrier family 2, facilitated glucose transporter member 3;Solute carrier family 2, facilitated glucose transporter member 14	SLC2A3;SLC2A14	356742	333110	365964	354999	348640	332622	-0.0263823	0.179578	-	-	9	16.5	-
1401	Uridine 5-monophosphate synthase;Orotate phosphoribosyltransferase;Orotidine 5-phosphate decarboxylase	UMPS	708229	710170	738404	735916	722100	728690	0.0200847	0.165862	-	-	22	35.8	-
1402	Pyruvate dehydrogenase E1 component subunit beta, mitochondrial	PDHB	849564	904679	915063	932815	903750	945355	0.060124	0.54422	-	-	13	42.9	-
1403	Lipoamide acyltransferase component of branched-chain alpha-keto acid dehydrogenase complex, mitochondrial	DBT	167100	189939	194595	196917	184620	201332	0.0816686	0.522073	-	-	11	26.6	-
1404	Glycogen phosphorylase, brain form	PYGB	328360	333820	327129	331185	337720	306061	-0.0223073	0.154034	-	-	23	30	-
1406	Ras-related protein Ral-A	RALA	394741	434502	400707	419551	406170	432362	0.0334516	0.236176	-	-	6	25.7	-
1407	Ras-related protein Ral-B	RALB	188429	161275	206882	194299	200770	179882	0.0528415	0.226322	-	-	5	19.4	-
1408	Breakpoint cluster region protein	BCR	328583	359822	320777	347778	330390	367638	0.0518359	0.338425	-	-	33	31.5	-
1409	Spectrin beta chain, erythrocytic	SPTB	933508	886064	908046	879638	919460	790887	-0.0772234	0.559516	-	-	84	39	-
1410	Lysosome-associated membrane glycoprotein 1	LAMP1	120293	102853	123039	123013	106660	98180.9	-0.0803037	0.338988	-	-	5	10.6	-
1412	Medium-chain specific acyl-CoA dehydrogenase, mitochondrial	ACADM	674368	635188	670352	705092	611310	679994	0.009866	0.0532303	-	-	24	48	-
1413	DNA topoisomerase 1	TOP1	1.34708e+06	1.39363e+06	1.31176e+06	1.36812e+06	1338400	1.67218e+06	0.104749	0.576659	-	-	35	38.8	-
1414	DNA topoisomerase 2-alpha	TOP2A	796704	849450	815752	860031	799420	1.01263e+06	0.111556	0.629607	-	-	37	24.1	-
1415	Glucose-6-phosphate 1-dehydrogenase	G6PD	1.33197e+06	1.4962e+06	1.48277e+06	1.43813e+06	1429300	1.4714e+06	0.011177	0.0673255	-	-	40	76.5	-
1416	Ubiquitin-like protein 4A	UBL4A	136793	154409	142931	140441	166240	140995	0.0416028	0.19751	-	-	8	56.1	-
1418	Pyruvate carboxylase, mitochondrial	PC	459940	428200	434567	434407	439740	429948	-0.0198161	0.149234	-	-	31	31.3	-
1419	Dystrophin	DMD	109858	103632	95028	96717.7	103570	86993	-0.104034	0.584412	-	-	17	14.9	-
1420	C-1-tetrahydrofolate synthase, cytoplasmic;Methylenetetrahydrofolate dehydrogenase;Methenyltetrahydrofolate cyclohydrolase;Formyltetrahydrofolate synthetase;C-1-tetrahydrofolate synthase, cytoplasmic, N-terminally processed	MTHFD1	1.88801e+06	1.82186e+06	1.896e+06	1.86536e+06	1807100	1.87464e+06	-0.0151663	0.117562	-	-	42	47.5	-
1421	Cation-independent mannose-6-phosphate receptor	IGF2R	2.64777e+06	2.3271e+06	2.61925e+06	2.50748e+06	2583900	2.47792e+06	-0.00251753	0.0134702	-	-	85	33.9	-
1422	Alcohol dehydrogenase class-3	ADH5	2.09747e+06	1.94613e+06	2.1876e+06	2.14227e+06	2080600	2.31932e+06	0.0704099	0.494517	-	-	19	44.7	-
1423	Cyclin-dependent kinase 4	CDK4	218226	222661	232101	230489	236450	242605	0.0764733	0.719307	-	-	10	40.3	-
1424	Serum response factor	SRF	32712.6	32854	30080.8	32214.4	32868	27798.8	-0.045115	0.20604	-	-	3	6.5	-
1425	Ribose-phosphate pyrophosphokinase 2	PRPS2	221226	241475	229983	275306	223450	240022	0.0884107	0.497277	-	-	6	19.2	-
1426	Ornithine decarboxylase	ODC1	5107.04	5553.75	5005.49	5023.22	6079	4614.69	-0.00359415	0.00981878	-	-	4	11.3	+
1427	Polyadenylate-binding protein 1;Polyadenylate-binding protein 3	PABPC1;PABPC3	3.20701e+06	3.18022e+06	3.22172e+06	3.21611e+06	2978000	3.31278e+06	-0.016827	0.111047	-	-	27	36.2	-
1428	Proliferating cell nuclear antigen	PCNA	1.70377e+06	1.60847e+06	1.6553e+06	1.72635e+06	1512800	1.64399e+06	-0.0264558	0.165743	-	-	15	59	-
1429	Neurofilament heavy polypeptide	NEFH	250225	280865	231056	259439	257800	308918	0.115842	0.577596	-	-	21	24.6	-
1431	Histidine--tRNA ligase, cytoplasmic	HARS	1.14815e+06	1.07058e+06	1.24121e+06	1.03627e+06	1161400	1.00135e+06	-0.113413	0.737165	-	-	21	34.6	-
1432	ADP/ATP translocase 1	SLC25A4	84162.8	102381	95436.3	96166.4	97253	114491	0.126948	0.635347	-	-	4	14.1	-
1433	ADP/ATP translocase 3;ADP/ATP translocase 3, N-terminally processed	SLC25A6	244033	264650	284220	274755	276970	291001	0.0902419	0.65721	-	-	4	10.4	-
1434	Inosine-5-monophosphate dehydrogenase 2	IMPDH2	1.81366e+06	1.79619e+06	2.01431e+06	1.83053e+06	1915800	2.02948e+06	0.0390641	0.242073	-	-	26	51.8	-
1435	Nucleoprotein TPR	TPR	4.71429e+06	3.7633e+06	4.45515e+06	4.42061e+06	4132300	3.25547e+06	-0.136819	0.505162	-	-	142	51.8	-
1437	Creatine kinase B-type	CKB	1.90929e+06	2.09848e+06	2.1932e+06	2.22431e+06	2105300	1.95911e+06	0.0207216	0.106692	-	-	22	67.5	-
1438	Low affinity immunoglobulin gamma Fc region receptor II-a;Low affinity immunoglobulin gamma Fc region receptor II-c	FCGR2A;FCGR2C	65864.6	65557.7	55880.2	56058	60242	43262.5	-0.241266	0.992869	-	-	4	21.2	-
1439	Annexin A3	ANXA3	431239	468800	428823	471360	464850	423268	0.0324408	0.201743	-	-	19	54.5	-
1440	Creatine kinase U-type, mitochondrial	CKMT1A	120644	119986	135867	131033	131470	106655	-0.0327322	0.128222	-	-	12	33.8	-
1441	2-oxoisovalerate dehydrogenase subunit alpha, mitochondrial	BCKDHA	156632	142921	163175	161821	147560	151913	-0.00336023	0.0164453	-	-	10	27.4	-
1442	Ski oncogene	SKI	59696.7	74973.8	56029.3	62954.2	62058	56866.9	-0.0582362	0.210036	-	-	9	12.5	-
1443	Ski-like protein	SKIL	8973.6	7532.44	8112.13	7132.6	7478.3	7008.71	-0.1842	1.01753	-	-	4	6.7	+
1444	Alpha-actinin-1	ACTN1	1.83461e+06	1.65053e+06	1.77522e+06	1.74904e+06	1783100	1.60895e+06	-0.0331116	0.207684	-	-	36	40	-
1446	Myosin light chain 4	MYL4	177366	302370	200653	292808	256290	315710	0.37953	1.1409	-	-	8	36	-
1448	Proto-oncogene tyrosine-protein kinase Src	SRC	15559	17249.2	14220	13736.4	15699	14916.9	-0.0821942	0.363565	-	-	6	12.3	-
1449	Xaa-Pro dipeptidase	PEPD	371071	406266	362280	389737	363990	359878	-0.0324401	0.204712	-	-	14	31	-
1450	X-ray repair cross-complementing protein 6	XRCC6	1.90823e+06	2.35579e+06	2.10946e+06	2.28458e+06	2048500	2.26944e+06	0.0545061	0.266816	-	-	38	56.3	-
1451	X-ray repair cross-complementing protein 5	XRCC5	1.94631e+06	2.01417e+06	2.11734e+06	2.10304e+06	1937900	2.12146e+06	0.0196169	0.124321	-	-	37	42.9	-
1452	Uracil-DNA glycosylase	UNG	48254.6	38387.4	43012.3	39547	41965	32174.2	-0.192463	0.807394	-	-	3	13.8	-
1454	Cytochrome c oxidase subunit 4 isoform 1, mitochondrial	COX4I1	596786	469384	507994	474199	544940	407944	-0.144278	0.571676	-	-	10	49.7	-
1456	5-aminolevulinate synthase, nonspecific, mitochondrial	ALAS1	56285.1	54411.6	52164.8	52560.3	52965	51445.9	-0.0525586	0.370312	-	-	11	17.5	-
1457	Platelet glycoprotein Ib beta chain	GP1BB	52380	45870	47781.8	48120	53546	45195.2	0.00685262	0.0271388	-	-	4	19.9	-
1459	Lysosome-associated membrane glycoprotein 2	LAMP2	80466.1	107486	73290.7	96083.8	68542	82497.3	-0.0741512	0.178091	-	-	5	10.5	-
1460	Ribonuclease inhibitor	RNH1	421250	472943	503483	447408	485040	478719	0.016862	0.0822626	-	-	16	45.3	-
1461	Cytochrome b-245 light chain	CYBA	198854	193288	188698	204727	178940	201416	0.00827074	0.0433956	-	-	6	26.2	-
1462	Intercellular adhesion molecule 2	ICAM2	91183.8	84911.6	83558.8	78607.1	89339	73732.4	-0.107094	0.623599	-	-	7	19.6	-
1464	Elongation factor 2	EEF2	8.80999e+06	1.00311e+07	8.91742e+06	9.2225e+06	8642200	8.79231e+06	-0.0564579	0.365156	-	-	55	51	-
1466	Protein disulfide-isomerase A4	PDIA4	3.67029e+06	3.45089e+06	3.58719e+06	3.66768e+06	3476100	3.38616e+06	-0.0245762	0.173874	-	-	46	58.3	-
1469	Translationally-controlled tumor protein	TPT1	553458	531303	547475	531143	594250	552209	0.0381952	0.277773	-	-	9	44.8	-
1470	Delta-aminolevulinic acid dehydratase	ALAD	74196.2	79123.6	75210.6	76779.7	81592	70568.1	0.000593767	0.00275517	-	-	8	29.4	-
1471	Plastin-2	LCP1	3.25126e+06	2.55123e+06	2.85663e+06	2.65494e+06	2963800	2.71007e+06	-0.0506833	0.223796	-	-	29	49.8	-
1472	Plastin-3	PLS3	7813.64	27805.8	9011.62	29824.7	25145	25382.3	1.09377	1.49283	+	-	7	13.7	-
1473	Acylamino-acid-releasing enzyme	APEH	993325	1.01898e+06	995288	987665	974730	863269	-0.0925322	0.738676	-	-	23	34.3	-
1474	Electron transfer flavoprotein subunit alpha, mitochondrial	ETFA	828895	783316	806399	778887	768080	757271	-0.0695996	0.720231	-	-	15	57.4	-
1475	Glycogen [starch] synthase, muscle	GYS1	90523.2	90426.2	84754.2	97416	74021	93416.5	-0.0141811	0.0476442	-	-	13	20.5	-
1476	cAMP-dependent protein kinase type II-alpha regulatory subunit	PRKAR2A	797502	859143	871964	877010	839590	814948	0.0021105	0.0125293	-	-	19	52.5	-
1478	Beta-enolase	ENO3	154324	147168	133835	142417	145130	131844	-0.0525269	0.309002	-	-	6	14.5	-
1479	General transcription factor IIF subunit 2	GTF2F2	533746	523226	524240	535158	496910	485681	-0.0602856	0.518235	-	-	17	73.1	-
1480	CD59 glycoprotein	CD59	101470	86609.3	89307.2	100338	104000	93871.3	0.106571	0.668519	-	-	4	25	-
1482	Bifunctional methylenetetrahydrofolate dehydrogenase/cyclohydrolase, mitochondrial;NAD-dependent methylenetetrahydrofolate dehydrogenase;Methenyltetrahydrofolate cyclohydrolase	MTHFD2	224949	209086	219691	211921	218980	199603	-0.0525696	0.392215	-	-	13	34	-
1483	Macrophage migration inhibitory factor	MIF	193323	246692	250816	269031	267960	313080	0.305323	1.58676	+	-	4	24.3	-
1485	Glucosidase 2 subunit beta	PRKCSH	889467	801681	703557	806211	781240	776465	-0.0122639	0.0520217	-	-	21	35.4	-
1486	Hematopoietic lineage cell-specific protein	HCLS1	534363	531438	486876	535994	490790	510024	-0.0144628	0.087259	-	-	19	35	-
1487	Farnesyl pyrophosphate synthase	FDPS	1.38484e+06	1.23763e+06	1.21643e+06	1.20899e+06	1215200	969689	-0.183121	1.00594	-	-	12	24.1	-
1488	Zinc finger protein RFP	TRIM27	77012	76729.9	75885.7	72569.1	75476	69889.8	-0.0760823	0.622631	-	-	12	31	-
1490	Sodium/potassium-transporting ATPase subunit beta-2	ATP1B2	32898.8	27956	27831.4	26701	28026	23453.5	-0.181483	0.952543	-	-	5	15.5	-
1491	Alcohol dehydrogenase [NADP(+)]	AKR1A1	481450	463479	486221	462393	495250	422723	-0.0548378	0.358651	-	-	20	63.7	-
1492	Pyruvate kinase PKM	PKM	3.6354e+06	3.95362e+06	3.57703e+06	3.86246e+06	3490200	3.94753e+06	0.0165761	0.0887359	-	-	4	9.4	-
1493	Pyruvate kinase PKM	PKM	20213.1	30380	23937.4	25716	25385	26738.1	0.0826215	0.245943	-	-	4	9.4	-
1494	Acylphosphatase-2	ACYP2	23674.6	25462.2	23734.2	25946.7	22345	26213.8	0.0290533	0.125621	-	-	4	37.4	-
1495	Endoplasmin	HSP90B1	3.93241e+06	3.85669e+06	4.02663e+06	4.04189e+06	3661100	3.31974e+06	-0.104657	0.688173	-	-	54	56	-
1496	G2/mitotic-specific cyclin-B1	CCNB1	463451	456926	430636	441840	424780	386278	-0.110321	0.882468	-	-	13	27.7	-
1497	Myosin light chain 6B	MYL6B	34799.8	37553.7	32220.1	34886.2	40563	37209.2	0.107495	0.585687	-	-	5	26	-
1498	Small nuclear ribonucleoprotein-associated proteins B and B;Small nuclear ribonucleoprotein-associated protein N	SNRPB;SNRPN	676826	742778	738888	716457	724670	713921	-0.00103477	0.00639418	-	-	13	52.8	-
1499	Insulin-degrading enzyme	IDE	1.25772e+06	1.3689e+06	1.46103e+06	1.46358e+06	1363200	1.46022e+06	0.0706252	0.485164	-	-	42	39.5	-
1500	Cytochrome c oxidase subunit 6B1	COX6B1	51248.1	60245.5	45895.1	74131.9	67849	63525.4	0.391021	2.1378	+	-	5	53.5	-
1501	POU domain, class 2, transcription factor 1;POU domain, class 2, transcription factor 3	POU2F1;POU2F3	39065.6	28945.2	32674	25986.2	33255	26946.7	-0.221981	0.858089	-	-	3	6.1	-
1502	Heterogeneous nuclear ribonucleoprotein L	HNRNPL	1.91131e+06	1.60858e+06	2.01707e+06	1.8671e+06	1674600	1.92585e+06	-0.0141658	0.0535352	-	-	25	53.8	-
1503	Aspartate--tRNA ligase, cytoplasmic	DARS	2.6599e+06	2.61373e+06	2.50626e+06	2.52181e+06	2517300	2.53636e+06	-0.0379756	0.333802	-	-	37	74.7	-
1504	Junction plakoglobin	JUP	648508	565194	546183	560608	619650	551955	-0.0207525	0.0965281	-	-	23	36.5	-
1505	Cytochrome b-c1 complex subunit 7	UQCRB	309903	306221	272788	316981	325880	295586	0.0793813	0.544257	-	-	8	57.7	-
1506	Serine/threonine-protein kinase B-raf	BRAF	46351.5	49722.4	45635.9	45142.3	47768	51597.1	0.0270455	0.136059	-	-	7	9.8	-
1507	Glutamine synthetase	GLUL	806119	825054	902510	841381	876600	798056	-0.00941906	0.0526488	-	-	18	49.3	-
1508	Aldose reductase	AKR1B1	213598	266037	209179	266265	281480	248910	0.21675	1.21871	-	-	9	34.5	-
1509	Aminopeptidase N	ANPEP	10405.1	12760.3	10696.4	12735.8	12554	12392.4	0.160139	0.836713	-	-	6	6.4	-
1510	Poliovirus receptor	PVR	26473.5	28670.8	27847.5	27973.4	29703	27821.4	0.0430597	0.248504	-	-	3	7.4	-
1512	Eukaryotic peptide chain release factor GTP-binding subunit ERF3A	GSPT1	1.54622e+06	1.43808e+06	1.62491e+06	1.50686e+06	1518600	1.51744e+06	-0.0191113	0.12485	-	-	21	30.6	-
1513	Interferon gamma receptor 1	IFNGR1	36588	20067.6	30433.1	21735.1	30598	17337.2	-0.318183	0.59941	-	-	4	10	-
1514	Arylsulfatase A;Arylsulfatase A component B;Arylsulfatase A component C	ARSA	6201.68	7760.54	6463.39	7136.55	7713.8	6739.44	0.0847299	0.31621	-	-	5	14	+
1516	Ezrin	EZR	2.42427e+06	2.66298e+06	2.28018e+06	2.42708e+06	2298100	2.11432e+06	-0.106628	0.691008	-	-	40	51.4	-
1518	Ubiquitin carboxyl-terminal hydrolase isozyme L3	UCHL3	225970	240462	279881	219785	305200	259141	0.0642773	0.204367	-	-	9	35.7	-
1519	15-hydroxyprostaglandin dehydrogenase [NAD(+)]	HPGD	11767.6	13606.6	12743.5	12457.4	11714	12368.9	-0.0589767	0.284617	-	-	3	17.2	-
1520	Proto-oncogene vav	VAV1	86024.4	85727.6	89635.7	80041.3	93496	86865.2	-0.00805051	0.0390047	-	-	15	18.2	-
1525	NAD(P)H dehydrogenase [quinone] 1	NQO1	448558	471774	439296	449962	432880	405586	-0.0782682	0.649945	-	-	13	48.7	-
1526	N-acetylglucosamine-6-sulfatase	GNS	476706	555511	557767	564770	544820	673963	0.163178	0.881625	-	-	15	32.4	-
1527	Phosphorylase b kinase gamma catalytic chain, liver/testis isoform	PHKG2	73741.9	71243.5	75725.2	73625.6	76280	69585.4	-0.00857339	0.0471899	-	-	8	24.1	-
1528	Zinc finger protein 40	HIVEP1	23667.2	23783.3	23074.3	22455.4	23301	21622.3	-0.0663831	0.427783	-	-	10	4	-
1529	Arylsulfatase B	ARSB	39829.4	36670.9	37625.7	40136.9	37505	33387.1	-0.0429612	0.199988	-	-	5	11.6	-
1530	40S ribosomal protein S2	RPS2	1.63366e+06	1.86401e+06	1.79963e+06	1.82493e+06	1759800	1.96202e+06	0.0671241	0.444439	-	-	18	58	-
1531	Transcription factor 4	TCF4	22411.9	23333.6	17712.4	17713.7	22854	15475.9	-0.188031	0.554983	-	-	4	7.5	-
1532	Beta-galactoside alpha-2,6-sialyltransferase 1	ST6GAL1	87903.1	78192.8	83987	85949.8	79233	84457.2	-0.00176659	0.0086538	-	-	7	18	-
1533	Transcription factor E2-alpha	TCF3	114645	108706	86858.4	90921.3	100430	80621.1	-0.185411	0.783124	-	-	3	4.1	-
1534	Desmoplakin	DSP	57564.9	25171.1	26018.8	40440.1	51056	21808.4	0.0854132	0.0807948	-	-	11	3.5	-
1535	Replication protein A 32 kDa subunit	RPA2	315414	287741	313987	285670	323160	284039	-0.0400134	0.23168	-	-	8	33	-
1536	Mucin-1;Mucin-1 subunit alpha;Mucin-1 subunit beta	MUC1	18096.1	18445	18459.6	18972.4	19820	16811	0.0123254	0.0511263	-	-	3	16.5	-
1538	Erythroid transcription factor	GATA1	37978.4	23156.2	35564.3	31712.8	32550	30795.9	0.00781863	0.0155439	-	-	4	16.7	-
1539	CD44 antigen	CD44	24843.8	46290.5	23922.2	44636	43382	38397.7	0.478125	1.1274	-	-	4	5.9	-
1540	Ribosyldihydronicotinamide dehydrogenase [quinone]	NQO2	486024	449757	476270	497039	436640	468638	-0.0112262	0.0627634	-	-	13	54.1	-
1542	Leukosialin	SPN	417601	339976	277497	326802	383780	268499	-0.0754733	0.177664	-	-	7	20.8	-
1543	Carbonyl reductase [NADPH] 1	CBR1	292915	287564	315896	293856	314310	272680	-0.0264358	0.146547	-	-	16	68.2	-
1544	Ankyrin-1	ANK1	1.63398e+06	1.64886e+06	1.6421e+06	1.64678e+06	1566100	1.72883e+06	0.0037407	0.0239485	-	-	59	34.1	-
1545	Short-chain specific acyl-CoA dehydrogenase, mitochondrial	ACADS	73831.3	82100.5	82980.5	82301.5	82796	84657.3	0.0659057	0.450652	-	-	8	24	-
1548	Beta-galactosidase	GLB1	286787	311156	315231	317881	311590	311088	0.0438096	0.339761	-	-	12	21.7	-
1549	Platelet endothelial cell adhesion molecule	PECAM1	49965.2	48762.4	49705.5	49458.6	51628	53225.3	0.0554637	0.395351	-	-	11	18.4	-
1550	Serine/threonine-protein phosphatase 2B catalytic subunit beta isoform	PPP3CB	65584.8	63979	63663.5	61252.7	65231	55710.4	-0.0877158	0.567665	-	-	5	12.2	-
1551	Cytoplasmic protein NCK1	NCK1	308457	301306	317358	321134	313700	304765	0.0192822	0.144081	-	-	16	37.7	-
1552	GC-rich sequence DNA-binding factor 2	GCFC2	181589	146563	157089	152872	170600	138571	-0.070067	0.289903	-	-	14	21.9	-
1553	Histone H1.5	HIST1H1B	356519	437403	329750	391088	335740	470883	0.088632	0.263578	-	-	9	32.7	-
1554	Histone H1.3	HIST1H1D	121113	146417	85140.7	106668	85584	109352	-0.198943	0.490424	-	-	5	19.5	-
1555	Histone H1.2	HIST1H1C	1.66121e+06	2.20731e+06	1.46378e+06	1.75428e+06	1505300	2.02553e+06	-0.00166577	0.00353049	-	-	6	20.2	-
1557	Epithelial cell adhesion molecule	EPCAM	144590	146135	149027	152578	141120	162727	0.051358	0.337249	-	-	10	34.1	-
1558	NADPH--cytochrome P450 reductase	POR	907838	829969	893546	834187	877650	776494	-0.0813484	0.615905	-	-	32	41.2	-
1559	Tyrosine-protein kinase Fer	FER	118081	114091	119687	106815	110670	116624	-0.0753268	0.6127	-	-	7	18.3	-
1560	Sarcoplasmic/endoplasmic reticulum calcium ATPase 2	ATP2A2	2.21162e+06	2.02387e+06	2.17013e+06	2.11498e+06	2038200	2.07091e+06	-0.0405981	0.321787	-	-	29	22.6	-
1561	1-phosphatidylinositol 4,5-bisphosphate phosphodiesterase gamma-2	PLCG2	39433.6	42049.9	41287.1	42436.5	42306	43063.4	0.0584706	0.416268	-	-	8	6.8	-
1562	Fumarylacetoacetase	FAH	948688	905149	1.05302e+06	1.00521e+06	938300	919011	-0.0203288	0.108664	-	-	18	47.3	-
1563	Stathmin	STMN1	266416	410044	341884	417824	428950	385743	0.296126	1.16798	-	-	14	57.7	-
1564	Y-box-binding protein 3	YBX3	351051	363767	345682	357884	366370	358017	0.0295608	0.24744	-	-	4	10.2	-
1566	Zinc finger X-chromosomal protein;Zinc finger Y-chromosomal protein	ZFX;ZFY	28373.4	29153.9	28705.9	31243.3	27806	42513.7	0.212432	0.743677	-	-	4	8.5	-
1568	Zinc finger protein 22	ZNF22	49417.3	45370.1	46039.4	43607	44223	46185.4	-0.0709445	0.489768	-	-	4	17.4	-
1569	Zinc finger protein 24	ZNF24	92090.2	92561.1	88766.9	83011.7	95511	89599.2	-0.0303359	0.172402	-	-	6	19.6	-
1570	Zinc finger protein with KRAB and SCAN domains 1	ZKSCAN1	15419.6	15772.8	16153.2	16836.2	16787	20799.3	0.193808	1.02909	-	-	5	11.5	-
1573	Alpha-N-acetylgalactosaminidase	NAGA	124038	107538	124292	127257	117860	109953	-0.00254957	0.0103902	-	-	6	17.5	-
1575	High mobility group protein HMG-I/HMG-Y	HMGA1	440537	367158	415719	375469	503370	422873	0.0830886	0.315854	-	-	3	23.4	-
1577	Zinc finger protein 8	ZNF8	28112.8	31135.4	27629.2	28207.7	30254	30119.5	0.0293124	0.145139	-	-	5	9.6	-
1578	Transmembrane protein 11, mitochondrial	TMEM11	66416.7	63548	63981.6	62412.2	59033	60707.7	-0.0906064	0.763249	-	-	4	18.2	-
1579	Aspartate aminotransferase, cytoplasmic	GOT1	1.56749e+06	1.39874e+06	1.55095e+06	1.54131e+06	1532400	1.40967e+06	-0.0101439	0.0551093	-	-	24	65.4	-
1580	Interferon alpha/beta receptor 1	IFNAR1	8868.07	6754.55	9806.65	7154.37	8592.6	7201.59	-0.136002	0.400254	-	-	3	5.9	+
1582	Protein kinase C alpha type	PRKCA	97783.6	98176.9	86881.1	89299.6	81288	80392.8	-0.171752	1.27226	-	-	10	13.4	-
1586	Homeobox protein Hox-B9	HOXB9	54617.1	52052.4	50438.5	53014.2	52314	51529.5	-0.00162332	0.00871242	-	-	5	29.2	-
1587	Homeobox protein Hox-B4	HOXB4	56928.7	54703.8	55001.9	51648	58629	51047.5	-0.0493709	0.278808	-	-	6	23.5	-
1590	NADH dehydrogenase [ubiquinone] 1 beta subcomplex subunit 7	NDUFB7	8068.85	10208.4	8879.63	9368.58	10168	7457.61	-0.0140111	0.0345223	-	-	3	21.2	+
1591	cAMP-dependent protein kinase catalytic subunit alpha	PRKACA	375709	374712	331895	390546	318710	353432	-0.0289864	0.126807	-	-	7	17.1	-
1592	Calpain-2 catalytic subunit	CAPN2	745430	766214	901323	834857	822720	768639	0.0121246	0.0539268	-	-	23	30.6	-
1594	Tyrosine-protein phosphatase non-receptor type 2	PTPN2	363582	379804	355985	344544	363630	346245	-0.0601343	0.536403	-	-	15	39.5	-
1595	S-adenosylmethionine decarboxylase proenzyme;S-adenosylmethionine decarboxylase alpha chain;S-adenosylmethionine decarboxylase beta chain	AMD1	91034.9	95413.9	96129.5	91894.2	92771	86453.7	-0.0600075	0.455017	-	-	7	21.9	-
1596	CTP synthase 1	CTPS1	637817	691973	659585	679633	665720	651592	0.0060757	0.040514	-	-	26	46.2	-
1597	Probable ATP-dependent RNA helicase DDX5	DDX5	2.07014e+06	1.96836e+06	2.04812e+06	1.98185e+06	1896000	2.22302e+06	0.000438504	0.00215853	-	-	34	41.5	-
1598	ATP-dependent 6-phosphofructokinase, liver type	PFKL	584329	564954	627491	578221	581050	664417	0.0359542	0.199029	-	-	21	30.4	-
1599	Ganglioside GM2 activator;Ganglioside GM2 activator isoform short	GM2A	16886.6	14630.2	17111.3	14172.8	17619	12881	-0.131428	0.469662	-	-	4	24.9	-
1600	Galectin-3	LGALS3	2096.2	3002	1962.94	2732.57	2570.8	2477.17	0.164816	0.441182	-	-	3	16	+
1601	26S protease regulatory subunit 6A	PSMC3	1.40633e+06	1.46604e+06	1.4428e+06	1.34552e+06	1401700	1.3331e+06	-0.0808681	0.854851	-	-	28	65.4	-
1602	T-complex protein 1 subunit alpha	TCP1	2.4831e+06	2.7715e+06	2.5545e+06	2.56233e+06	2432700	2.60663e+06	-0.0378828	0.259105	-	-	31	58.6	-
1603	Tyrosine-protein phosphatase non-receptor type 1	PTPN1	920795	931642	909195	937960	884190	887809	-0.0277042	0.228757	-	-	30	65.3	-
1604	TFIIH basal transcription factor complex helicase XPD subunit	ERCC2	240172	311073	242223	282702	246490	281079	0.0380451	0.13285	-	-	21	29.9	-
1605	60S ribosomal protein L35a	RPL35A	879978	941367	825067	857018	768760	866416	-0.0866058	0.586938	-	-	9	53.6	-
1606	Integrin beta-5	ITGB5	181844	185035	174294	189448	174630	173559	-0.0101628	0.0608696	-	-	16	22.3	-
1607	ADP-ribosylation factor 4	ARF4	283734	464459	439096	468346	422570	462437	0.220464	0.63825	-	-	6	35.6	-
1608	60S ribosomal protein L7	RPL7	1.12677e+06	819440	1.11597e+06	1.02671e+06	848050	1.3098e+06	0.0487998	0.104586	-	-	21	61.3	-
1610	Vinculin	VCL	7.29483e+06	6.52624e+06	6.65937e+06	6.557e+06	6870400	5.68669e+06	-0.102498	0.593717	-	-	89	68.1	-
1611	Receptor-type tyrosine-protein phosphatase alpha	PTPRA	119198	138403	121130	132522	125420	131713	0.0438668	0.249465	-	-	13	18	-
1612	Arylamine N-acetyltransferase 1	NAT1	95376.2	108132	97230.9	104417	95417	104044	0.0159576	0.079919	-	-	7	30	-
1614	Protein SON	SON	880818	896468	846934	859600	879500	1.07961e+06	0.0958154	0.507514	-	-	37	16.5	-
1615	Negative elongation factor E	NELFE	408144	384270	414447	427094	422820	489627	0.147964	1.15332	-	-	15	46.8	-
1616	60S ribosomal protein L17	RPL17	658518	689208	711324	612371	656540	703671	-0.0634931	0.445388	-	-	10	41.2	-
1617	Phosphoglycerate mutase 1	PGAM1	3.05457e+06	3.26453e+06	3.19476e+06	3.11753e+06	3156500	2.65972e+06	-0.0945159	0.606027	-	-	15	42.1	-
1618	Regulator of chromosome condensation	RCC1	664954	690282	723677	688086	693460	820435	0.0790012	0.46561	-	-	16	41.3	-
1620	Cyclic AMP-dependent transcription factor ATF-6 alpha;Processed cyclic AMP-dependent transcription factor ATF-6 alpha	ATF6	25383.1	30377.9	25434.8	29268	25640	32436.3	0.103879	0.415762	-	-	5	9.1	-
1621	DNA ligase 1	LIG1	880457	890426	851768	876303	857780	877587	-0.00587609	0.0435636	-	-	4	2.9	-
1623	ATP synthase-coupling factor 6, mitochondrial	ATP5J	64478.4	70897	61594.5	97682.4	81124	88001.1	0.436135	2.92121	+	-	4	37	-
1624	DNA repair protein XRCC1	XRCC1	203737	197514	206388	194749	198460	204197	-0.0245306	0.186469	-	-	15	25.1	-
1625	1-phosphatidylinositol 4,5-bisphosphate phosphodiesterase gamma-1	PLCG1	666635	650308	647117	648294	645490	654110	-0.011823	0.0945595	-	-	33	27.5	-
1627	Nucleolin	NCL	3.34296e+06	3.84855e+06	3.13247e+06	3.32655e+06	3035300	3.55387e+06	-0.0558285	0.255065	-	-	54	47.5	-
1630	DNA-directed RNA polymerase II subunit RPB3	POLR2C	107879	99285.1	115614	104959	114340	101056	-0.0100217	0.0449498	-	-	8	35.6	-
1631	DNA-directed RNA polymerases I, II, and III subunit RPABC1	POLR2E	248948	230821	236991	211471	245300	207279	-0.113624	0.760852	-	-	10	44.8	-
1632	Leukocyte surface antigen CD53	CD53	105684	137756	97639.2	113559	109040	79232.5	-0.178317	0.500037	-	-	3	6.8	-
1633	NADH dehydrogenase [ubiquinone] flavoprotein 2, mitochondrial	NDUFV2	64610.4	72899.4	67392.2	74564.6	81707	84105.8	0.2303	1.78968	-	-	5	22.1	-
1636	Gamma-glutamyltranspeptidase 1;Gamma-glutamyltranspeptidase 1 heavy chain;Gamma-glutamyltranspeptidase 1 light chain;Inactive gamma-glutamyltranspeptidase 2;Putative gamma-glutamyltranspeptidase 3;Putative gamma-glutamyltranspeptidase 3 heavy chain;Putative gamma-glutamyltranspeptidase 3 light chain	GGT1;GGT2;GGT3P	39548.5	33999.7	32673	32372.5	37200	28182.1	-0.124131	0.484249	-	-	3	6	-
1637	TFIIH basal transcription factor complex helicase XPB subunit	ERCC3	522715	590038	562610	582548	546200	739561	0.146502	0.651248	-	-	23	38.7	-
1638	E3 ubiquitin-protein ligase TRIM21	TRIM21	115666	105336	109936	102635	121060	95672.4	-0.0574026	0.256792	-	-	10	22.7	-
1639	Interferon-induced, double-stranded RNA-activated protein kinase	EIF2AK2	162973	175842	172518	175308	172100	182297	0.0512581	0.401689	-	-	11	23	-
1640	Transcription factor E3;Microphthalmia-associated transcription factor;Transcription factor EB;Transcription factor EC	TFE3;MITF;TFEB;TFEC	3642.2	4494.13	3739.78	3863.84	3896.6	3996.2	-0.00830967	0.0252447	-	-	4	5.9	+
1641	Wilms tumor protein	WT1	46888.7	48088.3	45687.1	47177.3	47860	52919	0.0713289	0.461898	-	-	5	13	-
1642	Spermidine synthase	SRM	464887	488573	506284	508882	485900	523393	0.0568276	0.462617	-	-	16	71.9	-
1644	Casein kinase II subunit alpha	CSNK2A2	455249	567354	580784	493144	477300	586765	-0.0397397	0.134513	-	-	19	58	-
1645	Retinoic acid receptor RXR-alpha	RXRA	4942.05	4618.72	4203.15	4354.64	4567	4674.82	-0.0151203	0.0522512	-	-	4	10.1	+
1646	Nuclear factor NF-kappa-B p105 subunit;Nuclear factor NF-kappa-B p50 subunit	NFKB1	348615	355763	354504	354586	347950	330038	-0.0369015	0.30537	-	-	22	29.2	-
1647	Plasma membrane calcium-transporting ATPase 1	ATP2B1	335339	366114	360068	367219	350060	368268	0.0329381	0.240173	-	-	17	17.1	-
1648	Eukaryotic translation initiation factor 2 subunit 2	EIF2S2	1.08677e+06	1.01709e+06	1.14056e+06	1.08533e+06	1135400	1.40995e+06	0.154247	0.788747	-	-	32	75.4	-
1649	Annexin A7	ANXA7	666294	684512	682050	646925	675340	646124	-0.0466961	0.442414	-	-	20	39.9	-
1650	Myeloid cell surface antigen CD33	CD33	5403.95	6190.57	4716.55	4632.1	4876.4	4752.61	-0.185204	0.798691	-	-	3	8.8	+
1651	TATA-box-binding protein;TATA box-binding protein-like protein 2	TBP;TBPL2	53931	51408.6	48703.8	47691.8	45501	45542.8	-0.150098	1.23551	-	-	3	7.8	-
1652	Cyclin-A2	CCNA2	87797.8	92254.3	83389.8	80631.2	95163	81296.6	-0.038246	0.182818	-	-	8	21.8	-
1653	Transcription factor BTF3	BTF3	783077	822351	880006	852452	845010	710257	-0.0491655	0.243107	-	-	3	16	-
1655	Tumor necrosis factor receptor superfamily member 1B;Tumor necrosis factor receptor superfamily member 1b, membrane form;Tumor necrosis factor-binding protein 2	TNFRSF1B	11507	8894.14	9874.07	9719.55	10330	8412.27	-0.0862628	0.292011	-	-	3	8.2	+
1657	Ras-related protein Rab-4A	RAB4A	161781	179264	174769	168583	180400	161684	-0.0145822	0.0791258	-	-	8	42.7	-
1658	Ras-related protein Rab-5A	RAB5A	328073	425841	418254	423621	399230	444200	0.120831	0.562904	-	-	6	41.8	-
1659	Ras-related protein Rab-6A	RAB6A	898094	1.01179e+06	990445	1.0156e+06	941700	1.00652e+06	0.0323477	0.204838	-	-	6	23.1	-
1660	DNA mismatch repair protein Msh3	MSH3	465578	492079	470687	474869	477440	508962	0.0325754	0.250752	-	-	36	31.5	-
1661	Proteasome subunit beta type-1	PSMB1	1.616e+06	1.4793e+06	1.61371e+06	1.53313e+06	1596200	1.54459e+06	-0.0097924	0.0631691	-	-	14	58.1	-
1662	Cation-dependent mannose-6-phosphate receptor	M6PR	175866	224978	158057	192324	165610	175222	-0.0547301	0.170145	-	-	10	36.1	-
1663	Cytochrome c oxidase subunit 5A, mitochondrial	COX5A	88763.7	115395	123590	124951	134640	151837	0.337607	1.50239	+	-	7	37.3	-
1664	Lamin-B1	LMNB1	1.07209e+06	916032	1.00184e+06	974711	944900	923812	-0.0698645	0.48715	-	-	32	48.6	-
1665	Calpastatin	CAST	196418	314140	209550	281572	247490	231895	0.107238	0.265535	-	-	22	31.1	-
1666	Inosine-5-monophosphate dehydrogenase 1	IMPDH1	521215	584383	558945	543418	562840	558607	0.001708	0.010053	-	-	18	44	-
1667	N(4)-(beta-N-acetylglucosaminyl)-L-asparaginase;Glycosylasparaginase alpha chain;Glycosylasparaginase beta chain	AGA	49097.1	49261.2	47753.3	45856.2	52544	43443.9	-0.0472982	0.232511	-	-	3	9.8	-
1668	Ras GTPase-activating protein 1	RASA1	64355	69055.4	68234.5	72355	67073	70553.1	0.0584088	0.409377	-	-	11	12.3	-
1669	Parathymosin	PTMS	2293.21	1547.02	2510.25	2304.61	1600.3	1697.54	-0.169457	0.338151	-	-	3	22.5	+
1670	Cyclin-dependent kinase 11B;Cyclin-dependent kinase 11A	CDK11B;CDK11A	785864	785789	810046	799651	797940	1.00953e+06	0.12161	0.648227	-	-	4	5.2	-
1671	Glutathione S-transferase Mu 3	GSTM3	40764.4	66537.5	41602.3	64119.2	61212	57892.9	0.336605	1.02893	-	-	6	23.1	-
1672	V-type proton ATPase subunit B, brain isoform	ATP6V1B2	943720	911337	1.00545e+06	921515	937000	932296	-0.0344216	0.266774	-	-	22	50.7	-
1673	V-type proton ATPase subunit C 1	ATP6V1C1	932327	800752	819588	823529	811850	792184	-0.0694077	0.47952	-	-	24	50.8	-
1674	Cysteine and glycine-rich protein 1	CSRP1	262373	249186	238168	223635	298550	269307	0.0691823	0.283642	-	-	9	55.4	-
1675	Filamin-A	FLNA	4.82046e+06	4.43956e+06	4.61619e+06	4.47022e+06	4480700	4.34382e+06	-0.0610844	0.534986	-	-	109	49.2	-
1676	Neurofibromin;Neurofibromin truncated	NF1	356838	362556	342188	350451	346940	357209	-0.00919793	0.0658593	-	-	44	15.4	-
1677	Cytoplasmic aconitate hydratase	ACO1	901126	932915	1.02349e+06	975630	965520	952026	0.0199144	0.126132	-	-	35	34.6	-
1678	Tumor necrosis factor alpha-induced protein 3;A20p50;A20p37	TNFAIP3	15265.4	17327.5	13838.3	16262	13923	16114.8	-0.00154334	0.00473077	-	-	4	4.7	-
1679	Transcription initiation factor TFIID subunit 1;Transcription initiation factor TFIID subunit 1-like	TAF1;TAF1L	78709.8	90641.2	83455.3	87850.8	88415	91048.9	0.0827582	0.574813	-	-	19	9.9	-
1682	Midkine	MDK	99619.7	88649.2	97857.6	85392.2	108710	101103	0.0396818	0.157483	-	-	5	43.4	-
1684	Voltage-dependent anion-selective channel protein 1	VDAC1	1.73302e+06	1.62872e+06	1.81368e+06	1.74491e+06	1564500	1.72582e+06	-0.0399363	0.251122	-	-	18	67.5	-
1685	Succinate dehydrogenase [ubiquinone] iron-sulfur subunit, mitochondrial	SDHB	602456	478056	521515	480511	557670	458566	-0.0965445	0.427019	-	-	15	51.8	-
1686	2-oxoisovalerate dehydrogenase subunit beta, mitochondrial	BCKDHB	38822	55948.6	44118.5	50855.1	49112	52045.3	0.146625	0.556711	-	-	5	14	-
1687	Catechol O-methyltransferase	COMT	937242	819419	956262	867115	911960	733247	-0.113645	0.573467	-	-	19	69.2	-
1688	Protein-glutamine gamma-glutamyltransferase 2	TGM2	741004	662975	736894	725240	677530	693608	-0.0290101	0.186194	-	-	27	38.7	-
1689	Methylmalonyl-CoA mutase, mitochondrial	MUT	297883	320015	288987	284154	304100	286472	-0.0514245	0.378473	-	-	25	34.7	-
1690	Oxysterol-binding protein 1	OSBP	896775	869693	940405	919034	897260	930313	0.0216089	0.163052	-	-	31	35.9	-
1691	Protein-L-isoaspartate(D-aspartate) O-methyltransferase	PCMT1	1.12857e+06	1.02629e+06	1.25109e+06	1.03167e+06	1168100	1.09737e+06	-0.0439755	0.215642	-	-	17	73.6	-
1692	rRNA 2-O-methyltransferase fibrillarin	FBL	597648	533045	576900	529435	562090	623153	0.00432126	0.019772	-	-	14	40.5	-
1693	Trifunctional purine biosynthetic protein adenosine-3;Phosphoribosylamine--glycine ligase;Phosphoribosylformylglycinamidine cyclo-ligase;Phosphoribosylglycinamide formyltransferase	GART	2.30406e+06	2.40129e+06	2.36345e+06	2.35515e+06	2332500	2.32355e+06	-0.0116192	0.0899822	-	-	49	55.6	-
1694	Multifunctional protein ADE2;Phosphoribosylaminoimidazole-succinocarboxamide synthase;Phosphoribosylaminoimidazole carboxylase	PAICS	2.86723e+06	3.11208e+06	3.14063e+06	3.00958e+06	3047400	2.80205e+06	-0.041657	0.288435	-	-	30	57.9	-
1697	Non-specific lipid-transfer protein	SCP2	1.07039e+06	939583	1.02035e+06	983715	917860	928754	-0.0970893	0.784042	-	-	9	18.5	-
1699	Ubiquitin-like modifier-activating enzyme 1	UBA1	2.54373e+06	2.5e+06	2.6447e+06	2.57069e+06	2490700	2.50075e+06	-0.023638	0.187968	-	-	41	42.7	-
1700	Nucleoside diphosphate kinase B	NME2	2.76766e+06	3.18773e+06	2.78855e+06	2.79615e+06	2963200	2.48214e+06	-0.0861767	0.468824	-	-	3	10.9	-
1701	Upstream stimulatory factor 1	USF1	56257.5	52152.6	57544.8	57324.1	63726	55375.9	0.0869384	0.526251	-	-	3	10.8	-
1702	Fibroblast growth factor receptor 4	FGFR4	15762.2	15581.8	16167.5	15089.7	15899	16140.2	-0.0120894	0.0580388	-	-	3	4.5	-
1704	NADPH:adrenodoxin oxidoreductase, mitochondrial	FDXR	567585	512020	581392	557953	557260	532206	-0.0100224	0.0572654	-	-	5	12.2	-
1707	Heterogeneous nuclear ribonucleoproteins A2/B1	HNRNPA2B1	1.94663e+06	2.32668e+06	2.04603e+06	2.08769e+06	2003100	2.01642e+06	-0.0453783	0.261826	-	-	24	66.3	-
1708	MHC class II regulatory factor RFX1	RFX1	116400	113861	109869	106934	111960	100351	-0.0924608	0.73142	-	-	13	18.6	-
1709	E3 ubiquitin-protein ligase CBL	CBL	213556	181445	201897	198452	199960	175467	-0.056022	0.290944	-	-	20	30.5	-
1711	Cytochrome b-c1 complex subunit 2, mitochondrial	UQCRC2	706963	699246	701553	730891	633180	744775	-0.00297022	0.01464	-	-	18	46.6	-
1712	Ferrochelatase, mitochondrial	FECH	330488	345371	315279	351370	312560	338137	0.0151203	0.086232	-	-	18	45.9	-
1713	DNA repair protein complementing XP-A cells	XPA	13115.5	11064.7	16060.2	11799.6	15064	9431.94	-0.158418	0.363253	-	-	5	27.1	-
1714	Transcription elongation factor A protein 1	TCEA1	1.04412e+06	884823	1.01266e+06	891039	1087800	841462	-0.0659864	0.260554	-	-	24	62.5	-
1715	Splicing factor, proline- and glutamine-rich	SFPQ	1.37144e+06	1.33572e+06	1.30664e+06	1.23169e+06	1296700	1.10301e+06	-0.147412	1.20557	-	-	29	36.4	-
1716	Tubulin gamma-1 chain;Tubulin gamma-2 chain	TUBG1;TUBG2	247938	250083	264973	246338	260430	247745	-0.0159482	0.108218	-	-	15	30.4	-
1717	Kell blood group glycoprotein	KEL	16412.2	17082.3	14669.1	13568.2	17681	12880	-0.137494	0.485191	-	-	5	8.6	-
1718	Peptidyl-prolyl cis-trans isomerase B	PPIB	1.39101e+06	1.53105e+06	1.4654e+06	1.48526e+06	1385800	1.50616e+06	-0.0032105	0.0185175	-	-	15	57.9	-
1720	NAD-dependent malic enzyme, mitochondrial	ME2	549660	646228	616562	646778	614850	676302	0.0987815	0.676431	-	-	18	34.4	-
1721	Tryptophan--tRNA ligase, cytoplasmic;T1-TrpRS;T2-TrpRS	WARS	2.37853e+06	2.51951e+06	2.44862e+06	2.49342e+06	2436200	2.34666e+06	-0.0139378	0.0992293	-	-	32	58.4	-
1722	40S ribosomal protein S3	RPS3	2.29257e+06	2.49885e+06	2.37095e+06	2.3692e+06	2318100	2.47613e+06	0.000577859	0.00347391	-	-	21	81.1	-
1725	Ribosomal protein S6 kinase beta-1	RPS6KB1	105172	88803.6	110591	94172.7	105710	81564.4	-0.115721	0.460457	-	-	7	18.4	-
1726	Tyrosine-protein kinase JAK1	JAK1	71334.6	76876	72788.4	72620.5	71773	81468.5	0.0297396	0.15935	-	-	8	6.8	-
1728	Nuclear autoantigen Sp-100	SP100	69201.7	78508	67177.6	76799.9	73984	86744.9	0.14449	0.847945	-	-	9	12.6	-
1729	Nuclear transcription factor Y subunit alpha	NFYA	68734.7	54174.8	69131.8	62385.5	64138	52081.9	-0.101611	0.373484	-	-	3	15.7	-
1730	Adenosylhomocysteinase	AHCY	2.44959e+06	2.55081e+06	2.4585e+06	2.47008e+06	2354900	2.3244e+06	-0.0613975	0.575954	-	-	29	53	-
1731	Cofilin-1	CFL1	2.04503e+06	2.54048e+06	2.26242e+06	2.22946e+06	2001900	2.08735e+06	-0.111785	0.6463	-	-	19	65.7	-
1732	Eukaryotic translation initiation factor 4B	EIF4B	2.92064e+06	2.80833e+06	2.72379e+06	2.61102e+06	2858700	2.71797e+06	-0.0463717	0.355685	-	-	43	50.1	-
1733	Plasma membrane calcium-transporting ATPase 4	ATP2B4	495418	549751	480970	498371	504120	489627	-0.0302333	0.193952	-	-	23	19.6	-
1734	Inositol-trisphosphate 3-kinase A	ITPKA	154888	158927	151287	155050	156590	148540	-0.0154369	0.105446	-	-	16	40.3	-
1735	Diacylglycerol kinase alpha	DGKA	19001.4	18856.1	19727.2	18668.3	20061	20043	0.0289159	0.151751	-	-	6	10.6	-
1736	Carnitine O-palmitoyltransferase 2, mitochondrial	CPT2	415123	390260	409690	395700	386490	409945	-0.0274118	0.209447	-	-	22	36.8	-
1737	Thymidylate kinase	DTYMK	632530	489711	635144	584973	570190	518715	-0.0617972	0.239534	-	-	14	59	-
1738	Ribonucleoside-diphosphate reductase large subunit	RRM1	2.88308e+06	2.91685e+06	3.09762e+06	3.11964e+06	2977100	3.12958e+06	0.0526898	0.445128	-	-	40	50.3	-
1740	Rab proteins geranylgeranyltransferase component A 1	CHM	37302.9	38419.7	36895.5	37532.2	36956	36244.3	-0.0242967	0.148263	-	-	3	5.7	-
1742	COUP transcription factor 2;COUP transcription factor 1	NR2F2;NR2F1	75268.5	78121.9	76383.2	70400.8	83907	74686.1	-0.00860215	0.0391621	-	-	6	14.3	-
1743	Elongation factor 1-beta	EEF1B2	412782	382653	385259	384271	402240	410274	0.0198406	0.135751	-	-	7	38.7	-
1744	ATP synthase F(0) complex subunit B1, mitochondrial	ATP5F1	416995	403240	424540	372805	411050	325763	-0.172005	1.11677	-	-	14	44.1	-
1745	Low molecular weight phosphotyrosine protein phosphatase	ACP1	331871	299146	340906	308767	351040	324082	0.0178884	0.090368	-	-	7	46.2	-
1746	Acetyl-CoA acetyltransferase, mitochondrial	ACAT1	2.08279e+06	1.89949e+06	2.03197e+06	1.88272e+06	2021100	1.84768e+06	-0.0644475	0.499011	-	-	24	53.6	-
1747	Cyclin-C	CCNC	72100.5	65968.8	77106.8	75971.2	73715	68632.7	0.0225517	0.107278	-	-	6	21.9	-
1749	DNA-directed RNA polymerase II subunit RPB1	POLR2A	1.83036e+06	1.77e+06	1.8396e+06	1.79443e+06	1741600	1.86478e+06	-0.0107754	0.0765686	-	-	71	36.3	-
1750	Cyclin-dependent kinase 2	CDK2	316329	329604	346974	332186	349320	323086	0.0171576	0.109161	-	-	13	53.7	-
1751	Adenomatous polyposis coli protein	APC	158983	188822	159690	179241	172630	183359	0.0810222	0.48032	-	-	26	11.8	-
1752	Beta-adrenergic receptor kinase 1	ADRBK1	431824	483628	477106	476845	454660	480823	0.0217218	0.135808	-	-	21	29.2	-
1754	DNA replication licensing factor MCM3	MCM3	1.46484e+06	1.66294e+06	1.62112e+06	1.59653e+06	1575400	1.748e+06	0.0516294	0.323437	-	-	49	60.4	-
1755	Nuclear transcription factor Y subunit beta	NFYB	9790.8	7587.95	8670.74	7288.69	10654	9906.41	0.085351	0.213779	-	-	3	12.1	+
1757	3-mercaptopyruvate sulfurtransferase	MPST	183738	183897	180523	160746	189900	173456	-0.0680457	0.444796	-	-	11	42.4	-
1758	40S ribosomal protein S12	RPS12	339764	449799	350117	411558	353190	472114	0.119675	0.401726	-	-	7	53.8	-
1759	Bromodomain-containing protein 2	BRD2	179578	177762	173648	175060	175610	219249	0.0940226	0.476738	-	-	15	21.2	-
1760	Transcriptional repressor protein YY1	YY1	220683	229454	216785	225169	209930	232271	9.24016e-05	0.000522209	-	-	10	18.1	-
1761	DnaJ homolog subfamily B member 1	DNAJB1	807353	884697	788824	841059	784730	822784	-0.0177231	0.108213	-	-	24	52.4	-
1762	ATP synthase subunit alpha, mitochondrial	ATP5A1	2.8417e+06	2.99355e+06	2.59124e+06	2.60964e+06	2542300	2.3072e+06	-0.175374	1.34392	-	-	33	52.8	-
1763	Cathepsin S	CTSS	33173.2	30055.5	31828.9	31154.2	31005	27809.2	-0.0801656	0.466521	-	-	4	11.5	-
1764	Proteasome subunit alpha type-1	PSMA1	1.76068e+06	1.92005e+06	1.73003e+06	1.76227e+06	1782900	1.50625e+06	-0.101814	0.630686	-	-	23	81.7	-
1765	Proteasome subunit alpha type-2	PSMA2	595052	643181	723013	754154	689050	680784	0.118134	0.741862	-	-	13	57.3	-
1766	Proteasome subunit alpha type-3	PSMA3	1.11411e+06	1.40938e+06	1.20428e+06	1.28011e+06	1238700	1.18634e+06	-0.00250249	0.00977308	-	-	18	58.9	-
1767	Proteasome subunit alpha type-4	PSMA4	1.0907e+06	1.16397e+06	1.11996e+06	1.09957e+06	1077200	1.11146e+06	-0.0370226	0.320438	-	-	18	47.1	-
1768	Rhombotin-2	LMO2	60386	48647.6	65165.6	47605.5	61678	69053.6	0.0276349	0.0639264	-	-	5	30.4	-
1770	Moesin	MSN	7.24069e+06	9.07486e+06	7.52979e+06	8.01984e+06	7282100	7.39298e+06	-0.0655098	0.304343	-	-	46	49.4	-
1771	Probable ATP-dependent RNA helicase DDX6	DDX6	1.10038e+06	1.21614e+06	1.24786e+06	1.32356e+06	1138900	1.40629e+06	0.11473	0.642555	-	-	24	61.9	-
1775	Splicing factor U2AF 65 kDa subunit	U2AF2	1.02144e+06	1.06327e+06	1.11531e+06	1.12327e+06	1042800	1.417e+06	0.151484	0.701624	-	-	15	40.6	-
1776	60S ribosomal protein L13	RPL13	1.14123e+06	1.32852e+06	1.08635e+06	1.15607e+06	1046000	1.29937e+06	-0.0226558	0.0827182	-	-	17	53.1	-
1777	Rab proteins geranylgeranyltransferase component A 2	CHML	565926	610688	564585	586159	573950	597945	0.0146635	0.101397	-	-	16	22.1	-
1778	Alpha-1,3-mannosyl-glycoprotein 2-beta-N-acetylglucosaminyltransferase	MGAT1	45019.6	53297.2	43828.9	46212.6	45901	47715	-0.0184138	0.076905	-	-	7	17.3	-
1779	High mobility group protein B2	HMGB2	1.75674e+06	1.63915e+06	1.75975e+06	1.62758e+06	1854300	1.44349e+06	-0.0726838	0.35318	-	-	13	41.6	-
1780	Polypyrimidine tract-binding protein 1	PTBP1	929987	1.02071e+06	961959	998599	906720	978427	-0.0145542	0.0878602	-	-	16	44.1	-
1781	Threonine--tRNA ligase, cytoplasmic	TARS	2.80404e+06	3.48856e+06	3.32959e+06	3.46657e+06	3207400	3.44253e+06	0.0776327	0.403778	-	-	40	54.5	-
1782	Valine--tRNA ligase	VARS	2.36981e+06	2.54038e+06	2.47663e+06	2.48653e+06	2412800	2.54481e+06	0.0114024	0.0787471	-	-	59	47.9	-
1783	Elongation factor 1-gamma	EEF1G	1.65228e+06	2.25646e+06	1.76744e+06	1.9101e+06	1772200	1.89813e+06	-0.0121351	0.0386397	-	-	29	52.6	-
1784	Peptidyl-prolyl cis-trans isomerase FKBP2	FKBP2	152186	123429	165843	142646	141010	132915	-0.0735306	0.295926	-	-	8	38.7	-
1785	Erythrocyte band 7 integral membrane protein	STOM	362210	385314	348075	369819	343710	390140	0.00991395	0.0526975	-	-	11	43.4	-
1786	Adenylate kinase 4, mitochondrial	AK4	127389	119183	106137	108119	122810	105932	-0.0653842	0.315314	-	-	11	40.8	-
1787	14-3-3 protein theta	YWHAQ	1.04749e+06	1.19736e+06	1.17342e+06	1.13412e+06	1265000	1.41794e+06	0.155664	0.904484	-	-	11	38.8	-
1788	Mitogen-activated protein kinase 3	MAPK3	131453	123909	124321	126440	126310	118578	-0.0322135	0.221825	-	-	10	25.6	-
1789	MAP/microtubule affinity-regulating kinase 3	MARK3	427303	437392	429250	426230	412780	487945	0.0325732	0.184221	-	-	20	26.7	-
1791	Aryl hydrocarbon receptor nuclear translocator	ARNT	228034	219301	220773	222055	218600	207899	-0.0432117	0.353094	-	-	16	28.3	-
1792	60S ribosomal protein L10	RPL10	1.3175e+06	1.42639e+06	1.30132e+06	1.34589e+06	1310300	1.6874e+06	0.0943677	0.437084	-	-	10	35	-
1793	Replication protein A 70 kDa DNA-binding subunit;Replication protein A 70 kDa DNA-binding subunit, N-terminally processed	RPA1	761929	705141	758420	761880	753500	762391	0.0343793	0.278673	-	-	28	47.6	-
1794	DNA-(apurinic or apyrimidinic site) lyase;DNA-(apurinic or apyrimidinic site) lyase, mitochondrial	APEX1	551692	634771	612783	585589	587430	624712	0.000674243	0.00343883	-	-	21	61.6	-
1796	Deoxycytidine kinase	DCK	379411	350129	386047	384418	368190	376395	0.0183157	0.121651	-	-	9	37.3	-
1797	CAD protein;Glutamine-dependent carbamoyl-phosphate synthase;Aspartate carbamoyltransferase;Dihydroorotase	CAD	1.98812e+06	2.05131e+06	2.02818e+06	2.04938e+06	2020000	2.11028e+06	0.0262814	0.221326	-	-	71	38.2	-
1798	Calreticulin	CALR	2.21034e+06	2.4041e+06	2.0014e+06	2.08053e+06	1837900	1.45308e+06	-0.31222	1.37341	+	-	26	55.4	-
1799	cAMP-specific 3,5-cyclic phosphodiesterase 4A	PDE4A	15551.5	16631.5	13082.5	14610.1	15806	17011.1	0.0717674	0.269385	-	-	3	4.1	-
1800	Microtubule-associated protein 4	MAP4	3.58125e+06	3.64914e+06	3.40973e+06	3.52059e+06	3461900	3.41284e+06	-0.0331076	0.26727	-	-	23	22	-
1802	Microtubule-associated protein 4	MAP4	26813.9	21009.8	24717.9	25036.2	22086	26204.4	0.0191184	0.0613379	-	-	23	22	-
1804	Calnexin	CANX	3.36849e+06	3.25003e+06	3.24897e+06	3.09631e+06	3106400	2.4642e+06	-0.195209	1.17312	-	-	47	48.2	-
1805	Phosphatidylinositol 3-kinase regulatory subunit alpha	PIK3R1	167728	159220	156168	160397	161080	143072	-0.058025	0.382593	-	-	13	17	-
1807	Proteasome subunit alpha type-5	PSMA5	1.11262e+06	1.13433e+06	1.29106e+06	1.19457e+06	1138300	1.07294e+06	-0.0531383	0.312174	-	-	10	46.9	-
1808	Proteasome subunit beta type-4	PSMB4	482067	574282	508107	567627	527780	522041	0.0509716	0.287824	-	-	9	51.5	-
1809	Proteasome subunit beta type-6	PSMB6	236917	226856	217687	198764	208030	178605	-0.221264	1.8264	-	-	9	40.6	-
1810	Proteasome subunit beta type-5	PSMB5	2.07099e+06	2.16599e+06	2.30183e+06	2.2878e+06	2269300	2.24116e+06	0.0574424	0.477917	-	-	7	27	-
1812	Glutathione S-transferase Mu 2	GSTM2	101096	102839	96670.7	101229	108280	99214.4	0.0379133	0.252658	-	-	4	26.7	-
1813	ATP-binding cassette sub-family D member 3	ABCD3	205769	236403	193389	204800	187510	222002	-0.0473416	0.205896	-	-	17	23.5	-
1814	Tropomodulin-1	TMOD1	142293	115197	120067	112897	124250	114782	-0.0965473	0.507275	-	-	18	57.7	-
1815	Sperm-specific antigen 2	SSFA2	94317.8	96646.2	89437.3	89920.7	100280	97485.7	0.0362291	0.219038	-	-	13	13.2	-
1816	Peroxisome biogenesis factor 2	PEX2	9118.49	9373.29	8638.64	9231.68	8719.8	9093.99	-0.00411736	0.0168928	-	-	3	9.8	+
1817	NADH-ubiquinone oxidoreductase 75 kDa subunit, mitochondrial	NDUFS1	1.18825e+06	1.09197e+06	1.17418e+06	1.13678e+06	1147400	1.12189e+06	-0.019389	0.140768	-	-	31	50.9	-
1818	DNA polymerase delta catalytic subunit	POLD1	914551	882527	937585	892482	883980	952496	-0.00336823	0.0214661	-	-	52	44.9	-
1820	Mitogen-activated protein kinase 1	MAPK1	1.1873e+06	1.14831e+06	1.18785e+06	1.13228e+06	1121800	1.11597e+06	-0.0640678	0.68625	-	-	16	39.2	-
1821	Retinoic acid receptor RXR-beta	RXRB	72156.9	76359.5	71412.5	75842.6	73514	71900.4	0.00896839	0.0520283	-	-	7	17.1	-
1822	DNA repair protein complementing XP-G cells	ERCC5	141271	140876	137215	140000	139670	159560	0.0640741	0.425191	-	-	18	16.6	-
1823	Retinoblastoma-like protein 1	RBL1	30254.2	32310.4	29040.1	30631.4	31447	30909.6	0.0229364	0.121932	-	-	8	9	-
1825	Cytosol aminopeptidase	LAP3	1.75908e+06	1.75769e+06	1.78254e+06	1.75134e+06	1762500	1.69604e+06	-0.0247275	0.212113	-	-	35	68.8	-
1826	Tumor necrosis factor receptor superfamily member 8	TNFRSF8	75565.3	70621.6	70143	70808.7	81495	69373	0.032294	0.157632	-	-	7	15.1	-
1827	General transcription factor IIE subunit 1	GTF2E1	87784	56575.7	68409.2	62346	70706	54027.7	-0.170834	0.487871	-	-	11	25.7	-
1828	Transcription initiation factor IIE subunit beta	GTF2E2	415133	440210	433665	454491	459090	500347	0.132537	1.27984	-	-	14	46.7	-
1829	Proprotein convertase subtilisin/kexin type 6	PCSK6	5309.59	6139.44	6300.64	5788.09	5968.5	5842.28	-0.00840612	0.0289411	-	-	3	6.6	+
1830	Tripeptidyl-peptidase 2	TPP2	1.67366e+06	1.6331e+06	1.77655e+06	1.69254e+06	1660600	1.67171e+06	-0.0158294	0.113676	-	-	56	45.1	-
1831	Inositol monophosphatase 1	IMPA1	671113	628406	640737	651877	622720	605283	-0.04573	0.374529	-	-	18	49.4	-
1832	Tyrosine-protein phosphatase non-receptor type 6	PTPN6	23535.3	30957	22969.9	23653.4	27388	28262	0.0432081	0.125549	-	-	9	15.6	-
1833	SHC-transforming protein 1	SHC1	312552	289776	306334	303365	303450	306409	0.00794328	0.054086	-	-	16	45.9	-
1834	DNA-3-methyladenine glycosylase	MPG	98095.3	105388	103887	106374	104210	93317.9	-0.0180407	0.0940211	-	-	9	40.2	-
1836	AT-rich interactive domain-containing protein 4A	ARID4A	48108.8	54001.5	49571.6	53522.3	50215	60949.2	0.115683	0.632124	-	-	9	10	-
1837	Lysine-specific demethylase 5A	KDM5A	1485.26	1542.01	1408.61	1751.06	1566.5	2748.88	0.408271	1.06892	-	-	9	5.6	+
1838	Transketolase	TKT	2.25779e+06	2.71724e+06	2.31294e+06	2.48598e+06	2514400	2.23477e+06	-0.00754278	0.0310289	-	-	35	51	-
1839	Nitric oxide synthase, endothelial	NOS3	10393	11748.2	10762.8	11515.7	10536	11850.3	0.0432492	0.18819	-	-	5	4.2	-
1840	Serpin B3;Serpin B4	SERPINB3;SERPINB4	80510.8	71544	53449.5	40741.4	71080	37235.5	-0.504524	1.11049	-	-	5	10.5	-
1842	Non-receptor tyrosine-protein kinase TYK2	TYK2	17923.8	19354.9	25841.2	18433.1	18635	18285.1	-0.171089	0.629295	-	-	10	10.1	-
1844	Elongation factor 1-delta	EEF1D	658561	560999	658929	650453	553990	630500	-0.0332122	0.14687	-	-	1	3.2	-
1845	Myristoylated alanine-rich C-kinase substrate	MARCKS	39384.7	40313.6	30759.7	39300.8	43442	32659.9	0.0637426	0.183167	-	-	5	24.1	-
1846	Guanine nucleotide-binding protein subunit alpha-11	GNA11	359540	334112	371614	355808	356460	337291	-0.0204849	0.131449	-	-	9	28.1	-
1847	Delta-1-pyrroline-5-carboxylate dehydrogenase, mitochondrial	ALDH4A1	732154	647751	708039	677428	694290	594619	-0.0879473	0.54634	-	-	24	44.8	-
1848	Phenazine biosynthesis-like domain-containing protein	PBLD	19433.3	19102.4	20546.7	19856.2	20355	18491.8	-0.00977644	0.0444969	-	-	3	14.6	-
1849	Endoplasmic reticulum resident protein 29	ERP29	701314	576286	626009	563135	653100	546205	-0.110934	0.572728	-	-	12	44.4	-
1850	Peroxiredoxin-6	PRDX6	2.25566e+06	2.32678e+06	2.43486e+06	2.28321e+06	2250200	2.18131e+06	-0.0631386	0.574311	-	-	24	86.6	-
1851	Flavin reductase (NADPH)	BLVRB	474748	503443	526794	524657	505690	485173	0.0106331	0.0640782	-	-	11	67	-
1852	Peroxiredoxin-5, mitochondrial	PRDX5	673805	714845	724294	700664	707850	700767	-0.001812	0.0122145	-	-	8	49.4	-
1853	D-dopachrome decarboxylase;D-dopachrome decarboxylase-like protein	DDT;DDTL	336987	361868	383122	361798	326790	356815	-0.0490793	0.307688	-	-	9	63.6	-
1855	Thioredoxin-dependent peroxide reductase, mitochondrial	PRDX3	350998	294722	388354	341199	310930	330245	-0.0658153	0.280458	-	-	10	47.1	-
1856	ATP synthase subunit delta, mitochondrial	ATP5D	55025.6	57789.3	54904.1	53492	52327	48957	-0.116475	0.933345	-	-	3	22.6	-
1857	60S ribosomal protein L12	RPL12	588638	502963	521353	471516	519020	436261	-0.177267	1.16195	-	-	12	73.3	-
1858	Enoyl-CoA hydratase, mitochondrial	ECHS1	1.22155e+06	1.31047e+06	1.32686e+06	1.32807e+06	1271700	1.2679e+06	0.00390389	0.0248056	-	-	19	54.1	-
1859	UMP-CMP kinase	CMPK1	1.32367e+06	975279	1.2359e+06	994556	1168500	897834	-0.20423	0.799757	-	-	12	52.6	-
1860	Phosphatidylethanolamine-binding protein 1;Hippocampal cholinergic neurostimulating peptide	PEBP1	871584	954358	888808	833066	858010	708706	-0.18181	1.26056	-	-	11	62.6	-
1861	Protein disulfide-isomerase A3	PDIA3	2.56714e+06	2.83119e+06	2.55791e+06	2.68562e+06	2428900	2.39167e+06	-0.0843195	0.598791	-	-	39	60.4	-
1862	Serine/threonine-protein phosphatase 2A 65 kDa regulatory subunit A alpha isoform	PPP2R1A	930901	960389	894059	872435	1011000	988010	0.0415553	0.251802	-	-	21	36.2	-
1863	Serine/threonine-protein phosphatase 2A 65 kDa regulatory subunit A beta isoform	PPP2R1B	443441	435180	402768	400680	423670	404477	-0.059618	0.47996	-	-	14	26.6	-
1864	Cell division cycle protein 27 homolog	CDC27	581287	554248	552194	547213	523920	521749	-0.083384	0.855402	-	-	23	30	-
1865	G1/S-specific cyclin-D3	CCND3	18054.6	15047.6	19747.2	14438.3	17711	13065.1	-0.227761	0.832179	-	-	5	13.7	-
1866	Wee1-like protein kinase	WEE1	126953	124066	127777	128874	122970	131205	0.0156904	0.105222	-	-	13	20.4	-
1867	M-phase inducer phosphatase 2	CDC25B	24925.7	28975.5	22632.8	26981.2	27121	25423.7	0.0622194	0.257246	-	-	5	10.6	-
1868	M-phase inducer phosphatase 3	CDC25C	26432	30824.5	27160.1	27919.2	30100	31928.1	0.0926657	0.480605	-	-	8	18.1	-
1869	Peptidyl-prolyl cis-trans isomerase F, mitochondrial	PPIF	707112	560363	666440	611829	574170	538069	-0.160793	0.914654	-	-	9	41.1	-
1870	NK-tumor recognition protein;Putative peptidyl-prolyl cis-trans isomerase	NKTR	94213.5	105618	92618.1	100273	98999	124845	0.142445	0.693177	-	-	11	8.3	-
1871	Glycylpeptide N-tetradecanoyltransferase 1	NMT1	339796	376810	410174	407809	363930	418335	0.0804916	0.432268	-	-	14	30.6	-
1872	Heme oxygenase 2	HMOX2	484673	410795	399530	385759	445960	386664	-0.0860135	0.426995	-	-	14	43	-
1873	Adenylosuccinate synthetase isozyme 2	ADSS	599648	572081	618499	600206	611920	554060	-0.020087	0.127986	-	-	17	42.1	-
1874	Alpha-2-macroglobulin receptor-associated protein	LRPAP1	373263	187226	255848	229910	254770	145110	-0.357614	0.637798	-	-	15	31.7	-
1876	Adenylosuccinate lyase	ADSL	825001	818334	855575	806909	838030	739579	-0.0692894	0.545367	-	-	20	41.9	-
1877	Pyruvate kinase PKLR	PKLR	649976	659678	669213	654229	665300	656149	-0.00226238	0.0167853	-	-	31	54.2	-
1880	Sorcin	SRI	144856	216547	190616	210736	245010	235860	0.342077	1.4033	+	-	8	43.9	-
1882	Leukocyte elastase inhibitor	SERPINB1	622573	692734	660107	673239	654380	678660	0.0235641	0.163672	-	-	17	40.6	-
1883	High affinity cationic amino acid transporter 1	SLC7A1	101967	119976	136959	125365	130080	113157	0.0464208	0.164522	-	-	6	11	-
1884	Aldehyde dehydrogenase X, mitochondrial	ALDH1B1	1.13006e+06	1.30003e+06	1.33028e+06	1.32944e+06	1279800	1.34428e+06	0.0756316	0.500828	-	-	19	35.6	-
1886	DNA-directed RNA polymerase II subunit RPB2	POLR2B	1.10411e+06	1.05409e+06	1.1079e+06	1.12318e+06	1024400	1.14172e+06	0.00895589	0.0539809	-	-	52	48.8	-
1887	Lipocalin-1	LCN1	63488.1	83501.9	63458.4	68392.4	92582	46392.1	-0.0652191	0.10449	-	-	8	35.2	-
1888	Succinate dehydrogenase [ubiquinone] flavoprotein subunit, mitochondrial	SDHA	1.8711e+06	1.88259e+06	1.85831e+06	1.88612e+06	1891300	1.7682e+06	-0.0178387	0.134119	-	-	28	44.4	-
1889	Coronin-1A	CORO1A	164919	171647	153481	167003	155850	152317	-0.044053	0.279634	-	-	14	28.2	-
1890	Rab GDP dissociation inhibitor alpha	GDI1	315254	294784	305280	308133	297070	290042	-0.0318966	0.243986	-	-	10	28.4	-
1891	Protein S100-A7;Protein S100-A7A	S100A7;S100A7A	44995.1	45224.1	45557.1	35772.8	96269	34662.1	0.121586	0.132703	-	-	5	34.7	-
1892	S-adenosylmethionine synthase isoform type-2	MAT2A	1.10113e+06	1.01343e+06	1.187e+06	1.11739e+06	1025900	1.00408e+06	-0.0675484	0.417935	-	-	20	53.2	-
1893	cAMP-dependent protein kinase type I-beta regulatory subunit	PRKAR1B	83255.4	81818.8	87506.9	81783.3	89184	74373.2	-0.045333	0.234819	-	-	7	19.7	-
1894	cAMP-dependent protein kinase type II-beta regulatory subunit	PRKAR2B	400677	381213	406072	397198	391470	364932	-0.0427946	0.325752	-	-	16	45	-
1895	Carbamoyl-phosphate synthase [ammonia], mitochondrial	CPS1	75231.2	152458	73069.4	154765	145700	144612	0.653372	1.48434	+	-	22	17.1	-
1896	Ribonucleoside-diphosphate reductase subunit M2	RRM2	879244	924975	878107	939430	888910	942725	0.046862	0.404959	-	-	19	46	-
1899	Sodium- and chloride-dependent taurine transporter	SLC6A6	225311	13765.2	13429.1	13967.9	14306	14034.7	-1.2975	0.667561	-	-	4	5.6	-
1900	DnaJ homolog subfamily A member 1	DNAJA1	477195	518291	474343	517831	469620	529848	0.0450943	0.288922	-	-	22	57.2	-
1901	RAC-alpha serine/threonine-protein kinase	AKT1	188216	171835	195706	180839	174860	185942	-0.0354459	0.21957	-	-	12	30	-
1902	RAC-beta serine/threonine-protein kinase	AKT2	298755	367440	290174	312212	282230	294881	-0.097951	0.482178	-	-	13	30.1	-
1903	Cytochrome b-c1 complex subunit 1, mitochondrial	UQCRC1	286372	362379	350601	361458	332830	362198	0.086724	0.421533	-	-	15	37.5	-
1904	3-hydroxyisobutyrate dehydrogenase, mitochondrial	HIBADH	569617	516496	618451	534736	573670	521994	-0.0614435	0.355458	-	-	11	39.6	-
1905	Bifunctional purine biosynthesis protein PURH;Phosphoribosylaminoimidazolecarboxamide formyltransferase;IMP cyclohydrolase	ATIC	2.10418e+06	2.15722e+06	2.23925e+06	2.23323e+06	2083700	2.32844e+06	0.0307297	0.208512	-	-	34	63.3	-
1906	Heterogeneous nuclear ribonucleoprotein H3	HNRNPH3	412644	340435	399463	393164	372410	355114	-0.0366781	0.175783	-	-	14	51.4	-
1907	Heterogeneous nuclear ribonucleoprotein H;Heterogeneous nuclear ribonucleoprotein H, N-terminally processed	HNRNPH1	522108	517665	525683	565156	500520	557940	0.0505421	0.370337	-	-	9	23.4	-
1909	14-3-3 protein beta/alpha;14-3-3 protein beta/alpha, N-terminally processed	YWHAB	468897	482615	442467	410409	400890	386776	-0.217982	2.34794	-	-	7	36.1	-
1910	14-3-3 protein sigma	SFN	302265	614893	267822	392337	322270	304990	-0.122766	0.171343	-	-	6	27.3	-
1911	Stress-induced-phosphoprotein 1	STIP1	7.29771e+06	5.44627e+06	5.49953e+06	5.39477e+06	6059900	5.2531e+06	-0.115999	0.448396	-	-	57	69.2	-
1912	Protein S100-A11;Protein S100-A11, N-terminally processed	S100A11	185919	165219	186372	176135	199540	180775	0.0501056	0.282857	-	-	4	34.3	-
1913	Type II inositol 1,4,5-trisphosphate 5-phosphatase	INPP5B	310701	289244	297561	300682	297050	279914	-0.032356	0.236103	-	-	21	21.9	-
1914	Peroxiredoxin-2	PRDX2	1.82961e+06	1.94081e+06	1.72946e+06	1.69107e+06	1721300	1.52589e+06	-0.155811	1.27656	-	-	17	72.7	-
1915	Beta-arrestin-2	ARRB2	6032.75	8674.28	7580.88	8789.03	6910.9	7547.9	0.0695756	0.179197	-	-	7	19.6	+
1916	Glycerol kinase;Putative glycerol kinase 3	GK;GK3P	56563.8	71937.4	58384.1	63823.4	61118	61869.9	0.00757452	0.0270993	-	-	8	17.4	-
1918	Deoxycytidylate deaminase	DCTD	281319	278663	308670	301849	281010	317120	0.0508928	0.323392	-	-	9	53.9	-
1919	Pyrroline-5-carboxylate reductase 1, mitochondrial	PYCR1	454100	455486	450301	448988	459400	435594	-0.0172972	0.136724	-	-	12	40.5	-
1920	ETS-related transcription factor Elf-1	ELF1	124963	138841	129382	125760	140500	126874	-0.000645619	0.00309846	-	-	10	27.9	-
1921	General transcription factor IIH subunit 1	GTF2H1	327584	297946	310265	311395	315080	298376	-0.016274	0.106403	-	-	13	20.4	-
1922	Syntaxin-2	STX2	46407.8	43385.5	43255.4	44242.8	44163	42409.5	-0.0239318	0.139863	-	-	6	25.6	-
1923	Cystathionine gamma-lyase	CTH	547097	580574	557350	611911	564720	561520	0.0441121	0.340656	-	-	13	38.8	-
1924	60S ribosomal protein L9	RPL9	842064	1.00215e+06	926808	963318	910640	1.04588e+06	0.0767736	0.437989	-	-	10	38	-
1925	Long-chain-fatty-acid--CoA ligase 1	ACSL1	263331	230831	250854	247679	251290	241177	-0.00754779	0.0421428	-	-	15	22.2	-
1926	Kinesin-1 heavy chain	KIF5B	1.78557e+06	1.85379e+06	1.7682e+06	1.77587e+06	1735200	1.85811e+06	-0.0105603	0.0737703	-	-	51	51.5	-
1927	Cleavage stimulation factor subunit 2	CSTF2	100929	142535	122013	135085	154550	136655	0.233592	1.02881	-	-	8	16.6	-
1930	Multidrug resistance-associated protein 1	ABCC1	179770	192307	176525	186784	174060	171718	-0.0428161	0.293506	-	-	28	20.9	-
1933	ATP-binding cassette sub-family D member 1	ABCD1	2443.74	4153.96	3026.31	3944.78	3326	3462.92	0.188194	0.451158	-	-	3	4	+
1934	Mannosyl-oligosaccharide 1,2-alpha-mannosidase IA	MAN1A1	134165	116637	127426	122149	127170	116661	-0.0459864	0.271333	-	-	13	18.8	-
1935	Dual specificity protein kinase TTK	TTK	440228	448401	455276	461428	463070	443975	0.0260107	0.216423	-	-	29	34.7	-
1936	DNA replication licensing factor MCM4	MCM4	1.33101e+06	1.45363e+06	1.46549e+06	1.44925e+06	1443600	1.32577e+06	-0.0105858	0.0605687	-	-	44	49	-
1937	DNA replication licensing factor MCM5	MCM5	1.38888e+06	1.5299e+06	1.42039e+06	1.42867e+06	1425700	1.46755e+06	-0.0046344	0.0292694	-	-	49	56.7	-
1938	DNA replication licensing factor MCM7	MCM7	1.76089e+06	1.92714e+06	1.84207e+06	1.82034e+06	1847700	1.83659e+06	-0.00571009	0.0378713	-	-	49	60.5	-
1939	N-acetylgalactosamine-6-sulfatase	GALNS	96720.9	97245.1	84138	86764.8	98466	84272.1	-0.0454733	0.209965	-	-	8	14.4	-
1941	Serine hydroxymethyltransferase, cytosolic	SHMT1	311999	318377	313237	322356	321640	314357	0.0223243	0.185682	-	-	16	37.4	-
1942	Serine hydroxymethyltransferase, mitochondrial	SHMT2	1.43856e+06	1.87236e+06	1.83989e+06	1.86802e+06	1798100	1.83265e+06	0.104269	0.490609	-	-	23	53	-
1944	Bifunctional epoxide hydrolase 2;Cytosolic epoxide hydrolase 2;Lipid-phosphate phosphatase	EPHX2	229034	204578	229775	211443	226590	195610	-0.0666997	0.39284	-	-	14	29.4	-
1945	Heat shock 70 kDa protein 1-like	HSPA1L	10744.3	15144.6	11556.6	12812.1	14414	12042	0.0806517	0.235031	-	-	4	7.2	-
1946	Heat shock 70 kDa protein 4	HSPA4	7.42196e+06	6.55974e+06	7.42231e+06	6.90998e+06	6866900	6.32886e+06	-0.0890061	0.614613	-	-	63	70	-
1947	Mannose-6-phosphate isomerase	MPI	107166	102980	117522	103517	116200	100163	-0.0354404	0.173109	-	-	7	23.6	-
1950	Carbonic anhydrase-related protein	CA8	128793	121937	145884	130206	135040	145505	0.0530791	0.272584	-	-	9	42.4	-
1951	Catenin alpha-1	CTNNA1	518098	537459	545082	571918	566730	454394	-0.014479	0.0568568	-	-	23	34.2	-
1952	Catenin beta-1	CTNNB1	54592.6	59124.9	52758.2	55319.4	52662	45984.4	-0.115392	0.644376	-	-	4	5	-
1953	Polycomb complex protein BMI-1	BMI1	82471.4	74508.4	77571.1	77834.5	76330	72867.1	-0.0462962	0.300072	-	-	3	11	-
1955	Prohibitin	PHB	891350	791465	839709	768450	846620	702055	-0.125053	0.809722	-	-	19	61.8	-
1956	Tyrosine-protein phosphatase non-receptor type 7	PTPN7	230959	256156	214145	220750	223120	224529	-0.0653725	0.40985	-	-	12	35.8	-
1957	Serpin B6	SERPINB6	1.68802e+06	1.70385e+06	1.86248e+06	1.82484e+06	1689000	1.93243e+06	0.0509979	0.320937	-	-	17	49.5	-
1958	Merlin	NF2	229119	227273	217298	226805	218140	208820	-0.043745	0.336569	-	-	18	27.6	-
1959	Radixin	RDX	757536	774249	721465	723430	733690	619197	-0.121538	0.844666	-	-	28	32.8	-
1960	Replication protein A 14 kDa subunit	RPA3	146952	214533	221438	211342	218150	250065	0.241254	0.81305	-	-	6	68.6	-
1961	Replication factor C subunit 4	RFC4	323030	306909	317833	306865	317110	302209	-0.0332049	0.27173	-	-	18	51.5	-
1962	Replication factor C subunit 2	RFC2	600669	529091	581771	520431	556390	515238	-0.103165	0.824389	-	-	15	43.8	-
1963	Replication factor C subunit 1	RFC1	408815	429900	392256	404235	410400	476887	0.0662089	0.38865	-	-	33	28.6	-
1964	60S ribosomal protein L22	RPL22	177834	252452	165910	166056	195450	180061	-0.116659	0.338099	-	-	5	35.9	-
1965	General transcription factor IIF subunit 1	GTF2F1	986208	1.03334e+06	952939	999334	926370	1.11325e+06	0.0285819	0.147476	-	-	27	41	-
1966	Sepiapterin reductase	SPR	304159	323646	310018	294076	349110	325096	0.0430473	0.248399	-	-	10	43.3	-
1967	Cystathionine beta-synthase	CBS	1.00802e+06	1.0447e+06	973164	953579	1000400	874139	-0.0991415	0.795558	-	-	25	49.2	-
1970	Glycogen debranching enzyme;4-alpha-glucanotransferase;Amylo-alpha-1,6-glucosidase	AGL	1.42218e+06	1.33968e+06	1.45429e+06	1.4035e+06	1355300	1.37829e+06	-0.0265967	0.203079	-	-	64	44.1	-
1971	Myosin-9	MYH9	5.68723e+06	5.68074e+06	5.64765e+06	5.59919e+06	5985700	7.1254e+06	0.129417	0.744937	-	-	112	47.5	-
1972	Myosin-10	MYH10	5.53043e+06	5.88087e+06	5.4757e+06	5.60571e+06	5600000	6.86937e+06	0.0920131	0.488583	-	-	116	45.3	-
1973	Coatomer subunit beta	COPB2	1.29772e+06	1.16939e+06	1.4353e+06	1.35627e+06	1221800	1.32042e+06	0.00218788	0.00904641	-	-	42	48.2	-
1974	Sterol O-acyltransferase 1	SOAT1	28730.8	38887.2	39131.6	37614	34355	47238.6	0.160508	0.478929	-	-	6	12.7	-
1975	Alpha-adducin	ADD1	969272	969258	983229	965523	979910	970347	-0.00294994	0.0224207	-	-	21	43.4	-
1976	Beta-adducin	ADD2	397762	453169	399824	452810	404400	441758	0.0555414	0.332308	-	-	21	36	-
1979	Beta-adrenergic receptor kinase 2	ADRBK2	16338.8	18189.4	18040.9	17956.2	17659	17709.2	0.0222405	0.106575	-	-	4	6.1	-
1980	RNA-binding protein FUS	FUS	1.06036e+06	836949	1.03887e+06	905317	1058400	807836	-0.0840913	0.296835	-	-	10	20.6	-
1983	Protein DEK	DEK	676634	750208	700414	718938	723250	906806	0.135761	0.713215	-	-	19	41.9	-
1984	Copper-transporting ATPase 2;WND/140 kDa	ATP7B	71800.5	74562.7	67270.7	71601.6	70574	68239	-0.0209001	0.121268	-	-	12	8.8	-
1985	Transcription factor SOX-6;Transcription factor SOX-5	SOX6;SOX5	1979.93	2085.96	2224.06	2244.34	2488.3	2155.28	0.129993	0.531816	-	-	4	6.7	+
1986	Zinc finger protein 93	ZNF93	29296.8	32998	27167.7	31604.4	29430	38190	0.145199	0.602017	-	-	3	7.1	-
1987	Choline kinase alpha	CHKA	74719.6	67427.6	68817.5	69532.6	72830	63299.9	-0.0377248	0.195825	-	-	8	20	-
1988	Protein phosphatase 1A	PPM1A	241555	211152	220270	213666	223610	190330	-0.101685	0.6207	-	-	15	30.5	-
1989	Hydroxymethylglutaryl-CoA lyase, mitochondrial	HMGCL	422644	378020	411380	388231	399840	388101	-0.0418692	0.307144	-	-	13	44	-
1990	26S protease regulatory subunit 7	PSMC2	1.64164e+06	1.40177e+06	1.62406e+06	1.44585e+06	1535300	1.41662e+06	-0.0830319	0.536803	-	-	35	76.7	-
1991	ADP-ribosylation factor-like protein 2	ARL2	81917.2	98187.4	92545	101385	93709	105725	0.144117	0.897462	-	-	10	59.2	-
1992	ADP-ribosylation factor-like protein 3	ARL3	156260	196773	182764	188107	168230	158001	-0.0561824	0.229075	-	-	9	62.6	-
1994	Dual specificity mitogen-activated protein kinase kinase 2	MAP2K2	543139	509954	566085	549519	514020	551664	-0.00297512	0.0170395	-	-	14	35.8	-
1996	ATP synthase subunit gamma, mitochondrial	ATP5C1	967368	1.20299e+06	968701	1.09792e+06	975290	1.04438e+06	-0.00385512	0.0140413	-	-	14	39.1	-
1997	V-type proton ATPase subunit E 1;V-type proton ATPase subunit E 2	ATP6V1E1;ATP6V1E2	566000	398618	432754	431183	444430	362302	-0.163969	0.587411	-	-	12	38.9	-
1998	Oxygen-dependent coproporphyrinogen-III oxidase, mitochondrial	CPOX	475280	526398	540695	515129	548340	558748	0.0741517	0.534969	-	-	21	47.4	-
2000	60S ribosomal protein L4	RPL4	1.71898e+06	1.7651e+06	1.76573e+06	1.82833e+06	1527200	2.26229e+06	0.0792134	0.263477	-	-	26	55.3	-
2001	7,8-dihydro-8-oxoguanine triphosphatase	NUDT1	109847	104480	102073	99768	113410	98406.4	-0.0244383	0.126189	-	-	5	38.5	-
2002	Lon protease homolog, mitochondrial	LONP1	1.21953e+06	1.35502e+06	1.27597e+06	1.34672e+06	1261000	1.36908e+06	0.0469984	0.337331	-	-	40	36.9	-
2003	Phosphoglucomutase-1	PGM1	5150.98	17165.8	4383.37	20983.5	19961	19598.6	1.46821	1.94052	+	-	4	8.2	-
2005	Bone morphogenetic protein receptor type-1A	BMPR1A	15067.5	13963.4	13915.2	13359.7	14125	14792.9	-0.0229061	0.103536	-	-	3	7.7	-
2007	TGF-beta receptor type-1	TGFBR1	206780	175310	184625	185084	184900	174452	-0.0549468	0.326208	-	-	10	27.2	-
2008	Guanine nucleotide-binding protein-like 1	GNL1	572649	639915	632856	667248	615090	725721	0.120343	0.820285	-	-	24	39.2	-
2009	Tumor necrosis factor receptor superfamily member 3	LTBR	15060.1	13803.8	12882.1	13673.9	14377	13060.4	-0.0202596	0.0818471	-	-	6	13.2	-
2010	DNA-directed RNA polymerase II subunit RPB9	POLR2I	26416	23574.6	28230.2	24457.3	30109	40301.1	0.251799	0.748545	-	-	4	36.8	-
2012	Sterol regulatory element-binding protein 1;Processed sterol regulatory element-binding protein 1	SREBF1	9669.53	9782.74	8531.92	8632.84	10696	9712.86	0.0507254	0.183234	-	-	4	5.3	+
2013	Dihydrolipoyllysine-residue succinyltransferase component of 2-oxoglutarate dehydrogenase complex, mitochondrial	DLST	637880	623178	618584	637591	620650	576017	-0.03646	0.275248	-	-	16	34.7	-
2014	GMP reductase 1	GMPR	613509	618128	647659	655121	646050	649986	0.0545304	0.532778	-	-	10	39.1	-
2015	Phospholipid hydroperoxide glutathione peroxidase, mitochondrial	GPX4	592850	519793	577973	540221	536500	515191	-0.084791	0.664855	-	-	11	56.5	-
2016	Signal recognition particle 14 kDa protein	SRP14	598616	558088	637746	582796	610000	592430	-0.00555293	0.0313693	-	-	8	36.8	-
2017	Nuclear pore glycoprotein p62	NUP62	251863	245356	228018	227999	202990	213452	-0.170772	1.47694	-	-	13	28.2	-
2018	Hippocalcin-like protein 1;Neuron-specific calcium-binding protein hippocalcin	HPCAL1;HPCA	91070	154503	121263	145504	163540	163412	0.39613	1.31943	+	-	4	24.4	-
2019	Squalene synthase	FDFT1	610264	606567	636312	615743	597040	622965	-0.0135094	0.101604	-	-	18	48.9	-
2020	Zinc finger E-box-binding homeobox 1	ZEB1	28562.8	32602.5	28133.3	31578.6	33198	30104.4	0.0895403	0.494869	-	-	7	6.5	-
2021	Phosphatidylinositol N-acetylglucosaminyltransferase subunit A	PIGA	121187	128438	129230	135453	125380	133996	0.059346	0.449444	-	-	8	14.3	-
2022	Transgelin-2	TAGLN2	1.49473e+06	1.53898e+06	1.54553e+06	1.44594e+06	1660800	1.52833e+06	0.0152933	0.0906451	-	-	14	63.8	-
2023	Transaldolase	TALDO1	2.08939e+06	2.07521e+06	1.96608e+06	1.84082e+06	1869100	1.5583e+06	-0.222995	1.68	-	-	23	52.8	-
2024	Alpha-synuclein	SNCA	167579	159021	150347	161757	158580	140347	-0.0514414	0.291613	-	-	3	43.8	-
2025	Electron transfer flavoprotein subunit beta	ETFB	863638	815986	779386	774284	828470	751915	-0.0624757	0.466978	-	-	17	62	-
2026	RNA-binding motif protein, X chromosome;RNA-binding motif protein, X chromosome, N-terminally processed	RBMX	1.03546e+06	1.17878e+06	1.05615e+06	1.13917e+06	1040100	1.28725e+06	0.0808691	0.414473	-	-	10	18.2	-
2027	Breast cancer type 1 susceptibility protein	BRCA1	111879	110282	106470	105731	107520	106627	-0.038667	0.302204	-	-	18	10.2	-
2028	Coilin	COIL	170951	163873	167676	166231	164680	179920	0.0227899	0.150543	-	-	11	20.3	-
2029	Vitamin K-dependent gamma-carboxylase	GGCX	70472.9	85612.8	77934.8	78282.8	79110	85517	0.0572016	0.286656	-	-	9	13.7	-
2030	V-type proton ATPase catalytic subunit A	ATP6V1A	1.10645e+06	1.06306e+06	1.14113e+06	1.11207e+06	1083700	1.04588e+06	-0.0302339	0.23461	-	-	32	58.9	-
2031	Stress-70 protein, mitochondrial	HSPA9	6.1003e+06	6.09071e+06	5.92026e+06	5.77164e+06	5996500	5.21984e+06	-0.0946813	0.738917	-	-	50	59.9	-
2032	Eukaryotic initiation factor 4A-III;Eukaryotic initiation factor 4A-III, N-terminally processed	EIF4A3	601786	560498	597324	580086	584390	577867	-0.0135131	0.0984699	-	-	16	36.5	-
2033	DNA-binding protein SMUBP-2	IGHMBP2	117666	131328	118548	123279	123860	139351	0.0720072	0.436968	-	-	18	18.2	-
2034	40S ribosomal protein S19	RPS19	1.02258e+06	819805	980000	870514	960880	586614	-0.247856	0.70842	-	-	16	69.7	-
2035	60S ribosomal protein L3	RPL3	1.53313e+06	1.94853e+06	1.52142e+06	1.67343e+06	1429600	1.83988e+06	-0.0154196	0.044838	-	-	31	55.3	-
2036	Collagen alpha-1(XV) chain;Restin;Restin-2;Restin-3;Restin-4	COL15A1	21183.3	24728.7	22128.6	24126.6	23315	26616.9	0.123069	0.673374	-	-	4	3.5	-
2037	Collagen alpha-1(XVIII) chain;Endostatin	COL18A1	16083.4	16310.1	16486.5	15849.5	15522	20980.6	0.0850597	0.296571	-	-	3	2.2	-
2038	Dolichyl-diphosphooligosaccharide--protein glycosyltransferase 48 kDa subunit	DDOST	427441	499415	430902	491692	445900	519570	0.102822	0.601722	-	-	12	25.2	-
2039	Acidic leucine-rich nuclear phosphoprotein 32 family member A	ANP32A	782577	598407	513976	564448	622890	622279	-0.0458928	0.125997	-	-	9	31.3	-
2040	Flap endonuclease 1	FEN1	982389	894673	1.05967e+06	1.02938e+06	924290	1.10601e+06	0.0587177	0.288888	-	-	19	58.2	-
2041	Homeobox protein cut-like 1	CUX1	193610	157665	152455	155812	167780	136805	-0.126632	0.5483	-	-	6	4.9	-
2043	Macrophage-capping protein	CAPG	380422	333434	369212	323302	364030	290136	-0.151926	0.869335	-	-	9	27.9	-
2044	Alpha-taxilin	TXLNA	1.00411e+06	1.14498e+06	1.04162e+06	1.06016e+06	1087300	1.04081e+06	0.000888061	0.00487231	-	-	35	54.6	-
2045	T-complex protein 1 subunit zeta	CCT6A	1.4859e+06	1.81685e+06	1.47983e+06	1.51871e+06	1485600	1.41005e+06	-0.109525	0.623228	-	-	22	34.7	-
2046	Nicotinamide N-methyltransferase	NNMT	79476.8	80480.1	76012	78925.9	81276	68316.1	-0.0499463	0.261123	-	-	5	16.3	-
2049	Pre-B-cell leukemia transcription factor 2	PBX2	89520.1	100869	89997.5	91194.1	91568	91953.7	-0.0272717	0.15911	-	-	6	22.3	-
2050	60S ribosomal protein L13a	RPL13A	1.20134e+06	1.21687e+06	1.16525e+06	1.17123e+06	1132000	1.39088e+06	0.0381478	0.188462	-	-	15	50.2	-
2051	ADP-ribosylation factor-like protein 1	ARL1	163207	258316	237124	261938	236960	238105	0.187997	0.580314	-	-	7	50.6	-
2052	ADP-ribosylation factor-like protein 4A	ARL4A	65052.9	61494.5	66491.1	63016.7	58133	68557.5	-0.0276089	0.134671	-	-	3	16	-
2053	DNA mismatch repair protein Mlh1	MLH1	599829	579614	586728	583062	571590	599383	-0.0100755	0.0755631	-	-	32	44.3	-
2056	Ubiquitin carboxyl-terminal hydrolase 8	USP8	689453	726156	681632	717137	668790	753531	0.0275812	0.179483	-	-	34	30	-
2057	Peroxisomal biogenesis factor 19	PEX19	76876.9	93985.4	94564.7	112162	112330	153848	0.501443	2.1572	+	-	8	35.8	-
2058	Malate dehydrogenase, cytoplasmic	MDH1	2.47352e+06	2.35047e+06	2.35984e+06	2.35551e+06	2103900	2.00111e+06	-0.156101	1.26085	-	-	23	57.7	-
2059	Malate dehydrogenase, mitochondrial	MDH2	4.58887e+06	5.90299e+06	4.58419e+06	4.67859e+06	4714200	4.10443e+06	-0.151994	0.69915	-	-	23	71.3	-
2060	Replication factor C subunit 5	RFC5	579223	605064	624329	638849	580700	644743	0.042827	0.299351	-	-	18	58.8	-
2061	Replication factor C subunit 3	RFC3	212971	291831	272047	275379	269690	270218	0.0824002	0.326653	-	-	16	49.7	-
2062	Trifunctional enzyme subunit alpha, mitochondrial;Long-chain enoyl-CoA hydratase;Long chain 3-hydroxyacyl-CoA dehydrogenase	HADHA	2.41246e+06	2.78653e+06	2.62808e+06	2.65016e+06	2576400	2.77453e+06	0.0335637	0.201942	-	-	43	55.3	-
2063	Eukaryotic translation initiation factor 2 subunit 3;Putative eukaryotic translation initiation factor 2 subunit 3-like protein	EIF2S3;EIF2S3L	1.32548e+06	1.34198e+06	1.38611e+06	1.37768e+06	1280300	1.36777e+06	-0.0104587	0.0717419	-	-	24	54	-
2065	Centrin-2;Centrin-1	CETN2;CETN1	94867.7	66225.5	53804.6	63444.9	67031	56428.2	-0.164762	0.394986	-	-	4	20.9	-
2066	Eukaryotic translation initiation factor 2D	EIF2D	364242	391074	376998	383995	376780	403491	0.040151	0.314956	-	-	19	37	-
2067	Protein BUD31 homolog	BUD31	171994	186141	222957	196449	213490	191364	0.0563753	0.234254	-	-	9	42.4	-
2068	N-alpha-acetyltransferase 10	NAA10	918402	775897	844038	841371	795610	789882	-0.0619529	0.394376	-	-	10	49.1	-
2069	Lysine-specific demethylase 5C	KDM5C	386475	384312	401942	384693	396110	352681	-0.0505554	0.372424	-	-	29	23.4	-
2070	Protein phosphatase inhibitor 2;Protein phosphatase inhibitor 2-like protein 3	PPP1R2;PPP1R2P3	74698.3	77070.1	65141.9	76637.3	77763	70719.4	0.0561352	0.28891	-	-	5	28.8	-
2071	Tyrosine-protein kinase CSK	CSK	400730	460755	413963	448428	427730	497293	0.106514	0.681886	-	-	18	45.1	-
2072	Patatin-like phospholipase domain-containing protein 4	PNPLA4	29331.9	27077.5	28392.6	26905.8	28222	30209.7	0.00822451	0.0376671	-	-	6	26.9	-
2075	Isoleucine--tRNA ligase, cytoplasmic	IARS	1.59537e+06	1.80756e+06	1.69594e+06	1.76668e+06	1616300	1.8302e+06	0.0319076	0.181057	-	-	56	44.1	-
2077	Folate transporter 1	SLC19A1	150920	200551	145808	165882	151220	163422	-0.0354724	0.112076	-	-	12	19.1	-
2079	Protein kinase C iota type	PRKCI	142771	136932	146350	146230	135670	147572	0.0110586	0.0655621	-	-	12	26.3	-
2080	Beta-centractin	ACTR1B	46706.8	48100.8	45021.5	43897.4	51112	43572.6	-0.0163639	0.0722269	-	-	6	24.2	-
2081	Enoyl-CoA delta isomerase 1, mitochondrial	ECI1	576064	530969	605196	525695	609540	486038	-0.0830805	0.412984	-	-	6	21.4	-
2082	Lamina-associated polypeptide 2, isoform alpha;Thymopoietin;Thymopentin	TMPO	906924	849220	867511	883524	865970	803543	-0.0400134	0.29684	-	-	14	24.2	-
2083	Lamina-associated polypeptide 2, isoform alpha;Thymopoietin;Thymopentin	TMPO	358891	389175	339102	385915	354650	351243	0.00715585	0.036276	-	-	14	24.2	-
2085	Signal transducer and activator of transcription 1-alpha/beta	STAT1	712378	670634	752362	722484	676700	743892	0.00565975	0.0310758	-	-	31	43.3	-
2086	Signal transducer and activator of transcription 6	STAT6	47840.8	60336.3	62211.6	59149.7	52116	53880.2	-0.0375336	0.130034	-	-	12	15.6	-
2087	Signal transducer and activator of transcription 5A	STAT5A	1.40335e+06	1.46907e+06	1.49834e+06	1.48499e+06	1397600	1.44096e+06	-0.0155722	0.111328	-	-	12	17.8	-
2088	Superkiller viralicidic activity 2-like 2	SKIV2L2	1.66919e+06	1.83668e+06	1.70021e+06	1.7551e+06	1615200	1.75579e+06	-0.0221899	0.13862	-	-	46	42.9	-
2091	Rho GTPase-activating protein 25	ARHGAP25	84090.5	83048	74268.7	77126.1	79428	72374.8	-0.0754288	0.474243	-	-	13	21.5	-
2092	Phosphatidylinositol 4,5-bisphosphate 3-kinase catalytic subunit alpha isoform	PIK3CA	59822.2	80736.8	65746.7	71919.5	69946	80819.3	0.118833	0.475626	-	-	14	13.1	-
2093	Phosphatidylinositol 4,5-bisphosphate 3-kinase catalytic subunit beta isoform	PIK3CB	263086	254758	250607	252613	247220	227178	-0.0811796	0.674654	-	-	17	16.5	-
2094	Serine/threonine-protein kinase mTOR	MTOR	896105	954348	896518	909745	888630	922966	-0.013064	0.0946313	-	-	65	30	-
2095	Phosphatidylinositol 4-kinase alpha	PI4KA	962783	1.07058e+06	949616	988584	942180	1.03367e+06	-0.00793332	0.042673	-	-	58	30.6	-
2096	Epidermal growth factor receptor substrate 15	EPS15	853617	751021	765304	750129	794390	774539	-0.0293836	0.184486	-	-	36	43.4	-
2097	Caspase-3;Caspase-3 subunit p17;Caspase-3 subunit p12	CASP3	218758	296798	294921	289914	277530	297418	0.107205	0.420102	-	-	10	33.6	-
2098	Caspase-2;Caspase-2 subunit p18;Caspase-2 subunit p13;Caspase-2 subunit p12	CASP2	75544	93500.2	82673.8	79638.9	84320	81647.1	-0.0303227	0.136156	-	-	11	25	-
2099	40S ribosomal protein S27	RPS27	259661	260278	284429	237113	280450	253419	-0.0632997	0.370919	-	-	3	15.5	-
2100	Megakaryocyte-associated tyrosine-protein kinase	MATK	10069.5	10411.3	11104.6	11626	11997	11316.6	0.146387	0.943396	-	-	5	13.1	-
2101	Tyrosine-protein kinase Tec	TEC	176291	205549	183343	203220	179810	225281	0.103084	0.507617	-	-	23	40.1	-
2104	Probable helicase with zinc finger domain	HELZ	170770	190805	166432	178313	175440	178492	0.0140529	0.0780041	-	-	32	16.8	-
2105	Condensin-2 complex subunit D3	NCAPD3	292042	326443	318023	342559	304930	338287	0.0736474	0.497217	-	-	30	22.6	-
2106	RNA-binding protein 34	RBM34	339200	349951	328952	346840	332480	442641	0.128836	0.599676	-	-	19	38.1	-
2107	Leucine-rich PPR motif-containing protein, mitochondrial	LRPPRC	4.29335e+06	4.27615e+06	4.43056e+06	4.24678e+06	4217500	4.16456e+06	-0.0416616	0.378903	-	-	80	54	-
2108	3-ketoacyl-CoA thiolase, mitochondrial	ACAA2	331200	316039	324708	356910	326260	343379	0.0781456	0.708876	-	-	16	37.8	-
2109	60S ribosomal protein L35	RPL35	378677	388444	367075	374504	374780	432043	0.0558163	0.35405	-	-	7	39	-
2110	Lysosomal Pro-X carboxypeptidase	PRCP	117751	117419	124188	125649	126450	106815	-0.00561404	0.0245824	-	-	9	19.4	-
2111	Huntingtin	HTT	73231.3	78558	77564.4	75575.2	83908	78727.9	0.0539941	0.354696	-	-	20	7.8	-
2112	Endothelin-converting enzyme 1	ECE1	113602	104689	112119	118410	117120	102907	0.0326579	0.172758	-	-	12	15.8	-
2113	Methylenetetrahydrofolate reductase	MTHFR	356774	399160	418957	422491	403600	383216	0.0437407	0.247508	-	-	20	31.1	-
2114	Neutral amino acid transporter A	SLC1A4	97985.7	76068.4	99196.4	82533.9	94721	72094.8	-0.13053	0.455304	-	-	7	20.1	-
2115	Platelet-activating factor acetylhydrolase IB subunit alpha	PAFAH1B1	1.05248e+06	908718	1.05159e+06	1.03158e+06	930780	1.04391e+06	-0.00163563	0.00720122	-	-	23	49.5	-
2116	Cell surface glycoprotein MUC18	MCAM	894839	784161	894724	836199	894870	791394	-0.0281	0.147754	-	-	23	33.7	-
2117	Carnitine O-acetyltransferase	CRAT	32745.6	29035	29722.8	29283.6	29620	25050.7	-0.126383	0.679805	-	-	8	10.5	-
2118	Matrin-3	MATR3	1.70472e+06	1.71021e+06	1.77342e+06	1.71146e+06	1667400	1.82833e+06	0.00436925	0.027603	-	-	36	41.4	-
2119	DNA mismatch repair protein Msh2	MSH2	2.24896e+06	2.12456e+06	2.1575e+06	2.21072e+06	2112100	2.2622e+06	0.0117115	0.0806118	-	-	38	40.7	-
2120	G protein-coupled receptor kinase 6	GRK6	239204	247568	238444	232694	249700	256511	0.0259772	0.178397	-	-	15	34.1	-
2123	Glycerol-3-phosphate dehydrogenase, mitochondrial	GPD2	642433	673180	678812	701628	673760	664379	0.0324654	0.264976	-	-	33	38.4	-
2124	Translocon-associated protein subunit alpha	SSR1	195759	147356	181311	165818	166060	136946	-0.157313	0.646379	-	-	3	11.9	-
2125	Melanoma-associated antigen 1	MAGEA1	81708.7	75155.4	76072.7	76545.4	74055	73101.1	-0.057646	0.4154	-	-	4	14.9	-
2128	Melanoma-associated antigen 6	MAGEA6	21858.8	23952.3	21547.5	23453.1	21701	19491.5	-0.0618364	0.28037	-	-	3	10.2	-
2130	Melanoma-associated antigen 9	MAGEA9	40163.4	43747.6	39103.2	40611	38799	38736.8	-0.0569251	0.347979	-	-	3	7.6	-
2132	Melanoma-associated antigen B1	MAGEB1	289755	289880	311471	311468	297200	308607	0.0423008	0.334809	-	-	14	39.8	-
2133	Tyrosine-protein phosphatase non-receptor type 9	PTPN9	98464.4	99338.3	94811.5	96552.3	97548	102803	0.0207414	0.135747	-	-	11	20.1	-
2134	Tyrosine-protein kinase SYK	SYK	101952	101621	109081	104454	104560	109089	0.0254039	0.167574	-	-	17	31.2	-
2135	Ran-specific GTPase-activating protein	RANBP1	971815	825607	903820	835804	909140	1.06439e+06	0.0524847	0.216418	-	-	13	69.5	-
2136	Nicotinamide phosphoribosyltransferase	NAMPT	1.64834e+06	1.74621e+06	1.74256e+06	1.76282e+06	1760600	1.5785e+06	-0.0113131	0.0657673	-	-	29	55.2	-
2137	26S protease regulatory subunit 6B	PSMC4	1.174e+06	1.13423e+06	1.11056e+06	1.10297e+06	1119400	1.02897e+06	-0.0730344	0.659194	-	-	23	42.8	-
2138	Elongation factor Ts, mitochondrial	TSFM	523651	524197	528921	528038	536300	584547	0.063079	0.53589	-	-	15	38.5	-
2142	Short/branched chain specific acyl-CoA dehydrogenase, mitochondrial	ACADSB	199982	188363	196313	192599	187470	194238	-0.0254845	0.191207	-	-	9	25.9	-
2143	Chromobox protein homolog 5	CBX5	239183	266183	267005	251437	258890	255261	-0.0109648	0.0648518	-	-	10	44.5	-
2144	Ubiquitin carboxyl-terminal hydrolase 5	USP5	1.00622e+06	1.00896e+06	1.09784e+06	1.11473e+06	1034100	1.00774e+06	0.0199056	0.121385	-	-	31	41.8	-
2145	Mitogen-activated protein kinase 8	MAPK8	215758	272893	258327	263573	251150	261236	0.0617219	0.297623	-	-	5	14.3	-
2146	Mitogen-activated protein kinase 9	MAPK9	66543.3	73124.8	67178.6	73383.1	70579	78449.8	0.104601	0.749448	-	-	5	14.4	-
2147	Dual specificity mitogen-activated protein kinase kinase 4	MAP2K4	103882	108487	107457	106732	107000	120016	0.0595298	0.398243	-	-	9	26.8	-
2148	Antigen KI-67	MKI67	1.9878e+06	2.00874e+06	1.94167e+06	1.98691e+06	2020900	2.13424e+06	0.0481594	0.422768	-	-	128	47.1	-
2149	Phosphorylase b kinase regulatory subunit alpha, liver isoform	PHKA2	52577.8	53656.2	49589.7	56063.6	51656	55714.1	0.0686016	0.46276	-	-	11	10.9	-
2150	Phosphorylase b kinase regulatory subunit alpha, skeletal muscle isoform	PHKA1	127676	118108	119716	118483	117000	109906	-0.0815803	0.6489	-	-	16	13.2	-
2151	Ran GTPase-activating protein 1	RANGAP1	1.13304e+06	1.05816e+06	1.11854e+06	1.05942e+06	1055100	1.14378e+06	-0.0229673	0.157773	-	-	30	49.1	-
2152	ATP-dependent DNA helicase Q1	RECQL	577681	636931	603268	622367	592350	654279	0.0399711	0.274265	-	-	23	36.7	-
2155	Transcriptional regulator ATRX	ATRX	49831.1	52033.6	48772.1	52851.6	51217	65723.9	0.164147	0.844299	-	-	12	6.6	-
2156	Adapter molecule crk	CRK	354785	328310	340669	335126	335740	306024	-0.0682271	0.533824	-	-	4	11.2	-
2158	Crk-like protein	CRKL	1.3025e+06	1.22407e+06	1.34386e+06	1.32338e+06	1243300	1.2864e+06	-0.00586858	0.0365235	-	-	19	68	-
2159	Translation initiation factor IF-2, mitochondrial	MTIF2	342264	317385	327271	345968	304440	321592	-0.0232687	0.139096	-	-	24	29.3	-
2160	Large proline-rich protein BAG6	BAG6	709527	740994	710935	708537	773490	725120	0.0294703	0.22006	-	-	32	30.8	-
2161	Vesicle-fusing ATPase	NSF	1.36059e+06	1.43276e+06	1.38013e+06	1.39679e+06	1359100	1.44904e+06	0.0106777	0.0754875	-	-	4	7.4	-
2163	Neurogenic locus notch homolog protein 1;Notch 1 extracellular truncation;Notch 1 intracellular domain	NOTCH1	26045.8	25001	24352.4	27058.4	26852	24166.6	0.0490059	0.263245	-	-	13	5.5	-
2166	Lys-63-specific deubiquitinase BRCC36	BRCC3	139537	119297	129761	115120	130130	117329	-0.0991415	0.606483	-	-	9	26.1	-
2167	60S ribosomal protein L27a	RPL27A	365135	338515	361843	359694	357650	428097	0.100079	0.608733	-	-	6	31.8	-
2168	60S ribosomal protein L5	RPL5	4.35154e+06	4.80184e+06	4.4656e+06	4.76e+06	4143000	6.02521e+06	0.116227	0.418532	-	-	18	48.5	-
2169	60S ribosomal protein L21	RPL21	1.00594e+06	1.14936e+06	1.05188e+06	1.03333e+06	965580	1.05368e+06	-0.0700453	0.494736	-	-	11	47.5	-
2170	60S ribosomal protein L28	RPL28	771227	922189	726811	812045	693410	868182	-0.0268434	0.0897852	-	-	10	56.9	-
2171	40S ribosomal protein S9	RPS9	2.78756e+06	2.91738e+06	2.48328e+06	2.67313e+06	2539100	2.8154e+06	-0.0265784	0.137513	-	-	20	62.4	-
2172	40S ribosomal protein S5;40S ribosomal protein S5, N-terminally processed	RPS5	710325	560999	521344	495927	593260	430211	-0.238292	0.874573	-	-	13	49	-
2173	40S ribosomal protein S10;Putative 40S ribosomal protein S10-like	RPS10;RPS10P5	1.06141e+06	1.03941e+06	935905	956060	1019800	744437	-0.169498	0.744136	-	-	12	49.1	-
2174	Microtubule-associated protein 1B;MAP1B heavy chain;MAP1 light chain LC1	MAP1B	2.148e+06	2.12728e+06	2.05647e+06	2.16882e+06	2066300	2.56492e+06	0.096899	0.56356	-	-	82	37.1	-
2175	Glucosamine-6-phosphate isomerase 1	GNPDA1	536778	739658	733296	754273	698830	712831	0.12267	0.475013	-	-	7	31.1	-
2176	E3 ubiquitin-protein ligase NEDD4	NEDD4	226630	227325	238387	246475	219620	243630	0.034247	0.220509	-	-	18	23	-
2177	Utrophin	UTRN	17181.3	21393.8	19175.6	19024.7	21146	18485.3	0.0257788	0.0921975	-	-	8	2.2	-
2178	Ras GTPase-activating-like protein IQGAP1	IQGAP1	3.36924e+06	3.18012e+06	3.37925e+06	3.41006e+06	3091600	3.35873e+06	-0.0107122	0.0646964	-	-	78	44.8	-
2179	Glycogenin-1	GYG1	617775	607808	638695	627999	589840	687191	0.0286576	0.171001	-	-	10	25.7	-
2180	Dolichyl-diphosphooligosaccharide--protein glycosyltransferase subunit STT3A	STT3A	881829	841666	878886	844256	822180	873641	-0.035082	0.293427	-	-	17	20	-
2183	Rap1 GTPase-activating protein 1	RAP1GAP	129825	109301	134281	117059	127940	119837	-0.0287852	0.124571	-	-	12	19.3	-
2184	F-actin-capping protein subunit alpha-2	CAPZA2	225598	202189	254092	238455	222040	234187	0.0324633	0.145776	-	-	11	51.7	-
2185	F-actin-capping protein subunit beta	CAPZB	2.07418e+06	2.05006e+06	2.01659e+06	1.96743e+06	1959500	1.95742e+06	-0.0614591	0.656927	-	-	25	62.5	-
2186	Eukaryotic translation initiation factor 1A, X-chromosomal;Eukaryotic translation initiation factor 1A, Y-chromosomal	EIF1AX;EIF1AY	518672	497599	600012	479004	588930	696990	0.114825	0.38203	-	-	9	46.5	-
2187	Glutamine--tRNA ligase	QARS	1.25229e+06	1.33447e+06	1.32696e+06	1.32981e+06	1276100	1.32803e+06	0.0077639	0.0536674	-	-	41	52.9	-
2188	P2Y purinoceptor 1	P2RY1	23737.4	25150.2	22764.8	22201.8	22717	24597.8	-0.0438517	0.226324	-	-	3	9.7	-
2189	60S ribosomal protein L29	RPL29	338977	386399	307740	309640	337620	373369	-0.0154643	0.0556304	-	-	4	23.3	-
2190	Zinc finger protein 36, C3H1 type-like 2	ZFP36L2	44786.6	36877.5	36917.4	34337.7	43367	37844.3	-0.0378814	0.126447	-	-	7	17.6	-
2191	Cytochrome b-c1 complex subunit Rieske, mitochondrial;Cytochrome b-c1 complex subunit 11;Putative cytochrome b-c1 complex subunit Rieske-like protein 1	UQCRFS1;UQCRFS1P1	321307	351047	341220	355642	359360	341745	0.0608189	0.512877	-	-	10	29.2	-
2192	Sodium- and chloride-dependent creatine transporter 1	SLC6A8	34307.2	35571.1	32507.8	33957.3	34569	33140	-0.00940935	0.048422	-	-	4	8	-
2193	ATP synthase subunit O, mitochondrial	ATP5O	777652	593659	750568	618435	695990	590166	-0.149311	0.673071	-	-	9	48.8	-
2194	LIM and senescent cell antigen-like-containing domain protein 1	LIMS1	370656	411285	371538	353171	388680	393071	-0.0233306	0.131457	-	-	7	20.4	-
2195	Sodium- and chloride-dependent glycine transporter 1	SLC6A9	4403.45	4704.07	5454.81	4641.11	6103.7	4888.75	0.0978489	0.301219	-	-	3	7	+
2196	Prolyl endopeptidase	PREP	1.38974e+06	1.57801e+06	1.65017e+06	1.6873e+06	1575900	1.55041e+06	0.0626719	0.372753	-	-	42	62.3	-
2197	NADP-dependent malic enzyme	ME1	225949	265119	264299	272908	253210	251597	0.0450177	0.241249	-	-	14	24.7	-
2198	Iron-responsive element-binding protein 2	IREB2	292989	286562	284676	274865	289340	277274	-0.0387374	0.332828	-	-	20	21.2	-
2199	Leptin receptor	LEPR	100443	97741.8	98930.6	109075	96918	98124.5	0.031643	0.191527	-	-	9	12.2	-
2201	DNA-binding protein RFX5	RFX5	22448.1	25895.2	23369.6	25277.8	23954	21887.3	-0.011894	0.0466994	-	-	6	10.6	-
2204	Coatomer subunit delta	ARCN1	1.06922e+06	1.13433e+06	1.1061e+06	1.12438e+06	1058800	1.20805e+06	0.0334534	0.218587	-	-	36	57.1	-
2205	Lanosterol synthase	LSS	440728	445260	465360	448703	468910	446042	0.0131225	0.094434	-	-	26	42.2	-
2206	Serine/threonine-protein phosphatase 2B catalytic subunit gamma isoform	PPP3CC	109655	116605	109954	103912	112280	106627	-0.0588278	0.442749	-	-	7	15.5	-
2207	Glutamate--cysteine ligase catalytic subunit	GCLC	191440	199559	190968	211884	199900	196287	0.0628267	0.531741	-	-	15	21	-
2208	Glutamate--cysteine ligase regulatory subunit	GCLM	271862	267863	289461	286193	276600	258624	-0.0140315	0.083925	-	-	9	41.6	-
2209	CD151 antigen	CD151	87044.6	95597.5	82067.1	83579.5	87036	87395.1	-0.0344064	0.190047	-	-	4	13.8	-
2211	Trafficking protein particle complex subunit 10	TRAPPC10	64415.7	70811.5	58400.3	67344.1	70125	68395	0.0926667	0.545259	-	-	14	13.7	-
2212	26S proteasome non-ATPase regulatory subunit 8	PSMD8	452281	409261	451241	387146	433880	361804	-0.152918	1.05393	-	-	15	40.6	-
2213	Protein PRRC2A	PRRC2A	1.0344e+06	1.03639e+06	959681	954774	1101100	1.06345e+06	0.0399816	0.241941	-	-	60	33.5	-
2214	Glutathione synthetase	GSS	1.24963e+06	1.39008e+06	1.35743e+06	1.3752e+06	1371100	1.29355e+06	0.0162485	0.101505	-	-	31	55.7	-
2215	T-complex protein 1 subunit epsilon	CCT5	3.7022e+06	3.77592e+06	3.92608e+06	3.70526e+06	3715000	3.51084e+06	-0.0611834	0.545177	-	-	44	69.3	-
2217	Phosphatidylserine synthase 1	PTDSS1	235864	324011	263758	307747	254220	439315	0.256623	0.644554	-	-	7	15.9	-
2218	Nestin	NES	299553	320944	271971	291880	322840	314846	0.0607531	0.357078	-	-	38	29.1	-
2219	Heat shock 70 kDa protein 13	HSPA13	76508.8	64796	70633.9	65440.4	71458	61242.3	-0.0966952	0.521881	-	-	7	16.8	-
2220	Casein kinase I isoform alpha;Casein kinase I isoform alpha-like	CSNK1A1;CSNK1A1L	299893	356567	320311	332618	314370	357538	0.0421107	0.214672	-	-	11	38	-
2221	Casein kinase I isoform delta	CSNK1D	184536	227868	208553	209633	200620	232149	0.0516231	0.232829	-	-	4	15.4	-
2222	Isocitrate dehydrogenase [NADP], mitochondrial	IDH2	616924	671552	698999	697705	676290	707006	0.0680329	0.534673	-	-	22	47.3	-
2223	Phosphatidylinositol 4,5-bisphosphate 3-kinase catalytic subunit gamma isoform	PIK3CG	239385	237123	233478	227328	243600	230946	-0.0171355	0.122658	-	-	26	21.8	-
2226	CD97 antigen;CD97 antigen subunit alpha;CD97 antigen subunit beta	CD97	169536	190346	171066	181776	173230	190631	0.0402893	0.242945	-	-	6	10	-
2228	DNA polymerase delta subunit 2	POLD2	187684	201876	187483	178937	187260	175777	-0.0900982	0.794474	-	-	10	24.5	-
2229	MARCKS-related protein	MARCKSL1	326850	243019	255867	242093	322870	225609	-0.0682501	0.174436	-	-	5	40.5	-
2230	Paxillin	PXN	271469	243269	242432	228762	269840	231547	-0.054554	0.281202	-	-	3	9.3	-
2232	Calcium signal-modulating cyclophilin ligand	CAMLG	11001.7	9856.41	9612.95	10003.4	10845	9107.34	-0.0257618	0.0935959	-	-	5	19.6	+
2233	Nuclear receptor subfamily 2 group C member 2	NR2C2	43975	39584.2	42700.9	39643.5	46071	38111.1	-0.0315731	0.13329	-	-	5	8.9	-
2234	MAP kinase-activated protein kinase 2	MAPKAPK2	318892	312815	288987	302547	289060	272022	-0.0923764	0.722718	-	-	11	25	-
2236	4-trimethylaminobutyraldehyde dehydrogenase	ALDH9A1	1.01711e+06	983251	1.02567e+06	975078	965380	1.02343e+06	-0.030169	0.247895	-	-	20	40.3	-
2237	60S ribosomal protein L34	RPL34	625168	656861	572646	610543	586680	672102	0.01129	0.0544622	-	-	7	37.6	-
2238	Ribose-5-phosphate isomerase	RPIA	640817	743373	721294	728318	731310	713385	0.0483829	0.319706	-	-	15	53.4	-
2239	Protein ERGIC-53	LMAN1	568309	620883	549668	587537	571090	558964	-0.0161342	0.0989752	-	-	26	48.8	-
2240	Natural resistance-associated macrophage protein 2	SLC11A2	30195.7	26065.3	27591.2	23440.3	28319	24202.3	-0.144925	0.745758	-	-	3	4.8	-
2241	Nuclear autoantigenic sperm protein	NASP	1.81227e+06	2.22974e+06	1.85555e+06	1.98727e+06	2072800	2.14842e+06	0.0797078	0.428736	-	-	42	51.1	-
2242	Fatty acid synthase;[Acyl-carrier-protein] S-acetyltransferase;[Acyl-carrier-protein] S-malonyltransferase;3-oxoacyl-[acyl-carrier-protein] synthase;3-oxoacyl-[acyl-carrier-protein] reductase;3-hydroxyacyl-[acyl-carrier-protein] dehydratase;Enoyl-[acyl-carrier-protein] reductase;Oleoyl-[acyl-carrier-protein] hydrolase	FASN	6.51784e+06	6.54231e+06	6.70836e+06	6.4913e+06	6410800	6.66738e+06	-0.0146747	0.108378	-	-	114	55.5	-
2243	Cyclin-dependent kinase 8;Cyclin-dependent kinase 19	CDK8;CDK19	109421	121635	106821	113660	110830	103358	-0.0423108	0.240537	-	-	13	27.2	-
2244	Protein farnesyltransferase/geranylgeranyltransferase type-1 subunit alpha	FNTA	133814	137568	151192	142904	154970	140103	0.0522523	0.318738	-	-	9	21.9	-
2245	Protein farnesyltransferase subunit beta	FNTB	248884	256959	265733	262544	245970	251353	-0.0220788	0.156365	-	-	5	11.9	-
2246	Deoxyhypusine synthase	DHPS	634359	538283	638686	569134	592950	551429	-0.0763058	0.461323	-	-	15	48.2	-
2247	T-complex protein 1 subunit gamma	CCT3	3.68742e+06	3.90771e+06	3.97764e+06	3.91648e+06	3856600	4.02044e+06	0.0277985	0.208014	-	-	47	71	-
2248	39S ribosomal protein L19, mitochondrial	MRPL19	155611	171052	165900	180178	159120	187746	0.0952067	0.603968	-	-	12	41.4	-
2249	Beta-arrestin-1	ARRB1	236353	212707	246277	215210	223260	205250	-0.109414	0.801405	-	-	14	33.7	-
2250	Elongation factor Tu, mitochondrial	TUFM	1.77642e+06	1.89125e+06	1.76212e+06	1.91258e+06	1791500	1.91777e+06	0.0501633	0.404558	-	-	28	67.9	-
2251	Ubiquitin-conjugating enzyme E2 R1	CDC34	218577	187591	188508	177936	203770	195197	-0.0423771	0.208593	-	-	6	19.5	-
2252	Inositol polyphosphate 1-phosphatase	INPP1	5295.65	5626.9	4852.62	6381.88	5317.6	6744.98	0.220886	0.979874	-	-	4	13	+
2254	Glutamate dehydrogenase 2, mitochondrial	GLUD2	115198	120070	106479	114900	109680	108535	-0.0355744	0.219456	-	-	7	14.7	-
2255	Centromere protein F	CENPF	1.26889e+06	1.33113e+06	1.22355e+06	1.26991e+06	1245100	1.34738e+06	0.0146179	0.0948931	-	-	130	41.6	-
2256	Signal recognition particle 9 kDa protein	SRP9	310095	308026	314994	306525	282670	287806	-0.0902871	0.885148	-	-	7	64	-
2257	Ubiquitin-conjugating enzyme E2 A	UBE2A	109709	90023.4	122564	115718	110550	106655	0.0575595	0.213347	-	-	3	18.4	-
2258	Choline-phosphate cytidylyltransferase A	PCYT1A	344168	325691	331402	324680	309820	291583	-0.113614	1.04645	-	-	17	50.7	-
2259	Alanine--tRNA ligase, cytoplasmic	AARS	2.29502e+06	2.39023e+06	2.26992e+06	2.30434e+06	2265200	2.17971e+06	-0.0433903	0.374876	-	-	48	49.2	-
2261	Cysteine--tRNA ligase, cytoplasmic	CARS	1.22846e+06	1.27718e+06	1.34082e+06	1.31263e+06	1265600	1.43429e+06	0.0598946	0.420563	-	-	1	1.2	-
2262	Probable histidine--tRNA ligase, mitochondrial	HARS2	266894	259328	254652	264630	249210	281248	0.0245366	0.156371	-	-	11	21.6	-
2263	Serine--tRNA ligase, cytoplasmic	SARS	1.41005e+06	1.47606e+06	1.49929e+06	1.48453e+06	1424300	1.40638e+06	-0.0231788	0.176982	-	-	36	63	-
2264	Protein phosphatase 1F	PPM1F	356827	365311	359194	361008	354020	361700	-0.00615293	0.0459796	-	-	17	45.8	-
2265	Alpha-mannosidase 2x	MAN2A2	32708.4	36923.4	33726	34943.1	32002	34900.7	-0.0205433	0.0971229	-	-	8	9	-
2266	DNA primase small subunit	PRIM1	541107	551212	568469	580040	522710	580310	0.017795	0.112189	-	-	18	45.2	-
2267	DNA primase large subunit	PRIM2	366986	315079	334573	313692	340460	307433	-0.0788861	0.511158	-	-	24	41.8	-
2268	Casein kinase I isoform epsilon	CSNK1E	10460.7	9743.5	9316.13	9987.82	9983.8	10357.4	0.0404239	0.189517	-	-	3	10.1	+
2270	Transcriptional repressor CTCF	CTCF	231789	254998	237494	230140	248610	324683	0.134745	0.527669	-	-	21	31.1	-
2271	Proteasome subunit beta type-3	PSMB3	948390	1.13214e+06	1.15186e+06	1.15424e+06	1125100	1.19649e+06	0.109742	0.682015	-	-	14	51.7	-
2272	Proteasome subunit beta type-2	PSMB2	714580	519553	712473	590091	607990	636560	-0.0706403	0.243095	-	-	11	40.8	-
2273	DNA replication licensing factor MCM2	MCM2	1.91535e+06	2.08669e+06	2.08752e+06	2.05379e+06	2031100	2.0866e+06	0.0203639	0.143063	-	-	43	54.4	-
2274	Very long-chain specific acyl-CoA dehydrogenase, mitochondrial	ACADVL	914562	862242	934148	965615	861520	972038	0.04484	0.29231	-	-	22	37.6	-
2275	YLP motif-containing protein 1	YLPM1	453153	464032	434016	449457	464540	469145	0.0340156	0.277498	-	-	39	19.3	-
2276	Vacuolar protein sorting-associated protein 41 homolog	VPS41	51193.8	51869.8	48990.5	51655.4	50503	52327.1	0.0231598	0.144278	-	-	9	12.9	-
2277	Transmembrane emp24 domain-containing protein 10	TMED10	265362	333340	259086	310595	263420	304380	0.0399612	0.140989	-	-	9	34.7	-
2278	RNA-binding protein 25	RBM25	858511	1.00229e+06	985602	1.00678e+06	978410	1.39595e+06	0.232404	0.907054	-	-	34	38.9	-
2279	Protein numb homolog	NUMB	272681	264472	261773	248552	268580	256144	-0.0475989	0.393039	-	-	12	20.3	-
2280	Dual specificity protein kinase CLK2	CLK2	11085.8	13356.1	10857.8	12927.8	11339	12617	0.0674007	0.258619	-	-	4	9.2	-
2281	Dual specificity protein kinase CLK3	CLK3	30662.7	36812.8	34119.1	34303.7	35712	42971.3	0.150291	0.689345	-	-	6	8.8	-
2282	Presenilin-1;Presenilin-1 NTF subunit;Presenilin-1 CTF subunit;Presenilin-1 CTF12	PSEN1	68716.6	69897.4	66829.2	63301.5	68988	59089.9	-0.10496	0.715974	-	-	4	10.2	-
2283	Translation initiation factor eIF-2B subunit beta	EIF2B2	252682	252379	256390	238859	245730	245922	-0.0599392	0.59546	-	-	15	48.1	-
2284	Histidine triad nucleotide-binding protein 1	HINT1	346445	354031	325315	283657	425020	350238	0.0272255	0.075388	-	-	7	59.5	-
2287	E3 SUMO-protein ligase RanBP2	RANBP2	5.66372e+06	5.36269e+06	5.68725e+06	5.65634e+06	5387700	5.47192e+06	-0.0169521	0.119165	-	-	105	35.1	-
2288	Presenilin-2;Presenilin-2 NTF subunit;Presenilin-2 CTF subunit	PSEN2	23293.8	17106.3	20387.2	19324.2	19767	16005.8	-0.136676	0.474276	-	-	3	9.8	-
2289	Tuberin	TSC2	93674.2	94304.7	94961.6	93842	96668	98960.7	0.0326011	0.241594	-	-	21	14.5	-
2290	NADH dehydrogenase [ubiquinone] flavoprotein 1, mitochondrial	NDUFV1	551969	490347	567633	529839	548090	494146	-0.0328152	0.18068	-	-	17	42.4	-
2291	Glycogen synthase kinase-3 alpha	GSK3A	143761	130817	135088	131079	132890	134672	-0.0383322	0.274099	-	-	7	20.3	-
2292	Glycogen synthase kinase-3 beta	GSK3B	398134	367940	391022	365905	384530	379335	-0.0339797	0.260668	-	-	8	27.4	-
2293	Serine/threonine-protein kinase 19	STK19	261.299	800.251	552.184	768.1	586.52	1049.74	0.678043	0.887439	-	-	3	12.6	+
2294	Transcription initiation factor TFIID subunit 6	TAF6	103246	83676.1	102719	83106.3	99142	83861.5	-0.120334	0.53498	-	-	19	36.9	-
2295	Cytosolic purine 5-nucleotidase	NT5C2	524087	555761	590934	593031	558590	615214	0.081239	0.615297	-	-	16	31.2	-
2296	Selenide, water dikinase 1	SEPHS1	125804	101205	132828	107081	121950	101028	-0.119425	0.482307	-	-	6	24.6	-
2297	5-formyltetrahydrofolate cyclo-ligase	MTHFS	131155	123294	123333	134837	121830	114660	-0.0274932	0.143524	-	-	7	39.4	-
2298	GMP synthase [glutamine-hydrolyzing]	GMPS	2.59267e+06	2.63512e+06	2.79264e+06	2.80828e+06	2536500	2.75047e+06	0.0127565	0.0766146	-	-	52	70.6	-
2299	DNA ligase 3	LIG3	328084	334101	313703	322934	313500	360629	0.0288253	0.169669	-	-	32	38.6	-
2300	DNA ligase 4	LIG4	44300.5	47080.4	43881.1	46168.5	45221	45565.3	0.0185969	0.109101	-	-	9	12.1	-
2302	Double-strand break repair protein MRE11A	MRE11A	849022	886075	879740	940625	866340	960200	0.0805267	0.710552	-	-	29	40.7	-
2303	Ketohexokinase	KHK	83068.2	81494.3	78540.6	75629.4	81884	71385.5	-0.0887574	0.616266	-	-	7	21.5	-
2304	Histamine N-methyltransferase	HNMT	64666.7	58510.3	58802.9	58248.4	59277	54450.5	-0.0809886	0.540353	-	-	3	8.6	-
2305	Guanine nucleotide-binding protein G(q) subunit alpha	GNAQ	171089	158333	160289	164550	165500	150081	-0.0290967	0.178713	-	-	8	27.9	-
2306	Isocitrate dehydrogenase [NAD] subunit alpha, mitochondrial	IDH3A	523385	485266	521505	475595	517650	464748	-0.0703895	0.539824	-	-	13	33.1	-
2307	Sulfotransferase 1A1;Sulfotransferase 1A2	SULT1A1;SULT1A2	59129.7	67429.7	72268	70324.5	73981	66883.3	0.0907347	0.481685	-	-	4	23.1	-
2308	Protoporphyrinogen oxidase	PPOX	96539	93454.3	91759.8	87634.9	92686	88350.6	-0.0687126	0.563986	-	-	10	23.3	-
2309	Rab GDP dissociation inhibitor beta	GDI2	2.42874e+06	2.52368e+06	2.78637e+06	2.72669e+06	2463400	2.85176e+06	0.0551763	0.308851	-	-	28	51	-
2310	Emerin	EMD	460249	379387	405911	374146	404510	364275	-0.120814	0.761303	-	-	11	46.5	-
2311	Carnitine O-palmitoyltransferase 1, liver isoform	CPT1A	380922	370987	373646	388874	364310	402222	0.0366414	0.278163	-	-	17	23.2	-
2313	Serpin B9	SERPINB9	1.32272e+06	1.16282e+06	1.37158e+06	1.2598e+06	1256700	1.22815e+06	-0.0392142	0.233412	-	-	20	57.4	-
2314	Serpin H1	SERPINH1	1.03642e+06	1.05075e+06	1.12537e+06	1.15414e+06	1046400	1.12734e+06	0.0505843	0.372031	-	-	24	57.9	-
2315	PDZ and LIM domain protein 4	PDLIM4	214066	222755	192098	194152	232320	202788	-0.000694358	0.00270774	-	-	12	45.2	-
2316	Hsc70-interacting protein;Putative protein FAM10A5;Putative protein FAM10A4	ST13;ST13P5;ST13P4	1.28687e+06	1.12421e+06	1.09052e+06	1.10251e+06	1265900	1.17282e+06	0.0177115	0.0805968	-	-	12	35.2	-
2317	Peroxisomal targeting signal 1 receptor	PEX5	95120.9	121447	108948	111960	129380	125859	0.178204	0.946613	-	-	11	21	-
2318	ETS domain-containing transcription factor ERF	ERF	36799.7	35058.8	36304.9	35443.9	36436	34035.4	-0.030566	0.181828	-	-	6	14.6	-
2319	Vasodilator-stimulated phosphoprotein	VASP	1.22932e+06	1.18369e+06	1.17627e+06	1.17996e+06	1169800	1.11447e+06	-0.0513325	0.46994	-	-	23	50.8	-
2323	Methionine aminopeptidase 2	METAP2	906945	1.00041e+06	1.04162e+06	999793	1225500	1.39173e+06	0.283814	1.38681	+	-	9	10.7	-
2325	Bis(5-nucleosyl)-tetraphosphatase [asymmetrical]	NUDT2	34386	25409	33236.1	25119.8	32516	23355.8	-0.202052	0.635429	-	-	4	32	-
2326	Cyclin-dependent kinase 7	CDK7	239363	311803	222378	260891	233790	238782	-0.0628333	0.210176	-	-	13	37.6	-
2327	Biotin--protein ligase;Biotin--[methylmalonyl-CoA-carboxytransferase] ligase;Biotin--[propionyl-CoA-carboxylase [ATP-hydrolyzing]] ligase;Biotin--[methylcrotonoyl-CoA-carboxylase] ligase;Biotin--[acetyl-CoA-carboxylase] ligase	HLCS	66431.6	73472.3	63936.9	66226.9	62507	58860.6	-0.118994	0.772715	-	-	12	17.1	-
2328	Kinetochore-associated protein 1	KNTC1	773748	829186	772435	831495	761140	820698	0.0225828	0.14989	-	-	48	20.4	-
2329	Cyclin-dependent kinase 9	CDK9	218183	240129	233516	234798	242630	223054	0.0182341	0.11133	-	-	14	33.9	-
2332	Palmitoyl-protein thioesterase 1	PPT1	275160	202001	255402	223800	236120	210060	-0.118289	0.490477	-	-	8	26.1	-
2333	60S ribosomal protein L14	RPL14	140739	259098	163318	176503	201220	227479	0.146664	0.299006	-	-	7	30.7	-
2334	T-complex protein 1 subunit theta	CCT8	5.45352e+06	5.60144e+06	5.29016e+06	5.24262e+06	5059800	4.93206e+06	-0.101579	1.01971	-	-	44	70.3	-
2335	T-complex protein 1 subunit delta	CCT4	3.31573e+06	3.31368e+06	3.39672e+06	3.19755e+06	3131500	3.39415e+06	-0.0450095	0.374203	-	-	36	65.5	-
2336	Annexin A11	ANXA11	589829	567949	585228	534534	567010	524201	-0.101093	1.03967	-	-	20	39.6	-
2337	Poly(A) polymerase alpha	PAPOLA	612307	678804	664570	670225	648330	621546	-0.0108118	0.0650544	-	-	24	36.6	-
2338	Fragile X mental retardation syndrome-related protein 1	FXR1	498875	486528	492497	479178	451720	486010	-0.0614472	0.573563	-	-	22	34.1	-
2339	Fragile X mental retardation syndrome-related protein 2	FXR2	240140	223120	238387	229634	241140	290879	0.111542	0.591773	-	-	14	26.4	-
2340	Ras-related protein Rab-5C	RAB5C	689176	814776	820737	815876	820730	873660	0.114711	0.755775	-	-	7	39.4	-
2341	Ras-related protein Rab-7a	RAB7A	2.28077e+06	2.10182e+06	2.29537e+06	2.33806e+06	2040900	2.43094e+06	0.0253824	0.125369	-	-	19	83.6	-
2342	Ras-related protein Rab-9A	RAB9A	94313.5	109259	119564	126210	114810	116887	0.153038	0.859906	-	-	5	31.8	-
2343	Ras-related protein Rab-13	RAB13	73189.8	89666.6	68750	87215.9	69744	96583.7	0.126955	0.409384	-	-	6	30	-
2344	Ras-related protein Rab-28	RAB28	17479.1	18753.9	18806.2	20177.8	18817	20386.9	0.109471	0.714081	-	-	4	19.6	-
2345	Ras-related protein Rab-27A	RAB27A	425069	480622	467307	494163	444000	470376	0.0374635	0.226775	-	-	10	48.4	-
2346	1-phosphatidylinositol 4,5-bisphosphate phosphodiesterase delta-1	PLCD1	531672	452961	528503	499593	491060	461854	-0.0559141	0.32353	-	-	19	28.8	-
2348	28S ribosomal protein S29, mitochondrial	DAP3	390805	390792	429060	409500	417940	400080	0.0211401	0.141498	-	-	15	36.7	-
2349	Dual specificity protein phosphatase 3	DUSP3	108879	83020.9	105387	87033.1	96813	80205.8	-0.165095	0.708297	-	-	6	40	-
2350	DNA replication ATP-dependent helicase/nuclease DNA2;DNA replication nuclease DNA2;DNA replication ATP-dependent helicase DNA2	DNA2	355136	373377	379808	372042	374620	397947	0.0463991	0.372996	-	-	34	47.8	-
2351	Probable global transcription activator SNF2L2	SMARCA2	259395	273957	255108	249544	259230	325510	0.0720073	0.308743	-	-	23	16.5	-
2352	Transcription activator BRG1	SMARCA4	1.17996e+06	1.22605e+06	1.1644e+06	1.16903e+06	1129400	1.50541e+06	0.0795623	0.329556	-	-	38	21.3	-
2353	Isocitrate dehydrogenase [NAD] subunit gamma, mitochondrial	IDH3G	146239	227597	180979	216303	174830	217792	0.150444	0.432228	-	-	14	40.2	-
2354	Galactokinase	GALK1	247884	227367	230734	226134	233090	208670	-0.0805444	0.604612	-	-	12	29.3	-
2355	Translocon-associated protein subunit delta	SSR4	239938	256344	240912	253182	246930	242709	0.0114186	0.077153	-	-	5	36.4	-
2356	B-cell receptor-associated protein 31	BCAP31	2.68798e+06	2.78914e+06	2.48024e+06	2.52631e+06	2470200	2.17792e+06	-0.150737	1.10104	-	-	23	54.9	-
2357	Thiopurine S-methyltransferase	TPMT	417570	449955	479660	451046	472160	441175	0.0200306	0.116427	-	-	13	44.5	-
2358	Breast cancer type 2 susceptibility protein	BRCA2	7950.55	8256.28	8509.32	10030.1	8799.3	9861.31	0.21328	1.32468	-	-	14	4.7	+
2359	N-acylglucosamine 2-epimerase	RENBP	197971	169738	190787	175639	184560	158339	-0.106947	0.635352	-	-	16	36.8	-
2360	Methyl-CpG-binding protein 2	MECP2	40030.4	47944.3	42511.9	43344.3	44632	49623.2	0.0782028	0.381954	-	-	9	24.3	-
2362	Host cell factor 1;HCF N-terminal chain 1;HCF N-terminal chain 2;HCF N-terminal chain 3;HCF N-terminal chain 4;HCF N-terminal chain 5;HCF N-terminal chain 6;HCF C-terminal chain 1;HCF C-terminal chain 2;HCF C-terminal chain 3;HCF C-terminal chain 4;HCF C-terminal chain 5;HCF C-terminal chain 6	HCFC1	1.68558e+06	1.59595e+06	1.67609e+06	1.64366e+06	1605500	1.61317e+06	-0.0276425	0.230101	-	-	1	1.4	-
2363	Interleukin-1 receptor-associated kinase 1	IRAK1	176515	192172	179991	188006	186860	180925	0.019339	0.129251	-	-	13	25.1	-
2364	Caveolin-2	CAV2	11077.2	10245.4	10402.9	11206.1	10820	11656.8	0.0865272	0.490773	-	-	3	27.2	-
2365	Succinate-semialdehyde dehydrogenase, mitochondrial	ALDH5A1	568713	536290	561518	562776	539660	535776	-0.0246011	0.191025	-	-	19	32	-
2366	Peroxisomal multifunctional enzyme type 2;(3R)-hydroxyacyl-CoA dehydrogenase;Enoyl-CoA hydratase 2	HSD17B4	1.00548e+06	941774	1.00184e+06	1.00466e+06	936040	917075	-0.0458429	0.349466	-	-	35	45.7	-
2367	26S proteasome non-ATPase regulatory subunit 7	PSMD7	480578	478327	556220	492032	511020	475177	-0.0326085	0.180218	-	-	12	35.8	-
2369	Sulfite oxidase, mitochondrial	SUOX	94650.7	73381.5	89252.1	73696.4	87149	69374	-0.158815	0.661504	-	-	10	22.4	-
2370	N-sulphoglucosamine sulphohydrolase	SGSH	31437.1	26799.9	28329.9	27732.7	28510	23628.2	-0.117818	0.563192	-	-	3	7.2	-
2371	Signal transducer and activator of transcription 5B	STAT5B	105073	160774	180865	170172	155170	176030	0.201778	0.527747	-	-	9	13.2	-
2372	Ubiquitin carboxyl-terminal hydrolase 11	USP11	213311	319274	316342	339941	298240	353198	0.24433	0.822941	-	-	18	22.2	-
2376	H(+)/Cl(-) exchange transporter 5	CLCN5	35074.2	38900.8	38202.1	38743.1	36333	40142.4	0.0388287	0.207217	-	-	4	4.8	-
2377	Chloride transport protein 6	CLCN6	23580	24889.4	23225.3	22092.5	24072	22694.4	-0.0585143	0.34448	-	-	7	9.9	-
2378	H(+)/Cl(-) exchange transporter 7	CLCN7	90827.5	92300.2	90211.1	85955.4	90682	100981	0.0192145	0.0981168	-	-	11	14	-
2380	Vesicle-associated membrane protein 7	VAMP7	263416	295118	287638	293644	268360	296535	0.0211831	0.118874	-	-	11	44.5	-
2382	Ribosomal protein S6 kinase alpha-3	RPS6KA3	924636	920300	986647	966166	943860	950241	0.0152049	0.11194	-	-	20	28.1	-
2383	AF4/FMR2 family member 1	AFF1	28036.2	34355.5	25203.1	30702.1	28639	38415.5	0.158858	0.516407	-	-	7	6.9	-
2384	Adenylate cyclase type 7	ADCY7	14425	16003.4	12765.4	13781.4	14314	13564.9	-0.0463832	0.184428	-	-	5	5	-
2387	Hepatoma-derived growth factor	HDGF	1.65504e+06	1.55922e+06	1.36627e+06	1.46312e+06	1386200	1.22524e+06	-0.168228	0.989173	-	-	29	72.5	-
2388	Calponin-1	CNN1	50441.7	46108.9	49332.3	47078.1	50289	44883.2	-0.0369072	0.202105	-	-	4	15.2	-
2389	Cyclin-H	CCNH	226013	230153	235994	232097	227470	210906	-0.046916	0.355499	-	-	10	31	-
2390	CDK-activating kinase assembly factor MAT1	MNAT1	168111	153762	154563	133459	154550	150982	-0.11982	0.832729	-	-	11	27.8	-
2391	Serine/threonine-protein kinase Nek2	NEK2	9078.81	9576.55	8600	9239.03	9428.4	9199.88	0.0333413	0.153393	-	-	3	10.7	+
2392	Serine/threonine-protein kinase Nek3	NEK3	31091.4	33511.4	31352.2	28253.7	36262	28931.9	-0.0467255	0.173594	-	-	5	10.8	-
2393	Serine/threonine-protein kinase Nek4	NEK4	21118.4	25398.6	19135.7	21792	20858	21494.6	-0.0237122	0.079179	-	-	9	11.9	-
2394	Ubiquitin-conjugating enzyme E2 E1	UBE2E1	181068	186923	162169	174472	160840	175908	-0.0510077	0.300313	-	-	3	24.9	-
2395	NADH dehydrogenase [ubiquinone] 1 alpha subcomplex subunit 8	NDUFA8	6070.84	8309.81	8551.48	7738.33	8432.9	10411.9	0.218442	0.654108	-	-	5	27.9	+
2396	Heterogeneous nuclear ribonucleoprotein A3	HNRNPA3	882669	1.23409e+06	1.11341e+06	1.13944e+06	1067400	1.21744e+06	0.0959721	0.357596	-	-	7	8.5	-
2397	Heterogeneous nuclear ribonucleoprotein A3	HNRNPA3	64648.7	58898.4	57148.8	54229.7	53646	57379.9	-0.127491	0.940981	-	-	7	8.5	-
2400	6-phosphogluconate dehydrogenase, decarboxylating	PGD	2.93074e+06	3.50671e+06	2.91693e+06	2.97218e+06	2855900	2.60147e+06	-0.147014	0.881533	-	-	32	62.3	-
2401	Heterogeneous nuclear ribonucleoprotein M	HNRNPM	2.86106e+06	2.84819e+06	2.84277e+06	2.8431e+06	2770600	2.67869e+06	-0.0449014	0.409457	-	-	59	80.2	-
2402	Importin subunit alpha-1	KPNA2	621413	525355	596717	570531	567820	524916	-0.065356	0.39336	-	-	19	36.7	-
2403	Importin subunit alpha-5;Importin subunit alpha-5, N-terminally processed	KPNA1	515555	523445	547532	560149	514870	528955	0.0153519	0.103535	-	-	12	18	-
2406	Rap1 GTPase-GDP dissociation stimulator 1	RAP1GDS1	243725	204338	202865	198415	234430	224022	0.0148607	0.0567832	-	-	18	34.9	-
2407	Diacylglycerol kinase epsilon	DGKE	6350.4	7507.61	6900.26	7272.34	7241.6	8058.16	0.122442	0.580862	-	-	3	5.5	+
2408	DNA-directed RNA polymerases I, II, and III subunit RPABC3	POLR2H	479131	453608	492858	479711	452390	450956	-0.0434394	0.337904	-	-	8	64.7	-
2410	Rho GDP-dissociation inhibitor 1	ARHGDIA	821597	935284	798110	815003	763820	728690	-0.145026	1.04792	-	-	9	45.1	-
2411	Rho GDP-dissociation inhibitor 2	ARHGDIB	211354	198025	196921	201162	196910	186741	-0.0520099	0.398837	-	-	9	50.7	-
2412	Arf-GAP domain and FG repeat-containing protein 1	AGFG1	317903	283139	332104	290318	318020	270519	-0.0864177	0.484169	-	-	11	19.5	-
2413	Heterogeneous nuclear ribonucleoprotein F;Heterogeneous nuclear ribonucleoprotein F, N-terminally processed	HNRNPF	785641	690929	737711	704532	751870	677909	-0.0524086	0.343167	-	-	16	41.2	-
2414	Signal transducer and activator of transcription 2	STAT2	176866	181883	175405	178873	176750	200148	0.055119	0.378237	-	-	12	16.6	-
2416	Transcription initiation factor IIA subunit 2	GTF2A2	91309.4	97629.1	85999	94843.4	82418	88241.6	-0.0508095	0.275194	-	-	3	21.1	-
2417	DNA mismatch repair protein Msh6	MSH6	1.48356e+06	1.49996e+06	1.51771e+06	1.51228e+06	1469200	1.74133e+06	0.0653512	0.418408	-	-	48	39.2	-
2418	Kinesin-like protein KIF11	KIF11	1.1773e+06	1.14571e+06	1.13895e+06	1.14808e+06	1085400	1.15478e+06	-0.0314513	0.260075	-	-	50	44.4	-
2419	Zinc finger protein 131	ZNF131	45656.8	55052.3	50164.1	50442.6	53689	46826.2	0.00276526	0.0104281	-	-	7	12.4	-
2421	Zinc finger protein 143	ZNF143	11819.8	17912.9	12454.9	19282.9	14810	20618.9	0.386319	1.16221	-	-	3	7.7	-
2422	RNA-binding protein 5	RBM5	253246	271422	247303	263665	256340	284396	0.0591048	0.419002	-	-	17	20.7	-
2423	Ribonuclease UK114	HRSP12	318967	243906	310142	248340	300380	239373	-0.144763	0.564983	-	-	6	49.6	-
2424	Spermine synthase	SMS	712303	510434	701098	564871	619040	500037	-0.181281	0.659083	-	-	19	48.6	-
2425	Hexokinase-2	HK2	838043	861950	880054	855915	823440	878526	-0.0126678	0.0915829	-	-	36	43.1	-
2428	Diacylglycerol kinase theta	DGKQ	5618.73	6981.81	6359.32	6370.4	6725.9	7814.07	0.141489	0.553461	-	-	5	7.3	+
2429	Bifunctional heparan sulfate N-deacetylase/N-sulfotransferase 1;Heparan sulfate N-deacetylase 1;Heparan sulfate N-sulfotransferase 1	NDST1	11101.7	15271.9	14585.6	15226.6	13839	14341.9	0.0964552	0.324737	-	-	6	7.9	-
2431	Thimet oligopeptidase	THOP1	1.19655e+06	1.16219e+06	1.24615e+06	1.16664e+06	1236100	1.07792e+06	-0.0522669	0.358288	-	-	36	46	-
2432	Aldo-keto reductase family 1 member C2	AKR1C2	16639.8	31140.6	24792.9	30279.5	27394	29313.3	0.306798	0.780105	-	-	3	9	-
2433	F-actin-capping protein subunit alpha-1	CAPZA1	1.16155e+06	1.08153e+06	1.16668e+06	1.09782e+06	1104300	1.05894e+06	-0.06371	0.576158	-	-	14	57	-
2434	Nuclear pore complex protein Nup98-Nup96;Nuclear pore complex protein Nup98;Nuclear pore complex protein Nup96	NUP98	989218	918599	965568	938144	933700	917602	-0.042155	0.367726	-	-	50	31.4	-
2435	Biliverdin reductase A	BLVRA	939710	928094	995193	920137	932740	929242	-0.0406949	0.356046	-	-	15	40.2	-
2436	Tricarboxylate transport protein, mitochondrial	SLC25A1	351689	377488	351038	361164	336480	352869	-0.0400171	0.301968	-	-	11	35.4	-
2437	Serine/threonine-protein phosphatase 5	PPP5C	1.2007e+06	1.15322e+06	1.2227e+06	1.18667e+06	1171000	1.09014e+06	-0.0534806	0.441257	-	-	27	44.7	-
2438	Serine/threonine-protein kinase PLK1	PLK1	517385	635063	573302	608696	565130	637997	0.0734742	0.390694	-	-	27	43.1	-
2439	Death-associated protein kinase 1	DAPK1	29058.5	29845.7	27375.6	28678.1	29755	29572.7	0.0293233	0.164029	-	-	6	4.9	-
2440	Arfaptin-2	ARFIP2	50298.1	57312.4	51219	55659.3	60444	53083.5	0.091484	0.53372	-	-	8	31.2	-
2443	Cytosolic Fe-S cluster assembly factor NUBP1	NUBP1	101799	77356	95246.4	87333.5	87189	79224.9	-0.104733	0.454515	-	-	5	21.7	-
2446	Methionine aminopeptidase 1	METAP1	213939	203535	227762	205682	216110	186713	-0.0856643	0.55775	-	-	10	34.7	-
2447	Succinyl-CoA ligase [ADP/GDP-forming] subunit alpha, mitochondrial	SUCLG1	374007	378897	370826	368863	368130	409231	0.0268681	0.180931	-	-	10	32.1	-
2448	Diphosphomevalonate decarboxylase	MVD	490439	518833	479897	495679	496920	476492	-0.019066	0.137201	-	-	19	50.8	-
2449	Geranylgeranyl transferase type-1 subunit beta	PGGT1B	128304	103831	126771	108368	120870	96602.5	-0.138834	0.616276	-	-	7	19.4	-
2450	Geranylgeranyl transferase type-2 subunit beta	RABGGTB	125346	152604	150860	138071	131450	151142	-0.0243642	0.0973328	-	-	8	22.7	-
2451	Coatomer subunit beta	COPB1	1.67994e+06	1.61933e+06	1.78757e+06	1.64981e+06	1673900	1.70374e+06	-0.0158577	0.108005	-	-	39	44.1	-
2452	Coatomer subunit alpha;Xenin;Proxenin	COPA	1.86812e+06	2.07782e+06	2.05182e+06	2.10791e+06	1936600	2.38162e+06	0.0959056	0.5428	-	-	68	57.5	-
2453	Dipeptidyl peptidase 1;Dipeptidyl peptidase 1 exclusion domain chain;Dipeptidyl peptidase 1 heavy chain;Dipeptidyl peptidase 1 light chain	CTSC	429218	399296	440217	423483	397550	373351	-0.0878039	0.653683	-	-	14	27	-
2455	LIM domain kinase 2	LIMK2	75134.4	82115.2	68135.7	78057.7	76751	80248.1	0.0645534	0.35908	-	-	4	5.5	-
2456	Clathrin heavy chain 2	CLTCL1	23724.6	22524.9	22050.7	22573.9	26279	20459.2	0.0141943	0.049121	-	-	3	1.8	-
2457	AP-3 complex subunit mu-2	AP3M2	15428.1	16563.7	14166.8	14952.8	14722	17170.9	0.0207476	0.0766587	-	-	3	7.9	-
2458	AP-2 complex subunit sigma	AP2S1	360178	449809	440711	379254	444350	460492	0.0400608	0.146231	-	-	5	25.4	-
2459	Cytochrome c-type heme lyase	HCCS	319552	252306	295472	279744	303470	230551	-0.0944989	0.344756	-	-	14	62.3	-
2460	Mitogen-activated protein kinase 12	MAPK12	25828.8	25117.9	25125.3	24142.2	26467	25577.8	0.00126941	0.00602397	-	-	4	12.9	-
2461	Sodium/myo-inositol cotransporter	SLC5A3	34878.5	35090.1	32546.7	36022.7	34340	37671.4	0.0754506	0.488055	-	-	4	8.2	-
2462	Pituitary tumor-transforming gene 1 protein-interacting protein	PTTG1IP	312807	297205	358292	324882	347200	442171	0.194139	0.830403	-	-	4	20.6	-
2463	DNA-directed RNA polymerases I, II, and III subunit RPABC4	POLR2K	27734.1	35129.7	39220.9	36436.1	34779	38229.5	0.114099	0.411353	-	-	3	44.8	-
2464	E3 ubiquitin-protein ligase TTC3	TTC3	5095.66	5534.13	5275.82	5364.35	5644	6038.55	0.0991007	0.482364	-	-	4	2.6	+
2466	Smoothelin	SMTN	86721.2	83515.5	75118.5	77590.1	83888	79312.3	-0.0252383	0.129788	-	-	7	9.5	-
2467	Monocarboxylate transporter 1	SLC16A1	413048	432081	385904	422096	381880	405285	-0.0254094	0.153185	-	-	11	17.6	-
2468	IST1 homolog	IST1	214864	173901	174066	175657	192600	163478	-0.0779522	0.339352	-	-	9	19.4	-
2469	Protein transport protein Sec24C	SEC24C	1.37484e+06	1.2873e+06	1.47432e+06	1.33597e+06	1366900	1.39022e+06	-0.0131862	0.0780586	-	-	32	34.8	-
2470	Activated RNA polymerase II transcriptional coactivator p15	SUB1	1.30559e+06	1.14529e+06	1.24463e+06	1.24106e+06	1295300	1.34926e+06	0.0736315	0.541323	-	-	14	73.2	-
2471	DNA polymerase subunit gamma-1	POLG	128293	121196	124720	122121	126270	117676	-0.0319429	0.22464	-	-	19	19.1	-
2472	Methylosome subunit pICln	CLNS1A	276979	301170	284609	295601	301440	356101	0.13949	0.913277	-	-	4	24.1	-
2473	Bloom syndrome protein	BLM	380209	404273	363799	403124	377920	423371	0.0686528	0.491762	-	-	27	21.9	-
2474	Arginine--tRNA ligase, cytoplasmic	RARS	2.40278e+06	2.66601e+06	2.72332e+06	2.65999e+06	2510900	2.90249e+06	0.0507207	0.287917	-	-	46	62.6	-
2475	Protein HIRA	HIRA	268671	276754	269199	284356	268560	299090	0.0634695	0.518326	-	-	24	27.9	-
2476	Ataxin-3	ATXN3	35573.1	42841.9	36075.1	37740.8	40926	39894.3	0.0548367	0.253209	-	-	6	20.2	-
2477	Atrophin-1	ATN1	9008.17	8465.49	7743.53	7215.29	9536.3	6703.36	-0.118816	0.366016	-	-	3	2.9	+
2479	PMS1 protein homolog 1	PMS1	183865	172659	179554	173278	177430	161280	-0.0670322	0.524439	-	-	19	23.1	-
2480	Mismatch repair endonuclease PMS2	PMS2	234513	237614	224742	224223	218110	220123	-0.0727524	0.707582	-	-	19	28.5	-
2481	Tyrosine--tRNA ligase, cytoplasmic;Tyrosine--tRNA ligase, cytoplasmic, N-terminally processed	YARS	2.65511e+06	2.54288e+06	2.66265e+06	2.57206e+06	2552300	2.38115e+06	-0.0672394	0.598029	-	-	51	75.8	-
2482	Ubiquitin carboxyl-terminal hydrolase 14	USP14	3.20594e+06	2.78976e+06	2.99422e+06	3.04725e+06	2884600	2.61791e+06	-0.0729265	0.431446	-	-	34	49.4	-
2483	5-AMP-activated protein kinase subunit gamma-1	PRKAG1	484652	589162	607931	617755	553810	599336	0.0800898	0.3881	-	-	12	43.1	-
2484	Branched-chain-amino-acid aminotransferase, cytosolic	BCAT1	627296	525209	618689	566773	581590	528739	-0.0753069	0.430188	-	-	12	36.3	-
2486	Sodium/potassium-transporting ATPase subunit beta-3	ATP1B3	546469	517790	607161	596486	552120	511508	-0.00945333	0.0414392	-	-	11	39.4	-
2487	UV excision repair protein RAD23 homolog A	RAD23A	270022	280301	273339	270234	265660	257403	-0.0543072	0.502139	-	-	7	24	-
2488	UV excision repair protein RAD23 homolog B	RAD23B	852043	902958	877215	884461	832290	803627	-0.0633676	0.536854	-	-	14	34.5	-
2489	Ephrin type-B receptor 4	EPHB4	226130	217246	218295	219528	225030	219737	0.00584855	0.0407508	-	-	19	24.5	-
2490	Alpha-N-acetylglucosaminidase;Alpha-N-acetylglucosaminidase 82 kDa form;Alpha-N-acetylglucosaminidase 77 kDa form	NAGLU	223960	239367	226470	241937	229600	216064	-0.00552494	0.03092	-	-	13	21.1	-
2491	Galactocerebrosidase	GALC	38125.2	31557	37615.3	34709.8	37310	29452.4	-0.0822441	0.310255	-	-	4	6	-
2492	Adenylate kinase 2, mitochondrial;Adenylate kinase 2, mitochondrial, N-terminally processed	AK2	1.55579e+06	1.50089e+06	1.42779e+06	1.33698e+06	1714500	1.34578e+06	-0.0373509	0.14578	-	-	4	18.1	-
2495	Delta-1-pyrroline-5-carboxylate synthase;Glutamate 5-kinase;Gamma-glutamyl phosphate reductase	ALDH18A1	778152	950341	850571	893410	856370	894752	0.0407054	0.217512	-	-	38	45	-
2496	Alpha-soluble NSF attachment protein	NAPA	1.02784e+06	1.12546e+06	1.17494e+06	1.15617e+06	1169200	1.24488e+06	0.102717	0.817552	-	-	13	48.1	-
2497	[Protein ADP-ribosylarginine] hydrolase	ADPRH	10899.6	10770.5	9695.56	10519.8	10474	8885.98	-0.0724099	0.301097	-	-	3	12.3	+
2498	Eukaryotic translation initiation factor 5	EIF5	586382	609519	665358	679707	643500	497434	-0.0427619	0.142635	-	-	23	43.6	-
2499	Solute carrier family 12 member 2	SLC12A2	418431	430954	419764	407451	421990	415573	-0.0277223	0.237632	-	-	31	31.2	-
2500	26S proteasome non-ATPase regulatory subunit 4	PSMD4	719654	553664	646462	567976	622190	575425	-0.113689	0.576776	-	-	4	12.7	-
2502	Developmentally-regulated GTP-binding protein 2	DRG2	531980	593388	576169	610469	565590	607547	0.0686104	0.525257	-	-	20	52.5	-
2505	Exportin-2	CSE1L	2.14715e+06	2.06717e+06	1.97377e+06	1.96449e+06	2082100	1.97564e+06	-0.0388405	0.299458	-	-	47	45.8	-
2506	Bax inhibitor 1	TMBIM6	97778.3	113423	108008	115341	105550	118306	0.0886388	0.545016	-	-	3	8	-
2507	Transitional endoplasmic reticulum ATPase	VCP	5.53054e+06	5.33838e+06	5.47835e+06	5.31116e+06	5473200	4.91186e+06	-0.0599611	0.468987	-	-	55	64.4	-
2508	Microfibrillar-associated protein 1	MFAP1	194801	211267	193123	207254	198400	199894	0.0161526	0.103062	-	-	15	34.6	-
2510	Trifunctional enzyme subunit beta, mitochondrial;3-ketoacyl-CoA thiolase	HADHB	1.38431e+06	1.28135e+06	1.40567e+06	1.31098e+06	1296400	1.41775e+06	-0.0164458	0.100032	-	-	27	53.2	-
2511	Mesencephalic astrocyte-derived neurotrophic factor	MANF	20977.9	16316.4	20480.2	18958.6	21735	14497.9	-0.0769039	0.188212	-	-	5	28	-
2512	Nck-associated protein 1-like	NCKAP1L	12113.4	14112.6	12227	13333	12858	12606.6	0.0160651	0.0637218	-	-	6	5.3	-
2515	Protein AF-10	MLLT10	38112.4	34160.4	37338	40388.6	34884	42303.3	0.0980181	0.497556	-	-	5	7.3	-
2516	RNA polymerase II elongation factor ELL	ELL	226875	264357	230306	252034	238850	286059	0.106032	0.579704	-	-	19	33.5	-
2517	Peregrin	BRPF1	17382.3	17702.1	15897.8	16778.4	16907	22951.8	0.137486	0.488721	-	-	4	4.5	-
2518	Nucleosome assembly protein 1-like 1	NAP1L1	840905	957384	1.06308e+06	1.00007e+06	981580	988292	0.0602823	0.311336	-	-	3	8.2	-
2521	Caspase-9;Caspase-9 subunit p35;Caspase-9 subunit p10	CASP9	18138.7	20955.6	21143.9	21089.2	19987	19781.8	0.0176977	0.0736436	-	-	6	25	-
2522	Caspase-6;Caspase-6 subunit p18;Caspase-6 subunit p11	CASP6	202556	213625	222701	224002	220440	207542	0.029599	0.194854	-	-	15	43.7	-
2523	Adenosine kinase	ADK	585925	648471	623085	640540	617920	616322	0.0144021	0.0954229	-	-	22	51.7	-
2524	Double-stranded RNA-specific adenosine deaminase	ADAR	330073	325003	308585	328998	294130	330489	-0.0165886	0.0953851	-	-	27	23.3	-
2525	Homeobox protein PKNOX1	PKNOX1	15504.7	16361.3	17482.6	15973.5	18222	17699.8	0.0720626	0.358074	-	-	3	10.1	-
2526	Protein SEC13 homolog	SEC13	531289	316874	498935	459113	376420	343586	-0.166798	0.381332	-	-	17	50	-
2527	NHP2-like protein 1;NHP2-like protein 1, N-terminally processed	NHP2L1	182951	132633	178301	141323	172060	197564	0.0503436	0.124	-	-	4	38.3	-
2528	Puromycin-sensitive aminopeptidase	NPEPPS	2.97372e+06	2.80677e+06	2.95111e+06	3.02363e+06	2899800	2.67155e+06	-0.0241735	0.150321	-	-	50	52.9	-
2529	FAD-linked sulfhydryl oxidase ALR	GFER	14625	14065.7	11598.4	11804.2	15290	12608.5	-0.0227511	0.062503	-	-	5	36.1	-
2530	Heterogeneous nuclear ribonucleoprotein H2	HNRNPH2	92081.7	73525.5	95911.1	90551.9	88718	82166.6	0.00788939	0.0259908	-	-	4	13.4	-
2531	Succinyl-CoA:3-ketoacid coenzyme A transferase 1, mitochondrial	OXCT1	1.35452e+06	1.41878e+06	1.34405e+06	1.37198e+06	1371300	1.36589e+06	-0.00245649	0.0174523	-	-	18	38.1	-
2532	SH3 domain-binding glutamic acid-rich protein	SH3BGR	10846.4	12452.5	10654.6	10771.5	10184	11607	-0.0588696	0.24682	-	-	3	14.6	-
2535	Eukaryotic translation initiation factor 3 subunit B	EIF3B	1.80749e+06	1.82353e+06	1.98516e+06	1.89108e+06	1785400	1.9499e+06	0.00296138	0.0166685	-	-	42	50.4	-
2536	BH3-interacting domain death agonist;BH3-interacting domain death agonist p15;BH3-interacting domain death agonist p13;BH3-interacting domain death agonist p11	BID	19153.5	29255.1	23008.8	25578.2	33792	28709.2	0.314876	1.03865	-	-	3	14.1	-
2539			258363	249499	218456	245612	254460	207486	-0.0396478	0.161057	-	-	3	7.9	-
2540	Ribosomal RNA processing protein 1 homolog A	RRP1	454345	431006	430028	410777	476920	474012	0.0470321	0.282558	-	-	21	40.6	-
2541	Methionine--tRNA ligase, cytoplasmic	MARS	1.32729e+06	1.46218e+06	1.41659e+06	1.45375e+06	1367100	1.43983e+06	0.0192557	0.128016	-	-	42	46.8	-
2544	DNA polymerase epsilon subunit 2	POLE2	101719	100833	99234.4	100172	99358	94657.7	-0.037158	0.277436	-	-	8	15.4	-
2545	AP-1 complex subunit sigma-2	AP1S2	28763.8	36517.5	27745	36477.5	27817	39977.9	0.159035	0.472543	-	-	3	21.7	-
2547	ATP synthase subunit epsilon-like protein, mitochondrial;ATP synthase subunit epsilon, mitochondrial	ATP5EP2;ATP5E	153994	140834	156861	109590	153690	121726	-0.243531	1.11969	-	-	3	45.1	-
2548	ATP synthase subunit e, mitochondrial	ATP5I	94715.6	121666	115433	120697	124760	123388	0.160699	0.896038	-	-	3	42	-
2549	Histone deacetylase 4	HDAC4	43285.6	40545.2	39023.4	38359.1	40797	33563.8	-0.127608	0.709639	-	-	9	8.6	-
2550	Eukaryotic translation initiation factor 6	EIF6	331988	301859	348721	312148	318260	332603	-0.0269462	0.157474	-	-	8	50.2	-
2551	NADH dehydrogenase [ubiquinone] 1 alpha subcomplex subunit 6	NDUFA6	30819.1	32350	25744.4	28476.9	30641	26399.9	-0.0520195	0.19755	-	-	4	28.9	-
2552	Transmembrane protein 50B	TMEM50B	11605.9	10618.1	11690.5	9681.88	11355	11190.7	-0.0759125	0.341416	-	-	3	19.6	-
2553	Peroxisomal biogenesis factor 3	PEX3	66220.9	72788.8	71615.7	70319	67439	73053.2	0.00172162	0.008671	-	-	6	16.6	-
2554	Period circadian protein homolog 3	PER3	9728.25	11520.7	10491.3	10076.9	12712	10884.5	0.0819499	0.305933	-	-	5	4.3	-
2556	3-keto-steroid reductase	HSD17B7	55856.4	67399.4	68249.6	71122.9	64084	75681	0.141643	0.709531	-	-	4	12.7	-
2557	Breast cancer anti-estrogen resistance protein 1	BCAR1	107315	93664	94097.5	89176.5	105020	86119.2	-0.0766139	0.357407	-	-	10	13	-
2558	Syntaxin-17	STX17	74375.9	58202.5	62414.8	54475	66428	54741.7	-0.149259	0.634642	-	-	6	19.9	-
2560	RWD domain-containing protein 2B	RWDD2B	15069.7	15471.2	14643.5	14747	15557	13692.7	-0.040033	0.193873	-	-	5	23.5	-
2561	PR domain zinc finger protein 15	PRDM15	3935.28	4255.39	3066.1	3694.88	3510.9	3117.46	-0.114808	0.340988	-	-	3	2.3	+
2562	UPF0769 protein C21orf59	C21orf59	124985	114059	104371	99437.2	124980	105039	-0.0629245	0.253951	-	-	9	35.2	-
2563	tRNA (guanine-N(7)-)-methyltransferase non-catalytic subunit WDR4	WDR4	443686	492194	423496	485637	438700	457777	0.0255484	0.137258	-	-	8	18.9	-
2565	Transmembrane protein 33	TMEM33	176462	239242	230240	247128	202180	287214	0.187355	0.601461	-	-	11	42.1	-
2566	Synaptojanin-2-binding protein	SYNJ2BP	77051.4	47290.1	71337.5	60653.7	51647	55936.8	-0.189647	0.518293	-	-	4	29	-
2567	Gem-associated protein 4	GEMIN4	284819	373387	353658	370260	352830	368127	0.118212	0.581753	-	-	27	27.5	-
2569	Coronin-7	CORO7	498545	468101	475302	447334	485630	429318	-0.0833763	0.667079	-	-	27	26.7	-
2570	Nuclear pore complex protein Nup107	NUP107	645178	609697	687643	660578	640000	609567	-0.0232875	0.143834	-	-	9	10.8	-
2572	Sorting nexin-16	SNX16	52447	51435.7	54003	51570.8	54162	50418.9	-0.0162894	0.0946171	-	-	5	14.8	-
2573	Selenocysteine-specific elongation factor	EEFSEC	188961	217517	196598	203257	195250	210464	0.0159112	0.0850959	-	-	14	24.2	-
2574	Sestrin-2	SESN2	154824	129669	150860	124446	139940	132248	-0.1317	0.812525	-	-	11	25.2	-
2575	Epiplakin	EPPK1	903073	911274	869970	888540	878640	859933	-0.0309194	0.268524	-	-	75	29.8	-
2576	Anthrax toxin receptor 2	ANTXR2	360508	340425	319048	338636	334270	295670	-0.0754681	0.473693	-	-	15	27.3	-
2577	Myeloid leukemia factor 1	MLF1	39468.7	42362.9	33843.8	38895.6	40216	34863.1	-0.017774	0.0628421	-	-	3	8.7	-
2579	Myotrophin	MTPN	267490	212634	290620	214861	312110	379767	0.207862	0.476568	-	-	6	41.5	-
2582	AP-3 complex subunit sigma-2	AP3S2	14944.1	17542.4	13761.4	18010.4	16082	21770.8	0.268539	1.07769	-	-	4	25.9	-
2584	Zinc finger protein 445	ZNF445	90865.8	92830.3	79359	89988.7	84459	103348	0.0769037	0.352019	-	-	7	8.1	-
2585	Actin-related protein 2/3 complex subunit 4	ARPC4	225864	305647	278200	286359	265770	267729	0.0284436	0.0995509	-	-	9	52.4	-
2587	CD81 antigen	CD81	316967	287136	345891	340988	293760	374497	0.084309	0.362596	-	-	3	18.6	-
2589	Triosephosphate isomerase	TPI1	4.15484e+06	4.31424e+06	4.46351e+06	4.17989e+06	4032900	3.15908e+06	-0.195764	1.01465	-	-	22	78	-
2591	Eukaryotic translation initiation factor 3 subunit E	EIF3E	709559	671959	683854	688371	665370	642545	-0.0492819	0.429781	-	-	21	44.9	-
2592	Protein transport protein Sec61 subunit beta	SEC61B	191589	141971	183865	186857	157740	144096	-0.0785832	0.242304	-	-	3	37.5	-
2593	Phosphatidylinositol 3,4,5-trisphosphate 3-phosphatase and dual-specificity protein phosphatase PTEN	PTEN	13460.1	16814.1	13818.4	14988.6	14609	15425.2	0.0370205	0.138115	-	-	4	7.6	-
2594	Serine/threonine-protein phosphatase 4 catalytic subunit	PPP4C	93718.8	115019	105967	113972	109810	103301	0.0595511	0.295498	-	-	8	40.7	-
2595	Gamma-aminobutyric acid receptor-associated protein-like 2	GABARAPL2	500705	503161	452722	473693	448460	499013	-0.0351985	0.217004	-	-	7	47.9	-
2596	Reactive oxygen species modulator 1	ROMO1	88750.9	91014.7	89344.2	100788	84468	96527.3	0.0624517	0.35723	-	-	3	32.9	-
2597	Ubiquitin-conjugating enzyme E2 G2	UBE2G2	66103.9	70653.9	72843.4	68587.2	83963	77799.7	0.132384	0.777548	-	-	3	23.4	-
2598	Myosin light polypeptide 6	MYL6	214237	243405	227600	240053	285360	320164	0.295294	1.63621	+	-	7	44.4	-
2602	Eukaryotic initiation factor 4A-I	EIF4A1	2.79904e+06	3.28091e+06	3.26664e+06	3.21951e+06	3123800	3.28065e+06	0.0457633	0.263944	-	-	16	33.7	-
2603	40S ribosomal protein S20	RPS20	270128	254507	249230	214319	270680	215754	-0.151033	0.818791	-	-	7	37	-
2604	Ribose-phosphate pyrophosphokinase 1	PRPS1	693804	858716	785804	822629	841060	893493	0.133676	0.850855	-	-	6	20.8	-
2605	Proteasome subunit alpha type-6	PSMA6	1.63547e+06	1.8348e+06	1.68075e+06	1.72056e+06	1790100	1.63337e+06	-0.00121924	0.00648194	-	-	17	71.1	-
2608	Destrin	DSTN	170334	198672	193313	188382	185070	192172	0.0114772	0.0587625	-	-	10	46.7	-
2609	Glia maturation factor beta	GMFB	126123	130107	131547	127910	110140	120767	-0.114472	0.863042	-	-	4	24.6	-
2610	Ras-related protein Rab-8A	RAB8A	533363	667681	563797	637435	557950	624703	0.0487102	0.211333	-	-	8	34.3	-
2611	Signal peptidase complex subunit 3	SPCS3	209184	174527	279121	289767	165540	310750	0.182905	0.310037	-	-	4	21.7	-
[truncated: 4,535 more rows]
