# Supplementary material for: Proteome-Wide Monitoring of Drug Action in Living Cells Using a Novel Label-Free Solvent-Based Shift Assay
Source: Mol Cell Proteomics. 2025 Nov 5;24(12):101444. doi: 10.1016/j.mcpro.2025.101444 (PMC12802111; doi:10.1016/j.mcpro.2025.101444)
Supplement: Supplementary Dataset S14 [file mmc15.xlsx]

## Sheet: Info
Supplementary Table 11: Solvent-induced Protein Precipitation (SIPP) on HeLa lysate treated with Cyclosporine A
Columns A-C: ID, protein name and gene name of proteins identified by MaxQuant
Columns D-I: Normalized protein quantification results per treatment and replicate
Columns J-K: Fold-change and p-values generated by limma
Columns L, M, P: Flags for proteins, which pass the fold-change and significance cut-offs, are known targets of the used compound or are amongst the lowest 5 percent identified proteins
Columns N-O: Number of unique peptides and resulting sequence coverage for each identified protein

## Sheet: Sheet1
id	protein	gene	DMSO_1	DMSO_2	DMSO_3	CyclosporineA_1	CyclosporineA_2	CyclosporineA_3	log2_foldchange	-log10_pvalue	significant	known target	Unique sequence coverage [%]	Unique peptides	lowest_5_percent
0	Diphosphoinositol polyphosphate phosphohydrolase 2;Diphosphoinositol polyphosphate phosphohydrolase 3-beta;Diphosphoinositol polyphosphate phosphohydrolase 3-alpha	NUDT4;NUDT11;NUDT10	52685.2	54928	53922.1	53123.8	50792.8	53026.1	-0.0417093	0.29751	-	-	23.2	4	-
1		LINC00493	1288.79	1974.53	2330.17	2314.59	1459.23	2747.79	0.215421	0.316951	-	-	34.7	3	+
2			188884	178511	173820	176324	204771	164408	0.0061398	0.0242305	-	-	32.8	9	-
5	RNA-binding protein 47	RBM47	25848	24618.1	24669.7	24994.2	25171.6	24632.1	-0.00619192	0.0333093	-	-	9	4	-
8	Ubiquitin-like modifier-activating enzyme 6	UBA6	403796	368427	381574	363906	393296	353634	-0.0551771	0.373481	-	-	25.4	26	-
9	Extended synaptotagmin-2	ESYT2	107601	109203	102999	105153	99665.1	111651	-0.016229	0.0910297	-	-	11.3	9	-
10	UHRF1-binding protein 1-like	UHRF1BP1L	10608.8	11594.6	11394.4	11676.6	11433.7	11757.5	0.0544815	0.291206	-	-	3.3	5	-
11	Shootin-1	KIAA1598	574128	651679	641920	633541	666356	577560	0.00725766	0.0331274	-	-	47.7	30	-
16	Acetolactate synthase-like protein	ILVBL	116421	105123	103398	96765.8	110461	93233.7	-0.114869	0.682846	-	-	13.8	9	-
19	SH3 and PX domain-containing protein 2B	SH3PXD2B	274947	284387	248353	242466	236405	303850	-0.0523328	0.201389	-	-	19.2	16	-
20	Neuroblastoma-amplified sequence	NBAS	12321.6	13540.1	13606.5	13328.2	10723.5	17563.2	0.0483639	0.109973	-	-	3.2	7	-
25	tRNA wybutosine-synthesizing protein 5	TYW5	116792	112479	111879	114626	120761	115110	0.0388537	0.284216	-	-	23.2	7	-
27	von Willebrand factor A domain-containing protein 8	VWA8	133530	144465	142600	140633	135098	156453	0.0372736	0.204312	-	-	15.9	27	-
28	Protein strawberry notch homolog 1	SBNO1	35188.9	41622.1	40444.3	39937.6	35637.4	44354.5	0.0306045	0.113332	-	-	8.1	9	-
31	WD repeat-containing protein 91	WDR91	47946.5	49661.3	52750.7	48369.4	46801.8	50455.4	-0.0456891	0.287526	-	-	17.1	13	-
35	CCR4-NOT transcription complex subunit 1	CNOT1	230216	239368	227420	235796	234668	242534	0.0329234	0.248895	-	-	12.2	28	-
37	Phosphoglycolate phosphatase	PGP	195268	201192	199582	215873	218135	164524	-0.00576751	0.018412	-	-	32.4	10	-
38	UPF0600 protein C5orf51	C5orf51	56341.4	50781.7	58353.1	51671.7	42504.4	56443.1	-0.143176	0.636624	-	-	9.2	4	-
39	RCC1 domain-containing protein 1	RCCD1	59942.5	62409.5	58528.7	61075.8	58111.4	60708.6	-0.00772191	0.0445479	-	-	16.5	7	-
43	Structural maintenance of chromosomes flexible hinge domain-containing protein 1	SMCHD1	44822.5	40981.9	40676.8	42299.4	39484.2	47311.3	0.0268941	0.119616	-	-	3.8	7	-
45	Protein unc-119 homolog B	UNC119B	35254.1	36207.6	36015.2	35948.1	36378.1	37759.6	0.0343798	0.228799	-	-	26.3	6	-
51	Small nuclear ribonucleoprotein G;Putative small nuclear ribonucleoprotein G-like protein 15	SNRPG;SNRPGP15	107341	78092	79277.2	95693.8	82308.4	98271.4	0.0733436	0.22886	-	-	34.2	3	-
53	MIF4G domain-containing protein	MIF4GD	30168.7	26917.3	29577.7	26462.6	28950.7	26544.8	-0.0800379	0.484229	-	-	19.8	4	-
56	Rab GTPase-activating protein 1-like, isoform 10;Rab GTPase-activating protein 1-like	RABGAP1L	17200.6	19708.1	18685.1	19335.9	16938.6	21197.1	0.0441082	0.170436	-	-	13	4	-
58	Putative WAS protein family homolog 3;WAS protein family homolog 2;WAS protein family homolog 6;WAS protein family homolog 1	WASH3P;WASH2P;WASH6P;WASH1	24688.4	24963.8	23698.8	24008.6	24988.3	24032.3	-0.00623457	0.0328774	-	-	13.2	5	-
158	Nascent polypeptide-associated complex subunit alpha;Nascent polypeptide-associated complex subunit alpha, muscle-specific form	NACA	511808	664562	628091	672667	604272	725105	0.154767	0.720075	-	-	28.8	5	-
159	Uncharacterized protein C11orf98	C11orf98	46166.6	56667.5	54938.8	48115.1	57643.7	55479.4	0.0328039	0.121009	-	-	35	4	-
160		SLC35A4	29617.4	29714	28212.7	26749.5	27286.9	29808.4	-0.0634975	0.395907	-	-	23.3	3	-
162		SMCR7L	6972.14	11840.8	10332.8	8316.5	6569.92	11483.5	-0.147704	0.251747	-	-	28.6	3	-
163	Deoxyribonuclease-2-alpha	DNASE2	49916	54441.6	58789.1	59098.8	60551.3	58133.7	0.126966	0.894251	-	-	10.8	3	-
164	Alkyldihydroxyacetonephosphate synthase, peroxisomal	AGPS	320529	313811	318915	322197	325121	289875	-0.0263889	0.162948	-	-	37.5	19	-
165	Kinesin-like protein KIF2A	KIF2A	83425.1	85141.4	88412.7	89596.9	81285.1	94897.8	0.0460727	0.26256	-	-	12.1	9	-
166	ATP-dependent RNA helicase DDX39A	DDX39A	117504	130667	141872	115806	111072	129138	-0.130358	0.739875	-	-	6.6	3	-
167	PDZ and LIM domain protein 1	PDLIM1	112953	116378	110422	129510	121057	109101	0.0789476	0.489404	-	-	40.1	10	-
168	Cytosolic acyl coenzyme A thioester hydrolase	ACOT7	279357	327799	308338	308743	264011	328118	-0.0260729	0.101481	-	-	39.9	13	-
171	Synaptosomal-associated protein 23	SNAP23	134782	119583	124012	136583	145589	130555	0.125739	0.932024	-	-	43.1	9	-
173	AH receptor-interacting protein	AIP	101107	118448	110632	103915	117592	94437.6	-0.0664233	0.294334	-	-	27.9	8	-
174	GTP-binding protein 1	GTPBP1	31616.9	34810.8	37646.6	34173.7	32582.8	40132.4	0.036338	0.13763	-	-	15.1	10	-
176	Syntaxin-binding protein 3	STXBP3	178901	145620	151031	147725	159067	145546	-0.0673992	0.333782	-	-	19.9	12	-
178	Small acidic protein	SMAP	17152.5	17277.3	17903.8	16580.6	16790.6	16536	-0.0682662	0.456555	-	-	13.1	3	-
179	Ras-related protein Rab-27B	RAB27B	55689.9	53082	58043.8	64794.6	59616.7	58779	0.134704	1.06245	-	-	39.4	7	-
180	AP-3 complex subunit beta-1	AP3B1	206012	212034	236519	213330	195894	233711	-0.0270341	0.120675	-	-	17.2	19	-
181	Rho-related GTP-binding protein RhoD	RHOD	6140.27	6654.97	6784.08	5167.27	5530.22	6397.43	-0.200219	0.941989	-	-	20.5	3	+
182	Galectin-8	LGALS8	25494.2	29453.7	30050.6	31357.9	30188.8	29657.1	0.10507	0.627468	-	-	18	5	-
184	Tumor necrosis factor receptor superfamily member 10A	TNFRSF10A	16786.7	22760	23049.3	21845.5	22934.1	22183.1	0.111917	0.405674	-	-	8.5	4	-
186	26S proteasome non-ATPase regulatory subunit 11	PSMD11	482472	488795	453593	429309	440861	414813	-0.148757	1.48988	-	-	34.6	15	-
187	26S proteasome non-ATPase regulatory subunit 12	PSMD12	408526	458979	420906	392994	368000	394110	-0.156515	1.36707	-	-	36.2	17	-
188	26S proteasome non-ATPase regulatory subunit 9	PSMD9	188463	217923	212473	214510	212799	210585	0.0465209	0.284653	-	-	52	12	-
191	Membrane-associated progesterone receptor component 1	PGRMC1	184183	208045	214668	218579	265672	206142	0.180432	0.91111	-	-	41	10	-
192	Transcription elongation factor SPT5	SUPT5H	336234	339989	335936	354424	331450	367652	0.0564886	0.435338	-	-	21.8	22	-
194	DNA fragmentation factor subunit alpha	DFFA	73071.9	67147.6	70414.1	72966.4	67445.1	66570.4	-0.0255637	0.146774	-	-	11.8	3	-
197	Huntingtin-interacting protein 1	HIP1	23413.5	24783.9	25013.9	22256.2	22213.5	22670.8	-0.124333	1.00172	-	-	7.3	7	-
198	Chloride intracellular channel protein 1	CLIC1	249009	322614	298929	287697	271819	273731	-0.0552846	0.239785	-	-	44.4	10	-
199	Eukaryotic translation initiation factor 3 subunit F	EIF3F	138100	124648	123014	116516	122670	109503	-0.14537	1.0912	-	-	13.4	5	-
200	Pyruvate dehydrogenase protein X component, mitochondrial	PDHX	87837	78724.1	76520.4	82514.3	73933.2	79800.5	-0.0400712	0.2106	-	-	20	11	-
201	Dynactin subunit 6	DCTN6	75042.3	72105.8	72387.6	84213	75812.7	77081.7	0.109769	0.882456	-	-	26.3	4	-
202	Acetyl-coenzyme A transporter 1	SLC33A1	26393.2	25810.9	25328.2	23853.1	24671.4	24316.9	-0.0899712	0.701439	-	-	9.7	5	-
203	Neural Wiskott-Aldrich syndrome protein	WASL	37805.8	43328.4	45879.1	45750.4	50735.6	44510	0.153052	0.880546	-	-	14.9	8	-
204	Importin-5	IPO5	572103	534518	525791	543205	524814	492759	-0.0649388	0.480211	-	-	27	26	-
205	DNA-directed RNA polymerase, mitochondrial	POLRMT	34286.9	34114.4	37316.3	35230.3	35086.6	36528.2	0.0163002	0.0889871	-	-	9.8	11	-
206	Eukaryotic elongation factor 2 kinase	EEF2K	65728.4	49213.1	52731.7	51954.9	55518.8	50506.2	-0.0758447	0.296703	-	-	15.6	10	-
207	Histone deacetylase complex subunit SAP18	SAP18	102370	89313.7	93535.2	94892.4	99569.7	95226.8	0.0244198	0.134303	-	-	26.8	6	-
208	Echinoderm microtubule-associated protein-like 1	EML1	24407.7	28272.9	29824.1	28507.7	26824	31927.4	0.0821421	0.359104	-	-	4	3	-
209	Insulin-like growth factor 2 mRNA-binding protein 3	IGF2BP3	271399	246653	251526	265643	255277	281782	0.060841	0.418014	-	-	26.1	13	-
212	RNA 3-terminal phosphate cyclase	RTCA	10661.9	12965.3	10993.3	11478.9	11719.1	10801.1	-0.021574	0.0791033	-	-	8.7	3	-
213	Phosphatidylinositol 4-phosphate 3-kinase C2 domain-containing subunit alpha	PIK3C2A	73463.8	65435.2	69707.6	68560.4	68078.9	70683.5	-0.00748702	0.0398777	-	-	8.5	13	-
215	Phosphatidylinositol 3-kinase regulatory subunit beta	PIK3R2	4392.05	4528.89	4264.83	3960.94	3778.03	4461.16	-0.115216	0.47606	-	-	4.5	3	+
216	Golgi integral membrane protein 4	GOLIM4	302178	367171	353497	370230	345425	368159	0.0878584	0.503199	-	-	26.9	17	-
217	Beta-mannosidase	MANBA	85521.8	85298.1	85699.8	84502.8	88595.1	86750.9	0.0183356	0.12358	-	-	12.4	10	-
219	Agrin;Agrin N-terminal 110 kDa subunit;Agrin C-terminal 110 kDa subunit;Agrin C-terminal 90 kDa fragment;Agrin C-terminal 22 kDa fragment	AGRN	184123	180460	173680	181545	179733	188803	0.0314266	0.224537	-	-	17.6	26	-
220	Procollagen-lysine,2-oxoglutarate 5-dioxygenase 2	PLOD2	306277	332572	306303	309645	294404	332043	-0.0145619	0.0782936	-	-	19.1	13	-
221	Homeobox protein Meis1;Homeobox protein Meis2	MEIS1;MEIS2	8197.39	9201.19	9848.61	9202.68	10176.5	9866.92	0.104973	0.492048	-	-	8.7	3	-
222	Exocyst complex component 5	EXOC5	51719	49135.7	47056.5	48433.7	48775.9	44167.3	-0.0655671	0.41599	-	-	16.7	11	-
226	26S proteasome non-ATPase regulatory subunit 14	PSMD14	222930	135863	148497	145086	158666	134544	-0.179399	0.491257	-	-	20.6	8	-
227	Myc box-dependent-interacting protein 1	BIN1	171575	204859	205020	186823	181614	175230	-0.0924794	0.537716	-	-	27.1	8	-
230	Pescadillo homolog	PES1	155499	161347	171425	173618	173252	182921	0.118452	1.02807	-	-	18.9	10	-
235	Membrane-associated phosphatidylinositol transfer protein 1	PITPNM1	29593.4	27719.2	27769.7	27953	24063.4	30127.9	-0.0562445	0.24907	-	-	6.4	7	-
237	Nucleolar protein 56	NOP56	55052.5	60377.6	68684.9	69216.8	62534.8	71245.3	0.144588	0.784837	-	-	14.8	8	-
238	ATP-dependent RNA helicase DDX3X;ATP-dependent RNA helicase DDX3Y	DDX3X;DDX3Y	383590	414542	418052	426650	432519	444846	0.101451	0.92109	-	-	31.6	21	-
239	Ribonuclease T2	RNASET2	3378.68	3570.32	3385.01	4703.55	3196.61	5165.4	0.309168	0.898103	-	-	19.5	4	+
240	Podocalyxin	PODXL	395567	334130	342641	335854	352565	295006	-0.124856	0.683736	-	-	14.8	8	-
241	Protein CYR61	CYR61	18422.3	19309.2	19466.3	18875.2	19143.6	20164.6	0.0244857	0.131683	-	-	34.1	11	-
242	Pirin	PIR	603654	578874	585726	620105	590240	629979	0.0573063	0.492973	-	-	36.9	10	-
244	Importin subunit alpha-3	KPNA4	183291	205714	188527	175173	157082	192231	-0.142138	0.860134	-	-	7.9	4	-
245	E3 ubiquitin-protein ligase TRIM38	TRIM38	34955.4	29913.9	33374.1	35171.8	29993.1	37334.3	0.0581616	0.237114	-	-	5.8	3	-
248	Serine/threonine-protein phosphatase 6 catalytic subunit;Serine/threonine-protein phosphatase 6 catalytic subunit, N-terminally processed	PPP6C	160310	173255	185943	179961	184344	178552	0.0659374	0.438545	-	-	33.4	11	-
251	Lysosomal alpha-mannosidase;Lysosomal alpha-mannosidase A peptide;Lysosomal alpha-mannosidase B peptide;Lysosomal alpha-mannosidase C peptide;Lysosomal alpha-mannosidase D peptide;Lysosomal alpha-mannosidase E peptide	MAN2B1	99279.7	93477	125489	98694.7	108313	126387	0.0714323	0.226518	-	-	12.4	11	-
253	Ubiquitin-conjugating enzyme E2 C	UBE2C	18919.4	21881.8	27630	18947.2	21573.9	30044.3	0.0341767	0.0648209	-	-	20.7	3	-
255	Pyridoxal kinase	PDXK	304944	351545	325989	347332	334008	335809	0.0522542	0.342132	-	-	29.7	8	-
256	Acyl-CoA desaturase	SCD	71735.9	66476.3	76084.3	72147.7	55192.4	77222.4	-0.0795643	0.267902	-	-	15.9	5	-
259	AT-rich interactive domain-containing protein 1A	ARID1A	38603.6	42759.6	41387.2	39513.4	38165	42229.2	-0.0337776	0.185428	-	-	3.4	6	-
260	Transmembrane protein 194A	TMEM194A	70049.1	56424.3	59663.2	52583.5	51860	56183.9	-0.207378	1.30321	-	-	9.7	4	-
262	Thioredoxin domain-containing protein 9	TXNDC9	99890.1	92199.8	99206.5	107073	82729.4	114697	0.0510474	0.170796	-	-	25	5	-
265	Cytochrome c oxidase subunit 7A-related protein, mitochondrial	COX7A2L	27363.4	31344.9	29854	27384.8	32172.3	27977.2	-0.0183187	0.0745674	-	-	16.7	3	-
266	Ubiquitin domain-containing protein UBFD1	UBFD1	191981	199956	193187	186929	177690	207750	-0.0346434	0.194771	-	-	16.8	6	-
268	Citron Rho-interacting kinase	CIT	30188.7	34016	36179.8	35124.7	34203.6	37120.6	0.0878166	0.488064	-	-	5	11	-
269	Coatomer subunit epsilon	COPE	23094.8	24116.7	23492.3	27064.3	23389.5	31165.7	0.197474	1.01119	-	-	13.7	4	-
270	AP-3 complex subunit delta-1	AP3D1	132577	124970	130557	121343	104696	131899	-0.122788	0.692991	-	-	15.4	14	-
271	Copper chaperone for superoxide dismutase	CCS	44235.2	44222.7	40144	46654.5	46027.7	45225.2	0.102159	0.784238	-	-	10.2	3	-
272	Actin-binding LIM protein 1	ABLIM1	16805.7	16488.4	18393.7	21730.3	35313.8	18653.9	0.4966	1.35582	+	-	7.4	5	-
273	Putative segment polarity protein dishevelled homolog DVL1P1;Segment polarity protein dishevelled homolog DVL-1	DVL1P1;DVL1	3329.17	4183.11	3817.24	4619.77	3642.3	4689.45	0.189941	0.636322	-	-	6	3	+
275	Chromodomain-helicase-DNA-binding protein 1	CHD1	12738.6	15371	14412.7	14290.8	14550.3	16419.6	0.0916011	0.415053	-	-	4	7	-
276	Golgi SNAP receptor complex member 2	GOSR2	16828.7	17852.1	16816.3	17949.1	17738.5	20048.2	0.112464	0.705371	-	-	20.5	4	-
278	Torsin-1B	TOR1B	34369.1	33709.5	33018.9	34754.3	29687.6	34931.8	-0.0286548	0.134447	-	-	14.9	5	-
280	Disintegrin and metalloproteinase domain-containing protein 10	ADAM10	136997	151047	162555	154914	144921	181017	0.0909253	0.415702	-	-	23.8	15	-
285	Apoptotic protease-activating factor 1	APAF1	24001.8	24616.1	23459.4	22500	21337.2	29839.1	0.0158617	0.0452506	-	-	4.3	5	-
286	Inositol monophosphatase 2	IMPA2	206834	107334	114413	133388	171133	123235	0.0491056	0.074105	-	-	28	8	-
287	Dual specificity mitogen-activated protein kinase kinase 7	MAP2K7	15319.4	17955.6	16314.4	15682.3	14865.3	16961.3	-0.0608677	0.281122	-	-	7.6	3	-
288	Acyl-coenzyme A thioesterase 8	ACOT8	50172.5	41183.9	41847.1	39650.6	40242.1	41155.4	-0.132325	0.777728	-	-	23.2	5	-
289	CDP-diacylglycerol--inositol 3-phosphatidyltransferase	CDIPT	35067.7	28969.3	29528.8	29152.6	29309.6	29738.6	-0.0798183	0.416716	-	-	13.1	3	-
290	Programmed cell death protein 5	PDCD5	51948.5	38571.2	41966.9	45486.5	50281.2	38597.4	0.023369	0.0634199	-	-	33.6	4	-
291	Protein arginine N-methyltransferase 5;Protein arginine N-methyltransferase 5, N-terminally processed	PRMT5	789671	851203	873860	902514	836152	964306	0.103016	0.738557	-	-	30.4	19	-
292	Na(+)/H(+) exchange regulatory cofactor NHE-RF1	SLC9A3R1	421656	398464	481959	534443	499547	398299	0.131028	0.526016	-	-	54.7	20	-
293	Serine/threonine-protein kinase Chk1	CHEK1	28635.2	28660.8	27885.5	27371.4	28015.2	27190.1	-0.0448072	0.30616	-	-	7.6	3	-
295	Fucose-1-phosphate guanylyltransferase	FPGT	55108.6	63293.8	64338.7	52523	45297.5	65822.5	-0.173023	0.637952	-	-	15.7	8	-
296	Tripeptidyl-peptidase 1	TPP1	108233	114157	108656	104223	89207	122484	-0.0791477	0.312602	-	-	12.1	5	-
298	Transcription elongation regulator 1	TCERG1	232461	267706	290937	284673	253444	319591	0.116284	0.506081	-	-	15.1	18	-
299	Kinetochore protein NDC80 homolog	NDC80	87144.5	86753.2	82698.5	84647.7	83999.9	81235	-0.0380759	0.273218	-	-	21.3	15	-
301	Transportin-2	TNPO2	6806.17	9060.2	7491.3	6885.31	7852.74	6421.87	-0.137296	0.477743	-	-	5.4	3	-
303	DNA-directed RNA polymerase III subunit RPC1	POLR3A	158576	163859	167205	172572	163706	176743	0.0669043	0.535621	-	-	16.3	21	-
304	Tetraspanin-4	TSPAN4	99380.9	73600.1	85818.5	87745.6	100982	73576.9	0.0182155	0.0462611	-	-	6.7	3	-
305	Proteasome subunit alpha type-7	PSMA7	601118	682118	706864	758531	692138	730331	0.134572	0.964526	-	-	16.1	4	-
307	Secretory carrier-associated membrane protein 3	SCAMP3	114707	93222.8	93962.2	98272.5	105583	90086.4	-0.0347471	0.133868	-	-	29.7	9	-
308	Phytanoyl-CoA dioxygenase, peroxisomal	PHYH	51096.6	51406.8	52184.9	49013.4	50202.9	52661.1	-0.0270447	0.174787	-	-	16.9	6	-
309	5-oxoprolinase	OPLAH	26823.2	31869.5	29079.8	28187.1	26294.2	31159.4	-0.0354088	0.145723	-	-	14.1	13	-
310	Interferon-induced protein with tetratricopeptide repeats 3	IFIT3	19913.7	14294.7	13997.6	15970.2	16144.4	15655.8	0.00623242	0.0158179	-	-	13.1	5	-
313	Tax1-binding protein 3	TAX1BP3	17464.2	14675.6	16611.7	16434.7	18265.4	15075.1	0.029335	0.106739	-	-	45.2	4	-
314	PDZ domain-containing protein GIPC1	GIPC1	106860	109102	111231	103196	109153	107377	-0.0335101	0.239765	-	-	24.6	9	-
315	Inhibitor of nuclear factor kappa-B kinase subunit beta	IKBKB	50828	55208.3	52898.3	43798.4	44817.3	53252.5	-0.168649	1.04145	-	-	15.5	10	-
316	Mitochondrial import inner membrane translocase subunit Tim23;Putative mitochondrial import inner membrane translocase subunit Tim23B	TIMM23;TIMM23B	49220.4	44613.7	41922	44332	44874.6	39086.2	-0.0811804	0.422882	-	-	18.2	4	-
317	Histone acetyltransferase type B catalytic subunit	HAT1	168197	171426	180465	174875	165119	167656	-0.0347102	0.241915	-	-	22	8	-
318	Peripheral plasma membrane protein CASK	CASK	151560	178812	163952	166353	168842	166027	0.0232412	0.122902	-	-	20.3	17	-
319	Phospholipase D2	PLD2	3228.84	5044.91	4357.33	4290.59	4229.63	4777.89	0.096265	0.231466	-	-	5.3	5	+
320	Cytochrome b-c1 complex subunit 8	UQCRQ	187841	142998	154493	144693	148281	123340	-0.216361	1.02802	-	-	45.1	5	-
322	Hepatocyte growth factor-regulated tyrosine kinase substrate	HGS	215373	235931	244262	230221	225685	221746	-0.0357979	0.224499	-	-	15.4	15	-
324	Ras-related protein Rab-7L1	RAB29	15169	16134.7	17338.1	17954.9	15621.3	16642.9	0.0458503	0.209419	-	-	25.6	5	-
325	Calmegin	CLGN	71127.5	71990.2	63177.3	65087.3	71409.3	61677.6	-0.0581267	0.30223	-	-	4.4	3	-
326	Down syndrome critical region protein 3	DSCR3	26942.4	31320.8	27354.6	26252.4	28531.7	25348.3	-0.0939619	0.514482	-	-	13.8	3	-
327	Protein phosphatase 1 regulatory subunit 12A	PPP1R12A	191810	212728	216035	212226	203712	231437	0.0609307	0.359241	-	-	20.5	23	-
328	Very long-chain acyl-CoA synthetase	SLC27A2	16866.8	17400.9	18385.8	17844.5	13923.1	21286	-0.00968998	0.0232042	-	-	10.6	6	-
329	Cyclin-G-associated kinase	GAK	102700	102822	108447	96314.7	90287.6	110244	-0.0854831	0.481918	-	-	13.2	15	-
331	Heterogeneous nuclear ribonucleoprotein D-like	HNRNPDL	70463.1	72388.2	74739.4	73945.2	75024.2	76090.4	0.0490133	0.372519	-	-	22.5	7	-
332	Exportin-1	XPO1	335974	292798	282806	252965	254160	257810	-0.249028	2.01431	-	-	16.8	17	-
333	TATA-binding protein-associated factor 172	BTAF1	29953.2	34370.7	33898	31386.7	28735.9	34961.4	-0.0487705	0.208751	-	-	5.1	8	-
334	Rho guanine nucleotide exchange factor 10	ARHGEF10	35000.5	32424.2	29366.1	29366.6	28061.1	31775	-0.115987	0.655831	-	-	5.7	7	-
335	Zinc finger protein 609	ZNF609	33456	41981.8	43846.7	40014.4	41388.6	47135.7	0.114024	0.456989	-	-	10.1	9	-
336	Spectrin beta chain, non-erythrocytic 2	SPTBN2	62291.7	67571.7	65444.2	78095	125839	70164.1	0.441248	1.30085	+	-	8.8	20	-
337	Protein transport protein Sec16A	SEC16A	144454	149942	144985	151449	160709	141081	0.042966	0.272305	-	-	12	24	-
338	Plexin-B2	PLXNB2	272070	278207	258440	255988	248757	263925	-0.0730098	0.610237	-	-	16.1	26	-
340	Tectonin beta-propeller repeat-containing protein 2	TECPR2	19300.3	18739.4	18512.5	18532.6	15596.5	21721.8	-0.0309214	0.0969851	-	-	4.5	5	-
341	U2 snRNP-associated SURP motif-containing protein	U2SURP	20854.8	25717.5	25919.9	27463.5	25663.2	27005	0.151086	0.796784	-	-	4.6	4	-
342	Histone-lysine N-methyltransferase SETD1A	SETD1A	24307.5	25722.5	26252.1	26312.8	23807.6	27212.3	0.0181935	0.0856063	-	-	3.2	5	-
343	Synaptojanin-2	SYNJ2	80141.8	85000.7	78184.6	76858.9	72505.1	85082.6	-0.0559183	0.313256	-	-	11.3	13	-
344	Synemin	SYNM	22654.8	24598	25030.9	25413.6	21203.5	23711.7	-0.0421863	0.190031	-	-	6	8	-
345	Kinesin-like protein KIF3B;Kinesin-like protein KIF3B, N-terminally processed	KIF3B	59611.7	62675.8	64077.3	65451	63211.6	61337	0.0280151	0.176103	-	-	15.1	11	-
346	Phosphoribosylformylglycinamidine synthase	PFAS	1.37779e+06	1.22387e+06	1.15361e+06	1.20432e+06	1.21267e+06	1.15417e+06	-0.0689047	0.431696	-	-	24.7	35	-
347	Serine/threonine-protein kinase DCLK1	DCLK1	13942.3	13219.5	12720.5	15047	12783.4	15069.8	0.102041	0.51227	-	-	4.7	3	-
349	Serine/threonine-protein phosphatase 6 regulatory ankyrin repeat subunit A	ANKRD28	23000.6	20953.2	23050.3	20498.1	20168.8	18872.9	-0.169899	1.24991	-	-	4.3	3	-
351	Mitochondrial ribonuclease P protein 3	KIAA0391	35764.2	33449.2	30839.8	29743.7	28244.3	34813.3	-0.111698	0.544021	-	-	8.2	4	-
352	Inhibitor of nuclear factor kappa-B kinase subunit alpha	CHUK	33106.3	36431.7	35259.9	34130.5	31422	36075.4	-0.0454915	0.242037	-	-	10.1	7	-
354	Niemann-Pick C1 protein	NPC1	102350	98059.4	97009.4	95787.8	96620.1	98865.9	-0.0298582	0.21038	-	-	6	7	-
355	Sphingolipid delta(4)-desaturase DES1	DEGS1	3205.49	3812.5	3781.52	3806.91	3266.58	2841.3	-0.129097	0.389896	-	-	11.1	3	+
356	Secretory carrier-associated membrane protein 1	SCAMP1	30944.4	32824.1	34633.3	35024	38341.6	33272	0.114988	0.726434	-	-	20.7	5	-
357	Secretory carrier-associated membrane protein 2	SCAMP2	16532.1	18456	17275.3	17524.9	20895.2	18182.1	0.112344	0.593233	-	-	10.6	4	-
358	Actin-related protein 2/3 complex subunit 1B	ARPC1B	296325	245146	243234	263925	215825	272282	-0.0626921	0.230549	-	-	38.2	12	-
359	Actin-related protein 2/3 complex subunit 2	ARPC2	1.01548e+06	1.12981e+06	1.21378e+06	1.18867e+06	767472	1.53639e+06	0.00311194	0.00483672	-	-	40.7	15	-
360	Actin-related protein 2/3 complex subunit 3	ARPC3	161252	159428	156080	163848	142133	152602	-0.0583749	0.383362	-	-	23.6	5	-
363	DNA-directed RNA polymerases I and III subunit RPAC1	POLR1C	47662.9	49843.2	49781.3	47480.8	46824.8	48234.9	-0.0470586	0.344963	-	-	18.5	5	-
364	Phospholipid scramblase 1	PLSCR1	68832.4	93072.1	107479	92142	85420.3	91168.7	0.0198524	0.0481576	-	-	12.7	3	-
367	Membrane-associated progesterone receptor component 2	PGRMC2	292135	331809	352649	305355	319146	266009	-0.133015	0.712098	-	-	37.7	9	-
369	Centrin-3	CETN3	6021.21	7992.49	6786.88	6638.86	7628.42	6173.9	-0.0209811	0.055524	-	-	19.2	3	+
370	Prefoldin subunit 6	PFDN6	28915.9	23109.7	25803.1	24533.6	30688.9	29158.9	0.116168	0.475367	-	-	19.4	5	-
371	NF-kappa-B-repressing factor	NKRF	43901.5	49795.9	49495	50055.6	47010.9	59242.3	0.121859	0.594487	-	-	10.9	7	-
372	Dihydroxyacetone phosphate acyltransferase	GNPAT	27423.5	24827.1	26704.1	24532.6	21194.9	24779.2	-0.165614	1.04277	-	-	11.8	7	-
373	Laminin subunit alpha-5	LAMA5	146258	161850	156878	164366	157463	173358	0.0909574	0.67672	-	-	10.3	29	-
374	Zinc finger protein 185	ZNF185	40036.8	38244.6	37807.2	44031.6	41678.7	36667.8	0.0723747	0.394456	-	-	15.4	6	-
375	Protein CASC3	CASC3	905.431	1377.82	2164.15	1690.79	1580.46	1229.17	0.0942865	0.1145	-	-	7.1	4	+
378	Chloride intracellular channel protein 2	CLIC2	25180.5	21109	27044.3	25175.6	21824.9	28131.6	0.0349031	0.10615	-	-	17	5	-
379	Peroxisomal acyl-coenzyme A oxidase 3	ACOX3	37568.3	45922	42325.1	40667	44612.1	42110.7	0.0217553	0.092014	-	-	15.2	8	-
383	Serine palmitoyltransferase 1	SPTLC1	72865.4	68762.5	69292.6	65403	63132.4	66545	-0.112496	1.00384	-	-	12.3	6	-
384	Serine palmitoyltransferase 2	SPTLC2	33883	37160.3	34215.3	34637.2	30687	38616.5	-0.0232647	0.0906354	-	-	8.7	5	-
388	Phosphomannomutase 2	PMM2	427950	388716	413792	468282	483205	448052	0.186205	1.79262	-	-	47.6	13	-
390	Transmembrane 9 superfamily member 1	TM9SF1	126023	115132	124331	118263	124302	118305	-0.0175994	0.104474	-	-	13.1	8	-
391	Type II inositol 3,4-bisphosphate 4-phosphatase	INPP4B	8086.84	9526.98	8500.53	8186.56	6328.99	11026.5	-0.065672	0.13338	-	-	8.2	5	-
392	E3 ubiquitin-protein ligase Midline-1	MID1	11735.3	11681	12105.8	12139.1	12363.4	12015.6	0.0399764	0.218166	-	-	13.2	9	-
393	High mobility group protein B3	HMGB3	470576	550958	575659	582111	659769	585674	0.197257	1.2388	-	-	33.5	8	-
394	Protein phosphatase 1G	PPM1G	327735	313017	340776	344098	317857	316005	-0.00548312	0.0303322	-	-	31.9	16	-
395	Phosphatidylinositol 3,4,5-trisphosphate 5-phosphatase 2	INPPL1	272752	310826	303659	287860	286042	310197	-0.00379048	0.0185035	-	-	24.1	25	-
396	Eukaryotic translation initiation factor 3 subunit D	EIF3D	184073	186430	190104	203887	229217	160906	0.0683373	0.23775	-	-	25.3	13	-
397	Eukaryotic translation initiation factor 3 subunit H	EIF3H	316350	311892	303479	322255	307443	309911	0.0120721	0.0814348	-	-	30.7	14	-
398	Histone deacetylase 3	HDAC3	27894.6	32534.7	28697.6	28761	29055.7	29812.6	-0.0213452	0.101519	-	-	9.6	4	-
400	Branched-chain-amino-acid aminotransferase, mitochondrial	BCAT2	110748	139350	141912	139837	127080	150444	0.0959045	0.394599	-	-	36	11	-
401	Neural cell adhesion molecule 2	NCAM2	18054.5	15955.8	16169.7	16170.8	15142.1	16701	-0.0626139	0.321836	-	-	6.2	5	-
402	Importin-8	IPO8	74761.7	68236.9	66721.3	62215.9	54183.4	64372.1	-0.216477	1.47299	-	-	10.7	10	-
403	Syntaxin-7	STX7	121272	126598	124381	120221	138277	97341.5	-0.0796306	0.287763	-	-	31.4	7	-
405	Monocarboxylate transporter 4	SLC16A3	258650	268902	265245	246535	225924	276027	-0.0876553	0.526038	-	-	17.8	8	-
406	High affinity copper uptake protein 1	SLC31A1	9363.4	12062.8	12491	12260.1	10625.2	11679.2	0.0362767	0.107916	-	-	16.3	3	-
407	Canalicular multispecific organic anion transporter 2	ABCC3	16638.3	16509.5	17742.2	16589.2	16428.8	15002.1	-0.0844517	0.503411	-	-	7.9	8	-
408	Multidrug resistance-associated protein 4	ABCC4	104795	87134.1	91589.6	82328.2	83632.4	90976.1	-0.138995	0.865635	-	-	9.7	13	-
409	Multidrug resistance-associated protein 5	ABCC5	5368.84	6611.76	6513.89	6387.62	6901.24	6784.52	0.123739	0.517137	-	-	2.4	3	+
410	DNA-directed RNA polymerase I subunit RPA34	CD3EAP	7746.17	10052	10109.3	10848.4	13514.6	11511	0.366759	1.59088	+	-	11.8	3	-
414	Synaptobrevin homolog YKT6	YKT6	334370	337225	324642	313109	338686	327198	-0.0257439	0.17941	-	-	41.4	10	-
415	Actin-related protein 2/3 complex subunit 5	ARPC5	292386	186078	199213	227034	278291	178330	0.0186541	0.0324558	-	-	49.7	7	-
416	3-phosphoinositide-dependent protein kinase 1;Putative 3-phosphoinositide-dependent protein kinase 2	PDPK1;PDPK2P	97481.7	101475	92951.5	104098	105698	99238.3	0.0826592	0.650028	-	-	21.3	10	-
418	RING finger protein 113A	RNF113A	46978.4	47422.4	49887.1	49382.9	48858.9	45907.5	-0.00162263	0.00855421	-	-	24.8	7	-
420	Pre-mRNA-splicing factor ATP-dependent RNA helicase DHX15	DHX15	701193	803399	838719	787840	793569	875686	0.0708526	0.392249	-	-	30.9	25	-
421	mRNA cap guanine-N7 methyltransferase	RNMT	243296	245849	250139	258771	239011	267077	0.0475989	0.334838	-	-	27.1	16	-
422	Zinc finger ZZ-type and EF-hand domain-containing protein 1	ZZEF1	119548	109263	111470	108570	105297	114443	-0.0514426	0.344654	-	-	11.5	30	-
423	Arf-GAP with SH3 domain, ANK repeat and PH domain-containing protein 2	ASAP2	27542.8	29119.1	28297.5	27374.3	28298.7	29661.4	0.00594301	0.0306016	-	-	4.6	4	-
424	TELO2-interacting protein 1 homolog	TTI1	49356.7	44864.9	46564.6	46199.6	45870.2	46618.4	-0.0205759	0.121619	-	-	6.4	6	-
425	Ribosomal RNA-processing protein 8	RRP8	25170.5	25586.8	26376.8	28105.5	33594.6	26275	0.182124	1.0079	-	-	9.6	4	-
428	Cytochrome b5 type B	CYB5B	134702	109032	111570	117351	188591	105896	0.17209	0.38291	-	-	27.3	4	-
429	U4/U6 small nuclear ribonucleoprotein Prp4	PRPF4	149716	135501	130138	137908	139499	137485	0.000883502	0.00439695	-	-	25.7	12	-
430	D-3-phosphoglycerate dehydrogenase	PHGDH	565939	586863	550994	556631	558997	507453	-0.0709575	0.550994	-	-	35.5	18	-
431	NADH dehydrogenase [ubiquinone] iron-sulfur protein 4, mitochondrial	NDUFS4	91598.5	100520	98417.2	93393.4	105937	91098.8	-0.00258974	0.0114017	-	-	19.4	3	-
433	Cytoplasmic dynein 1 light intermediate chain 2	DYNC1LI2	71595.6	91824	85781.6	77966.4	66251.9	86944.5	-0.109501	0.399753	-	-	31.5	14	-
434	26S proteasome non-ATPase regulatory subunit 3	PSMD3	411754	458115	445880	424769	470825	440001	0.0217439	0.123211	-	-	39.9	25	-
435	Bifunctional 3-phosphoadenosine 5-phosphosulfate synthase 1;Sulfate adenylyltransferase;Adenylyl-sulfate kinase	PAPSS1	471327	481630	454680	484980	452698	494261	0.0240808	0.159057	-	-	31.7	19	-
437	Centromere/kinetochore protein zw10 homolog	ZW10	13153.5	12113.1	12873.1	12428	10013.3	12366.8	-0.13813	0.644683	-	-	10.9	7	-
440	U4/U6.U5 tri-snRNP-associated protein 1	SART1	56947.7	62974.2	64485.4	65681.3	66422.7	71617.6	0.144701	1.08332	-	-	20.1	14	-
441	Glycosylphosphatidylinositol anchor attachment 1 protein	GPAA1	15306.3	22071.7	23340.6	20693.8	16089	21251.1	-0.0521184	0.112129	-	-	7.3	4	-
442	Transforming growth factor beta-1-induced transcript 1 protein	TGFB1I1	14446.4	15843.3	15236.8	17118	16787.8	15967.9	0.131986	0.913367	-	-	8.1	3	-
443	Heat shock 70 kDa protein 12A	HSPA12A	7138.31	7738.65	7775.26	7074.66	6248.8	7999.83	-0.0934487	0.360894	-	-	4	3	-
446	Inositol hexakisphosphate and diphosphoinositol-pentakisphosphate kinase 2	PPIP5K2	83659.7	82640.2	80194.1	83623.7	86569.6	80910.2	0.0264075	0.175031	-	-	9.4	9	-
447	Mitogen-activated protein kinase kinase kinase 7	MAP3K7	46241.7	47862.5	46271.2	49423.2	46426.7	47171.7	0.0266196	0.170392	-	-	15.7	6	-
448	Eukaryotic translation elongation factor 1 epsilon-1	EEF1E1	80010.5	67524.4	74080.8	62411.7	48242.3	66179	-0.335404	1.58255	+	-	23	4	-
449	Receptor-interacting serine/threonine-protein kinase 2	RIPK2	10022.2	12563.3	11711.7	12102.7	11411.7	12626	0.0806254	0.336122	-	-	10.2	4	-
451	Heterogeneous nuclear ribonucleoprotein R	HNRNPR	436369	492292	454950	455019	505590	440625	0.0175594	0.0867375	-	-	19.6	13	-
452	U4/U6 small nuclear ribonucleoprotein Prp3	PRPF3	58308.8	66062.3	69717.6	64993.2	55748.9	68452.4	-0.0382434	0.148525	-	-	16.3	10	-
453	Thioredoxin-like protein 1	TXNL1	312511	299752	315413	321036	331765	287061	0.0164458	0.0872347	-	-	44.6	12	-
454	Tumor protein D54	TPD52L2	351749	332542	344118	340432	324224	323960	-0.056938	0.474536	-	-	13.6	3	-
456	ER membrane protein complex subunit 8	EMC8	24613.2	27157.5	25829.1	22066.2	24533	23644	-0.143913	1.02883	-	-	13.8	3	-
457	ERI1 exoribonuclease 3	ERI3	203136	208849	229086	218800	204924	192527	-0.0570099	0.335965	-	-	42.2	7	-
458	Synaptojanin-1	SYNJ1	13599.5	14006.3	15491.3	13066.2	10063.9	16688.4	-0.142406	0.373144	-	-	4.7	6	-
459	Acidic fibroblast growth factor intracellular-binding protein	FIBP	8498.26	8568.1	10038.5	8572.83	6443.15	9396.79	-0.164635	0.514455	-	-	8.1	4	-
460	Eukaryotic translation initiation factor 4 gamma 3	EIF4G3	150297	137521	134399	138810	133523	140193	-0.0321246	0.197825	-	-	12.2	21	-
461	Peptidyl-prolyl cis-trans isomerase H	PPIH	256545	255939	252294	295096	302422	259979	0.162007	1.31188	-	-	26.6	6	-
462	Serine protease HTRA2, mitochondrial	HTRA2	18676.9	22023.4	24936.1	22843.6	20121.1	24625.8	0.0473781	0.150239	-	-	15.1	6	-
464	Aflatoxin B1 aldehyde reductase member 2	AKR7A2	361481	299813	299199	307418	304618	276355	-0.108454	0.595041	-	-	28.4	11	-
465	Band 4.1-like protein 2	EPB41L2	667968	599053	617515	661564	606830	697557	0.0601827	0.370772	-	-	33.4	30	-
466	Trans-Golgi network integral membrane protein 2	TGOLN2	50021.2	46899.8	48591	46127.6	50833.9	43270.2	-0.0560057	0.313821	-	-	14.2	5	-
469	Beta-1,4-glucuronyltransferase 1	B4GAT1	82049	83626	82781.3	82240.8	83677.3	81831.6	-0.00413122	0.025849	-	-	7.5	3	-
470	WAS/WASL-interacting protein family member 1	WIPF1	5411.04	5297.34	5929.1	5615.45	7150.29	5542.75	0.129673	0.470044	-	-	9.7	4	+
473	Carbonic anhydrase 12	CA12	6857.78	8870.17	9826.76	9056.9	8131.76	9812.96	0.0912848	0.261697	-	-	13.4	4	-
475	Density-regulated protein	DENR	216876	263485	265784	265796	269385	293250	0.155757	0.914717	-	-	28.8	6	-
476	Exportin-T	XPOT	128378	137531	126436	112332	111559	117194	-0.201364	1.95697	-	-	14.3	12	-
477	2-deoxynucleoside 5-phosphate N-hydrolase 1	DNPH1	13848.1	19458.9	19719.8	17153.5	14882.5	18171.5	-0.0653198	0.173556	-	-	29.3	4	-
478	Mitochondrial import inner membrane translocase subunit TIM44	TIMM44	273143	268641	243544	253819	289392	228718	-0.029705	0.120238	-	-	28.8	14	-
479	Trafficking protein particle complex subunit 3	TRAPPC3	110989	94644.7	95995.7	92042.2	87651.1	87983.3	-0.168846	1.23768	-	-	31.1	7	-
480	Charged multivesicular body protein 2a	CHMP2A	314405	246553	258899	279040	274559	274525	0.0225368	0.0911103	-	-	26.6	7	-
481	Cytoplasmic protein NCK2	NCK2	28265.4	23624.3	21992.7	24771.6	20850.3	31633.3	0.0512907	0.12359	-	-	11.1	4	-
482	Tetraspanin-6	TSPAN6	129581	166975	177332	167294	131566	201625	0.0699708	0.163317	-	-	22.9	7	-
483	Pleiotropic regulator 1	PLRG1	19447.6	22654.5	25444.9	20587.3	23373.2	23017.8	-0.00580327	0.0182156	-	-	6.7	4	-
484	Protein regulator of cytokinesis 1	PRC1	56347.4	63613.3	64811.6	57765.8	51024.8	62046.8	-0.115053	0.608803	-	-	8.4	5	-
486	BUB3-interacting and GLEBS motif-containing protein ZNF207	ZNF207	92326.1	107273	107998	99251.4	96963.7	104414	-0.0300395	0.148645	-	-	7.1	3	-
487	NADH dehydrogenase [ubiquinone] 1 beta subcomplex subunit 5, mitochondrial	NDUFB5	50975.3	53662.8	55410.7	43950.1	50370.9	40785.2	-0.249129	1.65617	-	-	28.5	4	-
488	NADH dehydrogenase [ubiquinone] 1 alpha subcomplex subunit 2	NDUFA2	11661.2	8291.15	8622.46	9705.37	10136.4	8725.34	0.0140533	0.0346651	-	-	27.3	3	-
489	ATPase ASNA1	ASNA1	62081.3	58068.3	56014.4	53616.1	49187.3	54176.1	-0.166366	1.32606	-	-	16.4	5	-
491	Mitotic checkpoint protein BUB3	BUB3	400127	417366	388269	429645	379798	434945	0.0434596	0.259257	-	-	35.6	11	-
492	Lipid phosphate phosphohydrolase 2	PPAP2C	23828.4	28510.1	26429.7	23731.3	21859.3	24915.6	-0.158077	0.926899	-	-	15.2	4	-
493	Alpha-actinin-4	ACTN4	2.95493e+06	3.38321e+06	3.28383e+06	4.2975e+06	3.86089e+06	4.25095e+06	0.367774	3.12339	+	-	36.3	38	-
494	Maleylacetoacetate isomerase	GSTZ1	84256	92383.7	85874.4	83163.1	84713.9	78890.7	-0.0887494	0.6781	-	-	12	3	-
495	Probable 18S rRNA (guanine-N(7))-methyltransferase	WBSCR22	25337.8	28327.2	29894.9	29083.5	27983.7	31309.6	0.0826698	0.442947	-	-	13.8	3	-
497	HIV Tat-specific factor 1	HTATSF1	553471	463692	539460	602658	612424	651094	0.265181	2.031	+	-	34.8	30	-
498	Cytohesin-3	CYTH3	7632.62	10507.3	9113.46	9922.26	8146.56	10458.3	0.0699803	0.193308	-	-	9.8	3	-
500	AP-1 complex subunit gamma-1	AP1G1	314315	348450	327765	309482	313896	316195	-0.0749559	0.617546	-	-	14.2	13	-
503	Synaptogyrin-2	SYNGR2	23905.6	27380.6	26259.1	25067.2	28944	25325	0.0321027	0.140337	-	-	12.5	3	-
504	Small glutamine-rich tetratricopeptide repeat-containing protein alpha	SGTA	197082	166743	189136	197025	199683	259640	0.238919	1.12951	-	-	28.8	9	-
506	Alpha-endosulfine	ENSA	43192.9	48124.8	47957.4	41962.5	52416.5	44384.1	-0.0100532	0.0367245	-	-	50.4	6	-
507	Mitochondrial carnitine/acylcarnitine carrier protein	SLC25A20	93299.3	108007	108547	95159.2	95560.5	102869	-0.0752214	0.439673	-	-	28.6	10	-
508	Asparagine--tRNA ligase, cytoplasmic	NARS	485499	447664	434655	432169	443897	444169	-0.049609	0.360115	-	-	31	19	-
509	Unconventional myosin-Ib	MYO1B	206964	170241	175087	189568	190386	193246	0.059018	0.312507	-	-	18.3	20	-
512	Cleavage and polyadenylation specificity factor subunit 5	NUDT21	117965	100681	111380	107082	115893	112232	0.0247866	0.125334	-	-	23.3	5	-
513	LanC-like protein 1	LANCL1	651080	719309	696987	644069	581620	640727	-0.147859	1.25374	-	-	24.6	10	-
514	Striatin	STRN	90337.6	94758.3	85569.1	89130.5	96801.4	89207.3	0.0238135	0.133956	-	-	18.6	12	-
515	U3 small nucleolar RNA-interacting protein 2	RRP9	69084	81931.7	84898.6	91070.9	77538.5	101824	0.193798	0.871781	-	-	16.8	7	-
516	Protein SCO2 homolog, mitochondrial	SCO2	28797.6	30155.1	29437	25810	27328.9	25943.9	-0.160743	1.4074	-	-	22.9	5	-
517	A-kinase anchor protein 8	AKAP8	47718	56694.6	51362.8	49830.1	48406.4	54123.2	-0.0300022	0.138044	-	-	6.5	5	-
518	Putative GTP-binding protein 6	GTPBP6	32816.6	35725.3	32485.1	32712.1	36491.7	33669.7	0.0258974	0.132263	-	-	11.2	6	-
519	Glucose-6-phosphate translocase	SLC37A4	8855.26	10608.8	6074.18	7992.51	5524.2	12455.7	-0.0177529	0.0202121	-	-	7.7	3	-
520	Isocitrate dehydrogenase [NAD] subunit beta, mitochondrial	IDH3B	145286	143349	137092	130192	125094	138426	-0.113602	0.957629	-	-	19.7	9	-
521	Nardilysin	NRD1	362804	361594	371616	368695	330276	381891	-0.0227053	0.127659	-	-	20.2	23	-
522	Calumenin	CALU	648515	589275	615499	708090	716546	656067	0.166999	1.54491	-	-	12.4	4	-
524	EGF-like repeat and discoidin I-like domain-containing protein 3	EDIL3	195138	177205	211625	194251	199893	191162	0.00684437	0.0318842	-	-	31.3	13	-
525	Putative adenosylhomocysteinase 2	AHCYL1	464181	490674	468110	469731	484456	461826	-0.00691719	0.0448545	-	-	18.3	11	-
526	Kinesin-like protein KIF1C	KIF1C	27921.6	32088.5	29910.9	33086.3	31882.1	30372.3	0.0858754	0.52775	-	-	5.2	6	-
527	Origin recognition complex subunit 5	ORC5	21147.4	24090.5	23360.6	18550.8	20970.6	20851.2	-0.184347	1.19774	-	-	8.6	3	-
529	Origin recognition complex subunit 4	ORC4	10543.6	9536.52	7739.14	8415.35	7531.44	9499.61	-0.123374	0.396287	-	-	8.8	3	-
530	Peroxisome biogenesis factor 1	PEX1	7480.98	12123.1	7839.72	7780.22	9611.42	9600.43	0.00464651	0.00835305	-	-	4.4	6	-
531	Double-strand-break repair protein rad21 homolog	RAD21	29276.7	29418.5	29884	32180.4	30670.8	28470.2	0.0422173	0.246184	-	-	19.3	10	-
532	Aldo-keto reductase family 1 member B10	AKR1B10	86740.6	112690	106830	104011	97106.9	108858	0.0247918	0.0885059	-	-	14.6	6	-
535	Putative pre-mRNA-splicing factor ATP-dependent RNA helicase DHX16	DHX16	70688.6	61785.4	67538.5	74399.2	76579.2	75976.2	0.184444	1.56086	-	-	14.1	14	-
538	SH3 domain-binding protein 5	SH3BP5	49328.6	50164.7	48681.8	47143	45576.2	41484.4	-0.144863	1.15054	-	-	16.7	8	-
540	Protocadherin-7	PCDH7	47661.9	38060.7	43444.6	41914.6	50373.8	44043.5	0.0795801	0.332029	-	-	6.4	5	-
541	Phosphoribosyl pyrophosphate synthase-associated protein 2	PRPSAP2	249690	242523	241768	237274	255277	240143	-0.00312367	0.0187619	-	-	28.4	8	-
542	SWI/SNF-related matrix-associated actin-dependent regulator of chromatin subfamily A member 5	SMARCA5	163296	161096	176105	182409	168441	184127	0.0960906	0.738825	-	-	18.2	19	-
544	C-Jun-amino-terminal kinase-interacting protein 4	SPAG9	415793	369272	370728	408656	393668	382716	0.0377442	0.232138	-	-	24.3	32	-
546	Zinc finger C3H1 domain-containing protein	ZFC3H1	7531.59	8374.46	7882.72	8538.29	7164.99	9719.97	0.086073	0.293119	-	-	2	3	-
547	tRNA wybutosine-synthesizing protein 4	LCMT2	13099.4	8990.66	10340.8	8403.45	6870.7	9640.74	-0.376516	1.25458	-	-	6.6	4	-
548	Intron-binding protein aquarius	AQR	107371	105947	112338	109770	98242.8	113862	-0.0192018	0.0984266	-	-	11.2	17	-
549	Dynamin-like 120 kDa protein, mitochondrial;Dynamin-like 120 kDa protein, form S1	OPA1	319457	313047	292215	288762	288705	298158	-0.0778244	0.656489	-	-	29.9	27	-
552	Kinesin-like protein KIF1B	KIF1B	164349	180360	171605	177764	171724	180086	0.0373379	0.255729	-	-	5.9	11	-
554	E3 ubiquitin-protein ligase MARCH6	MARCH6	11843.6	13447.6	13622.4	13027.8	11231.3	12786.8	-0.0712201	0.314091	-	-	4.5	3	-
555	Lysine-specific histone demethylase 1A	KDM1A	130282	165729	148118	142178	134440	150666	-0.0503979	0.216816	-	-	11.3	9	-
556	TBC1 domain family member 4	TBC1D4	183161	209371	200530	187716	179762	211135	-0.0367299	0.177388	-	-	21.5	24	-
558	Frizzled-6	FZD6	17807.9	18574.6	17272.3	18486.6	16242.7	17702.9	-0.0346859	0.170118	-	-	5.3	4	-
560	Fatty acid desaturase 1	FADS1	80894.4	88162.1	76460.5	82952.9	110996	69027.9	0.0736633	0.187247	-	-	12.6	6	-
561	Periplakin	PPL	51122.7	55463.6	54644.4	57575.8	59993.8	60387	0.142978	1.26784	-	-	13.8	21	-
562	Non-syndromic hearing impairment protein 5	DFNA5	59074.5	68992.6	65363.4	61627.6	57312.4	66618	-0.0597076	0.30068	-	-	12.1	5	-
563	Ecotropic viral integration site 5 protein homolog	EVI5	1139.26	1512.68	1363.04	1482.34	839.894	1073.24	-0.271301	0.530208	-	-	4.1	3	+
564	Mannosyl-oligosaccharide 1,2-alpha-mannosidase IB	MAN1A2	19098.8	23867.4	19953.2	22074.8	21456.5	23579.5	0.0987328	0.462161	-	-	5.6	4	-
565	Long-chain-fatty-acid--CoA ligase 4	ACSL4	156601	156534	163962	159645	147364	164556	-0.0180335	0.104749	-	-	20	12	-
566	Sorting nexin-3	SNX3	55741	62194.4	58994.7	58468.3	51814.2	61214.3	-0.0470799	0.235719	-	-	24.6	3	-
567	Syntaxin-10	STX10	49520.1	40108.7	42278.2	40586.3	39878.5	36689	-0.16663	0.967963	-	-	13.7	3	-
568	Protein O-GlcNAcase	MGEA5	191600	187093	187569	183675	173338	179504	-0.0781702	0.709903	-	-	21	20	-
569	Adenylate cyclase type 9	ADCY9	29976.2	30175.2	28561.9	28318.6	27981.8	29227.6	-0.052568	0.35681	-	-	7.3	9	-
570	Vinexin	SORBS3	111199	153258	154314	139750	141904	159489	0.0887494	0.292201	-	-	32.5	9	-
574	Pre-mRNA-processing factor 17	CDC40	12200.4	12852.7	13764.1	16334.9	30554.4	14784.1	0.591159	1.39054	+	-	8.6	4	-
576	Beta-1,4-galactosyltransferase 4;N-acetyllactosamine synthase;Lactotriaosylceramide beta-1,4-galactosyltransferase	B4GALT4	852.302	1148.1	1069.3	833.224	1002	975.256	-0.120616	0.250225	-	-	11	3	+
577	Ran-binding protein 6	RANBP6	51126.7	57416.1	54698.3	51871.4	50655.4	51381.1	-0.083379	0.612483	-	-	13	12	-
578	Nuclear export mediator factor NEMF	NEMF	151951	146002	159881	157802	177480	154400	0.0952852	0.637703	-	-	16.2	19	-
579	GDP-mannose 4,6 dehydratase	GMDS	205321	264922	259258	254606	244710	275932	0.0952707	0.414688	-	-	32.5	12	-
581	Cyclin-T1	CCNT1	5737.27	5273.13	4756.43	5503.45	5173.98	6394.89	0.113209	0.411299	-	-	7.2	4	+
582	Mitotic checkpoint serine/threonine-protein kinase BUB1 beta	BUB1B	280579	266500	274065	261171	251983	280703	-0.0498997	0.351547	-	-	20.6	21	-
583	Procollagen-lysine,2-oxoglutarate 5-dioxygenase 3	PLOD3	202444	244000	232249	221219	222440	227618	-0.0115263	0.0531618	-	-	20.3	14	-
585	Protein diaphanous homolog 1	DIAPH1	667277	599947	645831	630249	653422	662689	0.0259969	0.169466	-	-	22.3	33	-
587	Exocyst complex component 3	EXOC3	51089.6	57945.7	55865.7	52760	43882.8	62427.7	-0.0648022	0.211683	-	-	15.4	11	-
589	Perilipin-3	PLIN3	329669	267575	277438	266718	282023	250352	-0.126015	0.703319	-	-	33.9	14	-
591	Cell cycle checkpoint protein RAD1	RAD1	30299	34156.6	33003	33111.3	28326.4	31972.9	-0.0625699	0.31693	-	-	12.4	3	-
592	Protein arginine N-methyltransferase 3	PRMT3	69209.2	69815.6	71114.5	68533.5	61997.4	72082.1	-0.0553332	0.335268	-	-	12.6	7	-
593	Importin subunit alpha-7	KPNA6	119909	133109	130358	121228	111817	127932	-0.0875972	0.569663	-	-	11.8	8	-
594	UDP-glucose 6-dehydrogenase	UGDH	502026	521183	508200	476074	445138	471738	-0.137174	1.43326	-	-	40.3	17	-
595	Catenin delta-1	CTNND1	151410	135692	123373	131785	131862	136067	-0.0334295	0.161331	-	-	20.6	17	-
598	Dolichol-phosphate mannosyltransferase subunit 1	DPM1	79884.2	71923.9	68351.7	73324.3	78536	70985	0.0192677	0.0907921	-	-	12.3	4	-
599	General vesicular transport factor p115	USO1	192963	216205	211615	178906	178588	169814	-0.234126	2.15765	-	-	18.4	17	-
601	Target of Myb protein 1	TOM1	60244.1	62390.4	60437.4	61094	66694.8	50916.7	-0.0436147	0.173734	-	-	21	8	-
603	6-phosphofructo-2-kinase/fructose-2,6-bisphosphatase 2;6-phosphofructo-2-kinase;Fructose-2,6-bisphosphatase	PFKFB2	102510	111504	107120	109107	103808	113735	0.0244181	0.144999	-	-	30.5	16	-
604	Coiled-coil domain-containing protein 22	CCDC22	34977.5	33213	34223.2	29708.2	28414.2	32364.3	-0.180424	1.41737	-	-	16.6	9	-
605	Polyglutamine-binding protein 1	PQBP1	191850	187153	254669	246804	251000	311170	0.358646	1.53343	+	-	27.7	8	-
606	Mitochondrial import inner membrane translocase subunit Tim17-B	TIMM17B	20332.6	20583.4	20074	19168.9	18392.4	18673	-0.117259	0.930416	-	-	21.5	3	-
607	PRA1 family protein 2	PRAF2	53321.6	60855.9	69984	58739.9	46835.3	69626.7	-0.0818559	0.21879	-	-	16.3	3	-
608	H/ACA ribonucleoprotein complex subunit 4	DKC1	249600	280328	308378	304482	301496	329038	0.161773	1.03255	-	-	20	11	-
609	Eukaryotic translation initiation factor 5B	EIF5B	680346	609353	686710	662264	649632	711934	0.0351757	0.207063	-	-	32.2	40	-
610	Endothelial differentiation-related factor 1	EDF1	108413	111192	110702	117831	127404	102761	0.0697178	0.368317	-	-	50	8	-
611	DNA/RNA-binding protein KIN17	KIN	5266.41	3816.12	4177.93	4861.61	4833.2	4739.28	0.135789	0.455468	-	-	8.7	3	+
612	Protein diaphanous homolog 2	DIAPH2	89720.2	100274	96952.5	97859.8	91767.1	98170.9	0.00513282	0.0263716	-	-	6.8	8	-
613	DnaJ homolog subfamily A member 2	DNAJA2	127436	192509	175965	221411	239202	135612	0.244817	0.506996	-	-	24.3	8	-
614	Bromodomain-containing protein 4	BRD4	35230	24126.7	54889.9	51920.3	51226.2	26759.6	0.203086	0.253065	-	-	8.7	5	-
616	Oligophrenin-1	OPHN1	5609.18	4900.41	5261.6	5432.05	4433.43	5581.05	-0.0352452	0.105366	-	-	3.2	3	+
617	F-box-like/WD repeat-containing protein TBL1X	TBL1X	3616.21	4902.01	5811.66	4143.47	4079.86	5684.83	-0.0334423	0.0590268	-	-	6.2	3	+
619	Checkpoint protein HUS1	HUS1	7724.53	8462.89	8896.44	7350.38	6898.28	9760.81	-0.0775895	0.223098	-	-	12.1	3	-
620	Prefoldin subunit 1	PFDN1	31200	28994.5	33826.1	29750.5	37294.5	28710.3	0.0193276	0.0618359	-	-	34.4	6	-
623	Nibrin	NBN	64619.9	74204	69858.3	64048.9	64605.2	73625.5	-0.0456257	0.225553	-	-	15.9	11	-
625	mRNA-capping enzyme;Polynucleotide 5-triphosphatase;mRNA guanylyltransferase	RNGTT	22029.4	19786.5	19180	20071	19607.5	19892.7	-0.0315967	0.157434	-	-	7.4	3	-
626	ATP-binding cassette sub-family B member 7, mitochondrial	ABCB7	35508.6	31991.1	32659.7	31674.6	36289.3	30083.5	-0.0338363	0.147498	-	-	8	7	-
627	SLIT-ROBO Rho GTPase-activating protein 2	SRGAP2	68024.6	69646.8	69303.5	70758.1	69240.6	70514.2	0.0244619	0.171205	-	-	12.4	11	-
629	Immunoglobulin superfamily member 3	IGSF3	107000	121754	112508	107581	109917	117977	-0.0237513	0.125898	-	-	12.4	14	-
630	Glycosaminoglycan xylosylkinase	FAM20B	36073.9	38688.7	37232.5	37083.5	39172.1	37989.1	0.0289191	0.177823	-	-	13.4	5	-
631	EF-hand calcium-binding domain-containing protein 14	EFCAB14	30645.7	32698.5	35038.4	36940.5	33565	37038.1	0.129107	0.860944	-	-	8.3	4	-
632	WD repeat-containing protein 1	WDR1	680837	734775	697855	628982	657879	650819	-0.124813	1.26859	-	-	34.5	20	-
636	Probable phospholipid-transporting ATPase IIA	ATP9A	38372.1	31908.7	33381.1	33053.7	32249.6	33322.8	-0.067478	0.359437	-	-	7.7	9	-
637	NEDD4-binding protein 1	N4BP1	11710.3	12375.4	13538.6	11460.6	12138.1	12089.7	-0.0741067	0.380995	-	-	8	7	-
638	Rho-associated protein kinase 2	ROCK2	875704	968394	947585	957053	982237	942292	0.0468503	0.352539	-	-	36.8	59	-
639	CLIP-associating protein 2	CLASP2	29604.4	29588.3	29564.7	30905.9	28124.1	29599	-0.00316052	0.0162163	-	-	7.8	10	-
642	Copine-3	CPNE3	175915	158704	159213	170144	170608	171380	0.0541532	0.385159	-	-	19	11	-
643	DEP domain-containing protein 5	DEPDC5	4133.67	4755.2	4512.88	4155.85	3445.18	4645.76	-0.138446	0.459093	-	-	6.8	3	+
645	Huntingtin-interacting protein 1-related protein	HIP1R	1733.39	2731.43	2170.63	2213.15	1655.01	2676.7	-0.0226579	0.0342132	-	-	8	5	+
646	Obscurin-like protein 1	OBSL1	1297.11	1849.32	1515.4	1583.11	1523.18	1725.22	0.0648783	0.139509	-	-	5.8	4	+
647	E3 ubiquitin-protein ligase BRE1B	RNF40	506977	541622	542563	563339	500235	613677	0.0716962	0.396978	-	-	32.1	35	-
650	Clustered mitochondria protein homolog	CLUH	273995	302536	294509	283167	271848	295873	-0.0333793	0.210387	-	-	26.3	29	-
651	Lysine-specific demethylase 4A	KDM4A	1816.47	2396.39	2397.32	2259.79	2063.27	2363.24	0.0261527	0.0582913	-	-	6.8	6	+
652	DnaJ homolog subfamily C member 13	DNAJC13	144785	145731	140994	138205	128550	152327	-0.0455121	0.257934	-	-	10.3	21	-
653	Phosphatase and actin regulator 2	PHACTR2	47424.4	53532.2	52627	56041.2	58075.1	54444.8	0.135789	1.04048	-	-	16.6	7	-
654	Serine/threonine-protein phosphatase 6 regulatory subunit 2	PPP6R2	22870.3	17446.1	18986.4	23133.4	41486.9	19613.4	0.437709	0.917928	-	-	9.3	6	-
655	CCR4-NOT transcription complex subunit 3	CNOT3	191089	156011	174519	168954	166303	165254	-0.0547143	0.291971	-	-	8	8	-
657	Ankyrin repeat domain-containing protein 17	ANKRD17	42431.2	48009.2	48422.4	49351.2	48502.9	48858	0.0818799	0.542325	-	-	3.8	8	-
659	Xylulose kinase	XYLB	20806.7	22526.9	22750	23427	20653.7	23205	0.0248176	0.115047	-	-	22.9	9	-
660	Low-density lipoprotein receptor-related protein 5	LRP5	11833.5	14007.3	13802	11178.5	11502.4	13354.9	-0.137972	0.637142	-	-	4.5	5	-
661	Ubiquinone biosynthesis protein COQ9, mitochondrial	COQ9	71681.8	51501.3	54849	59805.1	67636	64618.6	0.122777	0.461825	-	-	19.8	5	-
662	Gamma-glutamylcyclotransferase	GGCT	230527	221933	225355	247063	262999	238662	0.14255	1.35346	-	-	56.4	11	-
663	NADH dehydrogenase [ubiquinone] iron-sulfur protein 7, mitochondrial	NDUFS7	58554.3	56016.3	50490.7	54962.5	48690.9	58101.9	-0.0303183	0.129225	-	-	11.7	3	-
665	NADH dehydrogenase [ubiquinone] iron-sulfur protein 2, mitochondrial	NDUFS2	68857.4	96058.6	81090.1	73831	58040.8	86995.2	-0.174941	0.501054	-	-	11.2	6	-
666	Zinc finger protein ZPR1	ZPR1	128017	133692	124660	126622	131690	114888	-0.0517846	0.316536	-	-	22.7	9	-
667	Protein NipSnap homolog 2	GBAS	124199	124266	118404	127082	114909	128968	0.014491	0.0790995	-	-	16.4	5	-
668	Hyaluronan mediated motility receptor	HMMR	7161.86	6338.52	6533.74	6599.9	5312.77	7765.82	-0.0411151	0.105191	-	-	7.4	4	+
671	Tubulin-specific chaperone A	TBCA	87636.6	119754	118015	133052	156690	131941	0.383714	1.75219	+	-	47.2	8	-
672	V-type proton ATPase subunit G 1	ATP6V1G1	120039	112197	90694.6	92646.8	115549	66444.5	-0.260032	0.673135	-	-	43.2	4	-
673	Vacuolar protein sorting-associated protein 4B	VPS4B	149696	132506	143578	137927	133886	145038	-0.0295305	0.169378	-	-	21.8	9	-
677	Core histone macro-H2A.1	H2AFY	6441.05	6729.03	6799.95	5862.09	6233.44	6290.27	-0.119551	0.646013	-	-	12.6	4	+
678	SH3 domain-binding glutamic acid-rich-like protein	SH3BGRL	149355	102329	104825	117860	148137	118823	0.124293	0.351482	-	-	73.7	10	-
679	Filamin-B	FLNB	3.82969e+06	3.95831e+06	3.89806e+06	3.87063e+06	3.79503e+06	3.68075e+06	-0.0427303	0.39978	-	-	39.2	93	-
680	Nuclear receptor corepressor 1	NCOR1	99378.9	115313	121009	128887	122298	127773	0.179471	1.22314	-	-	8.2	17	-
681	Vesicle-associated membrane protein 4	VAMP4	23252.2	29261.8	33996.7	30936.6	25582.1	28963.2	-0.00436961	0.0106472	-	-	23.6	3	-
682	NADH dehydrogenase [ubiquinone] iron-sulfur protein 6, mitochondrial	NDUFS6	35711.1	33832.1	35115.2	37309	41338	34559.4	0.109737	0.677112	-	-	33.1	3	-
683	Peroxisomal membrane protein PEX14	PEX14	44901.7	40772.9	40582	38965.4	38086.8	34285.4	-0.182047	1.3193	-	-	9.9	3	-
684	Tripartite motif-containing protein 3	TRIM3	8032.72	8361.89	7658.62	8058.92	7710.61	7826.76	-0.0269855	0.117609	-	-	4.6	3	-
685	Citrate synthase, mitochondrial	CS	617275	642896	577245	583666	625510	582807	-0.0354962	0.230599	-	-	23.4	13	-
686	Sperm-associated antigen 7	SPAG7	99878	108117	96857.7	104347	105431	97230.4	0.0107964	0.0563395	-	-	40.5	8	-
688	Vesicle-trafficking protein SEC22b	SEC22B	339471	337275	310903	301766	293449	272970	-0.186133	1.66435	-	-	48.4	10	-
689	Pre-mRNA-processing factor 40 homolog A	PRPF40A	170442	207563	211356	193397	231308	185524	0.0501599	0.178651	-	-	11.4	10	-
690	Transforming acidic coiled-coil-containing protein 1	TACC1	40323.4	41468.3	44478.2	46129.5	45348.1	43789.6	0.100197	0.768233	-	-	13.8	9	-
692	Cell division control protein 45 homolog	CDC45	6868.41	8235.28	7748.32	6663.81	5648.39	7839.88	-0.190219	0.684492	-	-	10	4	+
693	PERQ amino acid-rich with GYF domain-containing protein 1	GIGYF1	11474.7	12645.7	10536.4	10278.3	11385.9	11568.1	-0.0584917	0.24413	-	-	5.8	5	-
694	Metaxin-2	MTX2	10699	13126	13847.9	12622.8	10046.7	12403.9	-0.102011	0.338282	-	-	13.4	4	-
695	Vacuolar protein sorting-associated protein 26A	VPS26A	124860	141721	126307	127226	119338	125435	-0.0769676	0.518579	-	-	31.2	10	-
697	Mitochondrial-processing peptidase subunit beta	PMPCB	374901	389571	370489	375825	365871	364880	-0.036335	0.288837	-	-	33.9	15	-
699	Mediator of RNA polymerase II transcription subunit 24	MED24	20477.9	20963.3	21892.9	19954.9	17929.4	19705.5	-0.138243	0.973187	-	-	6	5	-
700	Katanin p60 ATPase-containing subunit A1	KATNA1	53778.6	46914.9	65827.3	56136.2	38810.3	82277	0.0366987	0.0525564	-	-	10.6	4	-
701	PC4 and SFRS1-interacting protein	PSIP1	204408	226394	238545	233791	245645	251346	0.128971	0.951258	-	-	26.6	16	-
702	Erlin-1	ERLIN1	163958	119624	119183	119376	136692	117099	-0.0969427	0.323145	-	-	16.4	7	-
703	NADH dehydrogenase [ubiquinone] iron-sulfur protein 3, mitochondrial	NDUFS3	204038	148635	147619	139050	176039	116210	-0.218085	0.622315	-	-	34.1	8	-
704	Serine/arginine-rich splicing factor 10;Serine/arginine-rich splicing factor 12	SRSF10;SRSF12	29425	36243.8	36532.1	35632.4	34183.6	36910.1	0.0688561	0.307492	-	-	25.5	6	-
705	Ceroid-lipofuscinosis neuronal protein 5	CLN5	14001.4	16732.6	17264.3	16737	16817.4	20008	0.159183	0.717798	-	-	11.7	4	-
706	Enoyl-CoA delta isomerase 2, mitochondrial	ECI2	241381	234223	229775	226372	238715	234631	-0.0116773	0.0761674	-	-	29.8	11	-
709	Polycomb protein EED	EED	25300.8	25991.8	26616.3	26737	26142.4	25911.1	0.0164183	0.0941675	-	-	8.5	3	-
711	Splicing factor 3B subunit 1	SF3B1	580342	664391	654223	612149	617502	674537	0.00516928	0.0246488	-	-	21.2	22	-
712	Cold shock domain-containing protein E1	CSDE1	589432	572955	566519	548704	552172	565383	-0.0531659	0.481564	-	-	33.1	26	-
713	Disabled homolog 1	DAB1	39726.1	50946.5	46726.2	47820.5	53392.1	48057.2	0.125235	0.607845	-	-	10.2	6	-
715	Interferon-inducible double-stranded RNA-dependent protein kinase activator A	PRKRA	20592.2	22601.3	22651.2	22679.4	21150.1	22516.3	0.0116439	0.0554499	-	-	27.1	7	-
716	Ribosomal protein S6 kinase alpha-5	RPS6KA5	26941.4	29114	26945.6	28540.3	24794.6	29317.5	-0.00893344	0.0367389	-	-	9.6	7	-
717	E3 ubiquitin-protein ligase MYCBP2	MYCBP2	22205.8	25452.2	25745.3	27938.6	26784.8	29843.3	0.206016	1.39055	-	-	3.7	15	-
720	Acyl-protein thioesterase 1	LYPLA1	194496	170874	157577	163013	189976	151343	-0.0533664	0.202259	-	-	18.2	4	-
721	GTPase Era, mitochondrial	ERAL1	25783.8	29094.9	26480.6	29288.8	28779.8	26129	0.049631	0.256947	-	-	23.6	8	-
722	Protein CREG1	CREG1	63414.2	68412.8	61106.9	70635.3	85360.1	54347.4	0.101918	0.2927	-	-	10	3	-
723	U5 small nuclear ribonucleoprotein 200 kDa helicase	SNRNP200	300374	278921	290678	276257	248977	294265	-0.088966	0.57778	-	-	17.6	35	-
724	Mitochondrial tRNA-specific 2-thiouridylase 1	TRMU	38938.3	42559.6	42713.2	39656.4	36766.6	41810.3	-0.0718505	0.430696	-	-	22.3	8	-
725	TIP41-like protein	TIPRL	249239	251366	246776	244386	224616	254361	-0.0490084	0.334876	-	-	33.1	9	-
726	TOM1-like protein 1	TOM1L1	30080.5	31230.4	31791.7	31496.1	27952.2	28815	-0.0784883	0.508648	-	-	13.3	4	-
727	Ribosomal protein S6 kinase alpha-4	RPS6KA4	9258.37	10212.8	10107.3	10120	9244.58	11690.8	0.0648826	0.24883	-	-	4.2	3	-
729	Surfeit locus protein 6	SURF6	56159	47220.4	52783.6	55323.4	61825.6	59176.7	0.177369	1.18927	-	-	24.7	8	-
730	Protein phosphatase 1B	PPM1B	132016	127542	114563	105806	146085	103133	-0.0916954	0.293099	-	-	26.8	10	-
731	Small subunit processome component 20 homolog	UTP20	18520.5	20379.4	21363.1	21285	18542.2	22170.4	0.0393092	0.161244	-	-	2.5	7	-
732	Nuclear pore complex protein Nup155	NUP155	217177	200930	198634	192994	215290	177706	-0.0771171	0.428948	-	-	18.8	22	-
733	Protein XRP2	RP2	58149.4	56717.7	56975.2	60809	54016.4	60126.7	0.0239298	0.133676	-	-	14	6	-
735	WD repeat and HMG-box DNA-binding protein 1	WDHD1	341676	320745	321718	331737	343430	319634	0.0155395	0.0984557	-	-	21.5	22	-
736	Cartilage-associated protein	CRTAP	83334.9	86110.1	87621.5	83848.3	73083.6	76793.9	-0.139355	1.09503	-	-	20.4	8	-
737	Calcium-binding mitochondrial carrier protein Aralar1	SLC25A12	64844.4	60282.1	60103.2	64067.1	53811.1	65674.4	-0.0177782	0.0729849	-	-	16.5	10	-
738	Solute carrier family 22 member 3	SLC22A3	12255.5	11096.1	12369.3	11312.9	10516.3	12059	-0.0765135	0.372278	-	-	5.6	3	-
742	Paralemmin-1	PALM	36917.8	33502.4	31295.8	32144.9	35581	30671.7	-0.047316	0.215618	-	-	23.5	6	-
743	Renin receptor	ATP6AP2	54912.2	51674.1	51599.3	48368.5	44023.1	50014.3	-0.153083	1.18518	-	-	15.1	4	-
744	Ribonuclease H2 subunit A	RNASEH2A	58686.6	58724.5	57638.7	54164.1	53028.4	55473	-0.106048	0.980322	-	-	23.7	7	-
745	Cell division cycle protein 123 homolog	CDC123	36568	32854.3	37239.5	36169.8	33983.1	32189.7	-0.0590967	0.322479	-	-	22	6	-
746	Calpain-15	CAPN15	10316.1	12406.5	9878.84	9656.42	10520.2	10250	-0.0933595	0.39052	-	-	5.3	4	-
748	Ribonuclease P protein subunit p20	POP7	17346.9	19734.3	19515.2	20321.5	17597.2	20630.1	0.0477069	0.205726	-	-	36.4	4	-
749	Ribonuclease P protein subunit p40	RPP40	40115	47381.2	45949.9	47672.7	51236.7	48425.3	0.145862	0.972226	-	-	11.5	4	-
750	Eukaryotic translation initiation factor 3 subunit G	EIF3G	538618	535281	520163	515076	489887	572397	-0.0180906	0.0976978	-	-	35.3	15	-
751	Eukaryotic translation initiation factor 3 subunit J	EIF3J	243536	223350	206836	245144	252413	184423	0.00683625	0.0189973	-	-	26.7	8	-
752	Carbonyl reductase [NADPH] 3	CBR3	93581.9	87734	87105.6	87353.1	88873.9	79472.5	-0.0710191	0.479165	-	-	30.3	8	-
753	26S proteasome non-ATPase regulatory subunit 10	PSMD10	16044	18401.8	18777.9	18188.1	17140	16893.6	-0.024692	0.106359	-	-	35	6	-
754	AP-1 complex subunit gamma-like 2	AP1G2	11980.9	12963.2	11727.7	11556.6	10847.6	11675	-0.10519	0.620224	-	-	4.2	3	-
755	CAAX prenyl protease 1 homolog	ZMPSTE24	182810	210055	200201	175374	165549	209284	-0.113136	0.553633	-	-	21.9	10	-
757	Protein phosphatase 1 regulatory subunit 37	PPP1R37	18401.3	19050.9	19693.8	19220.7	18287.4	19515.1	-0.00310472	0.0148388	-	-	5.2	4	-
758	Isocitrate dehydrogenase [NADP] cytoplasmic	IDH1	1.54256e+06	1.54343e+06	1.53965e+06	1.56804e+06	1.7244e+06	1.59034e+06	0.0767767	0.693402	-	-	54.1	23	-
759	Glutamyl-tRNA(Gln) amidotransferase subunit B, mitochondrial	GATB	29177.4	28985.4	26667.2	27003.8	27997.1	26126.9	-0.0637558	0.403548	-	-	5.6	3	-
760	Protein SCO1 homolog, mitochondrial	SCO1	141768	135662	125319	133695	128168	120907	-0.0727567	0.475356	-	-	8	3	-
761	Attractin	ATRN	59685.9	54322	61874.2	56487.5	65670.5	61339.1	0.0605731	0.320796	-	-	8.2	7	-
762	Signal transducing adapter molecule 2	STAM2	148483	127643	124980	127236	138840	116686	-0.066846	0.31214	-	-	16.6	9	-
764	Short-chain dehydrogenase/reductase 3	DHRS3	6290.61	7424.02	8137.45	7154.89	6656.78	7712.61	-0.0163343	0.0476127	-	-	10.9	3	-
765	PRA1 family protein 3	ARL6IP5	90456.9	101867	100654	87471.1	79318.8	99939.7	-0.139885	0.748436	-	-	21.8	5	-
767	Dynactin subunit 3	DCTN3	89184	85993.5	95129.6	93493.2	91234.5	98604.6	0.0683959	0.480319	-	-	26.3	6	-
768	DnaJ homolog subfamily C member 8	DNAJC8	383861	376195	388588	380518	404082	389878	0.0317759	0.242898	-	-	39.1	12	-
769	Survival of motor neuron-related-splicing factor 30	SMNDC1	52209.1	83862.1	83169.4	73941.4	86444.5	74132.3	0.126628	0.307785	-	-	21.4	4	-
771	ATP synthase subunit d, mitochondrial	ATP5H	210973	228776	193147	212543	221839	233552	0.0801058	0.485959	-	-	55.3	11	-
773	Flotillin-1	FLOT1	163657	164894	160560	170806	166866	162049	0.0307154	0.226952	-	-	35.6	16	-
774	Triple functional domain protein	TRIO	81743.4	88421.4	81051.2	80778.3	83412.9	86493.8	-0.0024989	0.0132101	-	-	8.8	17	-
775	ATP synthase subunit g, mitochondrial	ATP5L	11863.6	13618.4	12078.9	11136.3	11392.6	12687.4	-0.0926117	0.450331	-	-	30.1	3	-
776	Multiple PDZ domain protein	MPDZ	20946	23744.8	21120.6	20309	21250.3	19104.6	-0.116472	0.708732	-	-	4.5	7	-
778	Carboxypeptidase D	CPD	147150	140023	141363	133771	131958	141346	-0.074427	0.614756	-	-	12.9	17	-
779	Glutaredoxin-3	GLRX3	173469	190087	190393	195595	158981	181430	-0.0513956	0.245483	-	-	31	12	-
780	Ribosomal L1 domain-containing protein 1	RSL1D1	167776	174652	189026	199338	194214	218446	0.203509	1.64116	-	-	18.2	8	-
782	ATP-dependent Clp protease ATP-binding subunit clpX-like, mitochondrial	CLPX	70715.6	71419.4	71038.7	65878.1	66681.4	74646.4	-0.0432648	0.263873	-	-	17.2	9	-
784	SEC14-like protein 2	SEC14L2	13473.2	16490.5	16130.8	15908.8	17170.5	15910.8	0.092741	0.431552	-	-	9.1	3	-
786	Gamma-synuclein	SNCG	466837	452236	418392	448215	405180	408497	-0.0839237	0.597719	-	-	78.7	9	-
787	Probable cytosolic iron-sulfur protein assembly protein CIAO1	CIAO1	37509.1	39667.5	43731.9	40172.7	40080.8	40581	0.00201524	0.00925529	-	-	16.5	5	-
790	AN1-type zinc finger protein 5	ZFAND5	79122.5	61868.8	60246.9	64030.7	91362.4	44669.8	-0.0581747	0.0916133	-	-	16.9	4	-
792	Signal recognition particle subunit SRP72	SRP72	423650	378878	417514	415940	422391	435971	0.0642512	0.473864	-	-	23.4	17	-
794	Decapping and exoribonuclease protein	DXO	53345.7	58970.7	58382	59640.1	57706.7	62136.7	0.073191	0.502831	-	-	8.6	3	-
795	N(G),N(G)-dimethylarginine dimethylaminohydrolase 1	DDAH1	30895.3	33125.6	38571.5	32707.3	24906.3	40107.1	-0.0909644	0.222822	-	-	26.3	6	-
797	Unconventional prefoldin RPB5 interactor 1	URI1	12074.1	13341.1	11639.9	13762	13413.4	13251.2	0.127875	0.785419	-	-	7.6	3	-
798	Metastasis-associated protein MTA2	MTA2	325169	299702	326757	319635	293717	325452	-0.0198812	0.112496	-	-	24.6	17	-
799	Ubiquitin carboxyl-terminal hydrolase 1	USP1	1903.47	2113.51	2779.96	2204.7	1659.69	3536.98	0.0702235	0.0926711	-	-	8.7	7	+
800	Retinal dehydrogenase 2	ALDH1A2	33740.7	27176.6	24976	24392.5	25307.2	29905.7	-0.103663	0.35953	-	-	8.9	4	-
801	Serine/threonine-protein kinase 10	STK10	58676.6	77305.1	74329.3	73200.5	78712.6	65802.4	0.0564359	0.194162	-	-	13.7	13	-
803	Glutamine--fructose-6-phosphate aminotransferase [isomerizing] 2	GFPT2	8688.79	9229.63	9356.71	8761.89	11846	8752.31	0.0919365	0.300379	-	-	8.8	6	-
805	E3 ubiquitin-protein ligase listerin	LTN1	59118.6	54676.7	55938.5	56273.5	55470.2	57860.7	-0.00054366	0.00294897	-	-	5	10	-
806	Mitochondrial import receptor subunit TOM70	TOMM70A	418439	410020	407765	397130	397925	393644	-0.0564828	0.527739	-	-	31.7	18	-
807	Importin-13	IPO13	33680.5	35098.2	35935.4	35857.9	31495.5	34299.2	-0.0443681	0.250344	-	-	7.1	6	-
808	Phospholipase DDHD2	DDHD2	12360.7	13295.9	13692.3	14934.7	12243.1	13842.6	0.0565513	0.239103	-	-	12.2	7	-
809	TOX high mobility group box family member 4	TOX4	7550.54	8830.08	8111.11	7654.02	7385.39	7760.01	-0.100651	0.495823	-	-	5.4	3	-
810	Protein transport protein Sec24D	SEC24D	239527	200780	194095	207533	193259	205941	-0.0588163	0.285625	-	-	13	13	-
812	F-BAR and double SH3 domains protein 2	FCHSD2	17452.1	20808.5	20568.9	20798.4	19475.8	19456.9	0.025799	0.107196	-	-	10.7	7	-
813	E3 UFM1-protein ligase 1	UFL1	142630	159950	162366	157082	139566	164863	-0.0118057	0.0499754	-	-	23.2	17	-
818	UBX domain-containing protein 7	UBXN7	57417.8	56190.1	65634.8	66801.3	54568.1	61518.9	0.0275631	0.107987	-	-	12.7	6	-
819	SUN domain-containing protein 1	SUN1	18665.9	21694.8	19789.6	16967.4	18104.1	19077.1	-0.150526	0.922904	-	-	9.4	5	-
820	Proline synthase co-transcribed bacterial homolog protein	PROSC	64746.2	78781.3	76155.2	65433.7	71520	69479.6	-0.0855401	0.452905	-	-	24.4	6	-
821	Erlin-2	ERLIN2	142560	120639	122266	118282	111845	124642	-0.116919	0.713453	-	-	27.7	9	-
822	Pre-mRNA-processing factor 6	PRPF6	32565	36954.3	35301.8	36724.5	35042.7	37820.9	0.0654114	0.398944	-	-	11.4	10	-
823	Pre-mRNA cleavage complex 2 protein Pcf11	PCF11	27277.2	33059.3	35042.4	33581.5	36311.3	34387	0.136033	0.676755	-	-	5.2	7	-
824	Protein furry homolog-like	FRYL	21783.9	25594.9	23950.3	24775.4	20622.2	24433.2	-0.0324013	0.123831	-	-	4.4	11	-
826	Endonuclease domain-containing 1 protein	ENDOD1	3746.1	5551.58	5543.27	4723.03	4248.82	4542.09	-0.112965	0.286901	-	-	10.4	4	+
827	D-glucuronyl C5-epimerase	GLCE	60034.7	42425	45231.5	44369.4	49485.1	44433.9	-0.0799395	0.26071	-	-	5.8	4	-
829	Glutaminase kidney isoform, mitochondrial	GLS	166754	153961	147898	150144	155363	130460	-0.106431	0.622566	-	-	4	3	-
830	HAUS augmin-like complex subunit 5	HAUS5	18378.2	19818.7	18305.9	18047	17057.9	20227	-0.0328954	0.144993	-	-	7.4	4	-
834	Ubiquitin carboxyl-terminal hydrolase 19	USP19	122074	126839	123513	118484	119673	125774	-0.0336011	0.239814	-	-	11	12	-
835	WD repeat-containing protein 47	WDR47	22270	22996.2	22919.6	23162.2	22356.6	23911.7	0.025705	0.147662	-	-	4.5	4	-
836	AP-2 complex subunit alpha-2	AP2A2	59291	78502	68097.3	59371.4	61641.4	65895.5	-0.131431	0.617964	-	-	12.8	9	-
837	Protein transport protein Sec31A	SEC31A	422478	455995	416925	388954	403424	395210	-0.124389	1.18656	-	-	5.2	7	-
839	Calsyntenin-1;Soluble Alc-alpha;CTF1-alpha	CLSTN1	29504.2	28683.9	26167.3	28048.9	27143.7	31324.4	0.0356409	0.166562	-	-	7.5	7	-
840	Protein FAM13A	FAM13A	11317.4	11547.3	10953.4	10943.4	11818.3	12454.6	0.0567619	0.283737	-	-	7.2	5	-
842	Protein HEXIM1	HEXIM1	106639	128728	131784	125105	139136	125869	0.0921058	0.454358	-	-	24	8	-
843	G2/mitotic-specific cyclin-B2	CCNB2	26311	26210.9	23829.5	23624.7	21841.2	24278.8	-0.130513	0.881468	-	-	8	3	-
845	E3 ubiquitin-protein ligase UBR5	UBR5	96777.1	102651	100854	111334	89715.8	119765	0.0852608	0.358029	-	-	8.4	18	-
846	Arf-GAP domain and FG repeat-containing protein 2	AGFG2	12045	12888.9	12065.9	13616.1	12465.5	11492	0.0194603	0.0781551	-	-	11	4	-
848	Splicing factor, arginine/serine-rich 15	SCAF4	3808.44	3911.68	4885.44	4035.79	4488.13	5315.31	0.134546	0.401971	-	-	4	3	+
849	NADH dehydrogenase [ubiquinone] 1 beta subcomplex subunit 6	NDUFB6	37331.7	28792.5	30088.5	28680.4	29467.1	28822.5	-0.136314	0.664173	-	-	20.4	3	-
850	Mitofusin-2	MFN2	103011	108087	107888	97879	93716.3	117226	-0.0532659	0.246232	-	-	20.5	13	-
852	Snurportin-1	SNUPN	48299.3	47786.1	48335.6	46789.8	47023.3	50996	0.00275768	0.014778	-	-	10.8	4	-
853	Ubiquitin conjugation factor E4 B	UBE4B	288978	275846	282516	268119	261863	262549	-0.0962942	0.966931	-	-	23.4	25	-
854	Zinc finger protein-like 1	ZFPL1	2173.88	1709.74	2140.4	2401.53	2695.85	2113.26	0.260747	0.828427	-	-	13.2	3	+
855	Elongator complex protein 1	IKBKAP	86859.8	89414.2	84665.1	81571.9	81222.1	83880.8	-0.0808915	0.703365	-	-	15.1	16	-
856	Ubiquitin-like protein 3	UBL3	3270.84	4422.78	4622.43	4774.28	4471.52	3687.09	0.0784224	0.185264	-	-	22.2	3	+
857	Gamma-aminobutyric acid receptor-associated protein	GABARAP	38095.4	23405.2	31086.3	26738.9	28012.4	34684.3	-0.0311454	0.0637287	-	-	15.4	3	-
860	NADH dehydrogenase [ubiquinone] 1 alpha subcomplex subunit 7	NDUFA7	37873	38802.3	37124.7	31994.2	33521.1	33924.7	-0.194824	1.82953	-	-	23.9	3	-
862	Reticulon-3	RTN3	30933.4	29164.3	31564.2	32378.1	30007.4	32988.5	0.0568804	0.349664	-	-	12.5	11	-
864	LETM1 and EF-hand domain-containing protein 1, mitochondrial	LETM1	230367	215280	214090	219069	225829	212976	-0.00368624	0.0213664	-	-	29.5	24	-
865	Epsin-2	EPN2	19849.5	24237.2	23710.8	22784.1	22844.4	21501.8	-0.00918417	0.0346289	-	-	9.4	4	-
866	Starch-binding domain-containing protein 1	STBD1	25596.4	24801	28373.4	23961.6	22519.9	26248.6	-0.115572	0.654307	-	-	23.2	6	-
868	Zinc finger Ran-binding domain-containing protein 2	ZRANB2	470205	434671	718329	529856	492321	699229	0.10437	0.213074	-	-	44.4	17	-
869	Sorting nexin-4	SNX4	35201	37967.2	37594.7	34367.5	30715.7	37494	-0.114738	0.654783	-	-	17.1	8	-
870	Luc7-like protein 3	LUC7L3	214140	192047	212424	218896	226354	209506	0.0829534	0.604871	-	-	18.8	9	-
871	Kinesin-like protein KIF20A	KIF20A	22885.3	27673	26874.7	27642	24644.7	28063.9	0.0559019	0.240452	-	-	10	7	-
872	Chromosome-associated kinesin KIF4A;Chromosome-associated kinesin KIF4B	KIF4A;KIF4B	96386.2	107012	114703	112658	104657	111661	0.0513948	0.277643	-	-	12.6	15	-
873	Myotubularin-related protein 5	SBF1	32747.5	33852.2	34044.6	34568.1	31153.8	35501	0.00621712	0.0295598	-	-	3.4	6	-
874	Golgi SNAP receptor complex member 1	GOSR1	38032.3	44705.1	42239.3	38816.7	37605.7	46164.6	-0.0306122	0.116029	-	-	14.4	4	-
875	Histone acetyltransferase KAT7	KAT7	5895.72	7317.7	8226.05	8666.21	6746.89	8262.82	0.148334	0.451352	-	-	8.6	3	-
877	Arginyl-tRNA--protein transferase 1	ATE1	94263.4	111544	117995	110125	107531	122568	0.0754515	0.342509	-	-	6.2	3	-
878	High affinity cAMP-specific and IBMX-insensitive 3,5-cyclic phosphodiesterase 8B	PDE8B	42203.7	39105.8	38826.9	37787.9	39994.9	39020.6	-0.0399438	0.248803	-	-	4.7	4	-
879	Vesicle-associated membrane protein-associated protein B/C	VAPB	326272	360187	332863	295748	343296	275688	-0.160963	0.977731	-	-	31.7	8	-
881	Myelin protein zero-like protein 1	MPZL1	173690	195534	207046	198963	196581	208480	0.0712195	0.425025	-	-	22	7	-
882	NADH dehydrogenase [ubiquinone] 1 subunit C2;NADH dehydrogenase [ubiquinone] 1 subunit C2, isoform 2	NDUFC2;NDUFC2-KCTD14	123307	137672	101442	103388	108619	99873.1	-0.206213	1.03419	-	-	30.3	5	-
883	NADH dehydrogenase [ubiquinone] 1 alpha subcomplex subunit 10, mitochondrial	NDUFA10	120270	134144	125728	112697	137714	121891	-0.0335526	0.151234	-	-	17.5	7	-
884	Peptidyl-prolyl cis-trans isomerase FKBP9	FKBP9	879182	656935	688146	721506	785494	698234	-0.00210161	0.00649	-	-	24.4	15	-
885	6-phosphogluconolactonase	PGLS	28388.7	29877.8	31414.5	35279.2	28581.3	30519.3	0.0692646	0.324334	-	-	27.1	5	-
886	Bifunctional 3-phosphoadenosine 5-phosphosulfate synthase 2;Sulfate adenylyltransferase;Adenylyl-sulfate kinase	PAPSS2	274155	291251	263279	249136	260002	290996	-0.0524644	0.295604	-	-	26.9	19	-
887	Structural maintenance of chromosomes protein 2	SMC2	909310	894213	925115	934020	989683	910258	0.0538915	0.450323	-	-	30.7	41	-
888	Ubiquitin-like modifier-activating enzyme ATG7	ATG7	76329.2	92175.7	87438.9	80484.6	78545.6	84769.4	-0.0663699	0.354527	-	-	18.6	11	-
889	Transforming acidic coiled-coil-containing protein 2	TACC2	41139.3	41674.3	43447.5	47388.6	47025.2	42414.3	0.114526	0.852608	-	-	12.3	7	-
890	Tripartite motif-containing protein 16	TRIM16	230006	247588	224177	234443	231871	222434	-0.0261047	0.165134	-	-	26.2	18	-
891	Phenylalanine--tRNA ligase, mitochondrial	FARS2	15559.9	16713.5	16923	13862.8	17206.8	14847.6	-0.104472	0.500081	-	-	10.9	5	-
893	Acyl-protein thioesterase 2	LYPLA2	51837.3	48508.7	50180.4	46951	57020.4	48939.5	0.0180915	0.077631	-	-	14.3	3	-
894	Importin-7	IPO7	236941	236484	234374	212917	218202	194526	-0.179721	1.68618	-	-	16.7	17	-
895	E3 ubiquitin-protein ligase ARIH2	ARIH2	90670.4	97395.2	78968.9	83173.6	85701.9	76821.4	-0.116268	0.641407	-	-	25.4	10	-
898	Phosphoacetylglucosamine mutase	PGM3	344723	366377	337563	339587	317876	355063	-0.0512014	0.34402	-	-	27.5	17	-
899	Adenylyltransferase and sulfurtransferase MOCS3;Molybdopterin-synthase adenylyltransferase;Molybdopterin-synthase sulfurtransferase	MOCS3	76571.8	72682.6	72799.7	71096.9	63965.7	71566.9	-0.105326	0.788923	-	-	25.2	10	-
901	CD2 antigen cytoplasmic tail-binding protein 2	CD2BP2	25858	21964.2	22212.2	23626.7	19732.6	20620.6	-0.130678	0.646197	-	-	9.7	3	-
903	Activator of 90 kDa heat shock protein ATPase homolog 1	AHSA1	308021	312977	315542	315633	303253	307944	-0.0151605	0.108002	-	-	45.9	15	-
904	Poly(A)-specific ribonuclease PARN	PARN	188583	212487	215596	204693	190701	228337	0.0150105	0.0628168	-	-	25.3	16	-
905	dTDP-D-glucose 4,6-dehydratase	TGDS	26175.7	29782.3	30564.4	28307.1	26111.9	33916.2	0.0244353	0.0806469	-	-	10.9	4	-
906	Proteasome assembly chaperone 1	PSMG1	215654	206909	196729	213464	201545	208692	0.0108483	0.0641758	-	-	27.1	8	-
907	Formin-like protein 1	FMNL1	103602	93243.9	90736.5	87915.5	83707.8	93127.9	-0.118328	0.818438	-	-	6	7	-
908	Sphingosine-1-phosphate lyase 1	SGPL1	120841	90418.1	92330.9	93140	101603	94108.6	-0.0599558	0.215775	-	-	11.1	6	-
911	GDH/6PGL endoplasmic bifunctional protein;Glucose 1-dehydrogenase;6-phosphogluconolactonase	H6PD	32032.9	32976.9	32253.7	31199.6	28212.8	33122.8	-0.074922	0.444591	-	-	11.6	9	-
912	Protein transport protein Sec24A	SEC24A	18047.5	20633.7	18229.1	17463.5	16952.9	18779.8	-0.0959941	0.534943	-	-	5.3	5	-
913	Protein transport protein Sec24B	SEC24B	34283.9	39808.2	39528.3	37260	36411.5	38421.8	-0.0165114	0.0766853	-	-	7.1	7	-
916	NAD kinase	NADK	26162.7	28183.5	31165.1	29758.1	30238.4	31860.7	0.106384	0.635227	-	-	15.9	5	-
917	Tyrosyl-DNA phosphodiesterase 2	TDP2	49338.7	48135.8	46762.1	46593.1	43699.5	48322.7	-0.0582454	0.392282	-	-	21.9	7	-
921	Persulfide dioxygenase ETHE1, mitochondrial	ETHE1	126103	133381	129290	125336	130049	125192	-0.0305909	0.217349	-	-	37	8	-
922	Long-chain-fatty-acid--CoA ligase 3	ACSL3	206393	199905	214449	226286	224931	201963	0.072127	0.504238	-	-	22.1	15	-
923	DNA-directed RNA polymerase I subunit RPA1	POLR1A	41319.7	42098.4	37388.1	45819.5	42259.1	43711.3	0.126686	0.921251	-	-	6.6	10	-
924	Pericentrin	PCNT	5971.69	6029.21	6493.63	6011.22	4886.08	8331.69	0.0219366	0.042333	-	-	2.6	7	+
925	YEATS domain-containing protein 4	YEATS4	33834.9	32850.3	25058.8	30173.7	36507	30084.5	0.0835835	0.266074	-	-	13.7	3	-
928	CCR4-NOT transcription complex subunit 4	CNOT4	31863.5	33453.2	34817.9	38156.4	31056.5	43185.5	0.154497	0.652039	-	-	8.4	5	-
929	STAM-binding protein	STAMBP	204028	217692	208891	216391	224082	209919	0.0445646	0.33111	-	-	24.5	10	-
931	N-acetylserotonin O-methyltransferase-like protein	ASMTL	114637	108570	104546	111555	91585.8	116200	-0.044092	0.182161	-	-	17.4	11	-
934	Protein phosphatase 1 regulatory subunit 3D	PPP1R3D	9528.57	10233.9	10865.6	10128.6	9680.14	11248.6	0.0192736	0.0724299	-	-	18.1	5	-
936	E3 ubiquitin-protein ligase HERC2	HERC2	8203.3	9575.31	9416.18	9092.41	9012.62	9070.95	0.00239943	0.00875789	-	-	1	5	-
938	Synaptosomal-associated protein 29	SNAP29	56480.7	58292.4	55881.7	54455.8	57839.4	53733.9	-0.0401569	0.271308	-	-	31.8	6	-
939	Serine/threonine-protein kinase OSR1	OXSR1	214341	195584	192857	188963	200934	187449	-0.0613014	0.422841	-	-	22.6	10	-
940	Geranylgeranyl pyrophosphate synthase	GGPS1	59779.1	60245.9	61870.2	59835.8	54202.5	56524.6	-0.0938337	0.74478	-	-	21.5	5	-
941	Heat shock 70 kDa protein 4L	HSPA4L	763503	752772	695540	700527	723954	683255	-0.0687394	0.555538	-	-	36.6	30	-
944	U6 snRNA-associated Sm-like protein LSm8	LSM8	59529.5	54033.6	53424.2	58522	54254.1	55493.1	0.0120217	0.0616126	-	-	43.8	4	-
945	AP-2 complex subunit alpha-1	AP2A1	384573	384325	357488	331065	309009	366424	-0.165067	1.22928	-	-	17.5	16	-
947	Probable ATP-dependent RNA helicase DDX58	DDX58	22243.9	27365.5	25881.9	23226.5	20707.2	27379.5	-0.0862397	0.30454	-	-	7.1	6	-
949	Tetratricopeptide repeat protein 4	TTC4	118746	138767	138220	131094	118336	124102	-0.0808311	0.465108	-	-	25.3	10	-
950	Transmembrane protein 50A	TMEM50A	18313.1	26668.1	28975	19129.5	17333.8	25842.4	-0.241224	0.587365	-	-	16.6	3	-
952	BAG family molecular chaperone regulator 2	BAG2	381987	361855	361090	348004	343793	368752	-0.0593347	0.475091	-	-	46.1	9	-
953	BAG family molecular chaperone regulator 3	BAG3	26346.1	25728.5	29196.5	24600.7	25429.4	27112.9	-0.0741926	0.42747	-	-	13	7	-
954	Mitogen-activated protein kinase kinase kinase kinase 4	MAP4K4	84978.6	101194	90904.1	90330.1	92232.9	97827.1	0.0200766	0.0943193	-	-	7.5	9	-
955	Malonyl-CoA decarboxylase, mitochondrial	MLYCD	32598.1	37671.8	35527.3	33744.7	31038.3	35131.8	-0.0819049	0.46042	-	-	13.4	5	-
956	Quinone oxidoreductase-like protein 1	CRYZL1	112232	126547	130607	123896	139842	118527	0.0489194	0.230281	-	-	33	11	-
957	Apoptosis-inducing factor 1, mitochondrial	AIFM1	387970	398404	389546	385863	377307	410666	-0.0033925	0.020526	-	-	24.8	14	-
958	Claudin-1	CLDN1	20113.1	23856.4	28345.4	23707.3	26409.7	17691.2	-0.0987319	0.238941	-	-	17.5	4	-
960	Echinoderm microtubule-associated protein-like 2	EML2	93319.3	98126.7	94877.2	93839.7	93544.5	101336	0.0113481	0.0658185	-	-	13.9	9	-
962	Uridine diphosphate glucose pyrophosphatase	NUDT14	14354.2	13369.2	13361	14474.1	13988.1	13080.9	0.0155702	0.0699089	-	-	22.1	4	-
965	3(2),5-bisphosphate nucleotidase 1	BPNT1	103843	107685	113775	110844	106156	116475	0.0357779	0.220662	-	-	17.2	5	-
967	Fatty acid desaturase 2	FADS2	13063.3	17078.3	18401.7	15900.2	13472.6	17559	-0.0420816	0.105929	-	-	8.6	3	-
968	N(G),N(G)-dimethylarginine dimethylaminohydrolase 2	DDAH2	101317	79370.2	78194.6	84189	91706	75564.7	-0.0360384	0.116982	-	-	23.9	6	-
969	Abhydrolase domain-containing protein 16A	ABHD16A	34280.9	31732.8	33868	32649.7	30460.8	33610.5	-0.0467895	0.277251	-	-	13.3	6	-
971	Thioredoxin domain-containing protein 12	TXNDC12	63859.2	34161.7	46365	47769.6	69642.4	45663.1	0.195594	0.367444	-	-	30.8	5	-
972	Probable tRNA pseudouridine synthase 2	TRUB2	5733.46	7229.67	6864.1	5960.26	5326.13	6599.49	-0.147196	0.542655	-	-	15.7	5	+
973	Protein SGT1	ECD	20477.9	19753.4	18841.7	19632.4	22522.7	17096.7	-0.00392093	0.012528	-	-	5.6	4	-
974	Pre-mRNA-splicing factor SYF2	SYF2	5344.99	6429.47	6876.28	7108.25	6457.28	5619.98	0.0421574	0.117599	-	-	16.9	3	+
976	Methyl-CpG-binding domain protein 3	MBD3	96438.3	104028	92843.7	89213.9	89151.6	86599.6	-0.145138	1.26236	-	-	19.9	6	-
977	DNA topoisomerase 3-beta-1	TOP3B	6827.01	9260.48	8302.38	8759.3	8468.24	10295.9	0.180337	0.660497	-	-	4.1	3	-
978	Diphosphoinositol polyphosphate phosphohydrolase 1	NUDT3	141367	169708	169550	157687	169386	163530	0.0342413	0.159445	-	-	45.9	8	-
979	B-cell lymphoma/leukemia 10	BCL10	27744.2	27715.2	30491.6	32247.6	31755.2	27544.5	0.08889	0.483548	-	-	22.3	5	-
980	NADH dehydrogenase [ubiquinone] 1 beta subcomplex subunit 10	NDUFB10	71249.8	75770.7	65254.6	69802.3	70849	57681.9	-0.101488	0.484277	-	-	33.7	5	-
981	Cleft lip and palate transmembrane protein 1	CLPTM1	106298	111826	106721	102332	102156	105122	-0.0690339	0.585151	-	-	10.6	8	-
982	Zinc finger BED domain-containing protein 1	ZBED1	12012.9	14813.3	13721.2	12402.1	12989.6	12854.5	-0.079224	0.365046	-	-	5.3	3	-
983	Molybdopterin synthase catalytic subunit	MOCS2	31779.3	33790.9	31620.1	38323.4	34342	37237	0.176459	1.41656	-	-	33	7	-
984	Mitochondrial import receptor subunit TOM40 homolog	TOMM40	529237	513716	479085	452159	473803	474267	-0.119451	1.09164	-	-	25.8	7	-
985	Peroxisomal membrane protein 11B	PEX11B	11997.9	11709.1	12209.6	11030.7	9514.72	11196.8	-0.181863	1.08327	-	-	13.9	3	-
987	Serine/threonine-protein kinase Chk2	CHEK2	42444.2	47620.3	47437.6	46259.1	44494.7	50843.7	0.0420873	0.213496	-	-	20.4	10	-
988	Actin-like protein 6A	ACTL6A	404968	392324	381734	379712	378691	382557	-0.0469396	0.396376	-	-	35	13	-
990	Cytochrome b5	CYB5A	34957.4	44337.3	44134	43844.5	39513.8	55146.1	0.160668	0.546083	-	-	36.7	3	-
991	L-lactate dehydrogenase A chain	LDHA	4.02352e+06	3.41285e+06	3.21838e+06	3.71228e+06	3.02861e+06	3.94226e+06	0.00140464	0.00413618	-	-	34.6	16	-
992	Glutamate dehydrogenase 1, mitochondrial;Glutamate dehydrogenase 2, mitochondrial	GLUD1;GLUD2	913479	1.17141e+06	1.14304e+06	1.15384e+06	1.08075e+06	1.24176e+06	0.113431	0.52769	-	-	37.1	22	-
993	Dihydrofolate reductase	DHFR	186488	187344	204132	209098	185327	199224	0.0381198	0.222701	-	-	35.8	7	-
994	NADH-cytochrome b5 reductase 3;NADH-cytochrome b5 reductase 3 membrane-bound form;NADH-cytochrome b5 reductase 3 soluble form	CYB5R3	445098	520308	522408	431545	276401	618067	-0.238211	0.440094	-	-	40.3	12	-
995	Glutathione reductase, mitochondrial	GSR	702095	560364	570021	635422	637967	635395	0.0666019	0.326246	-	-	47.4	18	-
996	Cytochrome c oxidase subunit 2	MT-CO2	105096	97032.4	92304	87789.8	86966.7	79871.4	-0.208766	1.67786	-	-	22	5	-
997	Superoxide dismutase [Cu-Zn]	SOD1	56472.7	36190.6	43193.1	33886.7	94985.9	26137.5	-0.0231376	0.0186947	-	-	37	5	-
998	Purine nucleoside phosphorylase	PNP	488857	549360	526110	514030	408836	578501	-0.0722771	0.250081	-	-	45.7	12	-
999	Hypoxanthine-guanine phosphoribosyltransferase	HPRT1	390165	469742	468000	445230	442732	434183	-0.001058	0.00447063	-	-	65.1	10	-
1000	Aspartate aminotransferase, mitochondrial	GOT2	873589	917868	950787	990978	973646	1.04421e+06	0.134075	1.31108	-	-	52.8	24	-
1001	Tyrosine-protein kinase ABL1	ABL1	16399.8	17257.2	18146.3	16354.1	18477.3	18346.1	0.0367772	0.173326	-	-	3.9	3	-
1002	Epidermal growth factor receptor	EGFR	309023	323729	306842	309232	339173	306664	0.0224562	0.137284	-	-	24.4	26	-
1003	Phosphoglycerate kinase 1	PGK1	4.1905e+06	4.61682e+06	4.2812e+06	4.37677e+06	4.73221e+06	4.32226e+06	0.0373761	0.256276	-	-	68.8	29	-
1004	Adenylate kinase isoenzyme 1	AK1	440949	474324	459878	449050	463341	474595	0.0126357	0.0818498	-	-	45.9	11	-
1005	Adenosine deaminase	ADA	88333.1	93006.7	98468.1	95607.4	92619.5	91985.4	0.00329878	0.0176817	-	-	28.9	11	-
1006	Carbonic anhydrase 2	CA2	92196.8	98248.3	94358.4	96660.2	90279.9	91337.9	-0.0335862	0.223492	-	-	23.8	5	-
1007	Argininosuccinate synthase	ASS1	169921	174401	168502	167764	175342	175907	0.0171276	0.116058	-	-	17.7	10	-
1008	2-5-oligoadenylate synthase 1	OAS1	5752.4	8141.92	8334.21	7480.7	6944.2	8403.74	0.0538115	0.129896	-	-	13.6	5	-
1009	Alpha-2-macroglobulin	A2M	30552.5	28975.4	31107.2	31361.8	29990.2	33232.8	0.0609135	0.382724	-	-	7.3	9	-
1010	Complement C3;Complement C3 beta chain;C3-beta-c;Complement C3 alpha chain;C3a anaphylatoxin;Acylation stimulating protein;Complement C3b alpha chain;Complement C3c alpha chain fragment 1;Complement C3dg fragment;Complement C3g fragment;Complement C3d fragment;Complement C3f fragment;Complement C3c alpha chain fragment 2	C3	74489.1	84205.8	76177.1	71309	76080	77583.1	-0.0609879	0.377503	-	-	7.2	11	-
1011	Metalloproteinase inhibitor 1	TIMP1	11852.6	12735.1	11877.4	12534.5	11574	12575.2	0.00838367	0.0360229	-	-	14.5	3	-
1012	Cystatin-C	CST3	3988.65	4455.74	4094.42	4379.84	4460.64	4047.63	0.0399945	0.141299	-	-	30.8	3	+
1013	Cystatin-A;Cystatin-A, N-terminally processed	CSTA	2925.16	4087.54	3873.41	7750.57	13560.4	7848.23	1.38488	3.48827	+	-	31.6	3	+
1015	GTPase HRas;GTPase HRas, N-terminally processed	HRAS	106759	114107	111779	103877	99951.5	107006	-0.0978416	0.838417	-	-	19.6	3	-
1016	GTPase KRas;GTPase KRas, N-terminally processed	KRAS	98439.8	126648	127155	115326	106757	114877	-0.0548574	0.212447	-	-	19.1	4	-
1017	Low-density lipoprotein receptor	LDLR	88541.6	95596.4	83839.9	84251.4	90108.1	84128.3	-0.0506667	0.307486	-	-	16.5	9	-
1018	Transforming growth factor beta-1;Latency-associated peptide	TGFB1	15569.9	16889.4	16734.5	17157.4	16332.4	19304.5	0.0992691	0.535165	-	-	6.7	3	-
1022	HLA class II histocompatibility antigen, DR alpha chain	HLA-DRA	6936.16	8130.47	7219.51	7713.53	7969.96	7205.03	0.0405311	0.156708	-	-	14.6	3	-
1023	HLA class II histocompatibility antigen, DRB1-15 beta chain;HLA class II histocompatibility antigen, DR beta 5 chain;HLA class II histocompatibility antigen, DR beta 3 chain	HLA-DRB1;HLA-DRB5;HLA-DRB3	14863.3	17618	16894.1	16102.7	17580	15394.5	-0.00722212	0.0265529	-	-	13.9	3	-
1024	Collagen alpha-1(I) chain	COL1A1	23091.8	28780.4	26035.6	27800.4	29859.4	27500.1	0.133258	0.722963	-	-	2.9	4	-
1026	Collagen alpha-1(III) chain	COL3A1	33910.1	39511.8	40887.3	45108.4	41087.9	44219.1	0.19371	1.2461	-	-	3.8	5	-
1027	Collagen alpha-1(IV) chain;Arresten	COL4A1	20473.9	22569.1	22876.7	24481.7	22275.5	25220.3	0.126578	0.794339	-	-	2.7	4	-
1029	Prelamin-A/C;Lamin-A/C	LMNA	1.06298e+06	1.00741e+06	1.06601e+06	1.1452e+06	1.18317e+06	1.09408e+06	0.125659	1.26477	-	-	46.8	33	-
1031	Fibronectin;Anastellin;Ugl-Y1;Ugl-Y2;Ugl-Y3	FN1	18866.3	15706.6	17297.2	19287.9	19541.7	19569	0.175031	1.12993	-	-	2.9	6	-
1033	Transferrin receptor protein 1;Transferrin receptor protein 1, serum form	TFRC	997487	1.03947e+06	998660	1.06708e+06	1.11912e+06	1.12751e+06	0.126296	1.3744	-	-	38.7	28	-
1037	Ferritin heavy chain;Ferritin heavy chain, N-terminally processed	FTH1	10514.6	10063.1	9615.23	10873.3	11697.1	12817.5	0.226733	1.39778	-	-	15.3	3	-
1038	Metallothionein-2;Metallothionein-1X;Metallothionein-1G	MT2A;MT1X;MT1G	97925.7	108399	109504	86215.9	126278	69739.9	-0.204804	0.512976	-	-	65.6	3	-
1043	3-hydroxy-3-methylglutaryl-coenzyme A reductase	HMGCR	7899.82	9206.51	8097.84	9028.88	8325.92	8042.57	0.0126005	0.0445402	-	-	4.7	3	-
1044	Catalase	CAT	1.05356e+06	1.17172e+06	1.16838e+06	1.10624e+06	974792	1.29709e+06	-0.014768	0.051068	-	-	41.6	21	-
1045	RAF proto-oncogene serine/threonine-protein kinase	RAF1	16334.6	13661.6	15151	15220.7	14563.6	16428.1	0.035698	0.146771	-	-	7.4	4	-
1046	Glucosylceramidase	GBA	227801	285412	277318	252389	214574	320385	-0.018476	0.0441698	-	-	25.6	11	-
1050	Cystatin-B	CSTB	30833.2	43169.6	38574.5	38221.7	35802.5	42702.1	0.062204	0.195028	-	-	55.1	5	-
1051	Annexin A1	ANXA1	1.10408e+06	1.23784e+06	1.2032e+06	1.11324e+06	1.05707e+06	983137	-0.169077	1.39662	-	-	54.3	22	-
1052	Apolipoprotein B-100;Apolipoprotein B-48	APOB	30536.5	31696.6	29506.8	30491.3	28452.4	31820.5	-0.0163343	0.0829395	-	-	0.8	4	-
1053	Glucocorticoid receptor	NR3C1	119588	114438	108018	122236	125944	102718	0.0324079	0.139733	-	-	19.4	12	-
1054	Superoxide dismutase [Mn], mitochondrial	SOD2	211865	254391	259109	209318	212179	218234	-0.175633	1.15805	-	-	34.1	8	-
1055	Ornithine aminotransferase, mitochondrial;Ornithine aminotransferase, hepatic form;Ornithine aminotransferase, renal form	OAT	93181	104570	97105.2	93841.6	85945.3	93676.9	-0.108215	0.788813	-	-	23.9	10	-
1056	Thymidine kinase, cytosolic	TK1	74021	93935.3	86526.9	75220.7	78472.1	70350.3	-0.178296	1.01113	-	-	31.6	7	-
1063	Argininosuccinate lyase	ASL	132046	144575	137252	139914	135470	151184	0.0430432	0.265178	-	-	32.2	15	-
1064	HLA class I histocompatibility antigen, A-3 alpha chain	HLA-A	199287	231128	224387	210758	200772	227057	-0.0351094	0.177407	-	-	10.1	4	-
1066	Receptor tyrosine-protein kinase erbB-2	ERBB2	29145.4	30515.9	28364.4	27113.2	28466.7	30120.5	-0.0392958	0.223352	-	-	6.4	6	-
1067	Calpain small subunit 1	CAPNS1	166213	158925	171894	173090	162589	157944	-0.0102439	0.0576404	-	-	22.8	6	-
1068	Heat shock protein beta-1	HSPB1	1.01387e+06	917516	828103	850556	1.01727e+06	874152	-0.0088096	0.0323465	-	-	62.4	14	-
1069	Thymidylate synthase	TYMS	149515	146254	147000	141238	139871	149100	-0.0420258	0.317961	-	-	40.6	11	-
1070	Dolichyl-diphosphooligosaccharide--protein glycosyltransferase subunit 1	RPN1	875654	767906	749778	723310	776960	742201	-0.0911635	0.61942	-	-	33.3	22	-
1071	Dolichyl-diphosphooligosaccharide--protein glycosyltransferase subunit 2	RPN2	220254	213311	195132	201785	198003	210310	-0.0419049	0.265276	-	-	9.4	8	-
1072	Guanine nucleotide-binding protein G(i) subunit alpha-2	GNAI2	305846	299371	305565	285720	285078	286585	-0.087099	0.895288	-	-	18.9	6	-
1073	Anion exchange protein 2	SLC4A2	59954.5	61633.7	59033.6	59058.5	57481.4	66291.1	0.0149776	0.0750552	-	-	11.3	10	-
1074	Sodium/potassium-transporting ATPase subunit alpha-1	ATP1A1	892061	920300	934035	848550	818751	896347	-0.10008	0.942181	-	-	32.7	37	-
1075	Sodium/potassium-transporting ATPase subunit beta-1	ATP1B1	115409	114227	101702	99385.7	115692	97464.2	-0.0862207	0.454489	-	-	24.3	8	-
1076	Amyloid beta A4 protein;N-APP;Soluble APP-alpha;Soluble APP-beta;C99;Beta-amyloid protein 42;Beta-amyloid protein 40;C83;P3(42);P3(40);C80;Gamma-secretase C-terminal fragment 59;Gamma-secretase C-terminal fragment 57;Gamma-secretase C-terminal fragment 50;C31	APP	34695.8	46608.4	41023	39443.3	38647.1	38665.1	-0.0568697	0.220729	-	-	14	8	-
1077	Aldehyde dehydrogenase, mitochondrial	ALDH2	195328	199061	194873	216103	223003	213241	0.146541	1.58493	-	-	19.5	10	-
1078	Integrin beta-3	ITGB3	74464	86600.5	86041	90100.7	86467.4	94763.4	0.137361	0.926911	-	-	21.4	14	-
1079	Protein S100-A8;Protein S100-A8, N-terminally processed	S100A8	23075.8	23309.7	30258.1	37652.6	87466.8	31230.2	0.886598	1.51491	+	-	28	3	-
1080	Non-histone chromosomal protein HMG-14	HMGN1	127286	128849	172483	193963	216875	187513	0.493145	2.43957	+	-	51	8	-
1081	ADP/ATP translocase 2;ADP/ATP translocase 2, N-terminally processed	SLC25A5	117193	190921	159163	153052	147011	155807	-0.00755396	0.0167145	-	-	12.8	5	-
1082	Ubiquitin-like protein ISG15	ISG15	367755	293592	309186	298426	307596	300062	-0.0924549	0.502866	-	-	45.5	7	-
1083	Propionyl-CoA carboxylase alpha chain, mitochondrial	PCCA	123818	143792	133171	129846	129829	133750	-0.0241734	0.132586	-	-	25.7	18	-
1084	Propionyl-CoA carboxylase beta chain, mitochondrial	PCCB	137057	152836	144087	147841	144281	152232	0.0351641	0.225146	-	-	34	14	-
1085	Alkaline phosphatase, tissue-nonspecific isozyme	ALPL	100706	82086.5	87387	88743.7	105287	82116.2	0.0289781	0.0969027	-	-	7.6	4	-
1086	Eukaryotic translation initiation factor 2 subunit 1	EIF2S1	535180	615664	583551	536343	547781	576058	-0.0613526	0.408069	-	-	50.8	18	-
1087	Non-histone chromosomal protein HMG-17	HMGN2	101317	57824.1	90589.8	130432	203110	98022.8	0.763568	1.57922	+	-	28.9	3	-
1088	Intercellular adhesion molecule 1	ICAM1	30200.7	34813.8	35259.9	34787.9	37509.2	33056.2	0.0728255	0.373616	-	-	15.8	7	-
1089	60S acidic ribosomal protein P2	RPLP2	29147.4	27777.5	33014.9	37573.9	40353.8	34339.4	0.320632	2.08347	+	-	75.7	7	-
1090	60S acidic ribosomal protein P0;60S acidic ribosomal protein P0-like	RPLP0;RPLP0P6	302398	276087	262002	271478	241054	277730	-0.089093	0.527262	-	-	29.4	7	-
1091	Fatty acid-binding protein, heart	FABP3	28472.9	28983.4	31609.1	31402.1	30453.2	33703.6	0.101734	0.673461	-	-	34.6	4	-
1092	DNA-directed RNA polymerase III subunit RPC4	POLR3D	9634.31	9384.78	10737.9	9561.51	9675.37	10270.5	-0.0103855	0.0404036	-	-	20.6	6	-
1093	Lupus La protein	SSB	1.44404e+06	1.75727e+06	2.08442e+06	1.92601e+06	1.81155e+06	2.12966e+06	0.163455	0.634794	-	-	50.2	29	-
1096	Integrin beta-1	ITGB1	1.8277e+06	1.80189e+06	1.87918e+06	1.98215e+06	2.13038e+06	1.87936e+06	0.119588	1.08474	-	-	32.3	26	-
1097	Keratin, type I cytoskeletal 18	KRT18	363606	336049	336186	369702	381192	385318	0.134209	1.30501	-	-	20.5	10	-
1099	Uroporphyrinogen decarboxylase	UROD	194266	222988	229805	217620	213582	193056	-0.049929	0.249692	-	-	36	11	-
1101	Alpha-galactosidase A	GLA	158325	125502	120061	120125	141475	116210	-0.0908518	0.33027	-	-	19.3	9	-
1102	Gelsolin	GSN	324297	354087	348039	365460	377250	394438	0.148119	1.37703	-	-	13.8	8	-
1104	Prothymosin alpha;Prothymosin alpha, N-terminally processed;Thymosin alpha-1	PTMA	40588	41706.5	76828.7	50282.1	112676	39564.4	0.261793	0.284655	-	-	36.4	7	-
1105	Cyclin-dependent kinase 1	CDK1	410160	405850	420088	422648	386824	429211	0.00166575	0.00933609	-	-	30.6	8	-
1106	ATP synthase subunit beta, mitochondrial	ATP5B	1.45617e+06	1.45389e+06	1.36723e+06	1.44981e+06	1.38029e+06	1.47958e+06	0.0108861	0.0711023	-	-	49	22	-
1108	Protein S100-A6	S100A6	326442	257255	313656	310374	362426	258910	0.0483106	0.138432	-	-	34.4	4	-
1109	Eukaryotic translation initiation factor 4E	EIF4E	158455	172321	163673	159386	138945	164239	-0.0990523	0.620043	-	-	44.2	10	-
1110	Alpha-enolase	ENO1	1.26564e+07	1.36094e+07	1.27524e+07	1.40576e+07	1.55497e+07	1.28196e+07	0.117117	0.816596	-	-	17.5	11	-
1112	Glycogen phosphorylase, liver form	PYGL	718752	702980	708850	693781	652935	733759	-0.0359111	0.24888	-	-	29.4	28	-
1113	Glucose-6-phosphate isomerase	GPI	1.1585e+06	1.26718e+06	1.27275e+06	1.2333e+06	1.19949e+06	1.41399e+06	0.0542987	0.303322	-	-	24.4	14	-
1114	Nucleophosmin	NPM1	2.13078e+06	1.18398e+06	1.35726e+06	1.65365e+06	1.57492e+06	1.56061e+06	0.0824425	0.173464	-	-	27	9	-
1115			303000	333075	347052	413359	540736	323241	0.348206	1.17978	-	-	8.9	3	-
1116	Integrin alpha-V;Integrin alpha-V heavy chain;Integrin alpha-V light chain	ITGAV	842891	743738	756214	831640	863806	795868	0.0900869	0.668178	-	-	30.6	32	-
1117	Lipoprotein lipase	LPL	47312.1	48539.8	49622.7	46786	54226.4	41515.1	-0.0378904	0.149479	-	-	8.8	4	-
1118	Beta-hexosaminidase subunit alpha	HEXA	579189	650293	640314	637888	551972	668708	-0.0115426	0.0482473	-	-	21.7	13	-
1120	Glia-derived nexin	SERPINE2	85503.8	79324	82746.4	72770.6	74914.4	83740.1	-0.0993081	0.674543	-	-	14.1	7	-
1121	Epoxide hydrolase 1	EPHX1	419992	488222	461844	411420	365967	457467	-0.153104	0.855215	-	-	28.6	14	-
1122	Acyl-CoA-binding protein	DBI	47011.4	62369.3	71954.6	52190	81927.6	53201.7	0.0362201	0.0638484	-	-	70.1	5	-
1123	L-lactate dehydrogenase B chain	LDHB	1.80094e+06	2.12376e+06	1.9157e+06	1.86104e+06	1.90863e+06	1.82911e+06	-0.0578202	0.37532	-	-	34.7	15	-
1124	Glutathione peroxidase 1	GPX1	190217	218044	208752	197697	184048	216224	-0.0460517	0.232237	-	-	44.3	7	-
1125	Phosphoglycerate kinase 2	PGK2	186017	227761	177292	148771	148949	201741	-0.249556	0.958152	-	-	3.8	3	-
1127	Protein disulfide-isomerase	P4HB	3.53002e+06	3.3812e+06	3.44807e+06	3.03426e+06	3.41903e+06	3.01279e+06	-0.132322	1.17604	-	-	52.2	33	-
1128	Acylphosphatase-1	ACYP1	28778.6	36378.5	37712.4	34363.7	36626.3	41491.8	0.134491	0.539486	-	-	32.3	3	-
1129	Cathepsin D;Cathepsin D light chain;Cathepsin D heavy chain	CTSD	803693	926590	825139	843713	789474	899531	-0.0121314	0.0571916	-	-	28.6	11	-
1130	Annexin A2;Putative annexin A2-like protein	ANXA2;ANXA2P2	1.5596e+06	1.43138e+06	1.40585e+06	1.48695e+06	1.40463e+06	1.52517e+06	0.00716347	0.0405587	-	-	64	27	-
1131	Calpain-1 catalytic subunit	CAPN1	850407	919174	988842	949942	857401	1.07609e+06	0.0604362	0.272186	-	-	33.6	25	-
1132	Tubulin beta chain	TUBB	728574	778408	682090	694865	694038	635353	-0.112086	0.847326	-	-	9.9	3	-
1133	Prosaposin;Saposin-A;Saposin-B-Val;Saposin-B;Saposin-C;Saposin-D	PSAP	109275	124809	160759	146363	162589	115480	0.108613	0.281098	-	-	20.8	12	-
1134	Beta-hexosaminidase subunit beta;Beta-hexosaminidase subunit beta chain B;Beta-hexosaminidase subunit beta chain A	HEXB	814527	846279	879437	883857	823275	908322	0.0415722	0.290066	-	-	25	15	-
1135	Cathepsin L1;Cathepsin L1 heavy chain;Cathepsin L1 light chain	CTSL	121493	104500	103727	118061	104257	115046	0.0349091	0.161815	-	-	20.7	6	-
1136	Profilin-1	PFN1	2.29014e+06	2.40212e+06	2.35312e+06	2.46372e+06	2.38715e+06	2.48448e+06	0.0582511	0.567941	-	-	73.6	12	-
1137	Bisphosphoglycerate mutase	BPGM	84444.4	82300.5	80150.2	82733.1	83430	83105.4	0.0141213	0.0917705	-	-	33.2	8	-
1138	Adenine phosphoribosyltransferase	APRT	194697	181475	173700	158570	174159	150391	-0.187788	1.41831	-	-	46.3	8	-
1139	Bifunctional glutamate/proline--tRNA ligase;Glutamate--tRNA ligase;Proline--tRNA ligase	EPRS	1.6058e+06	1.62e+06	1.76095e+06	1.68301e+06	1.64804e+06	1.73707e+06	0.0242692	0.165712	-	-	40.8	67	-
1140	Cathepsin B;Cathepsin B light chain;Cathepsin B heavy chain	CTSB	240068	261697	262950	268541	257596	283887	0.0831468	0.617539	-	-	23.6	9	-
1141	Heat shock protein HSP 90-alpha	HSP90AA1	1.63517e+06	1.83586e+06	1.72383e+06	1.67476e+06	1.56967e+06	1.80552e+06	-0.041562	0.24255	-	-	23	21	-
1142	Galactose-1-phosphate uridylyltransferase	GALT	35216	37988.3	33412.1	36900.2	34903.3	34215.6	-0.00683649	0.0322397	-	-	15.6	5	-
1143	Heterogeneous nuclear ribonucleoproteins C1/C2;Heterogeneous nuclear ribonucleoprotein C-like 4;Heterogeneous nuclear ribonucleoprotein C-like 1;Heterogeneous nuclear ribonucleoprotein C-like 3;Heterogeneous nuclear ribonucleoprotein C-like 2	HNRNPC;HNRNPCL4;HNRNPCL1;HNRNPCL3;HNRNPCL2	161212	184199	192279	181507	165816	204460	0.0360018	0.142714	-	-	33.1	10	-
1144	Cytochrome b-c1 complex subunit 6, mitochondrial	UQCRH	57581.2	39398.2	68994.2	53463.5	67628.3	43660.5	0.00410298	0.0063594	-	-	38.5	3	-
1145	Laminin subunit beta-1	LAMB1	375843	409498	399943	415134	431936	420927	0.0980623	0.900691	-	-	19.4	33	-
1146	Tyrosine-protein kinase Yes;Tyrosine-protein kinase Fyn	YES1;FYN	11339.4	15864.4	12074.9	10317.7	14064.4	9890.3	-0.199302	0.561445	-	-	5	3	-
1147	Tyrosine-protein kinase Lyn	LYN	30269.9	29981.3	30469.7	29542.2	30976.3	31593.1	0.0214106	0.12728	-	-	19.6	8	-
1149	Fumarate hydratase, mitochondrial	FH	722210	692920	669109	731564	773667	689475	0.0736149	0.557823	-	-	34.7	20	-
1152	Transcription factor Sp1	SP1	65119.1	53976.3	72005.5	66894.4	63724.2	66537.6	0.0547942	0.214682	-	-	7.5	4	-
1153	Insulin-like growth factor 1 receptor;Insulin-like growth factor 1 receptor alpha chain;Insulin-like growth factor 1 receptor beta chain	IGF1R	122364	117071	111969	117706	114699	118485	-0.00130639	0.00734698	-	-	9.3	11	-
1154	Collagen alpha-2(I) chain	COL1A2	3462.17	3126.55	3678.05	3435.79	3049.42	2489.02	-0.203476	0.661308	-	-	2.7	3	+
1155	Annexin A6	ANXA6	623859	679505	581615	561842	576819	553419	-0.153039	1.26661	-	-	45.2	32	-
1157	Complement decay-accelerating factor	CD55	941131	882164	876334	858339	886304	785775	-0.0944854	0.742623	-	-	37.4	15	-
1158	Multidrug resistance protein 1	ABCB1	34630.7	34942.5	35221	36026.8	34525.3	40441.4	0.0796966	0.487192	-	-	8.1	9	-
1161	Beta-glucuronidase	GUSB	65976	89802.1	85869.4	85901.1	88910.1	95925	0.175365	0.768659	-	-	12	7	-
1162	ATP-dependent 6-phosphofructokinase, muscle type	PFKM	276991	282850	316889	317034	309562	320014	0.11305	0.890305	-	-	30	19	-
1163	Heat shock protein HSP 90-beta	HSP90AB1	5.63003e+06	4.42549e+06	4.26254e+06	4.51439e+06	4.85439e+06	4.44529e+06	-0.041531	0.157341	-	-	26.1	20	-
1164	Signal recognition particle receptor subunit alpha	SRPR	33648.5	35820.8	37833.1	36004.8	39365.9	37764.9	0.0770635	0.492901	-	-	11.4	6	-
1165	Asparagine synthetase [glutamine-hydrolyzing]	ASNS	99356.9	111373	104206	105029	106967	110783	0.0367189	0.22976	-	-	20.5	10	-
1166	72 kDa type IV collagenase;PEX	MMP2	12380.8	13856.6	13404.9	12504.8	13823.9	13468.1	0.00591701	0.0241436	-	-	6.2	3	-
1167	Porphobilinogen deaminase	HMBS	114687	129673	133201	136430	123901	142256	0.0932166	0.540317	-	-	28	10	-
1168	Pyruvate dehydrogenase E1 component subunit alpha, somatic form, mitochondrial	PDHA1	573747	613513	590116	579692	562873	606292	-0.0234661	0.160006	-	-	39.3	20	-
1169	Collagen alpha-2(IV) chain;Canstatin	COL4A2	57410.8	67043.1	76050.4	69804.2	70789.8	70137.6	0.0812259	0.359354	-	-	9.1	11	-
1170	Cytochrome c1, heme protein, mitochondrial	CYC1	49066.1	58447.1	65820.4	63806.1	63246	49529.8	0.0275239	0.075053	-	-	13.2	4	-
1171	U2 small nuclear ribonucleoprotein B	SNRPB2	665052	508883	493004	571506	684531	520835	0.0961041	0.303271	-	-	30.2	6	-
1172	Hepatocyte growth factor receptor	MET	37806.8	36489	34740.1	34935.7	36313.2	32971.5	-0.0654312	0.422645	-	-	6	8	-
1174	Complement factor H	CFH	23926.7	26006.9	27303.8	27020.1	23827.6	27693.7	0.0232044	0.0986368	-	-	8.1	8	-
1175	U1 small nuclear ribonucleoprotein 70 kDa	SNRNP70	411072	463320	511583	554107	578289	529637	0.266863	1.8681	+	-	34.3	17	-
1176	Integrin alpha-5;Integrin alpha-5 heavy chain;Integrin alpha-5 light chain	ITGA5	299532	296607	279802	297553	307548	279507	0.0137243	0.0806993	-	-	13.9	12	-
1177	Nuclear factor 1 C-type	NFIC	90202.3	94703	101083	99001.8	94537.2	105092	0.0626224	0.396401	-	-	14.3	6	-
1178	Vimentin	VIM	445940	425667	429966	466007	509437	435907	0.11416	0.865534	-	-	42.7	22	-
1179	40S ribosomal protein S17	RPS17	354956	402092	425715	377648	378557	336687	-0.11203	0.663001	-	-	22.2	6	-
1180	Guanine nucleotide-binding protein G(k) subunit alpha	GNAI3	195849	207512	204771	173013	164308	175421	-0.246283	2.53719	-	-	13	4	-
1181	Annexin A5	ANXA5	1.651e+06	1.12308e+06	1.13994e+06	1.1476e+06	1.26173e+06	1.09556e+06	-0.138024	0.442245	-	-	33.8	14	-
1182	Steryl-sulfatase	STS	49194.3	49602	50414.9	58598.8	53111.5	58493.3	0.188475	1.68321	-	-	12	6	-
1183	40S ribosomal protein SA	RPSA	197603	193223	210548	193042	171037	196272	-0.103646	0.715783	-	-	25.1	6	-
1184	CD63 antigen	CD63	376374	343888	400841	332188	336500	331715	-0.161529	1.35878	-	-	12.8	3	-
1185	39S ribosomal protein L3, mitochondrial	MRPL3	68228	64056.5	64413.5	63473.1	50394.8	76440.6	-0.0677717	0.199909	-	-	12.4	5	-
1186	U1 small nuclear ribonucleoprotein A	SNRPA	129100	109394	118554	123599	132072	117300	0.0645445	0.353542	-	-	16	5	-
1188	Fibroblast growth factor 2	FGF2	89806.4	94463.9	107229	107034	90634.1	113777	0.0929944	0.408088	-	-	18.7	3	-
1189	Gamma-enolase	ENO2	215413	298818	261863	254731	300370	225904	0.0120801	0.0305046	-	-	19.9	7	-
1190	3-ketoacyl-CoA thiolase, peroxisomal	ACAA1	95434.1	98019.2	92707.1	98829.1	93065.3	97435.7	0.0157938	0.0986097	-	-	28.5	10	-
1191	Signal recognition particle 19 kDa protein	SRP19	40405.6	40121.7	41091.8	45204.4	43138.3	44963.9	0.132135	1.23012	-	-	20.8	3	-
1192	Glutathione S-transferase P	GSTP1	431819	571910	553379	526084	459876	564495	-0.000327443	0.000922978	-	-	61	11	-
1194	Galectin-1	LGALS1	1.03312e+06	778820	874698	884865	989778	790547	-0.00786436	0.0232994	-	-	71.9	9	-
1195	Dihydropteridine reductase	QDPR	80833.3	96872.6	88155.3	79305.1	77778.1	79730.7	-0.163058	1.18672	-	-	29.9	6	-
1196	High mobility group protein B1;Putative high mobility group protein B1-like 1	HMGB1;HMGB1P1	1.50939e+06	1.79395e+06	2.12693e+06	2.25614e+06	2.27871e+06	2.23354e+06	0.331845	1.77336	+	-	31.6	13	-
1197	Retinol-binding protein 1	RBP1	35128.8	34706.3	37613.6	35343.5	28191.8	38440.9	-0.086581	0.328965	-	-	21.5	4	-
1199	Guanine nucleotide-binding protein G(o) subunit alpha	GNAO1	45364.8	50347.6	48305.6	43494.2	45027.3	43104.1	-0.128746	1.05507	-	-	22	7	-
1203	Clathrin light chain A	CLTA	418900	278167	349027	318570	413189	428555	0.157332	0.447619	-	-	25.7	8	-
1204	Clathrin light chain B	CLTB	30353.1	25345.7	34544.5	25154.5	35691.8	33913.1	0.0654036	0.16426	-	-	15.2	4	-
1207	2,3-cyclic-nucleotide 3-phosphodiesterase	CNP	363475	325779	329880	327025	289927	351910	-0.0757993	0.405635	-	-	35.9	20	-
1208	Heme oxygenase 1	HMOX1	53224.4	54544.1	56505.3	52809	56701.5	49875.7	-0.0451292	0.269858	-	-	36.1	9	-
1209	Dihydrolipoyl dehydrogenase, mitochondrial	DLD	1.41096e+06	1.10579e+06	1.15212e+06	1.31881e+06	1.47822e+06	1.29709e+06	0.164109	0.868738	-	-	18.7	9	-
1210	Heterogeneous nuclear ribonucleoprotein A1;Heterogeneous nuclear ribonucleoprotein A1, N-terminally processed;Heterogeneous nuclear ribonucleoprotein A1-like 2	HNRNPA1;HNRNPA1L2	814347	960315	971581	839625	770717	960456	-0.096606	0.445149	-	-	42.3	10	-
1211	U2 small nuclear ribonucleoprotein A	SNRPA1	228282	262641	246537	255921	270196	248257	0.0719424	0.474013	-	-	32.2	8	-
1212	Cytochrome c oxidase subunit 6C	COX6C	111620	116659	105503	106343	108476	94728.5	-0.110072	0.74771	-	-	38.7	5	-
1213	Tumor-associated calcium signal transducer 2	TACSTD2	21085.3	26491.2	26559.4	23308	20721.5	30325.7	-0.0061597	0.0138657	-	-	25.7	7	-
1215	Poly [ADP-ribose] polymerase 1	PARP1	258329	303199	311990	306084	278978	347149	0.0928867	0.414061	-	-	24.8	23	-
1216	DNA polymerase alpha catalytic subunit	POLA1	239046	245900	242356	244107	213935	268209	-0.0081479	0.0336507	-	-	18.1	24	-
1217	Interferon-induced protein with tetratricopeptide repeats 2	IFIT2	28457.8	36095.1	30010.7	29919.4	30966.7	30704.5	-0.0386195	0.157514	-	-	14.4	7	-
1218	Interferon-induced protein with tetratricopeptide repeats 1	IFIT1	14974.6	14665.5	18053.5	16355.1	12587.7	18843.3	-0.0104733	0.0235412	-	-	10.5	5	-
1219	Furin	FURIN	11521.8	11588.5	11038.2	12660.3	9436.45	12140.4	-0.00771207	0.022144	-	-	2.9	3	-
1220	Leukotriene A-4 hydrolase	LTA4H	858115	928771	883458	930978	820641	951802	0.0155013	0.0796211	-	-	37	21	-
1221	Fructose-bisphosphate aldolase C	ALDOC	792157	992512	858764	800844	867013	944894	-0.0138016	0.051277	-	-	39	15	-
1227	Ataxin-1-like	ATXN1L	20284.5	22465.6	20135.8	21208.2	23442.9	19825	0.034413	0.149998	-	-	9.7	6	-
1235	Heat shock 70 kDa protein 1A;Heat shock 70 kDa protein 1B	HSPA1A;HSPA1B	1.70342e+06	1.76632e+06	1.59762e+06	1.64597e+06	1.70073e+06	1.66312e+06	-0.0153715	0.102109	-	-	20.1	14	-
1238			133760	84529.4	151251	124002	189307	171835	0.412666	0.969462	-	-	40.9	8	-
1240			6108.5	7782.87	7327.96	7446.83	6393.42	7554.35	0.0153294	0.0433796	-	-	12.2	3	+
1243	60 kDa SS-A/Ro ribonucleoprotein	TROVE2	450300	431063	445990	474337	450922	505877	0.107261	0.925921	-	-	31.9	17	-
1245	Lysosomal alpha-glucosidase;76 kDa lysosomal alpha-glucosidase;70 kDa lysosomal alpha-glucosidase	GAA	43518.6	51126.4	51849.7	51068.1	46968.9	52699.2	0.0439574	0.200887	-	-	12.3	10	-
1246	Ras-related protein R-Ras	RRAS	105847	113514	113216	104127	101345	110804	-0.0727676	0.5372	-	-	17.4	5	-
1247	HLA class I histocompatibility antigen, Cw-7 alpha chain	HLA-C	539691	580592	586175	604664	585753	648227	0.107312	0.89165	-	-	13.7	5	-
1248	Serine/threonine-protein kinase A-Raf	ARAF	123457	126799	122186	121180	112065	127911	-0.0463337	0.29397	-	-	14	6	-
1250	Dihydrolipoyllysine-residue acetyltransferase component of pyruvate dehydrogenase complex, mitochondrial	DLAT	244017	242342	227619	240278	219347	244163	-0.021629	0.125199	-	-	8.8	7	-
1251	Receptor-type tyrosine-protein phosphatase F	PTPRF	151430	155860	152927	149299	144835	154421	-0.037419	0.278615	-	-	12	19	-
1253	Thioredoxin	TXN	385354	385380	396531	367380	351152	373555	-0.096404	0.944908	-	-	51.4	6	-
1254	Cytochrome c oxidase subunit 5B, mitochondrial	COX5B	88501.5	104379	99886	101555	99932.4	96853.8	0.0303995	0.157712	-	-	21.7	4	-
1255	Lysosomal protective protein;Lysosomal protective protein 32 kDa chain;Lysosomal protective protein 20 kDa chain	CTSA	165902	163739	174239	159443	150066	162324	-0.095095	0.806698	-	-	12.7	7	-
1256	Microsomal glutathione S-transferase 1	MGST1	148994	79720.9	79022.7	84522	127462	64194.4	-0.146882	0.196643	-	-	27.1	5	-
1257	cAMP-dependent protein kinase type I-alpha regulatory subunit;cAMP-dependent protein kinase type I-alpha regulatory subunit, N-terminally processed	PRKAR1A	344864	351133	327495	312687	308255	350175	-0.0775336	0.539411	-	-	34.6	16	-
1258	Tissue factor pathway inhibitor	TFPI	905.16	1995.33	2271.8	1945.68	1388.11	2444.91	0.228823	0.263716	-	-	11.2	3	+
1259	Uroporphyrinogen-III synthase	UROS	52903.7	54556.2	51764.9	51042.2	50904.5	47876.3	-0.0880963	0.709103	-	-	26	6	-
1260	S-formylglutathione hydrolase	ESD	115419	136918	126915	131401	124025	134131	0.041399	0.218618	-	-	22.3	7	-
1261	60 kDa heat shock protein, mitochondrial	HSPD1	2.87846e+06	3.04234e+06	2.74305e+06	2.73791e+06	3.26391e+06	2.3644e+06	-0.0617022	0.231349	-	-	59.7	38	-
1262	Clusterin;Clusterin beta chain;Clusterin alpha chain	CLU	101868	110037	120500	116123	106108	116231	0.0281547	0.136384	-	-	19.5	8	-
1263	78 kDa glucose-regulated protein	HSPA5	3.12351e+06	3.47395e+06	3.15891e+06	3.21046e+06	3.35736e+06	3.2578e+06	0.0116112	0.0725028	-	-	56.1	42	-
1264	Laminin subunit gamma-1	LAMC1	405429	394263	414101	439318	446837	438393	0.126215	1.38099	-	-	25.7	37	-
1265	Lysosomal acid phosphatase	ACP2	96206.8	119051	104027	110998	103321	109694	0.026135	0.114336	-	-	11.8	5	-
1266	Microtubule-associated protein 2	MAP2	300694	308143	322307	331430	328434	324711	0.0810427	0.750309	-	-	17.4	31	-
1268	Heat shock cognate 71 kDa protein	HSPA8	7.76041e+06	6.5801e+06	6.44105e+06	6.74952e+06	7.30636e+06	6.88713e+06	0.0154336	0.0719849	-	-	39.2	31	-
1269	Solute carrier family 2, facilitated glucose transporter member 1	SLC2A1	43968.6	50683.3	50042.8	41917.4	40477	45231.5	-0.179722	1.24945	-	-	10.4	5	-
1271	Protein 4.1	EPB41	126303	114971	117726	119261	123214	116485	0.000613844	0.00329898	-	-	21.5	14	-
1272	Uridine 5-monophosphate synthase;Orotate phosphoribosyltransferase;Orotidine 5-phosphate decarboxylase	UMPS	104915	106791	100983	98877.1	91253.6	101702	-0.100708	0.792189	-	-	25.8	14	-
1273	Pyruvate dehydrogenase E1 component subunit beta, mitochondrial	PDHB	370531	409317	374510	370029	375073	360003	-0.0616663	0.469872	-	-	38.1	11	-
1274	Lipoamide acyltransferase component of branched-chain alpha-keto acid dehydrogenase complex, mitochondrial	DBT	51561.7	43516.3	43850.6	42067.1	43165	44026.6	-0.0998408	0.594092	-	-	7.9	5	-
1275	Glycogen phosphorylase, brain form	PYGB	221828	223581	220924	213407	221485	217176	-0.0313684	0.245055	-	-	21.5	20	-
1276	Ras-related protein Ral-A	RALA	261807	271394	287575	271679	287817	284987	0.0417082	0.291247	-	-	26.7	7	-
1277	Ras-related protein Ral-B	RALB	40911.8	53729.1	53510	51830.1	43811.2	52614.6	0.00750851	0.0209821	-	-	18.4	4	-
1278	Breakpoint cluster region protein	BCR	16182.3	16811	17257.3	16662.2	15242.3	18222.3	-0.00688757	0.0272576	-	-	5.2	6	-
1279	Lysosome-associated membrane glycoprotein 1	LAMP1	230667	177285	190453	199395	220388	203370	0.0661559	0.278505	-	-	15.6	7	-
1281	Medium-chain specific acyl-CoA dehydrogenase, mitochondrial	ACADM	657635	580090	624449	644011	690697	598623	0.0535455	0.309441	-	-	38.7	19	-
1282	DNA topoisomerase 1	TOP1	304764	274318	307520	334050	315671	365959	0.195315	1.47297	-	-	19	14	-
1283	DNA topoisomerase 2-alpha	TOP2A	31370.4	32807.1	34303.1	38247.6	35343.4	39249.1	0.195907	1.58154	-	-	5.2	7	-
1284	Glucose-6-phosphate 1-dehydrogenase	G6PD	816782	805138	799147	785143	718541	772890	-0.089786	0.832933	-	-	52.4	27	-
1285	Ubiquitin-like protein 4A	UBL4A	36782.5	35858.9	38333	35300.4	39893.7	43144.3	0.088358	0.479227	-	-	30.6	5	-
1287	Pyruvate carboxylase, mitochondrial	PC	384763	351445	363235	366650	370062	350260	-0.0158582	0.098897	-	-	31	31	-
1288	Dystrophin	DMD	43063.6	42332.5	42439.8	41177.5	38312	43040.6	-0.0627669	0.42041	-	-	1.7	6	-
1289	C-1-tetrahydrofolate synthase, cytoplasmic;Methylenetetrahydrofolate dehydrogenase;Methenyltetrahydrofolate cyclohydrolase;Formyltetrahydrofolate synthetase;C-1-tetrahydrofolate synthase, cytoplasmic, N-terminally processed	MTHFD1	1.37769e+06	1.2906e+06	1.24291e+06	1.20931e+06	1.17973e+06	1.24441e+06	-0.105304	0.967892	-	-	33.6	35	-
1290	Cation-independent mannose-6-phosphate receptor	IGF2R	1.17514e+06	1.19081e+06	1.19761e+06	1.31986e+06	1.22145e+06	1.36649e+06	0.131508	1.27399	-	-	23.1	58	-
1291	Alcohol dehydrogenase class-3	ADH5	532935	593787	553379	510585	480265	561067	-0.116005	0.802052	-	-	32.4	13	-
1292	Cyclin-dependent kinase 4	CDK4	105226	106610	107359	112793	86991.5	116390	-0.0255651	0.0867693	-	-	33.7	8	-
1294	Ribose-phosphate pyrophosphokinase 2	PRPS2	236591	251145	217522	227591	222201	236504	-0.0373008	0.219164	-	-	9.7	4	-
1296	Polyadenylate-binding protein 1;Polyadenylate-binding protein 3	PABPC1;PABPC3	968953	969339	984212	1.05806e+06	1.01574e+06	1.11175e+06	0.12339	1.27027	-	-	29.4	21	-
1297	Proliferating cell nuclear antigen	PCNA	830383	831346	820919	790575	815868	772859	-0.0616738	0.5861	-	-	44.8	11	-
1298	Neurofilament heavy polypeptide	NEFH	119528	89239.4	102700	103781	139537	102210	0.144731	0.463015	-	-	13.5	9	-
1299	Histidine--tRNA ligase, cytoplasmic	HARS	441260	453301	437399	416353	420787	388767	-0.120415	1.17735	-	-	30.5	20	-
1301	ADP/ATP translocase 1	SLC25A4	18053.5	19756.4	21302.2	21989.4	17540	20002.8	0.00735082	0.024152	-	-	9.7	3	-
1303	Inosine-5-monophosphate dehydrogenase 2	IMPDH2	975368	991165	945669	983109	990065	908735	-0.0158913	0.10386	-	-	47.3	22	-
1304	Nucleoprotein TPR	TPR	3.03641e+06	3.00637e+06	2.72898e+06	3.14741e+06	3.06374e+06	2.90605e+06	0.0565889	0.415018	-	-	38	100	-
1306	Creatine kinase B-type	CKB	394655	424471	395712	408704	364621	409788	-0.0394599	0.239106	-	-	44.1	14	-
1307	Annexin A3	ANXA3	975779	976745	895402	915527	867672	919050	-0.0750589	0.620851	-	-	54.5	22	-
1308	Creatine kinase U-type, mitochondrial	CKMT1A	13924.2	19425.8	15503.2	14053.7	18168	15421	-0.0302953	0.0772172	-	-	13.2	5	-
1309	2-oxoisovalerate dehydrogenase subunit alpha, mitochondrial	BCKDHA	58750.8	67930.4	63340.9	61814.7	66372.1	63129.1	0.0116764	0.0569182	-	-	23.6	9	-
1310	Alpha-actinin-1	ACTN1	1.09375e+06	1.29854e+06	1.25259e+06	1.40269e+06	1.16723e+06	1.50973e+06	0.158161	0.768747	-	-	29.4	26	-
1311	Proto-oncogene tyrosine-protein kinase Src	SRC	95410	105264	102799	95297.4	92874.4	100710	-0.0706611	0.498229	-	-	11.9	6	-
1312	Xaa-Pro dipeptidase	PEPD	217327	231077	226702	231363	218994	239963	0.0316067	0.20912	-	-	22.7	11	-
1313	X-ray repair cross-complementing protein 6	XRCC6	1.64569e+06	1.40556e+06	1.51021e+06	1.43935e+06	1.35451e+06	1.55828e+06	-0.0671465	0.385749	-	-	42	28	-
1314	X-ray repair cross-complementing protein 5	XRCC5	1.42099e+06	1.19001e+06	1.1579e+06	1.14962e+06	1.13096e+06	1.19405e+06	-0.111606	0.67713	-	-	34	27	-
1316	Cytochrome c oxidase subunit 4 isoform 1, mitochondrial	COX4I1	395166	410995	410988	383378	347697	362129	-0.155859	1.52635	-	-	45	8	-
1319	Lysosome-associated membrane glycoprotein 2	LAMP2	92378.2	97798.1	105224	94602.6	99245.1	98332.8	-0.0140676	0.0753391	-	-	6.8	3	-
1320	Ribonuclease inhibitor	RNH1	250452	278911	262980	268196	275246	248289	-0.0010878	0.00542979	-	-	26.9	12	-
1321	Bone morphogenetic protein 1;Tolloid-like protein 2	BMP1;TLL2	14871.4	15195.1	14482.5	14860.8	13826.7	15779.6	-0.00447335	0.0190271	-	-	5.4	4	-
1322	Integrin alpha-4	ITGA4	6076.93	6933.53	6283.61	6977.15	7266.36	8076.32	0.209681	1.1109	-	-	3.6	4	+
1323	Elongation factor 2	EEF2	3.90526e+06	4.01318e+06	3.89237e+06	3.8118e+06	3.62741e+06	3.92957e+06	-0.0556773	0.509301	-	-	44.1	46	-
1324	Protein disulfide-isomerase A4	PDIA4	1.05316e+06	1.16147e+06	1.05503e+06	1.01689e+06	1.04581e+06	1.0517e+06	-0.0688188	0.562284	-	-	42.2	29	-
1327	Translationally-controlled tumor protein	TPT1	204990	235439	218101	199270	219357	189745	-0.11461	0.737976	-	-	25.6	6	-
1328	Delta-aminolevulinic acid dehydratase	ALAD	61047.9	65499.5	66821.1	62888.6	64590	65638.4	-0.00102739	0.00548058	-	-	29.1	8	-
1329	Tissue factor	F3	12964.1	13939	14192.2	12412.7	10382.7	15729.9	-0.11308	0.341944	-	-	7.5	3	-
1331	Plastin-3	PLS3	1.81627e+06	1.86158e+06	1.72383e+06	1.80144e+06	1.78454e+06	1.76034e+06	-0.0141907	0.101251	-	-	38.6	24	-
1332	Acylamino-acid-releasing enzyme	APEH	331403	329246	314704	345105	363351	347678	0.114802	1.14392	-	-	29.5	19	-
1333	Electron transfer flavoprotein subunit alpha, mitochondrial	ETFA	567703	506782	473707	467908	505733	436478	-0.13333	0.813659	-	-	39.9	12	-
1334	Glycogen [starch] synthase, muscle	GYS1	112803	107374	112827	112543	106127	106097	-0.0363016	0.25256	-	-	13.2	9	-
1335	cAMP-dependent protein kinase type II-alpha regulatory subunit	PRKAR2A	301637	291110	279124	289030	299454	287230	0.00682604	0.0419771	-	-	37.1	13	-
1337	Beta-enolase	ENO3	320709	341295	353547	378752	437912	331778	0.169308	0.89302	-	-	27	14	-
1338	General transcription factor IIF subunit 2	GTF2F2	193173	213492	204312	204683	193956	225047	0.0281669	0.146631	-	-	36.1	10	-
1339	CD59 glycoprotein	CD59	117955	157659	163264	145787	133218	116189	-0.142708	0.493874	-	-	25	4	-
1340	Bifunctional methylenetetrahydrofolate dehydrogenase/cyclohydrolase, mitochondrial;NAD-dependent methylenetetrahydrofolate dehydrogenase;Methenyltetrahydrofolate cyclohydrolase	MTHFD2	54389	57643.2	55480.6	57243.7	49299	57668.2	-0.0319993	0.158752	-	-	20	6	-
1341	Macrophage migration inhibitory factor	MIF	333258	251125	250508	279837	343821	338898	0.212398	0.870452	-	-	23.5	3	-
1343	Glucosidase 2 subunit beta	PRKCSH	706855	768037	750786	749193	893569	665080	0.0424838	0.161334	-	-	28.4	17	-
1344	Farnesyl pyrophosphate synthase	FDPS	482853	530066	528834	495057	461518	548499	-0.0370329	0.190509	-	-	20.7	7	-
1345	Carboxypeptidase M	CPM	29340.8	32987.9	33253.4	32847.4	29088.2	34275.9	0.00835211	0.0330058	-	-	16.9	6	-
1348	Alcohol dehydrogenase [NADP(+)]	AKR1A1	486581	509144	476421	471238	453528	462736	-0.0850526	0.805131	-	-	56.9	17	-
1349	Pyruvate kinase PKM	PKM	8.5162e+06	6.7638e+06	6.85283e+06	6.46429e+06	5.92435e+06	6.79034e+06	-0.200704	1.15456	-	-	9.4	4	-
1351	Acylphosphatase-2	ACYP2	130633	148987	167794	155326	145283	175431	0.0925613	0.388689	-	-	58.6	7	-
1352	Endoplasmin	HSP90B1	3.53132e+06	3.29578e+06	3.4783e+06	3.40508e+06	3.36528e+06	3.62976e+06	0.0130275	0.0869295	-	-	45.3	42	-
1353	G2/mitotic-specific cyclin-B1	CCNB1	50099.4	64388.1	56936.3	50364.6	56689.1	49209.2	-0.128841	0.611318	-	-	11.3	5	-
1354	Myosin light chain 6B	MYL6B	21904.1	20794.4	20515	21819.6	22243	20881.9	0.0390492	0.227784	-	-	21.2	4	-
1355	Small nuclear ribonucleoprotein-associated proteins B and B;Small nuclear ribonucleoprotein-associated protein N	SNRPB;SNRPN	138741	189685	164621	187639	228587	151925	0.196304	0.596621	-	-	21.6	6	-
1356	Insulin-degrading enzyme	IDE	435316	456145	444942	454837	414267	475610	0.00683818	0.0362219	-	-	28.8	33	-
1357	Cytochrome c oxidase subunit 6B1	COX6B1	67323	64872.5	64686.9	66607.4	90422.1	56447.4	0.0890285	0.242749	-	-	54.7	6	-
1358	POU domain, class 2, transcription factor 1;POU domain, class 2, transcription factor 3	POU2F1;POU2F3	17975.3	18164.6	18609.3	18211.1	18208.1	19364.8	0.0265578	0.145918	-	-	8.3	4	-
1359	Heterogeneous nuclear ribonucleoprotein L	HNRNPL	559104	603032	583481	593138	634311	584225	0.0533481	0.402413	-	-	40.9	18	-
1360	Aspartate--tRNA ligase, cytoplasmic	DARS	670103	700367	638248	633186	596855	639807	-0.102989	0.907933	-	-	50.7	22	-
1361	Junction plakoglobin	JUP	347319	381863	343869	331689	372496	331196	-0.0521439	0.308616	-	-	28.6	18	-
1362	Cytochrome b-c1 complex subunit 7	UQCRB	156240	136004	135686	165835	167992	148233	0.172775	1.17844	-	-	64	9	-
1363	Serine/threonine-protein kinase B-raf	BRAF	7465.04	8181.72	7997.96	7836.65	7330.41	9241.91	0.0400456	0.138466	-	-	6	4	-
1364	Glutamine synthetase	GLUL	899728	735016	756773	876890	955605	821384	0.153248	0.878583	-	-	29.5	11	-
1365	Aldose reductase	AKR1B1	657535	803962	819442	802475	707497	852444	0.0533168	0.20952	-	-	42.7	14	-
1366	Aminopeptidase N	ANPEP	398764	371332	400951	397293	418735	389783	0.0424141	0.301715	-	-	17.8	17	-
1367	Poliovirus receptor	PVR	41405.9	50667.2	45489	43467.3	46133.7	41599.8	-0.0646925	0.316496	-	-	10.4	4	-
1368	Eukaryotic peptide chain release factor GTP-binding subunit ERF3A;Eukaryotic peptide chain release factor GTP-binding subunit ERF3B	GSPT1;GSPT2	777484	732584	682828	687898	728354	680472	-0.0633198	0.444155	-	-	28.6	24	-
1370	Arylsulfatase A;Arylsulfatase A component B;Arylsulfatase A component C	ARSA	9200.54	12069.9	11563.1	10181.4	11152.1	11999.7	0.0285073	0.0846721	-	-	10.5	4	-
1371	Beta-1,4-galactosyltransferase 1;Lactose synthase A protein;N-acetyllactosamine synthase;Beta-N-acetylglucosaminylglycopeptide beta-1,4-galactosyltransferase;Beta-N-acetylglucosaminyl-glycolipid beta-1,4-galactosyltransferase;Processed beta-1,4-galactosyltransferase 1	B4GALT1	64214	67871.1	66487.9	74973.1	73852	68142.4	0.126929	1.06452	-	-	8	3	-
1372	Ezrin	EZR	2.22319e+06	2.11482e+06	2.12154e+06	2.26046e+06	2.63009e+06	2.18054e+06	0.126046	0.870743	-	-	36.3	29	-
1373	Folate receptor alpha	FOLR1	341055	395087	373343	351506	347258	304506	-0.14555	0.957602	-	-	27.6	6	-
1374	Ubiquitin carboxyl-terminal hydrolase isozyme L3	UCHL3	54970.3	62768.2	49109.8	48597.9	66186	42639.7	-0.101695	0.264022	-	-	27.8	6	-
1375	Fos-related antigen 2	FOSL2	19593.9	17698.3	19300.7	17587.3	19092.1	15786	-0.112175	0.585779	-	-	11.1	3	-
1380	NAD(P)H dehydrogenase [quinone] 1	NQO1	739018	356188	374440	443685	463675	425519	-0.0570364	0.0852171	-	-	35.2	10	-
1381	N-acetylglucosamine-6-sulfatase	GNS	155118	178159	200440	211449	199445	224010	0.256719	1.5271	+	-	16.4	9	-
1382	Phosphorylase b kinase gamma catalytic chain, liver/testis isoform	PHKG2	26359.1	24791.9	25679.4	26251.4	23167.1	24961.1	-0.0482109	0.270867	-	-	15	5	-
1383	Arylsulfatase B	ARSB	31204	42064.2	33908.9	37676.6	40768.1	36953.5	0.116943	0.486201	-	-	17.1	6	-
1384	40S ribosomal protein S2	RPS2	429052	497517	476611	454817	447028	470670	-0.0294485	0.168709	-	-	33.8	11	-
1385	N-chimaerin	CHN1	91220.6	90821.1	69719.6	66029.7	67731.4	84228.8	-0.205566	0.806912	-	-	10.7	5	-
1386	Transcription factor E2-alpha	TCF3	41431.9	38479.7	41290.4	41078.7	43920	37134.4	0.00845863	0.036917	-	-	5.8	3	-
1387	Desmoplakin	DSP	100445	108017	113505	160192	315137	123912	0.781554	1.57118	+	-	12.4	37	-
1388	Replication protein A 32 kDa subunit	RPA2	61409.7	66907.4	62719.3	59919.3	58958.1	64182.7	-0.0615489	0.415084	-	-	20.7	5	-
1389	Mucin-1;Mucin-1 subunit alpha;Mucin-1 subunit beta	MUC1	68306.2	78300	82831.2	74714	75464.3	74008.5	-0.0287804	0.137522	-	-	16.5	3	-
1391	Metalloproteinase inhibitor 2	TIMP2	43676	39776.1	41676.5	36636.2	40391	40491.1	-0.091021	0.612767	-	-	20.9	5	-
1392	Atrial natriuretic peptide receptor 1	NPR1	11705.3	10387.7	10438.6	11712.1	9886.33	10438.3	-0.0235221	0.0873619	-	-	3.3	3	-
1393	CD44 antigen	CD44	644987	654513	701646	666957	661650	580882	-0.0695095	0.444009	-	-	11.6	8	-
1394	Ribosyldihydronicotinamide dehydrogenase [quinone]	NQO2	164359	176521	170947	171343	170464	173157	0.0094025	0.0595174	-	-	39	8	-
1395	Integrin beta-4	ITGB4	184313	218426	203713	198148	202194	215282	0.0242346	0.119867	-	-	15	20	-
1396	Carbonyl reductase [NADPH] 1	CBR1	917187	933735	873940	869059	895077	887101	-0.0390666	0.319636	-	-	63.5	16	-
1397	Short-chain specific acyl-CoA dehydrogenase, mitochondrial	ACADS	82760.6	77359.4	76169.2	78001.9	80707.6	76799.2	-0.00414091	0.0228985	-	-	21.8	7	-
1398	Cyclic AMP-responsive element-binding protein 1;Cyclic AMP-dependent transcription factor ATF-1	CREB1;ATF1	147461	170321	165000	175768	181155	174733	0.141666	1.12184	-	-	13.5	3	-
1400	Beta-galactosidase	GLB1	87497.3	105987	93576.1	98406.8	76027.5	108847	-0.0305609	0.0835004	-	-	12.4	7	-
1401	Serine/threonine-protein phosphatase 2B catalytic subunit beta isoform	PPP3CB	15250.2	14469.6	16018.1	15111.3	15185.1	17546.3	0.0626321	0.296649	-	-	9.5	5	-
1402	Cytoplasmic protein NCK1	NCK1	62716.7	72242.4	70203.5	67025.9	63287	76837.3	0.0117316	0.0452039	-	-	25.2	8	-
1403	GC-rich sequence DNA-binding factor 2	GCFC2	8986.36	9580.34	9076.74	9803.26	9369.91	8736.34	0.0127795	0.0518537	-	-	8.3	5	-
1404	Histone H1.5	HIST1H1B	134632	172280	177392	190700	196018	204079	0.2969	1.66053	+	-	21.2	5	-
1408	NADPH--cytochrome P450 reductase	POR	575180	581256	567976	589692	557441	611011	0.0269876	0.190635	-	-	34	28	-
1409	Methylated-DNA--protein-cysteine methyltransferase	MGMT	27492.7	27231.9	27480.4	28485.6	28010.5	26777.5	0.0181594	0.105412	-	-	15.9	3	-
1410	Tyrosine-protein kinase Fer	FER	20306.5	20691.9	21386	21471.2	18739.8	22278.3	-0.00117821	0.004674	-	-	14.8	6	-
1411	Sarcoplasmic/endoplasmic reticulum calcium ATPase 2	ATP2A2	626074	621201	590246	579078	568123	580374	-0.0885888	0.880958	-	-	1.4	3	-
1413	Fumarylacetoacetase	FAH	188793	192188	236180	257015	247421	193638	0.174323	0.686035	-	-	23.5	7	-
1414	Stathmin	STMN1	247335	235579	268767	237284	356316	258265	0.159863	0.538058	-	-	49	9	-
1415	Y-box-binding protein 3	YBX3	167295	220295	243304	229770	233312	267162	0.22519	0.883746	-	-	11.8	4	-
1419	Alpha-N-acetylgalactosaminidase	NAGA	83093.4	85168.5	82449.1	79064.2	81686.1	81660.3	-0.0486024	0.38223	-	-	7.3	3	-
1421	High mobility group protein HMG-I/HMG-Y	HMGA1	92058.5	83917.4	106751	119453	116494	148317	0.441159	2.24697	+	-	18.4	3	-
1423	Aspartate aminotransferase, cytoplasmic	GOT1	407344	461331	433957	461957	475874	448570	0.0913587	0.719909	-	-	38.3	16	-
1425	Protein kinase C alpha type	PRKCA	227871	175406	175846	186132	226545	162768	-0.0114266	0.0280416	-	-	26.3	17	-
1427	Integrin alpha-2	ITGA2	219683	267997	250129	239885	237560	281814	0.0416874	0.169788	-	-	11.5	13	-
1428	Gap junction alpha-1 protein	GJA1	20091.1	22930.9	21236.4	20939.5	20783.5	20064.1	-0.0546986	0.305942	-	-	11.5	3	-
1429	Atrial natriuretic peptide receptor 3	NPR3	29711.6	32315.7	32038.1	29217.8	28622.3	31467.2	-0.0750709	0.482424	-	-	17.7	10	-
1430	Sphingomyelin phosphodiesterase	SMPD1	5970.29	7222.23	6037.66	6917.37	6766.84	8628.65	0.211201	0.833225	-	-	7.7	4	+
1431	Nucleolar transcription factor 1	UBTF	31116.8	39018.4	38322	42466.4	40077	41855.8	0.204834	1.19179	-	-	10.5	8	-
1435	cAMP-dependent protein kinase catalytic subunit alpha	PRKACA	342107	324031	351781	335153	390423	306674	0.0137692	0.0539339	-	-	19.4	11	-
1436	Calpain-2 catalytic subunit	CAPN2	522482	580170	558208	556305	527859	580300	0.0033891	0.0180539	-	-	25.7	18	-
1439	Tyrosine-protein phosphatase non-receptor type 2	PTPN2	38167.6	32638.2	34848.8	32667	32878.7	35480.9	-0.0626651	0.342411	-	-	13.4	5	-
1441	CTP synthase 1	CTPS1	295493	295602	283604	276151	284037	280523	-0.056999	0.50011	-	-	31.1	18	-
1442	Endoglin	ENG	103232	110519	104965	107294	101727	104604	-0.0229599	0.148443	-	-	21.1	11	-
1443	Probable ATP-dependent RNA helicase DDX5	DDX5	243967	255446	242247	242217	228921	266199	-0.0108424	0.0551542	-	-	23.4	14	-
1444	ATP-dependent 6-phosphofructokinase, liver type	PFKL	170292	161950	162595	153071	149359	154358	-0.115193	1.13747	-	-	16.5	12	-
1445	Ganglioside GM2 activator;Ganglioside GM2 activator isoform short	GM2A	76483.6	83872.2	76258	80094	87848.7	78327.9	0.0573369	0.345112	-	-	19.7	3	-
1446	Galectin-3	LGALS3	36130	39175.1	47084.4	39605.5	41461.1	42058.9	0.0171619	0.0614207	-	-	24	6	-
1448	26S protease regulatory subunit 6A	PSMC3	714152	791923	729254	684951	710886	664784	-0.116503	1.02953	-	-	42.8	19	-
1449	T-complex protein 1 subunit alpha	TCP1	860640	998622	935352	852677	839951	904588	-0.103764	0.771874	-	-	40.3	22	-
1450	Tyrosine-protein phosphatase non-receptor type 1	PTPN1	175313	202237	183648	161804	162628	178277	-0.157661	1.17297	-	-	32.4	14	-
1452	TFIIH basal transcription factor complex helicase XPD subunit	ERCC2	13396	13404.4	12279.5	11139.1	12548.6	12139.4	-0.125967	0.743046	-	-	6.2	5	-
1453	60S ribosomal protein L35a	RPL35A	247174	236886	247994	257178	252508	281718	0.11111	0.930431	-	-	28.2	5	-
1454	Integrin beta-5	ITGB5	165742	187535	180226	184050	177337	194971	0.0613159	0.393021	-	-	17	12	-
1455	ADP-ribosylation factor 4	ARF4	123768	134476	120420	124184	100667	129085	-0.10422	0.481442	-	-	35.6	6	-
1456	60S ribosomal protein L7	RPL7	358735	305068	399165	401622	379293	360923	0.110602	0.529394	-	-	33.5	10	-
1457	Vinculin	VCL	5.55897e+06	4.7341e+06	4.85351e+06	5.33147e+06	5.87214e+06	4.85025e+06	0.0831816	0.433746	-	-	62.4	84	-
1458	Receptor-type tyrosine-protein phosphatase alpha	PTPRA	15161	16546.7	14757.9	15779.3	14248.6	15834.6	-0.0188204	0.0809826	-	-	7.7	5	-
1459	Arylamine N-acetyltransferase 1	NAT1	14516.6	14680.6	14412.7	15000.9	11903.3	16115	-0.0313777	0.100215	-	-	10	3	-
1460	Protein SON	SON	30854.2	28068.9	32027.2	35126.7	29662.8	34206.1	0.120579	0.667652	-	-	5.3	8	-
1461	Negative elongation factor E	NELFE	211615	218305	251985	242677	246237	236536	0.0933411	0.596553	-	-	29.7	10	-
1462	60S ribosomal protein L17	RPL17	335533	348128	353268	383090	361519	405630	0.148361	1.35255	-	-	21.5	6	-
1463	Phosphoglycerate mutase 1	PGAM1	1.45767e+06	1.12439e+06	1.21198e+06	1.38983e+06	1.45226e+06	1.29e+06	0.130137	0.658739	-	-	54.7	16	-
1464	Regulator of chromosome condensation	RCC1	70915.1	67580.7	68026.4	66940.4	63818.7	67550	-0.0586617	0.446676	-	-	25.9	9	-
1465	Syndecan-1	SDC1	50264.7	65690.5	61232.7	57813.8	60378.5	44692	-0.124689	0.409152	-	-	16.1	4	-
1467	DNA ligase 1	LIG1	258520	243508	242835	233052	244042	238387	-0.0577136	0.468575	-	-	32.2	27	-
1468	ATP synthase-coupling factor 6, mitochondrial	ATP5J	16636.3	16761.8	26103.4	16476	21480.4	13720.9	-0.194663	0.41614	-	-	32.4	3	-
1469	DNA repair protein XRCC1	XRCC1	117904	116207	117726	109798	115148	113047	-0.058159	0.488409	-	-	16.4	9	-
1471	Cadherin-2	CDH2	13783.9	13781.2	14144.3	14177.5	13618.6	15191.4	0.0421791	0.220271	-	-	10.3	6	-
1472	Tetraspanin-8	TSPAN8	68715.1	80559	80459.5	76878.1	67658.9	79513.8	-0.035627	0.150573	-	-	11	3	-
1473	1-phosphatidylinositol 4,5-bisphosphate phosphodiesterase gamma-1	PLCG1	186759	215079	205200	199961	189594	209718	-0.0173305	0.0870965	-	-	18.7	23	-
1474	Lymphocyte function-associated antigen 3	CD58	94599.2	80432.4	85967.2	89856.9	86171.5	88007.7	0.0196932	0.0995527	-	-	14.8	4	-
1475	Nucleolin	NCL	1.65461e+06	1.4356e+06	1.75676e+06	1.66056e+06	1.71925e+06	1.8509e+06	0.113535	0.681456	-	-	31.3	26	-
1476	Hexokinase-1	HK1	378108	365694	347231	346055	348002	349509	-0.0633017	0.533616	-	-	26.1	24	-
1477	DNA-directed RNA polymerase II subunit RPB3	POLR2C	93116.9	86224.7	77500.2	80612.2	80084.3	72340.2	-0.138009	0.850364	-	-	20.7	5	-
1478	DNA-directed RNA polymerases I, II, and III subunit RPABC1	POLR2E	113765	107916	100385	100365	100505	101034	-0.0913871	0.702996	-	-	25.7	6	-
1479	NADH dehydrogenase [ubiquinone] flavoprotein 2, mitochondrial	NDUFV2	54115.4	58108.5	64734.8	54054.7	62763	56830.3	-0.0261119	0.109885	-	-	35.3	7	-
1480	Gamma-glutamyltranspeptidase 1;Gamma-glutamyltranspeptidase 1 heavy chain;Gamma-glutamyltranspeptidase 1 light chain;Putative gamma-glutamyltranspeptidase 3;Putative gamma-glutamyltranspeptidase 3 heavy chain;Putative gamma-glutamyltranspeptidase 3 light chain	GGT1;GGT3P	47438.4	41198	40483.2	46124.7	46196.7	40183.2	0.0379898	0.164845	-	-	6.7	4	-
1482	E3 ubiquitin-protein ligase TRIM21	TRIM21	77411.6	75804.8	78317.3	78124.7	68996.2	78674.9	-0.0386576	0.22304	-	-	18.3	9	-
1483	Interferon-induced, double-stranded RNA-activated protein kinase	EIF2AK2	67958.4	51782.6	54845	57109.4	53358.7	63597.7	0.00198152	0.00590884	-	-	7.6	4	-
1484	Spermidine synthase	SRM	98662.3	101787	99591.6	93898.2	88423.3	101175	-0.0838962	0.603509	-	-	36.1	8	-
1485	Casein kinase II subunit alpha	CSNK2A2	117544	111243	118903	105585	115014	107832	-0.0825641	0.644648	-	-	40.9	12	-
1487	Nuclear factor NF-kappa-B p105 subunit;Nuclear factor NF-kappa-B p50 subunit	NFKB1	79710.8	77753.3	74946.9	75929.9	77277.9	76770.7	-0.0147563	0.0939795	-	-	10.9	8	-
1488	Thymidine phosphorylase	TYMP	113054	111926	112109	102121	115368	96909.9	-0.104406	0.696249	-	-	21.8	10	-
1489	Plasma membrane calcium-transporting ATPase 1	ATP2B1	237392	243890	247605	244088	232625	254530	0.00390165	0.0227909	-	-	14.5	16	-
1491	Eukaryotic translation initiation factor 2 subunit 2	EIF2S2	301617	370548	406079	352159	372420	371788	0.0345002	0.125744	-	-	50.2	20	-
1492	Annexin A7	ANXA7	258851	254502	242376	231343	224139	237932	-0.124021	1.19581	-	-	29.2	14	-
1496	Transcription factor BTF3	BTF3	577996	377632	441739	473790	550129	462397	0.107305	0.315396	-	-	16	3	-
1500	Ras-related protein Rab-4A	RAB4A	42066.4	52629.8	46658.3	48352.2	43743.4	49465.2	0.00612721	0.0221874	-	-	34.4	6	-
1501	Ras-related protein Rab-5A	RAB5A	48602	51859	54991.7	41819.5	39814.5	52353.3	-0.223024	1.12801	-	-	21.4	3	-
1502	Ras-related protein Rab-6A	RAB6A	545353	566644	528844	556612	609531	535984	0.0513622	0.340511	-	-	22.6	5	-
1503	DNA mismatch repair protein Msh3	MSH3	48486.8	55483.7	56537.2	50501.9	50037.8	59024.4	-0.00939592	0.0354884	-	-	13.5	14	-
1504	Proteasome subunit beta type-1	PSMB1	384522	454568	442867	444270	463093	435399	0.0702145	0.426208	-	-	43.6	10	-
1505	Cation-dependent mannose-6-phosphate receptor	M6PR	223291	251266	228418	218042	263868	211379	-0.025187	0.0987806	-	-	27.1	7	-
1506	Cytochrome c oxidase subunit 5A, mitochondrial	COX5A	29767.8	29876.8	35980.3	44158.3	49383	23572.1	0.227932	0.412642	-	-	21.3	3	-
1507	Lamin-B1	LMNB1	489308	458366	473099	489760	515298	431972	0.0130111	0.0621253	-	-	39.2	25	-
1509	Calpastatin	CAST	2.07115e+06	1.75757e+06	2.04312e+06	2.01459e+06	2.34572e+06	1.95151e+06	0.103439	0.540518	-	-	48.3	41	-
1510	Inosine-5-monophosphate dehydrogenase 1	IMPDH1	116441	115071	111510	111785	108934	117829	-0.0194774	0.123126	-	-	25.2	11	-
1513	Ras GTPase-activating protein 1	RASA1	48137	53057.8	47513.4	46733.2	42267.7	49237.8	-0.106426	0.647573	-	-	15.7	11	-
1514	Parathymosin	PTMS	26233.8	23153	36327.5	28975	43972.5	22731.1	0.130797	0.215364	-	-	22.5	3	-
1516	Glutathione S-transferase Mu 3	GSTM3	440638	438700	431782	443416	374042	445820	-0.0582694	0.327218	-	-	56	14	-
1517	V-type proton ATPase subunit B, brain isoform	ATP6V1B2	208728	237257	219947	223359	232549	222719	0.0289636	0.174304	-	-	30.7	15	-
1518	V-type proton ATPase subunit C 1	ATP6V1C1	324959	294668	291815	273359	277126	248151	-0.190614	1.56128	-	-	29.8	13	-
1519	Cysteine and glycine-rich protein 1	CSRP1	207074	248482	255637	269203	262178	253779	0.148477	0.91249	-	-	60.1	10	-
1520	Filamin-A	FLNA	8.11921e+06	7.26233e+06	7.07034e+06	7.25642e+06	7.47359e+06	6.6856e+06	-0.0671444	0.44008	-	-	42.4	95	-
1521	Neurofibromin;Neurofibromin truncated	NF1	6060.39	5068.23	5952.65	5048.56	4086.93	5362.81	-0.241516	0.935543	-	-	1.3	3	+
1522	Amine oxidase [flavin-containing] A	MAOA	6618.55	7798.85	9287.07	8757	5944.49	9157.6	-0.00267983	0.00477798	-	-	7.8	3	-
1523	Cytoplasmic aconitate hydratase	ACO1	638432	644333	622105	572946	642645	561363	-0.102714	0.806126	-	-	29	27	-
1524	Tumor necrosis factor alpha-induced protein 3;A20p50;A20p37	TNFAIP3	27039.7	27253	25366.1	26647.8	25851.3	26337.4	-0.0143419	0.0784435	-	-	8.4	6	-
1525	5-nucleotidase	NT5E	17214.6	20196.5	19821.5	16570	17951.4	20198.5	-0.0659646	0.271463	-	-	11.5	5	-
1526	Voltage-dependent anion-selective channel protein 1	VDAC1	677049	656995	635495	708032	658614	722704	0.0845436	0.717789	-	-	68.6	16	-
1527	Succinate dehydrogenase [ubiquinone] iron-sulfur subunit, mitochondrial	SDHB	431658	446348	447127	423080	418009	388408	-0.108901	1.01743	-	-	43.2	13	-
1528	CD9 antigen	CD9	194306	121302	167514	150009	124789	172850	-0.095716	0.2175	-	-	12.3	4	-
1529	2-oxoisovalerate dehydrogenase subunit beta, mitochondrial	BCKDHB	25174.5	26893.2	30197.3	24744.7	22470.2	31621.7	-0.0725244	0.224113	-	-	11.7	4	-
1530	Catechol O-methyltransferase	COMT	90097.1	99457.2	93663.9	89672.7	83698.3	88766.2	-0.111058	0.896014	-	-	37.6	8	-
1531	Protein-glutamine gamma-glutamyltransferase 2	TGM2	427318	430762	412235	384529	385249	394480	-0.125611	1.36621	-	-	26.8	18	-
1533	Methylmalonyl-CoA mutase, mitochondrial	MUT	91239.7	101023	88506.5	87912.6	88678.2	93572.2	-0.0537749	0.330285	-	-	18.7	13	-
1534	Oxysterol-binding protein 1	OSBP	371794	360700	389307	367159	366988	418441	0.0369851	0.211788	-	-	22.9	20	-
1535	Protein-L-isoaspartate(D-aspartate) O-methyltransferase	PCMT1	300364	247668	275402	232687	228234	239265	-0.229715	1.74824	-	-	28.2	8	-
1536	rRNA 2-O-methyltransferase fibrillarin	FBL	11596	14843.4	13288.2	13930.9	14668.6	13742.1	0.0986767	0.435583	-	-	19.6	5	-
1537	Trifunctional purine biosynthetic protein adenosine-3;Phosphoribosylamine--glycine ligase;Phosphoribosylformylglycinamidine cyclo-ligase;Phosphoribosylglycinamide formyltransferase	GART	527844	566021	537774	507351	480275	557756	-0.0804964	0.553027	-	-	24.8	27	-
1538	Multifunctional protein ADE2;Phosphoribosylaminoimidazole-succinocarboxamide synthase;Phosphoribosylaminoimidazole carboxylase	PAICS	1.62625e+06	1.7428e+06	1.65768e+06	1.73397e+06	1.72278e+06	1.80647e+06	0.0666228	0.612647	-	-	48.5	23	-
1539	Iduronate 2-sulfatase;Iduronate 2-sulfatase 42 kDa chain;Iduronate 2-sulfatase 14 kDa chain	IDS	11394.6	12517.1	13213.4	13039.3	13640.6	12784.7	0.090319	0.486385	-	-	5.6	3	-
1540	Non-specific lipid-transfer protein	SCP2	418699	485468	465456	470700	504397	417087	0.0219266	0.0925988	-	-	22.7	14	-
1541	Ubiquitin-like modifier-activating enzyme 1	UBA1	1.42901e+06	1.40043e+06	1.37891e+06	1.35758e+06	1.35614e+06	1.3229e+06	-0.0600539	0.59745	-	-	41.6	41	-
1543	Ectonucleotide pyrophosphatase/phosphodiesterase family member 1;Alkaline phosphodiesterase I;Nucleotide pyrophosphatase	ENPP1	7335.45	6779.98	8396.17	8835.41	7045.29	8441.29	0.110507	0.395274	-	-	4.8	5	-
1545	NADPH:adrenodoxin oxidoreductase, mitochondrial	FDXR	114808	121955	119412	112812	109067	118464	-0.0659778	0.503663	-	-	41.3	19	-
1546	Heterogeneous nuclear ribonucleoproteins A2/B1	HNRNPA2B1	1.66864e+06	1.65055e+06	1.72313e+06	1.49386e+06	1.40577e+06	1.74331e+06	-0.124808	0.792391	-	-	50.7	19	-
1547	MHC class II regulatory factor RFX1	RFX1	29484.1	33828	30896.7	29559.5	26830.6	32097.7	-0.0918795	0.473002	-	-	5.2	5	-
1548	E3 ubiquitin-protein ligase CBL	CBL	43844.3	38430.5	40011.3	40629.5	40494.1	41031.7	0.000643847	0.00308491	-	-	8.8	6	-
1550	cAMP-dependent protein kinase catalytic subunit beta	PRKACB	151931	93500.1	96220.2	106343	91157.2	113819	-0.102987	0.232941	-	-	14.8	5	-
1551	Cytochrome b-c1 complex subunit 2, mitochondrial	UQCRC2	215964	213270	199882	197735	205621	190221	-0.0837984	0.677237	-	-	37.3	14	-
1552	Ferrochelatase, mitochondrial	FECH	99371.9	85782.5	83815	82184.2	90719	76652.2	-0.107379	0.563553	-	-	38.8	13	-
1553	Liver carboxylesterase 1	CES1	55056.5	71534	66365.1	62911.7	65442.4	72785.6	0.065746	0.257569	-	-	19.1	10	-
1554	Fibulin-1	FBLN1	23358.4	23890.6	23746.7	22492.3	22067.4	21976.8	-0.0935937	0.73919	-	-	10.4	6	-
1555	Transcription elongation factor A protein 1	TCEA1	420293	474515	440851	455835	452488	455246	0.0316315	0.208167	-	-	58.8	17	-
1558	Integrin alpha-6;Integrin alpha-6 heavy chain;Integrin alpha-6 light chain;Processed integrin alpha-6	ITGA6	398193	372819	358476	424664	396255	414982	0.13066	1.16065	-	-	2	3	-
1559	Splicing factor, proline- and glutamine-rich	SFPQ	86764.6	84551.5	82241.5	92158.3	98481.5	95485.9	0.17415	1.71682	-	-	11.6	8	-
1561	Peptidyl-prolyl cis-trans isomerase B	PPIB	1.14898e+06	1.32185e+06	1.39846e+06	2.0334e+06	1.84802e+06	1.87714e+06	0.577218	4.02244	+	+	53.7	13	-
1562	NAD-dependent malic enzyme, mitochondrial	ME2	441250	467541	473997	462504	463761	493076	0.0376979	0.27115	-	-	22.3	13	-
1563	Tryptophan--tRNA ligase, cytoplasmic;T1-TrpRS;T2-TrpRS	WARS	779077	888334	814303	866880	994265	795466	0.0942758	0.485166	-	-	36.9	20	-
1564	40S ribosomal protein S3	RPS3	1.1143e+06	1.09273e+06	1.04745e+06	1.02985e+06	942556	1.11577e+06	-0.0786147	0.522992	-	-	51.4	12	-
1566	Ribosomal protein S6 kinase beta-1	RPS6KB1	10142.8	16652.2	14656.1	15231.3	12246	15847.3	0.0853054	0.182314	-	-	14.2	5	-
1567	Tyrosine-protein kinase JAK1	JAK1	20120.1	22926.9	22820.8	23383.9	22827.2	23588	0.0860974	0.52425	-	-	6.8	7	-
1568	Nuclear autoantigen Sp-100	SP100	15870.6	17860.1	20078	14929	13036.4	18253	-0.226641	0.85442	-	-	7.6	7	-
1569	Colorectal mutant cancer protein	MCC	17605.5	23313.7	23461.4	23287.9	23523.1	24243.9	0.154595	0.660703	-	-	14.5	8	-
1570	Adenosylhomocysteinase	AHCY	1.17353e+06	1.35672e+06	1.28432e+06	1.32514e+06	1.30612e+06	1.37358e+06	0.0724621	0.523331	-	-	44.4	23	-
1571	Cofilin-1	CFL1	3.33328e+06	2.50743e+06	2.84871e+06	2.37399e+06	2.34859e+06	2.73953e+06	-0.213474	1.08623	-	-	49.4	13	-
1572	Eukaryotic translation initiation factor 4B	EIF4B	930066	1.00449e+06	1.24451e+06	1.23311e+06	1.37465e+06	1.26768e+06	0.295372	1.63853	+	-	38.6	33	-
1573	Factor VIII intron 22 protein	F8A1	5720.93	6072.83	6037.06	6922.84	6482.58	6657.57	0.170154	1.00455	-	-	11.1	3	+
1574	Plasma membrane calcium-transporting ATPase 4	ATP2B4	217658	215431	201388	192284	196829	195436	-0.117463	1.11791	-	-	11.7	14	-
1575	Diacylglycerol kinase alpha	DGKA	86142.2	89071.5	90170.7	87839.7	83154.2	88730.2	-0.0314194	0.212683	-	-	21.6	13	-
1576	Carnitine O-palmitoyltransferase 2, mitochondrial	CPT2	519866	500291	509467	508656	511928	539274	0.0279183	0.208775	-	-	38.8	25	-
1577	Thymidylate kinase	DTYMK	159598	173406	163892	171199	161597	152316	-0.0353997	0.212412	-	-	49.1	13	-
1578	Ribonucleoside-diphosphate reductase large subunit	RRM1	1.40074e+06	1.34456e+06	1.42441e+06	1.50835e+06	1.38334e+06	1.61689e+06	0.110222	0.848845	-	-	38.8	31	-
1580	Rab proteins geranylgeranyltransferase component A 1	CHM	31017.6	32685.5	32199.8	32138.2	34376.4	32090.3	0.039686	0.248471	-	-	7.4	5	-
1582	Elongation factor 1-beta	EEF1B2	138521	125904	132652	143013	130870	125562	0.00753294	0.0368428	-	-	28.9	5	-
1583	ATP synthase F(0) complex subunit B1, mitochondrial	ATP5F1	346938	372859	363515	307898	263285	345912	-0.248613	1.47656	-	-	39.1	12	-
1585	Low molecular weight phosphotyrosine protein phosphatase	ACP1	207656	251618	210628	221545	232415	197288	-0.0385059	0.157589	-	-	32.3	5	-
1586	Acetyl-CoA acetyltransferase, mitochondrial	ACAT1	895649	979288	919278	921352	942576	882108	-0.024617	0.165113	-	-	32.8	17	-
1589	DNA-directed RNA polymerase II subunit RPB1	POLR2A	157924	162995	169021	155413	140530	174987	-0.062346	0.313659	-	-	8.9	19	-
1590	Cyclin-dependent kinase 2	CDK2	185145	203463	204272	201142	201860	205539	0.0390229	0.2645	-	-	22.1	7	-
1591	Adenomatous polyposis coli protein	APC	6313.26	6663.81	7004.39	6753.07	7277.62	7207.46	0.0885034	0.431306	-	-	1.3	3	+
1592	Beta-adrenergic receptor kinase 1	ADRBK1	85844.6	101053	95423	92477.9	80297.2	101448	-0.0453246	0.178571	-	-	14.7	10	-
1593	Atypical chemokine receptor 3	ACKR3	11970.9	10002.9	10031.5	10216.9	10015.2	10289.5	-0.0633855	0.274166	-	-	10.2	3	-
1594	DNA replication licensing factor MCM3	MCM3	679705	715149	706595	690537	679653	697081	-0.0233973	0.179536	-	-	42.3	33	-
1595	Nuclear transcription factor Y subunit beta	NFYB	64245.1	48718.7	54468.8	56993.2	62779.2	51919.6	0.0412876	0.139381	-	-	12.1	3	-
1597	3-mercaptopyruvate sulfurtransferase	MPST	58517.3	67493.3	63844.8	54928	60750.8	50650.1	-0.192389	1.22204	-	-	25.9	6	-
1599	40S ribosomal protein S12	RPS12	28856.7	39438.4	31271.9	33520.1	32351.8	32959.9	0.00207031	0.00621658	-	-	34.8	4	-
1601	Tumor necrosis factor receptor superfamily member 6	FAS	41699.5	44343.3	40586	39163.1	39676.1	34230.4	-0.165562	1.14466	-	-	14.3	4	-
1602	Transcriptional repressor protein YY1	YY1	25565.3	27230.8	30248.2	29428	24059.6	34191.3	0.0670501	0.207893	-	-	18.8	5	-
1603	DnaJ homolog subfamily B member 1	DNAJB1	129019	113614	121048	125758	125114	120251	0.030875	0.183772	-	-	27.9	10	-
1607	Proteasome subunit alpha type-1	PSMA1	3.18625e+06	3.08967e+06	3.16969e+06	3.08877e+06	3.1234e+06	3.11551e+06	-0.0180118	0.151061	-	-	56.3	18	-
1608	Proteasome subunit alpha type-2	PSMA2	235488	249447	300207	338042	285803	313223	0.25969	1.45712	+	-	38.9	9	-
1609	Proteasome subunit alpha type-3	PSMA3	614869	593154	636353	618099	584484	636538	-0.00442154	0.0260302	-	-	54.8	14	-
1610	Proteasome subunit alpha type-4	PSMA4	900510	1.00162e+06	993821	1.07342e+06	1.16971e+06	1.05101e+06	0.18598	1.60685	-	-	36.8	13	-
1611	Integrin alpha-3;Integrin alpha-3 heavy chain;Integrin alpha-3 light chain	ITGA3	490570	472576	461425	501084	531487	492526	0.0980617	0.898392	-	-	16.2	17	-
1612	Integrin beta-8	ITGB8	17011.2	19299.2	17343.1	15710.2	18397.1	17622.5	-0.0535947	0.241648	-	-	9	5	-
1613	Moesin	MSN	5.1696e+06	5.12922e+06	5.37824e+06	5.76362e+06	6.55951e+06	5.62337e+06	0.192025	1.68565	-	-	45.4	43	-
1614	Probable ATP-dependent RNA helicase DDX6	DDX6	138731	164432	159512	160844	153769	171041	0.0724414	0.401456	-	-	34.8	12	-
1615	DNA (cytosine-5)-methyltransferase 1	DNMT1	397542	391359	406887	429932	425283	447957	0.123888	1.3085	-	-	21.3	30	-
1616	Splicing factor U2AF 65 kDa subunit	U2AF2	106198	94669.9	105673	105221	123090	107207	0.128731	0.801328	-	-	7.2	4	-
1617	60S ribosomal protein L13	RPL13	494960	345646	384118	409174	451600	392406	0.0473167	0.144138	-	-	39.3	10	-
1618	Rab proteins geranylgeranyltransferase component A 2	CHML	118486	115885	112368	99875.2	107063	106054	-0.148061	1.41322	-	-	17.2	10	-
1619	Isovaleryl-CoA dehydrogenase, mitochondrial	IVD	89798.4	90690.4	91145.6	87147.7	80197	94045.1	-0.0584833	0.358298	-	-	22.3	9	-
1620	Protein S100-A4	S100A4	259903	187243	226951	239846	225323	268251	0.130807	0.50766	-	-	17.8	3	-
1621	Alpha-1,3-mannosyl-glycoprotein 2-beta-N-acetylglucosaminyltransferase	MGAT1	25918.1	31873.5	28718.6	27336.8	26194.9	28559	-0.0714081	0.347823	-	-	12.4	5	-
1622	High mobility group protein B2	HMGB2	397622	440288	510904	503138	571339	554000	0.277431	1.6809	+	-	28.7	8	-
1623	Polypyrimidine tract-binding protein 1	PTBP1	205631	187676	174768	177178	198166	164429	-0.0747885	0.369034	-	-	14.1	7	-
1624	Threonine--tRNA ligase, cytoplasmic	TARS	3.2986e+06	2.84096e+06	2.81529e+06	2.89971e+06	2.80582e+06	3.04685e+06	-0.0299539	0.159576	-	-	44.4	32	-
1625	Valine--tRNA ligase	VARS	1.07391e+06	1.17945e+06	1.18185e+06	1.1404e+06	1.10308e+06	1.17839e+06	-0.00470995	0.0270382	-	-	28.7	36	-
1626	Elongation factor 1-gamma	EEF1G	1.36135e+06	1.3734e+06	1.39727e+06	1.26142e+06	1.34105e+06	1.31888e+06	-0.0758895	0.75748	-	-	41.4	22	-
1627	Peptidyl-prolyl cis-trans isomerase FKBP2	FKBP2	74825.8	87679.8	103019	96142	94543.9	99620.2	0.140657	0.631267	-	-	30.3	6	-
1629	Erythrocyte band 7 integral membrane protein	STOM	292416	317760	313158	299299	299816	317708	-0.00982666	0.0582264	-	-	38.2	9	-
1630	Adenylate kinase 4, mitochondrial	AK4	63435.3	55447.5	61364.4	53373.3	50422.5	49100.3	-0.235965	1.8985	-	-	24.2	6	-
1631	Amine oxidase [flavin-containing] B	MAOB	32450.8	36849.8	33715.4	35136.2	31711.3	34705.4	-0.0200661	0.0952228	-	-	20.9	8	-
1632	14-3-3 protein theta	YWHAQ	712669	763143	715964	680470	662671	673088	-0.119817	1.24572	-	-	30.2	10	-
1633	Mitogen-activated protein kinase 3	MAPK3	76390.3	83623	81280.7	85423.2	81320.5	84693.3	0.060097	0.435778	-	-	20.8	9	-
1635	Aryl hydrocarbon receptor nuclear translocator	ARNT	72568.8	81519.7	75674.3	74892.5	73787.1	80747.3	-0.00156565	0.00750473	-	-	18.3	10	-
1636	60S ribosomal protein L10	RPL10	136887	143661	148347	158080	152385	168798	0.159684	1.40091	-	-	18.7	5	-
1638	Replication protein A 70 kDa DNA-binding subunit;Replication protein A 70 kDa DNA-binding subunit, N-terminally processed	RPA1	502046	484011	488604	484366	478671	495065	-0.0162584	0.118788	-	-	34.1	22	-
1639	DNA-(apurinic or apyrimidinic site) lyase;DNA-(apurinic or apyrimidinic site) lyase, mitochondrial	APEX1	558603	676953	672971	629059	576437	701546	-0.000175541	0.000596433	-	-	43.1	14	-
1641	Deoxycytidine kinase	DCK	95621.5	94170.4	101223	93826.2	81664.1	98736.9	-0.089597	0.513724	-	-	27.7	7	-
1642	CAD protein;Glutamine-dependent carbamoyl-phosphate synthase;Aspartate carbamoyltransferase;Dihydroorotase	CAD	571161	493618	499510	504779	495825	503782	-0.0531749	0.336621	-	-	17.9	35	-
1643	Calreticulin	CALR	3.57642e+06	2.41106e+06	2.42546e+06	2.53244e+06	2.62694e+06	2.34187e+06	-0.141625	0.450977	-	-	32.4	16	-
1645	Microtubule-associated protein 4	MAP4	973263	875682	982716	947024	1.01603e+06	962360	0.0482786	0.323707	-	-	17.4	17	-
1646	Microtubule-associated protein 4	MAP4	141698	141520	148357	161401	157549	159066	0.147724	1.54918	-	-	13.3	11	-
1647	Calnexin	CANX	2.1849e+06	2.08025e+06	2.05878e+06	1.97783e+06	1.93822e+06	2.03349e+06	-0.0878337	0.899054	-	-	33	29	-
1649	Proteasome subunit beta type-8	PSMB8	117413	123492	138779	135125	112590	137157	0.0174616	0.0644117	-	-	21.7	6	-
1650	Proteasome subunit beta type-9	PSMB9	29603.4	33529.6	33686.4	33536.4	30128.6	39080.9	0.0799876	0.32565	-	-	26.3	4	-
1651	Proteasome subunit alpha type-5	PSMA5	470255	498100	518158	476410	458769	482550	-0.0675397	0.5437	-	-	38.2	7	-
1653	Proteasome subunit beta type-4	PSMB4	116932	131783	124880	125643	130125	132534	0.0570689	0.387557	-	-	28.8	5	-
1654	Proteasome subunit beta type-6	PSMB6	500172	494040	473937	494673	606391	450633	0.0689765	0.282509	-	-	32.2	8	-
1655	Proteasome subunit beta type-5	PSMB5	517180	623813	612955	602715	548306	686291	0.0659053	0.270473	-	-	14.4	3	-
1657	ATP-binding cassette sub-family D member 3	ABCD3	184273	182671	189515	173973	174035	165762	-0.115352	1.14117	-	-	22.6	15	-
1658	Tropomodulin-1	TMOD1	12386.8	15194.1	14178.2	14724.6	13838.2	12806.9	-0.0107288	0.036883	-	-	11.1	6	-
1659	Sperm-specific antigen 2	SSFA2	19009.6	19551.4	17057.7	18428	18894.5	18226.5	0.00049208	0.00209404	-	-	5	5	-
1661	Long-chain specific acyl-CoA dehydrogenase, mitochondrial	ACADL	10142.8	10938.4	11302.6	10471.2	6256.44	14492.2	-0.133798	0.205863	-	-	7.7	3	-
1662	NADH-ubiquinone oxidoreductase 75 kDa subunit, mitochondrial	NDUFS1	249660	273384	246168	239280	226879	254848	-0.0934257	0.661231	-	-	20.2	13	-
1663	DNA polymerase delta catalytic subunit	POLD1	226769	218456	217801	217111	220579	226454	0.00245589	0.0153668	-	-	16.6	19	-
1665	Probable global transcription activator SNF2L1	SMARCA1	38412.2	37901.9	37379.2	39172.7	35317.6	43449	0.04783	0.231132	-	-	7.1	6	-
1666	Mitogen-activated protein kinase 1	MAPK1	190828	227208	231152	217745	180898	233880	-0.0405157	0.138506	-	-	28.6	11	-
1667	Retinoic acid receptor RXR-beta	RXRB	39240	41422.1	40027.2	38192.9	35315.7	41066.6	-0.0773768	0.479365	-	-	5.4	3	-
1668	DNA repair protein complementing XP-G cells	ERCC5	38005.2	39076.6	39771.8	42952	37295.4	44240.3	0.087611	0.514703	-	-	10.7	10	-
1670	Receptor-type tyrosine-protein phosphatase mu	PTPRM	19327.4	23228.3	19623	20373.3	18314.1	20805.7	-0.0608201	0.261585	-	-	7	8	-
1671	Cytosol aminopeptidase	LAP3	462207	466225	447456	548464	520738	534123	0.220606	2.50333	-	-	41	21	-
1672	Protein S100-A2	S100A2	46750.9	40936.7	46707.2	47594	54913.7	40590.5	0.0823511	0.307623	-	-	27.6	3	-
1673	General transcription factor IIE subunit 1	GTF2E1	24964	23155	22198.2	22383.9	22194.4	21553.6	-0.0870102	0.570085	-	-	10.5	4	-
1674	Transcription initiation factor IIE subunit beta	GTF2E2	89182	84715.3	88489.5	91244.7	90508.1	95679.5	0.0803715	0.673929	-	-	11.7	4	-
1675	Tripeptidyl-peptidase 2	TPP2	574869	537753	546514	541113	492570	530706	-0.0854232	0.707497	-	-	25.9	31	-
1676	Inositol monophosphatase 1	IMPA1	134802	143611	143947	153033	139012	157817	0.089585	0.638289	-	-	35.7	13	-
1677	Connective tissue growth factor	CTGF	18281	17680.3	17816	18397.3	18978.5	16594.2	0.0029585	0.0127838	-	-	37.8	10	-
1678	Ephrin type-A receptor 2	EPHA2	64942.7	68144.4	64268.8	60305.1	59659.7	65676.5	-0.089156	0.669237	-	-	12.2	10	-
1679	Ephrin type-B receptor 2	EPHB2	33832.9	37519	33229.5	33253.3	35540	33234.9	-0.0342895	0.183022	-	-	13	10	-
1680	SHC-transforming protein 1	SHC1	100636	110167	105054	108589	99121	122674	0.0603317	0.296045	-	-	31.6	15	-
1681	DNA-3-methyladenine glycosylase	MPG	4563.94	4970.85	4757.63	5074.85	4908.51	4751.24	0.0443134	0.174979	-	-	22.8	5	+
1682	Cellular retinoic acid-binding protein 2	CRABP2	52391.5	69157.4	67844.8	60255.2	61827.5	63307.8	-0.0199121	0.0667037	-	-	29.7	5	-
1683	AT-rich interactive domain-containing protein 4A	ARID4A	5675.23	6338.12	5799.19	5861.32	5602.19	6518.14	0.0123634	0.0412181	-	-	2.2	3	+
1684	Transketolase	TKT	4.9466e+06	5.78241e+06	5.4856e+06	5.62456e+06	5.76752e+06	5.96517e+06	0.100834	0.781369	-	-	46.9	33	-
1686	Serpin B3	SERPINB3	21465.1	29272.8	25181.5	29862.7	36744.6	28516.7	0.327922	1.3867	+	-	7.4	3	-
1688	Protein PML	PML	177568	179948	172882	181900	167706	180128	-0.00254608	0.0146153	-	-	18.9	17	-
1690	Elongation factor 1-delta	EEF1D	534970	514812	515603	551430	563035	409597	-0.0530525	0.180813	-	-	30.6	10	-
1691	Myristoylated alanine-rich C-kinase substrate	MARCKS	475146	398394	417074	372716	415279	394364	-0.123729	0.799158	-	-	48.2	9	-
1692	Guanine nucleotide-binding protein subunit alpha-11	GNA11	42725.8	40656.3	44048.2	41676.6	37913	42126.6	-0.0670039	0.427101	-	-	16.2	6	-
1693	Delta-1-pyrroline-5-carboxylate dehydrogenase, mitochondrial	ALDH4A1	137969	128617	131715	125729	140749	126176	-0.0219903	0.121707	-	-	19.9	10	-
1694	Phenazine biosynthesis-like domain-containing protein	PBLD	22351.1	23155	24217.7	22556.6	21696.1	24453.3	-0.0222382	0.108819	-	-	19.3	4	-
1695	Endoplasmic reticulum resident protein 29	ERP29	598613	550727	552930	556190	578823	506797	-0.0533161	0.335706	-	-	35.6	9	-
1696	Peroxiredoxin-6	PRDX6	906934	1.01666e+06	976270	911900	782544	1.00859e+06	-0.107576	0.537455	-	-	54.9	14	-
1697	Flavin reductase (NADPH)	BLVRB	234897	276017	266373	237303	215300	280354	-0.0899669	0.377053	-	-	38.3	8	-
1698	Peroxiredoxin-5, mitochondrial	PRDX5	223020	254944	238744	203925	180325	215695	-0.258397	1.82126	+	-	48.8	7	-
1699	D-dopachrome decarboxylase;D-dopachrome decarboxylase-like protein	DDT;DDTL	261106	278700	263848	255460	255009	272822	-0.0371484	0.260241	-	-	43.2	5	-
1701	Thioredoxin-dependent peroxide reductase, mitochondrial	PRDX3	197493	193816	227899	236487	190396	225618	0.0732555	0.318098	-	-	31.9	8	-
1702	ATP synthase subunit delta, mitochondrial	ATP5D	50227.7	47130.9	39349.7	44270.6	51107.8	47500.7	0.0687775	0.28266	-	-	22.6	3	-
1703	60S ribosomal protein L12	RPL12	518042	352017	346094	351698	395033	323199	-0.163715	0.495309	-	-	54.5	8	-
1704	Enoyl-CoA hydratase, mitochondrial	ECHS1	955403	913959	905728	942610	963623	952987	0.0434231	0.377695	-	-	54.1	16	-
1705	UMP-CMP kinase	CMPK1	150317	208387	186272	138935	173672	132999	-0.2875	1.14605	-	-	21.1	5	-
1706	Phosphatidylethanolamine-binding protein 1;Hippocampal cholinergic neurostimulating peptide	PEBP1	341616	451161	420447	405412	401295	400711	0.00289075	0.00998666	-	-	55.1	9	-
1707	Protein disulfide-isomerase A3	PDIA3	4.27709e+06	3.73924e+06	3.60851e+06	3.75672e+06	3.91482e+06	3.6397e+06	-0.0361801	0.201232	-	-	45.3	30	-
1708	Serine/threonine-protein phosphatase 2A 65 kDa regulatory subunit A alpha isoform	PPP2R1A	495962	441223	457145	443483	443945	361622	-0.163549	0.945621	-	-	26.3	15	-
1710	Cell division cycle protein 27 homolog	CDC27	29024.1	29271.8	32228.7	25078.7	31737.1	25208.7	-0.14952	0.71462	-	-	9.6	8	-
1711	Wee1-like protein kinase	WEE1	4190.1	3859.23	4741.46	4617.65	3256.94	4561.24	-0.0535085	0.123267	-	-	9	3	+
1713	Peptidyl-prolyl cis-trans isomerase F, mitochondrial	PPIF	231048	266822	258949	296382	352641	309287	0.339289	2.38253	+	+	30.9	8	-
1714	Glycylpeptide N-tetradecanoyltransferase 1	NMT1	201572	193795	214958	209299	212293	206555	0.0427547	0.300405	-	-	16.7	8	-
1715	HLA class I histocompatibility antigen, alpha chain F	HLA-F	21366.9	22844.4	21131.6	21894.4	20702.4	21330.4	-0.0311175	0.173203	-	-	19.2	6	-
1716	Heme oxygenase 2	HMOX2	206192	170130	175277	166871	156948	158399	-0.189226	1.29876	-	-	40.8	12	-
1717	Adenylosuccinate synthetase isozyme 2	ADSS	322974	339305	354475	366353	365184	340210	0.0761983	0.592973	-	-	30.7	12	-
1718	Tyrosine-protein kinase receptor UFO	AXL	28210.3	30354.1	31624.1	30047	26410.6	37352.3	0.0434674	0.134034	-	-	8.2	6	-
1719	Alpha-2-macroglobulin receptor-associated protein	LRPAP1	228432	196288	216634	214837	174073	170512	-0.202397	1.09062	-	-	41.7	21	-
1721	Adenylosuccinate lyase	ADSL	492374	532005	507152	503685	543858	489744	0.00472048	0.0259335	-	-	34.1	16	-
1725	Sorcin	SRI	60459.6	60329.3	67961.6	63825.3	54423	78756.3	0.0473969	0.141848	-	-	29.4	5	-
1727	Leukocyte elastase inhibitor	SERPINB1	128017	122578	122665	109299	108877	123996	-0.127828	0.974898	-	-	23.7	9	-
1728	High affinity cationic amino acid transporter 1	SLC7A1	55732	56540.8	58391	53332	54469.8	51348.3	-0.100924	0.873292	-	-	4.1	3	-
1729	Aldehyde dehydrogenase X, mitochondrial	ALDH1B1	203226	218365	204252	208656	197173	218562	-0.0038484	0.0205665	-	-	23.6	13	-
1730	Aldehyde dehydrogenase, dimeric NADP-preferring	ALDH3A1	809967	865633	837651	834529	895411	780814	-0.0031589	0.0164983	-	-	31.8	19	-
1731	DNA-directed RNA polymerase II subunit RPB2	POLR2B	206082	219541	211955	204568	207186	218562	-0.0166386	0.105856	-	-	12	16	-
1732	Succinate dehydrogenase [ubiquinone] flavoprotein subunit, mitochondrial	SDHA	1.28338e+06	1.50745e+06	1.45603e+06	1.40249e+06	1.30784e+06	1.52771e+06	-0.00251884	0.0104421	-	-	43.4	26	-
1733	Rab GDP dissociation inhibitor alpha	GDI1	191249	196408	176674	168810	171009	182117	-0.11202	0.898328	-	-	25.1	10	-
1735	S-adenosylmethionine synthase isoform type-2	MAT2A	796266	773112	762450	748445	778936	770891	-0.0208808	0.157951	-	-	38	15	-
1736	cAMP-dependent protein kinase type I-beta regulatory subunit	PRKAR1B	10367.3	10491.2	10866.6	10689.1	10864.7	11779.7	0.0703255	0.3806	-	-	11.3	5	-
1737	Carbamoyl-phosphate synthase [ammonia], mitochondrial	CPS1	3.68076e+06	3.83672e+06	3.58336e+06	3.5618e+06	3.68487e+06	3.7127e+06	-0.018167	0.137283	-	-	45.9	70	-
1738	Ribonucleoside-diphosphate reductase subunit M2	RRM2	221868	287905	259638	274981	262751	283390	0.101341	0.499731	-	-	35.2	14	-
1742	DnaJ homolog subfamily A member 1	DNAJA1	857654	917536	874449	896525	971737	831487	0.0246902	0.13642	-	-	35.3	14	-
1743	RAC-alpha serine/threonine-protein kinase	AKT1	29313.8	32618.1	33765.3	33959.7	29355.4	35725.2	0.0472008	0.199108	-	-	19.2	9	-
1744	RAC-beta serine/threonine-protein kinase	AKT2	103973	96278.7	95226.4	88159.2	97192.8	92198	-0.0903405	0.665975	-	-	19.8	10	-
1745	Cytochrome b-c1 complex subunit 1, mitochondrial	UQCRC1	332145	304807	298790	292610	267629	278513	-0.157294	1.35884	-	-	38.1	15	-
1746	3-hydroxyisobutyrate dehydrogenase, mitochondrial	HIBADH	130463	149258	128781	132668	123510	123065	-0.104833	0.692937	-	-	19.6	4	-
1747	Bifunctional purine biosynthesis protein PURH;Phosphoribosylaminoimidazolecarboxamide formyltransferase;IMP cyclohydrolase	ATIC	1.23497e+06	1.23794e+06	1.19163e+06	1.16967e+06	1.1132e+06	1.15131e+06	-0.0937503	0.987113	-	-	51.2	27	-
1748	Heterogeneous nuclear ribonucleoprotein H3	HNRNPH3	118355	138335	129360	113714	123214	114433	-0.133868	0.952462	-	-	23.2	8	-
1749	Heterogeneous nuclear ribonucleoprotein H;Heterogeneous nuclear ribonucleoprotein H, N-terminally processed	HNRNPH1	86484	68076.1	103807	129914	131089	86066.4	0.420663	1.20162	-	-	14.7	6	-
1750	Caspase-14;Caspase-14 subunit p17, mature form;Caspase-14 subunit p10, mature form;Caspase-14 subunit p20, intermediate form;Caspase-14 subunit p8, intermediate form	CASP14	19828.5	21949.1	24358.4	37749.5	54773.3	29019.2	0.833596	2.44656	+	-	18.2	5	-
1753	14-3-3 protein sigma	SFN	729837	649107	686510	681103	709435	690406	0.0122258	0.0730129	-	-	46.3	12	-
1754	Stress-induced-phosphoprotein 1	STIP1	2.87976e+06	2.43639e+06	2.78934e+06	2.6381e+06	3.17266e+06	2.21672e+06	-0.0256669	0.0740869	-	-	52.7	41	-
1755	Protein S100-A11;Protein S100-A11, N-terminally processed	S100A11	184835	180541	184546	188704	217877	181747	0.0930112	0.584642	-	-	26.7	4	-
1756	Neural cell adhesion molecule L1	L1CAM	861322	792446	813296	869999	824134	885408	0.0645305	0.52164	-	-	22.4	31	-
1757	Type II inositol 1,4,5-trisphosphate 5-phosphatase	INPP5B	21994.3	22708.8	24549.9	25099.8	22141.9	24224.8	0.0449454	0.227182	-	-	7.1	5	-
1758	Peroxiredoxin-2	PRDX2	875023	767997	928048	945978	936132	824050	0.0755437	0.387868	-	-	54	11	-
1760	Glycerol kinase;Putative glycerol kinase 3	GK;GK3P	72204	61666.8	62485.8	60916.5	63125.7	64888.3	-0.0523612	0.284123	-	-	20.6	10	-
1761	Cytidine deaminase	CDA	48462.7	45281.9	40005.3	45726.5	69891.6	41696	0.200686	0.52604	-	-	46.6	5	-
1762	Deoxycytidylate deaminase	DCTD	58870	47903.7	46880.8	50467.3	63807.2	41557.4	0.00583573	0.012722	-	-	34.3	6	-
1763	Pyrroline-5-carboxylate reductase 1, mitochondrial	PYCR1	114407	118800	112148	106747	117267	109810	-0.0497046	0.34499	-	-	23.7	7	-
1764	Interferon-induced guanylate-binding protein 1	GBP1	395467	410724	393996	387015	422286	404371	0.0154605	0.0994756	-	-	29.1	21	-
1765	Interferon-induced guanylate-binding protein 2	GBP2	69537	63824.4	65197.8	63234.1	65263.9	63443.2	-0.0480851	0.336009	-	-	14.2	11	-
1769	General transcription factor IIH subunit 1	GTF2H1	17583.4	18933.4	16257.5	17616.1	16047	18780.9	-0.00926367	0.0348442	-	-	9.1	5	-
1770	Syntaxin-2	STX2	70763.7	76474.1	74454	80010.5	66400.8	83125.5	0.0441164	0.190423	-	-	27.1	7	-
1771	Cystathionine gamma-lyase	CTH	33342.8	40517.7	40699.7	37479.8	34051.8	42073.7	-0.011393	0.0367927	-	-	20.7	7	-
1772	60S ribosomal protein L9	RPL9	96768.1	99805.9	105354	110806	88107.4	122864	0.0791323	0.288772	-	-	29.2	5	-
1773	Long-chain-fatty-acid--CoA ligase 1	ACSL1	122846	120588	121428	119846	113773	127350	-0.0169617	0.0999806	-	-	20.2	15	-
1774	Kinesin-1 heavy chain	KIF5B	897874	943814	981010	954721	927026	931882	-0.00381589	0.0238749	-	-	42.2	43	-
1775	Cleavage stimulation factor subunit 2	CSTF2	70410.9	65828.1	72151.2	71071	74944	78356.4	0.106533	0.80841	-	-	5.5	3	-
1778	Multidrug resistance-associated protein 1	ABCC1	343090	303360	306852	297149	295836	296698	-0.0973919	0.773003	-	-	20.2	27	-
1780	ATP-binding cassette sub-family D member 1	ABCD1	74459	72328.9	73504.1	66399.2	63833	73798	-0.113265	0.826846	-	-	19.7	13	-
1781	Dual specificity protein kinase TTK	TTK	19071.8	20078	20712.5	20562.4	19761.2	20701	0.0282729	0.15457	-	-	7.1	5	-
1782	DNA replication licensing factor MCM4	MCM4	842810	745808	731509	746525	733289	753192	-0.0524326	0.344217	-	-	37.4	32	-
1783	DNA replication licensing factor MCM5	MCM5	834923	855896	836115	773416	782974	820855	-0.0884805	0.893844	-	-	36.8	30	-
1784	DNA replication licensing factor MCM7	MCM7	883532	819940	786606	769731	807983	760534	-0.0895831	0.72861	-	-	44.2	35	-
1785	N-acetylgalactosamine-6-sulfatase	GALNS	150307	125844	133540	148656	138334	142943	0.0729182	0.425369	-	-	12.5	7	-
1787	Serine hydroxymethyltransferase, cytosolic	SHMT1	167836	191514	188437	182956	164966	197330	-0.00810625	0.0331321	-	-	33.8	15	-
1788	Serine hydroxymethyltransferase, mitochondrial	SHMT2	915764	945824	964417	961899	1.00324e+06	998032	0.068453	0.651845	-	-	34	20	-
1789	Heat shock 70 kDa protein 1-like	HSPA1L	14445.4	17842	17314.2	18715	19456.7	18491	0.197813	1.14018	-	-	9	6	-
1790	Heat shock 70 kDa protein 4	HSPA4	3.86076e+06	3.19931e+06	3.12429e+06	3.38282e+06	3.38228e+06	3.28806e+06	-0.0122398	0.0531068	-	-	59.8	50	-
1792	Mannose-6-phosphate isomerase	MPI	49705.5	54499.9	48216.8	44964.5	42826.1	42976.1	-0.219462	1.85992	-	-	11.6	3	-
1794	Glypican-1;Secreted glypican-1	GPC1	73193.2	70061.8	69237.7	65302.3	70231.4	63032.8	-0.0988479	0.760097	-	-	20.1	9	-
1796	Profilin-2	PFN2	92104.6	110328	100435	97744.6	111416	91745.2	-0.0102195	0.0375611	-	-	20	4	-
1797	Catenin alpha-1	CTNNA1	1.18025e+06	1.35843e+06	1.34199e+06	1.25835e+06	1.28636e+06	1.40256e+06	0.0258296	0.133969	-	-	37.5	32	-
1798	Catenin beta-1	CTNNB1	285831	287221	278745	262389	272211	265078	-0.0911408	0.90936	-	-	17.5	13	-
1800	Prohibitin	PHB	648164	613664	548121	480470	500177	478255	-0.307878	2.59301	+	-	31.6	10	-
1801	Serpin B6	SERPINB6	473282	537130	503940	500566	470548	489828	-0.0503481	0.340482	-	-	30.6	10	-
1802	Merlin	NF2	37233.5	39787.1	40222.8	43397.3	40792	44883.5	0.138386	1.09845	-	-	15.5	8	-
1803	Radixin	RDX	1.57082e+06	1.58152e+06	1.6507e+06	1.69213e+06	2.06728e+06	1.65551e+06	0.16598	1.03688	-	-	31.7	26	-
1805	Replication factor C subunit 4	RFC4	38571.5	36464.9	33839.1	35939.5	34927.2	35503.1	-0.0316234	0.175601	-	-	14	5	-
1806	Replication factor C subunit 2	RFC2	67387.2	73027.3	67823.9	63436.6	65174.2	61954.8	-0.12729	1.10924	-	-	33.9	10	-
1807	Replication factor C subunit 1	RFC1	54884.1	53778.4	61299.5	60001.9	64995.7	66977.7	0.176581	1.29536	-	-	9	10	-
1808	60S ribosomal protein L22	RPL22	115118	126879	131126	136391	123768	144477	0.116236	0.729001	-	-	25	3	-
1809	General transcription factor IIF subunit 1	GTF2F1	141477	141551	153176	148023	155144	155141	0.0719744	0.563856	-	-	26.7	14	-
1810	Sepiapterin reductase	SPR	58158.5	53446.7	52350.6	52199.6	47084.4	44622.2	-0.18975	1.34192	-	-	18	4	-
1811	Prostaglandin G/H synthase 2	PTGS2	50959.3	56838.3	54461.8	55288.8	58029.3	53940.1	0.0445583	0.273323	-	-	17.2	9	-
1812	Histamine H1 receptor	HRH1	8712.04	10162.6	9438.33	9212.95	8800.9	10866.7	0.0254748	0.084203	-	-	5.7	3	-
1814	Cystathionine beta-synthase	CBS	342288	344229	313896	299875	312455	307119	-0.120688	1.10116	-	-	26.7	17	-
1816	Fibrillin-1	FBN1	163497	172100	177791	188791	191016	181260	0.128618	1.19531	-	-	15.1	35	-
1817	Fibrillin-2	FBN2	2193.72	2895.43	2357.91	2757.29	1875.51	2773.28	-0.0208452	0.0371563	-	-	2	4	+
1818	Glycogen debranching enzyme;4-alpha-glucanotransferase;Amylo-alpha-1,6-glucosidase	AGL	519415	451412	462692	462812	453395	470913	-0.0449111	0.28254	-	-	31.4	45	-
1819	Myosin-9	MYH9	1.44664e+07	1.40284e+07	1.5588e+07	1.55576e+07	1.64355e+07	1.65201e+07	0.139052	1.42843	-	-	47	122	-
1820	Myosin-10	MYH10	677860	758912	777247	779702	850957	825711	0.151451	1.21717	-	-	27.1	55	-
1821	Coatomer subunit beta	COPB2	331764	299883	302482	283311	287617	295503	-0.107233	0.921567	-	-	23.6	20	-
1822	Alpha-adducin	ADD1	297608	314926	306932	304040	303253	322268	0.0155662	0.101586	-	-	25	13	-
1823	Beta-adducin	ADD2	8983.35	8573.12	8235.83	7855.94	7785.26	9151.57	-0.0601468	0.250207	-	-	15.6	7	-
1826	RNA-binding protein FUS	FUS	188954	205985	217622	242418	204189	234938	0.152429	0.953955	-	-	14.1	5	-
1827	Nuclear pore complex protein Nup214	NUP214	333498	296577	283674	284011	296408	268918	-0.103205	0.674459	-	-	14	23	-
1828	Protein DEK	DEK	98066	108349	116978	120345	110957	122632	0.132594	0.857954	-	-	28.3	10	-
1832	Protein phosphatase 1A	PPM1A	172146	174572	193805	180892	183456	169782	-0.0159369	0.0847461	-	-	24.8	12	-
1834	Hydroxymethylglutaryl-CoA lyase, mitochondrial	HMGCL	192031	174471	166267	164923	188486	154400	-0.0716327	0.347491	-	-	27.7	10	-
1835	26S protease regulatory subunit 7	PSMC2	680476	750270	714926	684404	673439	669512	-0.0807478	0.717285	-	-	46	22	-
1836	ADP-ribosylation factor-like protein 2	ARL2	65901.8	76448	70964.8	64682.3	58044.6	63120.6	-0.197752	1.46268	-	-	17.4	3	-
1837	ADP-ribosylation factor-like protein 3	ARL3	69308.5	59316.4	60747.7	55410.7	69242.5	56155.4	-0.0710154	0.288239	-	-	33.5	5	-
1838	Dual specificity mitogen-activated protein kinase kinase 2	MAP2K2	205280	224355	204920	213138	197364	214785	-0.0209666	0.120086	-	-	21.8	9	-
1839	ATP synthase subunit gamma, mitochondrial	ATP5C1	412295	403951	390714	377399	349176	416696	-0.0816422	0.522465	-	-	26.6	8	-
1840	V-type proton ATPase subunit E 1;V-type proton ATPase subunit E 2	ATP6V1E1;ATP6V1E2	200059	205874	203374	189558	167544	179716	-0.184475	1.697	-	-	41.3	9	-
1841	Oxygen-dependent coproporphyrinogen-III oxidase, mitochondrial	CPOX	99643.5	104972	103608	100413	106519	102618	0.00611759	0.0363915	-	-	32.2	13	-
1842	60S ribosomal protein L4	RPL4	222760	191283	239692	285432	245913	247760	0.25595	1.51264	+	-	27.2	12	-
1843	7,8-dihydro-8-oxoguanine triphosphatase	NUDT1	48211.1	58228.1	54798.1	53660.2	54041.2	47467.9	-0.0534472	0.243186	-	-	26.3	4	-
1844	Lon protease homolog, mitochondrial	LONP1	482572	485830	440761	453771	429034	463000	-0.0657082	0.482624	-	-	29.5	22	-
1845	Phosphoglucomutase-1	PGM1	917889	1.0239e+06	960096	1.02361e+06	1.06185e+06	1.035e+06	0.106051	0.97074	-	-	48.6	28	-
1848	Guanine nucleotide-binding protein-like 1	GNL1	79611.6	83413.9	88502.5	83776.3	83406.2	88048.9	0.0220058	0.128371	-	-	15.8	9	-
1849	Tumor necrosis factor receptor superfamily member 3	LTBR	13894.2	12385.4	15592	13844.5	14283	12284.3	-0.0478326	0.173849	-	-	7	3	-
1850	Serpin B5	SERPINB5	590224	649167	624918	529769	511212	561765	-0.218089	2.07742	-	-	56.8	20	-
1852	Dihydrolipoyllysine-residue succinyltransferase component of 2-oxoglutarate dehydrogenase complex, mitochondrial	DLST	599886	634204	610800	599568	626513	614808	-0.00297692	0.0192274	-	-	35.3	16	-
1853	Phospholipid hydroperoxide glutathione peroxidase, mitochondrial	GPX4	125141	126658	137711	114175	99063.7	134512	-0.173577	0.828431	-	-	44.7	8	-
1854	Signal recognition particle 14 kDa protein	SRP14	191429	172270	195392	181574	191589	188126	0.00747075	0.0389061	-	-	36	7	-
1855	Nuclear pore glycoprotein p62	NUP62	88656.9	95406.4	90460.1	95080.5	105927	79764.5	0.0234316	0.0838298	-	-	15.5	8	-
1856	Hippocalcin-like protein 1;Neuron-specific calcium-binding protein hippocalcin;Neurocalcin-delta	HPCAL1;HPCA;NCALD	41169.3	45107.1	49945	55874.2	53410.2	67013.7	0.369497	2.07884	+	-	28	6	-
1857	Squalene synthase	FDFT1	113755	122216	113525	107198	101288	107684	-0.144284	1.31199	-	-	23.5	9	-
1858	Zinc finger E-box-binding homeobox 1	ZEB1	33169.4	34428	37970.8	33715.9	35371	33703.6	-0.0364748	0.197642	-	-	11.2	9	-
1859	Transgelin-2	TAGLN2	788869	835044	800325	781823	861114	749743	-0.0209272	0.119767	-	-	53.3	13	-
1860	Transaldolase	TALDO1	1.12943e+06	1.09776e+06	1.09624e+06	1.01449e+06	1.11253e+06	913379	-0.132943	0.936959	-	-	48.7	18	-
1861	Alpha-synuclein	SNCA	107040	103696	94797.4	113416	107979	104024	0.0919583	0.648304	-	-	63.4	6	-
1862	Electron transfer flavoprotein subunit beta	ETFB	552289	544456	520133	496929	489553	477250	-0.14329	1.54314	-	-	54.1	13	-
1863	RNA-binding motif protein, X chromosome;RNA-binding motif protein, X chromosome, N-terminally processed;RNA binding motif protein, X-linked-like-1	RBMX;RBMXL1	341727	359835	384917	355672	406154	352365	0.034972	0.179836	-	-	27.5	13	-
1864	Breast cancer type 1 susceptibility protein	BRCA1	6421.5	6842.98	7381.54	7356.04	5863.74	6655.14	-0.0587471	0.203922	-	-	2.9	5	+
1866	Coilin	COIL	10792.2	9865.33	10784.8	10151.6	10628	11500.4	0.0372799	0.16323	-	-	4.2	3	-
1867	Vitamin K-dependent gamma-carboxylase	GGCX	76047.6	64842.3	66480.9	67917.4	72431.6	68904.1	0.0160714	0.075584	-	-	9.2	7	-
1868	V-type proton ATPase catalytic subunit A	ATP6V1A	699629	631893	671873	653627	574909	726015	-0.0408857	0.181335	-	-	34.4	20	-
1869	Stress-70 protein, mitochondrial	HSPA9	3.84132e+06	3.3819e+06	3.32734e+06	3.42351e+06	3.42552e+06	3.37512e+06	-0.0423551	0.276472	-	-	58.2	45	-
1870	Eukaryotic initiation factor 4A-III;Eukaryotic initiation factor 4A-III, N-terminally processed	EIF4A3	247886	250542	248802	239482	221810	265120	-0.0446147	0.251975	-	-	23.6	12	-
1871	DNA-binding protein SMUBP-2	IGHMBP2	3155.98	4368.11	3743.7	3324.66	2644.6	3476.78	-0.251852	0.773951	-	-	4.5	4	+
1872	40S ribosomal protein S19	RPS19	248578	202890	195791	187476	199559	197446	-0.139575	0.760415	-	-	41.4	7	-
1873	60S ribosomal protein L3	RPL3	704520	575126	631114	717744	686344	690342	0.137098	0.931897	-	-	30.3	16	-
1874	Collagen alpha-1(XV) chain;Restin;Restin-2;Restin-3;Restin-4	COL15A1	17383	15919.7	18323.9	17706.3	16725.7	18462.4	0.0362379	0.169103	-	-	4.3	5	-
1875	Dolichyl-diphosphooligosaccharide--protein glycosyltransferase 48 kDa subunit	DDOST	244037	230484	222092	224990	223662	231362	-0.0338639	0.233429	-	-	15.6	7	-
1876	Acidic leucine-rich nuclear phosphoprotein 32 family member A	ANP32A	543098	476575	559545	499616	425894	488707	-0.159296	0.988157	-	-	19.7	7	-
1877	Flap endonuclease 1	FEN1	143632	136506	141622	143493	145293	146403	0.0454985	0.362089	-	-	16.1	6	-
1878	Homeobox protein cut-like 1;Protein CASP	CUX1	21755.8	19575.5	19570.1	19968.3	21986.3	20841.7	0.0448951	0.232242	-	-	5.6	7	-
1879	Macrophage-capping protein	CAPG	656913	657910	633090	656458	615946	699282	0.0157923	0.0931703	-	-	41.7	10	-
1880	Adenylyl cyclase-associated protein 2	CAP2	118917	117553	115740	107457	111540	112539	-0.087473	0.806331	-	-	19.3	8	-
1881	Interleukin-6 receptor subunit beta	IL6ST	12667.4	11769.4	9792.24	12637.2	10760.7	10486.8	-0.0112809	0.0320285	-	-	9.9	7	-
1882	Alpha-taxilin	TXLNA	298620	353263	371287	374933	369756	407185	0.175767	1.0795	-	-	35.7	20	-
1883	T-complex protein 1 subunit zeta	CCT6A	712568	746251	659710	680431	706772	673427	-0.0384355	0.255442	-	-	24.9	14	-
1884	Nicotinamide N-methyltransferase	NNMT	128969	104470	113066	103954	100667	100037	-0.180403	1.2117	-	-	20.5	6	-
1887	Pre-B-cell leukemia transcription factor 1;Pre-B-cell leukemia transcription factor 3;Pre-B-cell leukemia transcription factor 2	PBX1;PBX3;PBX2	20126.1	23471.5	22964.5	20414.6	15897.2	25127.2	-0.137256	0.391239	-	-	14.1	4	-
1888	60S ribosomal protein L13a	RPL13A	484397	493608	494551	515758	489009	560147	0.0855623	0.663697	-	-	40.9	9	-
1889	ADP-ribosylation factor-like protein 1	ARL1	6211.43	11375.5	10016.5	8900.47	7334.32	9238.21	-0.0769786	0.136555	-	-	28.7	3	-
1890	DNA mismatch repair protein Mlh1	MLH1	125852	112981	116010	119414	111034	111809	-0.0513475	0.332165	-	-	19.4	13	-
1893	Ubiquitin carboxyl-terminal hydrolase 8	USP8	196561	170110	179547	192716	186558	194315	0.0728967	0.497404	-	-	18.4	18	-
1895	Malate dehydrogenase, cytoplasmic	MDH1	1.08373e+06	948980	979523	978982	1.02548e+06	967491	-0.0175451	0.0999894	-	-	44.3	18	-
1896	Malate dehydrogenase, mitochondrial	MDH2	1.87501e+06	2.00237e+06	1.8717e+06	1.89626e+06	2.07329e+06	1.82583e+06	0.0102252	0.0570534	-	-	59.2	18	-
1897	Replication factor C subunit 5	RFC5	118957	100601	100754	94960.6	85028.9	103853	-0.17465	0.954741	-	-	11.3	4	-
1898	Replication factor C subunit 3	RFC3	21353.9	23822.2	21336.1	21065.2	18991.8	22589.3	-0.0880742	0.448137	-	-	24.3	7	-
1899	Trifunctional enzyme subunit alpha, mitochondrial;Long-chain enoyl-CoA hydratase;Long chain 3-hydroxyacyl-CoA dehydrogenase	HADHA	941712	835024	831126	873262	938471	906799	0.0617799	0.41838	-	-	40.9	28	-
1900	Eukaryotic translation initiation factor 2 subunit 3;Putative eukaryotic translation initiation factor 2 subunit 3-like protein	EIF2S3;EIF2S3L	473793	499718	474735	473646	466453	466438	-0.041755	0.345374	-	-	37.1	16	-
1901	Centrin-2	CETN2	57286.5	47065.6	49300.4	51251.4	51170.8	33462.4	-0.199671	0.57961	-	-	30.2	6	-
1902	Eukaryotic translation initiation factor 2D	EIF2D	42345	40074.5	38427.8	37273.5	39143.4	35614.2	-0.109218	0.795083	-	-	12.2	6	-
1903	Protein Wnt-5a	WNT5A	12775.7	14074.7	12238.5	11695.8	11515.8	11006.4	-0.189998	1.2394	-	-	11	4	-
1904	Protein BUD31 homolog	BUD31	66586.4	79970.1	75119.5	72515.3	75473.8	63658	-0.066424	0.303659	-	-	34.7	5	-
1905	N-alpha-acetyltransferase 10	NAA10	168378	170713	160490	148944	149999	148487	-0.158566	1.66306	-	-	44.5	11	-
1906	Lysine-specific demethylase 5C	KDM5C	49766.6	60911.2	59076.5	59494.2	55047.3	61489.3	0.0564289	0.257153	-	-	16.2	21	-
1907	Protein phosphatase inhibitor 2;Protein phosphatase inhibitor 2-like protein 3	PPP1R2;PPP1R2P3	141036	167517	137402	168791	230086	129984	0.212322	0.541516	-	-	22.4	5	-
1908	Tyrosine-protein kinase CSK	CSK	78783.7	69042.8	68994.2	70309.9	67800.1	68130.8	-0.0695137	0.44126	-	-	24	10	-
1909	Patatin-like phospholipase domain-containing protein 4	PNPLA4	20379.7	24856.3	24948	20793.7	25786.4	18705.8	-0.111145	0.367547	-	-	22.5	5	-
1912	Isoleucine--tRNA ligase, cytoplasmic	IARS	859277	896624	885743	844827	823571	850170	-0.0687388	0.675422	-	-	27.7	36	-
1913	Folate transporter 1	SLC19A1	26955.5	25300.4	23476.3	24484.6	26469.8	23691.6	-0.0201149	0.0908513	-	-	9.6	5	-
1914	Eukaryotic translation initiation factor 1;Eukaryotic translation initiation factor 1b	EIF1;EIF1B	32922.8	36177.5	41691.5	42467.3	32860.6	45888.5	0.122303	0.400643	-	-	49.6	5	-
1915	Protein kinase C iota type	PRKCI	40753.4	38963.1	42275.2	38689	34930	41826.1	-0.0826806	0.463352	-	-	5.2	3	-
1916	Beta-centractin	ACTR1B	35933.6	41330.6	36134.9	37598.8	37323.1	38802.7	0.00699086	0.0321327	-	-	17.8	5	-
1917	Enoyl-CoA delta isomerase 1, mitochondrial	ECI1	132968	165517	164810	150854	154065	163541	0.0224902	0.0883632	-	-	24.2	7	-
1918	Lamina-associated polypeptide 2, isoform alpha;Thymopoietin;Thymopentin	TMPO	389093	385832	387102	390518	406641	349636	-0.0219354	0.122219	-	-	15.9	10	-
1919	Lamina-associated polypeptide 2, isoforms beta/gamma;Thymopoietin;Thymopentin	TMPO	34736.9	38572.2	38480.7	32545.1	36569	28768.5	-0.196871	1.0973	-	-	15.9	6	-
1920	Signal transducer and activator of transcription 1-alpha/beta	STAT1	204088	212256	203653	194865	188229	201286	-0.0856303	0.7658	-	-	23	17	-
1921	Signal transducer and activator of transcription 6	STAT6	38524.4	42234	43128.3	43843.5	39763.9	43687	0.0394048	0.211932	-	-	14.4	11	-
1922	Superkiller viralicidic activity 2-like 2	SKIV2L2	397522	416190	436251	438023	411786	478340	0.0858322	0.575213	-	-	21.8	25	-
1925	Phosphatidylinositol 4,5-bisphosphate 3-kinase catalytic subunit alpha isoform	PIK3CA	6476.63	7772.02	6987.63	6130.13	6713.96	8466.89	-0.00447337	0.010899	-	-	3.2	3	+
1927	Serine/threonine-protein kinase mTOR	MTOR	136256	119845	118185	121747	116017	124039	-0.0465084	0.265468	-	-	8.5	20	-
1928	Phosphatidylinositol 4-kinase alpha	PI4KA	52991.9	55030.5	54587.6	54408.8	51018.1	54336.9	-0.0259311	0.164818	-	-	6.9	14	-
1929	Epidermal growth factor receptor substrate 15	EPS15	125642	147992	151929	146612	132740	151131	0.0193938	0.0789572	-	-	18.4	16	-
1931	Caspase-3;Caspase-3 subunit p17;Caspase-3 subunit p12	CASP3	44293.4	50796.8	49234.6	46068.1	44925.2	46241.8	-0.0703364	0.450854	-	-	18.8	4	-
1932	Caspase-2;Caspase-2 subunit p18;Caspase-2 subunit p13;Caspase-2 subunit p12	CASP2	10125.7	13944	13453.8	10742.8	10115.4	12322.4	-0.168159	0.581755	-	-	10.2	4	-
1933	40S ribosomal protein S27;40S ribosomal protein S27-like	RPS27;RPS27L	125451	113785	123992	100816	92442.9	98569.7	-0.315372	2.81233	+	-	38.1	3	-
1935	Probable helicase with zinc finger domain	HELZ	14183.8	16593	15485.3	14950.1	11541.5	17285	-0.096401	0.27811	-	-	6.4	7	-
1936	Condensin-2 complex subunit D3	NCAPD3	31986.7	31620.3	33994.7	34505.7	31055.5	38141.5	0.0831367	0.431113	-	-	3.1	4	-
1938	Leucine-rich PPR motif-containing protein, mitochondrial	LRPPRC	1.25381e+06	1.19151e+06	1.17756e+06	1.10509e+06	1.14337e+06	1.1128e+06	-0.107757	1.14009	-	-	27.8	45	-
1939	3-ketoacyl-CoA thiolase, mitochondrial	ACAA2	852382	1.00007e+06	873700	855306	887001	861510	-0.0628067	0.399917	-	-	37	16	-
1940	60S ribosomal protein L35	RPL35	159829	126889	150562	187812	188801	216055	0.442367	2.6897	+	-	27.6	4	-
1941	Cyclin-dependent kinase inhibitor 2A	CDKN2A	9318.2	11941.3	11062.2	11786	9265.2	14478.4	0.120384	0.306768	-	-	32.7	3	-
1943	Lysosomal Pro-X carboxypeptidase	PRCP	58476.2	75451.1	75548.5	75821.4	66678.5	85200	0.123296	0.452319	-	-	17.3	10	-
1944	Huntingtin	HTT	95188.5	95548.1	84988.4	83428.9	77981.4	85240.2	-0.15969	1.2395	-	-	7.2	19	-
1945	Endothelin-converting enzyme 1	ECE1	323846	263887	265654	261151	290815	236007	-0.113656	0.509571	-	-	19.1	16	-
1946	Methylenetetrahydrofolate reductase	MTHFR	11152	12905	13910.8	11905	10561.2	15940.4	0.000531194	0.00113232	-	-	9.8	6	-
1947	Neutral amino acid transporter A	SLC1A4	10500.6	8982.82	9662.03	9126.77	7891.98	9353.09	-0.145318	0.689204	-	-	29.9	4	-
1948	Platelet-activating factor acetylhydrolase IB subunit alpha	PAFAH1B1	820170	923998	906816	898080	905539	946301	0.0544326	0.384536	-	-	39	17	-
1949	Cell surface glycoprotein MUC18	MCAM	599244	652785	614871	647341	636765	657347	0.0573021	0.475236	-	-	37	26	-
1950	Carnitine O-acetyltransferase	CRAT	20127.1	19660.9	21235.4	19744.7	18117.5	22994.5	-0.0102693	0.0363648	-	-	5.5	3	-
1951	Matrin-3	MATR3	199167	193665	202396	208119	193927	220339	0.0626436	0.438003	-	-	17.4	17	-
1952	DNA mismatch repair protein Msh2	MSH2	399055	401740	406428	382015	369709	401536	-0.0667675	0.575565	-	-	20.1	20	-
1953	Glycerol-3-phosphate dehydrogenase, mitochondrial	GPD2	507899	521685	489452	488330	487396	481185	-0.0597824	0.535047	-	-	35.1	32	-
1955	Aldehyde dehydrogenase family 3 member B1	ALDH3B1	25929.2	25948.6	25426	24430.9	22586.7	25429.8	-0.0952791	0.653395	-	-	13.5	5	-
1956	Melanoma-associated antigen 1;Melanoma-associated antigen 8	MAGEA1;MAGEA8	24583.1	27504.2	25652.5	23367.5	23839.1	24160.3	-0.121982	0.900919	-	-	9.1	3	-
1958	Tyrosine-protein phosphatase non-receptor type 9	PTPN9	33040.1	36166.4	34103.5	32647.8	31421.1	32588.6	-0.0952354	0.720818	-	-	9.8	6	-
1959	Ran-specific GTPase-activating protein	RANBP1	184524	170351	193596	203954	207998	180298	0.109941	0.700025	-	-	38.5	8	-
1960	Nicotinamide phosphoribosyltransferase	NAMPT	683984	744171	767568	831804	792844	868556	0.184003	1.65236	-	-	36.3	21	-
1961	26S protease regulatory subunit 6B	PSMC4	552700	632405	587313	549961	497056	618839	-0.0930572	0.480538	-	-	37.8	21	-
1962	Elongation factor Ts, mitochondrial	TSFM	222399	201654	198136	196833	198614	194273	-0.0754984	0.569612	-	-	33.8	11	-
1963	Peptidyl-prolyl cis-trans isomerase C	PPIC	105877	78671.8	78039	101516	123901	108223	0.355443	1.59873	+	-	13.2	3	-
1966	Short/branched chain specific acyl-CoA dehydrogenase, mitochondrial	ACADSB	12290.6	15264.5	11531.1	11302.3	12570.5	16309.6	0.0330407	0.0763509	-	-	11.5	4	-
1967	Chromobox protein homolog 5	CBX5	57632.3	76063.1	88502.5	75630.5	88356.5	86819.6	0.193511	0.647446	-	-	54.5	8	-
1968	Ubiquitin carboxyl-terminal hydrolase 5	USP5	713921	697684	664031	650777	617855	696055	-0.0803184	0.615626	-	-	28.1	25	-
1969	Mitogen-activated protein kinase 9	MAPK9	47195.9	45168.4	43526.4	44385.8	44719	44274.1	-0.0261379	0.164102	-	-	7.9	3	-
1970	Dual specificity mitogen-activated protein kinase kinase 4	MAP2K4	3275.45	4079.4	4148.59	3667.37	3358.22	4178.49	-0.0357496	0.0916921	-	-	14	5	+
1971	Antigen KI-67	MKI67	118456	121754	127534	125029	110432	130682	-0.00923695	0.0421783	-	-	11.4	24	-
1972	Phosphorylase b kinase regulatory subunit alpha, liver isoform	PHKA2	21844	30589.2	28486.1	25523	25659.4	28687	-0.00627798	0.0169408	-	-	7.5	8	-
1973	Phosphorylase b kinase regulatory subunit alpha, skeletal muscle isoform	PHKA1	7010.93	7070.8	6705.46	6560.74	5502.82	6432.98	-0.172432	0.864085	-	-	7.8	9	+
1974	Ran GTPase-activating protein 1	RANGAP1	341727	385672	358795	340576	335612	311181	-0.136951	1.10825	-	-	32	17	-
1975	ATP-dependent DNA helicase Q1	RECQL	388271	374085	383989	346075	318211	385784	-0.130879	0.904221	-	-	27.4	16	-
1976	Probable 28S rRNA (cytosine(4447)-C(5))-methyltransferase	NOP2	66015.1	72435.4	78059.9	84021	82579.5	89469.7	0.244621	1.87373	-	-	16.6	12	-
1977	Transcriptional regulator ATRX	ATRX	39148.8	47390.2	51224.1	48853.1	48144.9	53027.2	0.130729	0.615294	-	-	4.5	8	-
1978	Adapter molecule crk	CRK	212356	228937	219039	229856	220397	231489	0.0463864	0.34871	-	-	43.8	12	-
1979	Crk-like protein	CRKL	60447.6	54973.2	55760.9	60704.4	74294.9	52049.7	0.113762	0.421256	-	-	30.7	8	-
1980	Translation initiation factor IF-2, mitochondrial	MTIF2	29886	27029.9	27869.5	29111.3	27898.8	28903.9	0.0201113	0.10833	-	-	6.7	4	-
1981	Large proline-rich protein BAG6	BAG6	159057	134898	135187	142284	147670	132798	-0.0186618	0.082391	-	-	18.7	16	-
1982	Vesicle-fusing ATPase	NSF	608174	591536	616567	572907	519230	635152	-0.0771432	0.456916	-	-	29.6	26	-
1984	Dual specificity mitogen-activated protein kinase kinase 3	MAP2K3	19051.7	21448.6	18436.6	21344.5	25225.1	17707.1	0.113223	0.385285	-	-	13.8	4	-
1985	Lys-63-specific deubiquitinase BRCC36	BRCC3	63181.7	73703.6	75054.6	63346.4	61481.9	79684.1	-0.0571552	0.20074	-	-	25.8	8	-
1986	60S ribosomal protein L27a	RPL27A	199087	173808	205130	221305	174178	196515	0.03127	0.115976	-	-	20.9	4	-
1987	60S ribosomal protein L5	RPL5	963762	1.16599e+06	1.22056e+06	1.3334e+06	1.32387e+06	1.38616e+06	0.278374	1.87214	+	-	37.4	13	-
1988	60S ribosomal protein L21	RPL21	148874	119232	132872	125374	146190	123806	-0.0185764	0.0669927	-	-	16.2	4	-
1989	60S ribosomal protein L28	RPL28	314305	265978	296016	312975	340948	291144	0.109396	0.634727	-	-	40.9	8	-
1990	40S ribosomal protein S9	RPS9	399967	392113	429636	394270	392217	353031	-0.101211	0.758296	-	-	41.8	10	-
1991	40S ribosomal protein S5;40S ribosomal protein S5, N-terminally processed	RPS5	327946	261275	289501	262303	291130	197182	-0.240056	0.86711	-	-	35.3	10	-
1992	40S ribosomal protein S10;Putative 40S ribosomal protein S10-like	RPS10;RPS10P5	669401	540155	480053	453570	568304	463942	-0.17917	0.674216	-	-	33.3	8	-
1993	Microtubule-associated protein 1B;MAP1B heavy chain;MAP1 light chain LC1	MAP1B	1.09546e+06	1.05917e+06	1.10732e+06	1.13704e+06	1.20847e+06	1.13269e+06	0.0922301	0.908753	-	-	29.3	63	-
1994	Glucosamine-6-phosphate isomerase 1	GNPDA1	281702	297803	327595	356929	312359	373925	0.200383	1.30536	-	-	20.8	6	-
1995	E3 ubiquitin-protein ligase NEDD4	NEDD4	34587.6	37050.8	38905.7	36455.8	29801.2	37468.7	-0.0975117	0.445054	-	-	16.9	11	-
1996	Transcriptional coactivator YAP1	YAP1	42200.7	35359.5	41172.6	41055.6	45499.8	46804.6	0.169681	1.01679	-	-	12.3	4	-
1997	Utrophin	UTRN	287184	297099	291885	297169	279246	286511	-0.022306	0.158005	-	-	12.9	43	-
1998	Ras GTPase-activating-like protein IQGAP1	IQGAP1	1.34351e+06	1.40887e+06	1.49824e+06	1.46795e+06	1.2729e+06	1.59975e+06	0.0253153	0.107162	-	-	36.5	62	-
1999	Glycogenin-1	GYG1	32805.6	48527.7	48410.4	45120.9	49324.7	41187.2	0.083411	0.220965	-	-	20.3	6	-
2000	Dolichyl-diphosphooligosaccharide--protein glycosyltransferase subunit STT3A	STT3A	245671	232263	244661	228915	197574	260021	-0.0824798	0.37602	-	-	11.6	10	-
2002	Cytosolic phospholipase A2;Phospholipase A2;Lysophospholipase	PLA2G4A	341466	330201	335228	320940	296494	338729	-0.0765964	0.56887	-	-	18.2	13	-
2003	Rap1 GTPase-activating protein 1	RAP1GAP	17253.7	19017.8	16382.3	17244.7	17789.1	17297.7	-0.00622052	0.0266121	-	-	7.4	4	-
2004	F-actin-capping protein subunit alpha-2	CAPZA2	107271	114157	112717	113839	105049	119722	0.0175877	0.094457	-	-	49	10	-
2005	F-actin-capping protein subunit beta	CAPZB	2.67049e+06	2.6029e+06	2.45938e+06	2.72409e+06	2.67972e+06	2.53695e+06	0.0384764	0.290924	-	-	59.2	18	-
2006	Eukaryotic translation initiation factor 1A, X-chromosomal;Eukaryotic translation initiation factor 1A, Y-chromosomal	EIF1AX;EIF1AY	353894	409407	451218	453599	375503	526178	0.151704	0.547998	-	-	38.9	7	-
2007	Aldehyde dehydrogenase family 1 member A3	ALDH1A3	55111.6	59049.1	57287.5	55896.3	55659.2	56826.1	-0.0255219	0.166364	-	-	13.5	7	-
2008	Glutamine--tRNA ligase	QARS	595345	615292	591004	586535	600845	569911	-0.0360731	0.289359	-	-	44.1	32	-
2011	Cytochrome b-c1 complex subunit Rieske, mitochondrial;Cytochrome b-c1 complex subunit 11;Putative cytochrome b-c1 complex subunit Rieske-like protein 1	UQCRFS1;UQCRFS1P1	110458	107856	104047	111977	99168.7	117861	0.0261349	0.12956	-	-	17.2	6	-
2013	ATP synthase subunit O, mitochondrial	ATP5O	437311	421135	398726	392716	425483	358850	-0.0974562	0.632398	-	-	33.8	7	-
2014	LIM and senescent cell antigen-like-containing domain protein 1	LIMS1	101047	90049.3	93323.7	86912.6	99063.7	91372.8	-0.0367401	0.19584	-	-	24.6	8	-
2016	Sodium- and chloride-dependent glycine transporter 1	SLC6A9	961.487	1507.45	1479.98	1199.9	1108.91	1535.01	-0.0235753	0.0351238	-	-	4.9	3	+
2017	Prolyl endopeptidase	PREP	380183	422853	434396	412370	399119	442540	0.0202358	0.105198	-	-	32.8	24	-
2018	NADP-dependent malic enzyme	ME1	352431	383873	380307	364904	389296	377691	0.0201532	0.127111	-	-	21.3	14	-
2019	Iron-responsive element-binding protein 2	IREB2	157483	136928	138619	135614	141589	141293	-0.0466113	0.275602	-	-	14.3	14	-
2020	DNA-binding protein RFX5	RFX5	102189	103455	100155	97140	97889.6	95076.5	-0.0759848	0.682729	-	-	18.4	9	-
2021	Phosphatidylinositol 5-phosphate 4-kinase type-2 alpha	PIP4K2A	55509.5	59033	56009.4	50434.7	64695	48470.8	-0.0715794	0.275188	-	-	11.1	4	-
2022	Coatomer subunit delta	ARCN1	646380	606710	608844	593454	623048	597819	-0.0370916	0.283366	-	-	37.6	21	-
2023	Lanosterol synthase	LSS	309534	343034	308478	306353	294958	307732	-0.0787465	0.606186	-	-	30.6	19	-
2024	Serine/threonine-protein phosphatase 2B catalytic subunit gamma isoform	PPP3CC	6182.77	7772.32	7222.4	7199.23	7239.06	7577.2	0.0620777	0.232119	-	-	6.1	3	-
2025	Glutamate--cysteine ligase catalytic subunit	GCLC	399045	426531	427950	393407	373852	430628	-0.0672382	0.445012	-	-	24.3	15	-
2026	Glutamate--cysteine ligase regulatory subunit	GCLM	210031	279654	233177	208723	221027	217652	-0.149277	0.75381	-	-	28.5	6	-
2027	CD151 antigen	CD151	132156	122578	124391	111775	85478.5	155733	-0.145839	0.34306	-	-	17.8	5	-
2028	26S proteasome non-ATPase regulatory subunit 8	PSMD8	164609	201021	190353	162514	138821	179388	-0.212731	1.05025	-	-	23.1	10	-
2030	Protein PRRC2A	PRRC2A	40331.5	40470.4	41073.9	39187.1	42352.7	41994.4	0.0186773	0.110236	-	-	5.9	10	-
2031	Glutathione synthetase	GSS	556268	599032	575679	564760	580207	592973	0.00616514	0.0389812	-	-	40.5	23	-
2032	T-complex protein 1 subunit epsilon	CCT5	1.15319e+06	1.26929e+06	1.22435e+06	1.19299e+06	1.08199e+06	1.26387e+06	-0.0451833	0.262672	-	-	43.4	31	-
2034	Nestin	NES	82228.4	89503.7	89324.6	92731.2	96763.3	92588.4	0.112568	0.954728	-	-	11.3	16	-
2035	Heat shock 70 kDa protein 13	HSPA13	5198.66	9937.48	5948.46	6818.9	5467.79	7446.02	-0.0488566	0.0748291	-	-	13.8	5	+
2036	Casein kinase I isoform alpha;Casein kinase I isoform alpha-like	CSNK1A1;CSNK1A1L	107692	104681	110522	108695	99922.8	117321	0.010798	0.0524781	-	-	14.5	6	-
2038	Isocitrate dehydrogenase [NADP], mitochondrial	IDH2	151941	183616	177073	172985	179008	172998	0.0389598	0.195644	-	-	28.8	12	-
2039	Phosphatidylinositol transfer protein beta isoform	PITPNB	698176	832341	809385	751564	725338	850984	-0.00663633	0.0259851	-	-	52	19	-
2040	CD97 antigen;CD97 antigen subunit alpha;CD97 antigen subunit beta	CD97	105607	106580	109953	106881	102090	110762	-0.0114092	0.068517	-	-	10.3	10	-
2041	DNA polymerase delta subunit 2	POLD2	152352	145520	138080	136670	135050	129783	-0.117945	1.02476	-	-	17.5	9	-
2043	Paxillin	PXN	188914	198719	208772	219971	203759	196949	0.057205	0.371537	-	-	11.5	4	-
2046	Nuclear receptor subfamily 2 group C member 2	NR2C2	29529.2	33373.8	28299.5	27365.6	30746.2	27851.3	-0.0837066	0.439638	-	-	13.3	6	-
2047	MAP kinase-activated protein kinase 2	MAPKAPK2	157944	163045	161777	152140	143412	146519	-0.127347	1.27492	-	-	10.2	5	-
2048	Deoxyribonuclease-1-like 1	DNASE1L1	8059.88	8002.34	7949.07	8546.92	6508.63	10570.6	0.0659278	0.156383	-	-	23.2	5	-
2049	4-trimethylaminobutyraldehyde dehydrogenase	ALDH9A1	494489	461039	437399	402956	422639	388513	-0.197256	1.75998	-	-	36.6	19	-
2050	60S ribosomal protein L34	RPL34	191961	173064	187460	190451	187179	201085	0.0676489	0.4862	-	-	35.9	5	-
2052	Protein ERGIC-53	LMAN1	841127	771795	741537	769779	720890	809652	-0.0331783	0.188161	-	-	38.4	20	-
2053	Natural resistance-associated macrophage protein 2	SLC11A2	45581.2	37799.4	38126.5	40767.7	41204.3	36399.1	-0.0344901	0.140769	-	-	5.7	3	-
2054	Nuclear autoantigenic sperm protein	NASP	1.25902e+06	1.15453e+06	1.26456e+06	1.28944e+06	1.35404e+06	1.26176e+06	0.0870642	0.738748	-	-	47.5	37	-
2055	Fatty acid synthase;[Acyl-carrier-protein] S-acetyltransferase;[Acyl-carrier-protein] S-malonyltransferase;3-oxoacyl-[acyl-carrier-protein] synthase;3-oxoacyl-[acyl-carrier-protein] reductase;3-hydroxyacyl-[acyl-carrier-protein] dehydratase;Enoyl-[acyl-carrier-protein] reductase;Oleoyl-[acyl-carrier-protein] hydrolase	FASN	2.76781e+06	2.726e+06	2.61593e+06	2.53426e+06	2.50771e+06	2.54774e+06	-0.095234	1.06593	-	-	35.7	81	-
2057	Protein farnesyltransferase/geranylgeranyltransferase type-1 subunit alpha	FNTA	40854.6	36568.4	40538.1	43985.6	39202.6	39795	0.0600641	0.335717	-	-	12.7	5	-
2059	Deoxyhypusine synthase	DHPS	167686	158091	166058	165384	187570	137855	-0.0139358	0.0462617	-	-	27.6	10	-
2060	T-complex protein 1 subunit gamma	CCT3	1.49385e+06	1.61126e+06	1.61318e+06	1.53771e+06	1.44462e+06	1.62493e+06	-0.0350911	0.225545	-	-	60.4	39	-
2061	39S ribosomal protein L19, mitochondrial	MRPL19	42451.2	45845.7	45062.9	41787.9	42460.5	45607.1	-0.0386893	0.233147	-	-	12.3	5	-
2062	Beta-arrestin-1	ARRB1	13058.3	12713	12668.6	13181.4	13286.5	12362.6	0.0139704	0.066194	-	-	8.3	3	-
2063	Elongation factor Tu, mitochondrial	TUFM	895368	1.0461e+06	999259	888896	803945	993452	-0.132911	0.738128	-	-	52.2	23	-
2064	Alpha-aminoadipic semialdehyde dehydrogenase	ALDH7A1	951564	1.03897e+06	950767	938589	934109	926561	-0.0701685	0.604928	-	-	38.6	19	-
2065	Ubiquitin-conjugating enzyme E2 R1	CDC34	7993.03	10025	8447.05	7495.96	11204.6	7083.58	-0.0620377	0.130886	-	-	14.8	4	-
2066	Inositol polyphosphate 1-phosphatase	INPP1	120560	121272	108766	121123	122975	112709	0.0260697	0.14352	-	-	14	5	-
2068	Centromere protein F	CENPF	367454	372487	404662	453627	450235	436076	0.228431	2.30473	-	-	17.4	56	-
2069	Signal recognition particle 9 kDa protein	SRP9	188964	166020	158175	170105	181146	163551	0.00744444	0.0320225	-	-	53.5	5	-
2071	Choline-phosphate cytidylyltransferase A	PCYT1A	80568.7	78000.5	80807.7	79974	78856.8	84582.2	0.0236408	0.152829	-	-	25.6	10	-
2072	Alanine--tRNA ligase, cytoplasmic	AARS	1.32377e+06	1.23543e+06	1.22745e+06	1.16555e+06	1.28378e+06	1.10667e+06	-0.0925647	0.664485	-	-	37	36	-
2073	Cysteine--tRNA ligase, cytoplasmic	CARS	392019	460024	494551	481007	435659	496821	0.0744104	0.34387	-	-	32.1	26	-
2074	Probable histidine--tRNA ligase, mitochondrial	HARS2	240249	249055	240840	228867	233169	235478	-0.0658629	0.599286	-	-	20.6	10	-
2075	Serine--tRNA ligase, cytoplasmic	SARS	300725	325769	345904	305940	327202	310790	-0.0410981	0.248763	-	-	35.8	19	-
2076	Protein phosphatase 1F	PPM1F	43322.2	52552.4	44902.3	45299.4	43126.8	42249.3	-0.102882	0.577998	-	-	27.4	6	-
2077	DNA primase small subunit	PRIM1	107812	108017	107878	97955.8	94988.7	105671	-0.117853	1.01616	-	-	14.5	6	-
2078	DNA primase large subunit	PRIM2	131104	122216	120440	113608	119443	113396	-0.108897	0.932428	-	-	29.1	16	-
2079	Caspase-4;Caspase-4 subunit 1;Caspase-4 subunit 2	CASP4	36223.2	34147.6	35595.2	34508.6	27597.1	39473.4	-0.0760085	0.257613	-	-	13.8	6	-
2081	Transcriptional repressor CTCF	CTCF	5789.29	7566.31	9169.23	8961.03	9528.66	8931.42	0.30835	1.05584	-	-	9.8	3	-
2082	Proteasome subunit beta type-3	PSMB3	261446	344631	346333	344837	321332	352714	0.108249	0.448287	-	-	51.7	14	-
2083	Proteasome subunit beta type-2	PSMB2	396670	380667	536826	441554	473679	378220	-0.0117321	0.0294567	-	-	33.3	9	-
2084	DNA replication licensing factor MCM2	MCM2	545784	534367	512261	490374	478700	509780	-0.10672	1.03385	-	-	36.9	33	-
2085	Very long-chain specific acyl-CoA dehydrogenase, mitochondrial	ACADVL	591537	717510	702015	706199	666957	744761	0.078492	0.417069	-	-	34.4	21	-
2086	YLP motif-containing protein 1	YLPM1	30708.9	39081.7	36454.2	36752.4	40386.3	42436.6	0.175259	0.899623	-	-	3.5	6	-
2087	Vacuolar protein sorting-associated protein 41 homolog	VPS41	2693.24	2876.33	2875.65	2006.62	1536.45	2910.49	-0.437276	1.06502	-	-	4.4	3	+
2088	Transmembrane emp24 domain-containing protein 10	TMED10	147741	156242	163044	147034	146133	149280	-0.0768887	0.622565	-	-	17.8	4	-
2089	RNA-binding protein 25	RBM25	91052.2	105364	115242	115413	103779	124208	0.142755	0.69638	-	-	15.9	11	-
2090	Protein numb homolog	NUMB	46031.2	53447.7	49586.8	46897.3	47112.1	47720.8	-0.0701601	0.445844	-	-	19.3	6	-
2091	Presenilin-1;Presenilin-1 NTF subunit;Presenilin-1 CTF subunit;Presenilin-1 CTF12	PSEN1	10308.1	11418.7	9579.31	10358	7561.51	10941.8	-0.131944	0.39671	-	-	9	3	-
2092	Translation initiation factor eIF-2B subunit beta	EIF2B2	35962.7	28106.1	30403.8	35017.2	31153.8	30670.6	0.0408984	0.152053	-	-	17.1	6	-
2093	Histidine triad nucleotide-binding protein 1	HINT1	311278	372688	331836	344635	376534	317877	0.0332256	0.144273	-	-	42.9	5	-
2094	Bis(5-adenosyl)-triphosphatase	FHIT	14439.4	17012	18442.6	16375.2	13779	19077.1	-0.024593	0.0640637	-	-	27.9	3	-
2095	Nuclear pore complex protein Nup153	NUP153	244148	247909	231990	270086	271094	224666	0.0761218	0.410017	-	-	17.3	21	-
2096	E3 SUMO-protein ligase RanBP2	RANBP2	1.61412e+06	1.3936e+06	1.41872e+06	1.43388e+06	1.52347e+06	1.45123e+06	-0.00319931	0.0159013	-	-	20.3	56	-
2098	Tuberin	TSC2	19207.1	20043.8	17687.3	18918.4	16668.4	19671.6	-0.0448276	0.196546	-	-	7	9	-
2099	NADH dehydrogenase [ubiquinone] flavoprotein 1, mitochondrial	NDUFV1	222669	274338	258470	247399	249693	261671	0.0112966	0.0481335	-	-	31.6	13	-
2101	Glycogen synthase kinase-3 beta	GSK3B	86977.1	80443.5	82054.9	82883.8	82194.8	85522.7	0.00708135	0.0409542	-	-	18.6	5	-
2102	Cytosolic purine 5-nucleotidase	NT5C2	143512	165739	170188	155633	176889	171157	0.0730349	0.384464	-	-	15.7	9	-
2103	Selenide, water dikinase 1	SEPHS1	87806	100862	86577.8	89424.1	87117.5	89988	-0.0430894	0.239119	-	-	21.5	5	-
2104	5-formyltetrahydrofolate cyclo-ligase	MTHFS	29718.7	34150.6	40615.9	33333	25206	44719.5	-0.044568	0.0812076	-	-	28.6	5	-
2105	GMP synthase [glutamine-hydrolyzing]	GMPS	814697	857956	855830	839999	753660	924699	-0.0104025	0.0467039	-	-	40.3	27	-
2109	Double-strand break repair protein MRE11A	MRE11A	120250	122467	112767	116190	123529	117215	0.00623877	0.035013	-	-	17.5	14	-
2110	Ketohexokinase	KHK	9026.85	10486.2	11926.2	9402.49	6640.55	11549.1	-0.215551	0.509826	-	-	11.1	3	-
2111	Histamine N-methyltransferase	HNMT	134742	115905	110692	116881	97259.6	136469	-0.0520576	0.158395	-	-	18.5	5	-
2112	Guanine nucleotide-binding protein G(q) subunit alpha	GNAQ	37682.5	42085.3	44439.3	39111.3	40748.1	41655.8	-0.0287383	0.140713	-	-	16.2	6	-
2113	Isocitrate dehydrogenase [NAD] subunit alpha, mitochondrial	IDH3A	193534	192881	184786	172447	167038	175558	-0.149291	1.54133	-	-	23.2	10	-
2116	Matrix metalloproteinase-14	MMP14	27586.9	30369.2	29915.9	28401.1	26842.1	29713.2	-0.0486506	0.27513	-	-	7.4	4	-
2117	Protoporphyrinogen oxidase	PPOX	61967	57558.8	53294.5	55622.8	53303.3	54274.4	-0.0801159	0.521048	-	-	26.8	11	-
2118	Rab GDP dissociation inhibitor beta	GDI2	855569	955652	908632	905019	829088	944005	-0.0229325	0.124816	-	-	40.2	21	-
2119	Emerin	EMD	134001	123714	131994	131507	126717	127329	-0.0148029	0.0911362	-	-	33.5	8	-
2120	Carnitine O-palmitoyltransferase 1, liver isoform	CPT1A	162294	151007	153057	148752	140472	165508	-0.0390625	0.209633	-	-	15.5	11	-
2122	Serpin B8	SERPINB8	32537	27008.8	27573.2	29478.9	27851.1	27371	-0.0362368	0.159609	-	-	16.3	6	-
2123	Serpin B9	SERPINB9	136276	148012	136015	142975	148090	143610	0.0494598	0.356282	-	-	39.1	12	-
2124	Serpin H1	SERPINH1	979868	998531	978675	941880	887918	1.0026e+06	-0.0638591	0.49914	-	-	43.5	18	-
2125	Hsc70-interacting protein;Putative protein FAM10A5	ST13;ST13P5	608575	599927	636303	681055	679042	511219	0.00842624	0.0265973	-	-	35.2	13	-
2126	Peroxisomal targeting signal 1 receptor	PEX5	15473.7	15918.7	16749.4	17988.5	17182.9	19801.7	0.189676	1.2929	-	-	10	4	-
2128	Vasodilator-stimulated phosphoprotein	VASP	384142	430741	400432	435623	502287	394205	0.126841	0.675867	-	-	28.2	15	-
2129	Dynamin-2	DNM2	263681	273967	261833	255912	262779	262063	-0.0340105	0.264463	-	-	15.2	11	-
2132	Bis(5-nucleosyl)-tetraphosphatase [asymmetrical]	NUDT2	70089.2	64136.9	59267.1	64750.4	55765.1	61146.6	-0.0903513	0.486945	-	-	19.7	3	-
2133	Tubby protein homolog	TUB	35894.5	39241.4	48671.8	49883.8	47549.3	47793.8	0.241863	1.24047	-	-	12.3	5	-
2134	Cyclin-dependent kinase 7	CDK7	34149.6	38526	42058.7	39089.2	35855	43437.3	0.0459261	0.178313	-	-	16.5	5	-
2135	Biotin--protein ligase;Biotin--[methylmalonyl-CoA-carboxytransferase] ligase;Biotin--[propionyl-CoA-carboxylase [ATP-hydrolyzing]] ligase;Biotin--[methylcrotonoyl-CoA-carboxylase] ligase;Biotin--[acetyl-CoA-carboxylase] ligase	HLCS	5882.09	6143.27	5946.46	6345.87	5766.66	4908.02	-0.086225	0.313659	-	-	5	4	+
2136	Kinetochore-associated protein 1	KNTC1	126283	127874	121867	120057	113993	127847	-0.0565328	0.390171	-	-	8.5	20	-
2137	Cyclin-dependent kinase 9	CDK9	36691.3	41331.6	41789.3	36808	35373	41808.2	-0.0731217	0.364769	-	-	12.4	4	-
2140	Basal cell adhesion molecule	BCAM	108233	84674.1	85263.8	93535.4	99178.3	86886.3	0.0149157	0.0500832	-	-	17.8	9	-
2141	Palmitoyl-protein thioesterase 1	PPT1	382588	297371	338930	369693	396618	268780	0.0104872	0.0240018	-	-	26.1	8	-
2143	T-complex protein 1 subunit theta	CCT8	1.90367e+06	1.93414e+06	1.84167e+06	1.79223e+06	1.76383e+06	1.81155e+06	-0.081268	0.867103	-	-	58	32	-
2144	T-complex protein 1 subunit delta	CCT4	1.03442e+06	1.1272e+06	1.07289e+06	984932	966964	1.07292e+06	-0.097299	0.796585	-	-	44	27	-
2145	Annexin A11	ANXA11	254170	248703	244691	225019	223242	233870	-0.132274	1.38603	-	-	30.9	15	-
2146	Poly(A) polymerase alpha	PAPOLA	160841	173336	165070	166142	158084	179197	0.0107932	0.0567573	-	-	14.1	9	-
2147	Fragile X mental retardation syndrome-related protein 1	FXR1	33056.1	42046.1	44621.9	48327.2	44275.1	50084.1	0.263014	1.28329	-	-	20.8	11	-
2148	Fragile X mental retardation syndrome-related protein 2	FXR2	41195.4	47029.4	44109.1	45310.9	47803.2	47813.9	0.0924236	0.63403	-	-	12.6	6	-
2149	Ras-related protein Rab-5C	RAB5C	638723	702849	684954	616477	630073	626974	-0.112146	1.07339	-	-	30.6	5	-
2150	Ras-related protein Rab-7a	RAB7A	511387	567408	585816	562610	511632	648428	0.0449797	0.188306	-	-	70	15	-
2151	Ras-related protein Rab-9A	RAB9A	54924.2	49061.4	45592.7	48911.7	49892.7	45249.5	-0.0513078	0.250851	-	-	34.3	6	-
2152	Ras-related protein Rab-13	RAB13	109937	79852.6	84520.4	78821.4	84665.2	80068.1	-0.157884	0.678323	-	-	35.5	8	-
2154	Ras-related protein Rab-27A	RAB27A	70619.4	90094.5	70574.7	67450	62993	77939.6	-0.146429	0.604246	-	-	25.3	6	-
2156	28S ribosomal protein S29, mitochondrial	DAP3	138721	154102	148826	144175	144291	137559	-0.0509534	0.351743	-	-	36.1	12	-
2157	Dual specificity protein phosphatase 3	DUSP3	37026.1	43377.6	42090.6	39737	39987.3	37552.2	-0.0600221	0.329431	-	-	36.2	5	-
2159	Probable global transcription activator SNF2L2	SMARCA2	132627	161176	186671	162620	155860	177642	0.0580693	0.193243	-	-	11.9	18	-
2160	Transcription activator BRG1	SMARCA4	62053.2	73015.2	75078.6	75268.7	75482.4	77655.1	0.125055	0.778847	-	-	7.2	9	-
2161	Isocitrate dehydrogenase [NAD] subunit gamma, mitochondrial	IDH3G	100616	106922	107050	101526	91867.3	109820	-0.0563581	0.309875	-	-	22.6	9	-
2162	Galactokinase	GALK1	64853.5	69822.6	65722.6	62268.7	60229.6	65688.1	-0.0908857	0.696096	-	-	25	10	-
2163	Translocon-associated protein subunit delta	SSR4	61811.6	52448.9	47383.7	54954.9	42908.2	59590.4	-0.0428673	0.115733	-	-	30.6	4	-
2164	B-cell receptor-associated protein 31	BCAP31	2.28944e+06	2.16295e+06	2.03883e+06	1.9786e+06	2.17276e+06	1.87068e+06	-0.109387	0.774554	-	-	46.7	21	-
2165	Thiopurine S-methyltransferase	TPMT	62768.8	76739.4	77565	64643.9	46891.6	75120.3	-0.238125	0.719258	-	-	23.7	5	-
2167	Host cell factor 1;HCF N-terminal chain 1;HCF N-terminal chain 2;HCF N-terminal chain 3;HCF N-terminal chain 4;HCF N-terminal chain 5;HCF N-terminal chain 6;HCF C-terminal chain 1;HCF C-terminal chain 2;HCF C-terminal chain 3;HCF C-terminal chain 4;HCF C-terminal chain 5;HCF C-terminal chain 6	HCFC1	464672	490583	469188	501199	480504	501952	0.0588683	0.510203	-	-	12.2	21	-
2168	Interleukin-1 receptor-associated kinase 1	IRAK1	26599.7	25032.1	26535.5	23841.6	23274.9	24983.3	-0.116629	0.891508	-	-	14.1	6	-
2170	Fatty aldehyde dehydrogenase	ALDH3A2	297728	316755	298830	290892	294643	299449	-0.0449754	0.357333	-	-	23.5	14	-
2171	Succinate-semialdehyde dehydrogenase, mitochondrial	ALDH5A1	154406	141922	146581	150604	155793	147090	0.0345207	0.232953	-	-	21.7	12	-
2172	Peroxisomal multifunctional enzyme type 2;(3R)-hydroxyacyl-CoA dehydrogenase;Enoyl-CoA hydratase 2	HSD17B4	539821	525102	535559	499779	530809	537063	-0.0305156	0.227283	-	-	35.3	28	-
2173	26S proteasome non-ATPase regulatory subunit 7	PSMD7	217368	218456	232518	239395	240452	217250	0.0598932	0.414143	-	-	17.9	7	-
2175	N-sulphoglucosamine sulphohydrolase	SGSH	40491.8	32400.1	31193	34286.9	40518	37095.2	0.110868	0.45151	-	-	7	3	-
2176	Signal transducer and activator of transcription 5B	STAT5B	181407	156815	153955	148580	140816	161816	-0.123799	0.738152	-	-	4.4	3	-
2177	Ubiquitin carboxyl-terminal hydrolase 11	USP11	59917.4	55309.8	55244.1	49848.3	57665.6	54013.1	-0.0792545	0.487402	-	-	7.2	7	-
2181	Chloride transport protein 6	CLCN6	582.366	615.975	662.165	654.165	609.245	850.91	0.171231	0.331511	-	-	5.4	4	+
2182	H(+)/Cl(-) exchange transporter 7	CLCN7	110157	116579	110831	109386	112685	117702	0.0092086	0.0541469	-	-	10.5	8	-
2183	Plexin-A3	PLXNA3	1392.22	2105.57	2199.67	1963.53	1624.46	2382.71	0.0790418	0.13303	-	-	2.8	3	+
2185	Vesicle-associated membrane protein 7	VAMP7	105998	117513	115361	101891	91403.4	113883	-0.146042	0.847274	-	-	21.8	4	-
2186	Ribosomal protein S6 kinase alpha-3	RPS6KA3	200630	238514	215337	195240	201335	201614	-0.126255	0.909721	-	-	17.2	12	-
2187	cAMP-dependent protein kinase catalytic subunit PRKX;Putative serine/threonine-protein kinase PRKY	PRKX;PRKY	1365.36	1444.85	1346.58	1431.86	990.351	1249.91	-0.194593	0.483497	-	-	7.8	3	+
2189	Hepatoma-derived growth factor	HDGF	1.3811e+06	1.58001e+06	1.67694e+06	1.56334e+06	1.64317e+06	1.5987e+06	0.0554773	0.313566	-	-	70.8	26	-
2191	Cyclin-H	CCNH	97067.7	119232	109085	95378	99474.2	99044.7	-0.142004	0.91636	-	-	21.4	9	-
2195	Heterogeneous nuclear ribonucleoprotein A3	HNRNPA3	127586	154685	150103	135048	136520	141991	-0.059456	0.311085	-	-	8.5	4	-
2197	6-phosphogluconate dehydrogenase, decarboxylating	PGD	1.07351e+06	1.28718e+06	1.22825e+06	1.19818e+06	1.08562e+06	1.24303e+06	-0.0233098	0.104097	-	-	37	20	-
2198	Heterogeneous nuclear ribonucleoprotein M	HNRNPM	948347	799490	802001	832475	813949	925884	0.0150257	0.0635822	-	-	38.2	27	-
2199	Importin subunit alpha-1	KPNA2	297327	251778	244152	237111	242467	238186	-0.138849	0.908493	-	-	24	11	-
2200	Importin subunit alpha-5;Importin subunit alpha-5, N-terminally processed	KPNA1	121001	119181	115281	117514	120751	110624	-0.0275995	0.177758	-	-	14.3	8	-
2201	Nuclear cap-binding protein subunit 2	NCBP2	22991.6	26326.4	23936.3	24321.5	25731.9	22859.1	-0.00608649	0.025524	-	-	30.1	3	-
2204	DNA-directed RNA polymerases I, II, and III subunit RPABC3	POLR2H	188082	172542	173970	160509	149264	163213	-0.176625	1.56958	-	-	38	6	-
2205	Dual specificity mitogen-activated protein kinase kinase 6	MAP2K6	158285	138727	142171	167313	166484	153977	0.152749	1.17671	-	-	21.9	6	-
2206	Rho GDP-dissociation inhibitor 1	ARHGDIA	660191	773323	754787	720537	688941	770923	-0.00332842	0.0147677	-	-	35.3	9	-
2207	Rho GDP-dissociation inhibitor 2	ARHGDIB	37760.7	38238.6	38077.6	34922.2	33415.2	42637.6	-0.0480274	0.200186	-	-	25.4	4	-
2208	Cationic amino acid transporter 2	SLC7A2	8335	9235.86	8787.19	8009.11	8054.25	8969.61	-0.0751307	0.353959	-	-	6.5	3	-
2209	Arf-GAP domain and FG repeat-containing protein 1	AGFG1	213068	206397	196699	224059	210871	223375	0.0956623	0.823006	-	-	13	6	-
2210	Heterogeneous nuclear ribonucleoprotein F;Heterogeneous nuclear ribonucleoprotein F, N-terminally processed	HNRNPF	432701	329377	349556	374798	415260	359178	0.0553986	0.208359	-	-	28.9	12	-
2211	Signal transducer and activator of transcription 2	STAT2	21922.2	23108.7	22109.4	18510.5	18485.9	22833.7	-0.173184	0.94721	-	-	6	4	-
2212	Transcription initiation factor IIA subunit 2	GTF2A2	208588	136084	149614	146862	165739	160367	-0.0405499	0.103286	-	-	27.5	4	-
2213	DNA mismatch repair protein Msh6	MSH6	253408	219642	228418	232293	225036	260021	0.0321485	0.154808	-	-	15.7	20	-
2214	Kinesin-like protein KIF11	KIF11	447694	413588	424308	379021	390299	410549	-0.123803	1.13793	-	-	25	28	-
2215	Guanine nucleotide exchange factor VAV2	VAV2	85408.6	81129.8	76945.4	76767.7	77350.5	77593.7	-0.0701997	0.529688	-	-	15.6	12	-
2216	RNA-binding protein 5	RBM5	7768.42	8740.34	8336.9	9227.54	9093.47	8462.34	0.109004	0.576546	-	-	5.3	4	-
2217	Ribonuclease UK114	HRSP12	84557.7	94477.9	98022.1	90877.1	96524.6	92140.9	0.0152115	0.0758693	-	-	24.8	3	-
2218	Spermine synthase	SMS	165752	154021	164571	163925	155726	163763	-0.00240333	0.0136517	-	-	21	10	-
2219	Hexokinase-2	HK2	243596	262079	245739	236756	227881	241857	-0.0885943	0.765537	-	-	25.6	22	-
2223	Bifunctional heparan sulfate N-deacetylase/N-sulfotransferase 1;Heparan sulfate N-deacetylase 1;Heparan sulfate N-sulfotransferase 1	NDST1	8968.82	9414.13	9193.08	9485.12	9100.25	9993.44	0.0507534	0.250943	-	-	3.3	3	-
2224	Thimet oligopeptidase	THOP1	532154	514108	524154	508061	479024	510024	-0.0694137	0.625257	-	-	34.8	25	-
2225	Aldo-keto reductase family 1 member C2	AKR1C2	17940.2	14658.5	16814.3	13149.7	9888.24	12954	-0.464139	2.11076	+	-	12.1	4	-
2226	F-actin-capping protein subunit alpha-1	CAPZA1	1.57082e+06	1.29602e+06	1.26636e+06	1.28407e+06	1.21572e+06	1.30196e+06	-0.114361	0.654724	-	-	48.6	11	-
2227	Cysteine-rich protein 2	CRIP2	134011	164894	156419	154885	176698	149227	0.0802272	0.363618	-	-	35.6	6	-
2229	Nuclear pore complex protein Nup98-Nup96;Nuclear pore complex protein Nup98;Nuclear pore complex protein Nup96	NUP98	380854	412050	378122	397322	397715	377215	0.00217405	0.0123597	-	-	17.9	26	-
2230	Biliverdin reductase A	BLVRA	390456	323920	315852	311554	301410	325801	-0.12828	0.742876	-	-	24	8	-
2231	Tricarboxylate transport protein, mitochondrial	SLC25A1	122996	104269	114583	112015	111483	106975	-0.045842	0.258489	-	-	17.4	6	-
2232	Serine/threonine-protein phosphatase 5	PPP5C	643473	644655	631334	614280	669783	613211	-0.0179461	0.117835	-	-	36.9	19	-
2233	Serine/threonine-protein kinase PLK1	PLK1	24185.2	24928.6	24232.6	24009.6	21105.2	25523.9	-0.0586074	0.29126	-	-	5.5	3	-
2234	Arfaptin-2	ARFIP2	89940.7	89290.6	92867.7	87069	91741.3	85019.1	-0.0450472	0.323335	-	-	26.1	9	-
2235	Arfaptin-1	ARFIP1	118496	102932	110412	97917.4	97316.9	112772	-0.108541	0.639479	-	-	26.4	8	-
2237	Cytosolic Fe-S cluster assembly factor NUBP1	NUBP1	2686.53	3072.59	3138.26	2502.59	3876.16	2542.55	-0.0236111	0.0438096	-	-	12.9	3	+
2238	ATP-citrate synthase	ACLY	3.69639e+06	3.49103e+06	3.41015e+06	3.52236e+06	3.37731e+06	3.62351e+06	-0.00993317	0.0650064	-	-	52.5	54	-
2239	Methionine aminopeptidase 1	METAP1	62479.1	59472.1	63524.5	66466.4	62434.6	67799.7	0.0844487	0.648283	-	-	9.3	3	-
2240	Succinyl-CoA ligase [ADP/GDP-forming] subunit alpha, mitochondrial	SUCLG1	65027.9	54945.1	53006.1	61630.5	66700.5	57274.6	0.104677	0.513462	-	-	14.5	4	-
2241	Diphosphomevalonate decarboxylase	MVD	154306	156071	148686	147821	140826	158632	-0.0389427	0.247697	-	-	22.5	9	-
2242	Geranylgeranyl transferase type-1 subunit beta	PGGT1B	39791.3	45608.5	41330.3	41723.6	40202	39507.2	-0.0595685	0.358695	-	-	9	4	-
2243	Geranylgeranyl transferase type-2 subunit beta	RABGGTB	41227.5	44424.7	53341.4	56199.6	41847.7	54762.1	0.132888	0.448699	-	-	20.2	7	-
2244	Coatomer subunit beta	COPB1	146308	126728	128053	129971	139795	127805	-0.010682	0.0497255	-	-	19.1	18	-
2245	Coatomer subunit alpha;Xenin;Proxenin	COPA	457977	424159	426723	429251	393735	448613	-0.0428883	0.263644	-	-	24.3	29	-
2246	Dipeptidyl peptidase 1;Dipeptidyl peptidase 1 exclusion domain chain;Dipeptidyl peptidase 1 heavy chain;Dipeptidyl peptidase 1 light chain	CTSC	256225	108911	118923	152188	195751	140341	0.111071	0.143077	-	-	18.6	9	-
2249	AP-2 complex subunit sigma	AP2S1	6303.44	5868.83	5328.35	7331.86	4241.18	7054.28	0.0514146	0.0921016	-	-	29.8	3	+
2250	Cytochrome c-type heme lyase	HCCS	245300	269736	270463	250960	262789	260116	-0.0203379	0.123738	-	-	51.9	13	-
2251	Mitogen-activated protein kinase 12	MAPK12	12874.9	14829.3	13594.5	13302.3	13399.1	13681.8	-0.0299897	0.139125	-	-	14.6	4	-
2256	Monocarboxylate transporter 1	SLC16A1	60521.8	44954.3	52567.1	62034.5	43401.7	64550.9	0.0937287	0.232858	-	-	10	6	-
2257	IST1 homolog	IST1	25713.7	22911.8	24112.9	21507.7	20773	21183.4	-0.195312	1.56273	-	-	19.4	6	-
2258	Protein transport protein Sec24C	SEC24C	169109	223932	214509	200297	182664	208998	-0.0290771	0.0976629	-	-	16.8	17	-
2259	Activated RNA polymerase II transcriptional coactivator p15	SUB1	840505	1.1277e+06	1.18245e+06	1.15077e+06	1.16083e+06	1.15046e+06	0.151828	0.629485	-	-	64.6	10	-
2260	DNA polymerase subunit gamma-1	POLG	8656.52	9468.69	8003.55	8946.73	8971.1	9485.76	0.0716055	0.325787	-	-	3.8	4	-
2261	Methylosome subunit pICln	CLNS1A	59452.4	60223.8	68389.6	76255.2	75021.4	61662.8	0.175564	0.937425	-	-	24.1	4	-
2262	Arginine--tRNA ligase, cytoplasmic	RARS	467198	454176	463241	435537	419670	432617	-0.104635	1.11321	-	-	32.9	24	-
2263	Ataxin-3	ATXN3	14262	16872.3	14044.5	13477.9	15500.1	15868.5	-0.00926733	0.0306814	-	-	9.5	3	-
2265	Atrophin-1	ATN1	23791.4	21164.3	22795.9	20855.1	26233.1	22933.1	0.042793	0.16973	-	-	3	3	-
2266	PMS1 protein homolog 1	PMS1	27442.6	29071.8	28151.9	27147.8	21701.8	29239.3	-0.12757	0.547248	-	-	5.8	5	-
2267	Mismatch repair endonuclease PMS2	PMS2	54247.7	57508.6	52558.1	53095.9	47514.9	58008.8	-0.0546661	0.267055	-	-	9.3	7	-
2268	Voltage-dependent calcium channel subunit alpha-2/delta-1;Voltage-dependent calcium channel subunit alpha-2-1;Voltage-dependent calcium channel subunit delta-1	CACNA2D1	275418	288940	279982	286027	267667	299216	0.0133507	0.0781459	-	-	22.4	23	-
2269	Tyrosine--tRNA ligase, cytoplasmic;Tyrosine--tRNA ligase, cytoplasmic, N-terminally processed	YARS	696683	664190	642409	620076	641032	624382	-0.0867732	0.812438	-	-	53.6	33	-
2270	Ubiquitin carboxyl-terminal hydrolase 14	USP14	442362	415678	404423	403407	375971	423350	-0.0706178	0.495683	-	-	42.5	23	-
2271	5-AMP-activated protein kinase subunit gamma-1	PRKAG1	68648	74487.4	72969.3	66258.1	68771.9	72473.5	-0.0587116	0.398627	-	-	22.1	7	-
2272	Heat shock-related 70 kDa protein 2	HSPA2	45421.9	52530.3	50127.6	48761	49401.1	49422.9	-0.00222995	0.010572	-	-	11.9	6	-
2273	Branched-chain-amino-acid aminotransferase, cytosolic	BCAT1	39351.3	47225.4	46195.4	40518.2	51834.3	43725.1	0.0324051	0.110008	-	-	8.6	3	-
2275	Sodium/potassium-transporting ATPase subunit beta-3	ATP1B3	123888	106861	111869	108733	104123	113396	-0.0687119	0.42106	-	-	32.6	8	-
2276	UV excision repair protein RAD23 homolog A	RAD23A	193404	157559	167414	158349	192104	158209	-0.0280337	0.09999	-	-	27.6	8	-
2277	UV excision repair protein RAD23 homolog B	RAD23B	410862	378296	339508	363896	440479	341976	0.0182947	0.0607924	-	-	24.4	10	-
2278	Ephrin type-A receptor 5	EPHA5	14176.8	14999.2	14755.9	14529.7	15319.7	14500.6	0.0136	0.0663212	-	-	5.1	4	-
2279	Ephrin type-B receptor 4	EPHB4	43272.1	44065	40937.2	41859.9	39501.4	41434.7	-0.0627228	0.443331	-	-	12.4	10	-
2281	Alpha-N-acetylglucosaminidase;Alpha-N-acetylglucosaminidase 82 kDa form;Alpha-N-acetylglucosaminidase 77 kDa form	NAGLU	49272.5	57089.5	58047.8	60132.4	57289.5	65065	0.152349	0.946892	-	-	13.5	10	-
2282	Adenylate kinase 2, mitochondrial;Adenylate kinase 2, mitochondrial, N-terminally processed	AK2	529387	551390	546155	585873	601551	515884	0.0632051	0.407139	-	-	67.4	17	-
2283	Growth arrest-specific protein 1	GAS1	12990.1	12640.7	13755.1	12247.6	13766.6	12686.3	-0.0261724	0.117954	-	-	13.6	3	-
2284	Delta-1-pyrroline-5-carboxylate synthase;Glutamate 5-kinase;Gamma-glutamyl phosphate reductase	ALDH18A1	288056	267435	265215	249021	236615	275234	-0.111078	0.777978	-	-	19.3	16	-
2285	Alpha-soluble NSF attachment protein	NAPA	220986	246231	234973	233743	222879	218245	-0.0564446	0.395435	-	-	35.3	10	-
2286	Eukaryotic translation initiation factor 5	EIF5	111650	103666	123752	139059	117859	123097	0.164725	0.983574	-	-	23.2	11	-
2287	Solute carrier family 12 member 2	SLC12A2	73448.7	75052.1	73318.5	69474	66925.8	73987.3	-0.0774985	0.596208	-	-	6.7	7	-
2288	26S proteasome non-ATPase regulatory subunit 4	PSMD4	392691	433776	406648	388004	433798	354407	-0.0718757	0.385929	-	-	12.5	3	-
2290	Developmentally-regulated GTP-binding protein 2	DRG2	173750	209994	195980	192572	195464	199224	0.0228726	0.111114	-	-	31	11	-
2293	Exportin-2	CSE1L	885196	825769	814653	756151	736363	702212	-0.202307	2.05317	-	-	31.6	31	-
2294	Transitional endoplasmic reticulum ATPase	VCP	4.29724e+06	4.67491e+06	4.29537e+06	4.55988e+06	4.83329e+06	4.5259e+06	0.0696934	0.596452	-	-	52	48	-
2295	Trifunctional enzyme subunit beta, mitochondrial;3-ketoacyl-CoA thiolase	HADHB	579299	602972	612496	596305	591738	619347	0.0102189	0.0687692	-	-	31.4	15	-
2296	Mesencephalic astrocyte-derived neurotrophic factor	MANF	117744	118970	129879	123234	156213	92414.9	-0.01077	0.022354	-	-	46.2	11	-
2298	Afadin	MLLT4	16408.8	18276.2	18754.9	20514.4	18623.4	21542	0.183066	1.13384	-	-	4.2	6	-
2304	Caspase-6;Caspase-6 subunit p18;Caspase-6 subunit p11	CASP6	16070	22527.9	23250.8	16186.2	13839.1	22740.6	-0.241528	0.57528	-	-	18.4	4	-
2305	Adenosine kinase	ADK	324478	309570	336346	311372	266502	336676	-0.0913938	0.472784	-	-	50.5	16	-
2306	Double-stranded RNA-specific adenosine deaminase	ADAR	107391	110017	113136	106766	121076	111333	0.0355295	0.21401	-	-	17.6	15	-
2307	Laminin subunit beta-2	LAMB2	21919.2	27072.1	24647.7	26168.9	25044.7	26274	0.0785127	0.393156	-	-	6.2	9	-
2309	Tumor protein D52	TPD52	85763.4	79548.1	76802.7	77636.2	102471	68735.9	0.0205328	0.0537848	-	-	22.3	5	-
2311	Protein SEC13 homolog	SEC13	230948	222737	259757	222150	197278	258455	-0.0794655	0.325145	-	-	38.3	14	-
2312	NHP2-like protein 1;NHP2-like protein 1, N-terminally processed	NHP2L1	49171.3	59440	58862	53793.6	44446	48795.6	-0.186782	0.99284	-	-	24.2	3	-
2313	Puromycin-sensitive aminopeptidase	NPEPPS	1.17784e+06	1.26748e+06	1.21348e+06	1.27649e+06	1.20255e+06	1.34205e+06	0.0618171	0.468468	-	-	32.3	34	-
2315	Heterogeneous nuclear ribonucleoprotein H2	HNRNPH2	18993.6	14601.2	20595.8	27707.3	25638.4	17069.2	0.362004	0.991607	-	-	7.3	3	-
2316	Succinyl-CoA:3-ketoacid coenzyme A transferase 1, mitochondrial	OXCT1	2.85611e+06	2.21862e+06	2.23868e+06	2.33176e+06	2.42992e+06	2.35848e+06	-0.0287256	0.111813	-	-	39.8	19	-
2318	Eukaryotic translation initiation factor 3 subunit B	EIF3B	707818	756601	742674	709136	757726	763253	0.0147529	0.094799	-	-	33.9	24	-
2319	BH3-interacting domain death agonist;BH3-interacting domain death agonist p15;BH3-interacting domain death agonist p13;BH3-interacting domain death agonist p11	BID	9325.02	7469.14	8097.74	8369.67	7720.92	11377.7	0.127504	0.353431	-	-	14.1	3	-
2322			85069.8	79905.8	86153.8	83316.6	87019.2	77441.4	-0.0202732	0.110474	-	-	15.6	7	-
2323	Ribosomal RNA processing protein 1 homolog A	RRP1	17843	18649	21581.6	20963.5	20146.8	23414.5	0.153859	0.806488	-	-	6.5	3	-
2324	Methionine--tRNA ligase, cytoplasmic	MARS	177749	183415	181673	182505	172020	176468	-0.032123	0.236372	-	-	24.7	21	-
2325	Integrin alpha-1	ITGA1	433091	451272	445620	470019	480122	527627	0.150385	1.37312	-	-	16.6	22	-
2326	cAMP-regulated phosphoprotein 19	ARPP19	31899.6	31403.2	36285.6	29961.6	24727.8	34577.4	-0.168257	0.6718	-	-	27.1	3	-
2328	DNA polymerase epsilon subunit 2	POLE2	1325.67	3004.86	3175.38	2651.92	1257.24	2756.57	-0.153592	0.145903	-	-	6.6	4	+
2330	ATP synthase subunit epsilon-like protein, mitochondrial;ATP synthase subunit epsilon, mitochondrial	ATP5EP2;ATP5E	199277	172552	168632	186315	204981	164397	0.0382466	0.149894	-	-	45.1	3	-
2332	Histone deacetylase 4	HDAC4	12553.2	10961.5	10855.7	11791.7	13255	11274	0.0794574	0.346441	-	-	8.7	9	-
2333	Eukaryotic translation initiation factor 6	EIF6	106589	118639	111959	111603	113382	107176	-0.0206877	0.12144	-	-	13.1	3	-
2334	C-terminal-binding protein 2	CTBP2	131665	148404	138779	123647	136950	125583	-0.116892	0.855983	-	-	11	5	-
2339	3-keto-steroid reductase	HSD17B7	6964.72	9621.74	8688.71	6357	7724.36	5627.49	-0.358418	1.27631	-	-	10.5	3	-
2340	Breast cancer anti-estrogen resistance protein 1	BCAR1	26998.6	28288	27109.2	25728.4	25823.6	28645.8	-0.040494	0.227067	-	-	9.3	5	-
2341	Syntaxin-17	STX17	11116.9	12595.4	12420.1	10772.5	10109.7	10880.5	-0.1845	1.17123	-	-	12.9	4	-
2343	UPF0769 protein C21orf59	C21orf59	28918.9	31016.3	31830.6	30120.9	26210.2	27602.7	-0.129917	0.859784	-	-	13.1	4	-
2344	tRNA (guanine-N(7)-)-methyltransferase non-catalytic subunit WDR4	WDR4	120460	164523	168751	149165	108304	185058	-0.0539235	0.10035	-	-	12.4	5	-
2346	Transmembrane protein 33	TMEM33	55747	53873.8	58002.9	54824.3	54194.9	50185.7	-0.0747856	0.532208	-	-	9.7	3	-
2347	Synaptojanin-2-binding protein	SYNJ2BP	15628.1	22070.7	23838.5	20788.9	16902.3	23292.8	-0.00221621	0.0042756	-	-	25.5	4	-
2348	Gem-associated protein 4	GEMIN4	42886.2	37932.1	39111.3	38979.8	36079.3	40000.2	-0.0592027	0.338347	-	-	3.5	4	-
2351	Coronin-7	CORO7	34721.9	36093.1	34423.8	33611.3	32823.3	34703.3	-0.0574106	0.408167	-	-	8.2	7	-
2352	Nuclear pore complex protein Nup107	NUP107	94684.4	121272	110382	95678.4	97126	100253	-0.148038	0.837376	-	-	14.9	13	-
2353	Gasdermin-D	GSDMD	5709.81	6019.77	5937.48	5021.21	4203.96	6785.89	-0.170227	0.464766	-	-	7.6	3	+
2355	Selenocysteine-specific elongation factor	EEFSEC	54358.9	55997.2	55277	55373.3	56133.6	55934.3	0.0157452	0.102651	-	-	11.7	7	-
2356	Epiplakin	EPPK1	3417.77	4398.36	3929.59	4271.4	3514	3885.56	-0.00615018	0.0152291	-	-	3.6	6	+
2357	Myotrophin	MTPN	212517	205070	272998	284760	236672	223809	0.114107	0.399044	-	-	41.5	5	-
2358	Actin-related protein 2/3 complex subunit 4	ARPC4	299261	269465	259059	244366	257377	267088	-0.104847	0.736507	-	-	40.5	8	-
2361	Triosephosphate isomerase	TPI1	1.99858e+06	2.05744e+06	2.23499e+06	2.45067e+06	2.42791e+06	2.01731e+06	0.12841	0.762072	-	-	67.8	19	-
2362	Eukaryotic translation initiation factor 3 subunit E	EIF3E	281993	303149	279294	256756	236224	270060	-0.18121	1.50464	-	-	36.2	15	-
2363	Protein transport protein Sec61 subunit beta	SEC61B	68798.3	87559.2	89673.9	71861.8	85637	67982.7	-0.122898	0.455954	-	-	37.5	3	-
2364	Phosphatidylinositol 3,4,5-trisphosphate 3-phosphatase and dual-specificity protein phosphatase PTEN	PTEN	38296.9	36768.4	37471.9	34429	33416.1	37622.1	-0.0952531	0.675698	-	-	13.6	4	-
2365	Serine/threonine-protein phosphatase 4 catalytic subunit	PPP4C	36851.7	43777.6	38917.7	38661.2	40386.3	37403.1	-0.0348134	0.168321	-	-	11.1	3	-
2366	Gamma-aminobutyric acid receptor-associated protein-like 2	GABARAPL2	167155	214406	196559	173244	172364	199361	-0.08095	0.344354	-	-	29.1	4	-
2368	Myosin light polypeptide 6	MYL6	348361	444298	431063	384520	485305	358617	0.00146179	0.00376941	-	-	33.8	6	-
2370	Eukaryotic initiation factor 4A-I	EIF4A1	1.06008e+06	1.20005e+06	1.1139e+06	1.03714e+06	885808	1.17057e+06	-0.13267	0.644335	-	-	20.4	10	-
2371	40S ribosomal protein S20	RPS20	182519	143289	141173	154453	180745	150222	0.0612564	0.214939	-	-	37	6	-
2372	Synaptosomal-associated protein 25	SNAP25	7749.68	9034.98	8527.77	9364.87	10018.1	8322.07	0.128968	0.584811	-	-	18.4	3	-
2373	Ribose-phosphate pyrophosphokinase 1	PRPS1	299562	333306	314515	323810	327756	324288	0.0440724	0.318624	-	-	14.5	5	-
2374	Proteasome subunit alpha type-6	PSMA6	1.26845e+06	1.18237e+06	1.16628e+06	1.3048e+06	1.33876e+06	1.33147e+06	0.13703	1.44553	-	-	56.5	13	-
2377	Destrin	DSTN	569868	509898	534990	474654	656667	412824	-0.0909275	0.248145	-	-	43.6	11	-
2379	Ras-related protein Rab-8A	RAB8A	293168	301119	308159	278292	271237	308198	-0.0752424	0.542273	-	-	27.1	6	-
2381	Signal recognition particle 54 kDa protein	SRP54	189084	177405	176115	171747	173013	179176	-0.050018	0.379795	-	-	26.4	13	-
2383	Ras-related protein Rab-2A	RAB2A	276280	328764	315832	309261	277060	319157	-0.023016	0.0999505	-	-	30.2	7	-
2384	Ras-related protein Rab-5B	RAB5B	126694	79330	78881.1	82084.4	122937	68756	-0.0641271	0.0980307	-	-	20	3	-
2386	Ras-related protein Rab-10	RAB10	674222	640645	645781	641948	597093	648238	-0.0556202	0.440709	-	-	37	9	-
2389	NEDD8-conjugating enzyme Ubc12	UBE2M	301526	300396	286208	293867	298957	290711	-0.00717469	0.0468071	-	-	39.9	8	-
2390	Ubiquitin-conjugating enzyme E2 K	UBE2K	249189	278137	269346	261507	217066	259883	-0.113217	0.641269	-	-	40.5	9	-
2391	Ubiquitin-conjugating enzyme E2 N;Putative ubiquitin-conjugating enzyme E2 N-like	UBE2N;UBE2NL	640166	355826	390035	415979	485668	399188	-0.0465583	0.084859	-	-	32.9	5	-
2392	Ras-related protein Rab-14	RAB14	350596	366830	352759	365374	321332	376792	-0.0121324	0.0603649	-	-	79.1	17	-
2394	Actin-related protein 3	ACTR3	1.1125e+06	1.168e+06	1.06731e+06	1.18416e+06	1.13182e+06	1.17321e+06	0.0603861	0.506481	-	-	38.5	15	-
2395	Actin-related protein 2	ACTR2	470916	533533	524414	579174	558758	544469	0.139773	1.18251	-	-	30.5	11	-
2396	Alpha-centractin	ACTR1A	363485	362880	385046	352418	306212	420314	-0.0543794	0.203206	-	-	19.9	7	-
2397	COP9 signalosome complex subunit 2	COPS2	280650	317981	294879	257111	202538	252256	-0.334121	1.99878	+	-	29.1	14	-
2398	ADP-ribosylation factor 3;ADP-ribosylation factor 1	ARF3;ARF1	475577	559861	532555	492984	425035	544881	-0.104205	0.479208	-	-	29.8	6	-
2399	ATP-binding cassette sub-family E member 1	ABCE1	756066	779021	789330	770450	778516	796027	0.0128149	0.0929374	-	-	23	15	-
2400	Ras-related protein Rap-1b;Ras-related protein Rap-1b-like protein	RAP1B	181708	180109	172204	204050	158723	210522	0.0916011	0.385043	-	-	17	3	-
2401	Ras-related protein Rap-2b	RAP2B	81878.7	56651.4	71696.2	73175.6	74486.8	73929.1	0.0923318	0.325818	-	-	16.9	3	-
2402	40S ribosomal protein S3a	RPS3A	763412	715360	790507	788550	698324	824738	0.024375	0.121435	-	-	58	18	-
2404	Proteasome activator complex subunit 3	PSME3	324027	351847	350504	359760	347668	334920	0.0226908	0.143184	-	-	28	9	-
2405	60S ribosomal protein L15	RPL15	399687	370317	396950	421881	411308	464322	0.151866	1.27554	-	-	29.9	8	-
2406	Protein mago nashi homolog 2;Protein mago nashi homolog	MAGOHB;MAGOH	130643	128266	135646	128445	125209	121828	-0.0714258	0.599813	-	-	38.5	6	-
2407	60S ribosomal protein L27	RPL27	283686	323940	348069	350873	312750	355137	0.0949787	0.499139	-	-	37.5	5	-
2408	V-type proton ATPase subunit d 1	ATP6V0D1	120881	128688	130837	124405	113401	121722	-0.0817211	0.611913	-	-	16.2	6	-
2409	Pterin-4-alpha-carbinolamine dehydratase	PCBD1	105847	105665	106152	94449.1	102300	101171	-0.0934712	0.811283	-	-	29.8	3	-
2410	Transforming protein RhoA	RHOA	442102	503436	470046	428109	451810	414146	-0.128384	1.02815	-	-	18.7	4	-
2411	Rho-related GTP-binding protein RhoE	RND3	11610	12516.1	11944.2	10870.4	11113.9	12333	-0.0733901	0.377478	-	-	14.3	3	-
2412	N-alpha-acetyltransferase 20	NAA20	8624.44	11041.9	10494.5	9761.99	9726.92	10193.3	-0.0153987	0.0499491	-	-	19.7	3	-
2413	10 kDa heat shock protein, mitochondrial	HSPE1	1.21392e+06	1.1278e+06	1.01782e+06	1.14472e+06	1.13974e+06	1.00326e+06	-0.0300922	0.139316	-	-	77.5	10	-
2414	Protein transport protein Sec61 subunit alpha isoform 1	SEC61A1	136857	124437	133131	117994	110452	129307	-0.142669	1.01084	-	-	6.3	3	-
2416	Prefoldin subunit 3	VBP1	610169	532900	532915	492495	534770	472881	-0.158824	1.14652	-	-	40.1	11	-
2417	Syntaxin-binding protein 1	STXBP1	212236	209201	206736	201823	179561	217483	-0.0732924	0.432868	-	-	24.4	14	-
2418	Beta-2-microglobulin;Beta-2-microglobulin form pI 5.3	B2M	50655.6	39027.4	45120.8	44367.5	44960.5	37371.3	-0.0863026	0.330033	-	-	19.3	3	-
2419	Dolichyl-diphosphooligosaccharide--protein glycosyltransferase subunit DAD1	DAD1	58118.4	63301.8	59721	52042.2	48837	47409.7	-0.288881	2.56867	+	-	28.3	3	-
2421	Epididymal secretory protein E1	NPC2	364698	383441	358027	379030	394451	360532	0.0355041	0.242467	-	-	32.5	5	-
2422	Coatomer subunit zeta-1	COPZ1	30364.1	31063.5	29040.9	28185.2	25651.8	31733.8	-0.0852194	0.433961	-	-	30.5	4	-
2425	Ubiquitin-fold modifier 1	UFM1	5301.89	5806.63	6840.96	5367.75	5080.72	7531.29	-0.0120534	0.0243529	-	-	35.3	3	+
2426	DDB1- and CUL4-associated factor 7	DCAF7	33706.6	37590.4	37661.5	37779.2	37965.5	38167.9	0.0660527	0.431755	-	-	15.8	5	-
2427	WD repeat-containing protein 5	WDR5	58001.1	54577.3	82699.5	93918.4	84170.8	76170.8	0.400569	1.49183	+	-	16.5	4	-
2429	Nuclear transport factor 2	NUTF2	63681.8	78031.7	70802.2	70389.6	66875.2	66305.9	-0.0575885	0.2932	-	-	56.7	5	-
2430	Heterogeneous nuclear ribonucleoprotein K	HNRNPK	1.34101e+06	1.34014e+06	1.25977e+06	1.24981e+06	1.1763e+06	1.27054e+06	-0.0924891	0.850036	-	-	35.7	16	-
2431	14-3-3 protein gamma;14-3-3 protein gamma, N-terminally processed	YWHAG	1.62414e+06	1.42907e+06	1.40036e+06	1.36641e+06	1.56328e+06	1.21955e+06	-0.106416	0.507082	-	-	41.3	12	-
2432	Ras-related protein R-Ras2	RRAS2	78094.2	79029.6	74257.4	73761	75251.4	74407.3	-0.0500406	0.380076	-	-	37.7	10	-
2434	40S ribosomal protein S7	RPS7	283867	281212	296275	239079	203893	280163	-0.264082	1.40831	+	-	25.8	8	-
2435	Serine/threonine-protein phosphatase PP1-alpha catalytic subunit	PPP1CA	117453	129854	129240	117543	99044.6	135073	-0.108651	0.450676	-	-	10.9	4	-
2436	Serine/threonine-protein phosphatase PP1-beta catalytic subunit	PPP1CB	160390	183294	184287	176545	158647	177716	-0.0407537	0.207718	-	-	19.9	6	-
2437	Neuronal calcium sensor 1	NCS1	42692.8	37587.4	37880	42896.3	41786.6	47055.3	0.157525	1.07127	-	-	28.9	5	-
2438	26S protease regulatory subunit 4	PSMC1	676968	704678	743213	707399	676703	763708	0.0147465	0.0813162	-	-	43.6	20	-
2439	26S protease regulatory subunit 8	PSMC5	512630	524901	521331	510556	473412	551599	-0.0244586	0.140152	-	-	47	19	-
2440	40S ribosomal protein S8	RPS8	299542	312284	330319	318752	307376	317327	0.00297948	0.0172074	-	-	51.4	10	-
2441	40S ribosomal protein S15a	RPS15A	211214	226224	218250	210432	191875	211199	-0.096772	0.774162	-	-	43.1	6	-
2442	40S ribosomal protein S16	RPS16	654839	632154	661885	632658	586794	741566	0.0022855	0.00897884	-	-	58.9	11	-
2443	Ubiquitin-conjugating enzyme E2 G1;Ubiquitin-conjugating enzyme E2 G1, N-terminally processed	UBE2G1	44772.4	41700.4	44946.2	46110.3	44545.3	44697.3	0.0432259	0.287812	-	-	20	4	-
2444	Ubiquitin-conjugating enzyme E2 H	UBE2H	37278.6	37290.9	39591.2	36831.1	26825.9	39896.5	-0.160514	0.556739	-	-	19.7	3	-
2445	14-3-3 protein epsilon	YWHAE	2.33985e+06	2.39951e+06	2.30144e+06	2.39453e+06	2.3987e+06	2.42735e+06	0.0365628	0.334862	-	-	61.6	22	-
2446	40S ribosomal protein S14	RPS14	338379	404091	381375	384510	355581	375543	-0.0074495	0.0338934	-	-	39.7	8	-
2447	40S ribosomal protein S23	RPS23	43571.7	75195.9	69051.1	58918.4	56988.9	60773.1	-0.0496265	0.101459	-	-	21.7	4	-
2448	40S ribosomal protein S18	RPS18	491492	500753	550326	555700	545166	518730	0.0714771	0.527082	-	-	47.4	11	-
2450	40S ribosomal protein S13	RPS13	351919	298155	295348	307706	422352	200588	-0.0831605	0.137206	-	-	32.5	6	-
2451	40S ribosomal protein S11	RPS11	298630	349415	325849	295643	281327	308346	-0.135618	0.991498	-	-	39.2	9	-
2455	U6 snRNA-associated Sm-like protein LSm6	LSM6	73932.8	73114.7	74979.8	75238.9	74547.9	75449.3	0.0207586	0.143736	-	-	28.8	3	-
2456	Small nuclear ribonucleoprotein Sm D1	SNRPD1	25572.4	34043.1	32891.2	37875.2	29922.4	39981.2	0.220718	0.802745	-	-	20.2	3	-
2460	Thymosin beta-4;Hematopoietic system regulatory peptide	TMSB4X	247505	195614	335378	120240	508091	80967.3	-0.571615	0.442729	-	-	75	5	-
2461	ADP-ribosylation factor 6	ARF6	85089.9	89641.3	83660.3	80272.5	89774	80198.2	-0.0476403	0.289739	-	-	32.6	4	-
2462	26S protease regulatory subunit 10B	PSMC6	381365	410784	394026	394769	410965	352376	-0.0369026	0.20686	-	-	45.8	19	-
2465	60S ribosomal protein L7a	RPL7A	252286	247779	260735	271698	300551	252637	0.113328	0.788672	-	-	36.5	11	-
2466	DNA-directed RNA polymerase II subunit RPB7	POLR2G	24284.5	29407.5	28021.1	25210.2	22595.3	28898.6	-0.093902	0.372644	-	-	25.6	3	-
2468	Eukaryotic peptide chain release factor subunit 1	ETF1	317512	384084	372704	317341	322162	355115	-0.10805	0.612231	-	-	27.9	11	-
2471	Protein yippee-like 5	YPEL5	20490	21049.7	21563.6	20241.8	18480.2	20336	-0.0966541	0.64686	-	-	27.3	3	-
2472	40S ribosomal protein S4, X isoform;40S ribosomal protein S4, Y isoform 1	RPS4X;RPS4Y1	676758	701090	732766	687236	614466	680493	-0.0916247	0.708655	-	-	44.1	13	-
2474	Rho-related GTP-binding protein RhoB	RHOB	23732.2	26852	26783.9	23964.5	25727.2	24968.5	-0.0496479	0.267642	-	-	25	5	-
2475	60S ribosomal protein L23a	RPL23A	313774	308304	348768	346171	339573	392692	0.150753	1.03882	-	-	34	8	-
2476	40S ribosomal protein S6	RPS6	541655	509295	531458	448637	555427	442762	-0.136717	0.764307	-	-	31.3	11	-
2477	Histone H4	HIST1H4A	158485	191444	180066	187342	176201	179494	0.0390097	0.197421	-	-	43.7	5	-
2478	Ras-related protein Rab-1A	RAB1A	389534	341707	347521	306017	328453	313498	-0.184618	1.56253	-	-	27.3	5	-
2479	GTP-binding nuclear protein Ran	RAN	964493	1.05866e+06	990149	1.12332e+06	963433	1.22124e+06	0.128854	0.727158	-	-	40.7	12	-
2480	60S ribosomal protein L23	RPL23	213178	219601	229555	229760	224235	242460	0.0723648	0.574544	-	-	29.3	4	-
2481	Ras-related protein Rap-1A	RAP1A	1.85566e+06	1.34898e+06	1.37063e+06	1.50297e+06	1.54724e+06	1.45451e+06	-0.00686502	0.0202468	-	-	15.2	3	-
2484	40S ribosomal protein S24	RPS24	106048	48559.9	60485.3	84321.4	113726	71793.2	0.381413	0.683823	-	-	30.8	4	-
2485	40S ribosomal protein S25	RPS25	122354	133863	152697	151516	146543	158939	0.16559	1.02714	-	-	29.6	5	-
2488	Guanine nucleotide-binding protein G(I)/G(S)/G(T) subunit beta-1	GNB1	40115	40437.3	42127.5	43784	39127.2	38516	-0.0168516	0.0848803	-	-	17.8	6	-
2489	E3 ubiquitin-protein ligase RBX1;E3 ubiquitin-protein ligase RBX1, N-terminally processed	RBX1	11554.9	11552.4	12978.9	13374.3	16151.1	11372.4	0.167922	0.625211	-	-	25	3	-
2490	Guanine nucleotide-binding protein G(I)/G(S)/G(T) subunit beta-2	GNB2	193624	181948	178330	177889	143594	185153	-0.136548	0.690463	-	-	9.4	3	-
2491	60S ribosomal protein L30	RPL30	159688	126849	130218	138599	127557	132100	-0.0585363	0.2589	-	-	26.1	5	-
2493	60S ribosomal protein L31	RPL31	264503	275313	297822	291046	295855	308981	0.0982808	0.781117	-	-	42.4	7	-
2494	60S ribosomal protein L10a	RPL10A	224935	266189	261015	273176	249234	266379	0.0715771	0.405654	-	-	30.9	8	-
2495	60S ribosomal protein L32	RPL32	38401.1	47282.7	45822.2	50442.4	40775.7	52690.8	0.12713	0.502352	-	-	33.3	5	-
2497	60S ribosomal protein L8	RPL8	222449	202699	207574	242303	289612	185767	0.159329	0.524817	-	-	36.6	10	-
2498	Peptidyl-prolyl cis-trans isomerase A;Peptidyl-prolyl cis-trans isomerase A, N-terminally processed	PPIA	2.20795e+06	2.49005e+06	2.31102e+06	2.87102e+06	3.08856e+06	2.83676e+06	0.328442	3.07994	+	+	20	4	-
2500	Peptidyl-prolyl cis-trans isomerase FKBP1A	FKBP1A	128398	142143	122605	140038	142133	122727	0.042176	0.202038	-	-	40.7	3	-
2501	Ubiquitin-40S ribosomal protein S27a;Ubiquitin;40S ribosomal protein S27a;Ubiquitin-60S ribosomal protein L40;Ubiquitin;60S ribosomal protein L40;Polyubiquitin-B;Ubiquitin;Polyubiquitin-C;Ubiquitin	RPS27A;UBA52;UBB;UBC	1.63036e+06	1.50836e+06	1.35147e+06	1.3572e+06	1.54237e+06	1.38257e+06	-0.066522	0.351572	-	-	57.1	9	-
2502	Growth factor receptor-bound protein 2	GRB2	392781	397328	384298	379587	424787	331524	-0.055333	0.259352	-	-	51.6	12	-
2503	Transformer-2 protein homolog beta	TRA2B	49019	56769	52935.3	61949.1	63979.1	50079.9	0.143414	0.677985	-	-	19.1	3	-
2505	AP-2 complex subunit beta	AP2B1	408286	406945	397379	370278	345215	398764	-0.12443	1.01863	-	-	10.1	9	-
2509	Guanine nucleotide-binding protein G(i) subunit alpha-1	GNAI1	62405	64080.6	61469.1	55276.3	50996.2	52179.8	-0.246956	2.3898	-	-	17.8	5	-
2510	Calcineurin subunit B type 1	PPP3R1	44722.3	44594.6	46606.5	56099.8	40985.7	60652.5	0.195097	0.730639	-	-	26.5	4	-
2511	14-3-3 protein zeta/delta	YWHAZ	2.0052e+06	2.02689e+06	1.92438e+06	1.79136e+06	1.92486e+06	1.72342e+06	-0.132107	1.26285	-	-	36.7	10	-
2513	Serine/threonine-protein phosphatase 2A 55 kDa regulatory subunit B alpha isoform	PPP2R2A	381957	407076	404692	386343	376209	420949	-0.01349	0.0765531	-	-	21	10	-
2514	Small ubiquitin-related modifier 1	SUMO1	64722.2	68597.7	76065.4	70203.4	71043.7	79075.8	0.0746084	0.406845	-	-	51.5	6	-
2515	S-phase kinase-associated protein 1	SKP1	139914	137360	168861	165230	155812	193786	0.206803	1.04226	-	-	35	8	-
2516	40S ribosomal protein S21	RPS21	36497.9	31417.3	25446.9	25928	26133.8	24607.8	-0.269106	1.21185	-	-	62.7	5	-
2517	Eukaryotic translation initiation factor 5A-1;Eukaryotic translation initiation factor 5A-1-like	EIF5A;EIF5AL1	952847	838762	773425	866372	779184	755520	-0.0924494	0.484652	-	-	9.2	4	-
2518	Guanine nucleotide-binding protein subunit beta-2-like 1;Guanine nucleotide-binding protein subunit beta-2-like 1, N-terminally processed	GNB2L1	510335	428470	492246	425153	343334	519259	-0.168655	0.572552	-	-	41.3	13	-
2521	Selenoprotein W	SEPW1	80301.1	77885	83733.2	77820.5	79910.6	83909.4	-0.00173208	0.00937124	-	-	24.1	4	-
2524	Nuclease-sensitive element-binding protein 1	YBX1	793831	1.06982e+06	1.38839e+06	1.35144e+06	1.19195e+06	1.5567e+06	0.362878	1.05215	-	-	49.4	11	-
2525	Signal peptidase complex catalytic subunit SEC11A	SEC11A	52434.6	60361.5	60925.3	58652.5	47090.1	69559	-0.00177854	0.00439364	-	-	26.8	5	-
2526	Casein kinase II subunit beta	CSNK2B	109145	107726	107529	98905.9	101593	94740.1	-0.136449	1.34076	-	-	19.5	4	-
2527	Tropomyosin alpha-4 chain	TPM4	470676	393801	443695	532687	645747	421308	0.272455	1.0166	-	-	15.3	5	-
2530	Ubiquitin-conjugating enzyme E2 L3	UBE2L3	201722	225209	230034	200643	366081	158516	0.0519791	0.072008	-	-	23	5	-
2531	Elongation factor 1-alpha 1;Putative elongation factor 1-alpha-like 3	EEF1A1;EEF1A1P5	2.37533e+06	1.84148e+06	1.78011e+06	1.89079e+06	1.96953e+06	1.96124e+06	-0.0307849	0.110867	-	-	28.8	14	-
2536	Casein kinase II subunit alpha;Casein kinase II subunit alpha 3	CSNK2A1;CSNK2A3	68915.6	110348	108537	101670	93220	119204	0.150962	0.368616	-	-	26.9	9	-
2537	Platelet-activating factor acetylhydrolase IB subunit beta	PAFAH1B2	149806	98687.5	130028	154117	146839	130481	0.206415	0.722045	-	-	17.5	3	-
2541	Coxsackievirus and adenovirus receptor	CXADR	98218.3	106289	101572	103359	102882	107419	0.0357822	0.245208	-	-	31.8	12	-
2543	Immunoglobulin-binding protein 1	IGBP1	27885.5	33747.6	32463.2	28440.5	30952.4	28566.4	-0.0935967	0.490272	-	-	25.7	7	-
2544	Tyrosine-protein phosphatase non-receptor type substrate 1;Signal-regulatory protein beta-1;Signal-regulatory protein beta-1 isoform 3	SIRPA;SIRPB1	40997	44510.1	47695	42535.5	46785.6	40983	-0.0312442	0.144982	-	-	10.3	6	-
2545	Phosphoserine phosphatase	PSPH	27147.9	26189.8	42842.9	30481.7	22320.4	34675.8	-0.122888	0.231696	-	-	20	4	-
2547	Eukaryotic translation initiation factor 4 gamma 2	EIF4G2	210883	184972	206706	196372	184554	182043	-0.0964744	0.682437	-	-	17.3	15	-
2548	Ribonuclease P protein subunit p38	RPP38	45478	55688.7	58802.1	56904.9	56587.9	63704.5	0.154008	0.746145	-	-	17	5	-
2549	Ribonuclease P protein subunit p30	RPP30	59801.1	70581.3	69939.1	66108.4	56994.6	83890.3	0.0328677	0.0873199	-	-	17.1	5	-
2550	General transcription factor II-I	GTF2I	411623	451643	469367	430384	402011	458081	-0.0462554	0.259817	-	-	27	25	-
2551	Phosphatidylinositol 5-phosphate 4-kinase type-2 beta	PIP4K2B	71471.3	86841.7	92100.4	76941.4	67168.2	87954.8	-0.11022	0.399984	-	-	11.1	4	-
2552	Contactin-associated protein 1	CNTNAP1	37276.6	42924.4	44025.2	43476	39676.1	46032.4	0.0575786	0.268984	-	-	9.2	11	-
2553	SRSF protein kinase 2;SRSF protein kinase 2 N-terminal;SRSF protein kinase 2 C-terminal	SRPK2	13770.9	15674.5	18803.8	18408.8	17032.1	19978.4	0.208678	0.894773	-	-	8.3	5	-
2554	T-complex protein 1 subunit beta	CCT2	926949	949030	931800	832543	766489	913485	-0.163931	1.31419	-	-	47.3	22	-
2557	mRNA export factor	RAE1	260595	291281	279892	271391	284772	274620	-0.00048969	0.00264307	-	-	39.7	11	-
2558	Glutathione S-transferase omega-1	GSTO1	861953	1.01947e+06	1.05294e+06	959606	757974	1.07874e+06	-0.0792821	0.249173	-	-	42.3	15	-
2560	DNA-dependent protein kinase catalytic subunit	PRKDC	1.62585e+06	1.41862e+06	1.44266e+06	1.4189e+06	1.32349e+06	1.51808e+06	-0.0743458	0.452314	-	-	19.6	79	-
2561	Disintegrin and metalloproteinase domain-containing protein 17	ADAM17	32743.4	35961.4	36299.6	34664.1	32528.4	36923.8	-0.0126389	0.0582832	-	-	17.5	12	-
2562	Microtubule-associated protein 1A;MAP1A heavy chain;MAP1 light chain LC2	MAP1A	34094.5	38192.3	41509.9	44090.2	38270	48349.1	0.197962	0.993804	-	-	3.1	8	-
2563	Interferon-induced 35 kDa protein	IFI35	21358.9	22515.8	24328.4	26393.5	22598.1	22900.3	0.0744437	0.367335	-	-	17.1	5	-
2564	Nucleobindin-2;Nesfatin-1	NUCB2	40820.6	35250	43862.6	43116.1	53249.9	49450.4	0.282359	1.52594	+	-	17.4	7	-
2565	Brain acid soluble protein 1	BASP1	1.56852e+06	1.11424e+06	1.45534e+06	1.01823e+06	1.48147e+06	1.14655e+06	-0.18547	0.549782	-	-	92.5	20	-
2568	TATA element modulatory factor	TMF1	98463.9	101143	102031	109770	107941	101034	0.0788263	0.639953	-	-	15.6	15	-
2569	28S ribosomal protein S22, mitochondrial	MRPS22	104605	91362.7	95758.2	95833.9	97450.5	97106.6	-0.00436679	0.0222653	-	-	29.2	11	-
2570	28S ribosomal protein S25, mitochondrial	MRPS25	50968.3	55185.2	54303.2	51285.9	46331.2	53373.1	-0.0894193	0.572983	-	-	34.7	6	-
2571	28S ribosomal protein S10, mitochondrial	MRPS10	12945	13361.2	12663.6	11977.9	10911.5	14657.2	-0.0644321	0.228741	-	-	14.9	3	-
2572	28S ribosomal protein S35, mitochondrial	MRPS35	57096.1	60676	62336.2	56198.6	51149.8	55131.3	-0.148817	1.21353	-	-	16.4	5	-
2573	28S ribosomal protein S5, mitochondrial	MRPS5	106118	122387	128701	124165	111301	146456	0.0920137	0.356811	-	-	26.5	13	-
2574	28S ribosomal protein S36, mitochondrial	MRPS36	41622.4	53478.9	47528.4	42917.4	52308.7	38046.3	-0.102916	0.33794	-	-	40.8	3	-
2575	28S ribosomal protein S11, mitochondrial	MRPS11	20159.2	18685.2	18369.8	19039.3	18831.5	18411.7	-0.0226398	0.117466	-	-	42.8	5	-
2576	28S ribosomal protein S15, mitochondrial	MRPS15	107170	115453	117646	110413	117868	113714	0.00793927	0.0438669	-	-	21.8	7	-
2578	28S ribosomal protein S34, mitochondrial	MRPS34	19994.8	27686.1	27217	27466.4	25525.8	28700.8	0.139139	0.507639	-	-	24.8	5	-
2580	28S ribosomal protein S9, mitochondrial	MRPS9	232792	241589	241897	239050	244462	249463	0.0332516	0.254	-	-	33.1	15	-
2581	High mobility group nucleosome-binding domain-containing protein 5	HMGN5	120661	84395.7	123343	112265	91657.3	135739	0.0510621	0.107145	-	-	43.3	12	-
2582	SAP domain-containing ribonucleoprotein	SARNP	82937	86807.5	86433.1	80215.9	99264.2	78926.7	0.0047511	0.0173561	-	-	30.5	6	-
2583	Serine beta-lactamase-like protein LACTB, mitochondrial	LACTB	23233.1	28833.7	27624	26999	24038.6	28993.8	0.00804756	0.0261016	-	-	9	6	-
2584	U7 snRNA-associated Sm-like protein LSm11	LSM11	17153.5	17255.2	16953	19485.6	20114.4	20917.8	0.2361	2.03618	-	-	8.3	3	-
2585	Conserved oligomeric Golgi complex subunit 7	COG7	15351.4	16845.2	16719.5	15394.4	15011.3	14705.9	-0.115797	0.779729	-	-	8.8	7	-
2586	60S ribosomal protein L24	RPL24	475507	342009	378132	387696	472495	375141	0.0534251	0.156298	-	-	29.9	6	-
2587	Thioredoxin-like protein 4A	TXNL4A	29187.5	40824.2	41688.5	39084.4	33489.6	46462.9	0.0973219	0.247731	-	-	38.7	5	-
2591	ADP-ribosylation factor 5	ARF5	120129	138606	119692	117975	119386	118337	-0.0859633	0.569806	-	-	30	5	-
2592	Enhancer of rudimentary homolog	ERH	63014.3	66190.9	68552.2	71473.1	90855.5	71017.8	0.229879	1.26772	-	-	32.7	5	-
2593	Rho-related GTP-binding protein RhoG	RHOG	72858.4	81879.5	71597.4	61565.2	67116.7	66083.8	-0.215141	1.68999	-	-	33.5	6	-
2594	60S ribosomal protein L19	RPL19	427369	342029	364433	401132	504148	346187	0.131409	0.42967	-	-	27	8	-
2595	Small EDRK-rich factor 2	SERF2	213499	218777	238365	217745	248442	279666	0.147462	0.791547	-	-	40	3	-
2596	Serine/arginine-rich splicing factor 3	SRSF3	205581	209221	321040	278944	342313	213495	0.187335	0.402251	-	-	21	4	-
2598	Forkhead box protein K1	FOXK1	144574	140345	129390	138426	148777	127233	-0.000921463	0.00400395	-	-	17.7	13	-
2599	Vacuolar fusion protein CCZ1 homolog;Vacuolar fusion protein CCZ1 homolog B	CCZ1;CCZ1B	27404.5	35472.1	28108	27251.4	21821.1	34512.9	-0.137627	0.356838	-	-	12	6	-
2600	Disabled homolog 2	DAB2	170853	122256	123613	142841	175552	129741	0.111147	0.311797	-	-	20.5	13	-
2601	Very low-density lipoprotein receptor	VLDLR	18301	19968.4	19610	18540.3	17655.5	19120.5	-0.0651139	0.387316	-	-	8.8	7	-
2602	Basement membrane-specific heparan sulfate proteoglycan core protein;Endorepellin;LG3 peptide	HSPG2	131886	84124.4	90217.6	96708.2	120885	94163.6	0.0457391	0.09884	-	-	4	15	-
2603	E3 ubiquitin-protein ligase XIAP	XIAP	34642.7	34585.7	34031.7	33835.9	32978	34472.7	-0.0280321	0.181473	-	-	11.9	5	-
2604	Ephrin-B1	EFNB1	19505.8	23765.9	22924.6	24427	23172.8	23085.5	0.0994016	0.518601	-	-	26.9	5	-
2606	RNA-binding protein 10	RBM10	55674.9	61001.6	65605.8	68720.7	64956.5	76737.9	0.20682	1.32187	-	-	12.8	11	-
2608	Calcium-transporting ATPase type 2C member 1	ATP2C1	186458	168703	169191	163858	158828	167508	-0.0959485	0.765142	-	-	18	14	-
2609	Probable phospholipid-transporting ATPase IH	ATP11A	12735.6	13268.7	13106.6	12969.3	12021.7	14046.8	-0.00540413	0.0217017	-	-	4.8	6	-
2610	Cytochrome c	CYCS	119588	125010	123463	127783	112924	131338	0.0127118	0.0630466	-	-	39	5	-
2612	Transcription factor A, mitochondrial	TFAM	82048	100701	93707.8	82784	75021.4	75504.4	-0.241145	1.60281	-	-	27.6	8	-
2613	Phosphatidylinositol transfer protein alpha isoform	PITPNA	411443	494362	443904	417956	426467	426185	-0.0830819	0.534602	-	-	52.2	15	-
2614	Phosphate carrier protein, mitochondrial	SLC25A3	559004	475460	465636	471286	480084	458779	-0.0845648	0.510904	-	-	19.9	8	-
2615	Vigilin	HDLBP	898455	910412	876055	927629	904231	954881	0.0535242	0.480833	-	-	30.4	42	-
2616	Transcription initiation factor IIB	GTF2B	69479.8	69860.8	70001	69412.6	66334.9	71204	-0.0171764	0.108611	-	-	29.4	9	-
2617	Cyclin-dependent kinase 6	CDK6	64958.7	63044.6	63111.4	59028.7	60434.8	66586.3	-0.0405915	0.247466	-	-	36.8	9	-
2618	Cyclin-dependent-like kinase 5	CDK5	121753	132346	133121	132735	114222	151978	0.0344129	0.126371	-	-	39.4	11	-
2619	Cyclin-dependent kinase 16	CDK16	60255.2	64103.7	65430.2	65234.1	58314.7	69837.2	0.0240106	0.111026	-	-	10.5	5	-
2620	Cyclin-dependent kinase 17	CDK17	4180.98	4991.35	4749.25	4930.99	4111.65	4960.28	0.00701571	0.0190667	-	-	6.7	3	+
2621	Transcriptional activator protein Pur-alpha	PURA	136075	122066	119522	121027	137465	118072	-0.00509044	0.021275	-	-	12.7	5	-
2623	Clathrin heavy chain 1	CLTC	3.47189e+06	3.58167e+06	3.34709e+06	3.36986e+06	3.35688e+06	3.41744e+06	-0.0355117	0.30847	-	-	27.1	44	-
2624	Heat shock factor protein 1	HSF1	29465.1	35347.4	34977.5	33334.9	30881.8	32003.6	-0.0483401	0.225025	-	-	12.3	5	-
2625	Nuclear factor NF-kappa-B p100 subunit;Nuclear factor NF-kappa-B p52 subunit	NFKB2	91009.1	91447.1	86159.7	92391.5	88239.1	93259.1	0.0281528	0.185689	-	-	10	8	-
2626	Peptidyl-prolyl cis-trans isomerase FKBP3	FKBP3	399466	469370	441500	505307	411547	628593	0.219711	0.797236	-	-	34.4	9	-
2627	Receptor expression-enhancing protein 5	REEP5	381646	348822	372804	328339	392952	306844	-0.108699	0.550466	-	-	25.4	8	-
2628	Sorbitol dehydrogenase	SORD	1.27546e+06	1.13705e+06	1.1591e+06	1.20422e+06	1.24808e+06	1.19109e+06	0.030259	0.198363	-	-	35.3	13	-
2631	Beta-1,4 N-acetylgalactosaminyltransferase 1	B4GALNT1	7457.43	9040.71	8071.99	7536.75	7938.65	7638.35	-0.0839804	0.369248	-	-	7.3	3	-
2632	Splicing factor U2AF 35 kDa subunit;Splicing factor U2AF 26 kDa subunit	U2AF1;U2AF1L4	75725.9	79821.4	89576.1	104079	102643	92830.6	0.291032	2.11737	+	-	18.3	4	-
2633	Spectrin beta chain, non-erythrocytic 1	SPTBN1	780360	825055	811560	932187	890800	984650	0.215335	2.20863	-	-	29.7	62	-
2634	Nucleolysin TIAR	TIAL1	68826.4	76325.4	81750.6	84343.5	84307.3	77209.7	0.118121	0.746203	-	-	19.6	6	-
2635	Protein SET;Protein SETSIP	SET;SETSIP	755094	711220	824171	749270	705464	761465	-0.0456865	0.27831	-	-	10.3	3	-
2636	Serine/arginine-rich splicing factor 2	SRSF2	394114	401810	434056	461075	440470	477705	0.165718	1.53293	-	-	29	7	-
2637	Forkhead box protein K2	FOXK2	10496.5	11355.4	12488	12360.8	12297.5	13478.7	0.153664	0.85382	-	-	5.3	4	-
2639	N-acetylgalactosamine kinase	GALK2	57893.9	46637.5	45421.1	44558.5	48178.3	40160	-0.169474	0.787338	-	-	9.4	5	-
2640	AMP deaminase 2	AMPD2	359787	356690	342572	369453	360545	383033	0.0716065	0.634513	-	-	22.2	20	-
2642	Fatty acid-binding protein, epidermal	FABP5	792117	827819	859482	795393	815581	804395	-0.0370318	0.289303	-	-	76.3	13	-
2643	Adenylyl cyclase-associated protein 1	CAP1	1.49646e+06	1.4358e+06	1.4276e+06	1.39654e+06	1.4368e+06	1.36765e+06	-0.0535274	0.486603	-	-	43.5	24	-
2644	Hydroxymethylglutaryl-CoA synthase, cytoplasmic	HMGCS1	512870	535583	574731	573358	479416	637088	0.0498722	0.192858	-	-	36.7	17	-
2645	Interferon-induced transmembrane protein 3;Interferon-induced transmembrane protein 1;Interferon-induced transmembrane protein 2	IFITM3;IFITM1;IFITM2	68197	63921.8	84449.6	72301.3	68249.7	69377	-0.0349348	0.12881	-	-	31.6	3	-
2646	Large neutral amino acids transporter small subunit 1	SLC7A5	332125	367865	339558	320537	309161	334243	-0.10827	0.895928	-	-	13	6	-
2647	Protein Dr1	DR1	21814.9	18496.2	21074.7	24810	26759	25790.5	0.336575	2.40915	+	-	16.5	3	-
2649	Exosome component 10	EXOSC10	88475.5	95317	97861.5	101977	92750.3	104819	0.0881983	0.587425	-	-	22.9	17	-
2650	OTU domain-containing protein 4	OTUD4	10053.6	11306.2	10639.1	10662.2	10634.7	11818.8	0.049392	0.224443	-	-	5.6	4	-
2651	ATP-dependent 6-phosphofructokinase, platelet type	PFKP	511938	526599	549607	559318	583663	506734	0.0529853	0.337673	-	-	31.8	22	-
2652	RNA-binding protein EWS	EWSR1	66881	62391.4	72861.6	90287.8	58551.5	100878	0.270225	0.751244	-	-	12.9	6	-
2654	Inositol polyphosphate 5-phosphatase OCRL-1	OCRL	60934.7	73776.9	67476.6	67537.4	60591.3	75268.4	0.00734048	0.0250603	-	-	12	11	-
2657	Tyrosine-protein kinase transmembrane receptor ROR2	ROR2	55914.4	59618.9	57536.9	54329.1	48088.6	58555.8	-0.108749	0.644739	-	-	10.2	8	-
2658	Transgelin	TAGLN	518012	473510	516811	468877	392647	501338	-0.152597	0.84668	-	-	58.7	13	-
2662	N-acylethanolamine-hydrolyzing acid amidase;N-acylethanolamine-hydrolyzing acid amidase subunit alpha;N-acylethanolamine-hydrolyzing acid amidase subunit beta	NAAA	13470.2	20577.4	20080	19690	19161.7	20144.5	0.14983	0.442154	-	-	10.9	4	-
2663	Dihydroorotate dehydrogenase (quinone), mitochondrial	DHODH	82225.4	83863.1	81324.6	81058.5	82491.7	81607.4	-0.0131338	0.0866972	-	-	40.5	15	-
2665	2-oxoglutarate dehydrogenase, mitochondrial	OGDH	736763	763575	727608	755671	772378	762872	0.0404587	0.347578	-	-	29.5	29	-
2667	Centromere-associated protein E	CENPE	23516.7	28684.9	19792.6	17606.5	19399.4	21266.9	-0.292736	1.17982	-	-	1.3	3	-
2668	Kinesin-like protein KIF23	KIF23	7939.91	6331.39	7999.06	9154.41	6596.55	10637.2	0.225249	0.600763	-	-	4.4	4	-
2669	Methylmalonate-semialdehyde dehydrogenase [acylating], mitochondrial	ALDH6A1	85395.5	94660.8	94313.5	100864	111311	86921.2	0.118724	0.592639	-	-	22.4	11	-
2670	D-beta-hydroxybutyrate dehydrogenase, mitochondrial	BDH1	84256	70941.1	68976.3	69525.9	84182.2	61757	-0.0632781	0.204739	-	-	16	6	-
2671	Collagen alpha-1(VII) chain	COL7A1	156230	193785	205559	204491	199846	220932	0.178946	0.910404	-	-	11	24	-
2672	Desmoglein-1	DSG1	9523.66	9860.4	11789.6	17188.1	38356.9	11997.6	0.945609	1.51377	+	-	8.3	6	-
2673	Transcription factor Sp3	SP3	28463.8	31307.7	40077.1	32270.6	33806.5	37322.7	0.0630489	0.19871	-	-	9.2	4	-
2674	Desmocollin-2	DSC2	28677.3	21541.1	23769.7	24634.3	27832	23709.6	0.0489207	0.164153	-	-	3.7	3	-
2675	60S ribosomal protein L18a	RPL18A	218620	227892	216025	213080	211310	214246	-0.0526512	0.443281	-	-	29.5	6	-
2676	Dual specificity mitogen-activated protein kinase kinase 1	MAP2K1	61011.9	67564.6	62593.6	64356	59095.6	62127.2	-0.0423409	0.256856	-	-	13.2	7	-
2677	Peptidyl-prolyl cis-trans isomerase FKBP4;Peptidyl-prolyl cis-trans isomerase FKBP4, N-terminally processed	FKBP4	1.31856e+06	1.32104e+06	1.32623e+06	1.26295e+06	1.35776e+06	1.40373e+06	0.0197754	0.133249	-	-	62.1	33	-
2678	Procollagen-lysine,2-oxoglutarate 5-dioxygenase 1	PLOD1	214010	195263	205968	197409	199912	200546	-0.0403427	0.292071	-	-	21.3	15	-
2679	Nucleobindin-1	NUCB1	273073	324553	269665	246343	359342	297153	0.0461092	0.128958	-	-	33.4	14	-
2680	60S ribosomal protein L6	RPL6	555696	537583	563197	572341	571798	575148	0.0539635	0.493717	-	-	23.6	10	-
2682	A-kinase anchor protein 12	AKAP12	587007	575890	612297	624548	640640	590149	0.0633357	0.517247	-	-	29.9	48	-
2683	Mitochondrial 2-oxoglutarate/malate carrier protein	SLC25A11	98443.8	91774.7	96412.7	90504.7	84977.4	94128.7	-0.0889718	0.675619	-	-	14.6	5	-
2684	Dystonin	DST	625693	695463	695819	692322	602267	789140	0.0399949	0.156019	-	-	11.3	80	-
2686	Protein ENL	MLLT1	37050.1	33096.5	38472.7	36237	38579.3	37727.8	0.0536437	0.296893	-	-	10	5	-
2687	Guanine nucleotide-binding protein subunit alpha-12	GNA12	5216.7	6811.63	7309.21	6402.01	5830.33	7750.8	0.0518649	0.122779	-	-	7.1	3	+
2690	Aminoacylase-1	ACY1	184494	187625	194135	187265	189584	179398	-0.0257995	0.179433	-	-	27.6	10	-
2691	Tumor necrosis factor alpha-induced protein 2	TNFAIP2	14053.5	13429.5	12327.3	11608.4	11765.8	12284.3	-0.157202	1.01247	-	-	6.9	4	-
2693	Lamin-B2	LMNB2	84019.5	93380.6	91959.7	86341.6	90997.7	88893.1	-0.01563	0.0874801	-	-	19	13	-
2694	6-pyruvoyl tetrahydrobiopterin synthase	PTS	6312.06	8822.34	8131.06	7208.82	8362.38	6812.66	-0.0469402	0.122107	-	-	24.8	4	-
2696	Mevalonate kinase	MVK	68145.9	65481.5	65097	64185.2	53172.5	65679.6	-0.124645	0.702713	-	-	13.4	5	-
2697	DNA excision repair protein ERCC-6	ERCC6	8887.03	9736.7	10656.1	11854.1	9954.1	10328.3	0.13413	0.608452	-	-	2.8	4	-
2698	Antigen peptide transporter 1	TAP1	117353	115815	108187	107409	101336	107874	-0.108204	0.910604	-	-	9.5	6	-
2699	Antigen peptide transporter 2	TAP2	17972.3	17359.7	18414.7	17457.8	16239.8	20209	-0.00132248	0.00471257	-	-	7	5	-
2700	CCAAT/enhancer-binding protein zeta	CEBPZ	2272.9	3162.13	2919.55	2959.69	2520.5	2625.39	-0.0331622	0.0750851	-	-	3.1	3	+
2701	Transcription factor p65	RELA	257187	267143	261713	266967	260727	283887	0.0453683	0.33916	-	-	24.2	12	-
2702	UBX domain-containing protein 1	UBXN1	212537	207573	198175	201958	214431	186211	-0.0388661	0.228147	-	-	36	10	-
2703	1,4-alpha-glucan-branching enzyme	GBE1	170673	205583	201997	173810	159793	197531	-0.123166	0.588559	-	-	21.7	15	-
2706	Copper-transporting ATPase 1	ATP7A	90906.9	93143.4	95122.6	87999	87158.5	90540.3	-0.0713147	0.609115	-	-	10.3	12	-
2707	Neurogenic locus notch homolog protein 2;Notch 2 extracellular truncation;Notch 2 intracellular domain	NOTCH2	82399.8	84498.2	80495.4	78404	88870	77881.5	-0.015522	0.079387	-	-	5.6	10	-
2708	Transducin-like enhancer protein 1	TLE1	12994.1	12055.8	11727.7	12094	14007.1	12242	0.0582628	0.264423	-	-	4.4	3	-
2709	Transducin-like enhancer protein 3	TLE3	97136.9	111655	117337	111296	104552	133137	0.0945792	0.393252	-	-	16.8	9	-
2710	Lactoylglutathione lyase	GLO1	92808.2	108359	122864	149338	130660	138130	0.37507	2.13274	+	-	28.4	6	-
2713	Single-stranded DNA-binding protein, mitochondrial	SSBP1	261336	273625	255218	247188	257377	247125	-0.0717008	0.615626	-	-	41.9	6	-
2714	Proto-oncogene c-Rel	REL	127286	142375	139866	141910	135680	137876	0.0222497	0.130325	-	-	30.5	16	-
2715	14-3-3 protein eta	YWHAH	414249	433224	424448	380220	378672	371481	-0.170041	1.9463	-	-	33.3	9	-
2717	Cleavage stimulation factor subunit 1	CSTF1	175263	214577	219019	208167	202757	224095	0.06651	0.30247	-	-	27.4	10	-
2718	Ubiquitin-protein ligase E3A	UBE3A	125742	132828	133002	127246	120904	128736	-0.0551939	0.418422	-	-	20	14	-
2719	Dynamin-1	DNM1	48900.7	52210.7	54712.3	51217.8	44557.7	57962.3	-0.0262104	0.0957858	-	-	9.8	8	-
2720	Tyrosine-protein phosphatase non-receptor type 12	PTPN12	114868	119483	111580	115403	118441	111132	-0.00390743	0.0223876	-	-	19	15	-
2721	Focal adhesion kinase 1	PTK2	93249.2	98780.9	97645	96257.1	104295	98699.8	0.0465554	0.326067	-	-	15.4	16	-
2722	Protein kinase C zeta type	PRKCZ	639.555	877.873	1022.91	653.857	568.705	966.845	-0.225246	0.349895	-	-	9.5	3	+
2723	Serine/arginine-rich splicing factor 11	SRSF11	113695	118649	123174	131689	125028	138934	0.153739	1.32366	-	-	9.3	5	-
2724	Elongation factor 1-alpha 2	EEF1A2	145196	141219	140635	130681	135680	153660	-0.0272926	0.143312	-	-	17.5	8	-
2725	Protein kinase C delta type;Protein kinase C delta type regulatory subunit;Protein kinase C delta type catalytic subunit	PRKCD	86537.1	93352.4	91305.2	92733.1	93440.5	92347.2	0.0391654	0.280154	-	-	19.1	14	-
2731	Tyrosine-protein phosphatase non-receptor type 11	PTPN11	226087	234263	234055	224088	231928	232516	-0.0122608	0.0827841	-	-	30.5	19	-
2732	3-ketodihydrosphingosine reductase	KDSR	69853.7	82327.6	80413.6	72494.2	70240	70489.9	-0.121859	0.827513	-	-	13.9	5	-
2733	Amidophosphoribosyltransferase	PPAT	264654	302948	307021	302006	258150	328435	0.0189596	0.0683324	-	-	32.5	17	-
2734	Glutamine--fructose-6-phosphate aminotransferase [isomerizing] 1	GFPT1	202083	220496	210907	203378	183370	220783	-0.0635845	0.350756	-	-	27.2	16	-
2735	Exosome complex component RRP45	EXOSC9	79724.8	93118.3	99673.4	93227.4	89001.8	102122	0.0651697	0.289266	-	-	13.4	6	-
2736	Proteasome activator complex subunit 1	PSME1	167937	159217	171914	191593	233818	196515	0.312491	2.20511	+	-	46.8	11	-
2737	Recombining binding protein suppressor of hairless	RBPJ	42881.2	57980.9	57361.3	58775.4	48889.5	60999.5	0.0991775	0.317686	-	-	13.1	6	-
2738	Tyrosine-protein kinase receptor TYRO3	TYRO3	57820.7	57635.2	53011.1	53439.5	50125.6	57917.8	-0.062456	0.360919	-	-	6.3	5	-
2740	GA-binding protein alpha chain	GABPA	102841	102862	105873	97389.6	92483	100315	-0.103269	0.912694	-	-	16.1	7	-
2741	E3 ubiquitin-protein ligase RING1	RING1	15378.5	16465.3	16751.4	14290.8	12740.4	18776.6	-0.10373	0.324932	-	-	7.4	3	-
2742	DNA repair protein RAD51 homolog 1	RAD51	47140.7	50800.8	53099.9	51802.3	47185.6	56464.3	0.039388	0.183638	-	-	36.8	9	-
2743	Fragile X mental retardation protein 1	FMR1	55546.6	54562.2	61334.4	65414.5	65607.5	69767.4	0.229243	1.95006	-	-	9.7	6	-
2744	Peroxiredoxin-1	PRDX1	2.22619e+06	2.28696e+06	2.2301e+06	2.18579e+06	2.2138e+06	2.25332e+06	-0.0194581	0.159771	-	-	52.8	15	-
2745	60S ribosomal protein L18	RPL18	169651	194338	204451	204165	192820	208406	0.0944984	0.564583	-	-	36.5	5	-
2746	Complement component 1 Q subcomponent-binding protein, mitochondrial	C1QBP	34786	55540	51546.4	45901.1	34906.2	44111.2	-0.164916	0.412553	-	-	14.9	3	-
2747	Cytoskeleton-associated protein 4	CKAP4	900600	922119	924706	915757	966487	916860	0.0265279	0.206133	-	-	50	31	-
2748	Tight junction protein ZO-1	TJP1	270958	279916	283544	299712	278778	314968	0.0970886	0.780597	-	-	15.9	24	-
2750	KH domain-containing, RNA-binding, signal transduction-associated protein 1	KHDRBS1	406732	247879	289660	317850	384447	309986	0.125084	0.313763	-	-	13.9	7	-
2751	Apoptosis regulator BAX	BAX	184484	188650	209271	193973	199197	167487	-0.0568283	0.281548	-	-	34.1	4	-
2754	DNA polymerase epsilon catalytic subunit A	POLE	3181.64	3673.52	3264.08	4144.43	3316.51	4111.74	0.188992	0.698548	-	-	3.7	8	+
2758	Prolow-density lipoprotein receptor-related protein 1;Low-density lipoprotein receptor-related protein 1 85 kDa subunit;Low-density lipoprotein receptor-related protein 1 515 kDa subunit;Low-density lipoprotein receptor-related protein 1 intracellular domain	LRP1	492735	534729	497933	518455	535868	505009	0.0322778	0.225254	-	-	14.1	53	-
2759	Serine/arginine-rich splicing factor 1	SRSF1	179212	188721	241478	225710	225370	236641	0.186553	0.914972	-	-	31	9	-
2760	Rho GTPase-activating protein 1	ARHGAP1	293859	300215	278765	286775	293373	271288	-0.0358959	0.245677	-	-	28.9	15	-
2761	Serine/arginine-rich splicing factor 4	SRSF4	109415	98592	116469	107562	130698	110180	0.100656	0.490057	-	-	7.1	4	-
2763	Serine/threonine-protein phosphatase 2B catalytic subunit alpha isoform	PPP3CA	357933	398444	400781	394155	391310	372856	0.00293919	0.0154982	-	-	17	10	-
2764	ATP-dependent RNA helicase A	DHX9	661223	616076	631803	648608	644458	683530	0.0502396	0.400345	-	-	23.1	27	-
2765	Quinone oxidoreductase	CRYZ	253499	237760	242386	228167	210985	244163	-0.104572	0.767414	-	-	39.2	12	-
2767	Sodium-dependent phosphate transporter 2	SLC20A2	14732	16527.6	15522.2	14922.3	14923.5	15232.7	-0.051982	0.285309	-	-	4.9	3	-
2768	Golgin subfamily A member 3	GOLGA3	422327	488704	531418	547121	527439	633967	0.246034	1.38353	-	-	34.6	44	-
2769	Golgin subfamily A member 2	GOLGA2	172828	185123	193167	191430	186959	185513	0.0344647	0.225445	-	-	26.8	25	-
2770	Galectin-3-binding protein	LGALS3BP	169761	139551	135666	136631	146801	134649	-0.0836638	0.404532	-	-	15.6	9	-
2771	Peroxisomal bifunctional enzyme;Enoyl-CoA hydratase/3,2-trans-enoyl-CoA isomerase;3-hydroxyacyl-CoA dehydrogenase	EHHADH	23498.7	26067.2	23154.1	22117.1	24840.4	25497.5	-0.00595956	0.0240074	-	-	7.6	5	-
2772	Lactadherin;Lactadherin short form;Medin	MFGE8	8966.41	10229.9	11003.3	9371.11	8789.83	9962.34	-0.0995266	0.4321	-	-	14	4	-
2776	Pseudouridine-5-phosphatase	HDHD1	106298	117031	112877	106843	93372.7	100309	-0.162917	1.26415	-	-	16.3	4	-
2777	Leukocyte surface antigen CD47	CD47	64973.7	79217.5	73659.8	70841.6	66009.4	78778.5	-0.0138271	0.0511485	-	-	9.6	3	-
2778	Peptidyl-prolyl cis-trans isomerase D	PPID	310537	285493	287246	291785	276802	295260	-0.0315868	0.208182	-	-	35.4	15	-
2779	FACT complex subunit SSRP1	SSRP1	134371	151951	153476	163224	153903	158452	0.115026	0.853475	-	-	18.3	13	-
2780	Calmodulin-regulated spectrin-associated protein 2	CAMSAP2	37828.9	37499.9	38648.3	39083.5	32527.4	42080	-0.01181	0.0425184	-	-	7.3	9	-
2783	Protein VAC14 homolog	VAC14	58372.9	60566.5	58502.8	56398.2	52892.9	58736.7	-0.0797801	0.592929	-	-	11.6	9	-
2784	tRNA (cytosine(34)-C(5))-methyltransferase	NSUN2	1.19939e+06	1.22769e+06	1.28671e+06	1.32965e+06	1.18556e+06	1.39812e+06	0.0727217	0.470934	-	-	45.1	32	-
2787	Nuclear cap-binding protein subunit 1	NCBP1	301897	314062	302023	277572	258331	299978	-0.137608	1.10541	-	-	18.9	14	-
2788	Alpha-1,6-mannosylglycoprotein 6-beta-N-acetylglucosaminyltransferase A	MGAT5	19980.8	23166	22802.9	21012.5	18708.3	26851.6	3.10101e-05	7.76256e-05	-	-	5.1	3	-
2789	Histone acetyltransferase p300	EP300	56159	63790.2	64256.9	66434.7	57469	72503.1	0.088687	0.402406	-	-	4.5	8	-
2790	Neuroblast differentiation-associated protein AHNAK	AHNAK	5.07779e+06	5.13344e+06	5.21949e+06	5.88195e+06	5.72351e+06	4.66311e+06	0.0688174	0.346874	-	-	51.2	196	-
2791	F-BAR domain only protein 2	FCHO2	88179.8	87390.3	85346.6	84907.8	84474.3	91183.5	-0.0026909	0.0151607	-	-	11.7	9	-
2792	Elongator complex protein 6	ELP6	89436.6	102882	90476.1	83530.6	90146.3	88061.6	-0.109411	0.746564	-	-	14.3	4	-
2793	Heat shock 70 kDa protein 14	HSPA14	98285.5	84281.2	86789.3	87684.2	86136.2	93552.1	-0.00833315	0.038058	-	-	10	5	-
2794	Secernin-3	SCRN3	48272.3	47026.4	47125.3	47399.2	46203.3	50937.8	0.020143	0.116952	-	-	18	7	-
2795	Fanconi anemia-associated protein of 100 kDa	FAAP100	4084.96	4724.05	4249.07	3678.88	2943.66	5062.89	-0.193551	0.460794	-	-	5.6	4	+
2797	Alpha-1,6-mannosyl-glycoprotein 2-beta-N-acetylglucosaminyltransferase	MGAT2	29964.2	34676.2	33002	34688.1	33118.3	28840.4	-0.0165254	0.0638489	-	-	19	8	-
2798	Polypeptide N-acetylgalactosaminyltransferase 2;Polypeptide N-acetylgalactosaminyltransferase 2 soluble form	GALNT2	622286	693855	663681	664481	719257	590646	-0.00722398	0.0305192	-	-	35.6	25	-
2799	Polypeptide N-acetylgalactosaminyltransferase 1;Polypeptide N-acetylgalactosaminyltransferase 1 soluble form	GALNT1	183091	219873	206197	191842	183017	205465	-0.0674871	0.359638	-	-	21.3	11	-
2800	AP-1 complex subunit beta-1	AP1B1	256636	222777	204302	213378	229065	211146	-0.0595385	0.283204	-	-	10.6	9	-
2801	Cleavage and polyadenylation specificity factor subunit 1	CPSF1	45082.1	49261.3	47023.5	42682.3	40141.9	48561.8	-0.109275	0.63155	-	-	5.8	8	-
2802	Bone marrow stromal antigen 2	BST2	37811.8	43283.2	46067.7	46512.4	43356.9	41452.7	0.0496485	0.226629	-	-	19.6	4	-
2803	Mitochondrial-processing peptidase subunit alpha	PMPCA	388381	388958	371796	352476	334094	377173	-0.112864	0.950839	-	-	36	18	-
2804	CMP-N-acetylneuraminate-beta-galactosamide-alpha-2,3-sialyltransferase 1	ST3GAL1	13305.8	16329.7	16253.5	15299.4	11927.2	16115	-0.0880601	0.272433	-	-	14.4	4	-
2806	Secernin-1	SCRN1	395036	403157	360422	384251	404531	342061	-0.0368192	0.184458	-	-	30	13	-
2807	WASH complex subunit strumpellin	KIAA0196	95906.1	102038	101602	97514.3	93402.3	101030	-0.0372413	0.248041	-	-	12.9	15	-
2808	Nuclear pore complex protein Nup160	NUP160	182369	189193	177352	167505	159678	175347	-0.12792	1.14015	-	-	9.7	13	-
[truncated: 2,955 more rows]
