# Supplementary material for: Proteome-Wide Monitoring of Drug Action in Living Cells Using a Novel Label-Free Solvent-Based Shift Assay
Source: Mol Cell Proteomics. 2025 Nov 5;24(12):101444. doi: 10.1016/j.mcpro.2025.101444 (PMC12802111; doi:10.1016/j.mcpro.2025.101444)
Supplement: Supplementary Dataset S15 [file mmc16.xlsx]

## Sheet: Info
Supplementary Table 12: Solvent Proteome Profiling In Cells (SPICE) on HeLa cells treated with Cyclosporine A
Columns A-C: ID, protein name and gene name of proteins identified by MaxQuant
Columns D-I: Normalized protein quantification results per treatment and replicate
Columns J-K: Fold-change and p-values generated by limma
Columns L, M, P: Flags for proteins, which pass the fold-change and significance cut-offs, are known targets of the used compound or are amongst the lowest 5 percent identified proteins
Columns N-O: Number of unique peptides and resulting sequence coverage for each identified protein

## Sheet: Sheet1
id	protein	gene	DMSO_1	DMSO_2	DMSO_3	CyclosporineA_1	CyclosporineA_2	CyclosporineA_3	log2_foldchange	-log10_pvalue	significant	known target	Unique sequence coverage [%]	Unique peptides	lowest_5_percent
0	Diphosphoinositol polyphosphate phosphohydrolase 2;Diphosphoinositol polyphosphate phosphohydrolase 3-beta;Diphosphoinositol polyphosphate phosphohydrolase 3-alpha	NUDT4;NUDT11;NUDT10	53368	63763.7	56731.6	61317.2	50048.3	57478.2	-0.0434115	0.169058	-	-	23.2	4	-
1		LINC00493	3050.34	3397.54	2512.38	3177.51	2514.02	1856.9	-0.270576	0.690795	-	-	34.7	3	+
2			178247	208073	207651	215887	171662	203002	-0.011263	0.0378691	-	-	32.8	9	-
5	RNA-binding protein 47	RBM47	14040.9	13865.5	13693.9	14056.9	14777.6	15274.1	0.0837006	0.507822	-	-	9	4	-
8	Ubiquitin-like modifier-activating enzyme 6	UBA6	394013	439870	430154	456176	416255	420572	0.0330792	0.170514	-	-	25.4	26	-
9	Extended synaptotagmin-2	ESYT2	45937.6	39757.9	39711.7	37201.5	38395.2	38944.2	-0.127595	0.799751	-	-	11.3	9	-
10	UHRF1-binding protein 1-like	UHRF1BP1L	4446.11	4271.59	4309.44	3751.6	3635.46	3597.33	-0.246084	1.5105	-	-	3.3	5	+
11	Shootin-1	KIAA1598	387748	446335	417195	408379	522558	443275	0.129912	0.64142	-	-	47.7	30	-
16	Acetolactate synthase-like protein	ILVBL	94433.2	98931.3	102595	103080	101184	103267	0.0560966	0.340238	-	-	13.8	9	-
19	SH3 and PX domain-containing protein 2B	SH3PXD2B	138534	126703	126723	138639	137873	142912	0.0988107	0.668052	-	-	19.2	16	-
20	Neuroblastoma-amplified sequence	NBAS	7954.83	7420.82	7297.99	7546.07	7228.49	6267.95	-0.111166	0.520558	-	-	3.2	7	-
25	tRNA wybutosine-synthesizing protein 5	TYW5	143205	153381	144046	157246	141079	157324	0.0471745	0.249638	-	-	23.2	7	-
27	von Willebrand factor A domain-containing protein 8	VWA8	107462	97001.8	100258	98166.8	95580.9	94732.1	-0.0778674	0.490234	-	-	15.9	27	-
28	Protein strawberry notch homolog 1	SBNO1	30438.3	28660.9	28181.5	25298.3	25291.8	23186.5	-0.242909	1.92761	-	-	8.1	9	-
31	WD repeat-containing protein 91	WDR91	28780.4	26181.7	29321.6	26835.5	29333.3	28833.5	0.0129398	0.0571324	-	-	17.1	13	-
35	CCR4-NOT transcription complex subunit 1	CNOT1	102430	94486.7	99761.2	100025	95680.6	102771	0.00890589	0.0421696	-	-	12.2	28	-
37	Phosphoglycolate phosphatase	PGP	194225	243619	226452	230446	192943	206904	-0.0733325	0.304341	-	-	32.4	10	-
38	UPF0600 protein C5orf51	C5orf51	37495.8	42630.1	38558.5	35232	42132.3	30736.9	-0.144623	0.61713	-	-	9.2	4	-
39	RCC1 domain-containing protein 1	RCCD1	83577.8	83799.7	78631.6	79432	73898	72935.2	-0.121101	0.849719	-	-	16.5	7	-
43	Structural maintenance of chromosomes flexible hinge domain-containing protein 1	SMCHD1	15152.5	14442.2	15551.8	15417.3	18203.3	17569.6	0.178303	1.11747	-	-	3.8	7	-
45	Protein unc-119 homolog B	UNC119B	51739.2	53648.3	51131.5	52702.8	49648.3	52516.3	-0.0155385	0.0786935	-	-	26.3	6	-
51	Small nuclear ribonucleoprotein G;Putative small nuclear ribonucleoprotein G-like protein 15	SNRPG;SNRPGP15	38720.7	37614.9	36934.4	33097.1	38038	52036.5	0.0947647	0.279851	-	-	34.2	3	-
53	MIF4G domain-containing protein	MIF4GD	19131.8	19553.2	20487.6	20539.1	16827.3	17377.9	-0.117233	0.613365	-	-	19.8	4	-
56	Rab GTPase-activating protein 1-like, isoform 10;Rab GTPase-activating protein 1-like	RABGAP1L	21490.3	20540.9	20548.4	19719.1	22170.4	18725.7	-0.0493206	0.235102	-	-	13	4	-
58	Putative WAS protein family homolog 3;WAS protein family homolog 2;WAS protein family homolog 6;WAS protein family homolog 1	WASH3P;WASH2P;WASH6P;WASH1	16103.7	16455.5	16829.5	14443.6	15842.1	16282.2	-0.0864861	0.499917	-	-	13.2	5	-
158	Nascent polypeptide-associated complex subunit alpha;Nascent polypeptide-associated complex subunit alpha, muscle-specific form	NACA	461200	427369	435318	493540	463793	457424	0.0957457	0.681084	-	-	28.8	5	-
4485	ATP-binding cassette sub-family F member 1	ABCF1	106760	93997.8	118309	139443	162034	170568	0.566231	3.3388	+	-	25.3	19	-
160		SLC35A4	45490.5	49886.2	46303	48777	45066.5	44358.6	-0.0359471	0.182013	-	-	23.3	3	-
162		SMCR7L	10358.3	11194.8	9840.85	10753.7	9158.12	7154.17	-0.231884	0.878458	-	-	28.6	3	-
163	Deoxyribonuclease-2-alpha	DNASE2	69653.1	58901	63998.2	69766.3	62502.4	51042	-0.0794624	0.284484	-	-	10.8	3	-
164	Alkyldihydroxyacetonephosphate synthase, peroxisomal	AGPS	479533	472603	491491	516818	484331	473052	0.029409	0.167471	-	-	37.5	19	-
165	Kinesin-like protein KIF2A	KIF2A	44267.7	41857	40190.6	41307.8	40604.7	40794.1	-0.0407201	0.226352	-	-	12.1	9	-
166	ATP-dependent RNA helicase DDX39A	DDX39A	125484	112427	109308	101972	108491	93653.8	-0.191243	1.24103	-	-	6.6	3	-
167	PDZ and LIM domain protein 1	PDLIM1	96051	73713.3	70552	70818.5	68362.5	75172.4	-0.152293	0.65533	-	-	40.1	10	-
168	Cytosolic acyl coenzyme A thioester hydrolase	ACOT7	592347	574165	532739	565098	521591	501954	-0.0974554	0.628548	-	-	39.9	13	-
171	Synaptosomal-associated protein 23	SNAP23	115280	132759	120810	107760	129029	93385.3	-0.169968	0.742439	-	-	43.1	9	-
173	AH receptor-interacting protein	AIP	80059.5	89124.2	92815.5	86084	88005.9	73255.3	-0.084993	0.397029	-	-	27.9	8	-
174	GTP-binding protein 1	GTPBP1	35440	30235.2	31767.7	31395.5	32064.9	27735.8	-0.0952895	0.48405	-	-	15.1	10	-
176	Syntaxin-binding protein 3	STXBP3	96505	90983.9	90893.8	84705.7	81923.9	83476	-0.154098	1.23491	-	-	19.9	12	-
6529	ATP-binding cassette sub-family F member 2	ABCF2	117676	103158	110898	133253	163367	155193	0.442483	2.957	+	-	21.8	15	-
179	Ras-related protein Rab-27B	RAB27B	65875.3	68254.1	67062	68877.5	59426.8	59983	-0.0988164	0.585692	-	-	39.4	7	-
180	AP-3 complex subunit beta-1	AP3B1	104976	95380.6	104974	95478.1	106812	93387.2	-0.0474187	0.231614	-	-	17.2	19	-
181	Rho-related GTP-binding protein RhoD	RHOD	13833.4	13383.7	13668.5	10935.9	12321.8	11466.2	-0.237271	1.74708	-	-	20.5	3	-
182	Galectin-8	LGALS8	44507.2	34988	36434.3	36933.6	32900.4	26597.3	-0.270627	1.14821	-	-	18	5	-
6201	ATP-binding cassette sub-family F member 3	ABCF3	117335	103118	93670.1	92235.7	80358.6	68282.7	-0.387694	1.96535	+	-	19.5	13	-
186	26S proteasome non-ATPase regulatory subunit 11	PSMD11	600787	591435	607876	602265	547645	622679	-0.0242406	0.127402	-	-	34.6	15	-
187	26S proteasome non-ATPase regulatory subunit 12	PSMD12	507629	507082	492908	505456	465167	519217	-0.0185467	0.0968206	-	-	36.2	17	-
188	26S proteasome non-ATPase regulatory subunit 9	PSMD9	213841	219117	195481	211349	181208	187140	-0.117956	0.689178	-	-	52	12	-
191	Membrane-associated progesterone receptor component 1	PGRMC1	128331	143873	155771	153833	128917	109641	-0.134496	0.507072	-	-	41	10	-
192	Transcription elongation factor SPT5	SUPT5H	312933	300546	307451	314759	318094	307243	0.0297605	0.175135	-	-	21.8	22	-
194	DNA fragmentation factor subunit alpha	DFFA	57131.8	63250.9	57214.5	62728.5	55180.7	47995.1	-0.105195	0.4691	-	-	11.8	3	-
197	Huntingtin-interacting protein 1	HIP1	9803.86	9313.88	11253.8	11651.4	12501.9	11720.2	0.244121	1.51454	-	-	7.3	7	-
198	Chloride intracellular channel protein 1	CLIC1	313324	352574	345976	364378	334317	244895	-0.119146	0.39845	-	-	44.4	10	-
199	Eukaryotic translation initiation factor 3 subunit F	EIF3F	152958	133976	119655	113620	129090	128997	-0.124693	0.591598	-	-	13.4	5	-
200	Pyruvate dehydrogenase protein X component, mitochondrial	PDHX	85335.9	86444.5	83962.4	82492.3	90905.4	81355.6	-0.00726796	0.0333192	-	-	20	11	-
201	Dynactin subunit 6	DCTN6	94346	98308.7	85596.5	101159	85928.7	98625.5	0.0369407	0.157204	-	-	26.3	4	-
202	Acetyl-coenzyme A transporter 1	SLC33A1	23999.2	22669.9	22090.4	23003.5	27296.8	24093.4	0.11068	0.620059	-	-	9.7	5	-
203	Neural Wiskott-Aldrich syndrome protein	WASL	39907.5	35934.8	42713.7	41782.1	36377	34657.6	-0.0725528	0.319172	-	-	14.9	8	-
204	Importin-5	IPO5	986861	1.21885e+06	1.13226e+06	1.28242e+06	1.27889e+06	1.31624e+06	0.221514	1.61411	-	-	27	26	-
205	DNA-directed RNA polymerase, mitochondrial	POLRMT	33463.4	35827.1	37608.8	34470.9	34329.3	34161.3	-0.052506	0.295355	-	-	9.8	11	-
206	Eukaryotic elongation factor 2 kinase	EEF2K	48633.9	50394	46728.2	44413.5	46958.4	47587.4	-0.0688478	0.423326	-	-	15.6	10	-
207	Histone deacetylase complex subunit SAP18	SAP18	39651.9	35243.5	41921.9	39437.3	45875.6	51413.7	0.22233	1.13444	-	-	26.8	6	-
208	Echinoderm microtubule-associated protein-like 1	EML1	14555.1	16000.5	15898	16432	17025.7	15599.1	0.0790647	0.442756	-	-	4	3	-
5949	Actin-related protein 5	ACTR5	26108.2	24150.4	18989.2	21687.8	15906.2	16669.5	-0.352679	1.42439	+	-	8.6	4	-
212	RNA 3-terminal phosphate cyclase	RTCA	16197.9	14389.3	15313.8	16420.4	13361.9	15731.4	-0.0161273	0.0580407	-	-	8.7	3	-
213	Phosphatidylinositol 4-phosphate 3-kinase C2 domain-containing subunit alpha	PIK3C2A	24151.6	23320.4	24012.1	25398.3	23937.2	26669.3	0.0872319	0.546157	-	-	8.5	13	-
215	Phosphatidylinositol 3-kinase regulatory subunit beta	PIK3R2	2669.05	1933.87	2435.03	2575.11	1886.28	2214.23	-0.0749241	0.179252	-	-	4.5	3	+
216	Golgi integral membrane protein 4	GOLIM4	99392.8	93849.2	92482.4	96943	89506	84657.4	-0.0773024	0.443013	-	-	26.9	17	-
217	Beta-mannosidase	MANBA	99323.6	100914	100047	102588	107605	107364	0.0803752	0.553227	-	-	12.4	10	-
219	Agrin;Agrin N-terminal 110 kDa subunit;Agrin C-terminal 110 kDa subunit;Agrin C-terminal 90 kDa fragment;Agrin C-terminal 22 kDa fragment	AGRN	110008	103986	109946	114066	116765	118779	0.110323	0.80941	-	-	17.6	26	-
220	Procollagen-lysine,2-oxoglutarate 5-dioxygenase 2	PLOD2	457973	428856	428089	463617	437007	433660	0.0211634	0.113685	-	-	19.1	13	-
221	Homeobox protein Meis1;Homeobox protein Meis2	MEIS1;MEIS2	4059.21	4320.18	4686.79	4290.58	4152.88	4933.71	0.032355	0.107748	-	-	8.7	3	+
222	Exocyst complex component 5	EXOC5	25405.5	24898.7	25425.5	25001.7	23441.6	25456.8	-0.0361145	0.19501	-	-	16.7	11	-
226	26S proteasome non-ATPase regulatory subunit 14	PSMD14	140439	147435	139490	136040	135074	197008	0.108618	0.352427	-	-	20.6	8	-
227	Myc box-dependent-interacting protein 1	BIN1	138735	182123	167931	176539	180740	119119	-0.0529331	0.12412	-	-	27.1	8	-
230	Pescadillo homolog	PES1	233908	213570	227688	217789	259727	226581	0.0574161	0.2793	-	-	18.9	10	-
235	Membrane-associated phosphatidylinositol transfer protein 1	PITPNM1	21383.1	19454.4	18550.8	18902.7	18262.3	18099	-0.101559	0.602646	-	-	6.4	7	-
237	Nucleolar protein 56	NOP56	41675.6	35248.4	41489.6	37678.5	41097.3	41108.4	0.020902	0.0852625	-	-	14.8	8	-
238	ATP-dependent RNA helicase DDX3X;ATP-dependent RNA helicase DDX3Y	DDX3X;DDX3Y	231151	179270	203773	208365	240909	235533	0.161867	0.80884	-	-	31.6	21	-
239	Ribonuclease T2	RNASET2	2301.89	2495.85	2132.7	1961.64	2194.35	1506.48	-0.306	1.05917	-	-	19.5	4	+
240	Podocalyxin	PODXL	221669	270706	232203	234010	226141	240574	-0.0434147	0.195969	-	-	14.8	8	-
4978	AarF domain-containing protein kinase 4	ADCK4	10412.4	11149.9	11030	8547.21	8261.49	7551.69	-0.421298	3.03316	+	-	7.9	3	-
242	Pirin	PIR	756081	838686	775331	850764	773929	863195	0.0697209	0.426862	-	-	36.9	10	-
244	Importin subunit alpha-3	KPNA4	196079	193966	175899	184105	205817	194156	0.0457091	0.233893	-	-	7.9	4	-
245	E3 ubiquitin-protein ligase TRIM38	TRIM38	40415.7	32944.8	32838.9	34739.8	36304.8	36200	0.0207874	0.0798929	-	-	5.8	3	-
248	Serine/threonine-protein phosphatase 6 catalytic subunit;Serine/threonine-protein phosphatase 6 catalytic subunit, N-terminally processed	PPP6C	206283	209280	196412	198379	178979	182839	-0.128438	0.914616	-	-	33.4	11	-
251	Lysosomal alpha-mannosidase;Lysosomal alpha-mannosidase A peptide;Lysosomal alpha-mannosidase B peptide;Lysosomal alpha-mannosidase C peptide;Lysosomal alpha-mannosidase D peptide;Lysosomal alpha-mannosidase E peptide	MAN2B1	155244	123571	159487	146053	177504	108512	-0.0403672	0.0885421	-	-	12.4	11	-
253	Ubiquitin-conjugating enzyme E2 C	UBE2C	17900.9	17038.1	20613.2	19548.5	15561.2	9080.75	-0.39549	0.921116	-	-	20.7	3	-
255	Pyridoxal kinase	PDXK	419843	447841	426671	455212	393977	425632	-0.023903	0.116859	-	-	29.7	8	-
256	Acyl-CoA desaturase	SCD	80035.5	73486.9	64722.1	62786.5	70993.3	64539.1	-0.13469	0.713627	-	-	15.9	5	-
259	AT-rich interactive domain-containing protein 1A	ARID1A	12585.5	12311.2	11416.8	13119.9	13058.6	13016.4	0.111401	0.700218	-	-	3.4	6	-
260	Transmembrane protein 194A	TMEM194A	56332.9	59858.8	54801.8	54229.3	65729.6	66626.5	0.120649	0.62345	-	-	9.7	4	-
262	Thioredoxin domain-containing protein 9	TXNDC9	104545	118692	95924.9	116112	89620	95021.1	-0.0891979	0.336944	-	-	25	5	-
265	Cytochrome c oxidase subunit 7A-related protein, mitochondrial	COX7A2L	33879.4	37206.9	37448.8	36796.9	33695.3	31140.7	-0.0966531	0.524659	-	-	16.7	3	-
266	Ubiquitin domain-containing protein UBFD1	UBFD1	204730	212353	199419	214055	207588	210417	0.0363255	0.211617	-	-	16.8	6	-
268	Citron Rho-interacting kinase	CIT	13471.6	13010.5	14420.8	15317.2	15916.4	16144	0.212974	1.586	-	-	5	11	-
269	Coatomer subunit epsilon	COPE	14511	17242.6	14952.4	18702.6	11383.4	16757.1	-0.0228523	0.0487253	-	-	13.7	4	-
270	AP-3 complex subunit delta-1	AP3D1	53055.3	52266.6	57098.1	49377.3	56911.9	53859.2	-0.0216859	0.0974203	-	-	15.4	14	-
271	Copper chaperone for superoxide dismutase	CCS	41417	43037.2	44934.1	48953	31707.6	30152.1	-0.258378	0.848533	-	-	10.2	3	-
272	Actin-binding LIM protein 1	ABLIM1	16206	12975.6	13273.7	12621.4	16757.1	20864.6	0.22027	0.653625	-	-	7.4	5	-
273	Putative segment polarity protein dishevelled homolog DVL1P1;Segment polarity protein dishevelled homolog DVL-1	DVL1P1;DVL1	3588.71	2752.25	2902.69	3544.54	2771.91	2722.2	-0.0334049	0.0813242	-	-	6	3	+
275	Chromodomain-helicase-DNA-binding protein 1	CHD1	9677.57	9078.93	9770.08	8808.21	7639.75	7732.1	-0.240767	1.5364	-	-	4	7	-
276	Golgi SNAP receptor complex member 2	GOSR2	14461.9	14750.5	12228.8	15047.5	12565	13278.2	-0.0184351	0.062757	-	-	20.5	4	-
278	Torsin-1B	TOR1B	52282.5	58831.2	50424.8	51262	47282.1	54471.2	-0.0774546	0.386975	-	-	14.9	5	-
280	Disintegrin and metalloproteinase domain-containing protein 10	ADAM10	76829	67624.6	72759.2	72103	76028.1	66882.4	-0.0147032	0.0628477	-	-	23.8	15	-
569	Adenylate cyclase type 9	ADCY9	41718.7	43098.1	41184.9	34327.1	31732.1	31829.7	-0.364923	3.15242	+	-	7.3	9	-
286	Inositol monophosphatase 2	IMPA2	95493.7	110601	109764	104804	88301	176115	0.163822	0.340886	-	-	28	8	-
287	Dual specificity mitogen-activated protein kinase kinase 7	MAP2K7	14129.1	12701.3	13304.1	12889.4	12396.1	12876.3	-0.0715735	0.395209	-	-	7.6	3	-
288	Acyl-coenzyme A thioesterase 8	ACOT8	100275	89136.2	86106.8	85460.5	101273	104416	0.0772247	0.339142	-	-	23.2	5	-
289	CDP-diacylglycerol--inositol 3-phosphatidyltransferase	CDIPT	41631.5	44830	39727.9	44858.4	44546.4	45250	0.095437	0.617519	-	-	13.1	3	-
290	Programmed cell death protein 5	PDCD5	31715.3	37032.3	30003	34040.4	32915.7	35340.7	0.0560959	0.251579	-	-	33.6	4	-
291	Protein arginine N-methyltransferase 5;Protein arginine N-methyltransferase 5, N-terminally processed	PRMT5	887399	870471	833974	880857	838291	842234	-0.016934	0.0974717	-	-	30.4	19	-
292	Na(+)/H(+) exchange regulatory cofactor NHE-RF1	SLC9A3R1	402844	452281	441717	431568	403767	291449	-0.221402	0.875634	-	-	54.7	20	-
293	Serine/threonine-protein kinase Chk1	CHEK1	17306.5	15325.1	15870.7	15263.6	14640.2	13509.8	-0.159848	0.997696	-	-	7.6	3	-
295	Fucose-1-phosphate guanylyltransferase	FPGT	82771.9	71640.2	69703.5	68456.8	76323.2	69318.1	-0.0635309	0.300554	-	-	15.7	8	-
296	Tripeptidyl-peptidase 1	TPP1	89522.7	97923.6	78640.7	89975.8	93138.3	75988.8	-0.0381627	0.135395	-	-	12.1	5	-
6904	Adenylate kinase isoenzyme 6	AK6	39772.2	38788.1	39792.7	35565.1	36292.5	25527.8	-0.299224	1.37589	+	-	16.6	3	-
299	Kinetochore protein NDC80 homolog	NDC80	38631.5	38711.3	35320.5	36836.2	35854.9	33393.5	-0.0867256	0.519936	-	-	21.3	15	-
301	Transportin-2	TNPO2	12178.5	11245.7	11572.7	12556.2	12489.7	12276.9	0.0935494	0.570388	-	-	5.4	3	-
303	DNA-directed RNA polymerase III subunit RPC1	POLR3A	88111.4	73006	77410.6	78535.2	79655.3	71298.4	-0.0529646	0.237766	-	-	16.3	21	-
304	Tetraspanin-4	TSPAN4	48151.8	75408.4	64238.1	60097.9	51584.1	67811.7	-0.0499898	0.11911	-	-	6.7	3	-
305	Proteasome subunit alpha type-7	PSMA7	524799	529520	512297	580256	521021	556594	0.0804085	0.552247	-	-	16.1	4	-
307	Secretory carrier-associated membrane protein 3	SCAMP3	278773	289312	264876	277922	250608	281698	-0.0409253	0.212046	-	-	29.7	9	-
308	Phytanoyl-CoA dioxygenase, peroxisomal	PHYH	25577.9	27353.9	26608.1	25747.6	27361.9	28602.9	0.0380835	0.197073	-	-	16.9	6	-
309	5-oxoprolinase	OPLAH	40895.8	42249	42908.1	42879	41238.8	38463.5	-0.041454	0.222826	-	-	14.1	13	-
310	Interferon-induced protein with tetratricopeptide repeats 3	IFIT3	8409.9	10183.1	8913.41	10424.1	8445.29	10236.2	0.0798099	0.298662	-	-	13.1	5	-
313	Tax1-binding protein 3	TAX1BP3	15469.2	17423.2	18094.1	19310	15085.9	17402.3	0.0186321	0.0619062	-	-	45.2	4	-
1876	Acidic leucine-rich nuclear phosphoprotein 32 family member A	ANP32A	244954	279266	246297	204391	214712	165469	-0.404752	2.3787	+	-	19.7	7	-
315	Inhibitor of nuclear factor kappa-B kinase subunit beta	IKBKB	47368.9	46058.1	43702.9	43464.9	41749.7	40378.6	-0.12664	0.908513	-	-	15.5	10	-
316	Mitochondrial import inner membrane translocase subunit Tim23;Putative mitochondrial import inner membrane translocase subunit Tim23B	TIMM23;TIMM23B	109787	118024	107749	118854	114526	105710	0.0145078	0.065547	-	-	18.2	4	-
4790	Acidic leucine-rich nuclear phosphoprotein 32 family member B	ANP32B	142875	180816	149888	132807	122078	97555.1	-0.430583	2.09555	+	-	20.5	5	-
318	Peripheral plasma membrane protein CASK	CASK	101658	89300.8	97663.3	90913.7	90874.9	94327.2	-0.0620301	0.349672	-	-	20.3	17	-
319	Phospholipase D2	PLD2	5430.92	4585.86	4728.41	5267.6	4167.03	4408.91	-0.0943861	0.335133	-	-	5.3	5	-
320	Cytochrome b-c1 complex subunit 8	UQCRQ	113857	151794	145241	129636	117986	116268	-0.16575	0.760757	-	-	45.1	5	-
322	Hepatocyte growth factor-regulated tyrosine kinase substrate	HGS	177436	197946	191643	203569	235881	198973	0.168442	1.04822	-	-	15.4	15	-
324	Ras-related protein Rab-7L1	RAB29	35284.6	31894.3	29983.7	28986.4	32281.6	25256.3	-0.171261	0.857851	-	-	25.6	5	-
325	Calmegin	CLGN	51217	51633.1	46651.3	50967.2	51714.3	50629.4	0.0377586	0.202297	-	-	4.4	3	-
326	Down syndrome critical region protein 3	DSCR3	18267.8	13638.1	15601.4	14173	14357.2	13843.6	-0.154825	0.728473	-	-	13.8	3	-
327	Protein phosphatase 1 regulatory subunit 12A	PPP1R12A	158982	114901	129547	109859	136397	111879	-0.165774	0.637046	-	-	20.5	23	-
328	Very long-chain acyl-CoA synthetase	SLC27A2	7293.78	6546.97	5611.4	6190.22	6627.51	6366.33	-0.0123107	0.0383207	-	-	10.6	6	-
329	Cyclin-G-associated kinase	GAK	59307.9	56527.6	52298.9	52274	58317.4	52303.1	-0.0456806	0.222705	-	-	13.2	15	-
285	Apoptotic protease-activating factor 1	APAF1	21909.3	23267.5	19922.7	15260.1	16065	15484.3	-0.473263	3.54368	+	-	4.3	5	-
332	Exportin-1	XPO1	438166	491978	433404	415927	429292	454689	-0.0675379	0.386927	-	-	16.8	17	-
333	TATA-binding protein-associated factor 172	BTAF1	13734.2	12803	13150.2	13595.1	12238.3	12210.7	-0.0622339	0.318556	-	-	5.1	8	-
334	Rho guanine nucleotide exchange factor 10	ARHGEF10	26348.7	26177.7	24215.6	23448.4	22600.9	23145.6	-0.148467	1.10089	-	-	5.7	7	-
335	Zinc finger protein 609	ZNF609	13015.5	11187.8	12251.1	11821.1	12272.9	11404.9	-0.0361874	0.158971	-	-	10.1	9	-
5519	Apolipoprotein O	APOO	23563.2	24575.4	24979	21962	18989	19578.2	-0.275017	2.05386	+	-	23.2	4	-
337	Protein transport protein Sec16A	SEC16A	106920	91110.6	113257	111807	113966	113952	0.132072	0.738741	-	-	12	24	-
338	Plexin-B2	PLXNB2	379860	378224	381575	381609	381214	365172	-0.0151341	0.0839418	-	-	16.1	26	-
340	Tectonin beta-propeller repeat-containing protein 2	TECPR2	11415.7	10116.3	10324.3	10931.4	11208.4	11315.4	0.0725315	0.378769	-	-	4.5	5	-
4385	ADP-ribosylation factor GTPase-activating protein 1	ARFGAP1	139928	164964	150982	128233	113223	124627	-0.315215	2.24574	+	-	29.8	9	-
342	Histone-lysine N-methyltransferase SETD1A	SETD1A	7216	7063.06	7672.31	7529.99	6908.92	7083.52	-0.0285264	0.120184	-	-	3.2	5	-
343	Synaptojanin-2	SYNJ2	44824	42478.5	42579.1	41950	43461.5	47906.6	0.0358283	0.177996	-	-	11.3	13	-
344	Synemin	SYNM	16558.8	14842.2	16209.9	15069.8	13969.5	15951.3	-0.0821874	0.428618	-	-	6	8	-
345	Kinesin-like protein KIF3B;Kinesin-like protein KIF3B, N-terminally processed	KIF3B	47522.3	39525.4	42033.3	42064.3	38519.4	39133.9	-0.105439	0.575429	-	-	15.1	11	-
346	Phosphoribosylformylglycinamidine synthase	PFAS	1.75261e+06	1.93577e+06	1.79038e+06	1.88652e+06	1.55398e+06	1.88289e+06	-0.0460088	0.215476	-	-	24.7	35	-
347	Serine/threonine-protein kinase DCLK1	DCLK1	14122.1	15544.6	13446.8	15715.6	13204.1	13439.7	-0.0273121	0.102991	-	-	4.7	3	-
349	Serine/threonine-protein phosphatase 6 regulatory ankyrin repeat subunit A	ANKRD28	16038.6	16496.4	15441.4	15350.3	14504.8	15152.4	-0.0920511	0.578456	-	-	4.3	3	-
351	Mitochondrial ribonuclease P protein 3	KIAA0391	21836.1	19301.8	20341.8	21763.7	21655.4	21178.9	0.0731273	0.422119	-	-	8.2	4	-
352	Inhibitor of nuclear factor kappa-B kinase subunit alpha	CHUK	28867.6	28213.9	26787.3	24718.6	25152.4	24617	-0.170489	1.36039	-	-	10.1	7	-
354	Niemann-Pick C1 protein	NPC1	124071	125376	112487	116925	137476	123810	0.0619002	0.303744	-	-	6	7	-
355	Sphingolipid delta(4)-desaturase DES1	DEGS1	7416.07	8360.42	5793.14	7353.93	8413.13	5972.51	0.0136408	0.0295066	-	-	11.1	3	-
356	Secretory carrier-associated membrane protein 1	SCAMP1	35616.4	35884	39653	40697.7	33379.8	34702.4	-0.0347852	0.141181	-	-	20.7	5	-
357	Secretory carrier-associated membrane protein 2	SCAMP2	19472.6	20578.8	21533.5	21543.1	18246	18768.5	-0.075356	0.37139	-	-	10.6	4	-
358	Actin-related protein 2/3 complex subunit 1B	ARPC1B	118959	116786	108508	116853	105753	126963	0.0192231	0.0796544	-	-	38.2	12	-
359	Actin-related protein 2/3 complex subunit 2	ARPC2	568030	454386	430387	454033	487456	480166	-0.0213072	0.0747614	-	-	40.7	15	-
360	Actin-related protein 2/3 complex subunit 3	ARPC3	95870.6	111319	98623.1	109323	94368.8	106615	0.0211763	0.0853721	-	-	23.6	5	-
7050	Brefeldin A-inhibited guanine nucleotide-exchange protein 2	ARFGEF2	275535	195023	214303	180863	206418	151719	-0.341224	1.38814	+	-	7.5	12	-
364	Phospholipid scramblase 1	PLSCR1	58631.3	57576.1	55107.5	47316.6	55644.8	42573.9	-0.24361	1.4121	-	-	12.7	3	-
367	Membrane-associated progesterone receptor component 2	PGRMC2	207366	249994	237013	241737	208087	212383	-0.067249	0.30273	-	-	37.7	9	-
369	Centrin-3	CETN3	3366.79	2849.03	2096.86	3022.54	3000.39	2525.05	0.062384	0.13625	-	-	19.2	3	+
370	Prefoldin subunit 6	PFDN6	28140.9	27191.3	26387.4	23393	23281.8	30816.7	-0.0888911	0.346611	-	-	19.4	5	-
371	NF-kappa-B-repressing factor	NKRF	20032.9	17950	18564.9	19661.9	21555.7	20066.7	0.116448	0.724712	-	-	10.9	7	-
372	Dihydroxyacetone phosphate acyltransferase	GNPAT	24615.7	24408.8	24961.8	24514.9	22337.3	22674.6	-0.0908362	0.58583	-	-	11.8	7	-
373	Laminin subunit alpha-5	LAMA5	96464.9	91007.8	98132.1	94593.8	104247	90562.2	0.0172894	0.0773897	-	-	10.3	29	-
374	Zinc finger protein 185	ZNF185	25310.3	24087.6	24401.9	26340.7	24572.3	22776.8	-0.00437281	0.0184219	-	-	15.4	6	-
375	Protein CASC3	CASC3	845.19	1096.93	1091.86	2171.19	683.116	1206.86	0.274112	0.342833	-	-	7.1	4	+
378	Chloride intracellular channel protein 2	CLIC2	18518.4	18732.1	16512.6	16281.9	18981.8	15279.9	-0.0928383	0.415697	-	-	17	5	-
379	Peroxisomal acyl-coenzyme A oxidase 3	ACOX3	19450.6	15690.2	16001.3	15447.6	13416.8	16290	-0.177484	0.840113	-	-	15.2	8	-
383	Serine palmitoyltransferase 1	SPTLC1	65548.5	68232.2	69508.1	69601.9	69550.2	68708.9	0.0324942	0.183383	-	-	12.3	6	-
384	Serine palmitoyltransferase 2	SPTLC2	41748.8	40143	47183.8	46206.3	48140	44184.4	0.104563	0.599125	-	-	8.7	5	-
388	Phosphomannomutase 2	PMM2	821224	888150	812600	819518	667789	726812	-0.191791	1.27808	-	-	47.6	13	-
390	Transmembrane 9 superfamily member 1	TM9SF1	81442.8	88662.3	73585.4	73815.3	72799.8	76225.3	-0.125134	0.748858	-	-	13.1	8	-
391	Type II inositol 3,4-bisphosphate 4-phosphatase	INPP4B	7007.41	6725.35	6256.65	6090.72	6322.8	5439.53	-0.164408	0.866893	-	-	8.2	5	-
392	E3 ubiquitin-protein ligase Midline-1	MID1	5354.14	5576.44	5611.4	5849.9	5351.88	5681.35	0.0287779	0.117321	-	-	13.2	9	-
393	High mobility group protein B3	HMGB3	257593	261747	319783	301959	293719	259462	0.0313177	0.115383	-	-	33.5	8	-
394	Protein phosphatase 1G	PPM1G	355312	370013	404873	349202	370609	247396	-0.24445	0.950457	-	-	31.9	16	-
395	Phosphatidylinositol 3,4,5-trisphosphate 5-phosphatase 2	INPPL1	241516	208442	211336	212796	187905	187666	-0.167887	1.0416	-	-	24.1	25	-
396	Eukaryotic translation initiation factor 3 subunit D	EIF3D	211104	179859	225156	210679	207191	201864	0.0145467	0.0563501	-	-	25.3	13	-
397	Eukaryotic translation initiation factor 3 subunit H	EIF3H	498728	443112	404478	427164	419278	464450	-0.0345892	0.148153	-	-	30.7	14	-
398	Histone deacetylase 3	HDAC3	4958.21	4704.58	5702.32	5494.39	5312.39	5142.64	0.0581315	0.224203	-	-	9.6	4	-
400	Branched-chain-amino-acid aminotransferase, mitochondrial	BCAT2	156456	147305	140533	143722	143542	141375	-0.0504008	0.290147	-	-	36	11	-
401	Neural cell adhesion molecule 2	NCAM2	18149.5	19625	17970.6	18183.6	16706.2	16602.4	-0.114618	0.714778	-	-	6.2	5	-
402	Importin-8	IPO8	70551.2	79200.5	66843.3	75038.2	73449.1	76764.4	0.0599484	0.30791	-	-	10.7	10	-
403	Syntaxin-7	STX7	120412	116607	111140	96692.9	96317.7	107053	-0.215447	1.65786	-	-	31.4	7	-
405	Monocarboxylate transporter 4	SLC16A3	444100	423328	354086	378893	433414	379594	-0.0315898	0.119316	-	-	17.8	8	-
6259	Arginine and glutamate-rich protein 1	ARGLU1	22821.5	25840.5	27305.7	28203.1	29176.5	37171.2	0.308539	1.56753	+	-	16.5	7	-
407	Canalicular multispecific organic anion transporter 2	ABCC3	11810.7	12474.8	11427.9	12499.1	11810.9	10934	-0.0203062	0.0848386	-	-	7.9	8	-
408	Multidrug resistance-associated protein 4	ABCC4	126145	119071	114684	104419	115890	121299	-0.0769548	0.417215	-	-	9.7	13	-
409	Multidrug resistance-associated protein 5	ABCC5	7147.14	6138.02	6757.93	7211.11	6667.81	6449.05	0.0215992	0.0794505	-	-	2.4	3	-
410	DNA-directed RNA polymerase I subunit RPA34	CD3EAP	4202.34	4419.85	5272.31	5373.09	5176.11	5916.65	0.249592	1.21783	-	-	11.8	3	-
414	Synaptobrevin homolog YKT6	YKT6	416315	385627	421042	404619	429384	414792	0.0307905	0.170415	-	-	41.4	10	-
415	Actin-related protein 2/3 complex subunit 5	ARPC5	78758.5	82066.8	84532.4	81377.5	70919.1	106235	0.0554188	0.165035	-	-	49.7	7	-
416	3-phosphoinositide-dependent protein kinase 1;Putative 3-phosphoinositide-dependent protein kinase 2	PDPK1;PDPK2P	103041	108566	107161	114781	100213	104951	0.00336098	0.0145389	-	-	21.3	10	-
418	RING finger protein 113A	RNF113A	65788.1	72939.2	82840.5	62583.8	74573.7	47940.7	-0.276383	0.997969	-	-	24.8	7	-
420	Pre-mRNA-splicing factor ATP-dependent RNA helicase DHX15	DHX15	657630	531475	569158	517944	581037	538669	-0.098428	0.509119	-	-	30.9	25	-
421	mRNA cap guanine-N7 methyltransferase	RNMT	227613	236965	226807	263996	258037	258032	0.174309	1.52665	-	-	27.1	16	-
422	Zinc finger ZZ-type and EF-hand domain-containing protein 1	ZZEF1	133242	134395	128474	136192	138473	144771	0.0823366	0.557514	-	-	11.5	30	-
423	Arf-GAP with SH3 domain, ANK repeat and PH domain-containing protein 2	ASAP2	18931.3	16778.7	17320.6	19313.6	17717.8	18139.9	0.0580286	0.297966	-	-	4.6	4	-
424	TELO2-interacting protein 1 homolog	TTI1	24919.4	25206	22798.1	23928.9	22132.8	23134.9	-0.0749792	0.433443	-	-	6.4	6	-
425	Ribosomal RNA-processing protein 8	RRP8	13017.5	12554.6	15507.2	14636.6	14714.5	14866.3	0.112418	0.564788	-	-	9.6	4	-
428	Cytochrome b5 type B	CYB5B	64241.5	92332.7	100721	94013.2	73252.7	77974	-0.0513002	0.120069	-	-	27.3	4	-
3997	LisH domain-containing protein ARMC9	ARMC9	6284.72	5290.51	4973.23	4903.07	4347.98	3443.38	-0.390527	1.57788	+	-	5.6	3	-
430	D-3-phosphoglycerate dehydrogenase	PHGDH	510416	547917	530228	631072	461331	467632	-0.0410878	0.135622	-	-	35.5	18	-
431	NADH dehydrogenase [ubiquinone] iron-sulfur protein 4, mitochondrial	NDUFS4	12799	11669.7	16119.8	14430.2	16752	14525.7	0.181471	0.744627	-	-	19.4	3	-
1165	Asparagine synthetase [glutamine-hydrolyzing]	ASNS	84263.4	78748.6	89202	122740	109865	94953	0.371056	2.27148	+	-	20.5	10	-
434	26S proteasome non-ATPase regulatory subunit 3	PSMD3	499951	473920	568227	548921	568437	515665	0.0857122	0.46956	-	-	39.9	25	-
435	Bifunctional 3-phosphoadenosine 5-phosphosulfate synthase 1;Sulfate adenylyltransferase;Adenylyl-sulfate kinase	PAPSS1	694497	684118	661912	704889	604384	613434	-0.0890273	0.547523	-	-	31.7	19	-
2815	Aspartyl/asparaginyl beta-hydroxylase	ASPH	125634	112975	146213	147607	163337	162705	0.306189	1.84145	+	-	20.2	17	-
440	U4/U6.U5 tri-snRNP-associated protein 1	SART1	23894	21902.7	25916.6	23767.3	28987.2	29511.7	0.194684	1.01114	-	-	20.1	14	-
441	Glycosylphosphatidylinositol anchor attachment 1 protein	GPAA1	5308.03	9000.42	6815.85	8750.87	6103.17	5921.33	-0.0140523	0.0239465	-	-	7.3	4	-
442	Transforming growth factor beta-1-induced transcript 1 protein	TGFB1I1	11591.1	8755.39	10459	9373.63	12819.4	7453.11	-0.0816939	0.176101	-	-	8.1	3	-
443	Heat shock 70 kDa protein 12A	HSPA12A	9473.49	8380.47	7638.19	7539.37	7859.59	5898.55	-0.264966	1.1372	-	-	4	3	-
446	Inositol hexakisphosphate and diphosphoinositol-pentakisphosphate kinase 2	PPIP5K2	53243.7	54381.6	55675.5	57275.3	57987.7	56452.5	0.0726408	0.487703	-	-	9.4	9	-
447	Mitogen-activated protein kinase kinase kinase 7	MAP3K7	23586.2	22075.3	22792.1	21976.3	21954.6	21939.9	-0.0549584	0.327538	-	-	15.7	6	-
448	Eukaryotic translation elongation factor 1 epsilon-1	EEF1E1	60976.8	65376.9	49648.2	58479.4	56224.9	63630.2	0.0266889	0.0906492	-	-	23	4	-
449	Receptor-interacting serine/threonine-protein kinase 2	RIPK2	8892.33	8137.34	8057.96	8793.03	7298	6037.61	-0.196565	0.756842	-	-	10.2	4	-
1702	ATP synthase subunit delta, mitochondrial	ATP5D	57216	52969.9	51338.1	53344.1	40144.7	33997.8	-0.365214	1.51016	+	-	22.6	3	-
452	U4/U6 small nuclear ribonucleoprotein Prp3	PRPF3	21913.3	18844.9	20627.4	22178.2	25580.8	21578.9	0.174429	0.999005	-	-	16.3	10	-
453	Thioredoxin-like protein 1	TXNL1	393161	425294	407313	445038	376156	317519	-0.119206	0.49331	-	-	44.6	12	-
454	Tumor protein D54	TPD52L2	265341	307440	274140	292964	266739	240331	-0.0839652	0.400221	-	-	13.6	3	-
456	ER membrane protein complex subunit 8	EMC8	8243.21	7364.65	7312.88	7202.08	7313.16	7105.03	-0.0821708	0.409284	-	-	13.8	3	-
457	ERI1 exoribonuclease 3	ERI3	293066	298551	284994	317215	245998	249488	-0.11902	0.562635	-	-	42.2	7	-
458	Synaptojanin-1	SYNJ1	12688.7	10490.4	8682.36	9001.15	10036	11184	-0.0646565	0.181308	-	-	4.7	6	-
459	Acidic fibroblast growth factor intracellular-binding protein	FIBP	6329.32	6089.64	4840.59	5592.92	5195.76	4832.5	-0.136628	0.521243	-	-	8.1	4	-
460	Eukaryotic translation initiation factor 4 gamma 3	EIF4G3	58880.9	53603.4	55743.4	60921.5	55574.6	57170.7	0.0459085	0.246164	-	-	12.2	21	-
461	Peptidyl-prolyl cis-trans isomerase H	PPIH	292054	368247	332743	413703	283328	331979	0.0402806	0.110586	-	-	26.6	6	-
462	Serine protease HTRA2, mitochondrial	HTRA2	15773.9	14302.5	14299.3	13358.4	11787.4	13719	-0.192862	1.19506	-	-	15.1	6	-
464	Aflatoxin B1 aldehyde reductase member 2	AKR7A2	470923	546041	489233	501338	461707	532558	-0.00977329	0.0404426	-	-	28.4	11	-
465	Band 4.1-like protein 2	EPB41L2	435340	410758	412102	408192	439561	425554	0.0170743	0.0906554	-	-	33.4	30	-
466	Trans-Golgi network integral membrane protein 2	TGOLN2	56380.1	43136	45229.7	38105.5	51967.7	33542.4	-0.242582	0.791874	-	-	14.2	5	-
469	Beta-1,4-glucuronyltransferase 1	B4GAT1	58652.4	59406.9	55977.3	55118.1	57136.8	53696.6	-0.0686269	0.433939	-	-	7.5	3	-
470	WAS/WASL-interacting protein family member 1	WIPF1	4744.91	4211.64	4376.06	4289.77	4294.55	3419.93	-0.157674	0.639847	-	-	9.7	4	+
473	Carbonic anhydrase 12	CA12	16694.1	16305.8	14877.5	16348.9	13960.3	13045.6	-0.14792	0.743623	-	-	13.4	4	-
475	Density-regulated protein	DENR	163363	141888	153128	158469	179071	156691	0.108364	0.610345	-	-	28.8	6	-
476	Exportin-T	XPOT	289618	274986	254994	258208	305016	301521	0.0752334	0.373006	-	-	14.3	12	-
477	2-deoxynucleoside 5-phosphate N-hydrolase 1	DNPH1	17822.7	19330.7	18607.5	20119.3	16126.1	15172.9	-0.12701	0.555861	-	-	29.3	4	-
478	Mitochondrial import inner membrane translocase subunit TIM44	TIMM44	356906	412594	440887	389032	351476	323056	-0.185192	1.0109	-	-	28.8	14	-
479	Trafficking protein particle complex subunit 3	TRAPPC3	57258.1	72876.3	63583.1	66821.3	62080	65860.6	0.0140934	0.0517775	-	-	31.1	7	-
480	Charged multivesicular body protein 2a	CHMP2A	147405	153301	147813	149599	168202	194789	0.184428	1.02515	-	-	26.6	7	-
481	Cytoplasmic protein NCK2	NCK2	16806.4	18130.5	15633.8	16516	16250.2	19321.3	0.0408044	0.163639	-	-	11.1	4	-
482	Tetraspanin-6	TSPAN6	146573	155715	139267	142793	134118	126758	-0.129629	0.845339	-	-	22.9	7	-
483	Pleiotropic regulator 1	PLRG1	5798.38	4947.71	6519.19	5912.87	7474.47	6242.26	0.186932	0.721597	-	-	6.7	4	-
484	Protein regulator of cytokinesis 1	PRC1	21291.9	16643	19765.7	19285	21845.8	19941.1	0.0874524	0.371185	-	-	8.4	5	-
486	BUB3-interacting and GLEBS motif-containing protein ZNF207	ZNF207	50780.9	42837.7	45117.4	41536.4	58664.5	49699.1	0.101078	0.357546	-	-	7.1	3	-
487	NADH dehydrogenase [ubiquinone] 1 beta subcomplex subunit 5, mitochondrial	NDUFB5	22760.3	23332.3	23473.5	21149.2	20716.1	19822.4	-0.173799	1.38175	-	-	28.5	4	-
488	NADH dehydrogenase [ubiquinone] 1 alpha subcomplex subunit 2	NDUFA2	3552.12	3905.85	3610.12	3489.88	3387.44	4702.01	0.0500954	0.136799	-	-	27.3	3	+
489	ATPase ASNA1	ASNA1	83672	90139.9	77539.2	84556.5	72389.7	79866.7	-0.0861802	0.43909	-	-	16.4	5	-
491	Mitotic checkpoint protein BUB3	BUB3	275415	261627	246145	284693	239189	287761	0.0479315	0.211556	-	-	35.6	11	-
492	Lipid phosphate phosphohydrolase 2	PPAP2C	13605.9	12957.7	12333.1	12365.1	12670.8	13671.3	-0.00720939	0.0295958	-	-	15.2	4	-
493	Alpha-actinin-4	ACTN4	1.00121e+06	795577	856400	758510	764342	873257	-0.143387	0.757949	-	-	36.3	38	-
494	Maleylacetoacetate isomerase	GSTZ1	94431.2	108985	104124	109198	87052.2	100591	-0.0547854	0.223034	-	-	12	3	-
495	Probable 18S rRNA (guanine-N(7))-methyltransferase	WBSCR22	24297.9	24217.3	25935.8	28052.1	27864.7	27823.4	0.170343	1.36278	-	-	13.8	3	-
497	HIV Tat-specific factor 1	HTATSF1	209150	194435	231525	194440	228004	197290	-0.03543	0.144341	-	-	34.8	30	-
498	Cytohesin-3	CYTH3	10022.9	11252.6	10360.8	11119.9	10278.1	9924.83	-0.014284	0.0567881	-	-	9.8	3	-
500	AP-1 complex subunit gamma-1	AP1G1	185184	157002	177884	165017	169179	155572	-0.083977	0.456333	-	-	14.2	13	-
503	Synaptogyrin-2	SYNGR2	24101.5	24585.4	26220.3	22848.1	22442.1	21816.3	-0.157971	1.19076	-	-	12.5	3	-
504	Small glutamine-rich tetratricopeptide repeat-containing protein alpha	SGTA	189885	219636	216803	237833	174827	160876	-0.144932	0.499067	-	-	28.8	9	-
506	Alpha-endosulfine	ENSA	58016.9	47398	52640.1	50078.5	46461.8	44956.1	-0.156237	0.904899	-	-	50.4	6	-
507	Mitochondrial carnitine/acylcarnitine carrier protein	SLC25A20	256230	256180	236992	247632	254750	223622	-0.0470307	0.243977	-	-	28.6	10	-
508	Asparagine--tRNA ligase, cytoplasmic	NARS	973280	910168	922293	1.01025e+06	908861	1.0029e+06	0.0575293	0.361606	-	-	31	19	-
509	Unconventional myosin-Ib	MYO1B	172895	155416	165278	155611	153200	170918	-0.0414192	0.209091	-	-	18.3	20	-
512	Cleavage and polyadenylation specificity factor subunit 5	NUDT21	57596.9	51609.1	53503.8	47352.3	59228.3	52458.8	-0.0374503	0.151059	-	-	23.3	5	-
513	LanC-like protein 1	LANCL1	653240	694473	605588	627580	477309	625890	-0.183746	0.875865	-	-	24.6	10	-
514	Striatin	STRN	56276.8	55859.2	60579	59787.1	60739.6	62153	0.0817145	0.532177	-	-	18.6	12	-
515	U3 small nucleolar RNA-interacting protein 2	RRP9	32149.3	26682.5	31143	31666.2	32150.3	32268.6	0.0994387	0.542796	-	-	16.8	7	-
2706	Copper-transporting ATPase 1	ATP7A	76582.4	74901.6	67277.6	61902.2	62279.5	58557.4	-0.257845	2.0032	+	-	10.3	12	-
517	A-kinase anchor protein 8	AKAP8	28752.3	28941.2	31649.3	29791.3	37657.3	29729.7	0.113583	0.513151	-	-	6.5	5	-
518	Putative GTP-binding protein 6	GTPBP6	42647.9	39558.3	39290.5	44280.5	40268.8	39765.5	0.0324047	0.159055	-	-	11.2	6	-
1718	Tyrosine-protein kinase receptor UFO	AXL	25236.1	22836.5	20862.3	18770.5	17737.1	17420.8	-0.35056	2.46467	+	-	8.2	6	-
520	Isocitrate dehydrogenase [NAD] subunit beta, mitochondrial	IDH3B	274282	272971	266699	259441	237255	245518	-0.133983	1.04226	-	-	19.7	9	-
521	Nardilysin	NRD1	440552	475646	441423	485117	466735	442156	0.0380425	0.212816	-	-	20.2	23	-
6569	Brain-specific angiogenesis inhibitor 1-associated protein 2-like protein 1	BAIAP2L1	34357.5	32795.2	34821.4	39191.7	44202.4	42511.6	0.302816	2.46015	+	-	23.7	12	-
524	EGF-like repeat and discoidin I-like domain-containing protein 3	EDIL3	99085.1	96484	97103.4	97094.9	93541.3	83306.7	-0.0983493	0.592017	-	-	31.3	13	-
525	Putative adenosylhomocysteinase 2	AHCYL1	568522	473321	497950	486207	499669	483990	-0.0628392	0.334854	-	-	18.3	11	-
526	Kinesin-like protein KIF1C	KIF1C	18694.8	19087.3	19731.3	18960.7	16962.6	17103.5	-0.118688	0.756754	-	-	5.2	6	-
527	Origin recognition complex subunit 5	ORC5	6270.99	5515.88	5238.19	5242.05	6400.96	5361.69	-0.00341536	0.00992957	-	-	8.6	3	-
529	Origin recognition complex subunit 4	ORC4	3799.8	2686.41	2761.05	3119.36	2684.79	2947.57	-0.0637422	0.164313	-	-	8.8	3	+
530	Peroxisome biogenesis factor 1	PEX1	21614.6	14430.2	15934.5	23965.6	17441	11878.9	-0.000471164	0.000682425	-	-	4.4	6	-
531	Double-strand-break repair protein rad21 homolog	RAD21	13185.9	11873.2	14764.1	13822.8	14666.6	13199.4	0.0704232	0.30407	-	-	19.3	10	-
532	Aldo-keto reductase family 1 member B10	AKR1B10	91378	95406.5	88521.6	93906	80944.8	82278.1	-0.1011	0.588827	-	-	14.6	6	-
535	Putative pre-mRNA-splicing factor ATP-dependent RNA helicase DHX16	DHX16	24163.6	22563.2	25750.5	24522.9	25449.6	28685.6	0.116897	0.644684	-	-	14.1	14	-
538	SH3 domain-binding protein 5	SH3BP5	41554.3	34980.1	37578.4	32029.7	37977.9	17629	-0.449638	1.07308	-	-	16.7	8	-
540	Protocadherin-7	PCDH7	14544.1	14109	16866	15244	19001.2	17346.8	0.17928	0.889272	-	-	6.4	5	-
541	Phosphoribosyl pyrophosphate synthase-associated protein 2	PRPSAP2	207686	207913	205129	182872	196312	198059	-0.10567	0.766745	-	-	28.4	8	-
542	SWI/SNF-related matrix-associated actin-dependent regulator of chromatin subfamily A member 5	SMARCA5	114979	101861	120344	111628	123747	116589	0.0641257	0.318309	-	-	18.2	19	-
544	C-Jun-amino-terminal kinase-interacting protein 4	SPAG9	510436	577009	536496	579193	531666	577224	0.0566032	0.324083	-	-	24.3	32	-
546	Zinc finger C3H1 domain-containing protein	ZFC3H1	3207.41	2738.19	3715.62	3258.44	3736.93	3220.73	0.0883966	0.271072	-	-	2	3	+
547	tRNA wybutosine-synthesizing protein 4	LCMT2	7138.12	6234.7	5339.34	4531.39	6743.43	4402.29	-0.273611	0.823103	-	-	6.6	4	-
548	Intron-binding protein aquarius	AQR	73539.2	58233.6	61034.6	58144.4	59175.4	60244.8	-0.111507	0.561254	-	-	11.2	17	-
549	Dynamin-like 120 kDa protein, mitochondrial;Dynamin-like 120 kDa protein, form S1	OPA1	236053	185515	221886	163587	185656	195412	-0.237086	1.27332	-	-	29.9	27	-
552	Kinesin-like protein KIF1B	KIF1B	190115	194484	187057	197236	181473	188405	-0.0121632	0.0609505	-	-	5.9	11	-
554	E3 ubiquitin-protein ligase MARCH6	MARCH6	13701.1	15832.9	13916.6	16154.2	12684.1	11198.6	-0.131925	0.462703	-	-	4.5	3	-
555	Lysine-specific histone demethylase 1A	KDM1A	63589.9	61531.9	61865.9	64627.5	68491.7	63669.2	0.0731322	0.472462	-	-	11.3	9	-
556	TBC1 domain family member 4	TBC1D4	136480	133866	134154	131886	136122	127371	-0.0333767	0.18875	-	-	21.5	24	-
558	Frizzled-6	FZD6	18832.1	17099.9	18009.1	16453.4	16473.1	17097.7	-0.107869	0.700781	-	-	5.3	4	-
560	Fatty acid desaturase 1	FADS1	62956.5	67428.1	90195.2	76216.4	61820.5	56685.1	-0.1732	0.564226	-	-	12.6	6	-
561	Periplakin	PPL	46409.7	39671.1	42217.6	43226.4	47464.3	49140.5	0.125103	0.722426	-	-	13.8	21	-
562	Non-syndromic hearing impairment protein 5	DFNA5	91899.3	88716.2	90029.2	100498	94461.4	90451.3	0.0754398	0.470249	-	-	12.1	5	-
563	Ecotropic viral integration site 5 protein homolog	EVI5	1081.33	958.266	795.611	999.443	588.731	631.807	-0.383004	0.878348	-	-	4.1	3	+
564	Mannosyl-oligosaccharide 1,2-alpha-mannosidase IB	MAN1A2	10793.3	8284.2	9949.39	8977.04	8432.57	6896.29	-0.256333	1.08485	-	-	5.6	4	-
565	Long-chain-fatty-acid--CoA ligase 4	ACSL4	232865	232785	226027	223283	225236	200968	-0.0925719	0.600277	-	-	20	12	-
1496	Transcription factor BTF3	BTF3	257373	265708	264512	302084	316639	428045	0.39284	2.00949	+	-	16	3	-
567	Syntaxin-10	STX10	19306.2	19603.1	21329	17058.2	19529.4	18574.9	-0.127835	0.771634	-	-	13.7	3	-
568	Protein O-GlcNAcase	MGEA5	253153	291717	274545	288426	275471	267306	0.0223243	0.105524	-	-	21	20	-
7054	Basic leucine zipper and W2 domain-containing protein 2	BZW2	260460	302721	244525	201550	181738	204413	-0.454851	3.04264	+	-	36.3	19	-
570	Vinexin	SORBS3	121314	96393.2	101846	102874	109549	103608	-0.00951479	0.034689	-	-	32.5	9	-
574	Pre-mRNA-processing factor 17	CDC40	14379.7	11198.8	13781.9	11857.7	12054.1	31047.3	0.333223	0.498897	-	-	8.6	4	-
576	Beta-1,4-galactosyltransferase 4;N-acetyllactosamine synthase;Lactotriaosylceramide beta-1,4-galactosyltransferase	B4GALT4	1216.75	1197.4	1302.36	988.724	988.957	902.09	-0.368366	1.53408	+	-	11	3	+
577	Ran-binding protein 6	RANBP6	67010	72292.7	67967.1	69635.9	64586.7	56970.2	-0.120595	0.670231	-	-	13	12	-
578	Nuclear export mediator factor NEMF	NEMF	159022	158609	178582	154262	181290	185369	0.067598	0.30989	-	-	16.2	19	-
579	GDP-mannose 4,6 dehydratase	GMDS	293117	292475	287576	299502	285068	271899	-0.0289283	0.158971	-	-	32.5	12	-
581	Cyclin-T1	CCNT1	1523.27	1389.35	1765.67	1687.95	1750.71	1637.76	0.124381	0.400994	-	-	7.2	4	+
582	Mitotic checkpoint serine/threonine-protein kinase BUB1 beta	BUB1B	121264	118433	107951	114933	117111	112950	-0.00941524	0.0434643	-	-	20.6	21	-
583	Procollagen-lysine,2-oxoglutarate 5-dioxygenase 3	PLOD3	146052	135832	145403	163427	161831	149286	0.150948	1.11057	-	-	20.3	14	-
585	Protein diaphanous homolog 1	DIAPH1	428764	395424	434954	397187	450960	426294	0.0167397	0.0784461	-	-	22.3	33	-
587	Exocyst complex component 3	EXOC3	25101.8	22453.4	21737	22871.3	22685.4	22841	-0.0159831	0.0710786	-	-	15.4	11	-
589	Perilipin-3	PLIN3	255960	305165	276024	283987	237306	267403	-0.0862364	0.41069	-	-	33.9	14	-
591	Cell cycle checkpoint protein RAD1	RAD1	34025.7	32245.5	28365.8	30557.6	25280.6	25068.5	-0.228144	1.24619	-	-	12.4	3	-
159	Uncharacterized protein C11orf98	C11orf98	34588	30004.7	37712	36742.4	54838.8	44372.2	0.397271	1.69272	+	-	35	4	-
593	Importin subunit alpha-7	KPNA6	117044	100574	93896.9	90413.5	93163.8	89992	-0.181382	1.10122	-	-	11.8	8	-
594	UDP-glucose 6-dehydrogenase	UGDH	968188	995947	973120	1.00302e+06	887020	921066	-0.0651432	0.430565	-	-	40.3	17	-
6794	UPF0568 protein C14orf166	C14orf166	96100.1	87856.2	92853	83796.4	78347.5	53054.4	-0.390128	1.53504	+	-	31.1	9	-
598	Dolichol-phosphate mannosyltransferase subunit 1	DPM1	114959	106211	120344	118542	111676	103588	-0.0332145	0.152626	-	-	12.3	4	-
599	General vesicular transport factor p115	USO1	129463	132909	130924	114004	131278	113125	-0.137362	0.894989	-	-	18.4	17	-
601	Target of Myb protein 1	TOM1	61693.5	70565.7	73309	78552.2	68513.1	57980.3	-0.0108271	0.0321462	-	-	21	8	-
603	6-phosphofructo-2-kinase/fructose-2,6-bisphosphatase 2;6-phosphofructo-2-kinase;Fructose-2,6-bisphosphatase	PFKFB2	111662	107588	107060	100677	97190.9	95687.7	-0.152681	1.23355	-	-	30.5	16	-
604	Coiled-coil domain-containing protein 22	CCDC22	16729.2	16338.7	15578.1	14180.1	16215.6	18043.6	-0.0124807	0.0441233	-	-	16.6	9	-
605	Polyglutamine-binding protein 1	PQBP1	80624.8	71636.2	86634.3	79727.7	97370.1	74703.3	0.07096	0.261281	-	-	27.7	8	-
606	Mitochondrial import inner membrane translocase subunit Tim17-B	TIMM17B	45540.7	44299.2	40135.9	43811.5	44170.9	39783	-0.0242582	0.108896	-	-	21.5	3	-
607	PRA1 family protein 2	PRAF2	79071.2	87266.6	82744.3	85859.8	71553.1	66359.8	-0.161979	0.831484	-	-	16.3	3	-
608	H/ACA ribonucleoprotein complex subunit 4	DKC1	139256	130474	156358	149894	176384	167911	0.214668	1.30514	-	-	20	11	-
5414	Uncharacterized protein C7orf50	C7orf50	16187.9	15933.7	17017.9	21335	20825	23933.8	0.425513	3.22232	+	-	42.8	6	-
522	Calumenin	CALU	294289	299818	278160	276028	256409	200394	-0.263711	1.34659	+	-	12.4	4	-
611	DNA/RNA-binding protein KIN17	KIN	2076.76	2142.88	1930.81	2137.52	2047.08	2192.92	0.0530872	0.176623	-	-	8.7	3	+
612	Protein diaphanous homolog 2	DIAPH2	29966.2	27275.1	29501.8	30633.6	30810	27990.8	0.0439131	0.224245	-	-	6.8	8	-
613	DnaJ homolog subfamily A member 2	DNAJA2	71183.7	79765.2	93786.5	92182.1	77236.2	67177.2	-0.0516504	0.151085	-	-	24.3	8	-
614	Bromodomain-containing protein 4	BRD4	9204.06	13045.4	10925.7	47821.2	8836.92	16823.3	0.812702	0.9196	-	-	8.7	5	-
616	Oligophrenin-1	OPHN1	2450.54	2420.13	2410.83	2804.5	2635.13	2943.88	0.201873	0.993309	-	-	3.2	3	+
617	F-box-like/WD repeat-containing protein TBL1X	TBL1X	2723.28	2372.54	2283.46	2057.13	2232.41	1826.74	-0.2715	1.1426	-	-	6.2	3	+
619	Checkpoint protein HUS1	HUS1	9410.54	8294.37	6928.94	7084.35	6935.89	7364.26	-0.193263	0.867627	-	-	12.1	3	-
620	Prefoldin subunit 1	PFDN1	36593.7	32709.4	30889.9	30533.5	28412.2	35136.4	-0.0928554	0.414753	-	-	34.4	6	-
623	Nibrin	NBN	19568.8	19362.6	19200.8	20219.3	19726.8	19771.8	0.0387799	0.218961	-	-	15.9	11	-
625	mRNA-capping enzyme;Polynucleotide 5-triphosphatase;mRNA guanylyltransferase	RNGTT	10185.9	8736.04	9406.59	9438.84	9376.22	8821.41	-0.0335074	0.140272	-	-	7.4	3	-
626	ATP-binding cassette sub-family B member 7, mitochondrial	ABCB7	34484.8	35754.3	37630	37154.2	37891.4	36962.9	0.0551721	0.327986	-	-	8	7	-
627	SLIT-ROBO Rho GTPase-activating protein 2	SRGAP2	67945.1	61558.8	61520.6	62657	59392.1	57647.5	-0.0874664	0.53274	-	-	12.4	11	-
629	Immunoglobulin superfamily member 3	IGSF3	77190.8	60310.7	64865.9	58662.5	60922.8	61727.8	-0.150988	0.806511	-	-	12.4	14	-
630	Glycosaminoglycan xylosylkinase	FAM20B	33535.5	36340.9	32748.8	35648.2	31231.3	32176.1	-0.051971	0.258907	-	-	13.4	5	-
631	EF-hand calcium-binding domain-containing protein 14	EFCAB14	13888.5	12825	12319.9	12502.6	12330.9	11732.9	-0.0929235	0.523686	-	-	8.3	4	-
632	WD repeat-containing protein 1	WDR1	799573	739977	794943	716305	789002	693960	-0.0873689	0.56572	-	-	34.5	20	-
636	Probable phospholipid-transporting ATPase IIA	ATP9A	46150.1	45871.6	48140.6	48075.8	46379.3	48054.5	0.0240924	0.129714	-	-	7.7	9	-
637	NEDD4-binding protein 1	N4BP1	11541	11245.7	10415.4	11408.4	10896.9	9764.27	-0.0517532	0.227373	-	-	8	7	-
638	Rho-associated protein kinase 2	ROCK2	1.07442e+06	952719	1.04094e+06	973182	1.05132e+06	1.06157e+06	0.00921236	0.0446532	-	-	36.8	59	-
639	CLIP-associating protein 2	CLASP2	17148.2	16836.6	17765.1	18108.6	16740.8	17788.6	0.0240997	0.117858	-	-	7.8	10	-
642	Copine-3	CPNE3	117425	118502	116183	115737	109458	123693	-0.0150222	0.0717607	-	-	19	11	-
643	DEP domain-containing protein 5	DEPDC5	3246.3	2763.03	2795.47	2674.08	3338.69	2371.59	-0.0813202	0.224035	-	-	6.8	3	+
645	Huntingtin-interacting protein 1-related protein	HIP1R	1267.57	1082.76	1156.16	1040	1350.74	1084.93	-0.0193962	0.0424298	-	-	8	5	+
646	Obscurin-like protein 1	OBSL1	794.741	658.577	1123.05	927.895	828.785	1219.12	0.224514	0.443426	-	-	5.8	4	+
647	E3 ubiquitin-protein ligase BRE1B	RNF40	166931	152064	179514	175200	183549	183579	0.124514	0.785867	-	-	32.1	35	-
4158	Calcium/calmodulin-dependent protein kinase type 1D	CAMK1D	21820.1	23666.6	24068.8	19710.2	17480.7	13051.5	-0.48892	2.23421	+	-	11.8	4	-
651	Lysine-specific demethylase 4A	KDM4A	1208.23	1173.85	1527.94	1068.04	1427.07	1116.75	-0.116132	0.27997	-	-	6.8	6	+
652	DnaJ homolog subfamily C member 13	DNAJC13	43713.4	37863.3	39568.9	39688.3	38737.2	40364	-0.0259147	0.122667	-	-	10.3	21	-
653	Phosphatase and actin regulator 2	PHACTR2	32438	36121.4	40611.8	37966.2	41276.4	36732.3	0.0915479	0.430577	-	-	16.6	7	-
654	Serine/threonine-protein phosphatase 6 regulatory subunit 2	PPP6R2	17616.3	19852.5	18603.4	17278.8	24304.6	36761.5	0.415544	1.05357	-	-	9.3	6	-
655	CCR4-NOT transcription complex subunit 3	CNOT3	42006.4	39393.7	40259.4	41809.8	47373.7	39166.1	0.073209	0.369704	-	-	8	8	-
657	Ankyrin repeat domain-containing protein 17	ANKRD17	20111.1	21102.6	21284.5	22298.8	23503.6	21719	0.111199	0.753295	-	-	3.8	8	-
659	Xylulose kinase	XYLB	26092.1	28418.4	27640.8	28595.2	27356.8	25546.3	-0.012152	0.054396	-	-	22.9	9	-
660	Low-density lipoprotein receptor-related protein 5	LRP5	11561.1	9845.74	10637.2	10046.2	9383.95	8331.35	-0.208139	1.13245	-	-	4.5	5	-
661	Ubiquinone biosynthesis protein COQ9, mitochondrial	COQ9	37708.3	51917.4	55157.2	49346.9	41445.4	38482.9	-0.152087	0.484865	-	-	19.8	5	-
662	Gamma-glutamylcyclotransferase	GGCT	313464	326246	309375	323888	278891	318832	-0.045208	0.230421	-	-	56.4	11	-
663	NADH dehydrogenase [ubiquinone] iron-sulfur protein 7, mitochondrial	NDUFS7	25112.8	25899.3	27800.8	28145.9	24879.6	24701.6	-0.0213235	0.0926033	-	-	11.7	3	-
665	NADH dehydrogenase [ubiquinone] iron-sulfur protein 2, mitochondrial	NDUFS2	43612.2	37806.4	39743.1	36568.2	36193.8	32643.2	-0.200316	1.35702	-	-	11.2	6	-
666	Zinc finger protein ZPR1	ZPR1	120993	132889	123128	142087	115350	77174.1	-0.21544	0.571637	-	-	22.7	9	-
667	Protein NipSnap homolog 2	GBAS	73276.6	80682	78410.9	77615.2	63171	69323	-0.14924	0.857756	-	-	16.4	5	-
668	Hyaluronan mediated motility receptor	HMMR	2611.22	2553.72	1907.12	1851.95	2386.09	1908.48	-0.197533	0.583864	-	-	7.4	4	+
671	Tubulin-specific chaperone A	TBCA	118858	104595	119139	110181	123340	86522.8	-0.111014	0.397599	-	-	47.2	8	-
672	V-type proton ATPase subunit G 1	ATP6V1G1	63634	68931.5	72537.5	72480	76770	75405	0.133032	0.905113	-	-	43.2	4	-
673	Vacuolar protein sorting-associated protein 4B	VPS4B	192782	191402	175818	177585	192556	191101	0.00348841	0.0156077	-	-	21.8	9	-
677	Core histone macro-H2A.1	H2AFY	12710.8	9630.14	12309.8	10847.5	15913.4	12490.9	0.172331	0.539178	-	-	12.6	4	-
678	SH3 domain-binding glutamic acid-rich-like protein	SH3BGRL	96043	96795.3	101694	109431	86677.7	112570	0.0585263	0.229501	-	-	73.7	10	-
679	Filamin-B	FLNB	2.12578e+06	1.68904e+06	1.66817e+06	1.68911e+06	1.74634e+06	1.88152e+06	-0.0366557	0.145848	-	-	39.2	93	-
680	Nuclear receptor corepressor 1	NCOR1	33025.4	29618.6	32480.5	35868.8	36434	33300.1	0.151296	1.04105	-	-	8.2	17	-
681	Vesicle-associated membrane protein 4	VAMP4	12508.3	15712.2	13715.1	13372.7	10312.7	13038.8	-0.194671	0.820545	-	-	23.6	3	-
682	NADH dehydrogenase [ubiquinone] iron-sulfur protein 6, mitochondrial	NDUFS6	19090.7	17706.5	18203.5	18139.9	20295.7	13208.1	-0.1132	0.351375	-	-	33.1	3	-
683	Peroxisomal membrane protein PEX14	PEX14	17482.9	19793.6	17702.3	17496.7	17778.9	18334.5	-0.0343701	0.164071	-	-	9.9	3	-
684	Tripartite motif-containing protein 3	TRIM3	3146.57	3085.87	3305.46	3271.04	3358.43	3583.21	0.0981603	0.42568	-	-	4.6	3	+
685	Citrate synthase, mitochondrial	CS	670581	701178	714096	724969	579938	696237	-0.0659708	0.313621	-	-	23.4	13	-
686	Sperm-associated antigen 7	SPAG7	99955.1	122623	98409.5	109422	109560	98537.9	-0.0100287	0.0348646	-	-	40.5	8	-
3093	Caprin-1	CAPRIN1	84551	86182.1	91307.9	97693.4	148569	120200	0.463578	2.17593	+	-	11.7	9	-
689	Pre-mRNA-processing factor 40 homolog A	PRPF40A	36967.6	36261.1	44146.4	39749.1	45649.6	44236	0.146589	0.771066	-	-	11.4	10	-
690	Transforming acidic coiled-coil-containing protein 1	TACC1	35462.1	31017.3	30392.8	30562.1	34403.6	25407.1	-0.107847	0.420664	-	-	13.8	9	-
692	Cell division control protein 45 homolog	CDC45	5489.96	5260.08	4426.79	4209.2	3279.25	3297.8	-0.496574	2.30426	+	-	10	4	+
6856	Calcium-regulated heat stable protein 1	CARHSP1	139236	138466	129092	100721	117091	115626	-0.289332	2.14053	+	-	45.6	6	-
694	Metaxin-2	MTX2	9333.56	9028.75	9400.01	9452.24	8570.78	8460.29	-0.0696094	0.351553	-	-	13.4	4	-
695	Vacuolar protein sorting-associated protein 26A	VPS26A	101317	84521	85720	82360.1	83554.3	82479.5	-0.123686	0.720519	-	-	31.2	10	-
697	Mitochondrial-processing peptidase subunit beta	PMPCB	752763	723575	709398	721646	645765	698504	-0.0824546	0.563827	-	-	33.9	15	-
699	Mediator of RNA polymerase II transcription subunit 24	MED24	15618.6	14603.8	14547.4	13660.3	14036.6	11776.7	-0.185083	1.1177	-	-	6	5	-
700	Katanin p60 ATPase-containing subunit A1	KATNA1	31069.8	26197.6	24931.4	24727.5	25285.7	28615.5	-0.0605598	0.243993	-	-	10.6	4	-
701	PC4 and SFRS1-interacting protein	PSIP1	126857	113843	121579	120882	138178	140635	0.139978	0.855909	-	-	26.6	16	-
702	Erlin-1	ERLIN1	47761.9	45994.3	47344.8	45872.2	51608.5	51803	0.0792477	0.468364	-	-	16.4	7	-
703	NADH dehydrogenase [ubiquinone] iron-sulfur protein 3, mitochondrial	NDUFS3	63664.1	75075.2	69554.7	60520.4	55643.8	60229.2	-0.237619	1.6854	-	-	34.1	8	-
704	Serine/arginine-rich splicing factor 10;Serine/arginine-rich splicing factor 12	SRSF10;SRSF12	25351.4	23135.8	29232.5	27993.2	29894	27193.8	0.136148	0.705063	-	-	25.5	6	-
705	Ceroid-lipofuscinosis neuronal protein 5	CLN5	32510.1	28359.6	28625	28842.6	28840.7	23301.3	-0.148427	0.723584	-	-	11.7	4	-
706	Enoyl-CoA delta isomerase 2, mitochondrial	ECI2	125023	121216	117469	122168	108409	123965	-0.0389168	0.193128	-	-	29.8	11	-
709	Polycomb protein EED	EED	18116.4	16595.1	17933.1	18010.3	18312.2	15106.7	-0.0379573	0.153451	-	-	8.5	3	-
711	Splicing factor 3B subunit 1	SF3B1	223784	191412	220347	202586	236522	240107	0.0952086	0.4604	-	-	21.2	22	-
2304	Caspase-6;Caspase-6 subunit p18;Caspase-6 subunit p11	CASP6	13383.3	9824.19	9023.98	7882.82	9381.71	6923.34	-0.404145	1.49983	+	-	18.4	4	-
713	Disabled homolog 1	DAB1	53455.2	46431.2	50091.7	45956.2	48324.2	43763.1	-0.118426	0.731333	-	-	10.2	6	-
3143	Caspase-8;Caspase-8 subunit p18;Caspase-8 subunit p10	CASP8	46020.8	41780.1	44928	46460	62425	53510.8	0.281741	1.55199	+	-	16.9	5	-
716	Ribosomal protein S6 kinase alpha-5	RPS6KA5	16921.6	17266.6	16380	16933.1	13725.2	11877.9	-0.26461	1.24332	-	-	9.6	7	-
4969	Coiled-coil domain-containing protein 124	CCDC124	93320.6	85754.1	117296	128501	157393	163776	0.606391	2.95686	+	-	48	17	-
720	Acyl-protein thioesterase 1	LYPLA1	164225	195891	186196	191367	145211	204413	-0.0255215	0.0720627	-	-	18.2	4	-
721	GTPase Era, mitochondrial	ERAL1	30264.9	34930.2	36702.6	35265	29952	28165.9	-0.12772	0.575005	-	-	23.6	8	-
722	Protein CREG1	CREG1	53822.1	60760.7	66013	68471.1	50791.2	56205.3	-0.047768	0.154465	-	-	10	3	-
723	U5 small nuclear ribonucleoprotein 200 kDa helicase	SNRNP200	113536	90456.1	96962.7	92146.4	106710	107929	0.0306094	0.110159	-	-	17.6	35	-
724	Mitochondrial tRNA-specific 2-thiouridylase 1	TRMU	43263.3	36125.4	34927.7	33862.6	35520.1	34618.7	-0.130217	0.705763	-	-	22.3	8	-
725	TIP41-like protein	TIPRL	289388	309445	283668	307434	297831	300703	0.0387403	0.22394	-	-	33.1	9	-
726	TOM1-like protein 1	TOM1L1	25550.8	25363.6	24221.7	23968.2	21036.6	20422.8	-0.202739	1.3877	-	-	13.3	4	-
727	Ribosomal protein S6 kinase alpha-4	RPS6KA4	4398.2	3854.77	3571.34	4044.22	4481.61	3764.41	0.0574262	0.189887	-	-	4.2	3	+
729	Surfeit locus protein 6	SURF6	18974.4	19954.3	25582.5	24154.9	25405.8	26285.9	0.245284	1.23339	-	-	24.7	8	-
730	Protein phosphatase 1B	PPM1B	136159	138446	144623	132101	124622	137852	-0.0881982	0.568419	-	-	26.8	10	-
731	Small subunit processome component 20 homolog	UTP20	7791.65	8531.42	8520.57	8940.41	8649.04	8012.65	0.043166	0.189348	-	-	2.5	7	-
5867	Coiled-coil domain-containing protein 86	CCDC86	24137.5	23397.2	27225.7	26830.2	32253.1	32770.7	0.294373	1.77183	+	-	23.1	8	-
733	Protein XRP2	RP2	62194.7	76307.3	65762.9	73508.1	65889.4	69599.3	0.0370454	0.153439	-	-	14	6	-
735	WD repeat and HMG-box DNA-binding protein 1	WDHD1	70668.5	72987	75928.3	80166.3	78757.7	73194	0.0795987	0.494532	-	-	21.5	22	-
736	Cartilage-associated protein	CRTAP	119089	143115	138457	155325	133853	116833	0.0139092	0.0424901	-	-	20.4	8	-
737	Calcium-binding mitochondrial carrier protein Aralar1	SLC25A12	75643.2	81933.1	69782.5	77939.4	74560.5	69657.7	-0.0318243	0.141641	-	-	16.5	10	-
738	Solute carrier family 22 member 3	SLC22A3	23462	22966.2	21735	22212.1	19426.6	22032.4	-0.100284	0.577836	-	-	5.6	3	-
742	Paralemmin-1	PALM	28874.6	33792.8	30562.9	29324.1	26578.2	28255.5	-0.145813	0.910341	-	-	23.5	6	-
743	Renin receptor	ATP6AP2	86005.4	79643.5	74261.7	75671.5	75214.9	75857.5	-0.0788476	0.462723	-	-	15.1	4	-
744	Ribonuclease H2 subunit A	RNASEH2A	39873.4	41823	40204.8	39177.4	36577.5	34556.4	-0.14572	1.03116	-	-	23.7	7	-
745	Cell division cycle protein 123 homolog	CDC123	68436.3	71240.1	66979.9	67023.2	60071	61420.3	-0.133713	0.936244	-	-	22	6	-
746	Calpain-15	CAPN15	6372.63	5333.51	5879.91	5188.46	4797.31	4992.58	-0.228483	1.27467	-	-	5.3	4	-
748	Ribonuclease P protein subunit p20	POP7	11331.5	10549.3	11248.7	12601.8	10719.8	11649.2	0.0756308	0.369496	-	-	36.4	4	-
749	Ribonuclease P protein subunit p40	RPP40	29286.6	25226.9	27410	24435.4	28186.3	28791.6	-0.0100972	0.0377514	-	-	11.5	4	-
750	Eukaryotic translation initiation factor 3 subunit G	EIF3G	354310	289751	301305	291999	367119	388858	0.143467	0.585565	-	-	35.3	15	-
751	Eukaryotic translation initiation factor 3 subunit J	EIF3J	133793	110781	122713	125812	137507	101739	-0.015782	0.0468769	-	-	26.7	8	-
752	Carbonyl reductase [NADPH] 3	CBR3	122557	137089	121792	129278	113030	119090	-0.0779144	0.415413	-	-	30.3	8	-
753	26S proteasome non-ATPase regulatory subunit 10	PSMD10	17781.6	19412.5	21775.5	23783.3	17653.7	14719.4	-0.0941489	0.24549	-	-	35	6	-
754	AP-1 complex subunit gamma-like 2	AP1G2	5667.57	5185.55	4461.21	4256.9	5040.04	4896.73	-0.106536	0.392134	-	-	4.2	3	-
755	CAAX prenyl protease 1 homolog	ZMPSTE24	419062	388849	320512	356178	427827	406452	0.081986	0.319243	-	-	21.9	10	-
757	Protein phosphatase 1 regulatory subunit 37	PPP1R37	14476.9	14731.5	12699.6	14155.1	14248.3	14374.9	0.0327432	0.146384	-	-	5.2	4	-
758	Isocitrate dehydrogenase [NADP] cytoplasmic	IDH1	1.57038e+06	1.63248e+06	1.63911e+06	1.68893e+06	1.57383e+06	1.73507e+06	0.0447656	0.29983	-	-	54.1	23	-
1105	Cyclin-dependent kinase 1	CDK1	247810	238930	220884	211224	182989	172495	-0.32401	2.19209	+	-	30.6	8	-
760	Protein SCO1 homolog, mitochondrial	SCO1	110459	152563	136594	129448	97543.1	112707	-0.231251	0.918591	-	-	8	3	-
761	Attractin	ATRN	66565.9	63468.3	65304.3	60604.4	77276.9	66038.7	0.0549239	0.23473	-	-	8.2	7	-
762	Signal transducing adapter molecule 2	STAM2	159283	160574	152946	157781	153556	137803	-0.0761825	0.442305	-	-	16.6	9	-
764	Short-chain dehydrogenase/reductase 3	DHRS3	5006.43	4894.93	6238.53	6075.98	5222.63	4701.62	-0.0117423	0.0304636	-	-	10.9	3	-
765	PRA1 family protein 3	ARL6IP5	111040	117864	115140	119140	112206	111879	-0.00361423	0.0170741	-	-	21.8	5	-
767	Dynactin subunit 3	DCTN3	31751.4	34329.6	36197.4	36179.7	37355.1	32977	0.0585963	0.293743	-	-	26.3	6	-
768	DnaJ homolog subfamily C member 8	DNAJC8	155113	148642	159254	151341	205542	126992	0.0351622	0.0867466	-	-	39.1	12	-
769	Survival of motor neuron-related-splicing factor 30	SMNDC1	47475.2	44509.7	60682.3	50218.7	67791.5	51618.1	0.151545	0.499106	-	-	21.4	4	-
771	ATP synthase subunit d, mitochondrial	ATP5H	169718	180358	188606	188795	148132	143856	-0.173681	0.84104	-	-	55.3	11	-
773	Flotillin-1	FLOT1	142083	111030	114006	106653	131227	123430	-0.0193691	0.0603076	-	-	35.6	16	-
774	Triple functional domain protein	TRIO	40984	33514.5	35852.1	38189.5	37567.8	38442.1	0.054484	0.256971	-	-	8.8	17	-
775	ATP synthase subunit g, mitochondrial	ATP5L	24590.6	23039	23497.8	24403.2	22124.6	21612	-0.0633847	0.344757	-	-	30.1	3	-
776	Multiple PDZ domain protein	MPDZ	10772.2	10205.1	9339.06	8843.05	9708.2	8541.74	-0.161821	0.912525	-	-	4.5	7	-
778	Carboxypeptidase D	CPD	148959	153840	134843	143597	142127	142970	-0.0275656	0.136701	-	-	12.9	17	-
779	Glutaredoxin-3	GLRX3	169587	207913	184363	225587	167805	158132	-0.0396554	0.110605	-	-	31	12	-
2619	Cyclin-dependent kinase 16	CDK16	37755.4	39988.3	38532.1	38046.6	28504.8	27244.4	-0.325799	1.62812	+	-	10.5	5	-
782	ATP-dependent Clp protease ATP-binding subunit clpX-like, mitochondrial	CLPX	26867.9	21384.9	21396.8	22406	24358.5	21615.9	-0.019825	0.0679633	-	-	17.2	9	-
784	SEC14-like protein 2	SEC14L2	14874.8	13733.8	14468.4	14213.2	14225.9	13684	-0.0317572	0.157878	-	-	9.1	3	-
5278	CDK5 regulatory subunit-associated protein 1	CDK5RAP1	20571.2	18212.3	19437.7	16719.6	17981.4	14392.4	-0.250347	1.47924	+	-	19.5	8	-
787	Probable cytosolic iron-sulfur protein assembly protein CIAO1	CIAO1	42826.3	44149.6	41217.3	42616.4	37178	36698.2	-0.14086	0.896426	-	-	16.5	5	-
790	AN1-type zinc finger protein 5	ZFAND5	51647	59116.5	64915.5	58917.9	52442	64745.4	0.00446672	0.0140842	-	-	16.9	4	-
792	Signal recognition particle subunit SRP72	SRP72	114448	95829.5	128616	111530	137975	161158	0.271334	1.03303	-	-	23.4	17	-
794	Decapping and exoribonuclease protein	DXO	50642.6	49429.2	48943.5	51510.3	45027.8	55191.4	0.021095	0.0873392	-	-	8.6	3	-
795	N(G),N(G)-dimethylarginine dimethylaminohydrolase 1	DDAH1	42414.3	42319.9	30677.3	36712.9	37474.1	35174.3	-0.0621173	0.203347	-	-	26.3	6	-
797	Unconventional prefoldin RPB5 interactor 1	URI1	6728.76	6711.88	6412.47	7249.07	7140.76	6679.09	0.0851953	0.440322	-	-	7.6	3	-
798	Metastasis-associated protein MTA2	MTA2	230370	214757	218950	233894	254547	238073	0.129312	0.953777	-	-	24.6	17	-
799	Ubiquitin carboxyl-terminal hydrolase 1	USP1	1258.35	1112.89	852.806	987.295	896.821	830.537	-0.233191	0.623055	-	-	8.7	7	+
800	Retinal dehydrogenase 2	ALDH1A2	37180.1	39013.6	37157.2	38543.2	33666.8	38354.5	-0.0383177	0.186814	-	-	8.9	4	-
801	Serine/threonine-protein kinase 10	STK10	41187.5	36441.6	45931.4	43947.3	46177.8	40762	0.0876413	0.40015	-	-	13.7	13	-
803	Glutamine--fructose-6-phosphate aminotransferase [isomerizing] 2	GFPT2	3312.36	3503.79	3794.39	5525.21	5773.93	4973.51	0.616401	3.59614	+	-	8.8	6	+
805	E3 ubiquitin-protein ligase listerin	LTN1	37792.5	38440	36729.9	41191.6	39323.4	40654.9	0.101168	0.72749	-	-	5	10	-
806	Mitochondrial import receptor subunit TOM70	TOMM70A	281229	358710	322993	298261	371159	352064	0.0861292	0.338306	-	-	31.7	18	-
807	Importin-13	IPO13	71055.4	68994.4	67728.2	76386.1	70952.6	72749.3	0.0826399	0.547423	-	-	7.1	6	-
808	Phospholipase DDHD2	DDHD2	12374	13140.2	12024.3	14365	13026	11223.9	0.03443	0.125949	-	-	12.2	7	-
809	TOX high mobility group box family member 4	TOX4	5172.62	4639.53	4882.3	4294.51	5192.6	4357.82	-0.0899601	0.354797	-	-	5.4	3	-
810	Protein transport protein Sec24D	SEC24D	194957	199692	190499	212224	191559	240594	0.133086	0.743235	-	-	13	13	-
812	F-BAR and double SH3 domains protein 2	FCHSD2	17717.5	15977.6	17456.3	17843.3	15556.1	15981.5	-0.0518991	0.243999	-	-	10.7	7	-
813	E3 UFM1-protein ligase 1	UFL1	62366.1	51123.3	50429.9	48986.9	53103.5	47472.6	-0.126907	0.636857	-	-	23.2	17	-
818	UBX domain-containing protein 7	UBXN7	58841.8	65737	58484.2	61494	60940.1	45070	-0.14053	0.55122	-	-	12.7	6	-
819	SUN domain-containing protein 1	SUN1	5882.08	5714.52	6278.72	6701.69	5424.95	5701.98	-0.00860953	0.0275079	-	-	9.4	5	-
820	Proline synthase co-transcribed bacterial homolog protein	PROSC	68271.9	65476.6	72191.2	74060.1	67582.9	60684.6	-0.0291367	0.121371	-	-	24.4	6	-
821	Erlin-2	ERLIN2	45407.4	40821.4	40536.9	39669.6	44089.4	41531.7	-0.0162691	0.0721008	-	-	27.7	9	-
822	Pre-mRNA-processing factor 6	PRPF6	16912.6	14305.5	15961.8	13964.9	16484.3	17003.3	0.00647154	0.0215274	-	-	11.4	10	-
823	Pre-mRNA cleavage complex 2 protein Pcf11	PCF11	13255	12416.9	12365.5	13186	14144.5	12868.5	0.0793085	0.441924	-	-	5.2	7	-
824	Protein furry homolog-like	FRYL	16236	15417.9	15788.7	15898.7	14473.3	15085.3	-0.0624179	0.346788	-	-	4.4	11	-
826	Endonuclease domain-containing 1 protein	ENDOD1	5336.4	4849.64	4139.44	4508.17	5078	3937.62	-0.0830176	0.258401	-	-	10.4	4	-
827	D-glucuronyl C5-epimerase	GLCE	18029.2	15703.2	14087.7	16172.1	16683.8	16717.2	0.0591489	0.246476	-	-	5.8	4	-
5599	Cat eye syndrome critical region protein 5	CECR5	39567.7	46997.9	42623.6	39054.1	30781.5	31754.8	-0.351353	2.01666	+	-	18.1	5	-
830	HAUS augmin-like complex subunit 5	HAUS5	4798.84	4855.83	5643.69	5911.36	5544.03	5432.14	0.145634	0.709091	-	-	7.4	4	-
834	Ubiquitin carboxyl-terminal hydrolase 19	USP19	128611	132520	135572	131699	124744	126603	-0.0505853	0.305368	-	-	11	12	-
835	WD repeat-containing protein 47	WDR47	28320.3	28372.5	27225.7	27802	26712.6	29794	0.00547449	0.0246857	-	-	4.5	4	-
836	AP-2 complex subunit alpha-2	AP2A2	46804.6	40180.9	44399.5	40792.4	45525.5	40888.5	-0.045679	0.212473	-	-	12.8	9	-
2667	Centromere-associated protein E	CENPE	10131.7	9209.13	8667.08	11402.2	16990.1	22245.5	0.804627	2.54678	+	-	1.3	3	-
839	Calsyntenin-1;Soluble Alc-alpha;CTF1-alpha	CLSTN1	29981.2	31061.2	27626.7	27626.9	27732.3	27230.8	-0.100785	0.654017	-	-	7.5	7	-
840	Protein FAM13A	FAM13A	7253.89	8241	8166.6	7433.61	7416.26	6660.51	-0.136975	0.715851	-	-	7.2	5	-
842	Protein HEXIM1	HEXIM1	78767.5	64721.4	78758.2	75514.3	79964.7	63903.7	-0.019087	0.0616553	-	-	24	8	-
843	G2/mitotic-specific cyclin-B2	CCNB2	10802.3	10926.4	10594.6	10237.4	10180.4	12546.4	0.0214763	0.0775644	-	-	8	3	-
845	E3 ubiquitin-protein ligase UBR5	UBR5	33413.3	31581	37144	38295.8	35929.2	32598.5	0.0648458	0.298256	-	-	8.4	18	-
846	Arf-GAP domain and FG repeat-containing protein 2	AGFG2	11694.4	13483.4	13097.5	14914.4	12823.5	11770.8	0.0414719	0.149821	-	-	11	4	-
848	Splicing factor, arginine/serine-rich 15	SCAF4	2721.17	2424.62	3080.99	2675.69	2195.77	2713.44	-0.116873	0.370772	-	-	4	3	+
849	NADH dehydrogenase [ubiquinone] 1 beta subcomplex subunit 6	NDUFB6	19127.8	17809.3	16661.5	16131	18998.1	17846	-0.0178412	0.0696255	-	-	20.4	3	-
850	Mitofusin-2	MFN2	137402	141429	145616	139818	135756	122554	-0.0942156	0.579339	-	-	20.5	13	-
852	Snurportin-1	SNUPN	35993.3	36060.5	33424.2	34454.8	30803.9	37468.9	-0.0418423	0.184786	-	-	10.8	4	-
853	Ubiquitin conjugation factor E4 B	UBE4B	239110	249994	261181	250392	237845	245158	-0.0322317	0.177399	-	-	23.4	25	-
854	Zinc finger protein-like 1	ZFPL1	1460.92	1613.42	2090.38	1665.89	1570.47	1764.36	-0.0313769	0.0710632	-	-	13.2	3	+
855	Elongator complex protein 1	IKBKAP	83049.5	81139	86654.6	87581	78744.4	79117.4	-0.0326169	0.164279	-	-	15.1	16	-
856	Ubiquitin-like protein 3	UBL3	5393.43	6324.99	6180.51	6645.15	4392.35	4580.66	-0.219047	0.700317	-	-	22.2	3	-
857	Gamma-aminobutyric acid receptor-associated protein	GABARAP	22653.1	24784.9	20061.4	18808	25908.6	35902.2	0.211752	0.510004	-	-	15.4	3	-
860	NADH dehydrogenase [ubiquinone] 1 alpha subcomplex subunit 7	NDUFA7	12041.2	12650.4	12490	12075.7	13348.7	12478.3	0.0267613	0.124278	-	-	23.9	3	-
862	Reticulon-3	RTN3	34297.3	31935.2	34384	33439.2	37811	34713.1	0.0736152	0.417729	-	-	12.5	11	-
864	LETM1 and EF-hand domain-containing protein 1, mitochondrial	LETM1	276327	386774	341238	348604	301047	368393	0.0280589	0.0816404	-	-	29.5	24	-
865	Epsin-2	EPN2	18027.2	19370.6	17322.6	17962.1	17086.8	18134.1	-0.0400544	0.200609	-	-	9.4	4	-
866	Starch-binding domain-containing protein 1	STBD1	30951.5	22252.9	22196.7	21900.4	28809.1	27635.6	0.0632206	0.167818	-	-	23.2	6	-
7058	Coiled-coil-helix-coiled-coil-helix domain-containing protein 2;Putative coiled-coil-helix-coiled-coil-helix domain-containing protein CHCHD2P9, mitochondrial	CHCHD2;CHCHD2P9	67423.9	76744.2	72020.1	48564.4	51811	41872.3	-0.607521	3.92944	+	-	27.2	3	-
4666	Charged multivesicular body protein 7	CHMP7	57002.5	59090.6	53237.5	48133.9	46463.8	45158.5	-0.276079	2.28906	+	-	12.4	6	-
870	Luc7-like protein 3	LUC7L3	41670.6	44495.8	55064	48181.2	56304.3	63278.9	0.249878	1.09127	-	-	18.8	9	-
871	Kinesin-like protein KIF20A	KIF20A	12250.7	10984.3	11450.2	13156.5	11671.4	11787.4	0.077441	0.388308	-	-	10	7	-
872	Chromosome-associated kinesin KIF4A;Chromosome-associated kinesin KIF4B	KIF4A;KIF4B	21031.3	20132.8	25525.8	24865	21452.9	23867.7	0.0787697	0.320537	-	-	12.6	15	-
873	Myotubularin-related protein 5	SBF1	11503.9	10622.1	10113.7	11258.4	11103.5	12495.8	0.112648	0.603178	-	-	3.4	6	-
874	Golgi SNAP receptor complex member 1	GOSR1	21819.1	19577.1	21154.9	19627.1	18115.7	18408.5	-0.155097	1.06319	-	-	14.4	4	-
875	Histone acetyltransferase KAT7	KAT7	10161.8	8038.37	8222.7	7814.58	8449.16	6418.49	-0.221463	0.899085	-	-	8.6	3	-
877	Arginyl-tRNA--protein transferase 1	ATE1	136319	120667	130499	131065	141343	121854	0.0241899	0.105562	-	-	6.2	3	-
878	High affinity cAMP-specific and IBMX-insensitive 3,5-cyclic phosphodiesterase 8B	PDE8B	20026.9	20664.6	18824.1	19360	18066.9	18965.1	-0.0773027	0.455625	-	-	4.7	4	-
879	Vesicle-associated membrane protein-associated protein B/C	VAPB	156767	160594	153290	158630	177036	180533	0.13122	0.895226	-	-	31.7	8	-
881	Myelin protein zero-like protein 1	MPZL1	242077	237314	234826	231134	215018	223019	-0.0945007	0.680402	-	-	22	7	-
882	NADH dehydrogenase [ubiquinone] 1 subunit C2;NADH dehydrogenase [ubiquinone] 1 subunit C2, isoform 2	NDUFC2;NDUFC2-KCTD14	65585.6	60829.5	52304	62110.4	55163.4	78899.4	0.124497	0.419917	-	-	30.3	5	-
883	NADH dehydrogenase [ubiquinone] 1 alpha subcomplex subunit 10, mitochondrial	NDUFA10	139637	98840.5	117934	86047.3	106374	97817.8	-0.287441	1.28414	-	-	17.5	7	-
884	Peptidyl-prolyl cis-trans isomerase FKBP9	FKBP9	640851	651714	647991	695796	710015	711661	0.125835	1.13625	-	-	24.4	15	-
6924	Chromatin target of PRMT1 protein	CHTOP	22098.8	19507.3	25132.9	24257.6	31822.6	33327.3	0.41588	1.90825	+	-	25.7	4	-
886	Bifunctional 3-phosphoadenosine 5-phosphosulfate synthase 2;Sulfate adenylyltransferase;Adenylyl-sulfate kinase	PAPSS2	421978	403275	401238	404681	400185	407386	-0.0165143	0.0921035	-	-	26.9	19	-
887	Structural maintenance of chromosomes protein 2	SMC2	189444	176147	204998	215958	233500	225345	0.244048	1.84774	-	-	30.7	41	-
888	Ubiquitin-like modifier-activating enzyme ATG7	ATG7	134365	127701	130064	129207	119096	105671	-0.152254	0.928289	-	-	18.6	11	-
889	Transforming acidic coiled-coil-containing protein 2	TACC2	38018	29742.3	33137.6	33998.4	36452.3	29863	-0.00594457	0.0185385	-	-	12.3	7	-
890	Tripartite motif-containing protein 16	TRIM16	171873	182782	169014	178397	150096	145578	-0.14861	0.848797	-	-	26.2	18	-
2747	Cytoskeleton-associated protein 4	CKAP4	79749.8	89227	110614	121096	119462	121465	0.386201	2.14789	+	-	50	31	-
893	Acyl-protein thioesterase 2	LYPLA2	44418	52220.7	56707.3	53913.1	56346.1	52421.9	0.0919397	0.429941	-	-	14.3	3	-
894	Importin-7	IPO7	649892	699262	617869	684845	769848	705734	0.13538	0.944632	-	-	16.7	17	-
895	E3 ubiquitin-protein ligase ARIH2	ARIH2	78715.4	102241	94366.7	95987.3	85913.4	97269	0.026296	0.0915644	-	-	25.4	10	-
898	Phosphoacetylglucosamine mutase	PGM3	521131	503940	506263	526894	526303	488194	0.00869247	0.0450484	-	-	27.5	17	-
2623	Clathrin heavy chain 1	CLTC	1.74739e+06	1.42506e+06	1.82865e+06	2.06829e+06	2.70057e+06	2.58149e+06	0.554299	2.98569	+	-	27.1	44	-
901	CD2 antigen cytoplasmic tail-binding protein 2	CD2BP2	12415.1	12981.6	11605.1	11696	13248.9	9785.67	-0.100894	0.389651	-	-	9.7	3	-
903	Activator of 90 kDa heat shock protein ATPase homolog 1	AHSA1	460428	478419	475230	477882	440070	411590	-0.0914281	0.583512	-	-	45.9	15	-
904	Poly(A)-specific ribonuclease PARN	PARN	127228	105124	108508	106340	118465	106362	-0.0383955	0.159567	-	-	25.3	16	-
905	dTDP-D-glucose 4,6-dehydratase	TGDS	36002.3	36709	34337.4	35666.1	34472.8	35491.6	-0.0188395	0.0970521	-	-	10.9	4	-
906	Proteasome assembly chaperone 1	PSMG1	215094	230959	204421	227275	194622	231456	0.00390341	0.0147606	-	-	27.1	8	-
907	Formin-like protein 1	FMNL1	35450	33264.1	31184.5	29728.7	29595.8	29090.4	-0.174263	1.29759	-	-	6	7	-
908	Sphingosine-1-phosphate lyase 1	SGPL1	26876	23114.9	26825.8	26964.2	27267.2	28103.6	0.103404	0.596718	-	-	11.1	6	-
911	GDH/6PGL endoplasmic bifunctional protein;Glucose 1-dehydrogenase;6-phosphogluconolactonase	H6PD	29196.4	29262.5	30011.1	28825.7	33047	31858.9	0.0810777	0.47559	-	-	11.6	9	-
1262	Clusterin;Clusterin beta chain;Clusterin alpha chain	CLU	267567	245345	240485	211045	211812	122117	-0.51069	1.65956	+	-	19.5	8	-
913	Protein transport protein Sec24B	SEC24B	25827.5	24082.6	23219.3	23644.9	22028.9	22221.1	-0.106454	0.677233	-	-	7.1	7	-
916	NAD kinase	NADK	20521.1	18995.5	17892.6	18060.4	20199.1	17124.9	-0.0529725	0.234899	-	-	15.9	5	-
917	Tyrosyl-DNA phosphodiesterase 2	TDP2	48144.8	50741.2	47482.5	52933.2	50005.5	50574.9	0.0689172	0.433197	-	-	21.9	7	-
921	Persulfide dioxygenase ETHE1, mitochondrial	ETHE1	147425	155476	151306	153128	115361	124170	-0.220314	1.18708	-	-	37	8	-
922	Long-chain-fatty-acid--CoA ligase 3	ACSL3	263638	276502	296314	302182	235973	210933	-0.17405	0.718281	-	-	22.1	15	-
923	DNA-directed RNA polymerase I subunit RPA1	POLR1A	34833.6	28143.1	30592.2	30806.9	27506.4	26719.9	-0.135164	0.688018	-	-	6.6	10	-
924	Pericentrin	PCNT	5553.11	4750.27	4225.71	4491.91	5443.88	5750.93	0.111754	0.363441	-	-	2.6	7	-
925	YEATS domain-containing protein 4	YEATS4	14123.1	15288.2	14521.1	13647.8	15606	19025.4	0.123359	0.488832	-	-	13.7	3	-
928	CCR4-NOT transcription complex subunit 4	CNOT4	12666.7	11567.9	10388.1	11778.2	11328.4	12814	0.0558996	0.230886	-	-	8.4	5	-
929	STAM-binding protein	STAMBP	208488	205020	200644	212528	195304	200355	-0.0148117	0.0751532	-	-	24.5	10	-
931	N-acetylserotonin O-methyltransferase-like protein	ASMTL	91189.6	98384.6	88189.5	94156.1	79277.7	81329.3	-0.127387	0.721743	-	-	17.4	11	-
934	Protein phosphatase 1 regulatory subunit 3D	PPP1R3D	14752.6	13142.2	14919	15390.5	13829	12630.1	-0.0352393	0.136308	-	-	18.1	5	-
936	E3 ubiquitin-protein ligase HERC2	HERC2	7579.35	6980.45	7058.95	7054.52	7295.76	6797.81	-0.0313903	0.134814	-	-	1	5	-
650	Clustered mitochondria protein homolog	CLUH	126747	113404	125943	153387	157271	160214	0.364744	3.04039	+	-	26.3	29	-
939	Serine/threonine-protein kinase OSR1	OXSR1	220707	238481	232112	225766	226915	222542	-0.0332579	0.189143	-	-	22.6	10	-
940	Geranylgeranyl pyrophosphate synthase	GGPS1	41969.3	49850.2	44906.8	51310.2	44213.6	47925.1	0.0702168	0.331805	-	-	21.5	5	-
941	Heat shock 70 kDa protein 4L	HSPA4L	1.08795e+06	1.12816e+06	1.12153e+06	1.11753e+06	1.11666e+06	1.12755e+06	0.0105509	0.0634667	-	-	36.6	30	-
944	U6 snRNA-associated Sm-like protein LSm8	LSM8	46828.7	48437.5	43145	48613.5	41203.1	42671.2	-0.0651123	0.315501	-	-	43.8	4	-
945	AP-2 complex subunit alpha-1	AP2A1	214011	189726	192453	189268	206357	216139	0.0371409	0.174295	-	-	17.5	16	-
947	Probable ATP-dependent RNA helicase DDX58	DDX58	9644.79	9886.64	7630.29	10098	9026.32	7462.94	-0.0323608	0.0858586	-	-	7.1	6	-
949	Tetratricopeptide repeat protein 4	TTC4	134535	171139	153746	146652	144305	116005	-0.175997	0.775167	-	-	25.3	10	-
1705	UMP-CMP kinase	CMPK1	274723	244667	265625	225739	232685	163815	-0.351031	1.65308	+	-	21.1	5	-
952	BAG family molecular chaperone regulator 2	BAG2	158581	146397	140877	131056	148936	151612	-0.0480985	0.227466	-	-	46.1	9	-
953	BAG family molecular chaperone regulator 3	BAG3	26306.6	23555.8	24249	24328.2	25775.2	22340.8	-0.0337122	0.152239	-	-	13	7	-
954	Mitogen-activated protein kinase kinase kinase kinase 4	MAP4K4	51194.9	42536.4	48193.3	47461.3	50265.1	47858.9	0.0405218	0.185292	-	-	7.5	9	-
955	Malonyl-CoA decarboxylase, mitochondrial	MLYCD	18934.3	17054.1	16229.1	16838.4	18204.3	19196.7	0.0557289	0.254861	-	-	13.4	5	-
956	Quinone oxidoreductase-like protein 1	CRYZL1	145210	147594	149878	149099	139186	130544	-0.0819169	0.50026	-	-	33	11	-
957	Apoptosis-inducing factor 1, mitochondrial	AIFM1	489426	442294	426732	495881	546200	546571	0.226801	1.72399	-	-	24.8	14	-
958	Claudin-1	CLDN1	21624.7	24515.6	27962.8	24182.6	22537.8	18831.8	-0.176799	0.752164	-	-	17.5	4	-
960	Echinoderm microtubule-associated protein-like 2	EML2	109988	100125	96276.2	102624	106272	107549	0.0485753	0.257536	-	-	13.9	9	-
962	Uridine diphosphate glucose pyrophosphatase	NUDT14	16790.3	17043.1	16292.9	16005	15368.9	17045.1	-0.0510551	0.271328	-	-	22.1	4	-
965	3(2),5-bisphosphate nucleotidase 1	BPNT1	115751	112866	109085	104634	111351	108824	-0.056211	0.341273	-	-	17.2	5	-
967	Fatty acid desaturase 2	FADS2	13480.6	11845.3	12853.5	12472.3	12099.9	9014.09	-0.197794	0.80567	-	-	8.6	3	-
968	N(G),N(G)-dimethylarginine dimethylaminohydrolase 2	DDAH2	58846.8	71389.8	73607.7	72513.9	80632.3	64617	0.0963303	0.385259	-	-	23.9	6	-
969	Abhydrolase domain-containing protein 16A	ABHD16A	60744.3	57719.8	59144.3	59843.3	59566.2	53718.1	-0.0383212	0.199546	-	-	13.3	6	-
971	Thioredoxin domain-containing protein 12	TXNDC12	47914.2	50566.6	53394.4	51279	32098.4	42120.4	-0.299979	1.14939	-	-	30.8	5	-
972	Probable tRNA pseudouridine synthase 2	TRUB2	5171.71	5131.58	5743.22	5119.86	4759.86	5191.19	-0.0896054	0.409303	-	-	15.7	5	-
973	Protein SGT1	ECD	13581.8	15257.3	16370.9	16348	12235.2	14881.9	-0.0628618	0.212119	-	-	5.6	4	-
974	Pre-mRNA-splicing factor SYF2	SYF2	4886.35	3203.3	3344.54	3006.46	3489.62	2324.29	-0.367399	1.03927	-	-	16.9	3	+
976	Methyl-CpG-binding domain protein 3	MBD3	38602.4	35983.7	35655.7	36876.4	37026.3	33003.3	-0.0454358	0.230723	-	-	19.9	6	-
977	DNA topoisomerase 3-beta-1	TOP3B	3683.03	3435.45	4245.45	4593.38	4556.41	3850.34	0.195043	0.826865	-	-	4.1	3	+
978	Diphosphoinositol polyphosphate phosphohydrolase 1	NUDT3	186617	180378	189770	177960	176282	173332	-0.0774594	0.535895	-	-	45.9	8	-
979	B-cell lymphoma/leukemia 10	BCL10	13058.6	15862.8	15433.3	14649.1	13300.8	8972.54	-0.290261	0.92594	-	-	22.3	5	-
980	NADH dehydrogenase [ubiquinone] 1 beta subcomplex subunit 10	NDUFB10	29714.6	36249.1	35399.5	31694.7	33608.8	32151.8	-0.0516218	0.230046	-	-	33.7	5	-
981	Cleft lip and palate transmembrane protein 1	CLPTM1	140359	152004	139652	157183	148315	149082	0.074049	0.460751	-	-	10.6	8	-
982	Zinc finger BED domain-containing protein 1	ZBED1	12701.8	13105.3	13487.3	11663	11831.2	12278.8	-0.135358	0.924889	-	-	5.3	3	-
983	Molybdopterin synthase catalytic subunit	MOCS2	29515.1	34555.1	32376.2	43422.1	31646.6	35643.4	0.189608	0.845266	-	-	33	7	-
984	Mitochondrial import receptor subunit TOM40 homolog	TOMM40	1.07181e+06	1.07568e+06	896829	970770	1.12165e+06	1.13057e+06	0.0838892	0.40414	-	-	25.8	7	-
985	Peroxisomal membrane protein 11B	PEX11B	7228.33	8738.43	9071.36	8991.33	7950.27	7724.8	-0.0177735	0.0560886	-	-	13.9	3	-
987	Serine/threonine-protein kinase Chk2	CHEK2	45398.3	50161.5	45457.5	46869.9	39464.8	37316.2	-0.194903	1.10258	-	-	20.4	10	-
988	Actin-like protein 6A	ACTL6A	560162	561585	545132	586875	497969	590566	0.0030844	0.0128299	-	-	35	13	-
990	Cytochrome b5	CYB5A	48211.9	52330.4	51072.8	56442.8	40308.5	40203.4	-0.164801	0.641648	-	-	36.7	3	-
991	L-lactate dehydrogenase A chain	LDHA	3.06578e+06	3.55148e+06	3.39e+06	3.49104e+06	3.26378e+06	4.18334e+06	0.122965	0.640713	-	-	34.6	16	-
992	Glutamate dehydrogenase 1, mitochondrial;Glutamate dehydrogenase 2, mitochondrial	GLUD1;GLUD2	616474	587813	579911	576933	460028	492106	-0.228712	1.50242	-	-	37.1	22	-
993	Dihydrofolate reductase	DHFR	384771	368148	354481	361842	346296	296373	-0.145073	0.864748	-	-	35.8	7	-
994	NADH-cytochrome b5 reductase 3;NADH-cytochrome b5 reductase 3 membrane-bound form;NADH-cytochrome b5 reductase 3 soluble form	CYB5R3	766986	637756	498548	524402	612414	616392	-0.100303	0.305044	-	-	40.3	12	-
995	Glutathione reductase, mitochondrial	GSR	997577	1.17186e+06	985978	1.12003e+06	645908	1.21795e+06	-0.129175	0.268753	-	-	47.4	18	-
4937	Cytochrome c oxidase assembly factor 7	COA7	55716.5	65477.6	60438.3	53094.9	44688.9	39828.7	-0.407423	2.28504	+	-	25.1	5	-
997	Superoxide dismutase [Cu-Zn]	SOD1	46681.3	42295.9	50616.2	42145.6	24443	66959.3	-0.178291	0.262016	-	-	37	5	-
998	Purine nucleoside phosphorylase	PNP	790061	827462	737707	820769	738888	745729	-0.0309064	0.160245	-	-	45.7	12	-
999	Hypoxanthine-guanine phosphoribosyltransferase	HPRT1	401831	472384	442426	455462	314766	367829	-0.22378	0.956746	-	-	65.1	10	-
1000	Aspartate aminotransferase, mitochondrial	GOT2	928124	837558	898226	963088	950089	919616	0.0897256	0.664843	-	-	52.8	24	-
1001	Tyrosine-protein kinase ABL1	ABL1	12246.7	10382.7	12107.3	10356.2	10374.8	9983.22	-0.173763	1.03242	-	-	3.9	3	-
1002	Epidermal growth factor receptor	EGFR	430408	440289	464417	446154	458481	394317	-0.0419384	0.212218	-	-	24.4	26	-
1003	Phosphoglycerate kinase 1	PGK1	5.44586e+06	5.6373e+06	5.75264e+06	5.91922e+06	4.92891e+06	5.19966e+06	-0.0730981	0.475081	-	-	68.8	29	-
1004	Adenylate kinase isoenzyme 1	AK1	646073	624797	671865	647892	670659	576261	-0.0384003	0.197706	-	-	45.9	11	-
1005	Adenosine deaminase	ADA	73855	81203.8	75427.1	79993.9	74826.1	70590.9	-0.0328035	0.1582	-	-	28.9	11	-
1006	Carbonic anhydrase 2	CA2	167272	162360	162899	180103	163846	170578	0.0620768	0.381409	-	-	23.8	5	-
1007	Argininosuccinate synthase	ASS1	295843	285621	294340	281665	295388	269242	-0.0503065	0.303137	-	-	17.7	10	-
1008	2-5-oligoadenylate synthase 1	OAS1	5671.18	5345.78	5935.9	5352.19	5021.83	4568.79	-0.183788	0.970122	-	-	13.6	5	-
1009	Alpha-2-macroglobulin	A2M	49432.8	47785.1	45731.9	47066.5	51607.5	50301.4	0.0592163	0.340546	-	-	7.3	9	-
1010	Complement C3;Complement C3 beta chain;C3-beta-c;Complement C3 alpha chain;C3a anaphylatoxin;Acylation stimulating protein;Complement C3b alpha chain;Complement C3c alpha chain fragment 1;Complement C3dg fragment;Complement C3g fragment;Complement C3d fragment;Complement C3f fragment;Complement C3c alpha chain fragment 2	C3	39407.3	33513.5	39050.5	39424.8	42695.1	41062.7	0.140818	0.854806	-	-	7.2	11	-
1011	Metalloproteinase inhibitor 1	TIMP1	28901.7	27448.7	26946.3	28497.8	25100.5	24265.7	-0.100165	0.56535	-	-	14.5	3	-
1012	Cystatin-C	CST3	4911.3	4773.92	5148.08	4868.32	4975.93	4633.21	-0.0349712	0.141227	-	-	30.8	3	-
1013	Cystatin-A;Cystatin-A, N-terminally processed	CSTA	8376.82	6312.51	9807.64	7320.79	9612.64	16209.2	0.379051	0.74405	-	-	31.6	3	-
1015	GTPase HRas;GTPase HRas, N-terminally processed	HRAS	144498	157441	148339	155781	125701	135808	-0.114562	0.60653	-	-	19.6	3	-
1016	GTPase KRas;GTPase KRas, N-terminally processed	KRAS	110058	99995.8	108964	108671	121172	107432	0.0794683	0.44555	-	-	19.1	4	-
1017	Low-density lipoprotein receptor	LDLR	83342.2	87748.5	81038.3	75383	76933.9	76847.1	-0.137059	1.05309	-	-	16.5	9	-
1018	Transforming growth factor beta-1;Latency-associated peptide	TGFB1	7314.13	6499.08	6924.28	7723.64	7786.71	8308.97	0.200793	1.25997	-	-	6.7	3	-
1022	HLA class II histocompatibility antigen, DR alpha chain	HLA-DRA	12834.1	13845.6	13780.9	12600	11981.8	10299.5	-0.218411	1.29729	-	-	14.6	3	-
1023	HLA class II histocompatibility antigen, DRB1-15 beta chain;HLA class II histocompatibility antigen, DR beta 5 chain;HLA class II histocompatibility antigen, DR beta 3 chain	HLA-DRB1;HLA-DRB5;HLA-DRB3	37160	37606.9	35356	32112.8	35538.4	33116.2	-0.128881	0.902205	-	-	13.9	3	-
1024	Collagen alpha-1(I) chain	COL1A1	59905.3	58029.1	66620.5	58227.5	58135.2	54630.8	-0.108199	0.668326	-	-	2.9	4	-
1026	Collagen alpha-1(III) chain	COL3A1	83518.6	73415	75958.7	74197.7	81835.3	67216.2	-0.0634942	0.287731	-	-	3.8	5	-
1154	Collagen alpha-2(I) chain	COL1A2	9315.32	9500.85	9292.08	8818.66	6616.62	7117.58	-0.328541	1.75049	+	-	2.7	3	-
1029	Prelamin-A/C;Lamin-A/C	LMNA	348997	319861	366459	336911	395605	405401	0.133822	0.74333	-	-	46.8	33	-
1031	Fibronectin;Anastellin;Ugl-Y1;Ugl-Y2;Ugl-Y3	FN1	17954.1	17424.2	18870.7	19503.8	20958.3	20383.9	0.16572	1.22123	-	-	2.9	6	-
1033	Transferrin receptor protein 1;Transferrin receptor protein 1, serum form	TFRC	1.20101e+06	1.20478e+06	1.21296e+06	1.25536e+06	1.17885e+06	1.17767e+06	-0.00338142	0.0188576	-	-	38.7	28	-
1037	Ferritin heavy chain;Ferritin heavy chain, N-terminally processed	FTH1	21555.5	14766.4	13333.4	15960.4	13708.9	8092.74	-0.42037	0.912114	-	-	15.3	3	-
1038	Metallothionein-2;Metallothionein-1X;Metallothionein-1G	MT2A;MT1X;MT1G	203827	114871	129537	137076	232543	105447	0.0494214	0.0635041	-	-	65.6	3	-
1043	3-hydroxy-3-methylglutaryl-coenzyme A reductase	HMGCR	4250.36	3983.47	4378.49	4621.97	4400.29	4141.78	0.0614386	0.25089	-	-	4.7	3	+
1044	Catalase	CAT	1.05698e+06	1.11589e+06	964281	1.00909e+06	1.01333e+06	1.07179e+06	-0.0178237	0.0891469	-	-	41.6	21	-
1045	RAF proto-oncogene serine/threonine-protein kinase	RAF1	8505.72	9649	8524.72	8850.2	9027.13	8359.57	-0.0223532	0.0897571	-	-	7.4	4	-
1046	Glucosylceramidase	GBA	270955	250763	226695	241826	262627	247055	0.00889716	0.0365838	-	-	25.6	11	-
1050	Cystatin-B	CSTB	44348.9	45061.5	43921.6	51162	39658.2	31672.1	-0.14994	0.477446	-	-	55.1	5	-
1051	Annexin A1	ANXA1	1.29874e+06	1.63158e+06	1.41221e+06	1.47206e+06	1.18302e+06	1.24939e+06	-0.153273	0.753533	-	-	54.3	22	-
1052	Apolipoprotein B-100;Apolipoprotein B-48	APOB	56248.7	51975.3	49859.8	45670.3	45658.8	47529	-0.185522	1.41534	-	-	0.8	4	-
1053	Glucocorticoid receptor	NR3C1	51239	51720.9	51134.6	50762.7	44115.9	41168.7	-0.185224	1.17079	-	-	19.4	12	-
1054	Superoxide dismutase [Mn], mitochondrial	SOD2	219173	213729	211630	197807	218396	189106	-0.0930529	0.575994	-	-	34.1	8	-
1055	Ornithine aminotransferase, mitochondrial;Ornithine aminotransferase, hepatic form;Ornithine aminotransferase, renal form	OAT	261974	258914	255511	256538	234151	228994	-0.111118	0.77594	-	-	23.9	10	-
1027	Collagen alpha-1(IV) chain;Arresten	COL4A1	44474.2	40706.7	42012.1	47568.5	57242.7	55986.4	0.334379	2.32812	+	-	2.7	4	-
1063	Argininosuccinate lyase	ASL	172705	166929	160854	169849	160752	165644	-0.0120377	0.0601786	-	-	32.2	15	-
1064	HLA class I histocompatibility antigen, A-3 alpha chain	HLA-A	240724	237633	231414	233787	223617	222854	-0.0614219	0.401857	-	-	10.1	4	-
4434	Procollagen galactosyltransferase 1	COLGALT1	176163	157411	166847	188518	198632	214203	0.264599	2.02078	+	-	30.7	18	-
1067	Calpain small subunit 1	CAPNS1	96799.7	130295	116760	134986	93472.1	95912.4	-0.0943966	0.257084	-	-	22.8	6	-
1068	Heat shock protein beta-1	HSPB1	265662	252898	269200	255859	256419	287595	0.0203565	0.0976481	-	-	62.4	14	-
6473	Coatomer subunit gamma-2	COPG2	38080.2	32448	29755.9	27120.5	28147.6	27435.1	-0.270643	1.68684	+	-	9	6	-
1070	Dolichyl-diphosphooligosaccharide--protein glycosyltransferase subunit 1	RPN1	401811	368597	398676	387067	429709	441426	0.104779	0.666099	-	-	33.3	22	-
1071	Dolichyl-diphosphooligosaccharide--protein glycosyltransferase subunit 2	RPN2	107341	97946.6	105096	109725	134229	124579	0.243891	1.60591	-	-	9.4	8	-
1072	Guanine nucleotide-binding protein G(i) subunit alpha-2	GNAI2	502196	474209	445706	437659	460516	458076	-0.0670734	0.417997	-	-	18.9	6	-
1073	Anion exchange protein 2	SLC4A2	96531.1	87430.2	81795.6	85713.3	91697.2	89277.7	0.00784892	0.0326629	-	-	11.3	10	-
1074	Sodium/potassium-transporting ATPase subunit alpha-1	ATP1A1	2.40493e+06	2.11445e+06	2.03064e+06	2.00934e+06	2.41326e+06	1.97494e+06	-0.0362325	0.149202	-	-	32.7	37	-
1075	Sodium/potassium-transporting ATPase subunit beta-1	ATP1B1	177546	183620	182511	178013	179610	185447	-0.00167693	0.00826169	-	-	24.3	8	-
1076	Amyloid beta A4 protein;N-APP;Soluble APP-alpha;Soluble APP-beta;C99;Beta-amyloid protein 42;Beta-amyloid protein 40;C83;P3(42);P3(40);C80;Gamma-secretase C-terminal fragment 59;Gamma-secretase C-terminal fragment 57;Gamma-secretase C-terminal fragment 50;C31	APP	58280.5	55645.7	54763.3	50369.7	56191.4	43199.6	-0.179523	0.973892	-	-	14	8	-
1077	Aldehyde dehydrogenase, mitochondrial	ALDH2	252301	286968	275791	312883	232441	266303	-0.0146827	0.0473428	-	-	19.5	10	-
1078	Integrin beta-3	ITGB3	78695.3	83550.3	79194.6	84048.3	89112.1	72823.3	0.0223051	0.0913273	-	-	21.4	14	-
1079	Protein S100-A8;Protein S100-A8, N-terminally processed	S100A8	27543.5	32989.7	31634.1	23783.3	61590.5	166014	1.02689	1.075	-	-	28	3	-
1080	Non-histone chromosomal protein HMG-14	HMGN1	201352	193696	266142	223229	251025	208461	0.0568089	0.179223	-	-	51	8	-
1081	ADP/ATP translocase 2;ADP/ATP translocase 2, N-terminally processed	SLC25A5	170068	168585	200614	215351	180079	135069	-0.0450016	0.110292	-	-	12.8	5	-
1082	Ubiquitin-like protein ISG15	ISG15	346111	392251	361386	388389	389051	427520	0.132299	0.895938	-	-	45.5	7	-
1083	Propionyl-CoA carboxylase alpha chain, mitochondrial	PCCA	63262.2	54224	61771.7	61444.9	62805.6	60577.6	0.04725	0.236306	-	-	25.7	18	-
1084	Propionyl-CoA carboxylase beta chain, mitochondrial	PCCB	57346.3	53392.9	64136.9	63701.2	61505	57466.5	0.0657471	0.318629	-	-	34	14	-
1085	Alkaline phosphatase, tissue-nonspecific isozyme	ALPL	171422	134984	114188	115710	126088	144002	-0.11024	0.33832	-	-	7.6	4	-
1086	Eukaryotic translation initiation factor 2 subunit 1	EIF2S1	600456	503022	530573	522990	579622	589009	0.0519854	0.248085	-	-	50.8	18	-
1087	Non-histone chromosomal protein HMG-17	HMGN2	103492	122872	182328	148358	140733	185992	0.248019	0.657303	-	-	28.9	3	-
1357	Cytochrome c oxidase subunit 6B1	COX6B1	58007.9	54917.4	59307.3	53462.9	38604.8	49129.8	-0.299267	1.54073	+	-	54.7	6	-
4376	Cleavage and polyadenylation specificity factor subunit 7	CPSF7	21764	21581.5	26698.2	25890.5	27936.9	30662.9	0.274204	1.54734	+	-	11.5	4	-
5650	Crooked neck-like protein 1	CRNKL1	61984.2	53355	54482.8	47740.9	48027.1	46162.8	-0.255841	1.92931	+	-	18	11	-
1091	Fatty acid-binding protein, heart	FABP3	36612.8	37500.2	33747.1	36302.1	35870.2	33712.7	-0.0259601	0.126508	-	-	34.6	4	-
1092	DNA-directed RNA polymerase III subunit RPC4	POLR3D	4821.29	4460.55	5209.03	4946.12	4731.67	5351.27	0.0536237	0.205007	-	-	20.6	6	-
1093	Lupus La protein	SSB	1.55153e+06	1.52642e+06	1.68093e+06	1.63686e+06	2.02591e+06	1.67649e+06	0.16061	0.985211	-	-	50.2	29	-
1096	Integrin beta-1	ITGB1	1.6224e+06	1.66241e+06	1.64296e+06	1.64516e+06	1.44661e+06	1.34592e+06	-0.156066	1.1011	-	-	32.3	26	-
1097	Keratin, type I cytoskeletal 18	KRT18	90673.4	83059.5	99839.1	89547	101081	118934	0.172583	0.784827	-	-	20.5	10	-
1099	Uroporphyrinogen decarboxylase	UROD	181816	211415	199662	211108	181564	185204	-0.0375132	0.162659	-	-	36	11	-
1101	Alpha-galactosidase A	GLA	126226	151765	138224	132994	133558	166101	0.0520129	0.191493	-	-	19.3	9	-
1102	Gelsolin	GSN	408757	359927	383337	373820	418840	409556	0.061747	0.337326	-	-	13.8	8	-
1104	Prothymosin alpha;Prothymosin alpha, N-terminally processed;Thymosin alpha-1	PTMA	18514.4	18224.3	24230.8	21636.9	22520.5	30094.6	0.280963	1.05028	-	-	36.4	7	-
712	Cold shock domain-containing protein E1	CSDE1	376873	321228	318781	273849	285822	269233	-0.290964	2.15563	+	-	33.1	26	-
1106	ATP synthase subunit beta, mitochondrial	ATP5B	2.28184e+06	2.39479e+06	2.21542e+06	2.40495e+06	2.11313e+06	2.34716e+06	-0.00712453	0.0361449	-	-	49	22	-
1108	Protein S100-A6	S100A6	234168	252010	231100	234796	235342	210028	-0.0775975	0.451579	-	-	34.4	4	-
1109	Eukaryotic translation initiation factor 4E	EIF4E	186707	193217	169581	170242	155612	161012	-0.173423	1.23238	-	-	44.2	10	-
1110	Alpha-enolase	ENO1	1.60085e+07	1.74332e+07	1.92079e+07	2.01559e+07	1.72863e+07	1.69517e+07	0.0466307	0.233782	-	-	17.5	11	-
1112	Glycogen phosphorylase, liver form	PYGL	994389	854987	877086	880893	1.01121e+06	1.02294e+06	0.0964014	0.531373	-	-	29.4	28	-
1113	Glucose-6-phosphate isomerase	GPI	1.43256e+06	1.39374e+06	1.41667e+06	1.39988e+06	1.36692e+06	1.42309e+06	-0.0182627	0.117058	-	-	24.4	14	-
1114	Nucleophosmin	NPM1	453272	348933	389898	379947	486998	520949	0.214812	0.870761	-	-	27	9	-
1115			268890	159656	156257	152663	156620	145754	-0.314917	0.94571	-	-	8.9	3	-
1116	Integrin alpha-V;Integrin alpha-V heavy chain;Integrin alpha-V light chain	ITGAV	738379	823880	746505	792453	717363	722579	-0.048255	0.268755	-	-	30.6	32	-
1519	Cysteine and glycine-rich protein 1	CSRP1	110629	96285.5	96439.2	101954	152589	133385	0.338121	1.45918	+	-	60.1	10	-
1118	Beta-hexosaminidase subunit alpha	HEXA	656277	667417	575821	628839	618988	641041	-0.00516388	0.0233279	-	-	21.7	13	-
1120	Glia-derived nexin	SERPINE2	40190.1	39253.1	37520.7	31846.6	40467.3	37970.1	-0.0915244	0.427494	-	-	14.1	7	-
1121	Epoxide hydrolase 1	EPHX1	989989	931199	842752	879240	907283	879066	-0.049276	0.27741	-	-	28.6	14	-
2924	C-terminal-binding protein 1	CTBP1	62282.9	45762.8	55161.2	43847.2	46813.9	42062	-0.288241	1.5351	+	-	9.6	3	-
1123	L-lactate dehydrogenase B chain	LDHB	2.45625e+06	2.47061e+06	2.65301e+06	2.52357e+06	2.43809e+06	2.28342e+06	-0.0655141	0.472574	-	-	34.7	15	-
1124	Glutathione peroxidase 1	GPX1	189444	220972	192271	203479	166634	184883	-0.120199	0.604595	-	-	44.3	7	-
1125	Phosphoglycerate kinase 2	PGK2	196049	196550	180141	186606	189981	241275	0.100431	0.434907	-	-	3.8	3	-
1127	Protein disulfide-isomerase	P4HB	3.81183e+06	3.69804e+06	3.59766e+06	3.54883e+06	3.39792e+06	2.97122e+06	-0.167083	1.32052	-	-	52.2	33	-
1128	Acylphosphatase-1	ACYP1	37460.7	34245.8	35197	34832.7	36324.1	36713.8	0.0136437	0.0658507	-	-	32.3	3	-
1129	Cathepsin D;Cathepsin D light chain;Cathepsin D heavy chain	CTSD	931853	1.01702e+06	925796	1.0416e+06	974179	971298	0.0559222	0.355582	-	-	28.6	11	-
1130	Annexin A2;Putative annexin A2-like protein	ANXA2;ANXA2P2	3.36538e+06	3.05794e+06	2.74556e+06	2.89105e+06	2.6046e+06	3.66009e+06	-0.0119648	0.034624	-	-	64	27	-
1131	Calpain-1 catalytic subunit	CAPN1	664386	590367	577876	597594	598074	608539	-0.0198518	0.0989433	-	-	33.6	25	-
1132	Tubulin beta chain	TUBB	838815	845689	1.05946e+06	973539	898968	853473	-0.00296268	0.0100908	-	-	9.9	3	-
1677	Connective tissue growth factor	CTGF	95984.8	100564	91431.5	73234.7	88583.9	77984.7	-0.267594	1.82978	+	-	37.8	10	-
1134	Beta-hexosaminidase subunit beta;Beta-hexosaminidase subunit beta chain B;Beta-hexosaminidase subunit beta chain A	HEXB	842784	919556	804247	884796	951097	835354	0.0578615	0.317237	-	-	25	15	-
1135	Cathepsin L1;Cathepsin L1 heavy chain;Cathepsin L1 light chain	CTSL	128691	133188	120283	126206	121355	109758	-0.0981603	0.57173	-	-	20.7	6	-
1136	Profilin-1	PFN1	2.65682e+06	2.7734e+06	2.64603e+06	2.84005e+06	2.53142e+06	2.87021e+06	0.0272769	0.160063	-	-	73.6	12	-
1137	Bisphosphoglycerate mutase	BPGM	69919.8	76192.5	73075.1	75874.3	63431.6	73221.3	-0.0478853	0.220544	-	-	33.2	8	-
1138	Adenine phosphoribosyltransferase	APRT	150051	165213	161977	155593	147674	158054	-0.0483233	0.269059	-	-	46.3	8	-
1139	Bifunctional glutamate/proline--tRNA ligase;Glutamate--tRNA ligase;Proline--tRNA ligase	EPRS	1.83089e+06	1.70511e+06	1.77894e+06	1.8616e+06	2.10814e+06	1.77205e+06	0.10817	0.724495	-	-	40.8	67	-
1140	Cathepsin B;Cathepsin B light chain;Cathepsin B heavy chain	CTSB	304974	312698	296354	308587	253101	247697	-0.18227	1.08036	-	-	23.6	9	-
1141	Heat shock protein HSP 90-alpha	HSP90AA1	2.93427e+06	2.84394e+06	2.92466e+06	2.95081e+06	3.09688e+06	2.58966e+06	-0.0148256	0.0736049	-	-	23	21	-
1142	Galactose-1-phosphate uridylyltransferase	GALT	48870.5	51015.5	48423.1	50685	41072.9	45638.3	-0.115203	0.63278	-	-	15.6	5	-
595	Catenin delta-1	CTNND1	156988	130095	126834	106268	109519	110245	-0.337854	2.28735	+	-	20.6	17	-
1144	Cytochrome b-c1 complex subunit 6, mitochondrial	UQCRH	26211.4	24607.4	24682.4	31101.6	23113.9	30709.7	0.157225	0.683107	-	-	38.5	3	-
1145	Laminin subunit beta-1	LAMB1	196169	206975	196564	216440	206998	215945	0.092563	0.658434	-	-	19.4	33	-
1146	Tyrosine-protein kinase Yes;Tyrosine-protein kinase Fyn	YES1;FYN	13780.3	13412.6	14469.4	12640.2	13934.9	13091.4	-0.0712887	0.389506	-	-	5	3	-
1147	Tyrosine-protein kinase Lyn	LYN	33297	31003.4	29554.4	28414.8	30342.8	30540.3	-0.0708263	0.402468	-	-	19.6	8	-
1149	Fumarate hydratase, mitochondrial	FH	926450	982329	972664	992387	852732	921222	-0.061106	0.363503	-	-	34.7	20	-
1152	Transcription factor Sp1	SP1	39207.8	35792.2	43246.3	40670.9	47894.8	39961.1	0.119699	0.574643	-	-	7.5	4	-
1153	Insulin-like growth factor 1 receptor;Insulin-like growth factor 1 receptor alpha chain;Insulin-like growth factor 1 receptor beta chain	IGF1R	109767	120109	110320	108912	107748	99209.4	-0.107036	0.688052	-	-	9.3	11	-
5039	Cytoplasmic FMR1-interacting protein 2	CYFIP2	12273.7	12069.7	13096.5	13504	16145.4	15043.4	0.252496	1.6567	+	-	2.6	3	-
1155	Annexin A6	ANXA6	1.16393e+06	939220	795105	866547	985181	1.20579e+06	0.0813462	0.222615	-	-	45.2	32	-
1157	Complement decay-accelerating factor	CD55	889203	944947	838277	857919	636748	886442	-0.180194	0.778825	-	-	37.4	15	-
1158	Multidrug resistance protein 1	ABCB1	35638.5	32538.8	34797.1	33922.5	34241.8	31530	-0.0466126	0.249891	-	-	8.1	9	-
1161	Beta-glucuronidase	GUSB	59930.4	55328.4	53539.2	51110.1	53520.8	49136.6	-0.133798	0.912105	-	-	12	7	-
1162	ATP-dependent 6-phosphofructokinase, muscle type	PFKM	323067	308318	303219	288551	305647	269865	-0.114559	0.7838	-	-	30	19	-
1163	Heat shock protein HSP 90-beta	HSP90AB1	5.87516e+06	6.09931e+06	6.37754e+06	6.53484e+06	5.99071e+06	6.76268e+06	0.0707327	0.543906	-	-	26.1	20	-
1164	Signal recognition particle receptor subunit alpha	SRPR	17778.6	15612.4	18218.7	16442.7	16706.2	18202.2	-0.005439	0.0207638	-	-	11.4	6	-
241	Protein CYR61	CYR61	115501	99685.5	114947	74411.1	83004.7	78278.6	-0.484262	3.52989	+	-	34.1	11	-
1166	72 kDa type IV collagenase;PEX	MMP2	12723.8	11412.3	12314.9	12036.4	12156.9	10221.6	-0.0859053	0.3967	-	-	6.2	3	-
1167	Porphobilinogen deaminase	HMBS	149480	161891	153776	161533	153617	154424	0.0140871	0.0702307	-	-	28	10	-
1168	Pyruvate dehydrogenase E1 component subunit alpha, somatic form, mitochondrial	PDHA1	861548	846358	855337	820197	790864	741652	-0.12485	1.0297	-	-	39.3	20	-
1169	Collagen alpha-2(IV) chain;Canstatin	COL4A2	85328.9	69672.8	77618.1	74048.5	79812	69729.7	-0.0543908	0.236015	-	-	9.1	11	-
1170	Cytochrome c1, heme protein, mitochondrial	CYC1	50679.7	53150.5	58703.9	57667.4	44989.1	37954.5	-0.227781	0.873742	-	-	13.2	4	-
1171	U2 small nuclear ribonucleoprotein B	SNRPB2	106519	122643	138113	125277	129100	167542	0.195566	0.777588	-	-	30.2	6	-
1172	Hepatocyte growth factor receptor	MET	29449	28577.1	31111.6	27243.7	26680	25492.8	-0.166253	1.26387	-	-	6	8	-
1174	Complement factor H	CFH	27781.1	26867.1	26145.4	31301.7	32231.8	26819.1	0.157163	0.955875	-	-	8.1	8	-
1175	U1 small nuclear ribonucleoprotein 70 kDa	SNRNP70	215936	195362	279152	228365	295836	281465	0.230429	0.870744	-	-	34.3	17	-
1176	Integrin alpha-5;Integrin alpha-5 heavy chain;Integrin alpha-5 light chain	ITGA5	340748	352015	329402	357500	289547	295964	-0.122344	0.664608	-	-	13.9	12	-
1177	Nuclear factor 1 C-type	NFIC	28137.9	27089.5	28997.6	28686.3	32174.8	31845.3	0.137063	0.927841	-	-	14.3	6	-
1178	Vimentin	VIM	361477	310513	351818	287104	364086	386240	0.0106553	0.0321953	-	-	42.7	22	-
5021	DAZ-associated protein 1	DAZAP1	91754.9	90079	84068.7	111860	95623.6	126320	0.319821	1.88519	+	-	16.9	5	-
1180	Guanine nucleotide-binding protein G(k) subunit alpha	GNAI3	466563	411935	383813	388960	401223	395203	-0.0860908	0.479051	-	-	13	4	-
1181	Annexin A5	ANXA5	1.16443e+06	1.41958e+06	1.26368e+06	1.22775e+06	975400	1.20881e+06	-0.176347	0.89411	-	-	33.8	14	-
1182	Steryl-sulfatase	STS	58906	47191.5	45069.8	49890.9	49596.4	43743.6	-0.0703387	0.266622	-	-	12	6	-
1122	Acyl-CoA-binding protein	DBI	85498.3	78005.3	74583.7	80524.5	56561.8	59129.6	-0.295064	1.31714	+	-	70.1	5	-
1184	CD63 antigen	CD63	272989	313765	290715	263862	234120	299380	-0.143041	0.723776	-	-	12.8	3	-
1185	39S ribosomal protein L3, mitochondrial	MRPL3	60440.6	56059.7	49243.2	48613.5	64402.5	68621.4	0.121575	0.416471	-	-	12.4	5	-
1186	U1 small nuclear ribonucleoprotein A	SNRPA	58939	66114.1	67002.2	64049.6	68104	86275.7	0.17583	0.792562	-	-	16	5	-
1188	Fibroblast growth factor 2	FGF2	47679.7	47173.5	45118.4	50915.4	50067.6	50696.5	0.116267	0.878346	-	-	18.7	3	-
1189	Gamma-enolase	ENO2	320110	309395	374893	336063	271064	249683	-0.235678	1.1061	-	-	19.9	7	-
1190	3-ketoacyl-CoA thiolase, peroxisomal	ACAA1	114157	113883	108488	115844	107320	118730	0.0218939	0.108707	-	-	28.5	10	-
1191	Signal recognition particle 19 kDa protein	SRP19	14809.7	12090.7	13697.9	13248.5	14399	16862.2	0.130397	0.551168	-	-	20.8	3	-
1192	Glutathione S-transferase P	GSTP1	686428	737173	645702	697145	623904	617813	-0.0940092	0.568433	-	-	61	11	-
1194	Galectin-1	LGALS1	623911	600074	586917	629161	493053	466659	-0.2007	1.02707	-	-	71.9	9	-
1195	Dihydropteridine reductase	QDPR	153149	144970	152065	142677	146788	128121	-0.110463	0.701963	-	-	29.9	6	-
1196	High mobility group protein B1;Putative high mobility group protein B1-like 1	HMGB1;HMGB1P1	1.22367e+06	1.27791e+06	1.54708e+06	1.38934e+06	1.33293e+06	1.19304e+06	-0.0436295	0.175208	-	-	31.6	13	-
1197	Retinol-binding protein 1	RBP1	25617	28340.6	23587.9	25814.6	25051.6	22403.1	-0.0804097	0.378305	-	-	21.5	4	-
1199	Guanine nucleotide-binding protein G(o) subunit alpha	GNAO1	71504.5	70504.9	68077.5	64003.1	67155.5	62751.5	-0.115879	0.84675	-	-	22	7	-
1203	Clathrin light chain A	CLTA	142193	123261	158798	165356	153434	157986	0.175408	0.968156	-	-	25.7	8	-
1204	Clathrin light chain B	CLTB	19410.5	16148.2	18969.9	22665.9	18568.6	20108.5	0.169759	0.856685	-	-	15.2	4	-
1207	2,3-cyclic-nucleotide 3-phosphodiesterase	CNP	236143	238322	219598	217369	215801	222669	-0.0808952	0.542632	-	-	35.9	20	-
1208	Heme oxygenase 1	HMOX1	56516.4	61922	66393.7	65092.9	65029.4	64443.8	0.0771553	0.435924	-	-	36.1	9	-
1209	Dihydrolipoyl dehydrogenase, mitochondrial	DLD	950186	916823	876357	844145	815524	1.14799e+06	0.0166276	0.0491901	-	-	18.7	9	-
4352	Serine/threonine-protein kinase DCLK2	DCLK2	69939.8	68066.6	68313.4	98926	115340	103413	0.619765	4.62341	+	-	8.8	6	-
1211	U2 small nuclear ribonucleoprotein A	SNRPA1	63018.6	64969.8	63311.7	64405.1	61452.1	67842.9	0.0169376	0.0839905	-	-	32.2	8	-
1212	Cytochrome c oxidase subunit 6C	COX6C	56064.3	67510.9	77292.1	76153.8	52268	55857.9	-0.131972	0.380669	-	-	38.7	5	-
1213	Tumor-associated calcium signal transducer 2	TACSTD2	35276.6	28200.9	26285.1	25317.9	29921.5	28216.5	-0.0969403	0.366092	-	-	25.7	7	-
1215	Poly [ADP-ribose] polymerase 1	PARP1	119560	100255	110179	118068	122943	123956	0.148725	0.956628	-	-	24.8	23	-
1216	DNA polymerase alpha catalytic subunit	POLA1	109547	94729.1	96907	94620.6	94997.7	91903.2	-0.0945728	0.565552	-	-	18.1	24	-
1217	Interferon-induced protein with tetratricopeptide repeats 2	IFIT2	32789.8	33018.7	32981.7	34271.7	31208.9	29607.1	-0.0577575	0.311495	-	-	14.4	7	-
1218	Interferon-induced protein with tetratricopeptide repeats 1	IFIT1	13352.3	11643.7	10577.4	11697.8	13405.6	9093.69	-0.0685359	0.187819	-	-	10.5	5	-
1219	Furin	FURIN	6628.12	7571.17	6457.73	5739.68	7646.17	6769.98	-0.0417622	0.128642	-	-	2.9	3	-
1220	Leukotriene A-4 hydrolase	LTA4H	856636	834825	890025	934594	894724	800156	0.0240207	0.119165	-	-	37	21	-
1221	Fructose-bisphosphate aldolase C	ALDOC	947048	1.0682e+06	945216	1.01874e+06	969528	1.19616e+06	0.101713	0.526926	-	-	39	15	-
1227	Ataxin-1-like	ATXN1L	15510.3	15080.7	16327.3	16974.2	15973.4	15938.7	0.0594427	0.327959	-	-	9.7	6	-
1235	Heat shock 70 kDa protein 1A;Heat shock 70 kDa protein 1B	HSPA1A;HSPA1B	2.18742e+06	2.10796e+06	2.09078e+06	2.22237e+06	2.12585e+06	2.19214e+06	0.0344534	0.248828	-	-	20.1	14	-
4813	Probable ATP-dependent RNA helicase DDX17	DDX17	238970	202067	238997	271098	315092	311592	0.401864	2.68097	+	-	25.1	14	-
1240			7408.05	7303.89	7002.45	7281.58	6079.66	5619.17	-0.202339	0.985405	-	-	12.2	3	-
1243	60 kDa SS-A/Ro ribonucleoprotein	TROVE2	494558	503181	486388	491066	414840	463146	-0.119796	0.786136	-	-	31.9	17	-
1245	Lysosomal alpha-glucosidase;76 kDa lysosomal alpha-glucosidase;70 kDa lysosomal alpha-glucosidase	GAA	61296.6	64050	56411.6	58825.9	56646.3	51013.8	-0.127226	0.758124	-	-	12.3	10	-
1246	Ras-related protein R-Ras	RRAS	176644	176736	169753	174556	167041	170685	-0.0302146	0.170926	-	-	17.4	5	-
1247	HLA class I histocompatibility antigen, Cw-7 alpha chain	HLA-C	682298	679409	702624	733419	611315	605552	-0.0875438	0.478251	-	-	13.7	5	-
1248	Serine/threonine-protein kinase A-Raf	ARAF	120743	109683	109207	112744	106252	98479.5	-0.0979664	0.570137	-	-	14	6	-
1250	Dihydrolipoyllysine-residue acetyltransferase component of pyruvate dehydrogenase complex, mitochondrial	DLAT	250006	231608	243290	246346	246120	238025	0.0116122	0.0590724	-	-	8.8	7	-
1251	Receptor-type tyrosine-protein phosphatase F	PTPRF	156677	146327	134924	134289	123075	117154	-0.225284	1.53886	-	-	12	19	-
5747	Probable ATP-dependent RNA helicase DDX47	DDX47	9189.62	8523.04	8808.62	10445.5	11266.4	11873	0.339362	2.43961	+	-	9.4	3	-
1254	Cytochrome c oxidase subunit 5B, mitochondrial	COX5B	61602.3	48223	49069.1	53709.5	76125.8	55474.5	0.212622	0.757236	-	-	21.7	4	-
1255	Lysosomal protective protein;Lysosomal protective protein 32 kDa chain;Lysosomal protective protein 20 kDa chain	CTSA	184442	201139	176679	175369	195100	188045	-0.00893129	0.0384689	-	-	12.7	7	-
1256	Microsomal glutathione S-transferase 1	MGST1	42483.5	66250.8	67717	66625.7	46255.2	78432.3	0.114261	0.216316	-	-	27.1	5	-
1257	cAMP-dependent protein kinase type I-alpha regulatory subunit;cAMP-dependent protein kinase type I-alpha regulatory subunit, N-terminally processed	PRKAR1A	534402	503341	482966	478302	474480	467427	-0.097457	0.713945	-	-	34.6	16	-
1258	Tissue factor pathway inhibitor	TFPI	3993.65	3550.98	3182.95	3202.26	4203.77	2390.17	-0.162802	0.378129	-	-	11.2	3	+
1443	Probable ATP-dependent RNA helicase DDX5	DDX5	132871	113534	125325	140301	168364	175774	0.378334	2.3223	+	-	23.4	14	-
1260	S-formylglutathione hydrolase	ESD	159403	161941	160762	171100	145923	155319	-0.0325977	0.158126	-	-	22.3	7	-
1261	60 kDa heat shock protein, mitochondrial	HSPD1	7.4273e+06	8.29497e+06	8.1741e+06	8.54507e+06	6.77641e+06	6.44691e+06	-0.143971	0.748072	-	-	59.7	38	-
4009	ATP-dependent RNA helicase DHX29	DHX29	56510.4	48289.9	52820.3	64609.6	75094.8	73635.8	0.436514	3.03937	+	-	9.9	14	-
1263	78 kDa glucose-regulated protein	HSPA5	4.17428e+06	4.07565e+06	4.13955e+06	3.93087e+06	4.17201e+06	3.29361e+06	-0.127589	0.793352	-	-	56.1	42	-
1264	Laminin subunit gamma-1	LAMC1	400348	397279	362986	429299	438849	433952	0.167307	1.37907	-	-	25.7	37	-
1265	Lysosomal acid phosphatase	ACP2	121815	143205	123533	132154	109794	117446	-0.112887	0.557516	-	-	11.8	5	-
1266	Microtubule-associated protein 2	MAP2	239300	233772	249972	243666	289394	238628	0.0890021	0.461565	-	-	17.4	31	-
1268	Heat shock cognate 71 kDa protein	HSPA8	8.1981e+06	8.10621e+06	7.81061e+06	8.21046e+06	7.93612e+06	8.95035e+06	0.0560288	0.441078	-	-	39.2	31	-
1269	Solute carrier family 2, facilitated glucose transporter member 1	SLC2A1	142684	120348	118096	111083	127991	105379	-0.145579	0.714553	-	-	10.4	5	-
1271	Protein 4.1	EPB41	90539.1	88992.6	84754.1	78010	86015.2	74255.7	-0.151586	1.0227	-	-	21.5	14	-
2764	ATP-dependent RNA helicase A	DHX9	189704	180497	201890	226811	253519	282905	0.411534	2.78398	+	-	23.1	27	-
1273	Pyruvate dehydrogenase E1 component subunit beta, mitochondrial	PDHB	540877	534448	553354	534058	485044	466581	-0.134771	0.994654	-	-	38.1	11	-
1274	Lipoamide acyltransferase component of branched-chain alpha-keto acid dehydrogenase complex, mitochondrial	DBT	16255.1	15663.3	15718.8	16026.5	15613.1	17389.6	0.0402226	0.202565	-	-	7.9	5	-
1275	Glycogen phosphorylase, brain form	PYGB	276899	241025	256766	249276	272998	275139	0.0425991	0.211509	-	-	21.5	20	-
1276	Ras-related protein Ral-A	RALA	202103	186354	198822	190581	189656	203722	-0.0080736	0.0381909	-	-	26.7	7	-
1277	Ras-related protein Ral-B	RALB	50790	46907.1	46179.4	45477.4	55263.2	45213	0.0155348	0.0578181	-	-	18.4	4	-
1278	Breakpoint cluster region protein	BCR	11023.8	9438.89	8692.29	8915.67	8805.27	7195.72	-0.226352	1.02077	-	-	5.2	6	-
1279	Lysosome-associated membrane glycoprotein 1	LAMP1	194686	221761	202781	205275	198734	218446	0.00853202	0.0372644	-	-	15.6	7	-
1281	Medium-chain specific acyl-CoA dehydrogenase, mitochondrial	ACADM	928535	873704	897730	846771	799861	840861	-0.118264	0.999335	-	-	38.7	19	-
6743	Probable dimethyladenosine transferase	DIMT1	20349.7	16673.9	19833.6	20708.8	27938.9	32078.8	0.487866	2.00182	+	-	18.2	5	-
1283	DNA topoisomerase 2-alpha	TOP2A	32087.2	25662.9	30881.8	28846.2	38192.7	37846.5	0.2378	1.02349	-	-	5.2	7	-
1284	Glucose-6-phosphate 1-dehydrogenase	G6PD	1.51786e+06	1.55236e+06	1.50708e+06	1.62784e+06	1.36896e+06	1.45948e+06	-0.0422564	0.233223	-	-	52.4	27	-
1285	Ubiquitin-like protein 4A	UBL4A	17534.1	16994.2	19135	19079.5	18020.1	13938.9	-0.0835536	0.296424	-	-	30.6	5	-
1287	Pyruvate carboxylase, mitochondrial	PC	540616	568838	579020	544392	467366	474862	-0.186509	1.36057	-	-	31	31	-
1288	Dystrophin	DMD	46271.4	47966.7	39805.9	42433.2	43680.3	40638.4	-0.0767039	0.385585	-	-	1.7	6	-
1289	C-1-tetrahydrofolate synthase, cytoplasmic;Methylenetetrahydrofolate dehydrogenase;Methenyltetrahydrofolate cyclohydrolase;Formyltetrahydrofolate synthetase;C-1-tetrahydrofolate synthase, cytoplasmic, N-terminally processed	MTHFD1	1.1518e+06	1.07468e+06	1.00941e+06	1.07206e+06	1.01137e+06	1.04474e+06	-0.0471555	0.282094	-	-	33.6	35	-
1290	Cation-independent mannose-6-phosphate receptor	IGF2R	853890	734899	740916	728649	848010	825350	0.0444686	0.204529	-	-	23.1	58	-
1291	Alcohol dehydrogenase class-3	ADH5	807722	751290	751558	714474	770316	687887	-0.0895365	0.609072	-	-	32.4	13	-
1292	Cyclin-dependent kinase 4	CDK4	124331	142506	128606	154887	131665	132519	0.0820402	0.400229	-	-	33.7	8	-
1294	Ribose-phosphate pyrophosphokinase 2	PRPS2	190466	195213	178997	188160	155460	180825	-0.110475	0.603235	-	-	9.7	4	-
1296	Polyadenylate-binding protein 1;Polyadenylate-binding protein 3	PABPC1;PABPC3	1.03392e+06	904691	895280	1.02383e+06	998493	1.1149e+06	0.148226	1.01892	-	-	29.4	21	-
1297	Proliferating cell nuclear antigen	PCNA	1.05547e+06	1.07827e+06	1.03375e+06	1.0165e+06	1.02975e+06	961538	-0.0750581	0.573219	-	-	44.8	11	-
1298	Neurofilament heavy polypeptide	NEFH	49234.3	51568.2	65050.1	54582.2	56678.9	61421.3	0.0674265	0.253967	-	-	13.5	9	-
1299	Histidine--tRNA ligase, cytoplasmic	HARS	1.17816e+06	1.22942e+06	1.14451e+06	1.16308e+06	1.09305e+06	1.14945e+06	-0.0606638	0.43235	-	-	30.5	20	-
1301	ADP/ATP translocase 1	SLC25A4	24602.6	28572.1	26111	26887.3	23903.6	23971.8	-0.0841938	0.435461	-	-	9.7	3	-
1303	Inosine-5-monophosphate dehydrogenase 2	IMPDH2	2.6036e+06	2.65827e+06	2.6114e+06	2.81075e+06	2.45336e+06	2.59677e+06	-0.00446383	0.0236981	-	-	47.3	22	-
1304	Nucleoprotein TPR	TPR	597209	541562	591271	619112	721108	692597	0.231084	1.74389	-	-	38	100	-
1306	Creatine kinase B-type	CKB	645281	710336	628166	675457	565191	530651	-0.16907	0.927193	-	-	44.1	14	-
1307	Annexin A3	ANXA3	1.52898e+06	1.67967e+06	1.55123e+06	1.73842e+06	1.47104e+06	1.75901e+06	0.0584055	0.302551	-	-	54.5	22	-
1308	Creatine kinase U-type, mitochondrial	CKMT1A	11146.1	10946.4	12774.5	11889	11375.3	12055	0.0216315	0.0879357	-	-	13.2	5	-
1309	2-oxoisovalerate dehydrogenase subunit alpha, mitochondrial	BCKDHA	38427	32544.8	34487.3	33093.6	30623.7	32667.6	-0.127184	0.767149	-	-	23.6	9	-
1310	Alpha-actinin-1	ACTN1	483653	362042	373303	340913	361429	409585	-0.124399	0.49241	-	-	29.4	26	-
1311	Proto-oncogene tyrosine-protein kinase Src	SRC	117385	107788	108670	99989	102873	96070.1	-0.158842	1.20285	-	-	11.9	6	-
1312	Xaa-Pro dipeptidase	PEPD	275425	287746	270455	299851	262342	292218	0.0336313	0.169328	-	-	22.7	11	-
1313	X-ray repair cross-complementing protein 6	XRCC6	1.00053e+06	878752	851733	828826	789653	775429	-0.187091	1.40342	-	-	42	28	-
1314	X-ray repair cross-complementing protein 5	XRCC5	682308	680317	615905	629598	573394	638064	-0.103893	0.685911	-	-	34	27	-
1316	Cytochrome c oxidase subunit 4 isoform 1, mitochondrial	COX4I1	380742	413003	355332	376383	373439	394473	-0.00370998	0.0163133	-	-	45	8	-
1852	Dihydrolipoyllysine-residue succinyltransferase component of 2-oxoglutarate dehydrogenase complex, mitochondrial	DLST	564973	574245	488757	467878	398567	495181	-0.26002	1.55516	+	-	35.3	16	-
1320	Ribonuclease inhibitor	RNH1	352856	408284	405956	431934	294310	313558	-0.184366	0.682649	-	-	26.9	12	-
1321	Bone morphogenetic protein 1;Tolloid-like protein 2	BMP1;TLL2	17846.8	16575.2	16337.5	18168.4	20152.2	19078	0.177137	1.24474	-	-	5.4	4	-
1322	Integrin alpha-4	ITGA4	6190.3	6482.02	5174.71	5584.7	5473.09	4910.94	-0.156032	0.681845	-	-	3.6	4	-
1323	Elongation factor 2	EEF2	5.18274e+06	5.36214e+06	5.36931e+06	5.06305e+06	4.82703e+06	5.15402e+06	-0.0814733	0.796492	-	-	44.1	46	-
1324	Protein disulfide-isomerase A4	PDIA4	1.53991e+06	1.38825e+06	1.38224e+06	1.32351e+06	1.45007e+06	1.18409e+06	-0.126283	0.756292	-	-	42.2	29	-
1327	Translationally-controlled tumor protein	TPT1	171913	180866	181002	192984	181269	157363	-0.0106314	0.0419497	-	-	25.6	6	-
1328	Delta-aminolevulinic acid dehydratase	ALAD	61947.1	66907.3	65887.5	63619	60942.2	61591.6	-0.0645241	0.399173	-	-	29.1	8	-
1329	Tissue factor	F3	35866	32307.3	26327.7	27654.6	36073.7	31129.1	0.00855818	0.0225648	-	-	7.5	3	-
1331	Plastin-3	PLS3	2.18752e+06	2.57846e+06	2.19001e+06	2.46605e+06	1.92576e+06	2.34862e+06	-0.0490989	0.191012	-	-	38.6	24	-
1332	Acylamino-acid-releasing enzyme	APEH	344617	383073	367188	396070	309067	394950	-0.00126252	0.00408524	-	-	29.5	19	-
1333	Electron transfer flavoprotein subunit alpha, mitochondrial	ETFA	933116	967464	989299	956389	867876	905068	-0.0831859	0.606802	-	-	39.9	12	-
1334	Glycogen [starch] synthase, muscle	GYS1	154632	133777	152369	144186	174613	143846	0.066797	0.282431	-	-	13.2	9	-
1335	cAMP-dependent protein kinase type II-alpha regulatory subunit	PRKAR2A	396549	388550	382071	379385	362233	373969	-0.0653134	0.452685	-	-	37.1	13	-
1337	Beta-enolase	ENO3	583837	589499	700609	657968	573261	477558	-0.140261	0.563178	-	-	27	14	-
1338	General transcription factor IIF subunit 2	GTF2F2	214041	167538	177560	172323	175519	167950	-0.108632	0.534173	-	-	36.1	10	-
1339	CD59 glycoprotein	CD59	152136	191082	163243	177593	97145.1	114857	-0.419983	1.25762	-	-	25	4	-
1340	Bifunctional methylenetetrahydrofolate dehydrogenase/cyclohydrolase, mitochondrial;NAD-dependent methylenetetrahydrofolate dehydrogenase;Methenyltetrahydrofolate cyclohydrolase	MTHFD2	57221	55985.9	53362	57679.9	48724.2	51754.3	-0.0776782	0.41659	-	-	20	6	-
1341	Macrophage migration inhibitory factor	MIF	314597	376578	378781	424529	337166	475806	0.200627	0.822263	-	-	23.5	3	-
6240	Protein kintoun	DNAAF2	5748.36	5596.99	4799.38	4899.5	4485.17	3593.72	-0.322458	1.38742	+	-	8.1	4	-
1344	Farnesyl pyrophosphate synthase	FDPS	388119	424975	396702	405610	393895	433758	0.0276212	0.143592	-	-	20.7	7	-
1345	Carboxypeptidase M	CPM	50181.5	47531.7	37048.9	41071.9	46835.3	46965.6	0.0106263	0.0312642	-	-	16.9	6	-
1348	Alcohol dehydrogenase [NADP(+)]	AKR1A1	609919	665840	629219	644560	539025	595470	-0.101553	0.604527	-	-	56.9	17	-
1349	Pyruvate kinase PKM	PKM	7.94892e+06	7.61806e+06	7.44045e+06	7.03853e+06	7.10453e+06	7.80285e+06	-0.0691859	0.573006	-	-	9.4	4	-
1351	Acylphosphatase-2	ACYP2	190346	195472	191147	196816	184689	212724	0.0402184	0.209739	-	-	58.6	7	-
1352	Endoplasmin	HSP90B1	5.43613e+06	5.11272e+06	5.24457e+06	4.91531e+06	5.34109e+06	4.72128e+06	-0.0779685	0.622883	-	-	45.3	42	-
1353	G2/mitotic-specific cyclin-B1	CCNB1	32239.5	27666.2	31506.5	27891.3	28698.2	29858.2	-0.0779007	0.419747	-	-	11.3	5	-
1354	Myosin light chain 6B	MYL6B	9524.71	8607.14	9187.19	9099.41	8522.64	8837.86	-0.0453542	0.212415	-	-	21.2	4	-
1355	Small nuclear ribonucleoprotein-associated proteins B and B;Small nuclear ribonucleoprotein-associated protein N	SNRPB;SNRPN	78661.2	76716.3	94257.3	90395.6	75944.6	73183.3	-0.0596916	0.221806	-	-	21.6	6	-
1356	Insulin-degrading enzyme	IDE	721390	719934	674011	721807	659057	659297	-0.0528236	0.322807	-	-	28.8	33	-
5313	DnaJ homolog subfamily C member 2;DnaJ homolog subfamily C member 2, N-terminally processed	DNAJC2	57132.8	52347.4	61840.6	64358.6	70247.3	69823.2	0.257097	1.83717	+	-	17.9	10	-
1358	POU domain, class 2, transcription factor 1;POU domain, class 2, transcription factor 3	POU2F1;POU2F3	11067.9	11684.6	11701.3	11879.2	11878	10825.9	0.00451839	0.0185458	-	-	8.3	4	-
3878	Dynamin-binding protein	DNMBP	10531.7	7832.95	8452.63	7255.68	7906.91	6638.61	-0.290838	1.34782	+	-	6.5	9	-
1360	Aspartate--tRNA ligase, cytoplasmic	DARS	880522	862420	790640	927002	834627	828162	0.0312821	0.16117	-	-	50.7	22	-
1361	Junction plakoglobin	JUP	256882	229931	242875	222309	285995	274302	0.0939333	0.414324	-	-	28.6	18	-
1362	Cytochrome b-c1 complex subunit 7	UQCRB	92993.8	118193	97919.5	109288	82778.8	122944	0.0158131	0.0380175	-	-	64	9	-
1363	Serine/threonine-protein kinase B-raf	BRAF	12817	11138.9	11739.8	12139.1	12264.8	10639.1	-0.0271721	0.106341	-	-	6	4	-
1364	Glutamine synthetase	GLUL	674770	711005	643667	654975	583357	884739	0.0435006	0.123091	-	-	29.5	11	-
1365	Aldose reductase	AKR1B1	707146	762414	695365	779457	611182	652330	-0.0902269	0.433125	-	-	42.7	14	-
1366	Aminopeptidase N	ANPEP	137121	144841	141383	144079	137089	146542	0.0145863	0.0736808	-	-	17.8	17	-
1367	Poliovirus receptor	PVR	39611.8	39798.8	39004	44058.9	33962.9	35125.7	-0.0754511	0.3168	-	-	10.4	4	-
1368	Eukaryotic peptide chain release factor GTP-binding subunit ERF3A;Eukaryotic peptide chain release factor GTP-binding subunit ERF3B	GSPT1;GSPT2	1.29082e+06	1.25935e+06	1.25093e+06	1.23874e+06	1.21141e+06	1.27751e+06	-0.0283555	0.186587	-	-	28.6	24	-
1370	Arylsulfatase A;Arylsulfatase A component B;Arylsulfatase A component C	ARSA	8477.26	9502.74	8681.05	9932.8	7051.7	8391.29	-0.0835816	0.278436	-	-	10.5	4	-
1371	Beta-1,4-galactosyltransferase 1;Lactose synthase A protein;N-acetyllactosamine synthase;Beta-N-acetylglucosaminylglycopeptide beta-1,4-galactosyltransferase;Beta-N-acetylglucosaminyl-glycolipid beta-1,4-galactosyltransferase;Processed beta-1,4-galactosyltransferase 1	B4GALT1	85156.5	83811.7	85361.6	86115.2	68879.5	82277.1	-0.106674	0.547613	-	-	8	3	-
1372	Ezrin	EZR	1.48939e+06	1.38336e+06	1.52116e+06	1.53262e+06	1.60385e+06	1.75288e+06	0.153066	1.19415	-	-	36.3	29	-
1615	DNA (cytosine-5)-methyltransferase 1	DNMT1	76249.6	77364.8	89729.5	92896.7	92650.8	103793	0.251692	1.67821	+	-	21.3	30	-
1374	Ubiquitin carboxyl-terminal hydrolase isozyme L3	UCHL3	36178.7	45622.1	54254	50257.1	50243.7	38211.4	0.0358893	0.0850475	-	-	27.8	6	-
1375	Fos-related antigen 2	FOSL2	6840.92	6848.26	8568.46	7982.95	8308.41	7790.59	0.121421	0.528678	-	-	11.1	3	-
1380	NAD(P)H dehydrogenase [quinone] 1	NQO1	596377	748367	664160	705738	551166	1.04941e+06	0.153875	0.34517	-	-	35.2	10	-
1381	N-acetylglucosamine-6-sulfatase	GNS	168304	161342	176203	180863	173484	145929	-0.0211574	0.082159	-	-	16.4	9	-
1382	Phosphorylase b kinase gamma catalytic chain, liver/testis isoform	PHKG2	21238.7	24862.8	20712.4	20552.5	21250.4	23570.9	-0.0291248	0.113327	-	-	15	5	-
1383	Arylsulfatase B	ARSB	29495.1	27232.2	27414	27429.5	27304.9	26496.1	-0.0500123	0.285544	-	-	17.1	6	-
2647	Protein Dr1	DR1	13354.3	13544.3	14621.3	12516.9	10360.6	6699.53	-0.535313	1.70221	+	-	16.5	3	-
1385	N-chimaerin	CHN1	55072	50727.2	49598.6	45955.3	53523.9	72342.6	0.120293	0.367707	-	-	10.7	5	-
1386	Transcription factor E2-alpha	TCF3	17291.5	15941.7	15745.2	13947.9	16077.2	12944.4	-0.193459	1.09613	-	-	5.8	3	-
1387	Desmoplakin	DSP	118177	93589.8	101897	87741.8	171184	177886	0.41512	0.964365	-	-	12.4	37	-
1388	Replication protein A 32 kDa subunit	RPA2	73081.2	74371.8	73982.3	78181.5	70006.1	72677.3	-0.00520731	0.0240186	-	-	20.7	5	-
1389	Mucin-1;Mucin-1 subunit alpha;Mucin-1 subunit beta	MUC1	90863.8	89256.9	82811.2	79163.2	73742.3	78472.2	-0.183998	1.41856	-	-	16.5	3	-
1391	Metalloproteinase inhibitor 2	TIMP2	79050.2	74850.7	69131.5	74149.4	68254.6	81591.1	0.00454892	0.017114	-	-	20.9	5	-
1392	Atrial natriuretic peptide receptor 1	NPR1	15453.2	15796	16754.6	15411	13819.9	14638.6	-0.130512	0.832699	-	-	3.3	3	-
1393	CD44 antigen	CD44	816793	908273	827069	831631	667077	672337	-0.239375	1.47452	-	-	11.6	8	-
1394	Ribosyldihydronicotinamide dehydrogenase [quinone]	NQO2	221789	246882	225815	241889	216717	246150	0.0205153	0.0920675	-	-	39	8	-
1395	Integrin beta-4	ITGB4	78202.2	73486.9	72619.5	71568.9	75650.5	74400.7	-0.017018	0.0852371	-	-	15	20	-
1396	Carbonyl reductase [NADPH] 1	CBR1	1.52868e+06	1.58728e+06	1.51772e+06	1.5336e+06	1.21101e+06	1.40703e+06	-0.164988	1.04675	-	-	63.5	16	-
1397	Short-chain specific acyl-CoA dehydrogenase, mitochondrial	ACADS	96958.1	101353	98520.9	97300.3	85754.6	102956	-0.0574962	0.284136	-	-	21.8	7	-
1398	Cyclic AMP-responsive element-binding protein 1;Cyclic AMP-dependent transcription factor ATF-1	CREB1;ATF1	86877.5	75521.1	85464.9	85401.5	96233.3	78397.3	0.0668024	0.292597	-	-	13.5	3	-
1400	Beta-galactosidase	GLB1	153429	144531	120243	134111	137568	141920	-0.00875659	0.0312372	-	-	12.4	7	-
1401	Serine/threonine-protein phosphatase 2B catalytic subunit beta isoform	PPP3CB	16223	18576.5	16254.4	17600.3	14892.6	16539.1	-0.058758	0.256335	-	+	9.5	5	-
1402	Cytoplasmic protein NCK1	NCK1	51550.7	48058.4	48692.4	49190.6	43172.5	39139.8	-0.179117	1.04836	-	-	25.2	8	-
2157	Dual specificity protein phosphatase 3	DUSP3	40866.7	40766.5	40207.8	39984	32262.3	29270.4	-0.275691	1.48164	+	-	36.2	5	-
1404	Histone H1.5	HIST1H1B	124241	128758	184303	156897	188699	160808	0.230452	0.828825	-	-	21.2	5	-
1408	NADPH--cytochrome P450 reductase	POR	692302	719644	647575	725300	697731	736290	0.0692632	0.461789	-	-	34	28	-
1409	Methylated-DNA--protein-cysteine methyltransferase	MGMT	19901.6	22492.3	23474.5	24009.3	18478.1	20532.8	-0.068691	0.259605	-	-	15.9	3	-
1410	Tyrosine-protein kinase Fer	FER	11900.9	9498.25	10566.3	11810.4	11352.9	11018.6	0.102261	0.476757	-	-	14.8	6	-
1411	Sarcoplasmic/endoplasmic reticulum calcium ATPase 2	ATP2A2	773221	777678	746526	758680	756464	655473	-0.0849822	0.52598	-	-	1.4	3	-
1413	Fumarylacetoacetase	FAH	379900	383452	365062	393694	320984	335025	-0.109652	0.61134	-	-	23.5	7	-
1414	Stathmin	STMN1	372362	292894	317394	359358	419451	294397	0.119443	0.405252	-	-	49	9	-
1415	Y-box-binding protein 3	YBX3	192411	175569	190246	204623	243616	197592	0.205335	1.24971	-	-	11.8	4	-
1419	Alpha-N-acetylgalactosaminidase	NAGA	93730.5	95918.3	96592.1	100346	86048.7	85932.2	-0.0756545	0.407639	-	-	7.3	3	-
433	Cytoplasmic dynein 1 light intermediate chain 2	DYNC1LI2	128551	131622	107263	105134	98559.8	94936.4	-0.294518	1.91074	+	-	31.5	14	-
1423	Aspartate aminotransferase, cytoplasmic	GOT1	494568	526996	528507	583293	495465	529337	0.0504361	0.26541	-	-	38.3	16	-
1425	Protein kinase C alpha type	PRKCA	351032	376987	419503	415257	372156	404389	0.0569526	0.278802	-	-	26.3	17	-
1427	Integrin alpha-2	ITGA2	205261	191152	187350	196619	214478	179423	0.0138956	0.0574406	-	-	11.5	13	-
1428	Gap junction alpha-1 protein	GJA1	15743.9	14876.2	12925.4	13526.3	13748.6	15921.2	-0.0106662	0.0358436	-	-	11.5	3	-
1429	Atrial natriuretic peptide receptor 3	NPR3	49599.2	43706.6	41492.7	42813.8	42972	38478.1	-0.115173	0.624471	-	-	17.7	10	-
1430	Sphingomyelin phosphodiesterase	SMPD1	8966.9	9011.79	7226.21	9052.96	7800.96	7814.62	-0.0271481	0.0863551	-	-	7.7	4	-
1431	Nucleolar transcription factor 1	UBTF	17455.9	14243.6	18267.3	14491	17458.3	16860.2	-0.0301995	0.0972143	-	-	10.5	8	-
1435	cAMP-dependent protein kinase catalytic subunit alpha	PRKACA	550169	498522	557778	499713	541416	479037	-0.0797498	0.471641	-	-	19.4	11	-
1436	Calpain-2 catalytic subunit	CAPN2	988265	984564	957700	1.02285e+06	895213	910585	-0.0534712	0.321662	-	-	25.7	18	-
1439	Tyrosine-protein phosphatase non-receptor type 2	PTPN2	25423.5	25259.8	23951.3	22891.9	25874	24504.1	-0.0279194	0.134326	-	-	13.4	5	-
1441	CTP synthase 1	CTPS1	892962	864864	824619	783048	783669	810082	-0.119129	1.00011	-	-	31.1	18	-
1442	Endoglin	ENG	167292	180866	160094	170081	151735	144167	-0.126897	0.737733	-	-	21.1	11	-
5657	ER degradation-enhancing alpha-mannosidase-like protein 3	EDEM3	49460.8	37779.5	32054.3	32154.8	31734.1	27369.9	-0.366917	1.50372	+	-	12	11	-
1444	ATP-dependent 6-phosphofructokinase, liver type	PFKL	227473	222868	224427	210241	194653	193543	-0.174176	1.43359	-	-	16.5	12	-
1445	Ganglioside GM2 activator;Ganglioside GM2 activator isoform short	GM2A	86667	96527.9	90364.3	99283.3	76053.5	70854.7	-0.166251	0.691502	-	-	19.7	3	-
1446	Galectin-3	LGALS3	42699	46497.1	45978	49964.1	45133.6	51133.5	0.112359	0.700389	-	-	24	6	-
1448	26S protease regulatory subunit 6A	PSMC3	1.07271e+06	1.04795e+06	1.05876e+06	1.09055e+06	995083	985963	-0.0512139	0.334799	-	-	42.8	19	-
1449	T-complex protein 1 subunit alpha	TCP1	951128	899643	899208	884975	877412	831325	-0.0844476	0.643294	-	-	40.3	22	-
610	Endothelial differentiation-related factor 1	EDF1	20975.1	20787.3	22949	26256.7	32172.7	31041.5	0.463303	3.08802	+	-	50	8	-
1452	TFIIH basal transcription factor complex helicase XPD subunit	ERCC2	2000.18	1903.34	1650.86	2034.44	2265.08	1607.4	0.079011	0.198635	-	-	6.2	5	+
1626	Elongation factor 1-gamma	EEF1G	513663	418550	487957	565366	664166	676677	0.425406	2.70287	+	-	41.4	22	-
1454	Integrin beta-5	ITGB5	138264	134565	125123	128582	131085	133804	-0.0152569	0.0747281	-	-	17	12	-
1455	ADP-ribosylation factor 4	ARF4	324420	336292	300273	319681	294299	305958	-0.0622006	0.362813	-	-	35.6	6	-
4478	EH domain-binding protein 1	EHBP1	24535.5	21371.9	21333.1	19355.6	19126.4	17913.2	-0.25145	1.78135	+	-	9.7	9	-
1457	Vinculin	VCL	5.78425e+06	7.47938e+06	6.66478e+06	7.06971e+06	5.85138e+06	8.67583e+06	0.105275	0.340307	-	-	62.4	84	-
1458	Receptor-type tyrosine-protein phosphatase alpha	PTPRA	11543	11426.2	11146.4	11010.9	10886.7	9690.89	-0.113249	0.650359	-	-	7.7	5	-
1459	Arylamine N-acetyltransferase 1	NAT1	16379.4	16885.5	14636.5	16981.3	15648.7	15777.2	0.0168683	0.0700788	-	-	10	3	-
1460	Protein SON	SON	10009	11278.6	11240.6	12851	11509.6	13297.7	0.21076	1.29272	-	-	5.3	8	-
1461	Negative elongation factor E	NELFE	77046.5	71869.7	76494.3	71250	80772.8	74062.1	0.00301006	0.0129516	-	-	29.7	10	-
4324	EH domain-binding protein 1-like protein 1	EHBP1L1	141832	141678	143672	125634	122037	108619	-0.264584	2.07114	+	-	26.3	27	-
1463	Phosphoglycerate mutase 1	PGAM1	1.45922e+06	1.53181e+06	1.42517e+06	1.55021e+06	1.27502e+06	1.84892e+06	0.0660342	0.231697	-	-	54.7	16	-
1464	Regulator of chromosome condensation	RCC1	53183.6	53288.2	52028.6	58883.1	49920.1	54982.1	0.0441119	0.218784	-	-	25.9	9	-
1465	Syndecan-1	SDC1	24318	23376.2	22505.5	23154.5	25715.2	20195.1	-0.0298082	0.114077	-	-	16.1	4	-
1467	DNA ligase 1	LIG1	114799	103567	96052.4	131610	129202	110799	0.240755	1.45305	-	-	32.2	27	-
1468	ATP synthase-coupling factor 6, mitochondrial	ATP5J	18140.5	14780.4	11966.6	16758.9	13796.5	13340.5	-0.0189562	0.0446546	-	-	32.4	3	-
1469	DNA repair protein XRCC1	XRCC1	103693	95828.5	96577.9	92217.8	108756	94910.1	-0.00392316	0.0155465	-	-	16.4	9	-
1471	Cadherin-2	CDH2	14020.8	12379	12442.4	12717.9	10941.7	11646.3	-0.138056	0.754632	-	-	10.3	6	-
5606	Eukaryotic translation initiation factor 2A;Eukaryotic translation initiation factor 2A, N-terminally processed	EIF2A	59447.2	57408.5	66794.7	84452.9	82695.3	82076.7	0.443439	3.47575	+	-	26.3	14	-
1473	1-phosphatidylinositol 4,5-bisphosphate phosphodiesterase gamma-1	PLCG1	221308	210128	210496	207097	193930	179891	-0.146051	1.02111	-	-	18.7	23	-
1474	Lymphocyte function-associated antigen 3	CD58	114729	140261	107273	134664	114669	101847	-0.044798	0.135606	-	-	14.8	4	-
1475	Nucleolin	NCL	1.04695e+06	755221	894703	791891	954252	965605	0.0148912	0.0428991	-	-	31.3	26	-
1476	Hexokinase-1	HK1	469931	473870	462412	475863	425964	433543	-0.076221	0.501127	-	-	26.1	24	-
1477	DNA-directed RNA polymerase II subunit RPB3	POLR2C	33590.7	30157.4	29729.6	29275	27085.1	25605.7	-0.189615	1.26423	-	-	20.7	5	-
1478	DNA-directed RNA polymerases I, II, and III subunit RPABC1	POLR2E	45553.7	39527.4	41963.5	40013.5	38333.1	37868.9	-0.126489	0.828413	-	-	25.7	6	-
1479	NADH dehydrogenase [ubiquinone] flavoprotein 2, mitochondrial	NDUFV2	43604.1	43689.7	42699.5	42928.1	44256.3	34632.3	-0.102018	0.477546	-	-	35.3	7	-
1480	Gamma-glutamyltranspeptidase 1;Gamma-glutamyltranspeptidase 1 heavy chain;Gamma-glutamyltranspeptidase 1 light chain;Putative gamma-glutamyltranspeptidase 3;Putative gamma-glutamyltranspeptidase 3 heavy chain;Putative gamma-glutamyltranspeptidase 3 light chain	GGT1;GGT3P	44419	44947.7	41981.7	43865.1	40173.2	46350.6	-0.0124309	0.0545717	-	-	6.7	4	-
1482	E3 ubiquitin-protein ligase TRIM21	TRIM21	72313.4	74375.8	69138.6	72349.5	76313.1	74647.9	0.0494763	0.289622	-	-	18.3	9	-
1483	Interferon-induced, double-stranded RNA-activated protein kinase	EIF2AK2	17382.7	15764.1	14731.7	17982.7	20843.3	22878	0.362312	2.11443	+	-	7.6	4	-
1484	Spermidine synthase	SRM	202334	196410	192676	201800	189208	186265	-0.0355105	0.197494	-	-	36.1	8	-
1485	Casein kinase II subunit alpha	CSNK2A2	93777.7	82361.1	86817.6	79567.8	89020.5	94281.5	-0.00196545	0.00742336	-	-	40.9	12	-
1487	Nuclear factor NF-kappa-B p105 subunit;Nuclear factor NF-kappa-B p50 subunit	NFKB1	57158.9	59410.8	59359	62248.8	55776.1	57733.1	-0.00269206	0.0121288	-	-	10.9	8	-
1488	Thymidine phosphorylase	TYMP	86291.1	103328	106696	103089	94464.4	91606.4	-0.0309232	0.119567	-	-	21.8	10	-
1489	Plasma membrane calcium-transporting ATPase 1	ATP2B1	339074	347765	327276	339198	333930	324321	-0.0237091	0.132601	-	-	14.5	16	-
1491	Eukaryotic translation initiation factor 2 subunit 2	EIF2S2	265291	200271	283516	240790	358875	300392	0.261713	0.861826	-	-	50.2	20	-
1492	Annexin A7	ANXA7	436272	454974	393300	426699	401518	417974	-0.0415151	0.217397	-	-	29.2	14	-
6374	Eukaryotic translation initiation factor 2-alpha kinase 3	EIF2AK3	6232	6160.57	5463.78	4517.01	5116.07	4153.36	-0.375991	2.07953	+	-	4.4	4	-
1500	Ras-related protein Rab-4A	RAB4A	58234.4	59288.1	55286.8	60091.6	52717.8	56304.6	-0.0326136	0.160356	-	-	34.4	6	-
1501	Ras-related protein Rab-5A	RAB5A	114258	106590	93810.8	97479	103361	115772	0.00998446	0.035299	-	-	21.4	3	-
1502	Ras-related protein Rab-6A	RAB6A	737086	790977	741848	801189	736975	839810	0.0657428	0.402559	-	-	22.6	5	-
1503	DNA mismatch repair protein Msh3	MSH3	22508.7	20086	21586.2	22041.5	23035.5	23832.6	0.103414	0.641291	-	-	13.5	14	-
1504	Proteasome subunit beta type-1	PSMB1	371831	352963	376341	375204	350061	352084	-0.0316672	0.177626	-	-	43.6	10	-
3950	Eukaryotic translation initiation factor 3 subunit M	EIF3M	59123.5	51259.9	44313.4	43937.5	41104.4	42809.4	-0.265545	1.49944	+	-	17.4	6	-
1506	Cytochrome c oxidase subunit 5A, mitochondrial	COX5A	19707.2	29758.3	27120.4	31826	19946.7	18147.7	-0.155084	0.316198	-	-	21.3	3	-
1507	Lamin-B1	LMNB1	131769	122264	142922	129359	146310	155446	0.117861	0.613593	-	-	39.2	25	-
1509	Calpastatin	CAST	3.11981e+06	2.6485e+06	2.98724e+06	2.93482e+06	3.26836e+06	2.88997e+06	0.0558172	0.30528	-	-	48.3	41	-
1510	Inosine-5-monophosphate dehydrogenase 1	IMPDH1	287664	273340	261859	261629	267970	263637	-0.0519061	0.315241	-	-	25.2	11	-
2286	Eukaryotic translation initiation factor 5	EIF5	89208.9	75966.1	73788.9	71484.9	69246.9	52536.7	-0.314411	1.46799	+	-	23.2	11	-
1514	Parathymosin	PTMS	18150.5	15038.8	17872.4	14809.9	16206.5	20366.4	0.000962935	0.00254643	-	-	22.5	3	-
1516	Glutathione S-transferase Mu 3	GSTM3	307510	353103	313678	363941	307103	311758	0.010947	0.0419194	-	-	56	14	-
1517	V-type proton ATPase subunit B, brain isoform	ATP6V1B2	334844	324829	323023	329399	298014	313967	-0.0629935	0.396593	-	-	30.7	15	-
1518	V-type proton ATPase subunit C 1	ATP6V1C1	229518	257786	227718	209178	196352	211420	-0.211247	1.59626	-	-	29.8	13	-
609	Eukaryotic translation initiation factor 5B	EIF5B	388680	334277	393320	413998	533468	575054	0.437796	2.24364	+	-	32.2	40	-
1520	Filamin-A	FLNA	3.90966e+06	2.91807e+06	2.90441e+06	2.74117e+06	3.19315e+06	3.20117e+06	-0.0806437	0.297048	-	-	42.4	95	-
1521	Neurofibromin;Neurofibromin truncated	NF1	3147.27	3082.38	2567.05	2606.29	3214.53	3259.46	0.0443247	0.122344	-	-	1.3	3	+
1522	Amine oxidase [flavin-containing] A	MAOA	5957.35	5296.2	4956.22	5699.93	5660.25	4890.7	0.00432752	0.0131739	-	-	7.8	3	-
1523	Cytoplasmic aconitate hydratase	ACO1	707387	726319	802627	777965	738155	745652	0.0180996	0.0922022	-	-	29	27	-
3287	ELAV-like protein 1	ELAVL1	90326.6	79279.3	98735.5	134790	128225	115928	0.500909	3.21119	+	-	27.9	8	-
1525	5-nucleotidase	NT5E	21676.8	15418.9	15547.7	14903.7	22152.1	18010.5	0.0647979	0.151145	-	-	11.5	5	-
1526	Voltage-dependent anion-selective channel protein 1	VDAC1	824291	858509	739013	865627	846270	874064	0.0973389	0.655372	-	-	68.6	16	-
1527	Succinate dehydrogenase [ubiquinone] iron-sulfur subunit, mitochondrial	SDHB	393993	515802	420323	449772	433261	470074	0.0336115	0.125759	-	-	43.2	13	-
1528	CD9 antigen	CD9	84070.9	120139	82697.8	74080.6	74408.9	120929	-0.108473	0.218872	-	-	12.3	4	-
1529	2-oxoisovalerate dehydrogenase subunit beta, mitochondrial	BCKDHB	18410.1	13930.4	13233.2	13164.5	13886	13366.7	-0.157985	0.642641	-	-	11.7	4	-
1530	Catechol O-methyltransferase	COMT	140529	149999	138245	140488	123849	129639	-0.123173	0.808321	-	-	37.6	8	-
1531	Protein-glutamine gamma-glutamyltransferase 2	TGM2	650363	640360	627376	627874	579347	605513	-0.0821326	0.604938	-	-	26.8	18	-
1533	Methylmalonyl-CoA mutase, mitochondrial	MUT	78089.9	83052.5	84113.2	81566.9	74450.6	74390	-0.0907055	0.569454	-	-	18.7	13	-
1534	Oxysterol-binding protein 1	OSBP	379719	348953	351342	321994	363333	344620	-0.0691705	0.406164	-	-	22.9	20	-
1535	Protein-L-isoaspartate(D-aspartate) O-methyltransferase	PCMT1	283604	307161	265747	251277	264042	286447	-0.0948712	0.53643	-	-	28.2	8	-
1536	rRNA 2-O-methyltransferase fibrillarin	FBL	8118.11	6825.11	7336.06	8199.38	7952.3	7904.54	0.114188	0.58214	-	-	19.6	5	-
1537	Trifunctional purine biosynthetic protein adenosine-3;Phosphoribosylamine--glycine ligase;Phosphoribosylformylglycinamidine cyclo-ligase;Phosphoribosylglycinamide formyltransferase	GART	726913	769308	724747	800314	804583	742966	0.0797608	0.566676	-	-	24.8	27	-
1538	Multifunctional protein ADE2;Phosphoribosylaminoimidazole-succinocarboxamide synthase;Phosphoribosylaminoimidazole carboxylase	PAICS	1.7503e+06	1.87142e+06	1.78602e+06	1.83846e+06	1.52752e+06	1.77545e+06	-0.0768678	0.446315	-	-	48.5	23	-
1539	Iduronate 2-sulfatase;Iduronate 2-sulfatase 42 kDa chain;Iduronate 2-sulfatase 14 kDa chain	IDS	11760.5	10877.5	11470.4	13091.3	13649.9	11155.8	0.147356	0.780945	-	-	5.6	3	-
1540	Non-specific lipid-transfer protein	SCP2	392600	412893	427127	435444	359587	324360	-0.149022	0.717224	-	-	22.7	14	-
1541	Ubiquitin-like modifier-activating enzyme 1	UBA1	2.31031e+06	2.38711e+06	2.44161e+06	2.44952e+06	2.34874e+06	2.33889e+06	-0.000324425	0.0018975	-	-	41.6	41	-
1543	Ectonucleotide pyrophosphatase/phosphodiesterase family member 1;Alkaline phosphodiesterase I;Nucleotide pyrophosphatase	ENPP1	7368.16	7368.24	6701.13	7396.63	7456.76	7077.19	0.0338554	0.14554	-	-	4.8	5	-
1545	NADPH:adrenodoxin oxidoreductase, mitochondrial	FDXR	158461	157272	160155	157219	148966	147067	-0.0708733	0.467463	-	-	41.3	19	-
3964	EPM2A-interacting protein 1	EPM2AIP1	51316.2	52429.2	50989.8	45113.8	42447.8	38115.1	-0.303457	2.313	+	-	20.8	11	-
1547	MHC class II regulatory factor RFX1	RFX1	27073.4	25270.8	26131.2	24672.1	26438.8	25215.4	-0.040093	0.21797	-	-	5.2	5	-
1548	E3 ubiquitin-protein ligase CBL	CBL	30320	30755	29919.9	27936	28242.2	29993.4	-0.0791903	0.51629	-	-	8.8	6	-
1550	cAMP-dependent protein kinase catalytic subunit beta	PRKACB	138464	152184	128140	136379	153271	194682	0.197262	0.806225	-	-	14.8	5	-
1551	Cytochrome b-c1 complex subunit 2, mitochondrial	UQCRC2	538832	520401	489162	495077	473513	450816	-0.125392	0.921192	-	-	37.3	14	-
1552	Ferrochelatase, mitochondrial	FECH	98874.6	90489.1	95891.5	85917.8	79405	92423.8	-0.148098	0.965793	-	-	38.8	13	-
1553	Liver carboxylesterase 1	CES1	75869.7	71294	69512.2	70091.4	71572.4	66969	-0.0541448	0.311544	-	-	19.1	10	-
1554	Fibulin-1	FBLN1	50321.9	46714.6	44017.8	50628.7	50065.6	47631.2	0.0741788	0.426477	-	-	10.4	6	-
1555	Transcription elongation factor A protein 1	TCEA1	166139	172646	165906	176995	209247	128549	0.000220657	0.000495181	-	-	58.8	17	-
1558	Integrin alpha-6;Integrin alpha-6 heavy chain;Integrin alpha-6 light chain;Processed integrin alpha-6	ITGA6	381393	402617	368160	397383	357623	372013	-0.0322315	0.169437	-	-	2	3	-
1559	Splicing factor, proline- and glutamine-rich	SFPQ	104595	82530.7	94669.4	85030.8	126362	132529	0.267049	0.881034	-	-	11.6	8	-
1066	Receptor tyrosine-protein kinase erbB-2	ERBB2	17517	17829.2	16871	15657.6	12803.1	11930.4	-0.37985	2.23687	+	-	6.4	6	-
1562	NAD-dependent malic enzyme, mitochondrial	ME2	350772	345710	347941	335018	357297	334821	-0.0247285	0.139287	-	-	22.3	13	-
1563	Tryptophan--tRNA ligase, cytoplasmic;T1-TrpRS;T2-TrpRS	WARS	894435	967244	1.00223e+06	1.03419e+06	846677	932344	-0.0289645	0.12751	-	-	36.9	20	-
5248	Protein LAP2	ERBB2IP	28158	24330	23204.1	21586	21531.3	18002.7	-0.308641	1.7938	+	-	10.1	12	-
1566	Ribosomal protein S6 kinase beta-1	RPS6KB1	17214.3	20344.3	19537.9	20020.1	16335.7	14575.4	-0.173834	0.725387	-	-	14.2	5	-
1567	Tyrosine-protein kinase JAK1	JAK1	18202.6	16506.3	15462.7	16484.7	23746.9	14038.2	0.0807554	0.191682	-	-	6.8	7	-
1568	Nuclear autoantigen Sp-100	SP100	14128.1	13777.7	12590.3	12461.6	16523	12776.1	0.0340632	0.108865	-	-	7.6	7	-
1569	Colorectal mutant cancer protein	MCC	9962.23	10286.9	10640.2	9813.11	10393.1	9039.1	-0.0807374	0.411606	-	-	14.5	8	-
1570	Adenosylhomocysteinase	AHCY	1.64756e+06	1.74112e+06	1.7108e+06	1.81774e+06	1.53516e+06	1.67114e+06	-0.0245523	0.126259	-	-	44.4	23	-
1571	Cofilin-1	CFL1	2.00189e+06	2.28625e+06	2.01738e+06	2.03051e+06	1.98907e+06	2.51249e+06	0.0454098	0.185617	-	-	49.4	13	-
1572	Eukaryotic translation initiation factor 4B	EIF4B	674580	615957	871578	672295	774356	732271	0.0246737	0.0740269	-	-	38.6	33	-
1573	Factor VIII intron 22 protein	F8A1	4108.02	4575.18	4667.56	4639.56	3915.65	4064.13	-0.0829184	0.32181	-	-	11.1	3	+
1574	Plasma membrane calcium-transporting ATPase 4	ATP2B4	275525	273719	267326	258235	259126	266002	-0.0599024	0.402289	-	-	11.7	14	-
1575	Diacylglycerol kinase alpha	DGKA	89718.1	84117	83311.3	85529.3	79556.6	76410.2	-0.0913816	0.56611	-	-	21.6	13	-
1576	Carnitine O-palmitoyltransferase 2, mitochondrial	CPT2	713231	707393	694494	704121	690953	741457	0.0139772	0.0784868	-	-	38.8	25	-
1577	Thymidylate kinase	DTYMK	360454	403415	382375	400742	296386	279441	-0.248126	1.0932	-	-	49.1	13	-
1578	Ribonucleoside-diphosphate reductase large subunit	RRM1	1.45982e+06	1.50039e+06	1.40563e+06	1.42221e+06	1.28194e+06	1.47388e+06	-0.0654169	0.414986	-	-	38.8	31	-
1580	Rab proteins geranylgeranyltransferase component A 1	CHM	40633.2	46451.2	40598.6	45614.1	39051.6	42707.2	-0.00348779	0.0131431	-	-	7.4	5	-
1582	Elongation factor 1-beta	EEF1B2	37809.6	41068.8	39821	47436.3	46669.4	40125.5	0.174221	1.11206	-	-	28.9	5	-
1583	ATP synthase F(0) complex subunit B1, mitochondrial	ATP5F1	356535	341331	324410	315491	347812	331532	-0.0393262	0.213338	-	-	39.1	12	-
1585	Low molecular weight phosphotyrosine protein phosphatase	ACP1	250437	331254	313000	342190	243219	294057	-0.028465	0.0747138	-	-	32.3	5	-
1586	Acetyl-CoA acetyltransferase, mitochondrial	ACAT1	836158	851047	839421	890281	790080	872498	0.0130005	0.0672677	-	-	32.8	17	-
1589	DNA-directed RNA polymerase II subunit RPB1	POLR2A	82052.2	62348	66435.2	58639.2	65199.4	56906	-0.214509	1.08194	-	-	8.9	19	-
1590	Cyclin-dependent kinase 2	CDK2	154261	145160	148886	146955	146921	153081	-0.00417165	0.0202661	-	-	22.1	7	-
1591	Adenomatous polyposis coli protein	APC	3672.1	3569.84	4199.99	4102.1	3466.72	3895.78	0.0029991	0.00871382	-	-	1.3	3	+
1592	Beta-adrenergic receptor kinase 1	ADRBK1	70763.7	66835.5	65382.2	65757.5	62993.9	60696.3	-0.0995159	0.663768	-	-	14.7	10	-
1593	Atypical chemokine receptor 3	ACKR3	17158.2	18702.2	14450.2	14198	16596.3	16903.1	-0.0731208	0.269271	-	-	10.2	3	-
1594	DNA replication licensing factor MCM3	MCM3	706675	586955	625250	625382	608740	621521	-0.0441216	0.223237	-	-	42.3	33	-
1595	Nuclear transcription factor Y subunit beta	NFYB	31692.2	35556.7	40592.6	37976	34741.5	29574	-0.0764626	0.273387	-	-	12.1	3	-
1597	3-mercaptopyruvate sulfurtransferase	MPST	71192.8	80590.2	81388.6	82468.1	65451.8	66377.3	-0.127401	0.587433	-	-	25.9	6	-
1599	40S ribosomal protein S12	RPS12	22023.6	18041.7	19234.2	23437.7	22839.1	20126	0.165111	0.87811	-	-	34.8	4	-
2592	Enhancer of rudimentary homolog	ERH	232735	230181	240010	229982	171509	147233	-0.382215	1.65093	+	-	32.7	5	-
1602	Transcriptional repressor protein YY1	YY1	7765.09	8208.47	7183.89	8095.41	10175.7	8325.51	0.19427	0.940595	-	-	18.8	5	-
1603	DnaJ homolog subfamily B member 1	DNAJB1	94923.3	95705.8	95712.2	92441.1	103565	97124	0.0322515	0.169164	-	-	27.9	10	-
1607	Proteasome subunit alpha type-1	PSMA1	2.59127e+06	2.53915e+06	2.40941e+06	2.43166e+06	2.42466e+06	2.52067e+06	-0.0310524	0.215411	-	-	56.3	18	-
1608	Proteasome subunit alpha type-2	PSMA2	282532	246493	255582	260772	244135	190751	-0.183863	0.821811	-	-	38.9	9	-
1609	Proteasome subunit alpha type-3	PSMA3	518514	515642	471099	516050	512513	548323	0.0677793	0.427702	-	-	54.8	14	-
1610	Proteasome subunit alpha type-4	PSMA4	842453	836221	856775	901902	863642	868819	0.0550208	0.399791	-	-	36.8	13	-
1611	Integrin alpha-3;Integrin alpha-3 heavy chain;Integrin alpha-3 light chain	ITGA3	415844	420735	390323	398232	390486	426848	-0.0136729	0.0682052	-	-	16.2	17	-
1612	Integrin beta-8	ITGB8	13530.7	12833.9	12528.5	12320.4	12817.4	13610	-0.00586257	0.0244873	-	-	9	5	-
1613	Moesin	MSN	3.13845e+06	3.02033e+06	3.30921e+06	3.42324e+06	3.34785e+06	3.80343e+06	0.158219	1.3533	-	-	45.4	43	-
1614	Probable ATP-dependent RNA helicase DDX6	DDX6	81917.9	70762.3	74210.1	83273.8	79778.5	85345.4	0.1328	0.864262	-	-	34.8	12	-
6822	Nuclease EXOG, mitochondrial	EXOG	20524.1	20936	20408.7	22205	26196.6	25533.6	0.253393	1.81311	+	-	9	3	-
6366	Constitutive coactivator of PPAR-gamma-like protein 1	FAM120A	287183	241025	284529	421742	416357	429116	0.645273	4.61434	+	-	27.7	23	-
5658	Protein Niban	FAM129A	22618	26200.6	21807.9	19868.3	19699.3	19273.6	-0.258895	1.78829	+	-	8.8	8	-
1618	Rab proteins geranylgeranyltransferase component A 2	CHML	157790	163527	157614	141417	144264	150512	-0.135123	1.05783	-	-	17.2	10	-
1619	Isovaleryl-CoA dehydrogenase, mitochondrial	IVD	92506.7	88479.8	81681.2	84427	80505.1	87758.7	-0.0548607	0.292849	-	-	22.3	9	-
1620	Protein S100-A4	S100A4	70812.9	91875.8	82666.4	89850.7	78788.2	75246.3	-0.00462183	0.014357	-	-	17.8	3	-
1621	Alpha-1,3-mannosyl-glycoprotein 2-beta-N-acetylglucosaminyltransferase	MGAT1	11629.2	11831.3	11692.2	11585.3	11755.9	11812.7	3.55728e-05	0.000155913	-	-	12.4	5	-
1622	High mobility group protein B2	HMGB2	164916	178711	242652	204525	214977	192269	0.0804411	0.253162	-	-	28.7	8	-
1623	Polypyrimidine tract-binding protein 1	PTBP1	69436.6	62605.4	75432.2	76303	82630.2	85668.4	0.240003	1.58719	-	-	14.1	7	-
1624	Threonine--tRNA ligase, cytoplasmic	TARS	4.04076e+06	3.93019e+06	3.73627e+06	3.88996e+06	3.85641e+06	4.70045e+06	0.0829951	0.474663	-	-	44.4	32	-
1625	Valine--tRNA ligase	VARS	992274	808237	862850	910923	1.01266e+06	922078	0.0992231	0.538769	-	-	28.7	36	-
4294	Protein FAM177A1	FAM177A1	20207.3	24938.6	25590.6	22695.4	18284.7	15253.6	-0.342228	1.36325	+	-	15.5	4	-
1627	Peptidyl-prolyl cis-trans isomerase FKBP2	FKBP2	108454	121515	117691	126545	120012	111529	0.0423381	0.207159	-	-	30.3	6	-
1629	Erythrocyte band 7 integral membrane protein	STOM	394905	330167	340418	309114	363017	323640	-0.0964811	0.477535	-	-	38.2	9	-
1630	Adenylate kinase 4, mitochondrial	AK4	43397.6	51830.6	51724.8	51539.8	58005	47897.8	0.0998486	0.451546	-	-	24.2	6	-
1631	Amine oxidase [flavin-containing] B	MAOB	65413.2	60682.9	60172	61125.1	60555.4	54363.2	-0.0824369	0.476114	-	-	20.9	8	-
1632	14-3-3 protein theta	YWHAQ	592267	743209	676441	736438	676175	611595	0.0108522	0.0378449	-	-	30.2	10	-
1633	Mitogen-activated protein kinase 3	MAPK3	89746.2	107798	95486.5	109145	83228.6	99627.8	-0.0098672	0.0304428	-	-	20.8	9	-
1635	Aryl hydrocarbon receptor nuclear translocator	ARNT	51961.7	52514	52345.5	51311.1	43150.1	50626.5	-0.116563	0.682407	-	-	18.3	10	-
3901	Protein FAM65A	FAM65A	34471.7	35708.4	35561.5	34256.5	27069.8	27406.9	-0.261463	1.56581	+	-	6.2	6	-
1638	Replication protein A 70 kDa DNA-binding subunit;Replication protein A 70 kDa DNA-binding subunit, N-terminally processed	RPA1	544054	502623	499904	500651	448232	476672	-0.117944	0.831146	-	-	34.1	22	-
1639	DNA-(apurinic or apyrimidinic site) lyase;DNA-(apurinic or apyrimidinic site) lyase, mitochondrial	APEX1	622709	555100	566091	602721	687523	622007	0.132497	0.885753	-	-	43.1	14	-
1641	Deoxycytidine kinase	DCK	98684.1	116178	109004	122097	93825.3	108279	-0.00359523	0.0113426	-	-	27.7	7	-
1642	CAD protein;Glutamine-dependent carbamoyl-phosphate synthase;Aspartate carbamoyltransferase;Dihydroorotase	CAD	588208	576430	567316	545357	529712	579716	-0.0666223	0.451236	-	-	17.9	35	-
1643	Calreticulin	CALR	2.65662e+06	2.98511e+06	2.64583e+06	2.72134e+06	2.81171e+06	2.48748e+06	-0.0468822	0.269229	-	-	32.4	16	-
1645	Microtubule-associated protein 4	MAP4	966384	905679	1.00592e+06	1.00462e+06	1.27126e+06	1.10634e+06	0.227481	1.46866	-	-	17.4	17	-
891	Phenylalanine--tRNA ligase, mitochondrial	FARS2	22159.9	18176.4	23064.4	15040.3	18872.9	14906.2	-0.378206	1.89936	+	-	10.9	5	-
1647	Calnexin	CANX	1.88792e+06	1.93856e+06	1.68589e+06	1.74539e+06	2.03639e+06	1.81584e+06	0.0216344	0.0992932	-	-	33	29	-
1649	Proteasome subunit beta type-8	PSMB8	99261.5	96684.5	88610.7	96130.2	88557.5	87315	-0.0647225	0.354314	-	-	21.7	6	-
1650	Proteasome subunit beta type-9	PSMB9	27321	25152.1	23275	26416.6	25119.8	24217	0.00227392	0.00903389	-	-	26.3	4	-
1651	Proteasome subunit alpha type-5	PSMA5	372813	356904	332875	357161	337370	308770	-0.0838428	0.476188	-	-	38.2	7	-
1653	Proteasome subunit beta type-4	PSMB4	102189	92950.3	97612.7	106411	100163	109310	0.109837	0.730885	-	-	28.8	5	-
1654	Proteasome subunit beta type-6	PSMB6	400217	408034	446182	430817	394638	429670	0.00124362	0.00552	-	-	32.2	8	-
1655	Proteasome subunit beta type-5	PSMB5	537128	485872	470745	487886	515220	489751	0.000997631	0.00448532	-	-	14.4	3	-
1657	ATP-binding cassette sub-family D member 3	ABCD3	27840.2	29155.7	31206.8	31092.7	30691.9	31142.7	0.0768397	0.470386	-	-	22.6	15	-
1658	Tropomodulin-1	TMOD1	5689.03	6115.38	6298.06	6034.53	5371.83	4499.89	-0.195662	0.846087	-	-	11.1	6	-
1659	Sperm-specific antigen 2	SSFA2	9731.09	9772.91	9839.13	9127.1	10612	9587.45	-0.00366607	0.0140703	-	-	5	5	-
1661	Long-chain specific acyl-CoA dehydrogenase, mitochondrial	ACADL	14721.5	11464.1	7252.84	8871.1	12874.4	11007.9	0.0128532	0.019078	-	-	7.7	3	-
1662	NADH-ubiquinone oxidoreductase 75 kDa subunit, mitochondrial	NDUFS1	100546	94217.3	97874.9	100489	93327.6	95606.9	-0.016107	0.0801713	-	-	20.2	13	-
1663	DNA polymerase delta catalytic subunit	POLD1	109537	110202	104164	109055	97211.3	101195	-0.0763456	0.459432	-	-	16.6	19	-
1665	Probable global transcription activator SNF2L1	SMARCA1	21368	19021.4	19303	21778	21135.4	23370.4	0.151768	0.991004	-	-	7.1	6	-
1666	Mitogen-activated protein kinase 1	MAPK1	257313	263623	230452	248329	203548	243289	-0.11539	0.578651	-	-	28.6	11	-
1667	Retinoic acid receptor RXR-beta	RXRB	17301.5	17084	16053	16919.7	15635.5	13708.3	-0.129267	0.68178	-	-	5.4	3	-
1668	DNA repair protein complementing XP-G cells	ERCC5	20371.7	19257.9	18635.8	17920.1	19579.2	20262.3	-0.0134643	0.0580384	-	-	10.7	10	-
6814	Phenylalanine--tRNA ligase alpha subunit	FARSA	77387.3	66661.9	67825.4	101150	98454	108357	0.541603	3.95772	+	-	21.9	10	-
1671	Cytosol aminopeptidase	LAP3	1.1112e+06	1.04725e+06	1.02342e+06	1.05813e+06	994849	962589	-0.0776885	0.54263	-	-	41	21	-
6166	Phenylalanine--tRNA ligase beta subunit	FARSB	200820	150527	161107	230536	241835	263472	0.530904	3.04531	+	-	25.8	16	-
1601	Tumor necrosis factor receptor superfamily member 6	FAS	30453.3	30582.4	28884.2	30092.3	20360.9	22109.2	-0.329913	1.47752	+	-	14.3	4	-
1674	Transcription initiation factor IIE subunit beta	GTF2E2	29502.1	28209.9	26759	28508.6	28924.1	25550.2	-0.0266804	0.121915	-	-	11.7	4	-
1675	Tripeptidyl-peptidase 2	TPP2	791384	745693	693937	745630	733311	788741	0.0248907	0.128766	-	-	25.9	31	-
1676	Inositol monophosphatase 1	IMPA1	180443	183760	176122	184650	173942	183258	0.00377873	0.0184186	-	-	35.7	13	-
3968	FAST kinase domain-containing protein 5	FASTKD5	8474.35	9195.46	8650.77	7168.05	6831.77	7530.86	-0.290066	2.02976	+	-	3.8	3	-
1678	Ephrin type-A receptor 2	EPHA2	52282.5	47848.9	46670.5	46281.3	45727	48767.8	-0.0593068	0.331571	-	-	12.2	10	-
1679	Ephrin type-B receptor 2	EPHB2	31259.2	30918.6	35128.2	30293.3	27800.5	28489	-0.166957	1.13665	-	-	13	10	-
1680	SHC-transforming protein 1	SHC1	127689	127651	121316	127831	115859	119869	-0.051847	0.295372	-	-	31.6	15	-
1681	DNA-3-methyladenine glycosylase	MPG	2883.35	3134.56	3679.27	3257.99	3101.66	3283.59	-0.00104352	0.00288449	-	-	22.8	5	+
1682	Cellular retinoic acid-binding protein 2	CRABP2	95433.5	90901.1	93112.2	90020.5	91479.4	82531.1	-0.083042	0.521287	-	-	29.7	5	-
1683	AT-rich interactive domain-containing protein 4A	ARID4A	2228.62	1697.52	2220.58	2329.47	2326.45	1885.03	0.0940657	0.250784	-	-	2.2	3	+
1684	Transketolase	TKT	4.73088e+06	4.92187e+06	5.27788e+06	5.39917e+06	4.54603e+06	5.00621e+06	-7.0389e-05	0.000320654	-	-	46.9	33	-
1686	Serpin B3	SERPINB3	29161.3	27059.6	29842	27484	36339.4	98479.5	0.68747	1.02376	-	-	7.4	3	-
1688	Protein PML	PML	110900	112975	118653	129493	134362	120920	0.167009	1.25631	-	-	18.9	17	-
1690	Elongation factor 1-delta	EEF1D	227994	222399	246155	301307	234935	220538	0.107601	0.428901	-	-	30.6	10	-
1691	Myristoylated alanine-rich C-kinase substrate	MARCKS	357888	392730	370539	358036	385590	377132	-0.000143111	0.000665361	-	-	48.2	9	-
1692	Guanine nucleotide-binding protein subunit alpha-11	GNA11	69916.8	79058.8	70083.2	69786	84502.8	78582.2	0.0861682	0.416809	-	-	16.2	6	-
1693	Delta-1-pyrroline-5-carboxylate dehydrogenase, mitochondrial	ALDH4A1	87697.4	93233.6	89612	87479.2	80106.2	99170.4	-0.0254377	0.104232	-	-	19.9	10	-
1694	Phenazine biosynthesis-like domain-containing protein	PBLD	32713.6	39364.8	33971.9	37029.2	32567.6	34548.6	-0.0234709	0.0928375	-	-	19.3	4	-
1695	Endoplasmic reticulum resident protein 29	ERP29	396048	468852	440097	528493	424997	434069	0.0848781	0.369744	-	-	35.6	9	-
1696	Peroxiredoxin-6	PRDX6	1.42804e+06	1.41e+06	1.22784e+06	1.34781e+06	1.14984e+06	1.22564e+06	-0.126758	0.769291	-	-	54.9	14	-
1697	Flavin reductase (NADPH)	BLVRB	431200	411865	353307	360913	391738	332407	-0.138987	0.737736	-	-	38.3	8	-
1698	Peroxiredoxin-5, mitochondrial	PRDX5	281269	302332	251076	286461	243474	275937	-0.0499206	0.2132	-	-	48.8	7	-
1699	D-dopachrome decarboxylase;D-dopachrome decarboxylase-like protein	DDT;DDTL	293938	338946	291251	324585	251310	331210	-0.0343415	0.111923	-	-	43.2	5	-
1701	Thioredoxin-dependent peroxide reductase, mitochondrial	PRDX3	107361	70551.8	72282.3	66084.4	70842.7	61075.8	-0.3124	1.18246	-	-	31.9	8	-
1816	Fibrillin-1	FBN1	263708	235598	254610	299824	377225	274964	0.325076	1.73087	+	-	15.1	35	-
3005	Four and a half LIM domains protein 3	FHL3	22672.1	19345.7	21649	23044.6	35953.6	25194	0.378807	1.48094	+	-	8.9	3	-
1704	Enoyl-CoA hydratase, mitochondrial	ECHS1	983614	1.0673e+06	1.01512e+06	1.08493e+06	907538	1.06809e+06	-0.00637066	0.0266651	-	-	54.1	16	-
2626	Peptidyl-prolyl cis-trans isomerase FKBP3	FKBP3	178217	167318	175099	223184	278932	223720	0.471812	3.08413	+	-	34.4	9	-
1706	Phosphatidylethanolamine-binding protein 1;Hippocampal cholinergic neurostimulating peptide	PEBP1	428764	463275	449959	482822	390934	495619	0.021933	0.0826633	-	-	55.1	9	-
1707	Protein disulfide-isomerase A3	PDIA3	3.43725e+06	3.64865e+06	3.56466e+06	3.25094e+06	3.21707e+06	2.71782e+06	-0.217776	1.72746	-	-	45.3	30	-
1708	Serine/threonine-protein phosphatase 2A 65 kDa regulatory subunit A alpha isoform	PPP2R1A	360204	463484	462574	474872	506864	478122	0.191833	1.02774	-	-	26.3	15	-
1710	Cell division cycle protein 27 homolog	CDC27	9565.91	8491.01	9821.61	8794.19	11054.7	9704.71	0.0806741	0.320905	-	-	9.6	8	-
1711	Wee1-like protein kinase	WEE1	1981.94	1905.74	1751.3	1723.32	1668.99	1620.05	-0.168494	0.676408	-	-	9	3	+
3084	Peptidyl-prolyl cis-trans isomerase FKBP8	FKBP8	57400.4	59088.6	54541.6	49132.5	47940.6	43992.7	-0.278703	2.24071	+	-	21.5	8	-
2743	Fragile X mental retardation protein 1	FMR1	47631.6	38804.1	43650.3	45653.4	58823.2	62662	0.353527	1.70019	+	-	9.7	6	-
1715	HLA class I histocompatibility antigen, alpha chain F	HLA-F	23703.5	24450.7	22221	21751.2	21078.4	21323.9	-0.132523	0.943537	-	-	19.2	6	-
1716	Heme oxygenase 2	HMOX2	114548	147694	137121	143329	136092	130738	0.0455259	0.178408	-	-	40.8	12	-
1717	Adenylosuccinate synthetase isozyme 2	ADSS	462343	446235	467606	474443	410566	404340	-0.0975475	0.5891	-	-	30.7	12	-
1373	Folate receptor alpha	FOLR1	270874	286659	287485	265926	176954	214427	-0.381854	1.80501	+	-	27.6	6	-
1719	Alpha-2-macroglobulin receptor-associated protein	LRPAP1	71523.5	77483.5	66146.7	75006.9	90899.3	59071.2	0.0452571	0.120987	-	-	41.7	21	-
1721	Adenylosuccinate lyase	ADSL	449543	465220	457502	447083	396928	450777	-0.0861046	0.551186	-	-	34.1	16	-
1725	Sorcin	SRI	77432.4	88279.2	86716.3	91378.2	76509.5	55391.8	-0.204718	0.645638	-	-	29.4	5	-
1727	Leukocyte elastase inhibitor	SERPINB1	149570	155147	149200	138934	159378	152984	-0.0104902	0.0472912	-	-	23.7	9	-
1728	High affinity cationic amino acid transporter 1	SLC7A1	69614.1	69104.1	65783.2	65234.9	66810.4	63191.4	-0.0668082	0.423086	-	-	4.1	3	-
1729	Aldehyde dehydrogenase X, mitochondrial	ALDH1B1	397401	388550	364201	386173	352667	355266	-0.0723257	0.448721	-	-	23.6	13	-
1730	Aldehyde dehydrogenase, dimeric NADP-preferring	ALDH3A1	1.12955e+06	1.18313e+06	1.2167e+06	1.18149e+06	1.07137e+06	1.08746e+06	-0.0801013	0.568004	-	-	31.8	19	-
1731	DNA-directed RNA polymerase II subunit RPB2	POLR2B	116423	96190.7	103223	92351.8	93761.2	89216.4	-0.193816	1.2852	-	-	12	16	-
1732	Succinate dehydrogenase [ubiquinone] flavoprotein subunit, mitochondrial	SDHA	1.89754e+06	1.81884e+06	1.73337e+06	1.78353e+06	1.67621e+06	1.64301e+06	-0.0948174	0.745829	-	-	43.4	26	-
1733	Rab GDP dissociation inhibitor alpha	GDI1	341149	361204	358562	390863	341655	370359	0.0542296	0.304928	-	-	25.1	10	-
5112	Far upstream element-binding protein 3	FUBP3	83586.8	82086.7	100441	112459	118760	127722	0.435845	2.86306	+	-	37.6	22	-
1736	cAMP-dependent protein kinase type I-beta regulatory subunit	PRKAR1B	11514	11566.9	9705.48	11289.6	10666.9	9991.97	-0.0344258	0.131416	-	-	11.3	5	-
1737	Carbamoyl-phosphate synthase [ammonia], mitochondrial	CPS1	7.34009e+06	6.98334e+06	7.20454e+06	6.93947e+06	6.86159e+06	6.74497e+06	-0.067147	0.68506	-	-	45.9	70	-
1738	Ribonucleoside-diphosphate reductase subunit M2	RRM2	468387	474349	462696	504259	429730	435100	-0.0415898	0.210263	-	-	35.2	14	-
1742	DnaJ homolog subfamily A member 1	DNAJA1	362910	354929	420556	405619	417008	429447	0.14108	0.914052	-	-	35.3	14	-
1743	RAC-alpha serine/threonine-protein kinase	AKT1	26658.4	26631.6	27213.6	27342.9	23978.9	18956.3	-0.212149	0.935043	-	-	19.2	9	-
1744	RAC-beta serine/threonine-protein kinase	AKT2	87221.3	86479.4	86770	79184.6	88246	81150.2	-0.0689622	0.418447	-	-	19.8	10	-
1745	Cytochrome b-c1 complex subunit 1, mitochondrial	UQCRC1	718363	722049	619914	639933	659169	695594	-0.0440207	0.22254	-	-	38.1	15	-
1746	3-hydroxyisobutyrate dehydrogenase, mitochondrial	HIBADH	142694	163926	150607	170590	130128	124160	-0.118031	0.451415	-	-	19.6	4	-
1747	Bifunctional purine biosynthesis protein PURH;Phosphoribosylaminoimidazolecarboxamide formyltransferase;IMP cyclohydrolase	ATIC	1.83229e+06	1.81485e+06	1.87259e+06	1.89482e+06	1.74898e+06	1.66734e+06	-0.0574686	0.388391	-	-	51.2	27	-
1748	Heterogeneous nuclear ribonucleoprotein H3	HNRNPH3	111882	91262.2	118046	93629.1	110628	96951.7	-0.0877756	0.348018	-	-	23.2	8	-
1749	Heterogeneous nuclear ribonucleoprotein H;Heterogeneous nuclear ribonucleoprotein H, N-terminally processed	HNRNPH1	91021.2	79762.2	103030	90994.1	84150.7	69561.4	-0.163291	0.668458	-	-	14.7	6	-
1750	Caspase-14;Caspase-14 subunit p17, mature form;Caspase-14 subunit p10, mature form;Caspase-14 subunit p20, intermediate form;Caspase-14 subunit p8, intermediate form	CASP14	25490.7	16167.1	31942.9	20718.6	31045.1	49450	0.424244	0.69607	-	-	18.2	5	-
1753	14-3-3 protein sigma	SFN	658382	738939	736836	754214	747783	660864	0.0187407	0.0844722	-	-	46.3	12	-
1754	Stress-induced-phosphoprotein 1	STIP1	1.01989e+06	1.25885e+06	1.23878e+06	1.1688e+06	1.2564e+06	1.05603e+06	-0.0121549	0.0436857	-	-	52.7	41	-
6729	Ras GTPase-activating protein-binding protein 2	G3BP2	50785	44413	48876.7	53605	59253.7	65750.7	0.30725	2.00283	+	-	10.7	5	-
1756	Neural cell adhesion molecule L1	L1CAM	634436	637467	567852	579300	590298	500455	-0.141448	0.863967	-	-	22.4	31	-
1757	Type II inositol 1,4,5-trisphosphate 5-phosphatase	INPP5B	23249.5	23674.5	22265.6	22795.4	22206	19388.4	-0.10682	0.605727	-	-	7.1	5	-
1758	Peroxiredoxin-2	PRDX2	696241	909520	776414	1.14978e+06	616485	919733	0.135681	0.297711	-	-	54	11	-
1760	Glycerol kinase;Putative glycerol kinase 3	GK;GK3P	73581.3	78205.8	64228	64846.4	73082.8	80669.5	0.0162539	0.0550289	-	-	20.6	10	-
1761	Cytidine deaminase	CDA	47827	47315.2	62992.8	51152.1	36026.9	39023	-0.32904	1.27199	-	-	46.6	5	-
1762	Deoxycytidylate deaminase	DCTD	91643.7	111718	112912	111217	82839.8	97808.1	-0.119792	0.451085	-	-	34.3	6	-
1763	Pyrroline-5-carboxylate reductase 1, mitochondrial	PYCR1	47623.5	45923.4	50537.2	52071.3	46877	44120.2	-0.0124811	0.0515506	-	-	23.7	7	-
1764	Interferon-induced guanylate-binding protein 1	GBP1	760281	779913	762148	770203	686027	809274	-0.0265953	0.132556	-	-	29.1	21	-
1765	Interferon-induced guanylate-binding protein 2	GBP2	122667	135962	127057	127545	111880	123761	-0.0876341	0.501217	-	-	14.2	11	-
1769	General transcription factor IIH subunit 1	GTF2H1	7114.36	8521.24	7949.93	8745.95	7352.75	7596.16	0.00647641	0.0206973	-	-	9.1	5	-
1770	Syntaxin-2	STX2	63985.9	60352.6	57252	60266.7	55899.3	57969.6	-0.0596694	0.336614	-	-	27.1	7	-
1771	Cystathionine gamma-lyase	CTH	38206.5	41064.8	34052.9	36990.7	36451.3	35915.8	-0.0472479	0.224583	-	-	20.7	7	-
2740	GA-binding protein alpha chain	GABPA	65389.2	72389.4	62044.1	57039.5	56518.1	48165.4	-0.306485	1.99786	+	-	16.1	7	-
1773	Long-chain-fatty-acid--CoA ligase 1	ACSL1	146253	164634	154981	169420	147195	145608	-0.0131312	0.0533989	-	-	20.2	15	-
1774	Kinesin-1 heavy chain	KIF5B	971365	938911	983488	944777	963238	897643	-0.0449668	0.299347	-	-	42.2	43	-
1775	Cleavage stimulation factor subunit 2	CSTF2	87634.3	88200.4	93435.2	90333.1	83062.7	73420.8	-0.130201	0.736009	-	-	5.5	3	-
1778	Multidrug resistance-associated protein 1	ABCC1	443338	452590	433789	410344	443866	427646	-0.0534096	0.341942	-	-	20.2	27	-
1780	ATP-binding cassette sub-family D member 1	ABCD1	21958.4	20580.8	20742.8	22399.7	20104.4	18966.1	-0.044757	0.208972	-	-	19.7	13	-
1781	Dual specificity protein kinase TTK	TTK	6855.56	6491.1	6402.45	7147.33	6802.36	6897.85	0.0784085	0.402676	-	-	7.1	5	-
1782	DNA replication licensing factor MCM4	MCM4	936483	795926	809968	822225	815025	938232	0.0195232	0.0809446	-	-	37.4	32	-
1783	DNA replication licensing factor MCM5	MCM5	922100	752328	793252	763146	780453	801372	-0.06844	0.358442	-	-	36.8	30	-
1784	DNA replication licensing factor MCM7	MCM7	909570	803628	849374	838187	784167	886491	-0.0305242	0.154904	-	-	44.2	35	-
1785	N-acetylgalactosamine-6-sulfatase	GALNS	101357	136570	105633	129886	105254	138475	0.124199	0.418439	-	-	12.5	7	-
1787	Serine hydroxymethyltransferase, cytosolic	SHMT1	167522	156104	160216	164472	153434	160564	-0.016089	0.0807945	-	-	33.8	15	-
1788	Serine hydroxymethyltransferase, mitochondrial	SHMT2	1.00445e+06	915087	944213	951655	1016120	990926	0.0476187	0.30325	-	-	34	20	-
1789	Heat shock 70 kDa protein 1-like	HSPA1L	21627.7	18136.5	19594.6	20924.1	19152.8	15989.3	-0.0874684	0.336557	-	-	9	6	-
1790	Heat shock 70 kDa protein 4	HSPA4	4.92894e+06	5.35635e+06	4.89526e+06	5.21097e+06	4.3892e+06	5.46892e+06	-0.015717	0.0677683	-	-	59.8	50	-
1792	Mannose-6-phosphate isomerase	MPI	66697.2	71427.7	69871.6	73532.2	61731.9	56637.4	-0.124223	0.603691	-	-	11.6	3	-
1794	Glypican-1;Secreted glypican-1	GPC1	44659.6	44266.3	44626.3	41504.3	45355.5	43078	-0.0405286	0.228381	-	-	20.1	9	-
1796	Profilin-2	PFN2	107261	111978	119909	124839	100245	105194	-0.0432076	0.175689	-	-	20	4	-
1797	Catenin alpha-1	CTNNA1	960059	937993	945621	897704	1.00107e+06	937872	-0.00495475	0.0255996	-	-	37.5	32	-
1798	Catenin beta-1	CTNNB1	145982	150248	145160	134012	145903	150386	-0.038246	0.203452	-	-	17.5	13	-
1800	Prohibitin	PHB	105337	117744	116588	113414	119706	118467	0.051171	0.279596	-	-	31.6	10	-
1801	Serpin B6	SERPINB6	891809	876228	897345	932629	882277	792060	-0.0351864	0.185723	-	-	30.6	10	-
1802	Merlin	NF2	27292.9	25235.9	28698.9	30626.4	28810.1	27859.4	0.104839	0.632872	-	-	15.5	8	-
1803	Radixin	RDX	1.19941e+06	1.14641e+06	1.26449e+06	1.30297e+06	1.3997e+06	1.41657e+06	0.190433	1.69412	-	-	31.7	26	-
1805	Replication factor C subunit 4	RFC4	35985.3	36619.2	33155.9	32966.7	31964.1	34906.7	-0.0827683	0.496551	-	-	14	5	-
1806	Replication factor C subunit 2	RFC2	81268.4	76434	70377.8	74521.9	68472.4	70869.3	-0.0912273	0.531092	-	-	33.9	10	-
1807	Replication factor C subunit 1	RFC1	17152.2	16867.5	19027.6	16794.6	19305.5	18168.1	0.0325623	0.141152	-	-	9	10	-
759	Glutamyl-tRNA(Gln) amidotransferase subunit B, mitochondrial	GATB	18795	20836.2	17646.6	17079.6	12088.7	12467.6	-0.474906	2.22687	+	-	5.6	3	-
1809	General transcription factor IIF subunit 1	GTF2F1	127238	106431	122116	98943.9	121711	109700	-0.107997	0.501629	-	-	26.7	14	-
1810	Sepiapterin reductase	SPR	74051.4	99420.1	84446.3	95076.2	67123.9	92132.9	-0.0268247	0.0654968	-	-	18	4	-
1811	Prostaglandin G/H synthase 2	PTGS2	55597.2	62566.5	55493.3	62097	51556.6	57679.6	-0.0213249	0.0843217	-	-	17.2	9	-
1812	Histamine H1 receptor	HRH1	11206.2	10821.7	10082.8	10458.9	10650.6	8716.7	-0.110866	0.512026	-	-	5.7	3	-
1814	Cystathionine beta-synthase	CBS	323277	361354	350026	353115	353002	360073	0.0448195	0.259123	-	-	26.7	17	-
2703	1,4-alpha-glucan-branching enzyme	GBE1	228184	210497	193931	181720	185086	154988	-0.279157	1.77934	+	-	21.7	15	-
1817	Fibrillin-2	FBN2	2940.69	2853.72	2606.54	3402.61	3727.87	2867.39	0.244533	1.04169	-	-	2	4	+
1818	Glycogen debranching enzyme;4-alpha-glucanotransferase;Amylo-alpha-1,6-glucosidase	AGL	606621	587524	562790	577800	591479	639990	0.0416357	0.239467	-	-	31.4	45	-
1819	Myosin-9	MYH9	5.97379e+06	5.67611e+06	7.23198e+06	6.36405e+06	7.31591e+06	7.56288e+06	0.173993	0.976632	-	-	47	122	-
1820	Myosin-10	MYH10	367501	303310	371390	314044	384909	359956	0.0239447	0.0831503	-	-	27.1	55	-
1821	Coatomer subunit beta	COPB2	148728	129307	136736	127715	134240	136071	-0.0575919	0.310299	-	-	23.6	20	-
1822	Alpha-adducin	ADD1	174178	147435	159679	159452	197411	177117	0.147737	0.767273	-	-	25	13	-
1823	Beta-adducin	ADD2	9540.35	8972.38	10160.3	9749.69	9125.65	8721.37	-0.0548546	0.249289	-	-	15.6	7	-
1826	RNA-binding protein FUS	FUS	218863	174501	193516	204873	236309	226474	0.189676	1.06361	-	-	14.1	5	-
1827	Nuclear pore complex protein Nup214	NUP214	151314	127172	127978	120533	126220	136888	-0.0806184	0.388543	-	-	14	23	-
1828	Protein DEK	DEK	51934.6	50778.1	56435.9	53109.2	58048.7	52480.2	0.0401616	0.200843	-	-	28.3	10	-
1832	Protein phosphatase 1A	PPM1A	203276	214957	206101	238780	180404	189233	-0.0479213	0.178677	-	-	24.8	12	-
1834	Hydroxymethylglutaryl-CoA lyase, mitochondrial	HMGCL	231322	238751	237104	232760	193034	246773	-0.0800137	0.368173	-	-	27.7	10	-
1835	26S protease regulatory subunit 7	PSMC2	991382	937863	952728	945224	930884	916405	-0.0452137	0.312596	-	-	46	22	-
1836	ADP-ribosylation factor-like protein 2	ARL2	147155	148253	135916	145839	129660	132986	-0.079241	0.458985	-	-	17.4	3	-
1837	ADP-ribosylation factor-like protein 3	ARL3	73362.8	74015.6	76269.5	63635.1	78798.4	79700.3	-0.0171371	0.0633327	-	-	33.5	5	-
1838	Dual specificity mitogen-activated protein kinase kinase 2	MAP2K2	313374	345960	335912	354865	307703	300003	-0.0509297	0.245153	-	-	21.8	9	-
1839	ATP synthase subunit gamma, mitochondrial	ATP5C1	288666	295807	327023	317483	401844	346586	0.221026	1.29997	-	-	26.6	8	-
1840	V-type proton ATPase subunit E 1;V-type proton ATPase subunit E 2	ATP6V1E1;ATP6V1E2	193814	215904	181427	181899	170186	167123	-0.184431	1.23014	-	-	41.3	9	-
1841	Oxygen-dependent coproporphyrinogen-III oxidase, mitochondrial	CPOX	132550	125237	128201	121293	127268	118107	-0.0743807	0.477821	-	-	32.2	13	-
4747	Golgi-specific brefeldin A-resistance guanine nucleotide exchange factor 1	GBF1	159213	151435	149858	127581	130596	122623	-0.274168	2.40958	+	-	15.6	25	-
1843	7,8-dihydro-8-oxoguanine triphosphatase	NUDT1	46981	54871.5	50512.9	52999.3	45429.8	47684.7	-0.0605487	0.28238	-	-	26.3	4	-
1844	Lon protease homolog, mitochondrial	LONP1	446205	420834	424727	445824	414718	456285	0.0270146	0.145997	-	-	29.5	22	-
1845	Phosphoglucomutase-1	PGM1	1.21424e+06	1.30933e+06	1.28596e+06	1.41069e+06	1.16409e+06	1.31244e+06	0.0253748	0.118458	-	-	48.6	28	-
1848	Guanine nucleotide-binding protein-like 1	GNL1	109887	100904	113125	107135	107168	93848.5	-0.0730721	0.379427	-	-	15.8	9	-
1849	Tumor necrosis factor receptor superfamily member 3	LTBR	13065.6	14772.4	13784	14081	14462.1	10557.4	-0.102466	0.36349	-	-	7	3	-
1850	Serpin B5	SERPINB5	1.03272e+06	954794	962813	888664	970739	838224	-0.130921	0.934282	-	-	56.8	20	-
1403	GC-rich sequence DNA-binding factor 2	GCFC2	15311.9	15763.1	16486.3	13651.3	11500.4	11326.1	-0.38736	2.58796	+	-	8.3	5	-
1853	Phospholipid hydroperoxide glutathione peroxidase, mitochondrial	GPX4	159905	148861	135622	129457	130484	127118	-0.196085	1.41312	-	-	44.7	8	-
1854	Signal recognition particle 14 kDa protein	SRP14	120552	118273	132008	121489	155816	156477	0.218073	1.13133	-	-	36	7	-
1855	Nuclear pore glycoprotein p62	NUP62	80198.8	77008.6	77470.3	83530.2	76089.2	67143.2	-0.055005	0.250748	-	-	15.5	8	-
1856	Hippocalcin-like protein 1;Neuron-specific calcium-binding protein hippocalcin;Neurocalcin-delta	HPCAL1;HPCA;NCALD	42237.9	48083.4	49491.3	46992.3	36513.4	22626	-0.457474	1.20217	-	-	28	6	-
1857	Squalene synthase	FDFT1	72816.6	76404	73484.1	74893.5	70296.2	67396.2	-0.0681315	0.409122	-	-	23.5	9	-
1858	Zinc finger E-box-binding homeobox 1	ZEB1	29164.3	23871.1	29689.1	25811.9	38650.6	26849.3	0.12467	0.359269	-	-	11.2	9	-
1859	Transgelin-2	TAGLN2	725058	824140	797211	843243	662039	541443	-0.218758	0.825054	-	-	53.3	13	-
1860	Transaldolase	TALDO1	1.62671e+06	1.72715e+06	1.66179e+06	1.65794e+06	1.58503e+06	1.48663e+06	-0.0857168	0.648705	-	-	48.7	18	-
1861	Alpha-synuclein	SNCA	113235	117156	114613	113289	109336	115626	-0.0287614	0.159247	-	-	63.4	6	-
1862	Electron transfer flavoprotein subunit beta	ETFB	690778	762095	719300	733384	681284	636507	-0.0839286	0.515923	-	-	54.1	13	-
4878	Ribosome-releasing factor 2, mitochondrial	GFM2	49309.5	47749.2	42785.6	42042.9	37794.7	36978.5	-0.259244	1.81345	+	-	12.5	10	-
1864	Breast cancer type 1 susceptibility protein	BRCA1	3368.59	3255.38	3278.12	3819.84	3132.8	3026.59	0.00360696	0.0101208	-	-	2.9	5	+
1866	Coilin	COIL	4195.73	3532.93	4135.19	4006.08	4359.99	4506.31	0.120242	0.5036	-	-	4.2	3	+
1867	Vitamin K-dependent gamma-carboxylase	GGCX	57337.3	61356.3	55502.4	59756.7	52869.5	51542.2	-0.0873159	0.478726	-	-	9.2	7	-
1868	V-type proton ATPase catalytic subunit A	ATP6V1A	684002	650875	599563	636842	635272	665077	0.00384642	0.0181059	-	-	34.4	20	-
1869	Stress-70 protein, mitochondrial	HSPA9	4.62954e+06	4.35061e+06	3.88815e+06	3.92015e+06	3.85814e+06	3.85209e+06	-0.142238	1.15261	-	-	58.2	45	-
1870	Eukaryotic initiation factor 4A-III;Eukaryotic initiation factor 4A-III, N-terminally processed	EIF4A3	253895	188608	198903	192448	216249	216052	-0.0277158	0.0892525	-	-	23.6	12	-
1871	DNA-binding protein SMUBP-2	IGHMBP2	2072.25	2103.67	2176.24	2159.22	2374.99	2752.66	0.191105	0.757494	-	-	4.5	4	+
2734	Glutamine--fructose-6-phosphate aminotransferase [isomerizing] 1	GFPT1	280226	262256	248747	335947	341777	310843	0.321742	2.62726	+	-	27.2	16	-
693	PERQ amino acid-rich with GYF domain-containing protein 1	GIGYF1	4308.59	4648.01	5121.05	5660.36	5325.11	5854.47	0.260991	1.47853	+	-	5.8	5	-
1874	Collagen alpha-1(XV) chain;Restin;Restin-2;Restin-3;Restin-4	COL15A1	18908.3	17656.6	17669.9	19996.9	22006.6	18991.4	0.16751	1.1013	-	-	4.3	5	-
1875	Dolichyl-diphosphooligosaccharide--protein glycosyltransferase 48 kDa subunit	DDOST	179440	149270	150030	158710	196749	203936	0.221397	1.07555	-	-	15.6	7	-
314	PDZ domain-containing protein GIPC1	GIPC1	93549.1	84035.2	81328.9	78872	70985.2	65543.4	-0.267001	1.74005	+	-	24.6	9	-
1877	Flap endonuclease 1	FEN1	89652	105194	108194	111744	106282	95938.7	0.0530693	0.22337	-	-	16.1	6	-
1878	Homeobox protein cut-like 1;Protein CASP	CUX1	8995.47	10743.8	10716.1	10314.2	8085.12	7740.57	-0.22736	0.968239	-	-	5.6	7	-
1879	Macrophage-capping protein	CAPG	266825	273948	283486	338823	314125	321499	0.241203	2.13462	-	-	41.7	10	-
1880	Adenylyl cyclase-associated protein 2	CAP2	99219.4	99419.1	92618.1	84870.9	84986.2	86232.8	-0.184901	1.5344	-	-	19.3	8	-
1881	Interleukin-6 receptor subunit beta	IL6ST	13072.6	14365.4	13198.8	13671	11784.4	10354.9	-0.190409	0.932501	-	-	9.9	7	-
4636	PDZ domain-containing protein GIPC3	GIPC3	23043	23958.9	22473.1	21372.5	19459.2	17161.9	-0.265891	1.71597	+	-	19.2	5	-
1883	T-complex protein 1 subunit zeta	CCT6A	670671	675667	707170	705559	630509	664338	-0.0389247	0.225689	-	-	24.9	14	-
1884	Nicotinamide N-methyltransferase	NNMT	150853	194026	160509	173601	154961	179423	0.0129983	0.0431722	-	-	20.5	6	-
1887	Pre-B-cell leukemia transcription factor 1;Pre-B-cell leukemia transcription factor 3;Pre-B-cell leukemia transcription factor 2	PBX1;PBX3;PBX2	9640.08	9898.42	9110.54	9276.27	9353.32	9545.99	-0.023287	0.104967	-	-	14.1	4	-
829	Glutaminase kidney isoform, mitochondrial	GLS	177586	213181	189021	170751	132733	129775	-0.427566	2.29738	+	-	4	3	-
1889	ADP-ribosylation factor-like protein 1	ARL1	38483.1	36745.9	33467.7	33695.6	31908.1	21142.9	-0.35264	1.2821	-	-	28.7	3	-
1890	DNA mismatch repair protein Mlh1	MLH1	54152.8	45952.4	46912.5	48426	49369.5	53731.7	0.0460082	0.209325	-	-	19.4	13	-
1893	Ubiquitin carboxyl-terminal hydrolase 8	USP8	129654	129886	137121	126795	123869	122535	-0.0876161	0.607904	-	-	18.4	18	-
1895	Malate dehydrogenase, cytoplasmic	MDH1	1.32891e+06	1.33308e+06	1.26935e+06	1.26599e+06	1.32652e+06	1.38445e+06	0.0160417	0.0920946	-	-	44.3	18	-
1896	Malate dehydrogenase, mitochondrial	MDH2	2.32074e+06	2.35788e+06	2.4167e+06	2.38932e+06	1.96993e+06	2.24167e+06	-0.108595	0.721985	-	-	59.2	18	-
1897	Replication factor C subunit 5	RFC5	111772	96216.6	90693.4	91029.8	107056	108425	0.0384955	0.142694	-	-	11.3	4	-
1898	Replication factor C subunit 3	RFC3	20358.7	17216.7	18602.4	17396.7	18175.8	19883.7	-0.0175069	0.0683338	-	-	24.3	7	-
1899	Trifunctional enzyme subunit alpha, mitochondrial;Long-chain enoyl-CoA hydratase;Long chain 3-hydroxyacyl-CoA dehydrogenase	HADHA	460980	484615	538622	534317	547950	605552	0.186392	1.27454	-	-	40.9	28	-
1900	Eukaryotic translation initiation factor 2 subunit 3;Putative eukaryotic translation initiation factor 2 subunit 3-like protein	EIF2S3;EIF2S3L	439078	401470	422652	466850	423328	490539	0.126622	0.839441	-	-	37.1	16	-
1901	Centrin-2	CETN2	44540.3	28130.1	24415.1	30554.1	31183.5	17190.1	-0.300424	0.561051	-	-	30.2	6	-
1902	Eukaryotic translation initiation factor 2D	EIF2D	19757.3	17609.8	19449.8	19943.3	21589.3	21382.3	0.14804	0.979425	-	-	12.2	6	-
1903	Protein Wnt-5a	WNT5A	13771.3	13973.3	12917.3	12605.4	11793.6	10803.6	-0.21003	1.37492	-	-	11	4	-
1904	Protein BUD31 homolog	BUD31	48290.1	43648.8	47006.6	51378.1	46257.2	44031.6	0.0262799	0.116013	-	-	34.7	5	-
1905	N-alpha-acetyltransferase 10	NAA10	161558	138306	124029	128224	128551	136947	-0.0986607	0.452226	-	-	44.5	11	-
1906	Lysine-specific demethylase 5C	KDM5C	32323.7	34560.1	32892.6	32528.1	32044.5	28421.9	-0.103565	0.623834	-	-	16.2	21	-
1907	Protein phosphatase inhibitor 2;Protein phosphatase inhibitor 2-like protein 3	PPP1R2;PPP1R2P3	219043	186154	233347	243068	162136	133337	-0.285519	0.783703	-	-	22.4	5	-
1908	Tyrosine-protein kinase CSK	CSK	77228.9	83418.6	72938.4	79825.9	78511.4	82261.6	0.0445963	0.233562	-	-	24	10	-
2518	Guanine nucleotide-binding protein subunit beta-2-like 1;Guanine nucleotide-binding protein subunit beta-2-like 1, N-terminally processed	GNB2L1	209421	156334	166615	211599	283298	311913	0.592417	2.47036	+	-	41.3	13	-
1912	Isoleucine--tRNA ligase, cytoplasmic	IARS	967616	940158	901011	988724	1.00628e+06	912415	0.0491112	0.306341	-	-	27.7	36	-
1913	Folate transporter 1	SLC19A1	29019	29630.6	28684.7	28654.2	28427.5	31857	0.0244241	0.118421	-	-	9.6	5	-
1914	Eukaryotic translation initiation factor 1;Eukaryotic translation initiation factor 1b	EIF1;EIF1B	30031.3	33049.6	27489	34192.2	26220	29711.2	-0.0115366	0.0362698	-	-	49.6	5	-
1915	Protein kinase C iota type	PRKCI	35918.1	34711.7	32322.6	31848.4	31344.3	31320.8	-0.122044	0.861066	-	-	5.2	3	-
1916	Beta-centractin	ACTR1B	24752	21987.5	22027.6	23588.6	20813.8	23506.6	-0.0182816	0.0753073	-	-	17.8	5	-
1917	Enoyl-CoA delta isomerase 1, mitochondrial	ECI1	152678	174022	160104	166312	130474	145257	-0.14417	0.731048	-	-	24.2	7	-
1918	Lamina-associated polypeptide 2, isoform alpha;Thymopoietin;Thymopentin	TMPO	91985.5	83443.6	95276.9	100972	98000	95689.6	0.12423	0.824374	-	-	15.9	10	-
1919	Lamina-associated polypeptide 2, isoforms beta/gamma;Thymopoietin;Thymopentin	TMPO	10850.4	8932.98	10055.2	9250.37	10489.8	10749.1	0.0326267	0.118403	-	-	15.9	6	-
1920	Signal transducer and activator of transcription 1-alpha/beta	STAT1	103011	104515	87413.9	117059	93707.2	81054.9	-0.027338	0.0751713	-	-	23	17	-
1921	Signal transducer and activator of transcription 6	STAT6	40421.7	40957.1	37076.2	37511.5	34046.4	31681.8	-0.200415	1.32795	-	-	14.4	11	-
1922	Superkiller viralicidic activity 2-like 2	SKIV2L2	216357	201538	223860	220612	253936	268328	0.207635	1.32805	-	-	21.8	25	-
1925	Phosphatidylinositol 4,5-bisphosphate 3-kinase catalytic subunit alpha isoform	PIK3CA	4861.79	4793.47	4781.36	4369.63	4031.26	3758.67	-0.250339	1.45283	+	-	3.2	3	+
1927	Serine/threonine-protein kinase mTOR	MTOR	58335.6	58788.3	53238.5	59624.5	54822.5	54418.7	-0.0125336	0.0563601	-	-	8.5	20	-
1928	Phosphatidylinositol 4-kinase alpha	PI4KA	35662.5	30900.6	30643.9	31316	30897.5	30669.8	-0.0621453	0.323661	-	-	6.9	14	-
1929	Epidermal growth factor receptor substrate 15	EPS15	101257	92783.7	88452.7	94549.2	101741	91915.9	0.0298272	0.138557	-	-	18.4	16	-
1931	Caspase-3;Caspase-3 subunit p17;Caspase-3 subunit p12	CASP3	66569.9	70878	64584.4	69040.1	58866	62665.9	-0.0862818	0.473731	-	-	18.8	4	-
1932	Caspase-2;Caspase-2 subunit p18;Caspase-2 subunit p13;Caspase-2 subunit p12	CASP2	7216.7	6757.77	6510.28	6407.01	7367.71	6307.26	-0.0309081	0.116066	-	-	10.2	4	-
5554	Guanine nucleotide-binding protein-like 3	GNL3	42617.8	44697.3	54461.6	59111.8	62716.1	57728.3	0.348225	2.1728	+	-	19.9	10	-
1935	Probable helicase with zinc finger domain	HELZ	5820.73	5307.47	5313.02	5175.15	5960.89	6225.33	0.0755075	0.305018	-	-	6.4	7	-
1936	Condensin-2 complex subunit D3	NCAPD3	9732.5	10931.4	10675.6	11482.6	11289.8	12584.4	0.174137	1.08043	-	-	3.1	4	-
1938	Leucine-rich PPR motif-containing protein, mitochondrial	LRPPRC	1.16332e+06	1.33567e+06	1.31481e+06	1.30404e+06	1.28031e+06	1.35448e+06	0.0488495	0.285963	-	-	27.8	45	-
1939	3-ketoacyl-CoA thiolase, mitochondrial	ACAA2	409048	434951	518676	503027	491201	483202	0.123872	0.670521	-	-	37	16	-
6035	Golgi-associated PDZ and coiled-coil motif-containing protein	GOPC	78468.8	67836.1	66660	61563.7	62859.6	47515.4	-0.316129	1.60114	+	-	32.5	12	-
1941	Cyclin-dependent kinase inhibitor 2A	CDKN2A	7955.03	8253.67	7785.3	8605.63	6884.8	5455.59	-0.220409	0.76195	-	-	32.7	3	-
1943	Lysosomal Pro-X carboxypeptidase	PRCP	58673.4	48987.3	46624.9	48402.7	53244	49472.3	-0.023962	0.0898335	-	-	17.3	10	-
1944	Huntingtin	HTT	64693.5	60183	63079.9	60299.8	58440.6	56786.3	-0.0984974	0.678228	-	-	7.2	19	-
1945	Endothelin-converting enzyme 1	ECE1	327066	397489	347930	345933	292488	353047	-0.113522	0.53693	-	-	19.1	16	-
1946	Methylenetetrahydrofolate reductase	MTHFR	16086.7	15923.7	14735.7	15053.7	15171.4	13109.8	-0.11141	0.608736	-	-	9.8	6	-
1947	Neutral amino acid transporter A	SLC1A4	23940.1	23496	17237.6	19136.7	24738.2	23345.1	0.062935	0.174846	-	-	29.9	4	-
1948	Platelet-activating factor acetylhydrolase IB subunit alpha	PAFAH1B1	1.14799e+06	1.05433e+06	1.0542e+06	1.03348e+06	1.06496e+06	969946	-0.0857676	0.602645	-	-	39	17	-
1949	Cell surface glycoprotein MUC18	MCAM	685355	674610	640620	655243	621095	582684	-0.106939	0.764365	-	-	37	26	-
1950	Carnitine O-acetyltransferase	CRAT	10824.4	10232	9635.21	10257	10808.4	10702.4	0.0509769	0.247582	-	-	5.5	3	-
1951	Matrin-3	MATR3	72469.7	60413.5	70010.3	65464.5	78275.3	76153.3	0.116119	0.557365	-	-	17.4	17	-
1952	DNA mismatch repair protein Msh2	MSH2	278182	240986	237448	230009	239036	223457	-0.124557	0.771456	-	-	20.1	20	-
1953	Glycerol-3-phosphate dehydrogenase, mitochondrial	GPD2	943470	975296	1.01128e+06	1.01052e+06	924819	948946	-0.0231353	0.131471	-	-	35.1	32	-
1955	Aldehyde dehydrogenase family 3 member B1	ALDH3B1	36433.3	36095.5	33624.6	32503.1	35260.6	33848.9	-0.0629503	0.366808	-	-	13.5	5	-
1956	Melanoma-associated antigen 1;Melanoma-associated antigen 8	MAGEA1;MAGEA8	17542.1	15796	17542.3	16428.4	13667.2	13357	-0.232236	1.33648	-	-	9.1	3	-
1958	Tyrosine-protein phosphatase non-receptor type 9	PTPN9	20356.7	20107.9	18978	18985.8	15929.6	15394.7	-0.246176	1.52116	-	-	9.8	6	-
1959	Ran-specific GTPase-activating protein	RANBP1	94675.8	106291	110250	106152	123594	110809	0.129987	0.729691	-	-	38.5	8	-
1960	Nicotinamide phosphoribosyltransferase	NAMPT	686177	680546	680562	710106	661927	627223	-0.0361055	0.207339	-	-	36.3	21	-
1961	26S protease regulatory subunit 6B	PSMC4	871652	783245	762472	762173	831767	750537	-0.0432271	0.227443	-	-	37.8	21	-
1962	Elongation factor Ts, mitochondrial	TSFM	174449	160424	157917	141882	137354	139029	-0.235295	1.96942	-	-	33.8	11	-
1963	Peptidyl-prolyl cis-trans isomerase C	PPIC	112443	114292	117165	116416	131156	178373	0.284998	1.17548	-	-	13.2	3	-
1966	Short/branched chain specific acyl-CoA dehydrogenase, mitochondrial	ACADSB	20128.1	19169.1	16650.3	18549.9	17885.7	16337.7	-0.0817088	0.378563	-	-	11.5	4	-
1967	Chromobox protein homolog 5	CBX5	81575.1	57678.9	74192.9	62741	80904.1	61251.9	-0.0556922	0.149065	-	-	54.5	8	-
1968	Ubiquitin carboxyl-terminal hydrolase 5	USP5	412737	447113	416334	420867	377530	368987	-0.130026	0.884506	-	-	28.1	25	-
1969	Mitogen-activated protein kinase 9	MAPK9	51990.8	58828.2	55732.2	57744.2	52220.1	56077.9	-0.00385385	0.0162948	-	-	7.9	3	-
1970	Dual specificity mitogen-activated protein kinase kinase 4	MAP2K4	4947.99	3981.47	4052.67	4106.21	4196.64	3705.73	-0.107406	0.403262	-	-	14	5	+
1971	Antigen KI-67	MKI67	47374	46700.6	44620.2	46019.6	49270.7	49389.6	0.0606513	0.364096	-	-	11.4	24	-
1972	Phosphorylase b kinase regulatory subunit alpha, liver isoform	PHKA2	29259.5	22804.6	26114	23142	25396.6	21021.3	-0.165351	0.780876	-	-	7.5	8	-
4152	G-protein-signaling modulator 1	GPSM1	17128.1	17308.5	15968.9	13690.6	14741.9	12862.7	-0.288934	2.11073	+	-	17.8	9	-
1974	Ran GTPase-activating protein 1	RANGAP1	163633	172945	162787	162676	139115	135497	-0.195743	1.282	-	-	32	17	-
1673	General transcription factor IIE subunit 1	GTF2E1	15938.3	14745.5	14991.9	12774.2	13613.3	11374.8	-0.277623	1.85643	+	-	10.5	4	-
4743	Histone H1x	H1FX	4205.75	4392.11	5258.34	5688.49	5679.59	6796.45	0.392243	1.97781	+	-	15	3	-
1977	Transcriptional regulator ATRX	ATRX	14283.5	12584.5	14133.3	12727.7	14000	12695.3	-0.0557981	0.261622	-	-	4.5	8	-
1978	Adapter molecule crk	CRK	207406	218907	212652	237726	206743	201358	0.0118764	0.0504498	-	-	43.8	12	-
1979	Crk-like protein	CRKL	63043.7	72694.7	71379.2	72985.5	56122.2	63094	-0.11334	0.49864	-	-	30.7	8	-
1980	Translation initiation factor IF-2, mitochondrial	MTIF2	28826.5	30682.1	32685	31893	29541.9	29983.7	-0.0110813	0.0490401	-	-	6.7	4	-
1981	Large proline-rich protein BAG6	BAG6	84707.4	91205.4	94320.1	99095.8	84340	90362.8	0.0171987	0.0722656	-	-	18.7	16	-
1982	Vesicle-fusing ATPase	NSF	733919	685943	636468	609161	636809	606836	-0.148269	1.11792	-	-	29.6	26	-
1984	Dual specificity mitogen-activated protein kinase kinase 3	MAP2K3	23405.8	24910.7	29651.6	27625.2	21916	23554.3	-0.0925951	0.352693	-	-	13.8	4	-
1985	Lys-63-specific deubiquitinase BRCC36	BRCC3	86631.9	73761.2	72552.7	69530.5	79890.4	66518.4	-0.109122	0.51404	-	-	25.8	8	-
317	Histone acetyltransferase type B catalytic subunit	HAT1	173897	181505	169804	153556	125172	110741	-0.444083	2.49007	+	-	22	8	-
2219	Hexokinase-2	HK2	153219	154827	135683	122811	110750	97710.8	-0.425385	2.71528	+	-	25.6	22	-
1421	High mobility group protein HMG-I/HMG-Y	HMGA1	60637	67631.6	74848	72981.1	84050.9	105204	0.357347	1.6118	+	-	18.4	3	-
6631	Hematological and neurological expressed 1 protein;Hematological and neurological expressed 1 protein, N-terminally processed	HN1	64079.1	41290.3	36925.3	37017.5	29282.4	28349.8	-0.556228	1.8073	+	-	39.2	5	-
2881	Heterogeneous nuclear ribonucleoprotein A0	HNRNPA0	71197.8	57216	61540.9	75134.7	87889.8	78720.4	0.350706	2.18571	+	-	10.5	4	-
1210	Heterogeneous nuclear ribonucleoprotein A1;Heterogeneous nuclear ribonucleoprotein A1, N-terminally processed;Heterogeneous nuclear ribonucleoprotein A1-like 2	HNRNPA1;HNRNPA1L2	446416	360655	445676	563302	714442	649916	0.621993	3.52511	+	-	42.3	10	-
1546	Heterogeneous nuclear ribonucleoproteins A2/B1	HNRNPA2B1	830996	722568	814382	1.0358e+06	1.31451e+06	1.32091e+06	0.626301	3.78712	+	-	50.7	19	-
2195	Heterogeneous nuclear ribonucleoprotein A3	HNRNPA3	85280.7	73727.3	86114.9	99828.2	112684	109972	0.397347	2.82829	+	-	8.5	4	-
1994	Glucosamine-6-phosphate isomerase 1	GNPDA1	325853	351676	320452	338644	293852	298553	-0.101911	0.609749	-	-	20.8	6	-
1995	E3 ubiquitin-protein ligase NEDD4	NEDD4	53368	44166.6	43415.4	38512.8	48023	35947	-0.2074	0.900718	-	-	16.9	11	-
1996	Transcriptional coactivator YAP1	YAP1	35695.6	34332.6	34001.3	32394.1	35492.6	29206.2	-0.103796	0.572668	-	-	12.3	4	-
1997	Utrophin	UTRN	192551	162380	156105	147983	149048	165411	-0.139958	0.744057	-	-	12.9	43	-
1998	Ras GTPase-activating-like protein IQGAP1	IQGAP1	1.47997e+06	1.22842e+06	1.26459e+06	1.22266e+06	1.27238e+06	1.30213e+06	-0.0608736	0.326052	-	-	36.5	62	-
1999	Glycogenin-1	GYG1	45211.9	46763.5	54264.1	53004.7	47031.7	35975.2	-0.118442	0.385865	-	-	20.3	6	-
2000	Dolichyl-diphosphooligosaccharide--protein glycosyltransferase subunit STT3A	STT3A	118337	107628	91814.2	97782.7	112012	103871	-0.0132164	0.0449541	-	-	11.6	10	-
5344	Heterogeneous nuclear ribonucleoprotein A/B	HNRNPAB	228365	190823	220297	274679	303540	366457	0.556752	3.09228	+	-	21.8	5	-
2003	Rap1 GTPase-activating protein 1	RAP1GAP	14328.6	13705.9	12752.3	14177.5	12659.6	12618.4	-0.0483582	0.221765	-	-	7.4	4	-
2004	F-actin-capping protein subunit alpha-2	CAPZA2	99110.1	103577	101070	111869	103942	102771	0.067948	0.420135	-	-	49	10	-
2005	F-actin-capping protein subunit beta	CAPZB	1.90897e+06	2.08532e+06	2.17937e+06	2.30947e+06	2.0944e+06	2.25812e+06	0.110748	0.813276	-	-	59.2	18	-
2006	Eukaryotic translation initiation factor 1A, X-chromosomal;Eukaryotic translation initiation factor 1A, Y-chromosomal	EIF1AX;EIF1AY	256370	220833	247532	256091	299602	276258	0.198974	1.288	-	-	38.9	7	-
2007	Aldehyde dehydrogenase family 1 member A3	ALDH1A3	77025.4	77629.2	74076.5	76755.9	75716.7	74047.5	-0.01387	0.0714233	-	-	13.5	7	-
2008	Glutamine--tRNA ligase	QARS	743281	712900	726924	784191	734390	675363	0.00466751	0.021667	-	-	44.1	32	-
2011	Cytochrome b-c1 complex subunit Rieske, mitochondrial;Cytochrome b-c1 complex subunit 11;Putative cytochrome b-c1 complex subunit Rieske-like protein 1	UQCRFS1;UQCRFS1P1	247941	274357	224782	258548	241784	243299	-0.00256612	0.00996323	-	-	17.2	6	-
2013	ATP synthase subunit O, mitochondrial	ATP5O	345780	403974	425173	391649	405284	413089	0.0475929	0.220504	-	-	33.8	7	-
2014	LIM and senescent cell antigen-like-containing domain protein 1	LIMS1	31236.2	30506.5	33925.3	32315.5	35891.6	38988	0.161401	0.965816	-	-	24.6	8	-
2016	Sodium- and chloride-dependent glycine transporter 1	SLC6A9	1856.45	1751.3	1659.36	1563.43	1485.69	1268.56	-0.290852	1.17823	-	-	4.9	3	+
2017	Prolyl endopeptidase	PREP	506536	501216	478774	488806	482530	467525	-0.0468395	0.300915	-	-	32.8	24	-
2018	NADP-dependent malic enzyme	ME1	524519	513866	511123	492424	513164	483445	-0.0577949	0.395106	-	-	21.3	14	-
2019	Iron-responsive element-binding protein 2	IREB2	148488	144003	145940	151279	151063	170335	0.106306	0.690777	-	-	14.3	14	-
2020	DNA-binding protein RFX5	RFX5	23489	22192	24442.4	26281.7	29115.5	23974.7	0.175315	1.06411	-	-	18.4	9	-
2021	Phosphatidylinositol 5-phosphate 4-kinase type-2 alpha	PIP4K2A	45514.6	39945.4	47176.7	37811.6	40170.1	35708.6	-0.220404	1.46147	-	-	11.1	4	-
2022	Coatomer subunit delta	ARCN1	436773	360565	374802	345388	364503	366165	-0.118877	0.694417	-	-	37.6	21	-
2023	Lanosterol synthase	LSS	333942	335564	366823	367782	348016	334373	0.0193959	0.0950823	-	-	30.6	19	-
1143	Heterogeneous nuclear ribonucleoproteins C1/C2;Heterogeneous nuclear ribonucleoprotein C-like 4;Heterogeneous nuclear ribonucleoprotein C-like 1;Heterogeneous nuclear ribonucleoprotein C-like 3;Heterogeneous nuclear ribonucleoprotein C-like 2	HNRNPC;HNRNPCL4;HNRNPCL1;HNRNPCL3;HNRNPCL2	89423.5	75067.2	86483.4	107867	135868	118535	0.527103	3.19597	+	-	33.1	10	-
2025	Glutamate--cysteine ligase catalytic subunit	GCLC	546229	506544	506172	539757	571185	524141	0.0688005	0.444005	-	-	24.3	15	-
2026	Glutamate--cysteine ligase regulatory subunit	GCLM	154201	156174	148046	145633	142829	124238	-0.154757	1.01482	-	-	28.5	6	-
2027	CD151 antigen	CD151	95088.7	113454	74894.5	87305.9	95661.3	123810	0.118631	0.311878	-	-	17.8	5	-
2028	26S proteasome non-ATPase regulatory subunit 8	PSMD8	328289	328979	265241	273688	259208	265846	-0.201011	1.20622	-	-	23.1	10	-
2030	Protein PRRC2A	PRRC2A	31208.1	29126.8	30351.3	28356.7	35834.6	37335.6	0.15319	0.728299	-	-	5.9	10	-
2031	Glutathione synthetase	GSS	636972	693426	670437	696859	648442	706114	0.0358903	0.205674	-	-	40.5	23	-
2032	T-complex protein 1 subunit epsilon	CCT5	1.10449e+06	1.14123e+06	1.09045e+06	1.15308e+06	1.00711e+06	1.06245e+06	-0.0519226	0.317793	-	-	43.4	31	-
2034	Nestin	NES	37523.9	38713.3	40434.6	42452.9	39366.1	38631.8	0.0454587	0.24622	-	-	11.3	16	-
2035	Heat shock 70 kDa protein 13	HSPA13	8565.66	9486.38	9417.23	9879.2	9403.9	10959.3	0.137336	0.743849	-	-	13.8	5	-
2036	Casein kinase I isoform alpha;Casein kinase I isoform alpha-like	CSNK1A1;CSNK1A1L	83373.3	77353.8	75856.4	78108.2	85455.4	80479.8	0.0449814	0.2394	-	-	14.5	6	-
2038	Isocitrate dehydrogenase [NADP], mitochondrial	IDH2	233246	210826	219659	213216	210234	194225	-0.103712	0.675124	-	-	28.8	12	-
2039	Phosphatidylinositol transfer protein beta isoform	PITPNB	1.08594e+06	1.05134e+06	1.02929e+06	1.02615e+06	1.00572e+06	910537	-0.107523	0.79787	-	-	52	19	-
2040	CD97 antigen;CD97 antigen subunit alpha;CD97 antigen subunit beta	CD97	119370	131332	109399	117702	107402	98995.3	-0.151556	0.82706	-	-	10.3	10	-
2041	DNA polymerase delta subunit 2	POLD2	95948.7	99315.4	90911	92128.5	86713.3	90420.2	-0.0873968	0.569254	-	-	17.5	9	-
2043	Paxillin	PXN	134966	142367	143712	148697	176964	122759	0.0754245	0.260323	-	-	11.5	4	-
2046	Nuclear receptor subfamily 2 group C member 2	NR2C2	11231.3	11099	12365.5	10320.5	11103.5	9998.79	-0.142641	0.851893	-	-	13.3	6	-
2047	MAP kinase-activated protein kinase 2	MAPKAPK2	124111	130654	121306	134504	130413	135254	0.0901243	0.618604	-	-	10.2	5	-
2048	Deoxyribonuclease-1-like 1	DNASE1L1	10495.6	10460.5	8420.74	9105.66	11223.6	11716.3	0.124381	0.4537	-	-	23.2	5	-
2049	4-trimethylaminobutyraldehyde dehydrogenase	ALDH9A1	893212	898954	888749	838714	866136	855410	-0.0665465	0.518002	-	-	36.6	19	-
3040	Heterogeneous nuclear ribonucleoprotein D0	HNRNPD	372743	322684	350563	412434	428224	613298	0.453713	2.01647	+	-	10.1	3	-
2052	Protein ERGIC-53	LMAN1	685876	782258	637704	617352	603956	598808	-0.205282	1.44455	-	-	38.4	20	-
2053	Natural resistance-associated macrophage protein 2	SLC11A2	67598.3	65342	66888.8	63412.7	69059.6	69220.8	0.0123527	0.0597638	-	-	5.7	3	-
2054	Nuclear autoantigenic sperm protein	NASP	758978	763013	793373	808719	926773	740932	0.0911437	0.492174	-	-	47.5	37	-
2055	Fatty acid synthase;[Acyl-carrier-protein] S-acetyltransferase;[Acyl-carrier-protein] S-malonyltransferase;3-oxoacyl-[acyl-carrier-protein] synthase;3-oxoacyl-[acyl-carrier-protein] reductase;3-hydroxyacyl-[acyl-carrier-protein] dehydratase;Enoyl-[acyl-carrier-protein] reductase;Oleoyl-[acyl-carrier-protein] hydrolase	FASN	3.09304e+06	3.13885e+06	3.27012e+06	3.3575e+06	3.24994e+06	3.09422e+06	0.0295903	0.203259	-	-	35.7	81	-
2057	Protein farnesyltransferase/geranylgeranyltransferase type-1 subunit alpha	FNTA	46493.9	50733.2	42337.1	48528.7	42510.9	45330.8	-0.0315768	0.132013	-	-	12.7	5	-
2059	Deoxyhypusine synthase	DHPS	154352	193646	170958	207838	159785	194974	0.113862	0.447393	-	-	27.6	10	-
2060	T-complex protein 1 subunit gamma	CCT3	1.57349e+06	1.49839e+06	1.51468e+06	1.49242e+06	1.48284e+06	1.40937e+06	-0.0651065	0.503475	-	-	60.4	39	-
2061	39S ribosomal protein L19, mitochondrial	MRPL19	59178.6	59062.7	59629.3	54950.2	63208.7	57392.5	-0.0214112	0.101429	-	-	12.3	5	-
2062	Beta-arrestin-1	ARRB1	8622.1	9070.45	7457.56	8613.67	8472.98	8896.24	0.0515918	0.212092	-	-	8.3	3	-
331	Heterogeneous nuclear ribonucleoprotein D-like	HNRNPDL	80895.5	64336.3	66668.1	77547.3	83926.8	94613.3	0.275854	1.49413	+	-	22.5	7	-
2064	Alpha-aminoadipic semialdehyde dehydrogenase	ALDH7A1	1.24542e+06	1.31193e+06	1.28059e+06	1.33593e+06	1.20999e+06	1.28481e+06	-0.0035802	0.0188095	-	-	38.6	19	-
2065	Ubiquitin-conjugating enzyme E2 R1	CDC34	8760.22	8899.16	11284.1	10835	8720.9	7472.38	-0.105731	0.303379	-	-	14.8	4	-
2066	Inositol polyphosphate 1-phosphatase	INPP1	131919	150308	142507	144928	111208	113913	-0.207359	1.03983	-	-	14	5	-
2068	Centromere protein F	CENPF	132200	149360	162777	165294	142687	212977	0.214722	0.796978	-	-	17.4	56	-
2069	Signal recognition particle 9 kDa protein	SRP9	113857	121805	110027	120542	97999	116618	-0.0491558	0.209269	-	-	53.5	5	-
2071	Choline-phosphate cytidylyltransferase A	PCYT1A	59177.6	63340.6	60401.8	55888.1	52521.4	52363.5	-0.186256	1.50242	-	-	25.6	10	-
2072	Alanine--tRNA ligase, cytoplasmic	AARS	1.44699e+06	1.64604e+06	1.68376e+06	1.8055e+06	1.64904e+06	1.74607e+06	0.124796	0.87721	-	-	37	36	-
2073	Cysteine--tRNA ligase, cytoplasmic	CARS	825884	787057	849556	822475	800298	746741	-0.0559991	0.354523	-	-	32.1	26	-
2074	Probable histidine--tRNA ligase, mitochondrial	HARS2	225859	222509	223091	224917	217653	213307	-0.0341854	0.201002	-	-	20.6	10	-
2075	Serine--tRNA ligase, cytoplasmic	SARS	431090	405650	442618	401912	438309	409906	-0.033387	0.181984	-	-	35.8	19	-
2076	Protein phosphatase 1F	PPM1F	83444.4	86076.4	89056.2	91842.7	81969.7	78333.1	-0.0390911	0.186913	-	-	27.4	6	-
2077	DNA primase small subunit	PRIM1	46907.9	40437.3	39710.7	37681.2	37755	38720.4	-0.150479	0.961647	-	-	14.5	6	-
2078	DNA primase large subunit	PRIM2	47500.3	48174.2	47074.5	47482.7	46932	51996.6	0.0350836	0.185817	-	-	29.1	16	-
2079	Caspase-4;Caspase-4 subunit 1;Caspase-4 subunit 2	CASP4	33416.3	33030.6	29508.9	31500	32227.7	30877	-0.0184389	0.0853719	-	-	13.8	6	-
2081	Transcriptional repressor CTCF	CTCF	3021.88	2860.9	3264.96	3020.57	3219.72	2873.71	-0.00476927	0.0144682	-	-	9.8	3	+
2082	Proteasome subunit beta type-3	PSMB3	282582	260211	254468	279128	252297	242452	-0.0440268	0.217138	-	-	51.7	14	-
2083	Proteasome subunit beta type-2	PSMB2	352185	327832	341714	331909	333808	248690	-0.172641	0.79057	-	-	33.3	9	-
2084	DNA replication licensing factor MCM2	MCM2	550119	472384	466634	479517	453474	525114	-0.0289211	0.122046	-	-	36.9	33	-
2085	Very long-chain specific acyl-CoA dehydrogenase, mitochondrial	ACADVL	497846	502523	540029	516809	444874	436881	-0.142553	0.908303	-	-	34.4	21	-
2086	YLP motif-containing protein 1	YLPM1	21456.3	19021.4	21565.9	20774.9	23867	22158.9	0.106654	0.584047	-	-	3.5	6	-
2087	Vacuolar protein sorting-associated protein 41 homolog	VPS41	974.262	750.991	683.114	1065.99	794.294	773.502	0.12999	0.267012	-	-	4.4	3	+
2088	Transmembrane emp24 domain-containing protein 10	TMED10	324360	295278	263925	268034	322745	294504	0.00376778	0.0129164	-	-	17.8	4	-
2089	RNA-binding protein 25	RBM25	25103.8	22816.6	27695.5	26924	28301.3	28458.8	0.150331	0.907773	-	-	15.9	11	-
2090	Protein numb homolog	NUMB	45553.7	48145.2	44872.3	45352.3	41935.9	44776.1	-0.0695654	0.423408	-	-	19.3	6	-
2091	Presenilin-1;Presenilin-1 NTF subunit;Presenilin-1 CTF subunit;Presenilin-1 CTF12	PSEN1	14157.2	16020.5	11394.5	12652.7	13945	15307.1	0.0212056	0.0584723	-	-	9	3	-
2092	Translation initiation factor eIF-2B subunit beta	EIF2B2	28164	39647.1	32512.9	41558.8	27467.7	33729.2	0.02827	0.0632976	-	-	17.1	6	-
2093	Histidine triad nucleotide-binding protein 1	HINT1	330544	330087	349905	336161	315906	288773	-0.105356	0.665386	-	-	42.9	5	-
2094	Bis(5-adenosyl)-triphosphatase	FHIT	19135.8	18191.4	16801.2	16697.3	17127.5	17494.7	-0.0750818	0.418744	-	-	27.9	3	-
2095	Nuclear pore complex protein Nup153	NUP153	88735.8	81528	82993.4	80378.9	81540.2	82818.2	-0.0485119	0.281588	-	-	17.3	21	-
2096	E3 SUMO-protein ligase RanBP2	RANBP2	514325	537731	526391	546170	511536	563104	0.0372965	0.218785	-	-	20.3	56	-
2098	Tuberin	TSC2	9303.39	8396.43	8330.22	8507.82	9491.83	7716.34	-0.0208319	0.0729971	-	-	7	9	-
2099	NADH dehydrogenase [ubiquinone] flavoprotein 1, mitochondrial	NDUFV1	355262	350399	348518	359716	322257	307787	-0.094038	0.584618	-	-	31.6	13	-
2101	Glycogen synthase kinase-3 beta	GSK3B	77008.4	70936.8	64757.5	64209.5	66888.8	70290.3	-0.076241	0.397522	-	-	18.6	5	-
2102	Cytosolic purine 5-nucleotidase	NT5C2	147215	133408	138862	138202	148020	130281	-0.0110752	0.0486847	-	-	15.7	9	-
2103	Selenide, water dikinase 1	SEPHS1	80128.7	90825.3	85927.6	91976.6	74803.8	79750.9	-0.0628849	0.279023	-	-	21.5	5	-
2104	5-formyltetrahydrofolate cyclo-ligase	MTHFS	50541.4	45069.4	39224.7	39206.9	39361	37965.2	-0.202941	1.17945	-	-	28.6	5	-
2105	GMP synthase [glutamine-hydrolyzing]	GMPS	1.39838e+06	1.32929e+06	1.19848e+06	1.24133e+06	1.15554e+06	1.17903e+06	-0.132517	0.963711	-	-	40.3	27	-
2109	Double-strand break repair protein MRE11A	MRE11A	31166	27158.4	33668.2	29299.1	32959.5	37418.3	0.114179	0.474737	-	-	17.5	14	-
2110	Ketohexokinase	KHK	14056.9	12798	9686.55	9274.48	12209.8	12107.5	-0.115324	0.323415	-	-	11.1	3	-
2111	Histamine N-methyltransferase	HNMT	209320	244587	191906	244256	197777	237071	0.0737077	0.276726	-	-	18.5	5	-
2112	Guanine nucleotide-binding protein G(q) subunit alpha	GNAQ	88327.9	75777.5	78248.9	72132.5	106496	62591.9	-0.0411182	0.0896038	-	-	16.2	6	-
2113	Isocitrate dehydrogenase [NAD] subunit alpha, mitochondrial	IDH3A	305195	330266	295129	277984	257478	278555	-0.192432	1.4886	-	-	23.2	10	-
2116	Matrix metalloproteinase-14	MMP14	20903	19959.3	20088.7	18532	20810.7	19172.4	-0.0602591	0.329714	-	-	7.4	4	-
2117	Protoporphyrinogen oxidase	PPOX	68636.8	70390.1	74120	74285.2	73067.5	79235.2	0.0880759	0.566509	-	-	26.8	11	-
2118	Rab GDP dissociation inhibitor beta	GDI2	1.51966e+06	1.61881e+06	1.55416e+06	1.77486e+06	1.55877e+06	1.59056e+06	0.0676099	0.443659	-	-	40.2	21	-
2119	Emerin	EMD	114398	80829.7	80524	69509.9	88973.7	92864.6	-0.124855	0.358956	-	-	33.5	8	-
2120	Carnitine O-palmitoyltransferase 1, liver isoform	CPT1A	141582	135283	136847	155763	161169	145277	0.158848	1.21283	-	-	15.5	11	-
2122	Serpin B8	SERPINB8	80003.4	89422.6	83075.4	71133.8	68509	77158.5	-0.220155	1.62222	-	-	16.3	6	-
2123	Serpin B9	SERPINB9	191268	195103	208977	209982	178287	169760	-0.0984011	0.49498	-	-	39.1	12	-
2124	Serpin H1	SERPINH1	1.0669e+06	918878	938078	930575	1.01753e+06	920608	-0.0257388	0.122469	-	-	43.5	18	-
2125	Hsc70-interacting protein;Putative protein FAM10A5	ST13;ST13P5	405309	497604	464488	459106	394231	385462	-0.141735	0.727013	-	-	35.2	13	-
2126	Peroxisomal targeting signal 1 receptor	PEX5	5803.89	4815.42	5721.76	6937.86	6259.7	5461.43	0.189574	0.809503	-	-	10	4	-
2128	Vasodilator-stimulated phosphoprotein	VASP	333491	284943	285733	288257	275166	302007	-0.0602505	0.301957	-	-	28.2	15	-
2129	Dynamin-2	DNM2	224787	158359	178066	170537	155480	168875	-0.167133	0.702233	-	-	15.2	11	-
2132	Bis(5-nucleosyl)-tetraphosphatase [asymmetrical]	NUDT2	83591.8	95227	84095	87050.4	79294	84023.9	-0.0689628	0.368771	-	-	19.7	3	-
2133	Tubby protein homolog	TUB	21511.4	19264.9	20234.5	21318	20946.1	19438	0.0165807	0.0737786	-	-	12.3	5	-
2134	Cyclin-dependent kinase 7	CDK7	31620.1	26418.1	27399.9	28314.7	26249.5	23821	-0.123488	0.61923	-	-	16.5	5	-
2135	Biotin--protein ligase;Biotin--[methylmalonyl-CoA-carboxytransferase] ligase;Biotin--[propionyl-CoA-carboxylase [ATP-hydrolyzing]] ligase;Biotin--[methylcrotonoyl-CoA-carboxylase] ligase;Biotin--[acetyl-CoA-carboxylase] ligase	HLCS	7982.7	8121.38	7490.87	7681.84	6552.4	6473.28	-0.191921	1.05808	-	-	5	4	-
2136	Kinetochore-associated protein 1	KNTC1	105617	94895.7	95777	97818.4	92451.3	94001.2	-0.0584394	0.330063	-	-	8.5	20	-
2137	Cyclin-dependent kinase 9	CDK9	13359.3	10765.8	12363.5	11929.2	11723.3	12683.6	-0.00117836	0.00403284	-	-	12.4	4	-
2140	Basal cell adhesion molecule	BCAM	80529.6	87489.1	77794.3	81316.8	76171.6	84457.9	-0.0224164	0.103504	-	-	17.8	9	-
2141	Palmitoyl-protein thioesterase 1	PPT1	221318	309964	281157	302298	238710	267053	-0.000413412	0.0010636	-	-	26.1	8	-
2143	T-complex protein 1 subunit theta	CCT8	1.8344e+06	1.79988e+06	1.74188e+06	1.75325e+06	1.68985e+06	1.65712e+06	-0.0760828	0.629853	-	-	58	32	-
2144	T-complex protein 1 subunit delta	CCT4	1.04555e+06	1.00734e+06	979286	973986	998126	964554	-0.045804	0.314597	-	-	44	27	-
2145	Annexin A11	ANXA11	328910	362062	310074	311240	278575	314025	-0.146523	0.917711	-	-	30.9	15	-
2146	Poly(A) polymerase alpha	PAPOLA	154642	150088	154758	161337	163215	160214	0.0773603	0.541319	-	-	14.1	9	-
2147	Fragile X mental retardation syndrome-related protein 1	FXR1	43471.8	33823.8	39562.9	39356.9	47858.1	44634	0.177087	0.844232	-	-	20.8	11	-
2148	Fragile X mental retardation syndrome-related protein 2	FXR2	33730	24843.8	30222.7	29385.7	41217.4	37082.6	0.27552	1.06906	-	-	12.6	6	-
2149	Ras-related protein Rab-5C	RAB5C	1.25544e+06	1.21535e+06	1.18461e+06	1.20024e+06	1.20877e+06	1.17358e+06	-0.028733	0.187756	-	-	30.6	5	-
2150	Ras-related protein Rab-7a	RAB7A	898976	882353	791257	864502	847328	862961	0.00343336	0.0165434	-	-	70	15	-
2151	Ras-related protein Rab-9A	RAB9A	144278	138665	143287	138916	115951	123002	-0.17765	1.18654	-	-	34.3	6	-
2152	Ras-related protein Rab-13	RAB13	171702	172905	158768	154789	186338	208062	0.116144	0.507863	-	-	35.5	8	-
2154	Ras-related protein Rab-27A	RAB27A	117716	114013	104144	111101	109193	119217	0.0164169	0.0742767	-	-	25.3	6	-
2156	28S ribosomal protein S29, mitochondrial	DAP3	108755	113135	120567	115826	102099	102070	-0.099152	0.575864	-	-	36.1	12	-
1359	Heterogeneous nuclear ribonucleoprotein L	HNRNPL	165107	161621	191704	207883	241133	230600	0.392031	2.68261	+	-	40.9	18	-
2159	Probable global transcription activator SNF2L2	SMARCA2	41845	39895.6	44700.2	43340.8	47282.1	43669.6	0.0873612	0.522397	-	-	11.9	18	-
2160	Transcription activator BRG1	SMARCA4	13460.5	12386	15432.3	15177	15881.8	15478.4	0.178707	1.02336	-	-	7.2	9	-
2161	Isocitrate dehydrogenase [NAD] subunit gamma, mitochondrial	IDH3G	216698	200630	181690	177719	177371	169264	-0.188687	1.30338	-	-	22.6	9	-
2162	Galactokinase	GALK1	115330	113245	114887	110002	111341	111811	-0.0439496	0.269564	-	-	25	10	-
2163	Translocon-associated protein subunit delta	SSR4	94725.9	98620	69859.5	93611.3	94239.5	112969	0.203593	0.779834	-	-	30.6	4	-
2164	B-cell receptor-associated protein 31	BCAP31	1.49841e+06	1.74352e+06	1.66108e+06	1.634e+06	1.30749e+06	1.73731e+06	-0.075166	0.300676	-	-	46.7	21	-
2165	Thiopurine S-methyltransferase	TPMT	109627	103438	89676.8	90618.9	107575	88687	-0.0780494	0.321928	-	-	23.7	5	-
2167	Host cell factor 1;HCF N-terminal chain 1;HCF N-terminal chain 2;HCF N-terminal chain 3;HCF N-terminal chain 4;HCF N-terminal chain 5;HCF N-terminal chain 6;HCF C-terminal chain 1;HCF C-terminal chain 2;HCF C-terminal chain 3;HCF C-terminal chain 4;HCF C-terminal chain 5;HCF C-terminal chain 6	HCFC1	236684	219027	229541	231634	214071	231028	-0.018272	0.0912008	-	-	12.2	21	-
2168	Interleukin-1 receptor-associated kinase 1	IRAK1	21389.1	20440.1	18661.1	18213.1	16845.6	16499.2	-0.229523	1.60795	-	-	14.1	6	-
2170	Fatty aldehyde dehydrogenase	ALDH3A2	259718	249126	269746	274715	265426	260280	0.0402937	0.232929	-	-	23.5	14	-
2171	Succinate-semialdehyde dehydrogenase, mitochondrial	ALDH5A1	199968	202057	193425	188285	184506	204919	-0.0448884	0.250194	-	-	21.7	12	-
2172	Peroxisomal multifunctional enzyme type 2;(3R)-hydroxyacyl-CoA dehydrogenase;Enoyl-CoA hydratase 2	HSD17B4	294019	259293	277715	251491	270515	284900	-0.0424745	0.210885	-	-	35.3	28	-
2173	26S proteasome non-ATPase regulatory subunit 7	PSMD7	245134	213320	246591	246167	257040	251356	0.100885	0.616065	-	-	17.9	7	-
2175	N-sulphoglucosamine sulphohydrolase	SGSH	66542.9	47897.8	54120.4	61772.7	61730.9	44242.8	-0.0106698	0.024067	-	-	7	3	-
2176	Signal transducer and activator of transcription 5B	STAT5B	142664	146716	118390	128769	123268	120881	-0.123008	0.650228	-	-	4.4	3	-
2177	Ubiquitin carboxyl-terminal hydrolase 11	USP11	49011.8	47617.5	46874	44505.6	43383.1	43908.1	-0.122601	0.94853	-	-	7.2	7	-
2181	Chloride transport protein 6	CLCN6	826.917	802.84	944.973	818.054	724.843	648.019	-0.235742	0.692028	-	-	5.4	4	+
2182	H(+)/Cl(-) exchange transporter 7	CLCN7	97456.3	87738.5	84185.1	94218.7	98746	97691.3	0.112145	0.705266	-	-	10.5	8	-
2183	Plexin-A3	PLXNA3	2067.74	2006.6	1897.8	1718.41	1974.72	1348.06	-0.261178	0.869652	-	-	2.8	3	+
2185	Vesicle-associated membrane protein 7	VAMP7	132240	130474	124110	117863	124408	112833	-0.124056	0.877576	-	-	21.8	4	-
2198	Heterogeneous nuclear ribonucleoprotein M	HNRNPM	173015	163776	191319	184221	213745	237110	0.261427	1.47678	+	-	38.2	27	-
2187	cAMP-dependent protein kinase catalytic subunit PRKX;Putative serine/threonine-protein kinase PRKY	PRKX;PRKY	1332.02	1286.49	1103.51	1279.21	918.427	1133.59	-0.16859	0.454371	-	-	7.8	3	+
2189	Hepatoma-derived growth factor	HDGF	1.78087e+06	1.58599e+06	1.70017e+06	1.64079e+06	1.91528e+06	1.38961e+06	-0.04567	0.165951	-	-	70.8	26	-
2191	Cyclin-H	CCNH	63200	60854.5	62254.7	57975.6	58986.1	58703.3	-0.0847362	0.59807	-	-	21.4	9	-
451	Heterogeneous nuclear ribonucleoprotein R	HNRNPR	132410	139593	164853	189143	201013	199197	0.437849	3.00658	+	-	19.6	13	-
2197	6-phosphogluconate dehydrogenase, decarboxylating	PGD	1.85414e+06	1.77913e+06	1.77681e+06	1.73699e+06	1.53699e+06	1.52517e+06	-0.175184	1.48856	-	-	37	20	-
3387	Heterogeneous nuclear ribonucleoprotein U-like protein 2	HNRNPUL2	466994	411426	443631	511021	662079	578460	0.399736	2.53568	+	-	31.9	26	-
2199	Importin subunit alpha-1	KPNA2	284166	282468	274667	245828	260867	279655	-0.0992992	0.659186	-	-	24	11	-
2200	Importin subunit alpha-5;Importin subunit alpha-5, N-terminally processed	KPNA1	134615	114472	122015	113709	130606	117319	-0.0366262	0.15862	-	-	14.3	8	-
2201	Nuclear cap-binding protein subunit 2	NCBP2	24935.4	22473.4	24251	23759.2	25004.8	27619	0.0906325	0.492811	-	-	30.1	3	-
2204	DNA-directed RNA polymerases I, II, and III subunit RPABC3	POLR2H	316060	334097	281724	316572	320557	314823	0.034302	0.166851	-	-	38	6	-
2205	Dual specificity mitogen-activated protein kinase kinase 6	MAP2K6	149019	168495	168609	169099	166767	169245	0.0576395	0.320779	-	-	21.9	6	-
2206	Rho GDP-dissociation inhibitor 1	ARHGDIA	972929	969060	972867	1.00596e+06	977059	909252	-0.0125099	0.0685699	-	-	35.3	9	-
2207	Rho GDP-dissociation inhibitor 2	ARHGDIB	25346.4	27068.6	27074.9	27904.7	23096.6	25979.3	-0.049934	0.22946	-	-	25.4	4	-
2208	Cationic amino acid transporter 2	SLC7A2	7244.57	7162.12	5991.79	5839.99	6149.68	5993.04	-0.176836	0.911414	-	-	6.5	3	-
2209	Arf-GAP domain and FG repeat-containing protein 1	AGFG1	203928	199463	199055	206123	204759	221958	0.0701274	0.452894	-	-	13	6	-
2210	Heterogeneous nuclear ribonucleoprotein F;Heterogeneous nuclear ribonucleoprotein F, N-terminally processed	HNRNPF	214873	193946	216591	209286	183997	238365	0.00807211	0.0273938	-	-	28.9	12	-
2211	Signal transducer and activator of transcription 2	STAT2	9829.72	8326.1	7461.31	7944.1	7112.97	8537.07	-0.113381	0.426998	-	-	6	4	-
2212	Transcription initiation factor IIA subunit 2	GTF2A2	133944	154259	139237	135290	124398	172076	0.00318193	0.00901799	-	-	27.5	4	-
2213	DNA mismatch repair protein Msh6	MSH6	137602	120927	119868	127912	114709	109242	-0.105142	0.557388	-	-	15.7	20	-
2214	Kinesin-like protein KIF11	KIF11	165879	121376	120546	114040	108582	127517	-0.206725	0.857595	-	-	25	28	-
2215	Guanine nucleotide exchange factor VAV2	VAV2	55038.9	48917.4	49075.2	47205.8	46019.1	43963.5	-0.156097	1.0893	-	-	15.6	12	-
2216	RNA-binding protein 5	RBM5	7222.52	6336.86	7519.83	7231.11	5329.28	5735.75	-0.212942	0.866984	-	-	5.3	4	-
2217	Ribonuclease UK114	HRSP12	88609.5	98597.1	92452	97630.8	84554.7	92425.8	-0.0273983	0.123904	-	-	24.8	3	-
2218	Spermine synthase	SMS	180252	200051	198336	187687	172446	161810	-0.149854	0.965186	-	-	21	10	-
3487	HCLS1-binding protein 3	HS1BP3	8346.75	8498.99	7053.28	7001.02	6928.76	5866.25	-0.2714	1.40135	+	-	5.4	3	-
2223	Bifunctional heparan sulfate N-deacetylase/N-sulfotransferase 1;Heparan sulfate N-deacetylase 1;Heparan sulfate N-sulfotransferase 1	NDST1	11125.1	9342.62	9530.22	9970.32	9055.63	9092.23	-0.0903295	0.415298	-	-	3.3	3	-
2224	Thimet oligopeptidase	THOP1	610620	645718	639071	622399	669885	662139	0.0439111	0.274102	-	-	34.8	25	-
2225	Aldo-keto reductase family 1 member C2	AKR1C2	13072.6	15091.7	13889.3	13855	11451.6	11641.4	-0.189683	1.02237	-	-	12.1	4	-
2226	F-actin-capping protein subunit alpha-1	CAPZA1	905611	1.05513e+06	993137	1.05634e+06	1.08745e+06	1.20122e+06	0.180027	1.28234	-	-	48.6	11	-
2227	Cysteine-rich protein 2	CRIP2	81399.7	68199.3	71331.6	69373.3	89726.9	80766.8	0.114788	0.492232	-	-	35.6	6	-
2229	Nuclear pore complex protein Nup98-Nup96;Nuclear pore complex protein Nup98;Nuclear pore complex protein Nup96	NUP98	191027	162140	166068	172573	164782	175794	-0.0137138	0.0580397	-	-	17.9	26	-
2230	Biliverdin reductase A	BLVRA	615431	646815	603623	618522	535503	685367	-0.0273342	0.109837	-	-	24	8	-
2231	Tricarboxylate transport protein, mitochondrial	SLC25A1	87796.6	88658.3	91996.4	98229.3	106466	94737.9	0.156137	1.14696	-	-	17.4	6	-
2232	Serine/threonine-protein phosphatase 5	PPP5C	740474	767173	783643	793391	673895	783233	-0.0293999	0.141834	-	-	36.9	19	-
2233	Serine/threonine-protein kinase PLK1	PLK1	14052.9	12630.4	16976.3	15484.3	18685.7	14712.6	0.166163	0.641644	-	-	5.5	3	-
2234	Arfaptin-2	ARFIP2	92972.8	107718	104438	108591	89327.9	86746.7	-0.104605	0.469341	-	-	26.1	9	-
2235	Arfaptin-1	ARFIP1	154622	155945	133192	140962	135797	137852	-0.0944738	0.541361	-	-	26.4	8	-
2237	Cytosolic Fe-S cluster assembly factor NUBP1	NUBP1	3985.84	5094.97	6751.66	6446.67	3149.39	3580.2	-0.305176	0.550034	-	-	12.9	3	-
2238	ATP-citrate synthase	ACLY	3.78978e+06	4.02976e+06	4.02574e+06	4.29647e+06	3.82374e+06	4.2282e+06	0.0587064	0.418577	-	-	52.5	54	-
1088	Intercellular adhesion molecule 1	ICAM1	39923.5	38665.4	37787	39557.9	29239.6	26627.4	-0.307123	1.3563	+	-	15.8	7	-
2240	Succinyl-CoA ligase [ADP/GDP-forming] subunit alpha, mitochondrial	SUCLG1	132571	148841	143479	145785	141985	145121	0.0284864	0.14605	-	-	14.5	4	-
2241	Diphosphomevalonate decarboxylase	MVD	160636	169712	167981	163972	168527	160302	-0.0159914	0.0829282	-	-	22.5	9	-
2242	Geranylgeranyl transferase type-1 subunit beta	PGGT1B	42800.2	44459.9	43034.7	44009.8	38522.4	43891.5	-0.0460524	0.23473	-	-	9	4	-
2243	Geranylgeranyl transferase type-2 subunit beta	RABGGTB	59026.3	62780	55481.2	62076.4	50206	41293.3	-0.225282	0.901368	-	-	20.2	7	-
2244	Coatomer subunit beta	COPB1	87436.8	83819.7	83738.6	80587	74662.3	82775.4	-0.100431	0.667368	-	-	19.1	18	-
2245	Coatomer subunit alpha;Xenin;Proxenin	COPA	235492	191771	206790	183060	199222	204929	-0.107135	0.555638	-	-	24.3	29	-
2246	Dipeptidyl peptidase 1;Dipeptidyl peptidase 1 exclusion domain chain;Dipeptidyl peptidase 1 heavy chain;Dipeptidyl peptidase 1 light chain	CTSC	146994	156843	154323	154280	117946	235699	0.0898624	0.176875	-	-	18.6	9	-
2249	AP-2 complex subunit sigma	AP2S1	4299.37	7584.93	4407.85	6853.1	4809.53	6316.31	0.178132	0.360514	-	-	29.8	3	-
2250	Cytochrome c-type heme lyase	HCCS	337811	361134	335629	331114	313402	332728	-0.0819762	0.55589	-	-	51.9	13	-
2251	Mitogen-activated protein kinase 12	MAPK12	14205.3	12463.8	13328.4	13610.3	12222	11350.4	-0.107248	0.528563	-	-	14.6	4	-
2256	Monocarboxylate transporter 1	SLC16A1	94376.1	101822	75727.8	91530	95414	101107	0.0930138	0.373654	-	-	10	6	-
2257	IST1 homolog	IST1	15730.8	15810	13311.1	13903.2	12800.1	13294.7	-0.161545	0.925395	-	-	19.4	6	-
2258	Protein transport protein Sec24C	SEC24C	234850	197009	209260	208151	212280	206350	-0.0288695	0.133398	-	-	16.8	17	-
2259	Activated RNA polymerase II transcriptional coactivator p15	SUB1	1.58221e+06	1.43773e+06	1.73783e+06	1.55209e+06	1.49536e+06	1.26466e+06	-0.143186	0.76591	-	-	64.6	10	-
2260	DNA polymerase subunit gamma-1	POLG	4795.63	3803.69	3855.24	5088.95	3876.77	4251.07	0.084702	0.253596	-	-	3.8	4	+
2261	Methylosome subunit pICln	CLNS1A	44488.2	47735.2	50300.3	53379	44205.5	30962.7	-0.182672	0.517759	-	-	24.1	4	-
2262	Arginine--tRNA ligase, cytoplasmic	RARS	708078	688208	670235	716725	701323	674497	0.0179636	0.102206	-	-	32.9	24	-
2263	Ataxin-3	ATXN3	12364	13394.6	13489.3	13027.9	12529.4	12729.4	-0.0348468	0.170459	-	-	9.5	3	-
2265	Atrophin-1	ATN1	19006.5	16212	19455.9	13567.4	20748.6	16745.4	-0.115614	0.348592	-	-	3	3	-
2266	PMS1 protein homolog 1	PMS1	13842.4	11908.1	11400.6	11666.6	11899.4	12393.6	-0.0424268	0.175968	-	-	5.8	5	-
2267	Mismatch repair endonuclease PMS2	PMS2	26070.1	21696.2	23061.4	22768.6	23335.7	24780.4	0.00449175	0.0171794	-	-	9.3	7	-
2268	Voltage-dependent calcium channel subunit alpha-2/delta-1;Voltage-dependent calcium channel subunit alpha-2-1;Voltage-dependent calcium channel subunit delta-1	CACNA2D1	368603	298910	290512	278502	356137	329965	0.0106853	0.0317022	-	-	22.4	23	-
2269	Tyrosine--tRNA ligase, cytoplasmic;Tyrosine--tRNA ligase, cytoplasmic, N-terminally processed	YARS	1.25424e+06	1.27332e+06	1.29193e+06	1.2951e+06	1.26627e+06	1.2417e+06	-0.00632119	0.0371443	-	-	53.6	33	-
2270	Ubiquitin carboxyl-terminal hydrolase 14	USP14	438768	525838	475666	503277	481807	515490	0.062576	0.331427	-	-	42.5	23	-
2271	5-AMP-activated protein kinase subunit gamma-1	PRKAG1	53672.7	47153.6	43880.1	41443.5	44652.2	44088.1	-0.148285	0.870041	-	-	22.1	7	-
2272	Heat shock-related 70 kDa protein 2	HSPA2	61244.4	55969.9	53817.6	56043.5	55103.4	54384.6	-0.0451406	0.240033	-	-	11.9	6	-
2273	Branched-chain-amino-acid aminotransferase, cytosolic	BCAT1	44832	38836	42036.4	35466	50008.6	42337.4	0.0123279	0.0354572	-	-	8.6	3	-
2275	Sodium/potassium-transporting ATPase subunit beta-3	ATP1B3	202524	219925	173105	184739	187936	202263	-0.0449306	0.183298	-	-	32.6	8	-
2276	UV excision repair protein RAD23 homolog A	RAD23A	162922	168974	169581	167491	149180	154687	-0.0908229	0.584297	-	-	27.6	8	-
2277	UV excision repair protein RAD23 homolog B	RAD23B	620784	666120	671997	670232	543035	543516	-0.163434	0.947905	-	-	24.4	10	-
2278	Ephrin type-A receptor 5	EPHA5	19390.4	18601.4	17155.5	17394.9	16437.5	15317.8	-0.166188	1.05843	-	-	5.1	4	-
2279	Ephrin type-B receptor 4	EPHB4	37528.9	38752.2	32906.8	34994.4	29781.1	27998.5	-0.237932	1.32888	-	-	12.4	10	-
2281	Alpha-N-acetylglucosaminidase;Alpha-N-acetylglucosaminidase 82 kDa form;Alpha-N-acetylglucosaminidase 77 kDa form	NAGLU	67841.9	67765.3	68252.6	69844.9	64135.8	71836.5	0.0121318	0.0575026	-	-	13.5	10	-
2282	Adenylate kinase 2, mitochondrial;Adenylate kinase 2, mitochondrial, N-terminally processed	AK2	380782	478439	466968	497158	416967	411376	0.00115684	0.00358265	-	-	67.4	17	-
2283	Growth arrest-specific protein 1	GAS1	8311.97	7296.21	6718.45	7365.9	6734.88	7934.03	-0.0166324	0.0536256	-	-	13.6	3	-
2284	Delta-1-pyrroline-5-carboxylate synthase;Glutamate 5-kinase;Gamma-glutamyl phosphate reductase	ALDH18A1	93396.8	85567.6	91147	90458.1	107616	91672.6	0.0976417	0.519163	-	-	19.3	16	-
2285	Alpha-soluble NSF attachment protein	NAPA	228786	262316	242288	252384	214783	205464	-0.128211	0.670004	-	-	35.3	10	-
2645	Interferon-induced transmembrane protein 3;Interferon-induced transmembrane protein 1;Interferon-induced transmembrane protein 2	IFITM3;IFITM1;IFITM2	29696.6	36335.9	34130.9	27558.2	23104.7	24602.4	-0.411102	2.58717	+	-	31.6	3	-
2287	Solute carrier family 12 member 2	SLC12A2	74071.5	70448	62632.3	64381	71795.3	66343.3	-0.0306366	0.133007	-	-	6.7	7	-
2288	26S proteasome non-ATPase regulatory subunit 4	PSMD4	387969	393887	402311	407075	386405	358039	-0.0421699	0.234398	-	-	12.5	3	-
2290	Developmentally-regulated GTP-binding protein 2	DRG2	252802	235718	257607	261763	264571	230609	0.0190436	0.0851996	-	-	31	11	-
2293	Exportin-2	CSE1L	1.10088e+06	1.24059e+06	1.19321e+06	1.22106e+06	1.30617e+06	1.34329e+06	0.131567	1.00214	-	-	31.6	31	-
2294	Transitional endoplasmic reticulum ATPase	VCP	4.49713e+06	4.43651e+06	4.17022e+06	4.21126e+06	3.87992e+06	4.48695e+06	-0.0608471	0.409738	-	-	52	48	-
2295	Trifunctional enzyme subunit beta, mitochondrial;3-ketoacyl-CoA thiolase	HADHB	364845	341939	387478	364191	392328	385549	0.0628445	0.367069	-	-	31.4	15	-
2296	Mesencephalic astrocyte-derived neurotrophic factor	MANF	57085.7	58291.5	61178.4	63692.3	63619.8	34539.8	-0.180193	0.399768	-	-	46.2	11	-
2298	Afadin	MLLT4	12895.2	11964	11585.9	13294.1	13536.9	13667.4	0.153509	1.04073	-	-	4.2	6	-
209	Insulin-like growth factor 2 mRNA-binding protein 3	IGF2BP3	136189	118103	121711	138907	161088	159766	0.289605	1.97788	+	-	26.1	13	-
2305	Adenosine kinase	ADK	494508	489184	410482	449745	465208	479728	0.00516957	0.0205043	-	-	50.5	16	-
2306	Double-stranded RNA-specific adenosine deaminase	ADAR	44974.3	37414.4	43914.5	43724.9	50604	53493.3	0.226556	1.25289	-	-	17.6	15	-
2307	Laminin subunit beta-2	LAMB2	16359.3	15268.2	14909.9	17042.1	16903.6	16213.1	0.108894	0.697746	-	-	6.2	9	-
3320	Insulin-like growth factor-binding protein 7	IGFBP7	101798	94267.2	107141	118256	137028	116404	0.291824	2.00274	+	-	37.3	9	-
2311	Protein SEC13 homolog	SEC13	245325	210916	199632	214931	230029	198740	-0.0240436	0.0919206	-	-	38.3	14	-
2312	NHP2-like protein 1;NHP2-like protein 1, N-terminally processed	NHP2L1	18379	21735.1	19001.3	18916.1	18415	18639.1	-0.0751211	0.389319	-	-	24.2	3	-
2313	Puromycin-sensitive aminopeptidase	NPEPPS	1.27298e+06	1.22294e+06	1.26135e+06	1.36379e+06	1.34922e+06	1.30709e+06	0.0975249	0.85783	-	-	32.3	34	-
2315	Heterogeneous nuclear ribonucleoprotein H2	HNRNPH2	16123.8	15410.9	15793.8	13929.1	14616.8	12434.5	-0.210805	1.41851	-	-	7.3	3	-
2316	Succinyl-CoA:3-ketoacid coenzyme A transferase 1, mitochondrial	OXCT1	2.87764e+06	3.06442e+06	2.82443e+06	3.01762e+06	2.79054e+06	3.70194e+06	0.107925	0.528897	-	-	39.8	19	-
2318	Eukaryotic translation initiation factor 3 subunit B	EIF3B	551251	429165	527221	480017	579520	534504	0.0844988	0.340693	-	-	33.9	24	-
2319	BH3-interacting domain death agonist;BH3-interacting domain death agonist p15;BH3-interacting domain death agonist p13;BH3-interacting domain death agonist p11	BID	8037.43	7546.92	7344.87	6587.63	7369.95	7249.14	-0.113378	0.597979	-	-	14.1	3	-
2322			29099.2	27271.1	31002.3	34589.7	34509.5	32670.5	0.221532	1.69551	-	-	15.6	7	-
2323	Ribosomal RNA processing protein 1 homolog A	RRP1	4610.3	4403.89	5632.56	5126.2	5053.68	5214.65	0.0801224	0.297552	-	-	6.5	3	-
2324	Methionine--tRNA ligase, cytoplasmic	MARS	201763	216772	212997	234359	221317	207984	0.0705474	0.41726	-	-	24.7	21	-
2325	Integrin alpha-1	ITGA1	478912	456930	446091	463849	530791	447187	0.0578692	0.300355	-	-	16.6	22	-
2326	cAMP-regulated phosphoprotein 19	ARPP19	20952.1	16188.1	16449.8	17972.8	21098.7	18413.3	0.107875	0.424437	-	-	27.1	3	-
2328	DNA polymerase epsilon subunit 2	POLE2	1813.45	1279.3	1179.34	1274.65	1441.93	890.189	-0.247263	0.522045	-	-	6.6	4	+
2330	ATP synthase subunit epsilon-like protein, mitochondrial;ATP synthase subunit epsilon, mitochondrial	ATP5EP2;ATP5E	227503	261468	263682	245292	229022	256699	-0.0404178	0.187704	-	-	45.1	3	-
2332	Histone deacetylase 4	HDAC4	10202.9	10978.3	11578.8	10762.6	9530	11988.8	-0.0256165	0.0900017	-	-	8.7	9	-
2333	Eukaryotic translation initiation factor 6	EIF6	167853	171847	174482	188169	154706	155387	-0.0513228	0.231174	-	-	13.1	3	-
2334	C-terminal-binding protein 2	CTBP2	169617	139813	150860	138854	140163	136421	-0.143416	0.888902	-	-	11	5	-
2339	3-keto-steroid reductase	HSD17B7	11756.5	8538.5	12683.4	8307.02	12200.6	7684.03	-0.236388	0.604195	-	-	10.5	3	-
2340	Breast cancer anti-estrogen resistance protein 1	BCAR1	19245.1	20120.9	17923	16231	16772.3	15519.3	-0.238699	1.78816	-	-	9.3	5	-
2341	Syntaxin-17	STX17	7125.89	6059.21	6254.83	7044.69	5592.98	6128.11	-0.0538576	0.184799	-	-	12.9	4	-
2343	UPF0769 protein C21orf59	C21orf59	18500.3	19554.2	19715.1	17821.9	23371.3	20083.2	0.0766825	0.318634	-	-	13.1	4	-
2344	tRNA (guanine-N(7)-)-methyltransferase non-catalytic subunit WDR4	WDR4	168545	155117	130975	147884	176547	146396	0.052873	0.187561	-	-	12.4	5	-
2346	Transmembrane protein 33	TMEM33	81455.8	88006.9	95902.6	93521.9	83584.8	76495.8	-0.0670922	0.292262	-	-	9.7	3	-
3874	Immunoglobulin superfamily member 10	IGSF10	17866.8	15210.4	15956.8	18352.5	23926	18154.5	0.29279	1.44398	+	-	1.6	4	-
2348	Gem-associated protein 4	GEMIN4	13719.1	11903.1	12064.8	14969.8	13184.8	14470.3	0.178563	1.06349	-	-	3.5	4	-
2351	Coronin-7	CORO7	10284.1	11257.6	10804.2	10976.1	9918.06	10010.5	-0.0663029	0.332023	-	-	8.2	7	-
2352	Nuclear pore complex protein Nup107	NUP107	36270	29496.9	32282.1	32325.4	32397.7	30238.7	-0.0417071	0.181003	-	-	14.9	13	-
2353	Gasdermin-D	GSDMD	4978.16	5128.89	3900.6	4838.4	5456.81	4873.47	0.123194	0.445874	-	-	7.6	3	-
2355	Selenocysteine-specific elongation factor	EEFSEC	92773.3	83074.4	80087.6	87566.7	84252.4	89368.2	0.0317237	0.150986	-	-	11.7	7	-
2356	Epiplakin	EPPK1	12425.1	11032.2	10254.4	10269.5	11501.5	12222.4	0.0128299	0.0432905	-	-	3.6	6	-
2357	Myotrophin	MTPN	148017	161691	169632	191850	192129	136674	0.103794	0.348212	-	-	41.5	5	-
2358	Actin-related protein 2/3 complex subunit 4	ARPC4	139447	135393	133284	128707	123564	154648	-0.0110123	0.041024	-	-	40.5	8	-
2361	Triosephosphate isomerase	TPI1	2.63437e+06	2.96146e+06	2.81633e+06	2.9994e+06	2.34619e+06	2.08782e+06	-0.193529	0.876229	-	-	67.8	19	-
2362	Eukaryotic translation initiation factor 3 subunit E	EIF3E	291032	256479	242490	226194	250699	277514	-0.0672876	0.286101	-	-	36.2	15	-
2363	Protein transport protein Sec61 subunit beta	SEC61B	65333	52246.6	50631.3	48257.1	53979.8	51263.9	-0.124026	0.566455	-	-	37.5	3	-
2364	Phosphatidylinositol 3,4,5-trisphosphate 3-phosphatase and dual-specificity protein phosphatase PTEN	PTEN	21922.3	20708.5	20867.3	21113.5	19318.7	17482.1	-0.136611	0.797532	-	-	13.6	4	-
2365	Serine/threonine-protein phosphatase 4 catalytic subunit	PPP4C	38811.9	37425.3	33756.3	35961.7	33419.5	35559.7	-0.066092	0.355545	-	-	11.1	3	-
2366	Gamma-aminobutyric acid receptor-associated protein-like 2	GABARAPL2	173597	158389	152723	155245	182501	169507	0.0645546	0.317118	-	-	29.1	4	-
2368	Myosin light polypeptide 6	MYL6	196851	175469	216652	190447	179041	117669	-0.299761	0.980767	-	-	33.8	6	-
2370	Eukaryotic initiation factor 4A-I	EIF4A1	1.17215e+06	989263	923528	921910	984397	941647	-0.108512	0.58089	-	-	20.4	10	-
7063	NF-kappa-B essential modulator	IKBKG	38850	41808.1	44884.5	49331.7	59122.4	44939.6	0.282098	1.54687	+	-	22	10	-
2372	Synaptosomal-associated protein 25	SNAP25	6141.79	6763.86	6654.05	6790.12	5337.83	5503.27	-0.156919	0.688769	-	-	18.4	3	-
2373	Ribose-phosphate pyrophosphokinase 1	PRPS1	264209	281930	266932	261602	226976	252213	-0.136309	0.92224	-	-	14.5	5	-
2374	Proteasome subunit alpha type-6	PSMA6	971205	1.00036e+06	937804	1.03258e+06	914784	1.16979e+06	0.0927607	0.477116	-	-	56.5	13	-
2377	Destrin	DSTN	656147	684916	728351	646615	681722	680287	-0.0421157	0.250757	-	-	43.6	11	-
2379	Ras-related protein Rab-8A	RAB8A	431010	410279	367967	379617	448700	440112	0.0680881	0.320198	-	-	27.1	6	-
2381	Signal recognition particle 54 kDa protein	SRP54	89425.5	71505.5	72617.5	73477.7	79350	84158.2	0.0265277	0.0956499	-	-	26.4	13	-
2383	Ras-related protein Rab-2A	RAB2A	531745	561166	492908	565866	535330	514663	0.0280117	0.140699	-	-	30.2	7	-
2384	Ras-related protein Rab-5B	RAB5B	141501	138825	161593	142284	114821	198039	0.00916765	0.0186603	-	-	20	3	-
2386	Ras-related protein Rab-10	RAB10	928164	969300	818898	924947	821722	1.00202e+06	0.0159512	0.0612801	-	-	37	9	-
2389	NEDD8-conjugating enzyme Ubc12	UBE2M	352105	389009	386749	397196	352901	358935	-0.0247906	0.118069	-	-	39.9	8	-
2390	Ubiquitin-conjugating enzyme E2 K	UBE2K	403465	417063	355220	393739	348199	336524	-0.124522	0.691928	-	-	40.5	9	-
2391	Ubiquitin-conjugating enzyme E2 N;Putative ubiquitin-conjugating enzyme E2 N-like	UBE2N;UBE2NL	422299	470817	458069	452746	525682	642735	0.249374	1.20121	-	-	32.9	5	-
2392	Ras-related protein Rab-14	RAB14	497876	555090	473539	537863	514100	570841	0.090128	0.523883	-	-	79.1	17	-
2394	Actin-related protein 3	ACTR3	554228	553294	557049	611412	489532	607080	0.0297011	0.12141	-	-	38.5	15	-
2395	Actin-related protein 2	ACTR2	293608	265987	280236	292946	239810	247337	-0.11096	0.58872	-	-	30.5	11	-
2396	Alpha-centractin	ACTR1A	206865	180198	174107	170287	193014	205289	0.0186952	0.0690978	-	-	19.9	7	-
2397	COP9 signalosome complex subunit 2	COPS2	212648	251311	222433	212135	232329	253731	0.0243793	0.0955318	-	-	29.1	14	-
2398	ADP-ribosylation factor 3;ADP-ribosylation factor 1	ARF3;ARF1	1.23359e+06	1.17425e+06	1.1031e+06	1.10627e+06	1.10486e+06	1.03355e+06	-0.112998	0.864071	-	-	29.8	6	-
2399	ATP-binding cassette sub-family E member 1	ABCE1	386255	295049	364414	317180	422056	426187	0.152712	0.541993	-	-	23	15	-
2400	Ras-related protein Rap-1b;Ras-related protein Rap-1b-like protein	RAP1B	261813	321118	261616	337706	232217	305501	0.0411093	0.111034	-	-	17	3	-
2401	Ras-related protein Rap-2b	RAP2B	87270.4	83367.7	72908	69135.7	86915.9	89623.2	0.00728741	0.0219925	-	-	16.9	3	-
2837	Interleukin enhancer-binding factor 2	ILF2	95108.8	82070.8	79647.1	93405.8	104216	111860	0.269525	1.65456	+	-	20	8	-
2404	Proteasome activator complex subunit 3	PSME3	294249	309236	293327	309453	280529	254908	-0.090135	0.495836	-	-	28	9	-
2838	Interleukin enhancer-binding factor 3	ILF3	202645	186503	195886	240942	271146	277669	0.430987	3.37093	+	-	25.8	18	-
2406	Protein mago nashi homolog 2;Protein mago nashi homolog	MAGOHB;MAGOH	117525	110621	114360	105098	108440	92853.9	-0.163503	1.10109	-	-	38.5	6	-
3115	Interferon regulatory factor 3	IRF3	33595.7	31832.4	38924	33449.1	28140.5	24177.1	-0.290393	1.35415	+	-	12.2	4	-
2408	V-type proton ATPase subunit d 1	ATP6V0D1	198284	203853	186885	194663	223597	201854	0.0726495	0.405255	-	-	16.2	6	-
2409	Pterin-4-alpha-carbinolamine dehydratase	PCBD1	102831	109533	101745	94147.2	96026.7	100679	-0.11078	0.775381	-	-	29.8	3	-
2410	Transforming protein RhoA	RHOA	932715	994481	955918	994262	876069	917397	-0.0500159	0.300465	-	-	18.7	4	-
2411	Rho-related GTP-binding protein RhoE	RND3	11607.2	11977.9	12280.4	10682.2	9923.46	10862.9	-0.189407	1.32967	-	-	14.3	3	-
2412	N-alpha-acetyltransferase 20	NAA20	12704.8	10660	11447.2	11401.3	9979.53	8271.7	-0.240025	1.05523	-	-	19.7	3	-
2413	10 kDa heat shock protein, mitochondrial	HSPE1	1.08985e+06	1.16517e+06	1.01196e+06	1.03848e+06	877636	1.24569e+06	-0.0595722	0.203889	-	-	77.5	10	-
2414	Protein transport protein Sec61 subunit alpha isoform 1	SEC61A1	98848.5	97550.5	76748.4	77761.7	99272.2	91890.6	-0.0203799	0.0594268	-	-	6.3	3	-
2416	Prefoldin subunit 3	VBP1	473008	529939	451174	449674	492127	553938	0.0387536	0.157501	-	-	40.1	11	-
2417	Syntaxin-binding protein 1	STXBP1	145631	128449	131502	130502	127207	123469	-0.0877313	0.535138	-	-	24.4	14	-
2418	Beta-2-microglobulin;Beta-2-microglobulin form pI 5.3	B2M	38262.6	45972.3	41803.5	44644.9	34806.6	40122.6	-0.0793502	0.316907	-	-	19.3	3	-
2419	Dolichyl-diphosphooligosaccharide--protein glycosyltransferase subunit DAD1	DAD1	36976.6	38255.4	31011.4	33423.2	31234.4	33887.9	-0.103441	0.517433	-	-	28.3	3	-
2421	Epididymal secretory protein E1	NPC2	331246	362271	350330	352784	268408	261535	-0.25449	1.29588	-	-	32.5	5	-
2422	Coatomer subunit zeta-1	COPZ1	35972.3	43099.1	36173.1	43029	34839.2	32241.3	-0.0715074	0.248108	-	-	30.5	4	-
2425	Ubiquitin-fold modifier 1	UFM1	8860.85	6787.5	6563.74	6437.2	7813.89	7057.05	-0.0511013	0.1493	-	-	35.3	3	-
2426	DDB1- and CUL4-associated factor 7	DCAF7	44881.1	39213.2	38685	40135.8	36743.4	38328.2	-0.0894799	0.494219	-	-	15.8	5	-
2427	WD repeat-containing protein 5	WDR5	39891.4	35299.3	42323.9	44544	34624.5	31008.4	-0.105837	0.355358	-	-	16.5	4	-
2429	Nuclear transport factor 2	NUTF2	103743	111698	105744	126607	90674.4	88804.8	-0.0884529	0.292418	-	-	56.7	5	-
2430	Heterogeneous nuclear ribonucleoprotein K	HNRNPK	636781	649120	628450	699530	701853	742255	0.162797	1.48777	-	-	35.7	16	-
2431	14-3-3 protein gamma;14-3-3 protein gamma, N-terminally processed	YWHAG	1.29343e+06	1.47066e+06	1.4432e+06	1.51529e+06	1.36642e+06	1.41073e+06	0.0298335	0.156653	-	-	41.3	12	-
2432	Ras-related protein R-Ras2	RRAS2	140299	136869	132231	130091	133945	129123	-0.0581509	0.365038	-	-	37.7	10	-
4198	Inositol 1,4,5-trisphosphate receptor-interacting protein	ITPRIP	49073.9	48749.8	49163.2	36369.9	35694.1	34561.3	-0.463448	4.10899	+	-	12.8	7	-
2435	Serine/threonine-protein phosphatase PP1-alpha catalytic subunit	PPP1CA	128481	111419	99946.5	105947	108369	110245	-0.0589267	0.253167	-	-	10.9	4	-
2436	Serine/threonine-protein phosphatase PP1-beta catalytic subunit	PPP1CB	202785	206157	195521	208696	166706	172164	-0.14951	0.826769	-	-	19.9	6	-
2437	Neuronal calcium sensor 1	NCS1	24069.4	28635.9	24715.8	26199.5	21175.1	15443.4	-0.33052	1.10169	-	-	28.9	5	-
2438	26S protease regulatory subunit 4	PSMC1	1.01628e+06	867628	941844	910030	1.16134e+06	968486	0.100525	0.465981	-	-	43.6	20	-
2439	26S protease regulatory subunit 8	PSMC5	776028	707932	677747	700298	739061	713607	-0.00389136	0.0182311	-	-	47	19	-
4082	Kinectin	KTN1	146483	169952	223020	219084	228238	241411	0.373494	1.66619	+	-	40.7	59	-
6728	LINE-1 retrotransposable element ORF1 protein	L1RE1	15361	13929.4	12358.4	15713.8	18431.2	17583.3	0.315166	1.86685	+	-	16.3	5	-
1319	Lysosome-associated membrane glycoprotein 2	LAMP2	114989	120747	114340	103660	107371	81245.6	-0.270662	1.48932	+	-	6.8	3	-
2443	Ubiquitin-conjugating enzyme E2 G1;Ubiquitin-conjugating enzyme E2 G1, N-terminally processed	UBE2G1	41817.9	47132.6	39897	44028.6	40024.6	35094.5	-0.115518	0.535689	-	-	20	4	-
6845	Ragulator complex protein LAMTOR2	LAMTOR2	43881.8	42950.4	37466	40588.7	32243	27699.8	-0.320646	1.41979	+	-	20.7	3	-
2445	14-3-3 protein epsilon	YWHAE	1.9218e+06	1.97877e+06	1.85457e+06	2.0138e+06	1.92943e+06	1.79803e+06	-0.00454346	0.0238751	-	-	61.6	22	-
5428	Protein LLP homolog	LLPH	14750.5	14629.7	15754.3	19339.5	19466.3	22963.6	0.448821	3.11532	+	-	27.9	3	-
1117	Lipoprotein lipase	LPL	119690	106042	114694	83872.3	84479.4	79207.9	-0.458359	3.69718	+	-	8.8	4	-
4850	Lipoma-preferred partner	LPP	50795	53704.2	55860.8	61560.1	86497.6	62811.8	0.378045	1.84097	+	-	19.6	10	-
4108	Low-density lipoprotein receptor-related protein 11	LRP11	16900.6	17054.1	13988.5	13369.1	12867.3	12569.8	-0.299622	1.90553	+	-	10	5	-
4305	Leucine-rich repeat-containing protein 47	LRRC47	171191	157292	173429	188857	220849	213950	0.311413	2.2976	+	-	28.5	18	-
2455	U6 snRNA-associated Sm-like protein LSm6	LSM6	71296	72521.1	69143.6	74971.2	66554	74286.8	0.0173831	0.081253	-	-	28.8	3	-
2456	Small nuclear ribonucleoprotein Sm D1	SNRPD1	19348.3	18060.7	18082	18053.2	18732.5	16516.7	-0.0592957	0.307252	-	-	20.2	3	-
2460	Thymosin beta-4;Hematopoietic system regulatory peptide	TMSB4X	98625	106940	129325	97711.2	75969.1	201348	0.0439839	0.0538525	-	-	75	5	-
2461	ADP-ribosylation factor 6	ARF6	120643	116916	114431	118068	117366	123995	0.0300715	0.164834	-	-	32.6	4	-
2462	26S protease regulatory subunit 10B	PSMC6	515297	543098	549840	558756	495537	506634	-0.0444914	0.248752	-	-	45.8	19	-
4907	Leucine-rich repeat-containing protein 59	LRRC59	29466	25958.2	37578.4	42759.3	38376.9	45214	0.456033	2.19636	+	-	29	9	-
2466	DNA-directed RNA polymerase II subunit RPB7	POLR2G	31842.6	28054.3	25435.7	25787.8	27069.8	30235.7	-0.0354683	0.132497	-	-	25.6	3	-
2468	Eukaryotic peptide chain release factor subunit 1	ETF1	405029	327034	348153	332079	368452	359499	-0.0227326	0.090457	-	-	27.9	11	-
2471	Protein yippee-like 5	YPEL5	10501.6	9682.12	10740.4	10311.5	10387	11331	0.0507529	0.237902	-	-	27.3	3	-
1505	Cation-dependent mannose-6-phosphate receptor	M6PR	282452	260959	261140	231286	226223	209541	-0.270664	2.24085	+	-	27.1	7	-
2474	Rho-related GTP-binding protein RhoB	RHOB	54836.4	57484.4	58432.5	57937.2	45196.7	45810.5	-0.20623	1.11906	-	-	25	5	-
5385	O-acetyl-ADP-ribose deacetylase MACROD1	MACROD1	55724.5	69075.2	61115.6	53857.7	41578.7	47209.8	-0.384645	2.11857	+	-	24.9	8	-
2562	Microtubule-associated protein 1A;MAP1A heavy chain;MAP1 light chain LC2	MAP1A	25938.8	24972.5	29438	33404.4	36441.1	35153.9	0.38872	2.86732	+	-	3.1	8	-
2477	Histone H4	HIST1H4A	412747	367609	411889	356661	493257	496962	0.161447	0.636304	-	-	43.7	5	-
2478	Ras-related protein Rab-1A	RAB1A	741898	792554	746647	715572	778702	816027	0.0168772	0.084216	-	-	27.3	5	-
2479	GTP-binding nuclear protein Ran	RAN	1.24191e+06	1.34285e+06	1.23422e+06	1.42069e+06	1.13295e+06	1.24978e+06	-0.0110392	0.0442529	-	-	40.7	12	-
1993	Microtubule-associated protein 1B;MAP1B heavy chain;MAP1 light chain LC1	MAP1B	518755	439361	550762	591877	826047	769036	0.527561	2.59062	+	-	29.3	63	-
2481	Ras-related protein Rap-1A	RAP1A	1.7915e+06	2.16084e+06	1.87745e+06	2.13653e+06	1.82816e+06	2.57555e+06	0.156339	0.650095	-	-	15.2	3	-
1646	Microtubule-associated protein 4	MAP4	101127	82659.4	92257.6	102401	121040	106440	0.258194	1.5549	+	-	13.3	11	-
3076	Ensconsin	MAP7	99736.6	105074	117550	122213	135838	138416	0.299807	2.09633	+	-	23.2	16	-
2488	Guanine nucleotide-binding protein G(I)/G(S)/G(T) subunit beta-1	GNB1	74635.8	66295.7	59549.3	62976.8	57608.1	57537.5	-0.165758	0.933262	-	-	17.8	6	-
2489	E3 ubiquitin-protein ligase RBX1;E3 ubiquitin-protein ligase RBX1, N-terminally processed	RBX1	10638.9	11603.8	13200.8	12962.7	10817.5	9175.24	-0.113674	0.377481	-	-	25	3	-
2490	Guanine nucleotide-binding protein G(I)/G(S)/G(T) subunit beta-2	GNB2	267056	279984	239210	252116	271573	269797	0.0155144	0.0681731	-	-	9.4	3	-
3332	Mitogen-activated protein kinase 14	MAPK14	23168.3	24135.5	19153.2	19598.5	15686.4	15379.2	-0.393218	2.0082	+	-	18.6	6	-
1735	S-adenosylmethionine synthase isoform type-2	MAT2A	673387	694404	715351	663586	493461	603557	-0.253051	1.43664	+	-	38	15	-
2239	Methionine aminopeptidase 1	METAP1	26768.7	27520.5	28930.8	37678.5	33553.8	40835.9	0.425466	3.02923	+	-	9.3	3	-
4338	Misshapen-like kinase 1	MINK1	8091.75	6585.18	8528.06	7718.64	11273.5	10938.8	0.355567	1.30615	+	-	3.2	4	-
899	Adenylyltransferase and sulfurtransferase MOCS3;Molybdopterin-synthase adenylyltransferase;Molybdopterin-synthase sulfurtransferase	MOCS3	59725.9	60176.1	47681	48996.7	41458.6	36077.4	-0.408503	1.9666	+	-	25.2	10	-
2498	Peptidyl-prolyl cis-trans isomerase A;Peptidyl-prolyl cis-trans isomerase A, N-terminally processed	PPIA	3.34784e+06	3.48284e+06	3.55635e+06	4.38687e+06	3.44942e+06	3.11875e+06	0.0622051	0.235124	-	+	20	4	-
2500	Peptidyl-prolyl cis-trans isomerase FKBP1A	FKBP1A	132450	131881	126875	136898	110272	104503	-0.163461	0.828577	-	-	40.7	3	-
2501	Ubiquitin-40S ribosomal protein S27a;Ubiquitin;40S ribosomal protein S27a;Ubiquitin-60S ribosomal protein L40;Ubiquitin;60S ribosomal protein L40;Polyubiquitin-B;Ubiquitin;Polyubiquitin-C;Ubiquitin	RPS27A;UBA52;UBB;UBC	1.82808e+06	1.91531e+06	1.89112e+06	1.9218e+06	1.60243e+06	1.83501e+06	-0.0762157	0.461475	-	-	57.1	9	-
2502	Growth factor receptor-bound protein 2	GRB2	477448	499560	494305	506564	432620	462737	-0.0724558	0.42599	-	-	51.6	12	-
2503	Transformer-2 protein homolog beta	TRA2B	25791.4	28768.6	36484.9	29887.7	34204.1	34678	0.129687	0.48094	-	-	19.1	3	-
2505	AP-2 complex subunit beta	AP2B1	381343	358830	336702	335580	347639	391446	-0.00426588	0.0172143	-	-	10.1	9	-
2509	Guanine nucleotide-binding protein G(i) subunit alpha-1	GNAI1	127719	119979	107091	106260	105936	113660	-0.11969	0.703893	-	-	17.8	5	-
6016	Putative helicase MOV-10	MOV10	75925.8	73554.7	77252.6	89422	98398	102304	0.353685	2.86054	+	-	17.8	16	-
2511	14-3-3 protein zeta/delta	YWHAZ	1.7932e+06	1.93816e+06	1.85001e+06	1.89063e+06	1.70135e+06	1.7773e+06	-0.056508	0.382296	-	-	36.7	10	-
2513	Serine/threonine-protein phosphatase 2A 55 kDa regulatory subunit B alpha isoform	PPP2R2A	341650	297114	298845	286506	318664	340728	0.0120947	0.0469288	-	-	21	10	-
2514	Small ubiquitin-related modifier 1	SUMO1	26712.6	27847.8	27357.3	25983.4	26583.3	24104.1	-0.0965394	0.628907	-	-	51.5	6	-
2515	S-phase kinase-associated protein 1	SKP1	130716	143235	151761	153708	141771	111938	-0.0733894	0.257362	-	-	35	8	-
2516	40S ribosomal protein S21	RPS21	18041.3	16005.5	17128.2	19855.8	18082.2	22667.8	0.239509	1.40732	-	-	62.7	5	-
2517	Eukaryotic translation initiation factor 5A-1;Eukaryotic translation initiation factor 5A-1-like	EIF5A;EIF5AL1	372061	411865	385696	395383	323651	320827	-0.175231	1.01139	-	-	9.2	4	-
3872	Myosin phosphatase Rho-interacting protein	MPRIP	21920.3	20522.9	21510.2	25853	27482	26434.7	0.318907	2.7314	+	-	11.9	9	-
2521	Selenoprotein W	SEPW1	65400.2	79490.8	68745.7	77497.3	74752.9	90581.7	0.184714	0.971292	-	-	24.1	4	-
2524	Nuclease-sensitive element-binding protein 1	YBX1	797728	719605	853970	914854	1.07911e+06	732086	0.186678	0.736134	-	-	49.4	11	-
2525	Signal peptidase complex catalytic subunit SEC11A	SEC11A	64115.2	60024.4	43846.7	53077.9	57449.3	50147.7	-0.047366	0.135099	-	-	26.8	5	-
2526	Casein kinase II subunit beta	CSNK2B	42001.4	48799.7	44047.2	46916.4	43620.3	51477	0.07422	0.357273	-	-	19.5	4	-
2527	Tropomyosin alpha-4 chain	TPM4	325332	217720	207995	197468	219577	221559	-0.205632	0.677962	-	-	15.3	5	-
2530	Ubiquitin-conjugating enzyme E2 L3	UBE2L3	145451	177734	232497	204927	179498	190673	0.0742392	0.201826	-	-	23	5	-
2531	Elongation factor 1-alpha 1;Putative elongation factor 1-alpha-like 3	EEF1A1;EEF1A1P5	2.16918e+06	2.03773e+06	2.03287e+06	2.10893e+06	2.03436e+06	2.61701e+06	0.107125	0.549815	-	-	28.8	14	-
2536	Casein kinase II subunit alpha;Casein kinase II subunit alpha 3	CSNK2A1;CSNK2A3	55722.5	52056.1	56791.3	59485.1	55899.3	47869.6	-0.0165093	0.0628063	-	-	26.9	9	-
2537	Platelet-activating factor acetylhydrolase IB subunit beta	PAFAH1B2	83864.4	113065	94804	104312	101163	89754.6	0.0251146	0.0803148	-	-	17.5	3	-
2541	Coxsackievirus and adenovirus receptor	CXADR	126376	133278	121529	128644	113346	127566	-0.0460331	0.230455	-	-	31.8	12	-
2543	Immunoglobulin-binding protein 1	IGBP1	28567.9	29964.8	30941.5	30798.8	27108.5	19973.2	-0.222508	0.833279	-	-	25.7	7	-
2544	Tyrosine-protein phosphatase non-receptor type substrate 1;Signal-regulatory protein beta-1;Signal-regulatory protein beta-1 isoform 3	SIRPA;SIRPB1	37620.1	38367.1	37273.6	34907.7	34791.4	30202.7	-0.184193	1.28954	-	-	10.3	6	-
2545	Phosphoserine phosphatase	PSPH	24985.5	26233.6	20336.8	22210.3	22315.9	18927.1	-0.168944	0.769905	-	-	20	4	-
2547	Eukaryotic translation initiation factor 4 gamma 2	EIF4G2	135207	106161	108974	94888.6	100270	105476	-0.213432	1.17408	-	-	17.3	15	-
2548	Ribonuclease P protein subunit p38	RPP38	37356.5	32451	37574.3	35149.8	37243.1	36830.6	0.0273412	0.123862	-	-	17	5	-
2549	Ribonuclease P protein subunit p30	RPP30	35640.5	30802.9	27680.3	26731.9	34009.8	31700.3	-0.025478	0.0787691	-	-	17.1	5	-
2550	General transcription factor II-I	GTF2I	91057.3	93831.2	95798.3	105786	101562	94543.3	0.103834	0.687783	-	-	27	25	-
2551	Phosphatidylinositol 5-phosphate 4-kinase type-2 beta	PIP4K2B	72244.2	59203.3	57830.1	49947.2	58867	50232.3	-0.247968	1.34146	-	-	11.1	4	-
2552	Contactin-associated protein 1	CNTNAP1	47026.1	39843.7	41252.7	43309.5	45086.8	34912.6	-0.060389	0.220761	-	-	9.2	11	-
996	Cytochrome c oxidase subunit 2	MT-CO2	64359.7	54491.4	63125.4	60531.1	83234.7	79332.5	0.284122	1.31523	+	-	22	5	-
2554	T-complex protein 1 subunit beta	CCT2	819660	817186	758422	754133	767202	754089	-0.0731772	0.532441	-	-	47.3	22	-
2557	mRNA export factor	RAE1	233657	218768	219375	230116	202672	228274	-0.0249724	0.118659	-	-	39.7	11	-
2558	Glutathione S-transferase omega-1	GSTO1	991152	1.03019e+06	877146	943616	1.04166e+06	912035	0.000445883	0.00179773	-	-	42.3	15	-
2560	DNA-dependent protein kinase catalytic subunit	PRKDC	335315	322295	367016	355687	379647	388800	0.13485	0.92816	-	-	19.6	79	-
2561	Disintegrin and metalloproteinase domain-containing protein 17	ADAM17	42333.2	36600.3	35241.6	37695.5	41032.2	34452.3	-0.0117248	0.0419874	-	-	17.5	12	-
4078	Protein LYRIC	MTDH	108985	92037.4	118562	120650	136896	124277	0.262464	1.50449	+	-	30.2	17	-
2563	Interferon-induced 35 kDa protein	IFI35	36589.7	39305.9	36315.8	40291.3	30020.2	27405.9	-0.218631	0.892496	-	-	17.1	5	-
2564	Nucleobindin-2;Nesfatin-1	NUCB2	50146.5	48328.8	52790	53148.5	44704.2	30228.9	-0.277642	0.853596	-	-	17.4	7	-
2565	Brain acid soluble protein 1	BASP1	1.15952e+06	983018	1.12639e+06	1.0952e+06	1.23961e+06	1.91354e+06	0.338933	1.0767	-	-	92.5	20	-
2568	TATA element modulatory factor	TMF1	59412.2	48782.7	50732.6	44739.6	53167.7	47174.8	-0.129975	0.641664	-	-	15.6	15	-
2569	28S ribosomal protein S22, mitochondrial	MRPS22	80910.5	82198.5	82945.8	78703.1	83839.2	87647.8	0.0227187	0.114627	-	-	29.2	11	-
2570	28S ribosomal protein S25, mitochondrial	MRPS25	41258.6	46120	40188.6	42533.3	44091.5	45613.9	0.0538977	0.28045	-	-	34.7	6	-
2571	28S ribosomal protein S10, mitochondrial	MRPS10	8209.13	8193.41	8290.84	8683.96	7118.26	8096.92	-0.0519857	0.215082	-	-	14.9	3	-
2572	28S ribosomal protein S35, mitochondrial	MRPS35	28919.7	34594	31212.9	34190.4	33608.8	33389.6	0.0990378	0.565754	-	-	16.4	5	-
2573	28S ribosomal protein S5, mitochondrial	MRPS5	140248	124319	133871	129939	148254	119178	-0.00794961	0.0287822	-	-	26.5	13	-
2574	28S ribosomal protein S36, mitochondrial	MRPS36	31638.1	30318	29255.8	25685	24634.4	26598.2	-0.245876	2.02493	-	-	40.8	3	-
2575	28S ribosomal protein S11, mitochondrial	MRPS11	20006.9	20314.4	19806.2	19140.3	20092.2	21637.3	0.0159376	0.073206	-	-	42.8	5	-
2576	28S ribosomal protein S15, mitochondrial	MRPS15	131678	125835	140735	125964	156701	135215	0.0649142	0.288577	-	-	21.8	7	-
2578	28S ribosomal protein S34, mitochondrial	MRPS34	30282.9	31274.7	32115	33629.5	30471.1	25348.7	-0.0758896	0.310982	-	-	24.8	5	-
2580	28S ribosomal protein S9, mitochondrial	MRPS9	171361	166859	190914	180523	196586	185077	0.0889594	0.522048	-	-	33.1	15	-
2581	High mobility group nucleosome-binding domain-containing protein 5	HMGN5	236775	207195	165724	185400	301800	199596	0.15268	0.367476	-	-	43.3	12	-
2582	SAP domain-containing ribonucleoprotein	SARNP	132460	137139	132312	148277	146748	127731	0.0698716	0.379678	-	-	30.5	6	-
2583	Serine beta-lactamase-like protein LACTB, mitochondrial	LACTB	22877.6	19770.7	20142.4	21722.6	25720.3	24102.2	0.187912	1.11213	-	-	9	6	-
2584	U7 snRNA-associated Sm-like protein LSm11	LSM11	10114.7	9805.23	10455.9	10056.1	10289.3	11422.5	0.0628968	0.307318	-	-	8.3	3	-
2585	Conserved oligomeric Golgi complex subunit 7	COG7	8456.11	9211.52	8096.54	9644.28	8950.4	7953.78	0.0408424	0.155216	-	-	8.8	7	-
3839	Monofunctional C1-tetrahydrofolate synthase, mitochondrial	MTHFD1L	198655	192559	173256	152753	131807	165829	-0.329718	2.05908	+	-	19.1	19	-
2587	Thioredoxin-like protein 4A	TXNL4A	71480.4	72606.9	59368.1	69451.9	61750.2	62798.2	-0.0647202	0.281026	-	-	38.7	5	-
2591	ADP-ribosylation factor 5	ARF5	320912	298202	296081	287613	280509	271383	-0.123982	0.931318	-	-	30	5	-
5292	C-Myc-binding protein	MYCBP	33201.8	36742.9	34544	31664.4	28102.8	14388.5	-0.572889	1.39137	+	-	54.4	5	-
2593	Rho-related GTP-binding protein RhoG	RHOG	176042	153860	163040	142186	144692	152137	-0.165545	1.18679	-	-	33.5	6	-
717	E3 ubiquitin-protein ligase MYCBP2	MYCBP2	10589.8	7893.51	9910.81	9922.08	12196.6	12992.1	0.308112	1.30025	+	-	3.7	15	-
2595	Small EDRK-rich factor 2	SERF2	154001	141778	173591	148965	221541	176806	0.207486	0.777913	-	-	40	3	-
2596	Serine/arginine-rich splicing factor 3	SRSF3	127218	96370.3	150192	116282	151338	115363	0.0469352	0.108676	-	-	21	4	-
2598	Forkhead box protein K1	FOXK1	262455	258814	267600	266980	243738	250831	-0.0517611	0.312495	-	-	17.7	13	-
2599	Vacuolar fusion protein CCZ1 homolog;Vacuolar fusion protein CCZ1 homolog B	CCZ1;CCZ1B	30092.5	29640.6	30933.4	24122.8	28654.4	24587.8	-0.233017	1.61128	-	-	12	6	-
2600	Disabled homolog 2	DAB2	223995	225861	232578	236065	226833	275665	0.109039	0.614768	-	-	20.5	13	-
2601	Very low-density lipoprotein receptor	VLDLR	23538.1	22896.4	20529.1	21754.8	22056.4	21173.1	-0.0410093	0.202284	-	-	8.8	7	-
2602	Basement membrane-specific heparan sulfate proteoglycan core protein;Endorepellin;LG3 peptide	HSPG2	116503	117864	122835	113477	90746.6	161645	-0.00635548	0.0126319	-	-	4	15	-
5590	N-alpha-acetyltransferase 15, NatA auxiliary subunit	NAA15	460849	434572	528892	585848	699593	650101	0.443614	2.95482	+	-	24.1	26	-
2604	Ephrin-B1	EFNB1	17358.7	20014.1	19317.2	19301.1	13606.1	16802.8	-0.201639	0.844828	-	-	26.9	5	-
2606	RNA-binding protein 10	RBM10	57011.5	43889.2	50857.1	46411.7	54703.4	52826.7	0.0252724	0.0851542	-	-	12.8	11	-
2608	Calcium-transporting ATPase type 2C member 1	ATP2C1	150663	152253	139875	131663	149913	136188	-0.0851203	0.495037	-	-	18	14	-
2609	Probable phospholipid-transporting ATPase IH	ATP11A	15419.1	16366.7	15954.7	15807.6	15980.5	14637.6	-0.0409492	0.208344	-	-	4.8	6	-
2610	Cytochrome c	CYCS	143095	163058	134468	167732	141873	169186	0.119914	0.574189	-	-	39	5	-
2612	Transcription factor A, mitochondrial	TFAM	113686	92424.5	82410.2	96308.8	121508	56319.2	-0.131271	0.223207	-	-	27.6	8	-
2613	Phosphatidylinositol transfer protein alpha isoform	PITPNA	630296	676615	646360	645203	603804	599937	-0.0793535	0.557886	-	-	52.2	15	-
2614	Phosphate carrier protein, mitochondrial	SLC25A3	488484	553633	605000	598898	638346	599557	0.162122	1.01718	-	-	19.9	8	-
2615	Vigilin	HDLBP	231181	213350	230047	260334	270566	265943	0.241095	2.11238	-	-	30.4	42	-
2616	Transcription initiation factor IIB	GTF2B	51251	50989.6	49228	49935.5	45090.9	45920.5	-0.105075	0.70669	-	-	29.4	9	-
2617	Cyclin-dependent kinase 6	CDK6	116152	129756	115828	121632	125121	137959	0.0887598	0.494575	-	-	36.8	9	-
2618	Cyclin-dependent-like kinase 5	CDK5	116924	115320	109662	106599	100118	91434.2	-0.19986	1.43687	-	-	39.4	11	-
3739	N-alpha-acetyltransferase 16, NatA auxiliary subunit	NAA16	9152.74	8017.82	9822.62	11270	12977.2	12736.2	0.456552	2.80024	+	-	5	4	-
2620	Cyclin-dependent kinase 17	CDK17	3251.82	3559.96	3192.16	3162.24	2897.5	2498.77	-0.230222	1.0136	-	-	6.7	3	+
3656	N-alpha-acetyltransferase 35, NatC auxiliary subunit	NAA35	18059.3	14629.7	16059	20741.9	20695.7	21442.7	0.372444	2.56658	+	-	11.2	7	-
6623	N-acetylglucosamine-1-phosphodiester alpha-N-acetylglucosaminidase	NAGPA	23703.5	21883.7	23210.2	21794.1	18380.4	15821	-0.308594	1.62891	+	-	13.2	5	-
2624	Heat shock factor protein 1	HSF1	21788	25076.3	23027	22899.9	21682.9	19725.1	-0.120416	0.670358	-	-	12.3	5	-
2625	Nuclear factor NF-kappa-B p100 subunit;Nuclear factor NF-kappa-B p52 subunit	NFKB2	36579.7	36093.5	33188.3	40532.4	34764.9	32028.2	0.0142002	0.0512325	-	-	10	8	-
6387	NCK-interacting protein with SH3 domain	NCKIPSD	12389	12124.6	12248	11069	10674	8364.53	-0.298854	1.58887	+	-	8.3	5	-
2627	Receptor expression-enhancing protein 5	REEP5	274934	347785	314873	299985	285079	353796	0.00237258	0.00733833	-	-	25.4	8	-
2628	Sorbitol dehydrogenase	SORD	1.13526e+06	1.24698e+06	1.17084e+06	1.20748e+06	1.08359e+06	1.34008e+06	0.0270434	0.119188	-	-	35.3	13	-
2631	Beta-1,4 N-acetylgalactosaminyltransferase 1	B4GALNT1	7499.87	5813.58	6751.35	6383.7	6403.81	5884.93	-0.09704	0.38473	-	-	7.3	3	-
2632	Splicing factor U2AF 35 kDa subunit;Splicing factor U2AF 26 kDa subunit	U2AF1;U2AF1L4	33893.4	30479.6	42980	39314.1	41983.7	41299.1	0.206158	0.937945	-	-	18.3	4	-
2633	Spectrin beta chain, non-erythrocytic 1	SPTBN1	223072	218917	227080	240495	255544	270721	0.195096	1.57063	-	-	29.7	62	-
2634	Nucleolysin TIAR	TIAL1	56804	50105.6	54943.5	55602.2	61455.1	53144.9	0.0718969	0.368015	-	-	19.6	6	-
2635	Protein SET;Protein SETSIP	SET;SETSIP	534893	484106	464741	457204	526893	321100	-0.212544	0.683881	-	-	10.3	3	-
2636	Serine/arginine-rich splicing factor 2	SRSF2	215785	154738	201080	154128	206967	223185	0.0281942	0.0647884	-	-	29	7	-
2637	Forkhead box protein K2	FOXK2	17083	15732.2	15045.5	18089.8	17342.3	15004.5	0.0730847	0.328891	-	-	5.3	4	-
2639	N-acetylgalactosamine kinase	GALK2	51728.2	57379.6	51970.9	47932	59414.5	60990.2	0.0570637	0.224794	-	-	9.4	5	-
2640	AMP deaminase 2	AMPD2	348767	382773	358774	376821	338836	395280	0.0251707	0.116229	-	-	22.2	20	-
2642	Fatty acid-binding protein, epidermal	FABP5	876232	922669	860056	871773	723734	761426	-0.177814	1.23958	-	-	76.3	13	-
2643	Adenylyl cyclase-associated protein 1	CAP1	1.67212e+06	1.78721e+06	1.80567e+06	1.76093e+06	1.83325e+06	1.82499e+06	0.0422357	0.293289	-	-	43.5	24	-
2644	Hydroxymethylglutaryl-CoA synthase, cytoplasmic	HMGCS1	494368	506304	437414	480973	467671	480565	-0.00613641	0.0277151	-	-	36.7	17	-
4767	Protein NDRG1	NDRG1	90470.9	107847	102393	96916.3	81554.4	73126.9	-0.26317	1.34872	+	-	28.7	7	-
2646	Large neutral amino acids transporter small subunit 1	SLC7A5	985809	826025	828142	765192	832296	713325	-0.189965	1.17328	-	-	13	6	-
6723	Neudesin	NENF	21657.7	18366	19935.8	19370.7	13841.2	13020.3	-0.394555	1.6658	+	-	26.2	4	-
2649	Exosome component 10	EXOSC10	40599.1	36003.7	36019.2	39825	38576.3	39773.3	0.0716113	0.411968	-	-	22.9	17	-
2650	OTU domain-containing protein 4	OTUD4	6622.71	5987.38	7371.6	6591.29	9089.11	8065.01	0.241684	0.989491	-	-	5.6	4	-
5308	Sialidase-1	NEU1	38801.9	40316.6	38118	37172.1	31868.4	27033.2	-0.298964	1.61893	+	-	10.4	4	-
2652	RNA-binding protein EWS	EWSR1	44109.3	36962.4	32495.7	38754	40423.5	53209.1	0.217941	0.799725	-	-	12.9	6	-
2654	Inositol polyphosphate 5-phosphatase OCRL-1	OCRL	48396.4	42266	44886.5	45204.1	43987.7	43950.9	-0.0237449	0.114372	-	-	12	11	-
2657	Tyrosine-protein kinase transmembrane receptor ROR2	ROR2	59630.7	52789.4	49496.4	49550.6	52974.3	55603	-0.0314226	0.132096	-	-	10.2	8	-
2658	Transgelin	TAGLN	719074	817765	647778	732866	653897	717927	-0.0489587	0.211209	-	-	58.7	13	-
2662	N-acylethanolamine-hydrolyzing acid amidase;N-acylethanolamine-hydrolyzing acid amidase subunit alpha;N-acylethanolamine-hydrolyzing acid amidase subunit beta	NAAA	19189.9	18938.6	19787	19392.2	20348.7	16030.2	-0.0616792	0.258353	-	-	10.9	4	-
2663	Dihydroorotate dehydrogenase (quinone), mitochondrial	DHODH	94284.8	100854	94790.9	95058.3	96442.9	102294	0.0190575	0.0950543	-	-	40.5	15	-
2665	2-oxoglutarate dehydrogenase, mitochondrial	OGDH	734751	667626	646563	575674	573261	626552	-0.205736	1.61594	-	-	29.5	29	-
5619	MKI67 FHA domain-interacting nucleolar phosphoprotein	NIFK	36923.5	33011.7	35111	37868.8	43348.5	44238.9	0.254291	1.76841	+	-	25.9	8	-
2668	Kinesin-like protein KIF23	KIF23	4305.79	3766.08	3694.66	4178.65	4322.33	4434.3	0.139592	0.65646	-	-	4.4	4	+
2669	Methylmalonate-semialdehyde dehydrogenase [acylating], mitochondrial	ALDH6A1	91851.1	104006	103284	106974	87072.6	85242.2	-0.104487	0.471213	-	-	22.4	11	-
2670	D-beta-hydroxybutyrate dehydrogenase, mitochondrial	BDH1	172965	183730	182754	166812	160742	169177	-0.118823	0.890159	-	-	16	6	-
2671	Collagen alpha-1(VII) chain	COL7A1	103593	88414.9	105379	102329	118312	116910	0.184114	1.05951	-	-	11	24	-
2672	Desmoglein-1	DSG1	12471.2	11197.8	15879.8	11100.3	20325.2	22406	0.396249	0.885627	-	-	8.3	6	-
2673	Transcription factor Sp3	SP3	17606.2	14850.2	18123.5	15586.1	22831.9	15769.4	0.0813359	0.221955	-	-	9.2	4	-
2674	Desmocollin-2	DSC2	15560.4	16081.3	14764.1	14732.2	15260	18459.1	0.0558971	0.226417	-	-	3.7	3	-
6835	Nischarin	NISCH	24445.3	22702.8	22447.8	20454.2	21225.9	15863.8	-0.285012	1.4827	+	-	6	3	-
2676	Dual specificity mitogen-activated protein kinase kinase 1	MAP2K1	114418	124449	113722	118801	115045	111743	-0.0281503	0.144422	-	-	13.2	7	-
2677	Peptidyl-prolyl cis-trans isomerase FKBP4;Peptidyl-prolyl cis-trans isomerase FKBP4, N-terminally processed	FKBP4	1.88401e+06	1.90155e+06	1.98417e+06	1.89965e+06	1.95782e+06	1.91403e+06	0.00069239	0.00404069	-	-	62.1	33	-
2678	Procollagen-lysine,2-oxoglutarate 5-dioxygenase 1	PLOD1	173647	149540	151670	168045	188913	185817	0.194274	1.2747	-	-	21.3	15	-
2679	Nucleobindin-1	NUCB1	351804	327303	416435	344361	303500	275801	-0.244749	1.26946	-	-	33.4	14	-
6349	NF-kappa-B inhibitor-interacting Ras-like protein 2	NKIRAS2	10303.1	9028.25	7902.45	8294.6	6555.56	6755.77	-0.333582	1.54871	+	-	15.6	3	-
2682	A-kinase anchor protein 12	AKAP12	1.06038e+06	1.00255e+06	990160	1.02606e+06	1.1877e+06	962540	0.0520702	0.254164	-	-	29.9	48	-
2683	Mitochondrial 2-oxoglutarate/malate carrier protein	SLC25A11	78223.2	81420.3	91002.2	90261.6	104959	92919.1	0.200987	1.26684	-	-	14.6	5	-
2684	Dystonin	DST	304503	265638	267266	261290	287827	278175	-0.0157824	0.069349	-	-	11.3	80	-
2686	Protein ENL	MLLT1	14163.2	12759.1	13221	13381.6	15003.5	13779.3	0.0705161	0.361972	-	-	10	5	-
2687	Guanine nucleotide-binding protein subunit alpha-12	GNA12	6043.05	5509.3	5256.92	5470.27	5257.13	4381.66	-0.158	0.685275	-	-	7.1	3	-
2690	Aminoacylase-1	ACY1	152918	172506	156054	160041	162716	167649	0.0282626	0.141135	-	-	27.6	10	-
2691	Tumor necrosis factor alpha-induced protein 2	TNFAIP2	7119.48	6792.59	7382.43	6547.16	6136.96	6420.83	-0.156225	0.943828	-	-	6.9	4	-
2693	Lamin-B2	LMNB2	29186.4	28948.2	31901.4	30906	35762.3	33026.6	0.145857	0.926384	-	-	19	13	-
2694	6-pyruvoyl tetrahydrobiopterin synthase	PTS	12863.1	14462.1	13868	14091.7	11679.6	11938.2	-0.130954	0.663941	-	-	24.8	4	-
2696	Mevalonate kinase	MVK	28372.5	33063.6	30049.5	29902.9	22899.1	24689.9	-0.245858	1.29084	-	-	13.4	5	-
2697	DNA excision repair protein ERCC-6	ERCC6	6190.5	7586.73	7549.9	8502.55	6798.49	6324.59	0.0146964	0.0386146	-	-	2.8	4	-
2698	Antigen peptide transporter 1	TAP1	90581.2	102989	89908.7	95558.5	84064.2	79425.9	-0.131534	0.703606	-	-	9.5	6	-
2699	Antigen peptide transporter 2	TAP2	16379.4	20832.2	15710.7	18704.4	15924.5	14730.1	-0.09635	0.327387	-	-	7	5	-
2700	CCAAT/enhancer-binding protein zeta	CEBPZ	1780.47	1161.88	1894.56	1482.68	1169.08	1165.6	-0.318643	0.807921	-	-	3.1	3	+
2701	Transcription factor p65	RELA	232054	248707	243806	257413	234334	233393	0.000256182	0.00114601	-	-	24.2	12	-
2702	UBX domain-containing protein 1	UBXN1	110479	109404	109490	110690	122444	122545	0.109241	0.745965	-	-	36	10	-
1714	Glycylpeptide N-tetradecanoyltransferase 1	NMT1	162270	151146	163526	180121	211690	209396	0.331095	2.43417	+	-	16.7	8	-
6896	Nucleolar protein 16	NOP16	14561.1	14040.1	14959.5	24113.8	27619.4	29772.5	0.89893	5.46676	+	-	18.5	4	-
2707	Neurogenic locus notch homolog protein 2;Notch 2 extracellular truncation;Notch 2 intracellular domain	NOTCH2	39106.6	37416.4	37631	36978.2	33060.2	33165.8	-0.147178	1.04116	-	-	5.6	10	-
2708	Transducin-like enhancer protein 1	TLE1	11997.1	10453.5	11987.8	11321.8	12021.5	13113.7	0.0825187	0.383691	-	-	4.4	3	-
2709	Transducin-like enhancer protein 3	TLE3	91037.2	77698	83715.3	77997.5	85997.9	77684	-0.0614933	0.305465	-	-	16.8	9	-
2710	Lactoylglutathione lyase	GLO1	30040.4	31842.4	36496	38773.6	33799.1	35913.9	0.14367	0.784536	-	-	28.4	6	-
2713	Single-stranded DNA-binding protein, mitochondrial	SSBP1	206444	171508	175707	170635	154432	179355	-0.132164	0.697771	-	-	41.9	6	-
2714	Proto-oncogene c-Rel	REL	99967.1	105024	104823	109493	103250	92483.2	-0.0246525	0.110373	-	-	30.5	16	-
2715	14-3-3 protein eta	YWHAH	435701	486979	440502	479802	458104	440764	0.0172591	0.0839187	-	-	33.3	9	-
2717	Cleavage stimulation factor subunit 1	CSTF1	214382	181605	178714	186928	170756	191529	-0.0622183	0.285832	-	-	27.4	10	-
2718	Ubiquitin-protein ligase E3A	UBE3A	141993	141578	140827	142829	156884	145763	0.0687595	0.431721	-	-	20	14	-
2719	Dynamin-1	DNM1	48042.5	39635.2	41274	41540	39121.9	37641.2	-0.120512	0.655518	-	-	9.8	8	-
2720	Tyrosine-protein phosphatase non-receptor type 12	PTPN12	90809.7	88668.3	82555	81402.5	75834.7	68728.4	-0.215928	1.47796	-	-	19	15	-
2721	Focal adhesion kinase 1	PTK2	63210.1	57381.6	66567.9	65634.2	63325.7	69900	0.0889879	0.499055	-	-	15.4	16	-
2722	Protein kinase C zeta type	PRKCZ	1079.83	801.972	696.428	682.255	984.112	658.791	-0.149101	0.275394	-	-	9.5	3	+
1976	Probable 28S rRNA (cytosine(4447)-C(5))-methyltransferase	NOP2	32712.6	31882.3	37492.3	36005.5	42062.1	47547.5	0.293636	1.56723	+	-	16.6	12	-
2724	Elongation factor 1-alpha 2	EEF1A2	152076	125666	122612	129251	148488	158171	0.124508	0.552685	-	-	17.5	8	-
2725	Protein kinase C delta type;Protein kinase C delta type regulatory subunit;Protein kinase C delta type catalytic subunit	PRKCD	154151	135293	140077	131976	140041	128724	-0.0987515	0.600778	-	-	19.1	14	-
2731	Tyrosine-protein phosphatase non-receptor type 11	PTPN11	250006	239589	253081	235439	233174	235397	-0.0767528	0.537772	-	-	30.5	19	-
2732	3-ketodihydrosphingosine reductase	KDSR	163894	161003	155427	156120	144763	133054	-0.149239	1.00134	-	-	13.9	5	-
2733	Amidophosphoribosyltransferase	PPAT	411754	397309	363361	397598	385967	383311	-0.00504868	0.0235664	-	-	32.5	17	-
5916	5-nucleotidase domain-containing protein 2	NT5DC2	51196.9	46885.2	51194.3	44054.5	42704.3	38165.7	-0.258409	1.89229	+	-	19.6	10	-
2735	Exosome complex component RRP45	EXOSC9	107923	90831.3	104154	87311.3	112195	102450	-0.00827039	0.0264313	-	-	13.4	6	-
2736	Proteasome activator complex subunit 1	PSME1	114288	133717	151640	139533	135766	100864	-0.0927887	0.277959	-	-	46.8	11	-
2737	Recombining binding protein suppressor of hairless	RBPJ	15508.3	17739.4	17843	21971	16427.3	18115.6	0.137853	0.578067	-	-	13.1	6	-
2738	Tyrosine-protein kinase receptor TYRO3	TYRO3	75776.5	80264	72893.9	74388.8	90969.5	91422.5	0.160239	0.880622	-	-	6.3	5	-
4004	Nuclear fragile X mental retardation-interacting protein 2	NUFIP2	27839.2	23306.4	24699.6	28352.2	31910.2	32994.5	0.299125	1.94504	+	-	10.1	6	-
2741	E3 ubiquitin-protein ligase RING1	RING1	6952.79	7065.85	6442.54	6876.23	6167.8	6407.49	-0.0733169	0.342214	-	-	7.4	3	-
2742	DNA repair protein RAD51 homolog 1	RAD51	84716.4	84386.3	76447.7	82245.7	80618.1	77680.1	-0.0285116	0.142989	-	-	36.8	9	-
3155	Nuclear mitotic apparatus protein 1	NUMA1	160546	167657	175251	195860	221623	211702	0.320679	2.59293	+	-	30.6	58	-
2744	Peroxiredoxin-1	PRDX1	2.81038e+06	2.91777e+06	2.7575e+06	3.00655e+06	2.31708e+06	2.80024e+06	-0.0710074	0.340593	-	-	52.8	15	-
732	Nuclear pore complex protein Nup155	NUP155	262485	254005	248636	216181	204148	205211	-0.29072	2.63724	+	-	18.8	22	-
2746	Complement component 1 Q subcomponent-binding protein, mitochondrial	C1QBP	51446.5	47796.1	42963.8	42277.8	41300.8	21473.8	-0.498146	1.28281	-	-	14.9	3	-
6780	Proliferation-associated protein 2G4	PA2G4	475895	406877	470968	676306	813936	803620	0.759414	4.7336	+	-	9.4	3	-
2748	Tight junction protein ZO-1	TJP1	144418	118772	125852	120980	142534	143408	0.0653448	0.27148	-	-	15.9	24	-
2750	KH domain-containing, RNA-binding, signal transduction-associated protein 1	KHDRBS1	128721	139952	142912	132574	144183	229957	0.257251	0.749801	-	-	13.9	7	-
2751	Apoptosis regulator BAX	BAX	117806	128529	138721	138318	128093	123927	0.0213237	0.0908906	-	-	34.1	4	-
2754	DNA polymerase epsilon catalytic subunit A	POLE	1563.06	1137.14	1086.7	1463.3	1706.85	1862.74	0.422752	1.38679	+	-	3.7	8	+
2758	Prolow-density lipoprotein receptor-related protein 1;Low-density lipoprotein receptor-related protein 1 85 kDa subunit;Low-density lipoprotein receptor-related protein 1 515 kDa subunit;Low-density lipoprotein receptor-related protein 1 intracellular domain	LRP1	490198	477003	466948	472683	498152	452334	-0.0119247	0.0611954	-	-	14.1	53	-
2759	Serine/arginine-rich splicing factor 1	SRSF1	80184.8	78261.7	100073	91744.4	106425	94332.1	0.184172	0.907831	-	-	31	9	-
2760	Rho GTPase-activating protein 1	ARHGAP1	265171	310004	301073	373203	296091	316711	0.166616	0.865576	-	-	28.9	15	-
2761	Serine/arginine-rich splicing factor 4	SRSF4	30056.4	21086.6	30763.3	22255.9	40879.5	32948.8	0.20686	0.446808	-	-	7.1	4	-
4070	Polyadenylate-binding protein 2	PABPN1	31567.9	30832.8	26387.4	43041.5	38361.6	46778.8	0.529491	3.31124	+	-	14.4	6	-
3369	Phosphoenolpyruvate carboxykinase [GTP], mitochondrial	PCK2	46587.1	47625.4	46317.1	43063	35900.7	33623.2	-0.327765	2.09791	+	-	23.4	13	-
2765	Quinone oxidoreductase	CRYZ	306468	295119	283445	273697	303917	300820	-0.0116483	0.0548938	-	-	39.2	12	-
2767	Sodium-dependent phosphate transporter 2	SLC20A2	15804	14579.9	15581.1	15251.1	15353.6	15641.9	0.00961381	0.043791	-	-	4.9	3	-
2768	Golgin subfamily A member 3	GOLGA3	326224	309036	356415	320092	360849	346683	0.0521003	0.263922	-	-	34.6	44	-
2769	Golgin subfamily A member 2	GOLGA2	72115.9	67681.5	73103.5	65646.7	98468.2	70969.5	0.120854	0.398987	-	-	26.8	25	-
2770	Galectin-3-binding protein	LGALS3BP	122457	130873	126581	132976	128917	141452	0.0858071	0.552027	-	-	15.6	9	-
2771	Peroxisomal bifunctional enzyme;Enoyl-CoA hydratase/3,2-trans-enoyl-CoA isomerase;3-hydroxyacyl-CoA dehydrogenase	EHHADH	16904.6	15830.9	17157.6	17883.5	16361.2	18689.7	0.0840473	0.46107	-	-	7.6	5	-
2772	Lactadherin;Lactadherin short form;Medin	MFGE8	8084.14	8424.27	7875.62	7111.69	6981.48	6545.87	-0.240909	1.65293	-	-	14	4	-
2776	Pseudouridine-5-phosphatase	HDHD1	72338.4	80329.8	68257.7	73144.5	77682.9	57931.7	-0.0896636	0.334873	-	-	16.3	4	-
2777	Leukocyte surface antigen CD47	CD47	71640.8	74131.4	65249.6	70177.2	68358.4	69408.6	-0.0191996	0.0915321	-	-	9.6	3	-
2778	Peptidyl-prolyl cis-trans isomerase D	PPID	243190	275116	240759	238610	235637	215555	-0.136809	0.874697	-	-	35.4	15	-
2779	FACT complex subunit SSRP1	SSRP1	144589	102260	119099	94718.9	112888	114857	-0.173303	0.67261	-	-	18.3	13	-
2780	Calmodulin-regulated spectrin-associated protein 2	CAMSAP2	15241.7	15741.1	15406	16186.4	17000.3	17757.5	0.134237	0.930153	-	-	7.3	9	-
2783	Protein VAC14 homolog	VAC14	56607.6	54171.1	51719.8	50738.6	52290.4	52697.3	-0.0606265	0.366051	-	-	11.6	9	-
2784	tRNA (cytosine(34)-C(5))-methyltransferase	NSUN2	664968	643263	634848	734080	685569	683090	0.113403	0.910752	-	-	45.1	32	-
2787	Nuclear cap-binding protein subunit 1	NCBP1	295071	285541	253952	250919	295337	286749	-0.00331345	0.0123766	-	-	18.9	14	-
2788	Alpha-1,6-mannosylglycoprotein 6-beta-N-acetylglucosaminyltransferase A	MGAT5	17991.1	15717.2	14844	13711.2	14461	14482.9	-0.182545	1.10313	-	-	5.1	3	-
2789	Histone acetyltransferase p300	EP300	20623.3	19833.5	20783.3	21605.6	20007.7	19921.7	0.0062201	0.0281997	-	-	4.5	8	-
2790	Neuroblast differentiation-associated protein AHNAK	AHNAK	2.61984e+06	2.24175e+06	2.41133e+06	2.43925e+06	2.75369e+06	2.69038e+06	0.117228	0.799103	-	-	51.2	196	-
2791	F-BAR domain only protein 2	FCHO2	81932.9	75229.8	78038.3	70299.6	78425.9	84354.7	-0.016205	0.0668393	-	-	11.7	9	-
2792	Elongator complex protein 6	ELP6	79815.9	79401	86907.7	75766.2	78640.6	69341.5	-0.138257	0.909699	-	-	14.3	4	-
2793	Heat shock 70 kDa protein 14	HSPA14	32489.1	30510.5	30184.2	33941.2	34785.3	34648.8	0.150422	1.17137	-	-	10	5	-
2794	Secernin-3	SCRN3	64729.6	66059.3	67045.8	69836.9	62408.7	68707	0.0209535	0.102156	-	-	18	7	-
2795	Fanconi anemia-associated protein of 100 kDa	FAAP100	2558.09	2394.39	2479.47	2186.47	2388.12	2217.74	-0.130399	0.549558	-	-	5.6	4	+
2797	Alpha-1,6-mannosyl-glycoprotein 2-beta-N-acetylglucosaminyltransferase	MGAT2	32673.5	29760.3	28624	29967.2	27839.2	26771.4	-0.105845	0.6183	-	-	19	8	-
2798	Polypeptide N-acetylgalactosaminyltransferase 2;Polypeptide N-acetylgalactosaminyltransferase 2 soluble form	GALNT2	580389	434053	472304	420134	427552	399640	-0.242986	1.35447	-	-	35.6	25	-
2799	Polypeptide N-acetylgalactosaminyltransferase 1;Polypeptide N-acetylgalactosaminyltransferase 1 soluble form	GALNT1	148458	124209	123726	113575	116002	108220	-0.226067	1.48404	-	-	21.3	11	-
2800	AP-1 complex subunit beta-1	AP1B1	179721	179510	186186	191358	171957	209931	0.0672249	0.338212	-	-	10.6	9	-
2801	Cleavage and polyadenylation specificity factor subunit 1	CPSF1	15995.5	15591.5	16134	15884.4	17406.4	17015	0.0751712	0.44332	-	-	5.8	8	-
2802	Bone marrow stromal antigen 2	BST2	17978.1	22438.4	18933.5	20799.9	17636.4	18437.7	-0.0584546	0.226295	-	-	19.6	4	-
2803	Mitochondrial-processing peptidase subunit alpha	PMPCA	692592	636619	590927	577237	637969	674741	-0.022811	0.0977159	-	-	36	18	-
2804	CMP-N-acetylneuraminate-beta-galactosamide-alpha-2,3-sialyltransferase 1	ST3GAL1	25044.7	25546.2	24751.2	25572.5	22595.8	21278.2	-0.121695	0.710485	-	-	14.4	4	-
2806	Secernin-1	SCRN1	453312	504858	489375	537523	429781	428123	-0.0597882	0.249818	-	-	30	13	-
2807	WASH complex subunit strumpellin	KIAA0196	58236.4	53543.6	55244.2	55696	49784.7	47590.3	-0.128171	0.789873	-	-	12.9	15	-
2808	Nuclear pore complex protein Nup160	NUP160	71179.7	56969.6	51333	53516.5	48783.2	50814.3	-0.216647	1.03011	-	-	9.7	13	-
[truncated: 2,955 more rows]
