# Supplementary material for: Proteome-Wide Monitoring of Drug Action in Living Cells Using a Novel Label-Free Solvent-Based Shift Assay
Source: Mol Cell Proteomics. 2025 Nov 5;24(12):101444. doi: 10.1016/j.mcpro.2025.101444 (PMC12802111; doi:10.1016/j.mcpro.2025.101444)
Supplement: Supplementary Dataset S16 [file mmc17.xlsx]

## Sheet: Info
Supplementary Table 13: Proteome Profiling/Full Proteome (FP) of HeLa cells treated with Cyclosporine A
Columns A-C: ID, protein name and gene name of proteins identified by MaxQuant
Columns D-K: Normalized protein quantification results per treatment and replicate
Columns L-M: Fold-change and p-values generated by limma
Columns N, O, R: Flags for proteins, which pass the fold-change and significance cut-offs, are known targets of the used compound or are amongst the lowest 5 percent identified proteins
Columns P-Q: Number of unique peptides and resulting sequence coverage for each identified protein

## Sheet: Sheet1
id	protein	gene	DMSO_1	DMSO_2	DMSO_3	DMSO_4	CsA_1	CsA_2	CsA_3	CsA_4	log2_foldchange	-log10_pvalue	significant	known target	Unique sequence coverage [%]	Unique peptides	lowest_5_percent
4	Serine/threonine-protein kinase SIK1	LOC102724428;SIK1	38254.9	39893.3	41300.1	41564.7	39535.1	39925.7	40490.8	35676.5	-0.0500677	0.38857	-	-	6	6	-
12	RNA-binding protein 47	RBM47	45920.4	40981.4	44852.3	45808.9	38369.3	41521.5	43058.7	44739.9	-0.0833079	0.662309	-	-	21	9	-
13	Intraflagellar transport protein 56	TTC26	17775.2	19116.5	16667.9	19379.1	21391.4	20582.2	17004.3	20111.1	0.114014	0.69917	-	-	7.4	4	-
14	Ubiquitin-like modifier-activating enzyme 6	UBA6	726636	722901	626073	677918	790489	776508	663453	667130	0.0713092	0.460392	-	-	47.2	47	-
18	UHRF1-binding protein 1-like	UHRF1BP1L	38853	44133.6	43894.5	43954.3	44369.8	44401.3	42686.2	41679.8	0.0208375	0.139065	-	-	10.2	13	-
19	Shootin-1	KIAA1598	516061	572169	542912	501409	594223	586939	531336	508848	0.0575958	0.424284	-	-	61	47	-
20	Transmembrane protein 223	TMEM223	37470.3	33712.6	33958.4	35255.8	30545.6	31923.8	35140.6	34594.3	-0.087849	0.707764	-	-	17.8	5	-
21	Rho GTPase-activating protein 10	ARHGAP10	42945.6	48481.8	46245.9	49853.6	48701.4	52195.2	45453.2	43198.6	0.0140676	0.0715556	-	-	14.4	10	-
22	Acetolactate synthase-like protein	ILVBL	79475.3	74185	73961.7	79181.8	72623.2	71747.8	71450.1	75965.2	-0.0719862	0.772134	-	-	25.3	15	-
23	Uncharacterized protein C17orf89	C17orf89	10000.8	7611.86	6824.9	6859.01	7837.41	7048.99	8347.74	8785.59	0.0463067	0.143706	-	-	43.2	3	+
24	Pleckstrin homology domain-containing family G member 3	PLEKHG3	32432.5	33382.9	34784.7	36507.5	34757	36025.3	33971.7	36653.7	0.0453512	0.357754	-	-	10.1	10	-
25	SH3 and PX domain-containing protein 2B	SH3PXD2B	363941	392241	379228	383381	394664	408728	365464	359415	0.00746361	0.0517152	-	-	44.6	39	-
27	Neuroblastoma-amplified sequence	NBAS	252119	235152	247992	252376	240441	242983	248048	244336	-0.0168856	0.15963	-	-	16.8	37	-
28	Probable threonine--tRNA ligase 2, cytoplasmic	TARSL2	14330.6	15686.1	13716.6	15505.8	16058.7	15787.9	13972.1	13205.7	-0.00785548	0.0339752	-	-	6.5	5	-
30	tRNA wybutosine-synthesizing protein 5	TYW5	51564.6	61957.2	55017.7	60105.8	63218.5	67395.4	55619	55604.2	0.0796797	0.459107	-	-	39.4	11	-
31	DENN domain-containing protein 3	DENND3	88381.4	101270	98608.7	96140	99107.9	99385.9	99529.9	100364	0.0534034	0.494714	-	-	16.1	19	-
34	von Willebrand factor A domain-containing protein 8	VWA8	434948	422179	417893	450650	408665	414187	417954	422011	-0.0530034	0.66079	-	-	33.1	58	-
35	Protein strawberry notch homolog 1	SBNO1	308302	331690	309103	331431	346054	337615	306383	293257	0.000725888	0.00410576	-	-	29.3	33	-
37	GTP-binding protein 10	GTPBP10	120443	116398	120275	128612	107805	106758	120402	117502	-0.103362	1.03297	-	-	58.7	22	-
38	WD repeat-containing protein 91	WDR91	95872.5	104280	102603	100715	103623	107740	100328	100248	0.0300487	0.263579	-	-	26.2	17	-
41	Transmembrane protein 189	TMEM189	23263.4	23181.6	25676.9	25569.9	23815.8	23208.8	24592.8	20556.2	-0.0853891	0.590739	-	-	19.6	6	-
42	Trafficking protein particle complex subunit 13	TRAPPC13	65348.7	66305.4	62673.6	68973.5	67210.7	69368.7	61842.1	64113.1	-0.00475032	0.030603	-	-	22.1	10	-
43	CCR4-NOT transcription complex subunit 1	CNOT1	720959	722852	712388	760514	726899	769072	725692	750878	0.0273886	0.289587	-	-	35.6	77	-
46	Protein FAM83G	FAM83G	55962.7	59642.5	56188.9	59949	54867.4	55627.6	60498.1	64314.7	0.0197411	0.121504	-	-	20.7	15	-
47	Phosphoglycolate phosphatase	PGP	260195	260893	235855	253756	280979	261801	236582	241118	0.0116564	0.0683204	-	-	45.2	14	-
48	UPF0600 protein C5orf51	C5orf51	122058	121140	114829	97872.4	143172	140903	123612	139137	0.265515	2.23834	+	-	25.9	9	-
49	RCC1 domain-containing protein 1	RCCD1	31295.4	37637	37887.2	31464	38875.4	43532.2	36285.5	35301.1	0.156633	0.966673	-	-	28.5	10	-
51	Zinc finger protein 316	ZNF316	13962.3	16161.3	16389.2	16896.5	13935.3	16831	15814.8	14859.7	-0.0452495	0.226908	-	-	5.7	4	-
54	Structural maintenance of chromosomes flexible hinge domain-containing protein 1	SMCHD1	731555	678162	690624	708846	660167	655045	685655	663762	-0.075848	1.06287	-	-	38.4	72	-
56	GATS-like protein 2	GATSL2	5088.25	4835.41	5564.72	5987.9	5665.85	4495.51	6025.78	4565.59	-0.0566108	0.197556	-	-	14.3	4	+
57	Rho GTPase-activating protein 42	ARHGAP42	4513.59	4056.95	3892.5	4308.18	4194.63	4487.94	4292.14	4280.6	0.0429156	0.226365	-	-	5.3	4	+
58	Protein unc-119 homolog B	UNC119B	80953.1	84504.1	75365.2	81757.4	91026.5	87756	79691.7	78543.7	0.0615886	0.463314	-	-	21.1	4	-
59	Probable methyltransferase-like protein 15	METTL15	22848.1	25231	23386.8	25715.1	22049	22594	23272	21580.5	-0.117651	1.11411	-	-	25.8	11	-
60	Coiled-coil domain-containing protein 85C	CCDC85C	26261.3	30327.6	29532.5	29222.7	28372.7	27044.7	25979.7	25532	-0.108357	0.932536	-	-	21	6	-
61	SAC3 domain-containing protein 1	SAC3D1	73900.4	74874.1	76486	81872.4	71476.7	70651.5	74193.9	71050.6	-0.0950707	1.08833	-	-	21.3	9	-
64	Zinc finger SWIM domain-containing protein 8	ZSWIM8	20064.3	18208.7	19093.3	19869.1	20262	21442.3	20039	20407.1	0.089567	0.830023	-	-	5.9	8	-
68	EF-hand calcium-binding domain-containing protein 7	EFCAB7	12982.1	12387.3	13260	12190.4	13341.3	13345.5	14479.3	14958.4	0.142249	1.27169	-	-	8.1	4	-
70	Cysteine-rich tail protein 1	CYSRT1	3152.62	3463.03	3572.56	3356.31	3373.37	2850.95	3910.31	4390.54	0.0837227	0.280408	-	-	31.2	3	+
73	PHD finger protein 20-like protein 1	PHF20L1	5580.86	6128.39	7657.8	6333.33	5703.43	6272.19	7388.23	8831.93	0.123217	0.396914	-	-	13.7	4	+
74	Small nuclear ribonucleoprotein G;Putative small nuclear ribonucleoprotein G-like protein 15	SNRPG;SNRPGP15	68802.6	71390.2	76236	76810	70896.8	71814.5	71131.7	64982.9	-0.0723517	0.645989	-	-	35.5	4	-
75	Nucleoside diphosphate-linked moiety X motif 19, mitochondrial	NUDT19	22704.1	22681.6	22760.2	26110.1	23129.9	23338.8	22681.5	23177.6	-0.0272146	0.175411	-	-	30.4	9	-
76	MIF4G domain-containing protein	MIF4GD	61126.9	61027.5	58775.4	61123.5	64093.3	64335.9	57678.8	58820.9	0.0154901	0.109849	-	-	36.9	10	-
78		LOC93622	10368.1	11809.1	10787.1	11505	12308.9	11329.2	10558.9	11510	0.0393702	0.223492	-	-	22.7	3	-
79	Unconventional myosin-IXa	MYO9A	24783.6	24450.8	26798.7	25820.7	23883.5	25027.3	23526.9	23391.1	-0.087543	0.843636	-	-	4	10	-
82	Golgi pH regulator A;Golgi pH regulator B	GPR89A;GPR89B	13476.8	12892.2	13966.7	15153.7	11563.4	13010.9	14383.2	15939.8	-0.0230788	0.0864165	-	-	15.2	4	-
84	Putative WAS protein family homolog 3;WAS protein family homolog 2;WAS protein family homolog 1;Putative WAS protein family homolog 4	WASH3P;WASH2P;WASH1;WASH4P	53337.7	63118.5	59556.2	59179	65639.9	67240.5	58044.4	59333.6	0.0893388	0.6507	-	-	7.3	4	-
181	Nascent polypeptide-associated complex subunit alpha;Nascent polypeptide-associated complex subunit alpha, muscle-specific form	NACA	239511	240498	247379	258165	246007	246815	240401	220729	-0.0478225	0.442623	-	-	29.8	5	-
182	Uncharacterized protein C11orf98	C11orf98	50715.4	55013.1	65798.8	52606.8	62718.5	65729.4	73026.7	86005.7	0.355694	2.14846	+	-	39.8	6	-
183		SLC35A4	56698.3	58964.3	54673.7	48813.9	64353	54620.6	62442	64413.4	0.16601	1.31388	-	-	43.7	6	-
184		ASNSD1	38622.2	37534.1	35216.6	28978.2	45682	43752.6	38492	40000.1	0.264174	1.76614	+	-	52.1	6	-
185		SMCR7L	44660.5	47223.5	43508.1	51442.8	42980.8	44670.3	43341	47011.7	-0.0677495	0.511534	-	-	40	4	-
186	Deoxyribonuclease-2-alpha	DNASE2	110179	104943	108918	110170	116341	106742	102680	90363.7	-0.0669958	0.43992	-	-	20	6	-
187	Alkyldihydroxyacetonephosphate synthase, peroxisomal	AGPS	547905	543339	521375	571969	494701	523229	526135	535802	-0.0707262	0.848716	-	-	47.9	31	-
188	UBX domain-containing protein 8	UBXN8	24004.6	22583.6	23804.9	24207.4	23917.8	23463.1	25027.1	24463.7	0.0343293	0.274076	-	-	14.1	3	-
191	Serine/threonine-protein kinase Sgk1	SGK1	15632	16828.6	16459.3	17643.6	18651.8	18459.7	17723.5	17032.7	0.111051	0.994273	-	-	12.1	4	-
192	Thymidine kinase 2, mitochondrial	TK2	15259.1	13715.9	13507.1	12842.4	14356.6	14800.1	13403.1	13942.6	0.0323072	0.185344	-	-	29.1	6	-
193	ATP-dependent RNA helicase DDX39A	DDX39A	122150	123665	110342	120306	118796	118762	118617	113641	-0.0191043	0.150245	-	-	24.8	10	-
194	PDZ and LIM domain protein 1	PDLIM1	207935	173939	174121	175391	174214	174176	174677	181504	-0.0498179	0.359235	-	-	82.4	21	-
195	Cytosolic acyl coenzyme A thioester hydrolase	ACOT7	423945	453593	442889	409116	523107	520935	451631	458619	0.173979	1.79103	-	-	58.3	21	-
196	Unconventional myosin-Ic	MYO1C	527774	510490	552677	599438	488206	487797	523165	590225	-0.069887	0.461829	-	-	44.3	49	-
197	Synaptosomal-associated protein 23	SNAP23	147561	130704	137937	151234	121029	117451	140906	134224	-0.145405	1.19425	-	-	77.7	15	-
198	HCLS1-associated protein X-1	HAX1	52147	50026.3	60887.6	57087.2	51972.3	45306.6	58750.7	52295.3	-0.0814587	0.435821	-	-	42	9	-
199	AH receptor-interacting protein	AIP	197698	182948	169535	172371	194620	194203	162439	175433	0.00680121	0.0334662	-	-	48.5	17	-
200	GTP-binding protein 1	GTPBP1	120461	119645	120818	119794	122241	122221	116695	106490	-0.0420136	0.353485	-	-	31.5	16	-
201	Potassium channel subfamily K member 1	KCNK1	12785.5	8814.65	11196.3	10336.7	9239.03	9257.97	10601	11994.8	-0.065523	0.220507	-	-	15.2	3	-
202	Syntaxin-binding protein 3	STXBP3	262973	231568	273196	240172	199933	229274	252408	259717	-0.102768	0.598498	-	-	34.3	21	-
203	AP-4 complex subunit mu-1	AP4M1	44193.5	48694.7	44056.6	45334.5	51436.9	49924.6	44512.5	47510.4	0.084361	0.712143	-	-	23.6	10	-
204	Small acidic protein	SMAP	157834	179790	149995	154953	198297	198690	143377	152201	0.095627	0.394886	-	-	30.6	5	-
205	Ras-related protein Rab-27B	RAB27B	31869.5	27930.8	31385.7	31357.4	26856.4	27656.2	31675.9	28242.4	-0.0997079	0.747876	-	-	37.2	6	-
206	AP-3 complex subunit beta-1	AP3B1	508899	552497	504850	538261	559493	576451	511905	520153	0.042156	0.359088	-	-	36	44	-
207	Rho-related GTP-binding protein RhoD	RHOD	24167	22854.9	21113.6	23514.6	21732.8	21540.6	21638.8	23157.2	-0.0563142	0.425781	-	-	19.5	4	-
208	Amyloid beta A4 precursor protein-binding family B member 1	APBB1	6707.2	7504.93	7470.4	6800.81	8376.95	7796.96	6868.05	6748.21	0.0608249	0.295136	-	-	6.1	3	+
209	Galectin-8	LGALS8	74495.7	65368.8	68002.9	75720.2	59666.8	62659.8	66080.1	70048.8	-0.133748	1.1222	-	-	28.7	10	-
210	NADH dehydrogenase [ubiquinone] iron-sulfur protein 8, mitochondrial	NDUFS8	108841	81477.6	93322.9	76300.1	72206	59117.7	89471.4	84441.9	-0.242343	0.966575	-	-	27.1	5	-
211	Tumor necrosis factor receptor superfamily member 10A	TNFRSF10A	39066.2	33931.4	35825.5	36195.1	31869.9	29665.7	34696.9	32716.2	-0.16988	1.58962	-	-	18.4	7	-
212	NF-kappa-B inhibitor epsilon	NFKBIE	17676.5	20014.5	19477.8	20315.3	20688.3	22301.2	20131.7	19475	0.0924409	0.698057	-	-	10.6	4	-
213	26S proteasome non-ATPase regulatory subunit 11	PSMD11	353382	359678	358867	343739	387330	385581	367026	358889	0.0818292	1.08621	-	-	59.2	30	-
214	26S proteasome non-ATPase regulatory subunit 12	PSMD12	379392	381152	360854	387174	384895	384225	363919	360037	-0.0150689	0.132661	-	-	47.8	24	-
215	26S proteasome non-ATPase regulatory subunit 9	PSMD9	141441	143891	127174	132175	152566	154183	133825	134503	0.0769077	0.579962	-	-	53.8	12	-
216	Copper transport protein ATOX1	ATOX1	72670.9	67656.8	58427.5	56836.4	85447.4	69456.9	63469.3	49864.8	0.0505392	0.136191	-	-	39.7	3	-
217	Menin	MEN1	26099.8	31661.2	35189.9	29694	30805.2	30282.8	33681.6	33253.5	0.0687619	0.350343	-	-	11.9	7	-
218	E3 SUMO-protein ligase CBX4	CBX4	105555	113072	120245	115248	106906	110550	116077	121836	0.00377732	0.0225737	-	-	32.7	16	-
220	Membrane-associated progesterone receptor component 1	PGRMC1	133946	124833	138194	135404	112533	104396	145943	120924	-0.148424	0.887055	-	-	41.5	11	-
223	Transcription initiation factor TFIID subunit 4	TAF4	33819.8	34230.3	39265	36582.8	30253.6	30687.4	39307.3	37942.9	-0.0660427	0.2994	-	-	15.2	12	-
224	DNA fragmentation factor subunit alpha	DFFA	130005	132644	122686	120577	132605	135896	118926	121707	0.00801257	0.0493403	-	-	15.7	6	-
226	Regulatory factor X-associated protein	RFXAP	16711.9	14215.9	14764.3	15845.4	12868.6	13529.7	13834.8	13309.8	-0.198445	1.85167	-	-	13.2	3	-
227	Huntingtin-interacting protein 1	HIP1	68568.2	66237.1	69750.3	68155.4	63277.1	61679.9	67135.7	78077.1	-0.0194352	0.1015	-	-	11.1	11	-
228	Chloride intracellular channel protein 1	CLIC1	560938	554675	508418	503269	597627	569929	495015	472144	-2.49713e-05	0.000110414	-	-	80.5	18	-
230	Eukaryotic translation initiation factor 3 subunit F	EIF3F	298731	300722	272158	294213	309001	323476	281949	276804	0.0292476	0.19793	-	-	33.1	12	-
231	NEDD4-like E3 ubiquitin-protein ligase WWP2	WWP2	13927.2	16425.6	15596.5	17705.2	13783.8	14691.6	14998.6	16448.2	-0.084634	0.465136	-	-	5.3	4	-
232	Cell division cycle 7-related protein kinase	CDC7	11260.7	12202.1	14191	11883.2	13651.5	13949	13373.1	13336.6	0.137902	0.995983	-	-	9.1	5	-
234	Pyruvate dehydrogenase protein X component, mitochondrial	PDHX	151502	156544	167035	158339	151182	148893	170034	167174	0.00717032	0.0443324	-	-	41.7	24	-
236	Sulfhydryl oxidase 1	QSOX1	2154.66	2069.66	2539.91	2282.92	2675.84	2350.83	1921.25	1741.03	-0.0743415	0.216606	-	-	10.8	6	+
237	Dynactin subunit 6	DCTN6	48842.6	55277.4	49749.6	47542.3	57452.5	51324.9	50975.1	44471.8	0.0164953	0.0756525	-	-	31.1	6	-
239	Neural Wiskott-Aldrich syndrome protein	WASL	127522	130912	125899	129950	138909	137252	124299	119776	0.0138895	0.0915169	-	-	41.4	20	-
240	cGMP-dependent 3,5-cyclic phosphodiesterase	PDE2A	30479.5	33824.4	30538.7	35067.7	32717.4	34344.7	30829.6	34436.6	0.0279314	0.166366	-	-	9.2	6	-
241	Importin-5	IPO5	624533	580357	563342	578771	645025	632848	565545	561373	0.0332738	0.23899	-	-	43.7	39	-
242	DNA-directed RNA polymerase, mitochondrial	POLRMT	224881	227638	220288	253191	205267	216582	226300	245323	-0.0525473	0.362427	-	-	29.5	33	-
243	Eukaryotic elongation factor 2 kinase	EEF2K	169685	192373	165137	170135	220460	211134	171759	167978	0.137557	0.782142	-	-	32.8	22	-
244	Histone deacetylase complex subunit SAP18	SAP18	105961	125556	143393	125927	102734	115202	143154	170027	0.0654997	0.18074	-	-	43.8	9	-
245	Echinoderm microtubule-associated protein-like 1	EML1	64838.3	68142.9	65439	65832.7	67569.3	70964.5	64882	64368.3	0.0183179	0.14326	-	-	15.5	12	-
246	Insulin-like growth factor 2 mRNA-binding protein 3	IGF2BP3	371288	344798	367180	372807	320972	339152	354521	380427	-0.0638342	0.548063	-	-	46.6	24	-
249	RNA 3-terminal phosphate cyclase	RTCA	69976.7	80108.4	65601.1	74972.1	84006.8	94546.3	69141.4	67851	0.108637	0.48	-	-	30.1	10	-
250	Phosphatidylinositol 4-phosphate 3-kinase C2 domain-containing subunit alpha	PIK3C2A	138691	149564	155085	144557	143363	150668	156114	179316	0.0947038	0.694871	-	-	13.5	23	-
251	Interferon-related developmental regulator 1	IFRD1	32032	28465.4	30615.8	30277	30980.9	29386.5	32625.1	33263.2	0.0563062	0.423317	-	-	21.3	8	-
252	Phosphatidylinositol 3-kinase regulatory subunit beta	PIK3R2	71275.4	73044.5	72283.5	76845.5	79226.7	75476.3	73527.9	66054.5	0.00153786	0.00858561	-	-	26.5	15	-
253	Golgi integral membrane protein 4	GOLIM4	269434	239192	310526	243296	246694	259642	350350	374420	0.196793	0.752128	-	-	38.5	27	-
254	Beta-mannosidase	MANBA	24098.7	24069.6	21558.3	23621.2	25626	25204.7	23370.7	21467.9	0.0334212	0.188092	-	-	21.4	17	-
255	TNF receptor-associated factor 5	TRAF5	31552	33951.2	32795.1	36221.2	31954.7	35407.1	33255	31842	-0.0217338	0.135812	-	-	17.8	8	-
256	Agrin;Agrin N-terminal 110 kDa subunit;Agrin C-terminal 110 kDa subunit;Agrin C-terminal 90 kDa fragment;Agrin C-terminal 22 kDa fragment	AGRN	289344	265408	271159	277704	285353	275058	270225	291852	0.0245507	0.22045	-	-	25.9	42	-
258	Procollagen-lysine,2-oxoglutarate 5-dioxygenase 2	PLOD2	468637	490868	436820	469530	490731	497155	437479	455948	0.0111617	0.0744588	-	-	3.4	3	-
259	Homeobox protein Meis1;Homeobox protein Meis2	MEIS1;MEIS2	37177.7	36864.8	33790.4	37972.4	32513.4	36701.2	31983.1	34684.4	-0.102448	0.87146	-	-	13.8	6	-
260	Exocyst complex component 5	EXOC5	259872	288465	260050	270390	277332	294464	262784	276128	0.0422229	0.3641	-	-	42.4	27	-
261	RNA polymerase II elongation factor ELL2	ELL2	49299.5	49748.1	49998.7	52722.8	46887.1	48648.6	48544.6	47053.5	-0.0778327	0.886133	-	-	21.6	13	-
263	High mobility group nucleosome-binding domain-containing protein 4	HMGN4	28273.5	28912.9	30611.8	27346.2	30296	31002.7	28226.6	35705.5	0.117034	0.825747	-	-	24.4	3	-
265	Cytochrome c oxidase subunit NDUFA4	NDUFA4	126719	109963	112803	105249	104805	89042.2	117656	102353	-0.139465	0.882637	-	-	55.6	5	-
266	26S proteasome non-ATPase regulatory subunit 14	PSMD14	172962	182691	170850	191806	177669	179590	169905	154796	-0.0758069	0.63046	-	-	31	11	-
267	Zinc finger protein 593	ZNF593	63423.4	67017.2	61421.3	68313.2	65257.1	71244.8	64026.3	75462.1	0.0832222	0.647549	-	-	53	7	-
268	Myc box-dependent-interacting protein 1	BIN1	316194	313375	306039	295801	341387	330111	306426	320447	0.075736	0.872596	-	-	49.8	24	-
269	Importin subunit alpha-4	KPNA3	65620.1	69628.9	63709.4	61589.5	67975.4	65537.3	66008.8	68745.6	0.0433105	0.375078	-	-	12.1	5	-
270	Serine/threonine-protein kinase 25	STK25	37856.1	35291.7	39496.3	37466.7	38463.3	36052.5	38167.6	30970	-0.0675952	0.411618	-	-	17.6	8	-
272	B-cell CLL/lymphoma 9 protein	BCL9	13428.8	15931.6	16756.8	15405.5	16074.9	18259.6	16311.7	16397.8	0.126864	0.855286	-	-	6.9	7	-
273	Krev interaction trapped protein 1	KRIT1	45569.7	51318.3	50693.5	49375	48651.9	49310.9	50232.7	51753.6	0.0228896	0.167622	-	-	12.1	9	-
274	von Willebrand factor A domain-containing protein 5A	VWA5A	4132.75	4233.18	5110.17	4916.08	4760.33	4606.61	4838.75	4069.84	-0.00633802	0.0224836	-	-	5.5	4	+
275	Pescadillo homolog	PES1	170950	164434	169772	167983	176760	174312	180462	184722	0.089377	1.26757	-	-	35.2	23	-
276	Receptor-binding cancer antigen expressed on SiSo cells	EBAG9	8080.17	8117.47	9383.39	9412.34	7556.48	8065.95	8387.14	8699.36	-0.0953579	0.572118	-	-	8.9	3	+
279	Membrane-associated phosphatidylinositol transfer protein 1	PITPNM1	66548.6	60930.5	65323.4	64714.7	62800.3	64247.7	65581.4	69482.5	0.0252719	0.195279	-	-	11.5	13	-
280	U3 small nucleolar ribonucleoprotein protein MPP10	MPHOSPH10	68187	66891.5	79529.2	66558.8	64463.1	68484.9	75989.3	89668.6	0.0793058	0.352365	-	-	12.6	8	-
281	Nucleolar protein 56	NOP56	438852	426050	489836	502130	425807	446172	486278	560997	0.0431141	0.201996	-	-	41.9	25	-
282	ATP-dependent RNA helicase DDX3X;ATP-dependent RNA helicase DDX3Y	DDX3X;DDX3Y	665293	633165	651475	652214	606547	617782	630145	671034	-0.0439592	0.478201	-	-	51.2	36	-
283	Ribonuclease T2	RNASET2	76211.6	67473.6	55366.5	56213.6	67839.1	63046.3	57133.8	52463.6	-0.0800195	0.311545	-	-	41	9	-
284	Podocalyxin	PODXL	194283	196492	205215	212609	164840	185862	202012	212663	-0.0849152	0.553973	-	-	25.9	14	-
285	Protein CYR61	CYR61	279107	204511	235687	211867	205792	195967	218259	235133	-0.115429	0.605005	-	-	49.9	19	-
286	Pirin	PIR	231896	264348	222967	218962	253987	242994	217495	203159	-0.0335369	0.163053	-	-	69	20	-
288	Importin subunit alpha-3	KPNA4	187352	187522	191882	190071	189710	186699	188169	179391	-0.0249808	0.26028	-	-	18.6	9	-
289	E3 ubiquitin-protein ligase TRIM38	TRIM38	21957.4	22116.3	21036.5	20273.5	22990.5	21650.2	20890.4	19694.9	-0.00405515	0.0219142	-	-	12.9	5	-
290	Nuclear factor 1 B-type	NFIB	68749.1	61480	65729.6	65857.7	61561.9	67101.5	59416.7	58259.9	-0.0888997	0.786494	-	-	16	6	-
292	Serine/threonine-protein phosphatase 6 catalytic subunit;Serine/threonine-protein phosphatase 6 catalytic subunit, N-terminally processed	PPP6C	147441	138347	125049	127808	145970	145119	119415	122372	-0.0186824	0.084916	-	-	40	12	-
294	Cocaine esterase	CES2	9000.59	10566.6	9593.62	11279.3	10646.2	11481.8	10053.4	9551.42	0.0474317	0.217821	-	-	10.2	5	-
295	Phosphatidylinositol 4-phosphate 3-kinase C2 domain-containing subunit beta	PIK3C2B	82783.4	81559.8	88521.4	84175.2	83554.3	83553.9	83991.5	79230.2	-0.0287268	0.254332	-	-	12.7	17	-
296	Lysosomal alpha-mannosidase;Lysosomal alpha-mannosidase A peptide;Lysosomal alpha-mannosidase B peptide;Lysosomal alpha-mannosidase C peptide;Lysosomal alpha-mannosidase D peptide;Lysosomal alpha-mannosidase E peptide	MAN2B1	159015	172493	155570	155413	152708	146384	149162	147202	-0.10854	1.34846	-	-	24.9	21	-
297	Ubiquitin-conjugating enzyme E2 C	UBE2C	96426.3	94697.5	76639.2	71986.9	92806.4	80506.9	81291.5	66883.6	-0.0776194	0.286296	-	-	50.8	9	-
298	Acetyl-CoA carboxylase 2;Biotin carboxylase	ACACB	14907.5	17032.5	14837.4	18894.3	15005.1	17315.9	14773.7	17947.7	-0.0117837	0.0428762	-	-	1.7	3	-
299	Pyridoxal kinase	PDXK	135451	130189	107149	111790	150465	134178	115227	128175	0.124344	0.6648	-	-	39.1	13	-
300	Acyl-CoA desaturase	SCD	83788.5	73798.9	78821.6	88123.8	64466.1	72029.2	83122.1	88154.1	-0.0840229	0.395395	-	-	21.2	8	-
301	Lipid phosphate phosphohydrolase 1	PPAP2A	2448.36	2021.74	2358.85	2749.87	2551.19	2424.41	2112.81	2750.98	0.0407623	0.130377	-	-	12	3	+
302	Lipid phosphate phosphohydrolase 3	PPAP2B	14622.2	15005.9	18122.8	16498.4	13551.4	14819.3	16764.8	19141.5	-0.00644084	0.0202576	-	-	13.5	5	-
303	AT-rich interactive domain-containing protein 1A	ARID1A	173137	158999	175624	177763	154061	159359	178943	170542	-0.0494906	0.374166	-	-	15	26	-
307	C2 domain-containing protein 2-like	C2CD2L	7210.33	6003.06	6654.7	7838.46	6130.63	5986.14	6863.93	6814.17	-0.0988678	0.492191	-	-	5.4	3	+
308	Transmembrane protein 194A	TMEM194A	37607.8	30006.9	32755.6	34265.2	29004	32117.1	32768.4	36833.9	-0.0429702	0.200544	-	-	11.1	4	-
309	Thioredoxin domain-containing protein 9	TXNDC9	165356	155346	173578	157137	174487	156432	171948	160663	0.0265005	0.194069	-	-	47.8	11	-
312	TRAF-type zinc finger domain-containing protein 1	TRAFD1	45221.7	50600.5	48200.9	41166.6	52298.6	49414.9	43838.8	49281.3	0.0745668	0.454897	-	-	19.4	11	-
313	Cytochrome c oxidase subunit 7A-related protein, mitochondrial	COX7A2L	95300.2	83239.9	101565	95018.8	82207.7	77425.9	99478.4	98929.4	-0.0723563	0.346815	-	-	41.2	6	-
315	Ubiquitin domain-containing protein UBFD1	UBFD1	267736	303702	262333	289960	294152	302127	265822	256403	-0.00753341	0.0395407	-	-	43	10	-
317	Citron Rho-interacting kinase	CIT	464825	462127	494037	458988	463456	451099	488243	444825	-0.0253336	0.229865	-	-	25.6	52	-
318	Coatomer subunit epsilon	COPE	105463	99201.2	95744.4	98481.5	104533	102653	94964.1	93321.9	-0.0132181	0.0893839	-	-	39.9	10	-
320	Cdc42 effector protein 2	CDC42EP2	9387.88	9614	9903.47	10997.2	9140.84	8832.45	9319.61	8111.15	-0.171904	1.33492	-	-	27.6	3	-
321	AP-3 complex subunit delta-1	AP3D1	315649	331304	302461	319812	349529	350952	320029	343948	0.104156	1.28865	-	-	30.4	31	-
322	Copper chaperone for superoxide dismutase	CCS	76419.3	70188.3	65836.4	71781.1	71471.6	64109.8	63381.8	59358.3	-0.139055	1.18413	-	-	38.3	9	-
323	Actin-binding LIM protein 1	ABLIM1	61096.5	62639.3	62703.2	63594.6	70566.5	68532.3	70247.7	78653.1	0.202031	2.46166	-	-	26.2	17	-
324	Segment polarity protein dishevelled homolog DVL-1;Putative segment polarity protein dishevelled homolog DVL1P1	DVL1;DVL1P1	78062.2	85932.8	77254	83759.4	84286.7	83386.6	78139.2	78069.6	-0.00444121	0.0285234	-	-	20.4	10	-
325	Segment polarity protein dishevelled homolog DVL-2	DVL2	47776.6	51968.7	55031.5	51610	54739.2	52481.1	50256.7	44561.9	-0.0330889	0.184249	-	-	16.2	8	-
326	Chromodomain-helicase-DNA-binding protein 1	CHD1	51114.2	45371.2	50545.3	47063.8	44676.8	42617.8	48372.9	47862.2	-0.0809052	0.652474	-	-	8	12	-
327	Chromodomain-helicase-DNA-binding protein 2	CHD2	15014.5	14753.5	15235.7	16094	13191.8	13388.4	15081.8	14090.6	-0.133304	1.17897	-	-	3.1	5	-
328	Golgi SNAP receptor complex member 2	GOSR2	46239.8	54514.1	53188.2	74586.5	45703.2	41199.4	50389.8	46238.3	-0.297161	1.41429	+	-	32.3	6	-
329	Torsin-1A	TOR1A	80488.8	86227.8	72234.1	88750.7	82364.3	86217.8	78521.1	83933.5	0.0182383	0.100946	-	-	27.4	8	-
330	Torsin-1B	TOR1B	38292.7	39218.1	32829.7	39113.4	43244.4	39044.1	38340.1	36260	0.0708992	0.432399	-	-	17.9	5	-
333	Disintegrin and metalloproteinase domain-containing protein 10	ADAM10	166049	133981	142434	146856	133090	129895	140065	157381	-0.0720562	0.427404	-	-	37.2	22	-
335	Etoposide-induced protein 2.4 homolog	EI24	23005.9	18746.2	19061.7	22186.6	16044.5	17406.3	20885.2	22500.8	-0.118705	0.495996	-	-	10	4	-
336	Prostaglandin E synthase	PTGES	59864.2	54163.6	77063.3	71861.5	46121.4	45921.4	65282.8	61306.1	-0.270736	1.09303	-	-	19.1	4	-
337	Histone-lysine N-methyltransferase 2D	KMT2D	59596.6	64784.7	70438.2	67235.9	59331.4	65832.3	66443.1	68095.6	-0.0123002	0.0681597	-	-	4.8	22	-
338	Integrin beta-1-binding protein 1	ITGB1BP1	28164.6	29494	28946.4	27996.1	33424.5	32690.1	30268.4	34291.8	0.188131	2.1649	-	-	41.3	5	-
340	tRNA (cytosine(38)-C(5))-methyltransferase	TRDMT1	18953.9	21933.2	20300.1	20833.5	24687.6	23054	20612.3	19853.7	0.101426	0.630966	-	-	10	4	-
341	Apoptotic protease-activating factor 1	APAF1	62320.4	74059.3	67893.2	70399.8	70838.3	71727.4	67987.1	67118.5	0.0179507	0.113702	-	-	9.1	10	-
342	Serine/threonine-protein kinase RIO3	RIOK3	72374.7	71758.5	68728.3	70038.2	74945.6	76331.9	68528.6	69224	0.0296068	0.23373	-	-	18.9	8	-
343	Inositol monophosphatase 2	IMPA2	87161.2	104815	97157.8	84805.3	114422	112441	103169	114799	0.254357	2.31114	+	-	23.4	7	-
344	Dual specificity mitogen-activated protein kinase kinase 7	MAP2K7	57015.9	64514.4	55693.7	61687.7	58381.8	60155.2	54401.2	55444.4	-0.063648	0.489166	-	-	17.9	8	-
345	Acyl-coenzyme A thioesterase 8	ACOT8	46705.9	50880.7	47313.3	47574.7	48721.6	49165.1	47584.2	51701	0.0349268	0.290037	-	-	35.4	11	-
346	CDP-diacylglycerol--inositol 3-phosphatidyltransferase	CDIPT	10144.7	10699.3	12721.3	9977.4	8870.72	11389.1	14659.6	14038.1	0.148434	0.466446	-	-	14.1	3	-
348	Protein arginine N-methyltransferase 5;Protein arginine N-methyltransferase 5, N-terminally processed	PRMT5	582268	705239	685969	594914	745941	743213	689466	674241	0.15524	1.33044	-	-	40.8	29	-
350	Serine/threonine-protein kinase Chk1	CHEK1	84687.5	88078.2	86230.4	84778.1	91627.6	87426	87025.4	87325	0.0397133	0.416634	-	-	31.9	14	-
351	Tumor necrosis factor receptor superfamily member 10B	TNFRSF10B	8995.42	9412.73	10565.7	9237.95	9735.83	9316.52	10578.6	10421.3	0.0687378	0.415585	-	-	10.9	4	-
352	Fucose-1-phosphate guanylyltransferase	FPGT	5765.64	6004.05	5275.33	5637.66	6575.41	6415.84	5879.71	4740.42	0.0479261	0.178817	-	-	12.4	3	+
353	Tripeptidyl-peptidase 1	TPP1	81721.9	95542	93882.4	92928.1	95725.8	95726.2	91453.9	91150.9	0.0413247	0.31005	-	-	28.6	12	-
354	Guanine nucleotide-binding protein subunit beta-5	GNB5	9000.87	11485.4	10681.3	10402.5	12845.3	11799.4	10158.1	10968.3	0.138996	0.758224	-	-	16.3	4	-
355	Transcription elongation regulator 1	TCERG1	517806	508055	517600	492664	506227	498037	508386	493478	-0.0212217	0.231196	-	-	31.3	42	-
356	Kinetochore protein NDC80 homolog	NDC80	422109	429000	405865	401729	426787	437446	414315	416970	0.0318698	0.338589	-	-	55	39	-
358	Neuropilin-1	NRP1	13270	15100	14176.2	13904	14328.3	15308.6	14259.6	12752	0.00354694	0.0167804	-	-	6.4	5	-
360	Protein unc-13 homolog B	UNC13B	112773	124536	119168	125843	132231	127939	125166	122758	0.0758936	0.789846	-	-	13.7	19	-
361	DNA-directed RNA polymerase III subunit RPC1	POLR3A	340755	344165	339980	349287	338811	344261	334962	334091	-0.0233687	0.264947	-	-	35.4	49	-
364	Proteasome subunit alpha type-7	PSMA7	492986	548735	440171	496958	530138	574269	459389	485455	0.0495764	0.259526	-	-	25.4	7	-
366	Secretory carrier-associated membrane protein 3	SCAMP3	132193	125170	146081	120201	134565	123317	143068	133173	0.0304823	0.176975	-	-	32.6	13	-
367	Phytanoyl-CoA dioxygenase, peroxisomal	PHYH	89046	92236.3	93883.3	87923.2	94674.3	91144.4	88021	87418.3	-0.00752217	0.0565621	-	-	30.8	11	-
368	5-oxoprolinase	OPLAH	66044.7	74143.5	66843.5	72395.4	75680	75694.5	68478	70248.3	0.0544388	0.425943	-	-	19.8	20	-
370	[3-methyl-2-oxobutanoate dehydrogenase [lipoamide]] kinase, mitochondrial	BCKDK	16010.4	16438.5	15657.8	17773.1	16054.7	17855	15602.8	18046.3	0.0350408	0.197815	-	-	14.3	4	-
371	Interferon-induced protein with tetratricopeptide repeats 3	IFIT3	201021	188690	187899	185338	207206	199210	179569	175690	-0.00513675	0.029676	-	-	42.2	16	-
372	Microsomal glutathione S-transferase 3	MGST3	27191.7	36882.6	41256.6	29095.3	38084.5	48841.9	43931.5	83671.8	0.62645	1.79227	+	-	30.9	5	-
373	Gem-associated protein 2	GEMIN2	20026.4	18579.9	21275.7	19186.8	17607.3	18938.9	19434.8	17770.7	-0.0998262	0.817678	-	-	24.5	4	-
374	Tax1-binding protein 3	TAX1BP3	45152.5	42077.3	44456.9	43754.7	45896.1	43461	42352.4	38094.1	-0.0498974	0.349227	-	-	51.6	5	-
375	PDZ domain-containing protein GIPC1	GIPC1	212919	219094	213241	237006	215086	212309	208166	217103	-0.0480176	0.480375	-	-	44.1	15	-
376	Inhibitor of nuclear factor kappa-B kinase subunit beta	IKBKB	177254	191373	163427	190165	200054	204262	176969	173738	0.0632801	0.406101	-	-	32.1	22	-
377	Mitochondrial import inner membrane translocase subunit Tim23;Putative mitochondrial import inner membrane translocase subunit Tim23B	TIMM23;TIMM23B	46657.9	42110	44724.8	50071.9	36806.6	41192.6	47607.4	51363.2	-0.0617726	0.260095	-	-	27.8	4	-
378	Histone acetyltransferase type B catalytic subunit	HAT1	303447	313771	280668	311066	318881	313406	287956	300175	0.0138665	0.10017	-	-	37.5	14	-
380	Peripheral plasma membrane protein CASK	CASK	238449	211797	226129	241165	201186	200883	222773	228387	-0.105399	0.943657	-	-	36	30	-
381	Phospholipase D2	PLD2	10356.1	10305.2	10044.8	11204.1	9805.33	10159.8	9772.76	9450.39	-0.0961363	0.792241	-	-	11	8	-
382	Cytochrome b-c1 complex subunit 8	UQCRQ	58241.6	59324.7	74392.7	64797.2	60310.3	58933.5	74087.4	68269.4	0.027546	0.110708	-	-	67.1	8	-
383	Myosin regulatory light chain 12A;Myosin regulatory light chain 12B	MYL12A;MYL12B	415103	437445	409176	447013	424090	476845	389760	427470	0.00517367	0.0294209	-	-	18.1	4	-
385	Hepatocyte growth factor-regulated tyrosine kinase substrate	HGS	363627	359886	310437	338557	349782	368244	311300	346908	0.00406954	0.0215006	-	-	30.4	26	-
386	Aurora kinase A	AURKA	73323.5	74380.1	73917.3	76074.4	74445.6	78014.8	72973.5	81382.8	0.0423788	0.385633	-	-	38.5	15	-
387	Ras-related protein Rab-7L1	RAB29	50947.1	44891	48253.2	50384.4	43691.9	43502.8	50271.3	46246.9	-0.0828652	0.642439	-	-	43.3	8	-
388	Calmegin	CLGN	73404.7	67867.7	70519.3	74027.5	67522.9	66553.3	74726.8	77475.4	0.000144059	0.000789456	-	-	27.5	16	-
389	Down syndrome critical region protein 3	DSCR3	33245.7	27262.5	27502.4	30132.8	32997.2	31275.1	28509	29542.4	0.0526455	0.294313	-	-	25.9	7	-
390	Protein phosphatase 1 regulatory subunit 12A	PPP1R12A	743776	723515	764080	739721	737051	718902	766716	746931	-0.000842228	0.00736593	-	-	35.3	44	-
391	Very long-chain acyl-CoA synthetase	SLC27A2	162080	161781	148720	162090	153718	160795	154861	170403	0.0113203	0.0810011	-	-	35.6	21	-
392	Cyclin-G-associated kinase	GAK	243433	246706	253468	238521	257594	250363	266234	284108	0.106504	1.27191	-	-	25.1	32	-
395	Heterogeneous nuclear ribonucleoprotein D-like	HNRNPDL	229976	200580	211076	208555	191276	184653	215624	217178	-0.0739962	0.540165	-	-	12.1	4	-
397	Exportin-1	XPO1	518147	528558	485725	505526	544987	554898	494783	510253	0.0457764	0.423406	-	-	39	39	-
398	TATA-binding protein-associated factor 172	BTAF1	128907	132001	115600	135237	131413	129940	114892	123101	-0.0348548	0.225772	-	-	17.8	29	-
399	Rho guanine nucleotide exchange factor 10	ARHGEF10	182746	191502	175871	185756	204711	207088	182736	181021	0.0736588	0.643785	-	-	25.5	32	-
400	Zinc finger protein 609	ZNF609	85983.4	82513.2	87109.1	90003.5	81524.9	82846.4	87094.1	82989.6	-0.0470758	0.463562	-	-	16.2	17	-
401	Spectrin beta chain, non-erythrocytic 2	SPTBN2	459490	471314	484697	480261	463588	457157	488149	489606	0.00171227	0.0140465	-	-	36	74	-
402	Microtubule-associated serine/threonine-protein kinase 4	MAST4	9566.94	11642.8	11210.1	10827.9	11376.5	11703.3	10913.4	11116.3	0.0641585	0.39318	-	-	3.2	6	-
403	Protein transport protein Sec16A	SEC16A	372377	374717	399173	391813	368005	382078	369240	373562	-0.042562	0.490135	-	-	24.1	49	-
404	Plexin-B2	PLXNB2	453574	407962	443037	437160	412645	390882	442765	437564	-0.0494238	0.427536	-	-	30.3	49	-
405	Protein KHNYN	KHNYN	49131.5	50463.9	51630.5	55996.3	48042.7	50730.5	49584.7	53217.7	-0.0391212	0.290547	-	-	17.4	10	-
406	Tectonin beta-propeller repeat-containing protein 2	TECPR2	9507.87	11061.6	11140.9	10515.5	10654.3	10425.4	10576.9	10374.1	-0.00392626	0.0197446	-	-	3.3	3	-
407	U2 snRNP-associated SURP motif-containing protein	U2SURP	448506	388201	506807	423504	376663	352319	489222	438947	-0.0977633	0.419844	-	-	28.5	31	-
408	Histone-lysine N-methyltransferase SETD1A	SETD1A	89745.6	92962	100972	91822.6	87400	87847.6	99143.7	91122	-0.0393143	0.289299	-	-	12.5	18	-
409	TPR and ankyrin repeat-containing protein 1	TRANK1	9710.93	10581.5	10351.2	12148.6	9165.18	10183.4	10586.4	10394.5	-0.0828333	0.463971	-	-	1.3	3	-
411	Synaptojanin-2	SYNJ2	249405	258963	250542	250287	266332	263180	248615	237021	0.00708292	0.0529744	-	-	26.1	33	-
412	Synemin	SYNM	218724	229628	261987	228376	226804	223238	248434	217296	-0.0341907	0.217188	-	-	20.6	30	-
414	Kinesin-like protein KIF3B;Kinesin-like protein KIF3B, N-terminally processed	KIF3B	147145	156653	155757	149301	158264	163168	146476	145164	0.00867588	0.0599796	-	-	24	17	-
415	Phosphoribosylformylglycinamidine synthase	PFAS	702074	687003	692097	610273	773306	686985	670499	636808	0.0387608	0.243334	-	-	43	54	-
416	Serine/threonine-protein kinase DCLK1	DCLK1	15637.5	16536.5	18276	18685.3	16930.5	16249	15397.7	13389.2	-0.159693	1.00499	-	-	5.1	3	-
417	Centrosomal protein of 290 kDa	CEP290	44558.1	44450.4	46021.5	49962.2	43097.9	43438.4	44793.2	41865.4	-0.093851	0.933698	-	-	4.5	11	-
419	Serine/threonine-protein phosphatase 6 regulatory ankyrin repeat subunit A	ANKRD28	105832	103676	109877	103920	115564	106063	111005	106208	0.0514751	0.517793	-	-	17.4	15	-
422	Mitochondrial ribonuclease P protein 3	KIAA0391	137786	128773	142227	137044	132151	124978	139678	136627	-0.0334728	0.273603	-	-	29.3	20	-
423	Inhibitor of nuclear factor kappa-B kinase subunit alpha	CHUK	128990	140248	136692	158725	141373	159461	131980	135897	0.0107139	0.0503864	-	-	21.6	15	-
424	U6 snRNA-associated Sm-like protein LSm1	LSM1	8799.37	8980.87	7355.45	8151.71	10588.6	9725.54	7850.31	6023.24	0.00983409	0.021787	-	-	48.9	5	+
425	Niemann-Pick C1 protein	NPC1	92091.9	70204.1	88450.3	75778.7	62360.9	63426.1	82901.6	78780.7	-0.186582	0.891085	-	-	7	8	-
426	1-acyl-sn-glycerol-3-phosphate acyltransferase beta	AGPAT2	14375.8	13324.8	12752	13968.8	13165.6	12217.5	14214.1	14492.9	-0.0105733	0.0512546	-	-	12.9	3	-
427	Sphingolipid delta(4)-desaturase DES1	DEGS1	20369.8	19017.5	18852.2	19055.2	19076.1	20336.9	18765.4	17653.8	-0.0286892	0.184648	-	-	15.8	4	-
428	Secretory carrier-associated membrane protein 1	SCAMP1	67412.6	77869.9	84538.3	69672.5	77094.2	75075.1	87034	78631.7	0.0893418	0.557185	-	-	38.8	12	-
429	Secretory carrier-associated membrane protein 2	SCAMP2	38417.3	38101.4	46692.6	37619.3	39226	43996.7	42792.6	48505.8	0.119615	0.720421	-	-	14	4	-
430	Actin-related protein 2/3 complex subunit 1B	ARPC1B	281443	314117	266830	295529	303981	320414	273864	286489	0.0331218	0.210051	-	-	39	16	-
431	Actin-related protein 2/3 complex subunit 2	ARPC2	489239	474690	440369	448466	509005	475297	459870	466706	0.0447536	0.405388	-	-	52.3	20	-
432	Actin-related protein 2/3 complex subunit 3	ARPC3	194099	179196	189332	187072	208954	189457	183363	157639	-0.0266173	0.135093	-	-	36.5	9	-
434	Zinc finger and BTB domain-containing protein 7B	ZBTB7B	15028.4	11577.4	12886.4	13179.9	12529.2	12827.8	13835.7	14842.5	0.0398764	0.177827	-	-	8.2	4	-
435	DNA-directed RNA polymerases I and III subunit RPAC1	POLR1C	99896.8	95878.6	94135.4	97609	98259.4	95908.2	94037.2	94420.2	-0.0182059	0.164536	-	-	30.3	10	-
437	Transcription intermediary factor 1-alpha	TRIM24	77022.9	82972.6	84935.6	80553.7	75669.9	77112.9	86278.7	86609.6	-0.00100511	0.00563178	-	-	23	21	-
438	Axin-1	AXIN1	18881.9	20202.6	18634.7	19654.9	20088.3	18917.4	17007.7	17763.2	-0.070821	0.504688	-	-	6.5	4	-
439	Membrane-associated progesterone receptor component 2	PGRMC2	286030	232598	266554	250527	219419	217090	272096	251533	-0.111637	0.667516	-	-	60.3	17	-
441	Centrin-3	CETN3	35737.8	35864.9	34842	34288.2	37665.2	36955.5	35664.1	34637.2	0.0418127	0.368063	-	-	29.9	4	-
442	Ral guanine nucleotide dissociation stimulator-like 2	RGL2	22433.6	23719.2	23705.1	24674.4	25235.1	24808	22781.1	22718.6	0.0145037	0.0887049	-	-	13	8	-
445	NF-kappa-B-repressing factor	NKRF	228693	234786	280549	250788	229521	221724	289226	306579	0.064092	0.248812	-	-	36.4	28	-
446	Dihydroxyacetone phosphate acyltransferase	GNPAT	125529	115091	105815	119961	114654	112023	113021	117760	-0.0253434	0.177343	-	-	17.6	11	-
447	Laminin subunit alpha-5	LAMA5	201058	189452	198890	200060	196660	194836	202458	210153	0.0262953	0.247965	-	-	15.6	48	-
450	Protein CASC3	CASC3	44614.4	46810.7	51671	42475.8	55474.6	56035.6	59064	69867.5	0.371182	2.9073	+	-	20.2	13	-
451	28S ribosomal protein S12, mitochondrial	MRPS12	95134.1	83653.7	90116.7	83431.3	78310.5	78827.4	88072.4	87961.1	-0.0808291	0.632454	-	-	46.4	7	-
453	Chloride intracellular channel protein 2	CLIC2	52358.4	45405.8	45007.4	48141	49971.1	45148.4	45510.7	52170.8	0.0141225	0.0745957	-	-	73.3	15	-
454	Peroxisomal acyl-coenzyme A oxidase 3	ACOX3	102454	103052	103937	106430	108250	103976	105546	103631	0.0189939	0.180104	-	-	37.6	20	-
455	Protein RER1	RER1	87218.4	75999.8	87882	92822.5	64839.9	70103.3	83970.1	87489.1	-0.173832	0.965372	-	-	31.6	6	-
456	Surfeit locus protein 4	SURF4	39276.6	37319.2	45206.1	41969	35733.8	35957.5	42237.4	39569	-0.0932403	0.59906	-	-	16.4	4	-
457	Ataxin-7	ATXN7	8056.08	9471.53	10370	7556.24	10612.9	11871.7	10745.1	11499.2	0.345147	2.2104	+	-	4.9	4	-
458	Serine palmitoyltransferase 1	SPTLC1	128935	119566	115303	129793	117645	116050	117536	128496	-0.0405222	0.312742	-	-	30.2	15	-
459	Serine palmitoyltransferase 2	SPTLC2	184352	182898	163971	175318	183841	187784	177132	174200	0.0340459	0.284252	-	-	33.5	16	-
460	Fanconi anemia group G protein	FANCG	51300.6	56304.1	54875.3	59790.2	55412.9	54034.1	55759.8	58079.7	0.00826715	0.0518441	-	-	18.5	11	-
464	Phosphomannomutase 2	PMM2	364615	392607	358433	353791	412079	403416	350196	339990	0.0311967	0.181484	-	-	58.5	15	-
467	Transmembrane 9 superfamily member 1	TM9SF1	114360	101181	118654	110599	93181.2	111980	113957	110230	-0.0530665	0.310767	-	-	15.5	8	-
468	Type II inositol 3,4-bisphosphate 4-phosphatase	INPP4B	45156.2	50621.3	47829.2	54964	46021.4	50018.4	48883.6	46360.6	-0.0510086	0.337502	-	-	12.4	10	-
469	E3 ubiquitin-protein ligase Midline-1	MID1	137177	131664	139894	142697	136565	142564	141112	142816	0.0304996	0.296093	-	-	20.2	16	-
470	High mobility group protein B3	HMGB3	168273	188522	152268	178118	165042	203053	136486	141228	-0.10338	0.404235	-	-	39.5	11	-
471	Protein phosphatase 1G	PPM1G	363968	399230	386740	354574	426393	406479	380423	382314	0.0848108	0.821054	-	-	51.5	26	-
472	Phosphatidylinositol 3,4,5-trisphosphate 5-phosphatase 2	INPPL1	502355	534538	516196	538993	544755	531864	500568	502219	-0.00915909	0.0739337	-	-	45.6	54	-
475	Eukaryotic translation initiation factor 3 subunit D	EIF3D	395526	370183	354163	379881	362561	374121	357079	375943	-0.0283716	0.261763	-	-	55.9	27	-
476	Eukaryotic translation initiation factor 3 subunit H	EIF3H	472329	453543	483343	441549	445778	440882	470306	424145	-0.0554434	0.571191	-	-	37.8	15	-
477	Histone deacetylase 3	HDAC3	85659.5	79473.8	79350.3	81609.1	81016.7	81137.5	83055.2	82260.2	0.00669933	0.0527357	-	-	25.9	8	-
478	Nuclear valosin-containing protein-like	NVL	73798.8	68918.1	79596.5	75611.5	62491.2	65031	78796.6	85355.7	-0.0408474	0.166613	-	-	24.4	19	-
479	Branched-chain-amino-acid aminotransferase, mitochondrial	BCAT2	129193	142040	131750	154964	130454	136619	127526	132358	-0.0791565	0.650395	-	-	38.8	13	-
480	Baculoviral IAP repeat-containing protein 5	BIRC5	12870.4	11254.7	11414.7	11113.2	11319	10438.1	12519.1	11333	-0.0331178	0.169284	-	-	25.6	3	-
482	Importin-8	IPO8	217368	247904	193918	225367	227329	258716	204793	229052	0.0570868	0.290401	-	-	23.1	24	-
483	Syntaxin-7	STX7	105223	88234.6	113208	89683.8	84863.5	78214.8	104422	96969.7	-0.121998	0.56977	-	-	48.5	10	-
484	Trinucleotide repeat-containing gene 18 protein	TNRC18	32718.7	43315.9	44366	56836.4	29333.4	32582.7	40058.3	44471.8	-0.26741	0.864169	-	-	1.9	5	-
485	Monocarboxylate transporter 4	SLC16A3	123572	121625	137146	133617	95911.7	105186	129414	139855	-0.148242	0.704348	-	-	20	10	-
487	Canalicular multispecific organic anion transporter 2	ABCC3	17119.9	15795	17760	19220.3	15092	14370.6	16674.7	16125.3	-0.165628	1.2615	-	-	7.3	8	-
488	Multidrug resistance-associated protein 4	ABCC4	139780	124883	140220	142373	121716	120446	142699	134782	-0.0763983	0.54932	-	-	18.6	22	-
489	DNA-directed RNA polymerase I subunit RPA34	CD3EAP	80864.5	70067.5	80554.2	80751.2	68278.5	71443.8	74804.1	74643.8	-0.109079	0.992447	-	-	32	8	-
491	Prolyl 4-hydroxylase subunit alpha-2	P4HA2	421075	412635	404639	396599	441485	425285	406599	408293	0.040187	0.425437	-	-	53.8	27	-
492	Synaptobrevin homolog YKT6	YKT6	150182	171206	148157	139322	180962	192926	158319	161629	0.187815	1.42547	-	-	49	11	-
493	Nucleoporin-like protein 2	NUPL2	74681.2	81039	86650.5	92254.1	78349.9	83964.2	89136.7	93896.8	0.0466541	0.255953	-	-	23.4	12	-
494	Actin-related protein 2/3 complex subunit 5	ARPC5	267118	291376	296066	278498	312486	296589	297508	308241	0.101326	1.28237	-	-	77.5	12	-
495	DNA-directed RNA polymerase II subunit RPB4	POLR2D	47736.9	42782.2	44695.1	44951.1	46592.1	42102.5	44867	44362.4	-0.0179017	0.124324	-	-	52.8	6	-
496	Circadian locomoter output cycles protein kaput;Neuronal PAS domain-containing protein 2	CLOCK;NPAS2	8543.06	9058	9592.63	9461.55	8362.8	8731.3	8407.82	8806.83	-0.0943524	0.742297	-	-	3.2	3	-
498	Transcription factor MafG;Transcription factor MafK	MAFG;MAFK	7462.12	7285.64	8150.99	7759.16	6959.57	7943.77	8432.02	9034.33	0.0731502	0.36986	-	-	14.2	3	+
499	N-glycosylase/DNA lyase;8-oxoguanine DNA glycosylase;DNA-(apurinic or apyrimidinic site) lyase	OGG1	14381.3	13989.1	11987.9	14047.1	12405.9	14029.3	12683.1	15709.2	0.00840195	0.0323341	-	-	14	4	-
500	3-phosphoinositide-dependent protein kinase 1;Putative 3-phosphoinositide-dependent protein kinase 2	PDPK1;PDPK2P	102398	127140	100666	114632	128110	132980	107469	115497	0.123293	0.718095	-	-	38.1	17	-
501	Tapasin	TAPBP	140011	123833	200600	144902	153546	163982	150260	191039	0.130053	0.460782	-	-	12.4	5	-
502	Period circadian protein homolog 1	PER1	23508	26318	31547.8	22280.7	28657.5	29748.2	30310.4	30839.1	0.218439	1.32799	-	-	7.7	8	-
503	RING finger protein 113A	RNF113A	125861	121071	121649	110975	135888	127759	115296	112375	0.0322171	0.188653	-	-	39.4	12	-
504	Intermediate conductance calcium-activated potassium channel protein 4	KCNN4	18150	17365.2	19674.5	21782.3	16376.9	17621.1	21532.3	22239.1	0.0082307	0.0261631	-	-	12.4	6	-
505	Pre-mRNA-splicing factor ATP-dependent RNA helicase DHX15	DHX15	680375	692190	652601	674877	697533	721739	669452	732301	0.0627076	0.767326	-	-	50.3	45	-
506	mRNA cap guanine-N7 methyltransferase	RNMT	303752	279763	280925	263556	284565	269362	282077	265155	-0.0335395	0.275493	-	-	33	21	-
507	Zinc finger ZZ-type and EF-hand domain-containing protein 1	ZZEF1	310056	335690	315399	328244	346438	353472	324895	319246	0.0593082	0.599323	-	-	17.9	50	-
508	Arf-GAP with SH3 domain, ANK repeat and PH domain-containing protein 2	ASAP2	53251.8	61441.4	58001.5	59360.8	61112.3	61688.9	60128.2	59525.6	0.0650961	0.590741	-	-	12.6	9	-
509	Leucine-rich repeat transmembrane protein FLRT2	FLRT2	2005.97	2371.32	2413.7	2622.19	2641.9	2719.39	2317.5	2151.83	0.0627469	0.223324	-	-	5.8	4	+
510	TELO2-interacting protein 1 homolog	TTI1	123553	131041	129328	134369	135312	136619	127835	120152	0.00330011	0.0212175	-	-	12.6	13	-
511	Plexin-B1	PLXNB1	36189.2	34942.2	38321.1	39262.8	32410.3	33699.4	36814.1	35164.9	-0.107065	0.961402	-	-	8.4	14	-
512	Ribosomal RNA-processing protein 8	RRP8	137878	140485	161104	138173	138414	142982	158019	159087	0.0516119	0.335144	-	-	51.8	19	-
513	E3 ubiquitin-protein ligase Praja-2	PJA2	14613.9	16459.3	13290.6	14297.9	16814.3	17921.7	13534.4	15049.5	0.106322	0.52218	-	-	7.8	4	-
514	Signal-induced proliferation-associated 1-like protein 1	SIPA1L1	41536.1	47924.5	47522.8	48665.6	51992.5	47411	52820.3	55133.3	0.160223	1.40771	-	-	10	16	-
516	Cytochrome b5 type B	CYB5B	46577.6	47230.4	51251	43197.8	48376.1	51986.1	56491	50942.7	0.142857	1.23487	-	-	48.7	7	-
517	U4/U6 small nuclear ribonucleoprotein Prp4	PRPF4	328820	316068	333644	335025	322235	313372	339708	339185	0.000561566	0.00430826	-	-	47.4	21	-
518	D-3-phosphoglycerate dehydrogenase	PHGDH	627025	617067	591273	627900	652217	640081	564944	568302	-0.0249842	0.177637	-	-	47.3	26	-
519	NADH dehydrogenase [ubiquinone] iron-sulfur protein 4, mitochondrial	NDUFS4	69817	83053.7	108009	79965.5	74733.5	80994	108344	132830	0.199635	0.53703	-	-	25.7	4	-
520	Disintegrin and metalloproteinase domain-containing protein 12	ADAM12	22696.7	21693.6	28878.2	27707.7	19455.9	19230.5	24422	25742.2	-0.186024	0.799888	-	-	8.3	6	-
523	Cytoplasmic dynein 1 light intermediate chain 2	DYNC1LI2	280861	310444	288960	299374	289717	310796	279915	297387	-0.0022686	0.0158181	-	-	43.9	22	-
524	26S proteasome non-ATPase regulatory subunit 3	PSMD3	665597	695448	622654	731551	676825	737177	631183	646912	-0.0123894	0.0721318	-	-	61.4	36	-
525	RNA binding protein fox-1 homolog 2;RNA binding protein fox-1 homolog 1;RNA binding protein fox-1 homolog 3	RBFOX2;RBFOX1;RBFOX3	88875.2	88094	86746.3	92047.2	81279.4	83260.1	85527.8	83629.9	-0.0922689	1.21136	-	-	18	8	-
526	Bifunctional 3-phosphoadenosine 5-phosphosulfate synthase 1;Sulfate adenylyltransferase;Adenylyl-sulfate kinase	PAPSS1	469588	499451	434142	454286	520723	526789	440560	463745	0.069227	0.486826	-	-	45.4	28	-
527	Zinc finger HIT domain-containing protein 1	ZNHIT1	7665.46	8276.76	7908.74	6841.14	8216.93	9138.06	8899.93	9239.62	0.211748	1.66224	-	-	29.9	5	+
528	Centromere/kinetochore protein zw10 homolog	ZW10	244079	247993	237229	252251	255028	256919	239243	222606	-0.0134646	0.0935915	-	-	30.2	23	-
530	U4/U6.U5 tri-snRNP-associated protein 1	SART1	319397	312632	348341	302707	303870	297177	359216	344119	0.021073	0.114062	-	-	49.6	37	-
532	Glycosylphosphatidylinositol anchor attachment 1 protein	GPAA1	89784.4	76464.1	79304.9	87811.4	71474.7	74497.6	81161.1	88451.2	-0.0806923	0.490166	-	-	15	10	-
533	Death-associated protein kinase 3	DAPK3	60606.3	60748.3	60527.8	62189.2	59650.6	57174.9	64199.7	66069.5	0.015473	0.10422	-	-	19.2	8	-
534	Transforming growth factor beta-1-induced transcript 1 protein	TGFB1I1	158997	127278	112081	98299.7	99640.3	82338.9	110996	124946	-0.242632	0.85406	-	-	32.9	13	-
536	AP-5 complex subunit zeta-1	AP5Z1	65878.5	67661.7	68149.1	76893.6	71164.5	72268.8	69798.8	68468.9	0.0183687	0.122599	-	-	17.7	12	-
537	Heat shock 70 kDa protein 12A	HSPA12A	69366.6	70353.6	74394.7	73765.3	66933.9	66868.7	73466.9	72363.4	-0.0426454	0.359069	-	-	23.7	14	-
538	Centriolar coiled-coil protein of 110 kDa	CCP110	17688.5	15080.2	17961.7	17903.7	17078	15387.8	15783.9	15747.8	-0.0982809	0.684821	-	-	4.3	4	-
539	Adenylate cyclase type 6	ADCY6	10407.8	11090.3	11681.6	12800.6	8896.58	11463.7	11030.1	11353.4	-0.108614	0.536618	-	-	6	5	-
540	CBP80/20-dependent translation initiation factor	CTIF	96841.7	108131	103285	104549	111109	104357	100792	96346.6	-0.00152935	0.00915362	-	-	22.2	12	-
541	Inositol hexakisphosphate and diphosphoinositol-pentakisphosphate kinase 2	PPIP5K2	232920	248973	241232	233308	275575	273736	249490	241301	0.119141	1.28882	-	-	26.1	33	-
542	Mitogen-activated protein kinase kinase kinase 7	MAP3K7	90757.2	95825.2	92332.6	103064	94241.9	95126.1	89514.3	88539.2	-0.0550213	0.479384	-	-	35.2	19	-
544	LYR motif-containing protein 1	LYRM1	2475.87	2856.44	2091.69	2710.38	2687.06	2706.73	2579.78	3258.21	0.152148	0.633811	-	-	49.2	7	+
545	Receptor-interacting serine/threonine-protein kinase 2	RIPK2	51452.9	55566.5	51982.4	52929.6	52115.7	54148.2	49504.1	49482.9	-0.0466141	0.4056	-	-	25.4	10	-
546	WD repeat-containing protein 62	WDR62	54429.6	59883	64117.6	63442	61350.7	60356.4	62856.5	60078	0.0191973	0.122943	-	-	9.4	14	-
547	Heterogeneous nuclear ribonucleoprotein R	HNRNPR	385511	358877	381877	383987	331791	340294	377428	427352	-0.0389364	0.214056	-	-	34.8	23	-
548	U4/U6 small nuclear ribonucleoprotein Prp3	PRPF3	483211	468958	528610	498254	469760	461396	518917	479673	-0.0364287	0.296932	-	-	49	31	-
549	Thioredoxin-like protein 1	TXNL1	344733	353105	338794	333207	361257	362627	333366	307823	-0.00792051	0.0496491	-	-	61.9	19	-
550	Tumor protein D54	TPD52L2	358301	402111	398096	370749	438162	404535	374295	322764	0.00251444	0.0101627	-	-	85	21	-
551	ER membrane protein complex subunit 8	EMC8	76673.1	76171	87918.5	85139.6	65718.7	67714.1	87737.7	96202.8	-0.0547312	0.187104	-	-	53.8	10	-
552	ERI1 exoribonuclease 3	ERI3	53300.8	51774.7	48042.7	56423.7	50363.1	50544	48269.9	51100.4	-0.0631642	0.524267	-	-	60.9	8	-
553	52 kDa repressor of the inhibitor of the protein kinase	PRKRIR	28626.1	30145.5	29066	29306.3	29554.6	31589.3	30209.1	30742.6	0.0595563	0.582835	-	-	8.8	6	-
554	Synaptojanin-1	SYNJ1	120203	125754	127421	133774	123897	127725	121329	119487	-0.0418775	0.39254	-	-	16.5	23	-
555	Acidic fibroblast growth factor intracellular-binding protein	FIBP	101771	103914	107742	115771	100457	104205	104079	99796	-0.0697061	0.687949	-	-	33.6	13	-
556	Eukaryotic translation initiation factor 4 gamma 3	EIF4G3	433138	455365	455906	458632	449526	457293	454446	455637	0.0113978	0.112785	-	-	26.2	43	-
557	Peptidyl-prolyl cis-trans isomerase H	PPIH	243636	222866	204029	194846	197115	169181	202888	176527	-0.213462	1.63302	-	-	57.1	13	-
558	Membrane-bound transcription factor site-2 protease	MBTPS2	8793.56	8617.23	10947.2	8664.74	8266.33	7199.53	10004.5	9735.59	-0.077581	0.276754	-	-	3.5	3	-
559	Serine protease HTRA2, mitochondrial	HTRA2	39895	40124	39271.9	44823.6	42626.2	42574.9	38218.2	37054.8	-0.0331917	0.197535	-	-	20.3	8	-
561	Protein Mis18-beta	OIP5	10647.8	12490.2	12124.3	12584.3	13882.8	13811.1	13529.3	16850.4	0.276776	2.01296	+	-	24	5	-
562	Aflatoxin B1 aldehyde reductase member 2	AKR7A2	203015	228182	201756	206496	251169	240101	202682	187017	0.0610457	0.291499	-	-	37	13	-
563	Band 4.1-like protein 2	EPB41L2	572761	595346	617297	557455	595940	577513	594708	603601	0.0185786	0.169304	-	-	10.8	8	-
565	Trans-Golgi network integral membrane protein 2	TGOLN2	25930	39349.8	45356.3	26939.7	40066.4	40035.3	45450.6	46737.1	0.36263	1.30955	+	-	32	15	-
566	DNA repair protein RAD51 homolog 3	RAD51C	14840.1	17186.9	16662.9	15616.5	17860.8	18837.2	16467	16013.8	0.104687	0.726792	-	-	10.1	4	-
568	Beta-1,4-glucuronyltransferase 1	B4GAT1	56731.6	59260.3	61780.1	58627.3	55717	57428.1	60339.3	64748	0.00946908	0.058386	-	-	16.6	7	-
569	Mediator of RNA polymerase II transcription subunit 7	MED7	10095.8	9771.71	10141.7	9144.54	10831.1	9140.21	9626.86	9717.46	0.00438542	0.0207202	-	-	21.9	4	-
570	WAS/WASL-interacting protein family member 1	WIPF1	73621.6	78353.1	80890.2	87673.4	86207	88620.6	78915.9	81352.8	0.0654328	0.487211	-	-	43.5	18	-
573	DNA repair protein XRCC3	XRCC3	8383.19	8696.44	8342.14	8918.85	9936.95	8850.42	8051.05	7473.92	-0.00890186	0.0346689	-	-	14.7	5	-
574	Epsilon-sarcoglycan	SGCE	7767.45	7687.89	8107.01	7814.01	7340.81	8159.19	7997.5	7685.87	-0.0097854	0.0533453	-	-	8.7	3	+
575	Carbonic anhydrase 12	CA12	13543.2	12896.2	14105	14507.9	13141.3	12609.7	13478.6	12240.4	-0.0966486	0.787895	-	-	18.7	5	-
576	A-kinase anchor protein 10, mitochondrial	AKAP10	39658.7	41271.4	37926.7	37529.4	45233.4	46305.7	36712	37006.5	0.072148	0.384384	-	-	21.1	10	-
577	Density-regulated protein	DENR	116751	122556	126432	113817	128231	126730	119690	113888	0.0263659	0.191227	-	-	36.4	7	-
578	Exportin-T	XPOT	98955.3	105716	89169.8	105688	106118	112519	92775.6	100317	0.0431888	0.243023	-	-	19.2	16	-
579	2-deoxynucleoside 5-phosphate N-hydrolase 1	DNPH1	69572.4	60722.6	67399	63944.6	69069.4	62964.9	56062.7	55849.8	-0.104777	0.699181	-	-	48.3	8	-
580	Mitochondrial import inner membrane translocase subunit TIM44	TIMM44	286473	300079	301542	289323	302425	282981	295414	279035	-0.0220776	0.204316	-	-	41.4	23	-
581	Trafficking protein particle complex subunit 3	TRAPPC3	85087.2	102953	97255.7	82680	116190	114456	103864	114049	0.290288	2.56018	+	-	37.3	6	-
582	Charged multivesicular body protein 2a	CHMP2A	107105	124378	116351	117871	120827	125611	112112	111689	0.0142183	0.0871036	-	-	31.1	10	-
583	Cytoplasmic protein NCK2	NCK2	28449.8	25934.9	29011.6	26810.1	31183	27529.6	27059.4	22520.1	-0.033409	0.141999	-	-	13.9	6	-
585	Tetraspanin-6	TSPAN6	50714.5	44921.7	53327.5	38512.6	57897	50571.1	59693.9	61775.9	0.301602	1.88167	+	-	22.4	7	-
586	Pleiotropic regulator 1	PLRG1	189548	171068	202191	171316	172719	166875	199601	188497	-0.0126636	0.0625846	-	-	45.1	18	-
587	Protein regulator of cytokinesis 1	PRC1	197385	188324	183412	198378	172315	183783	177458	190203	-0.0848743	0.9573	-	-	34.5	22	-
588	Regulator of G-protein signaling 10	RGS10	35621.5	36720.3	37436.5	36508.6	38046.1	37479.9	33989.7	30522.7	-0.0682903	0.436999	-	-	36.5	5	-
589	BUB3-interacting and GLEBS motif-containing protein ZNF207	ZNF207	132396	138476	136247	140921	133747	129488	133619	142708	-0.0230207	0.198691	-	-	15.1	8	-
590	NADH dehydrogenase [ubiquinone] 1 beta subcomplex subunit 5, mitochondrial	NDUFB5	50552	49697.6	58328.7	56414.3	47882.1	50149.5	57811	60479.1	0.00557288	0.0225674	-	-	24.9	6	-
591	NADH dehydrogenase [ubiquinone] 1 beta subcomplex subunit 3	NDUFB3	21445.1	21493.6	26802.6	27576	19539.7	23237	25717.1	28868.8	-0.00381639	0.0103739	-	-	36.7	4	-
592	NADH dehydrogenase [ubiquinone] 1 alpha subcomplex subunit 2	NDUFA2	50189.3	50909.4	58122.1	47745	48155.9	47056.2	61201.9	62379.8	0.0717495	0.299884	-	-	57.6	6	-
593	ATPase ASNA1	ASNA1	153883	149158	138421	151975	153526	162603	138357	149659	0.0245794	0.164928	-	-	46.3	13	-
594	Mitotic checkpoint serine/threonine-protein kinase BUB1	BUB1	52753.4	57688.1	56797.7	59809	57958.6	54476	55506.6	54782.6	-0.0266793	0.202312	-	-	12.4	11	-
595	Mitotic checkpoint protein BUB3	BUB3	220995	219223	232771	215649	231400	223080	243345	245548	0.0857374	0.995202	-	-	56.7	17	-
596	Lipid phosphate phosphohydrolase 2	PPAP2C	5604.58	6487.48	8296.88	4493.02	6594.6	6199.07	7571.47	7358.51	0.187202	0.567997	-	-	10.4	3	+
597	Alpha-actinin-4	ACTN4	3.14219e+06	2.99445e+06	3.13383e+06	3.13125e+06	2.86868e+06	2.93458e+06	2.90179e+06	2.99124e+06	-0.0843724	1.42344	-	-	51.8	55	-
598	Maleylacetoacetate isomerase	GSTZ1	46620	51960.8	50207.3	52264.1	49970.1	51904.7	45540.7	45251.5	-0.0625083	0.458804	-	-	36.1	10	-
599	Probable 18S rRNA (guanine-N(7))-methyltransferase	WBSCR22	42589.3	42200.1	42611.6	42417.3	42384.8	42116	40974	42101.3	-0.0192862	0.170068	-	-	27.5	6	-
602	Glutamyl-tRNA(Gln) amidotransferase subunit C, mitochondrial	GATC	19109	19128.4	15871.3	17519.2	18465.9	16082.8	17454.9	15294.1	-0.0895829	0.512939	-	-	34.6	4	-
603	HIV Tat-specific factor 1	HTATSF1	376632	365421	402741	369704	367591	367724	394798	389823	0.00543024	0.0405445	-	-	42.1	33	-
605	Adapter protein CIKS	TRAF3IP2	8787.74	10702.2	10554.8	10985.7	11039.2	10109.4	10293.7	10127	0.0233209	0.107161	-	-	7.1	4	-
606	Cytohesin-3	CYTH3	14061.1	15497	14075.4	14702.3	16754.7	18093.5	15122.2	15670.6	0.167963	1.39836	-	-	8.8	4	-
607	5-AMP-activated protein kinase subunit beta-2	PRKAB2	17692.2	18827.4	16806.3	19924.5	16854.7	16729.3	17040.3	16391.3	-0.125518	1.08769	-	-	20.2	4	-
608	AP-1 complex subunit gamma-1	AP1G1	287599	310325	278305	327157	315729	333942	307155	329371	0.0981183	0.930152	-	-	24.6	23	-
609	Syntaxin-6	STX6	63228.6	59495.9	63965.4	69278.6	53739.1	56678.7	62526.1	62368	-0.122257	1.00701	-	-	34.1	8	-
611	Synaptogyrin-2	SYNGR2	67268.6	65399.5	66978.9	71263.9	63942.8	67723.1	64764.4	66812.8	-0.0410836	0.383687	-	-	21	6	-
612	Small glutamine-rich tetratricopeptide repeat-containing protein alpha	SGTA	73109.4	62776.9	48251.3	57174.9	68193.6	57043.8	58333.6	50950.2	-0.0327792	0.100383	-	-	28.8	10	-
613	Lipoyl synthase, mitochondrial	LIAS	2554.69	2687.54	2840.18	2953.62	2471.99	3289.24	2881.11	2784.34	0.0448706	0.170576	-	-	18.3	5	+
615	Mitochondrial carnitine/acylcarnitine carrier protein	SLC25A20	144201	135040	145972	155497	115796	128572	148089	168375	-0.062935	0.260468	-	-	33.9	13	-
616	Asparagine--tRNA ligase, cytoplasmic	NARS	370531	386023	350269	350102	408574	418403	352959	350373	0.0673398	0.469024	-	-	50.2	31	-
617	Unconventional myosin-Ib	MYO1B	361864	349224	377518	383235	343711	347516	385667	437521	0.0351514	0.190219	-	-	28.6	32	-
618	Sjoegren syndrome nuclear autoantigen 1	SSNA1	32910.7	31788.9	19704.2	16699	23403.6	17988.4	23914	20033.9	-0.192813	0.434951	-	-	39.5	4	-
620	Cleavage and polyadenylation specificity factor subunit 5	NUDT21	202683	187502	203417	212943	195327	177216	206844	173964	-0.100576	0.824682	-	-	42.7	11	-
621	LanC-like protein 1	LANCL1	227410	212421	196686	204720	244310	226143	202793	205154	0.0602251	0.39505	-	-	30.6	12	-
622	Striatin	STRN	168208	174236	172935	173562	171174	180912	180161	181965	0.0516816	0.616789	-	-	38.7	25	-
623	U3 small nucleolar RNA-interacting protein 2	RRP9	80769.4	78700.6	92166.5	78463	79494.4	78444.3	83294.6	96463.5	0.0310724	0.157222	-	-	24	12	-
624	Protein SCO2 homolog, mitochondrial	SCO2	80092.8	76749.2	82525	77432.7	74650.6	79174.4	82947	82154	0.00902762	0.063335	-	-	40.6	8	-
625	A-kinase anchor protein 8	AKAP8	140647	123873	164643	129291	131544	130143	172051	173781	0.116213	0.463619	-	-	32.4	19	-
626	Putative GTP-binding protein 6	GTPBP6	101540	96380.6	102010	104150	98043.2	93021.7	98929.2	93013	-0.077282	0.881871	-	-	33.3	14	-
628	Isocitrate dehydrogenase [NAD] subunit beta, mitochondrial	IDH3B	241440	221846	211936	225429	221137	212298	216310	229631	-0.0335197	0.282142	-	-	45.5	17	-
629	Nardilysin	NRD1	487254	530241	465493	458747	565938	562142	480914	478322	0.10189	0.743171	-	-	38.5	43	-
632	EGF-like repeat and discoidin I-like domain-containing protein 3	EDIL3	247762	218332	228847	234164	224470	219509	227416	209949	-0.0753023	0.783856	-	-	37	20	-
633	Probable phospholipid-transporting ATPase IIB	ATP9B	6967.12	6694.99	6339.41	6652.75	7159.08	6701.33	6963.92	7465.45	0.0856023	0.616385	-	-	2.9	3	+
634	Putative adenosylhomocysteinase 2	AHCYL1	430517	403329	358907	383851	397159	405801	368021	407756	0.00394951	0.0226354	-	-	23.6	13	-
635	Kinesin-like protein KIF1C	KIF1C	225970	238994	242566	242053	236117	236778	238479	231959	-0.00900863	0.0796793	-	-	30	28	-
637	Exostosin-like 3	EXTL3	4242.96	5519.43	5059.17	4720.59	4797.51	6550.23	4347.41	4398.8	0.0259094	0.0687689	-	-	3.3	3	+
638	Origin recognition complex subunit 5	ORC5	102158	95628.1	91222.7	90754.7	92928.7	99111.2	85625.6	94006.2	-0.0313908	0.214633	-	-	25.1	12	-
639	NADH dehydrogenase [ubiquinone] iron-sulfur protein 5	NDUFS5	39224.9	40923.9	46800.3	48510.9	37554.1	38414.6	47997	59543.8	0.0444943	0.123912	-	-	57.5	6	-
640	Retinal rod rhodopsin-sensitive cGMP 3,5-cyclic phosphodiesterase subunit delta	PDE6D	19588	20117.4	18802.8	21266.1	21354	21615.2	19180.8	18356.3	0.0111434	0.0558408	-	-	33.3	4	-
641	Origin recognition complex subunit 4	ORC4	59795.9	57750.5	57569.6	58783	60489.1	58281.4	63187	63367.6	0.0681234	0.728635	-	-	24.4	9	-
642	Peroxisome biogenesis factor 1	PEX1	131907	139090	141683	146667	133383	137388	133971	138128	-0.0422464	0.416517	-	-	16	20	-
643	Double-strand-break repair protein rad21 homolog	RAD21	256789	240102	242793	249649	236289	226821	252296	248090	-0.0389428	0.361408	-	-	41.4	22	-
644	Aldo-keto reductase family 1 member B10	AKR1B10	45626.9	51924.2	43747.3	50873.4	37285.4	44908.8	37395.2	44138.2	-0.232976	1.73664	-	-	10.4	4	-
647	Putative pre-mRNA-splicing factor ATP-dependent RNA helicase DHX16	DHX16	216943	224935	231071	220832	219429	212841	220911	226810	-0.0224085	0.21683	-	-	38	36	-
648	Sjoegren syndrome/scleroderma autoantigen 1	SSSCA1	28017.8	26420	24700.4	25208.4	27551.4	22688.9	26379.7	24693.2	-0.0446891	0.258335	-	-	25.6	4	-
649	Protein phosphatase 1 regulatory subunit 12B	PPP1R12B	12366.4	12930.8	13826.3	13869.5	12975.6	12618.8	13975.6	13250.8	-0.00405325	0.021407	-	-	3.8	4	-
650	SH3 domain-binding protein 5	SH3BP5	83232.9	90827.5	89526.6	78326.1	97163.3	93903.2	85294.3	88155.2	0.0929975	0.762998	-	-	33.4	16	-
651	Mediator of RNA polymerase II transcription subunit 14	MED14	64338	58940.5	71658.8	67941.2	56766.6	62703.9	67578.6	69165	-0.0375402	0.193076	-	-	14	16	-
652	Protocadherin-7	PCDH7	23051.1	24801.3	25791.5	25629.5	24490.6	24102.8	27793.2	27382.2	0.0623612	0.4192	-	-	10.1	9	-
653	Phosphoribosyl pyrophosphate synthase-associated protein 2	PRPSAP2	192151	194244	209248	188107	203176	201346	186684	176613	-0.0308204	0.218712	-	-	64.8	22	-
654	SWI/SNF-related matrix-associated actin-dependent regulator of chromatin subfamily A member 5	SMARCA5	483470	443712	531328	492904	453294	438893	559117	581344	0.0507248	0.220848	-	-	25.9	30	-
655	Adenylate cyclase type 3	ADCY3	27447.4	23768.7	27706	27191.5	23275.4	23717.4	26129.9	26691.4	-0.0880646	0.606561	-	-	5.6	4	-
660	Nucleolar pre-ribosomal-associated protein 1	URB1	101890	102241	127164	122249	101977	98583.4	124299	120784	-0.0253985	0.0966802	-	-	10	20	-
661	E3 ubiquitin-protein ligase MGRN1	MGRN1	29720.8	26186.3	24525.4	29391	25129	25499.7	25238.2	30708.3	-0.0439654	0.205469	-	-	17.6	7	-
662	Signal-induced proliferation-associated 1-like protein 3	SIPA1L3	14066.6	15636.6	16012.6	17585.1	15037.4	16256.9	16706.5	16304.5	0.0261322	0.132463	-	-	3.9	6	-
663	Zinc finger C3H1 domain-containing protein	ZFC3H1	252589	239677	276991	267307	228551	232495	272877	270347	-0.0483614	0.286893	-	-	21.7	38	-
664	tRNA wybutosine-synthesizing protein 4	LCMT2	83961.1	91344.3	86303.5	89515.5	92456.9	91801	87162.7	90528.8	0.0441967	0.430421	-	-	27.1	15	-
667	Intron-binding protein aquarius	AQR	189899	195660	204850	209600	202822	198611	211779	210346	0.0424257	0.408221	-	-	25.1	37	-
670	Dynamin-like 120 kDa protein, mitochondrial;Dynamin-like 120 kDa protein, form S1	OPA1	601901	618839	610319	619928	590253	605621	608637	593025	-0.0318322	0.398527	-	-	49.4	53	-
672	Germinal-center associated nuclear protein	MCM3AP	36585.1	40958.6	45370.2	42820.6	38799.7	35847.9	43065.6	36449.9	-0.103773	0.650375	-	-	8.7	12	-
674	Kinesin-like protein KIF1B	KIF1B	425598	460018	434517	437484	493782	477083	446911	425197	0.066601	0.618692	-	-	13.4	21	-
675	Kinesin-like protein KIF1B	KIF1B	76827.2	85207.1	83094.3	80492.1	85944.4	86320.7	84882.4	86918.5	0.0805124	0.922937	-	-	7.8	8	-
676	Mitogen-activated protein kinase-binding protein 1	MAPKBP1	5680.91	5354.49	5958.49	6399.58	5343.91	5241.67	5842.55	4809.82	-0.139823	0.858034	-	-	2.2	3	+
677	E3 ubiquitin-protein ligase MARCH6	MARCH6	1458.99	1313.97	1549.86	1694.45	1531.42	1593.59	1474.02	1590.87	0.0462142	0.172246	-	-	5.8	3	+
678	Lysine-specific histone demethylase 1A	KDM1A	264321	267516	259447	248124	261776	267791	269847	267858	0.0386585	0.431416	-	-	33.6	25	-
679	TBC1 domain family member 4	TBC1D4	191865	209758	199097	196048	210641	217813	197532	201529	0.0543646	0.537142	-	-	23.9	26	-
680	PH domain leucine-rich repeat-containing protein phosphatase 1	PHLPP1	15925.5	16035.5	17133.4	16539.1	18063.9	17395	18526.8	15931.2	0.0894848	0.706846	-	-	3.5	5	-
681	Frizzled-6	FZD6	28645.5	23256.8	31274	26090.2	26805.9	26206.1	29355.2	34305.8	0.095021	0.406658	-	-	15.9	10	-
683	Fatty acid desaturase 1	FADS1	171088	154683	167638	180688	143869	148724	166679	158057	-0.126999	1.16432	-	-	29.5	14	-
684	Periplakin	PPL	873384	933372	977765	893797	924882	909240	957708	952911	0.0268389	0.247764	-	-	51.5	95	-
685	Non-syndromic hearing impairment protein 5	DFNA5	159052	162137	139271	151077	158961	159088	140863	159194	0.0159176	0.0948113	-	-	36.3	16	-
686	Ecotropic viral integration site 5 protein homolog	EVI5	77398.6	80970.7	80697.5	80566.3	80894.5	82852.1	74776.6	77825.1	-0.0157515	0.122869	-	-	15.2	12	-
687	Mannosyl-oligosaccharide 1,2-alpha-mannosidase IB	MAN1A2	18999.1	18105.7	21243	26911.5	18008.3	15889.6	20402	23314.9	-0.13272	0.438401	-	-	12.6	8	-
689	Long-chain-fatty-acid--CoA ligase 4	ACSL4	414835	354946	330234	349047	364884	364198	347295	376029	0.00802854	0.0428744	-	-	41.6	29	-
690	Sorting nexin-3	SNX3	98364.6	104765	96905.8	93332.4	106543	99170	91050.5	83694.3	-0.0527817	0.308111	-	-	58	11	-
691	Syntaxin-10	STX10	75013.5	63668.9	71492.8	76061.9	60605.2	59335.9	66667.1	72202.5	-0.146335	1.05589	-	-	28.9	7	-
692	Protein O-GlcNAcase	MGEA5	410128	426624	389744	397027	455254	463882	396523	407467	0.0834278	0.724328	-	-	41.4	37	-
694	Vinexin	SORBS3	148308	156197	143017	153835	154950	155121	142614	146977	-0.00416126	0.0295247	-	-	52.9	18	-
695	Heterogeneous nuclear ribonucleoprotein Q	SYNCRIP	696462	620502	656871	680008	579505	615454	645035	717134	-0.0566376	0.390067	-	-	43.7	25	-
696	Protein-tyrosine sulfotransferase 1	TPST1	16067.7	14581.2	16448.5	15784.8	13679.7	14183	15760.7	15491.4	-0.0901879	0.649316	-	-	17.8	5	-
697	Pre-mRNA-processing factor 17	CDC40	107502	98989.3	111814	100437	91019.5	93865.9	98268.3	103796	-0.113913	1.08633	-	-	28.5	14	-
698	Beta-1,4-galactosyltransferase 3;N-acetyllactosamine synthase;Beta-N-acetylglucosaminylglycopeptide beta-1,4-galactosyltransferase;Beta-N-acetylglucosaminyl-glycolipid beta-1,4-galactosyltransferase	B4GALT3	13520.2	12755.6	15548.1	12034.7	12684.7	12478.6	13572.2	11374.8	-0.100283	0.543022	-	-	14	6	-
699	Beta-1,4-galactosyltransferase 4;N-acetyllactosamine synthase;Lactotriaosylceramide beta-1,4-galactosyltransferase	B4GALT4	16904.8	16542.4	17389.4	18282	16886	16557.5	16387.2	19103.9	-0.00562036	0.028892	-	-	22.7	6	-
700	Ran-binding protein 6	RANBP6	262198	234786	233503	260798	239289	234077	231192	241397	-0.0655325	0.634826	-	-	22.5	25	-
702	Nuclear export mediator factor NEMF	NEMF	370291	365767	367466	348263	372056	391424	371549	368221	0.0502498	0.597621	-	-	26.6	29	-
703	GDP-mannose 4,6 dehydratase	GMDS	112680	129110	105429	111612	140394	145085	111966	118371	0.164284	0.990574	-	-	47.4	18	-
704	Glycylpeptide N-tetradecanoyltransferase 2	NMT2	13229.4	11810.1	11207.1	11950.1	12344.3	11594.8	11671.2	11929.4	-0.0176055	0.0966628	-	-	7.8	3	-
705	Cyclin-T1	CCNT1	108324	120566	133094	113984	121806	126809	135688	136841	0.133397	1.1007	-	-	22.5	14	-
706	Mitotic checkpoint serine/threonine-protein kinase BUB1 beta	BUB1B	373115	378539	357948	361627	384037	392521	358718	356594	0.0192069	0.162678	-	-	34.1	34	-
707	Procollagen-lysine,2-oxoglutarate 5-dioxygenase 3	PLOD3	408790	388092	379376	398626	393694	392532	384396	394027	-0.00891188	0.0817428	-	-	46.2	33	-
708	Eukaryotic translation initiation factor 4E type 2	EIF4E2	50000.1	50560.9	53227.7	49710.4	56384.7	54070.2	55275.7	54900.6	0.116982	1.51375	-	-	55.9	12	-
709	Cyclin-T2	CCNT2	20217.5	19302.6	22363.9	17187	20688.3	19835.1	22665.2	20660.2	0.0893312	0.514856	-	-	10.4	6	-
710	Protein diaphanous homolog 1	DIAPH1	786612	900127	799463	834229	906023	970633	808289	805913	0.0696777	0.481562	-	-	39.2	55	-
712	Exocyst complex component 3	EXOC3	213897	215342	209278	224531	233754	235614	216199	219002	0.06721	0.743088	-	-	27.8	23	-
713	High affinity cAMP-specific and IBMX-insensitive 3,5-cyclic phosphodiesterase 8A	PDE8A	15297.9	16494.9	18332.3	17117	15304.1	15585.5	17327	15985.9	-0.065305	0.414847	-	-	4.2	3	-
717	Monocarboxylate transporter 2	SLC16A7	10163.2	11465.6	13556.5	9377.96	10872.5	10510.7	14566	15019.5	0.188747	0.657091	-	-	5.6	3	-
718	Cell cycle checkpoint protein RAD1	RAD1	62472.7	64301.6	62122.1	64832.7	61463.9	57502.7	58538.7	58531.3	-0.104485	1.33845	-	-	17.4	5	-
720	Protein arginine N-methyltransferase 3	PRMT3	185699	182750	173815	178013	186316	186721	168713	183145	0.00845389	0.0631298	-	-	35.6	19	-
721	Peroxisome biogenesis factor 10	PEX10	12204	11128.9	12195.5	12449.5	11399.8	10896.7	11382.8	13024.5	-0.0407837	0.226945	-	-	14.4	3	-
722	Importin subunit alpha-7	KPNA6	196379	195591	198317	202056	203034	207913	192529	196306	0.0129612	0.115666	-	-	18.5	11	-
723	UDP-glucose 6-dehydrogenase	UGDH	724374	756622	694291	710549	770650	772033	689947	643801	-0.00823595	0.0470118	-	-	62.3	33	-
724	Catenin delta-1	CTNND1	354443	340739	360706	357396	323730	322584	358255	355671	-0.0566437	0.557686	-	-	49.4	41	-
729	Dolichol-phosphate mannosyltransferase subunit 1	DPM1	208128	198472	209189	203310	189852	194949	218868	220321	0.00568762	0.0347271	-	-	40	13	-
730	General vesicular transport factor p115	USO1	682894	723525	686176	717278	701766	703056	699216	672322	-0.0170744	0.17092	-	-	41.9	39	-
734	Target of Myb protein 1	TOM1	97921.6	105775	106566	93937.4	126413	117191	113253	110595	0.209906	2.25759	-	-	31.9	12	-
735	6-phosphofructo-2-kinase/fructose-2,6-bisphosphatase 2;6-phosphofructo-2-kinase;Fructose-2,6-bisphosphatase	PFKFB2	243313	252181	231654	254727	257078	262072	234316	232806	0.00538955	0.0345487	-	-	45.9	24	-
736	Coiled-coil domain-containing protein 22	CCDC22	212226	253488	236655	243014	240582	256907	233595	222273	0.0131934	0.0751051	-	-	47.5	27	-
737	Polyglutamine-binding protein 1	PQBP1	158305	165385	151053	165141	162092	175239	158705	158701	0.0328792	0.270905	-	-	44.7	11	-
738	Mitochondrial import inner membrane translocase subunit Tim17-B	TIMM17B	17461.4	14008	16144	17307.1	14470.7	13529.7	17472.9	17266.6	-0.0526049	0.208487	-	-	25.6	3	-
739	PRA1 family protein 2	PRAF2	63020	50965.8	62822.8	58866.6	52120.8	47397.5	60174.5	54340.7	-0.139055	0.854369	-	-	26.4	4	-
740	H/ACA ribonucleoprotein complex subunit 4	DKC1	265142	256982	289741	270776	263554	252985	283691	294769	0.0151889	0.0956315	-	-	38.1	22	-
741	Eukaryotic translation initiation factor 5B	EIF5B	867744	842299	873799	849077	828431	835098	864075	882860	-0.00978233	0.0941896	-	-	41.5	61	-
743	DNA/RNA-binding protein KIN17	KIN	146933	140446	149363	136010	132282	131567	142914	132958	-0.0855414	0.942397	-	-	26.2	11	-
744	Protein diaphanous homolog 2	DIAPH2	283898	287357	287161	301161	297051	289842	281210	271634	-0.0253306	0.237229	-	-	27.8	33	-
745	DnaJ homolog subfamily A member 2	DNAJA2	308191	268200	270092	265186	282818	288112	267848	283400	0.0157914	0.106928	-	-	32.3	16	-
746	Bromodomain-containing protein 4	BRD4	215272	212332	213251	217979	205226	212965	207694	216159	-0.0287112	0.313072	-	-	15.1	19	-
747	Protein CutA	CUTA	32864.5	37053.9	25133.3	27985.6	32835.6	24511.9	30496.7	21375.7	-0.176769	0.580696	-	-	26.9	4	-
748	Oligophrenin-1	OPHN1	9768.16	13424.8	12401.1	12283.4	12252.4	15482.7	12128.6	15298.4	0.204318	0.95741	-	-	4.7	4	-
749	Sphingomyelin phosphodiesterase 2	SMPD2	13884.8	15022.7	14035.9	14101.5	12732.2	14050.7	13710.4	14610.8	-0.0510453	0.351136	-	-	12.1	4	-
750	F-box-like/WD repeat-containing protein TBL1X	TBL1X	22626.5	22897.5	20950.5	24110.2	21450	22772.5	21238	26464	0.0172796	0.0795109	-	-	5.3	3	-
752	Checkpoint protein HUS1	HUS1	63523	58933.6	60453.7	61587.4	60810.3	59424	57884.8	64516.4	-0.0116565	0.0827898	-	-	23.6	8	-
754	Protein phosphatase 1 regulatory subunit 11	PPP1R11	29622	25647.8	26451.8	24049.6	30261.7	29591.1	24433.2	27383.3	0.0774779	0.418581	-	-	60.3	6	-
755	Ribonuclease H1	RNASEH1	54196.1	53218.2	55357.6	56900.1	51125.8	52733.2	51581	50728.2	-0.091233	1.11957	-	-	20.3	6	-
756	Nibrin	NBN	304509	297405	306464	300419	282959	271713	303216	282231	-0.0854278	1.08462	-	-	37.1	28	-
759	mRNA-capping enzyme;Polynucleotide 5-triphosphatase;mRNA guanylyltransferase	RNGTT	139651	147960	151369	145717	162587	164389	157538	165469	0.153079	2.26289	-	-	31.7	17	-
760	ATP-binding cassette sub-family B member 7, mitochondrial	ABCB7	164636	165058	172204	163532	163082	155460	169511	158411	-0.0421884	0.432653	-	-	22.3	16	-
762	SLIT-ROBO Rho GTPase-activating protein 2;SLIT-ROBO Rho GTPase-activating protein 2B	SRGAP2;SRGAP2B	260463	295584	249475	290399	274928	283535	263488	273865	0.00305196	0.0175535	-	-	34.4	33	-
765	Immunoglobulin superfamily member 3	IGSF3	127135	114972	123922	128936	112553	114083	119776	118929	-0.0881511	0.954473	-	-	19.8	22	-
767	Glycosaminoglycan xylosylkinase	FAM20B	59523.7	49734.2	56757.2	56258.6	46232.5	48672.4	55649.9	58546.3	-0.0916527	0.518612	-	-	26.7	9	-
769	EF-hand calcium-binding domain-containing protein 14	EFCAB14	17394.9	15631.6	16569	17515	15469.8	15503	16604.3	16959.8	-0.0561341	0.397928	-	-	16.6	6	-
770	WD repeat-containing protein 1	WDR1	1.02841e+06	1.06577e+06	954786	986769	1.09725e+06	1.06528e+06	977019	971253	0.025787	0.192209	-	-	57.1	35	-
772	Probable phospholipid-transporting ATPase IIA	ATP9A	74761.5	62722.5	73508.1	69381	56195.8	57301.5	69857.2	79466.1	-0.104985	0.452148	-	-	10.2	10	-
773	NEDD4-binding protein 1	N4BP1	45032.5	52586.5	49739.8	49751.2	55731.1	51947.7	48700.7	46663.1	0.041745	0.250556	-	-	15.4	13	-
774	Rho-associated protein kinase 2	ROCK2	1.19225e+06	1.18002e+06	1.15669e+06	1.16387e+06	1.2212e+06	1.19226e+06	1.15176e+06	1.18682e+06	0.0178749	0.197893	-	-	47.3	80	-
777	CLIP-associating protein 2	CLASP2	459287	451900	481761	437913	479064	475263	479661	465601	0.0539228	0.64737	-	-	6.6	8	-
778	Pentatricopeptide repeat-containing protein 1, mitochondrial	PTCD1	109302	108537	114285	116649	97777.5	101581	109846	108686	-0.103869	1.11096	-	-	28	17	-
779	Protein cordon-bleu	COBL	212153	218708	235390	221448	212490	210105	228575	219399	-0.0278522	0.238084	-	-	24.9	29	-
780	Copine-3	CPNE3	423493	438742	400280	436544	391340	430315	391795	422837	-0.0547087	0.524671	-	-	41.3	23	-
781	DEP domain-containing protein 5	DEPDC5	9061.32	8966.22	10038.9	9185.39	9698.25	9516.91	9733.28	9811.74	0.0586408	0.421239	-	-	2.9	3	-
782	Autophagy-related protein 13	ATG13	25006	27136.8	25895.3	27756.8	28382.8	26128.1	26302.4	26747.2	0.0242866	0.167186	-	-	17.7	7	-
784	Huntingtin-interacting protein 1-related protein	HIP1R	173266	178948	202349	178985	175032	171848	195301	184732	-0.012333	0.073251	-	-	23	22	-
785	Obscurin-like protein 1	OBSL1	148511	141782	151142	147315	141525	142598	141584	139930	-0.0574217	0.713859	-	-	15.3	17	-
786	E3 ubiquitin-protein ligase BRE1B	RNF40	422662	440792	453316	435865	447455	435796	450798	434067	0.0129492	0.123853	-	-	42.2	48	-
787	Lysine-specific demethylase PHF2	PHF2	36283.3	34492.7	37670.8	40417.4	30796.1	34074.6	38756.3	39772.8	-0.0590908	0.292749	-	-	5.6	7	-
788	Zinc finger CCCH domain-containing protein 11A	ZC3H11A	112920	117725	125296	116920	116200	111427	117270	115743	-0.0370288	0.346012	-	-	23.7	17	-
789	Clustered mitochondria protein homolog	CLUH	474711	453573	456044	442050	493024	476020	463861	468508	0.0581699	0.728888	-	-	43.5	51	-
791	TSC22 domain family protein 2	TSC22D2	18965.9	21610.4	21030.5	17058.4	22599.6	21114.5	20015.8	20908	0.110405	0.693872	-	-	4.5	3	-
792	Lysine-specific demethylase 4A	KDM4A	77475.2	84553.6	79008.4	88451.9	79717.7	81325.2	75897.5	75227.2	-0.0766477	0.693877	-	-	15.2	14	-
793	DnaJ homolog subfamily C member 13	DNAJC13	399181	390597	384585	431267	356500	368459	398085	410910	-0.0668268	0.567747	-	-	28.5	56	-
794	Phosphatase and actin regulator 2	PHACTR2	21415.6	27178.3	27710	23850.1	27810	29513.1	26945.3	27153.7	0.160657	1.08336	-	-	13.2	6	-
795	Serine/threonine-protein phosphatase 6 regulatory subunit 2	PPP6R2	62850.2	66742	66140.8	65533.8	68353.2	67656.4	64101	65018.3	0.0210347	0.177574	-	-	23.3	18	-
796	CCR4-NOT transcription complex subunit 3	CNOT3	195705	199620	216809	201063	208974	208331	213461	200306	0.0320939	0.294591	-	-	17.8	17	-
798	Ankyrin repeat domain-containing protein 17	ANKRD17	223469	211332	227137	235439	209701	218130	212629	219849	-0.0600328	0.659404	-	-	15.7	33	-
799	Paired amphipathic helix protein Sin3b	SIN3B	28129.5	27853.5	29653.1	30700.2	28272.7	27423.3	30364.5	29950	-0.0041558	0.0245621	-	-	9.9	10	-
800	DnaJ homolog subfamily B member 6	DNAJB6	53874.9	50395.6	48517.1	50637.2	52566.3	52561.4	49695.4	46183.6	-0.0182414	0.116806	-	-	19	7	-
801	Xylulose kinase	XYLB	48179	51950.9	51468.4	50485.7	54980.6	56249.3	48172.1	47629.5	0.031423	0.190367	-	-	22.2	10	-
803	Ubiquinone biosynthesis protein COQ9, mitochondrial	COQ9	71567.9	74961.2	72499	78704.3	74657.7	70059.3	73438.6	65053.7	-0.073206	0.633095	-	-	32.1	8	-
804	Gamma-glutamylcyclotransferase	GGCT	217663	240033	213656	225022	258927	227850	213521	179294	-0.0383369	0.158213	-	-	55.9	13	-
805	NADH dehydrogenase [ubiquinone] iron-sulfur protein 7, mitochondrial	NDUFS7	69296.4	86398.1	81526.7	81423.1	66664.2	84224.1	84760.5	107129	0.0898323	0.315147	-	-	22.8	5	-
806	Reticulon-2	RTN2	16332.6	18171	17105.7	19031.1	18145.7	18817.9	17047.2	17477.9	0.0186415	0.105184	-	-	21	4	-
807	NADH dehydrogenase [ubiquinone] iron-sulfur protein 2, mitochondrial	NDUFS2	184555	175948	184529	183509	165769	163281	180891	193624	-0.0534977	0.417473	-	-	36.3	17	-
808	Zinc finger protein ZPR1	ZPR1	75316.3	91800.7	83261.3	86988	102209	85292.2	92192	76026.3	0.0717692	0.348653	-	-	52.9	19	-
809	RNA/RNP complex-1-interacting phosphatase	DUSP11	15855.4	15223.7	17556.4	17778.3	14919.2	16488.6	15936.6	14713.8	-0.0963141	0.676709	-	-	14.6	4	-
810	Protein NipSnap homolog 2	GBAS	179451	184601	180743	173134	193165	186654	182530	177857	0.0438051	0.45878	-	-	33.9	10	-
812	Hyaluronan mediated motility receptor	HMMR	261856	260032	261602	254947	268130	276652	262467	254773	0.0318285	0.335615	-	-	36.1	27	-
816	Tubulin-specific chaperone A	TBCA	190813	221965	208289	204741	274130	275759	224876	205144	0.237289	1.53041	-	-	63.9	15	-
817	V-type proton ATPase subunit G 1	ATP6V1G1	43596.3	44172.2	45809	38066.5	46715.4	47287.8	44849.8	42711.7	0.0834005	0.621174	-	-	44.1	5	-
818	Vacuolar protein sorting-associated protein 4B	VPS4B	300706	309504	306780	316468	324861	310411	298573	271001	-0.0367982	0.276886	-	-	38.1	18	-
819	Mannose-P-dolichol utilization defect 1 protein	MPDU1	9941.68	9847.55	12001.8	10001.6	9806.54	10394.2	10434.5	10383.4	-0.0224133	0.10857	-	-	20.4	5	-
820	Ectonucleoside triphosphate diphosphohydrolase 5	ENTPD5	15061.6	15005.9	15076.6	14938.4	15645.5	14984.3	13015.2	13025.5	-0.0892507	0.598928	-	-	11.2	4	-
821	Zinc finger protein 217	ZNF217	31640.6	31587.9	36946.3	30256.1	35717.6	37835.9	38600.1	37327.2	0.200355	1.85803	-	-	11	9	-
822	Core histone macro-H2A.1	H2AFY	269028	224886	290146	286345	250098	228347	388035	532145	0.307562	0.694099	-	-	42.6	16	-
824	Filamin-B	FLNB	5.06767e+06	4.78007e+06	5.19033e+06	5.00636e+06	4.72164e+06	4.74031e+06	4.99735e+06	4.76048e+06	-0.0603498	0.816453	-	-	60.1	153	-
825	Nuclear receptor corepressor 1	NCOR1	307038	324077	338359	317931	316244	314469	330928	314076	-0.0126078	0.107092	-	-	17.1	37	-
826	Vesicle-associated membrane protein 4	VAMP4	12907.3	11959.6	14667.4	14567.5	11814	11479.5	13578.2	12414.2	-0.132222	0.816973	-	-	43.3	4	-
827	NADH dehydrogenase [ubiquinone] iron-sulfur protein 6, mitochondrial	NDUFS6	43078.5	40359.6	42057.1	41100.7	41909	42328.5	42421.9	46858.3	0.0576514	0.502429	-	-	48.4	4	-
828	Peroxisomal membrane protein PEX14	PEX14	129922	120982	159711	121570	111654	103735	156603	140027	-0.0662335	0.203661	-	-	35.9	9	-
829	Tripartite motif-containing protein 3	TRIM3	68177.7	70012.1	70875.1	72228.3	66566.2	67607.8	67939.9	69881.5	-0.0483992	0.517175	-	-	15.4	10	-
830	Serine/threonine-protein kinase ULK1	ULK1	25620.8	29036.6	28673.6	32245.5	29565.7	32850.6	29283.1	27739.4	0.0494586	0.264073	-	-	14.3	12	-
831	Tubby-related protein 3	TULP3	3859.73	3599.75	3307.58	3586.81	3508.02	3791.62	2869.01	3213.8	-0.106643	0.494528	-	-	7	3	+
832	Citrate synthase, mitochondrial	CS	536727	565942	531309	574037	560988	545404	512720	490399	-0.067028	0.645458	-	-	34.8	19	-
833	Sperm-associated antigen 7	SPAG7	168882	180809	175614	183959	203085	206896	175287	155032	0.0527491	0.260744	-	-	57.7	17	-
835	Vesicle-trafficking protein SEC22b	SEC22B	368814	327948	390031	371407	303597	289898	376715	342264	-0.156666	1.05001	-	-	64.7	17	-
837	Pre-mRNA-processing factor 40 homolog A	PRPF40A	487254	449801	478184	492340	412604	426212	493693	520282	-0.0479852	0.277026	-	-	25.3	29	-
838	Transforming acidic coiled-coil-containing protein 1	TACC1	223681	215698	229697	217499	208439	210569	220550	223195	-0.039467	0.407394	-	-	39.4	29	-
839	Nucleoside diphosphate kinase 6	NME6	36614.7	37922.2	35432.1	40514.6	37201.6	40269.3	34356.1	34584.6	-0.0408049	0.251414	-	-	38.7	8	-
840	Cell division control protein 45 homolog	CDC45	45236.5	50542.1	42006.7	47791	49728.7	53582	41699.2	46193.3	0.0402997	0.192489	-	-	11.3	6	-
841	PERQ amino acid-rich with GYF domain-containing protein 1	GIGYF1	34022.9	36089.6	37316.9	37350.7	37677.4	36903.5	36262.3	34682.2	0.00776689	0.0510514	-	-	8	7	-
842	Leucine-rich repeat and calponin homology domain-containing protein 4	LRCH4	42387.1	41451.6	42544.4	40232.5	39589.6	39878.2	43916.1	40467.8	-0.0250349	0.18911	-	-	25.6	12	-
843	Metaxin-2	MTX2	19451.4	23441	22878.8	24740.3	21716.7	22570.2	26990.7	33086.2	0.190535	0.780295	-	-	19.8	5	-
844	Vacuolar protein sorting-associated protein 26A	VPS26A	161258	163702	145478	165788	173749	175092	154406	149820	0.0361203	0.224212	-	-	47.4	14	-
845	NADH dehydrogenase [ubiquinone] 1 beta subcomplex subunit 1	NDUFB1	80750	79015.4	80994	79773.2	51039.9	51072.9	80796.3	92796.3	-0.269194	0.824485	-	-	36.2	4	-
846	Mitochondrial-processing peptidase subunit beta	PMPCB	379041	352728	362188	375399	349065	331444	352522	351027	-0.0861304	1.14802	-	-	40.7	20	-
847	Histone deacetylase complex subunit SAP30	SAP30	71719.3	78386.7	83912.7	72106	75886.1	75365.6	90389.7	92164.5	0.121533	0.770535	-	-	29.1	7	-
848	Mediator of RNA polymerase II transcription subunit 24	MED24	63299.7	63234.3	72910.1	76015.9	58339.4	58594.4	70315.5	64330.8	-0.130185	0.847831	-	-	16.8	12	-
849	Katanin p60 ATPase-containing subunit A1	KATNA1	61102.9	72339.6	63582.9	64767.9	76248.7	74384.6	64286.4	67448.8	0.108519	0.794496	-	-	28.3	13	-
850	Cytokine receptor-like factor 1	CRLF1	12047.1	10929.9	12013.6	11260.5	12869.6	11979.1	12787.8	11318	0.081237	0.578764	-	-	12.8	5	-
851	Zinc finger protein 324A	ZNF324	3258.67	3632.82	4161.53	4550.59	3414.18	3997.43	3507.28	4385.72	-0.0236919	0.0698748	-	-	10.7	5	+
853	PC4 and SFRS1-interacting protein	PSIP1	446780	410368	390752	411969	365197	397675	372639	425937	-0.0891486	0.780156	-	-	40.6	21	-
854	Erlin-1	ERLIN1	202664	187126	259892	247915	181669	193130	236814	327923	0.0392847	0.0842907	-	-	26.4	11	-
855	Transcriptional adapter 2-alpha	TADA2A	4524.85	4529.99	4783.02	5008.87	4445.76	4785.86	5721.71	7302.84	0.214083	0.816132	-	-	11.1	3	+
856	NADH dehydrogenase [ubiquinone] iron-sulfur protein 3, mitochondrial	NDUFS3	122695	128536	140823	138162	127655	131251	138751	150055	0.0462714	0.309298	-	-	51.5	16	-
857	Serine/arginine-rich splicing factor 10	SRSF10	102287	93775.8	103611	102510	90057.8	87328.8	90999	89246	-0.168407	2.27645	-	-	50.9	10	-
858	Geminin	GMNN	41694.9	45730.5	37413.8	45463	43434.3	46895.7	39987.9	37109.5	-0.0254125	0.110231	-	-	21.1	7	-
859	Ceroid-lipofuscinosis neuronal protein 5	CLN5	142004	140238	129170	139385	141050	139309	126856	130813	-0.0342386	0.275311	-	-	24.6	10	-
860	Enoyl-CoA delta isomerase 2, mitochondrial	ECI2	236317	250725	241004	258959	243098	230144	235029	228183	-0.0753782	0.893999	-	-	48.7	19	-
862	Transcriptional adapter 3	TADA3	126406	121823	130000	129636	115160	117474	124110	118328	-0.0963628	1.22599	-	-	21.8	9	-
863	TAF5-like RNA polymerase II p300/CBP-associated factor-associated factor 65 kDa subunit 5L	TAF5L	6012.73	3883.99	5678.68	4550.59	4254.03	3784.84	5493.59	4235.88	-0.171925	0.538748	-	-	5.4	3	+
864	Polycomb protein EED	EED	103755	91421.5	98545.5	98192.1	90931.6	89099.8	97701.9	101708	-0.0472701	0.353897	-	-	37.2	13	-
865	Barrier-to-autointegration factor;Barrier-to-autointegration factor, N-terminally processed	BANF1	21120.2	21291.6	15486.8	16270.6	16558.7	17439.1	16345.2	17604.4	-0.111874	0.499846	-	-	37.1	5	-
866	Splicing factor 3B subunit 1	SF3B1	799562	747444	829065	846998	705968	743224	836448	831301	-0.050493	0.348302	-	-	47.4	60	-
867	Cold shock domain-containing protein E1	CSDE1	726737	688448	667595	664366	679542	676101	673820	768254	0.0250042	0.187073	-	-	48.6	41	-
868	Disabled homolog 1	DAB1	6784.73	7212.68	7412.29	8421.49	7619.22	6614.2	6956.02	6307.48	-0.116572	0.656667	-	-	9.6	5	+
869	WW domain-binding protein 4	WBP4	9056.62	10257.7	11479.9	12064	12909	13970.5	11842.8	11559.3	0.235063	1.40665	-	-	21.4	5	-
871	Interferon-inducible double-stranded RNA-dependent protein kinase activator A	PRKRA	137574	110686	119425	123848	111584	118174	118986	135382	-0.0211165	0.103179	-	-	37.7	12	-
873	Low-density lipoprotein receptor-related protein 6	LRP6	15774.2	16226.6	16345.7	16051.2	14411.1	14595.5	15689.5	15326.3	-0.102252	0.998495	-	-	6.7	9	-
874	Ribosomal protein S6 kinase alpha-5	RPS6KA5	67701.5	71003.1	67374.3	69321.5	71521.1	70432.2	67694.4	64716.9	-0.00619581	0.0441889	-	-	12.1	9	-
875	Mediator of RNA polymerase II transcription subunit 6	MED6	34685.6	32005.7	38057.2	28825.7	31646.6	28790.9	40255.7	32278.6	-0.0101898	0.0324707	-	-	31.6	8	-
876	E3 ubiquitin-protein ligase MYCBP2	MYCBP2	453805	480680	489204	484827	472740	504942	500791	505823	0.0562382	0.656214	-	-	17.3	71	-
877	2-amino-3-ketobutyrate coenzyme A ligase, mitochondrial	GCAT	32951.3	36180.7	34538.6	38617.1	34203.4	35250	34088.4	32810.6	-0.0594503	0.459265	-	-	16	5	-
878	Nucleoplasmin-3	NPM3	34296.1	25671.5	26618.8	25214.6	22960.2	22164.5	26159.1	33830.6	-0.0979735	0.306486	-	-	41	5	-
879	Acyl-protein thioesterase 1	LYPLA1	77527.8	85640.7	91844.3	74411	103007	85583.8	87909.4	75866.5	0.0934434	0.460881	-	-	33.6	6	-
880	GTPase Era, mitochondrial	ERAL1	184352	173988	180644	201774	166345	163936	183157	173685	-0.107619	1.04757	-	-	36.6	13	-
881	Protein CREG1	CREG1	4451.74	5301.72	6347.51	5339.67	5914.55	5273.88	6462.79	6257.82	0.164295	0.764463	-	-	14.5	3	+
883	U5 small nuclear ribonucleoprotein 200 kDa helicase	SNRNP200	1.05241e+06	1.01142e+06	1.08642e+06	1.07193e+06	1.00297e+06	990151	1.14154e+06	1.22243e+06	0.0402203	0.251464	-	-	44	95	-
884	Mitochondrial tRNA-specific 2-thiouridylase 1	TRMU	92891.2	101478	84684.6	102522	98780.6	100762	96448.9	98314.8	0.0514212	0.36072	-	-	37.3	15	-
885	TIP41-like protein	TIPRL	118948	120447	102741	104357	132797	135523	106602	118028	0.139964	0.884635	-	-	39.7	10	-
886	Oral-facial-digital syndrome 1 protein	OFD1	67911	78607.5	84110.3	80410.6	75643.6	80340.7	80356.9	76496.1	0.0122944	0.066557	-	-	12.5	12	-
887	TOM1-like protein 1	TOM1L1	50915.7	56597.1	44775.2	50780.4	57311.1	60504.5	47934.3	47803.2	0.0695535	0.321579	-	-	26.6	6	-
888	Ribosomal protein S6 kinase alpha-4	RPS6KA4	104650	121190	115867	115760	116816	115123	112721	104320	-0.0263154	0.179129	-	-	22.6	15	-
889	Surfeit locus protein 6	SURF6	145992	148069	164346	158913	140000	135862	162276	166262	-0.0344149	0.186225	-	-	31.6	11	-
890	Protein phosphatase 1B	PPM1B	51569.2	59821.7	48089.2	52585.9	63792.3	62530.9	52532.8	47118.9	0.084978	0.372613	-	-	24.2	9	-
891	Small subunit processome component 20 homolog	UTP20	313259	293881	319313	330093	287060	293108	328242	345793	-0.00574456	0.0304549	-	-	16.8	45	-
892	Nuclear pore complex protein Nup155	NUP155	591009	598345	576447	641045	583071	587662	593961	619668	-0.0128125	0.10736	-	-	37.2	42	-
893	Protein XRP2	RP2	127965	113923	119702	130274	106694	110356	117604	122726	-0.104943	0.9259	-	-	18.9	10	-
894	Serine/threonine-protein kinase 16	STK16	9219.43	9026.32	10675.4	10973.2	8657.77	9893.04	10304	10148	-0.0305679	0.131327	-	-	17.7	5	-
895	WD repeat and HMG-box DNA-binding protein 1	WDHD1	465001	486630	460156	481410	473578	473161	463578	466298	-0.0123624	0.122714	-	-	35.2	37	-
896	Cartilage-associated protein	CRTAP	162033	150722	149313	163135	170264	175001	160491	161296	0.0936885	1.02225	-	-	45.4	18	-
897	Calcium-binding mitochondrial carrier protein Aralar1	SLC25A12	173257	153950	177314	176530	117614	136213	176548	179809	-0.178785	0.751049	-	-	29.4	18	-
898	Solute carrier family 22 member 3	SLC22A3	57524.4	51170.8	59235	62706.4	43551.5	45212.8	55570.1	55185.9	-0.214124	1.34809	-	-	5.6	3	-
900	Transcription elongation factor A protein 3	TCEA3	62684	60324.6	62040	57557.3	57787.9	61112.5	60819.1	67129.2	0.0236638	0.16091	-	-	26.4	9	-
901	DNA repair protein RAD51 homolog 4	RAD51D	5426.81	5972.07	5451.36	6119.45	5594.93	7158.73	4950.66	5293.77	-0.0106523	0.033085	-	-	8.5	3	+
902	Paralemmin-1	PALM	60539	60462.2	69241.3	65217.2	56709	54810.5	63807.5	60297.9	-0.116731	0.976609	-	-	39.8	12	-
903	Renin receptor	ATP6AP2	58397.6	56858.5	59399.1	62289.5	56892.8	53039.5	60904.9	56584.5	-0.0601089	0.510493	-	-	33.3	11	-
904	Ribonuclease H2 subunit A	RNASEH2A	154963	154633	141278	146114	169375	160026	145017	136262	0.0286828	0.161717	-	-	48.8	13	-
905	Cell division cycle protein 123 homolog	CDC123	173026	161316	148532	158224	175719	174063	153547	167174	0.0648241	0.506662	-	-	36	12	-
906	Calpain-15	CAPN15	12456.9	12366.5	12099.6	12311.6	12628.2	12454.9	12421.3	10663.6	-0.0348748	0.202567	-	-	4.1	4	-
907	Breast cancer anti-estrogen resistance protein 3	BCAR3	61725	67607.3	68283.6	65290.4	73933.4	77800	64188.5	72446	0.130944	1.14448	-	-	23.4	16	-
908	Ribonuclease P protein subunit p20	POP7	26201.3	24994.3	27965.9	26059.9	27262.5	30220.6	25403	25071.8	0.0341923	0.194428	-	-	42.1	5	-
909	Ribonuclease P protein subunit p40	RPP40	58523.1	56070.4	50404.9	56460.2	57111	58198.9	53214.2	56667.1	0.0255095	0.171646	-	-	32.6	10	-
911	Eukaryotic translation initiation factor 3 subunit G	EIF3G	407340	454850	469901	400559	464931	449574	455931	475898	0.094761	0.896645	-	-	64.7	23	-
912	Eukaryotic translation initiation factor 3 subunit J	EIF3J	388124	399201	429437	375952	418524	417577	427120	451679	0.107666	1.22864	-	-	14	3	-
914	Carbonyl reductase [NADPH] 3	CBR3	175039	170810	165611	167168	186033	174187	160456	153466	-0.0132155	0.0789642	-	-	69.3	17	-
915	26S proteasome non-ATPase regulatory subunit 10	PSMD10	144755	160949	147999	150889	169719	173713	145677	143620	0.0613991	0.393353	-	-	57.5	13	-
916	AP-1 complex subunit gamma-like 2	AP1G2	7370.1	8250.63	7801.21	8542.38	7667	8228.36	7258.3	7120.07	-0.0784339	0.476388	-	-	5.9	4	+
917	CAAX prenyl protease 1 homolog	ZMPSTE24	181057	164177	193938	188472	135484	145582	189628	191801	-0.149727	0.68313	-	-	24.2	11	-
918	Lathosterol oxidase	SC5D	37814.6	30635.5	40577.6	37490.7	29077.8	27900.3	39249.8	33415.5	-0.181991	0.838677	-	-	7.7	3	-
919	Protein phosphatase 1 regulatory subunit 37	PPP1R37	33711.8	38848.8	33606.6	40838.5	36042.9	39430.7	33941.6	40067.7	0.0261823	0.121744	-	-	13	7	-
920	Isocitrate dehydrogenase [NADP] cytoplasmic	IDH1	611989	647659	630640	569492	746294	710233	681828	752498	0.233475	2.9964	-	-	54.6	27	-
921	Glutamyl-tRNA(Gln) amidotransferase subunit B, mitochondrial	GATB	82230.5	91530.4	82128.7	88049.6	87251.5	89189.1	82603.7	85331.1	0.00279995	0.018314	-	-	17.2	8	-
922	Protein SCO1 homolog, mitochondrial	SCO1	107650	114517	98775.8	107213	112371	115914	100234	100879	0.00317584	0.0167651	-	-	16.3	6	-
923	Attractin	ATRN	23016	21591.6	21293.5	19564	24479.5	25403.7	24457.2	28463.4	0.266063	2.43523	+	-	10.3	12	-
924	Putative hydrolase RBBP9	RBBP9	49811.8	57665.4	51069.1	51699.8	60834.5	62047.2	51063.5	46342.4	0.0590193	0.26401	-	-	32.3	5	-
925	Signal transducing adapter molecule 2	STAM2	151124	149940	145844	141725	170719	163857	147780	138225	0.0717232	0.51463	-	-	22.1	12	-
926	Tumor suppressor candidate 2	TUSC2	14160.7	14832.7	14525.1	15361.6	14494.9	14213.5	15669.7	12002.3	-0.068612	0.372183	-	-	40.9	3	-
929	Short-chain dehydrogenase/reductase 3	DHRS3	26877	25574.5	26594.1	28801.7	26681.7	26136	26193.4	25771.1	-0.0403709	0.320794	-	-	28.5	8	-
930	PRA1 family protein 3	ARL6IP5	177771	185690	179290	204156	167365	178335	175802	166080	-0.117867	1.26412	-	-	32.4	8	-
932	E3 SUMO-protein ligase PIAS1	PIAS1	25831.2	22696.5	26341.1	27801.7	22876.3	21217.4	23391.3	24638.5	-0.154521	1.1909	-	-	4.6	3	-
933	E3 SUMO-protein ligase PIAS2	PIAS2	23747.1	23823.1	24548.2	26324.3	23664.3	24634	22811.1	24692.1	-0.0387433	0.284206	-	-	8.6	3	-
934	Pre-mRNA-splicing factor SPF27	BCAS2	122289	118606	121016	107516	96535	96611.2	117493	113244	-0.151207	1.14146	-	-	52.9	12	-
935	Dynactin subunit 3	DCTN3	130070	142961	123695	151160	128453	141479	125466	134020	-0.046546	0.289965	-	-	46.8	9	-
936	DnaJ homolog subfamily C member 8	DNAJC8	395480	385221	468814	373601	428222	384270	445383	373669	0.00937025	0.0415096	-	-	43.5	18	-
938	Cell cycle checkpoint protein RAD17	RAD17	85580.1	79632.2	83725.9	80431.5	81531.9	79354.1	77438.9	73157.1	-0.0810837	0.845402	-	-	19.1	11	-
939	ATP synthase subunit d, mitochondrial	ATP5H	500186	387607	414048	324890	347065	317554	440783	419994	-0.0885408	0.283893	-	-	77	15	-
940	DnaJ homolog subfamily B member 5	DNAJB5	21632.5	23253.9	23064.6	26216.7	22129.8	22829	22702.1	22587.7	-0.0579017	0.402412	-	-	17.5	5	-
942	Flotillin-1	FLOT1	169704	195294	200175	203383	163577	183207	170558	192047	-0.114739	0.878808	-	-	56.2	21	-
943	Triple functional domain protein	TRIO	720922	717525	721115	736660	725828	703746	719247	734489	-0.00654792	0.0657559	-	-	28.6	86	-
944	ATP synthase subunit g, mitochondrial	ATP5L	126313	123863	113327	132102	106159	111534	116806	121879	-0.118653	1.09042	-	-	54.4	7	-
945	Multiple PDZ domain protein	MPDZ	178389	175434	185161	193874	176012	176923	181535	176119	-0.0435663	0.445197	-	-	17.9	30	-
946	Carboxypeptidase D	CPD	295389	299692	314865	327450	287505	297798	322320	303490	-0.0310113	0.252976	-	-	33.5	40	-
947	Glutaredoxin-3	GLRX3	288337	299435	288308	289573	311173	300601	269676	266357	-0.025347	0.178648	-	-	43	15	-
948	Ribosomal L1 domain-containing protein 1	RSL1D1	866748	807707	919027	862368	778206	781221	869052	888309	-0.0603665	0.490908	-	-	48.2	32	-
949	Wolframin	WFS1	55924.9	47930.4	63158.9	48619.6	45462.8	47976.1	61484.2	59899.9	-0.0087952	0.0261679	-	-	10.7	8	-
950	ATP-dependent Clp protease ATP-binding subunit clpX-like, mitochondrial	CLPX	440772	412714	406003	420819	403533	381535	413525	399444	-0.0723486	0.881223	-	-	43.4	26	-
951	Cyclin-dependent kinase-like 5	CDKL5	7860.86	9832.4	9998.36	9086.24	9172.35	10044	10085.2	10749.5	0.127079	0.732677	-	-	5.2	4	-
952	Nebulette	NEBL	45770.9	52306.3	50644.1	45365.9	52913.8	58473.5	50939.9	54178.7	0.158633	1.44739	-	-	26.7	8	-
953	SEC14-like protein 2	SEC14L2	14277	19921.4	16547.3	17827.5	19232.6	20203.6	15968.4	16524.3	0.0723164	0.278881	-	-	13.4	3	-
955	E3 ubiquitin-protein ligase RNF8	RNF8	21063.9	23434	22120.7	23289	24858.3	24059.8	23357	19758.2	0.0295589	0.146429	-	-	13.6	5	-
956	Gamma-synuclein	SNCG	250660	288723	273838	255072	300677	301844	265436	256521	0.0724537	0.504977	-	-	75.6	11	-
957	Probable cytosolic iron-sulfur protein assembly protein CIAO1	CIAO1	77606.2	67991.4	67498.8	69953.6	69147.2	68930.2	62252.3	70307.3	-0.064044	0.488703	-	-	29.2	11	-
959	DNA fragmentation factor subunit beta	DFFB	12591.6	15125.7	12475.2	11928.2	17045.6	15863.6	15038.9	13798.9	0.246367	1.66839	-	-	21.6	7	-
960	AN1-type zinc finger protein 5	ZFAND5	33551.2	35252.1	36025.1	24553.2	41732.2	41202.8	34663.4	41215.4	0.307878	1.61455	+	-	26.3	5	-
961	Solute carrier family 22 member 5	SLC22A5	20174.1	18083.9	20943.6	21817.8	17520.4	17239	20093.9	18830.4	-0.136171	0.983261	-	-	6.4	4	-
962	Signal recognition particle subunit SRP72	SRP72	445211	412091	443255	387237	424191	407326	436131	437017	0.0161364	0.114201	-	-	40.7	29	-
964	Decapping and exoribonuclease protein	DXO	44025.5	48289.8	45828.8	48601.8	47282.1	49273.6	44292.8	41995.2	-0.0319788	0.205106	-	-	26.8	9	-
965	N(G),N(G)-dimethylarginine dimethylaminohydrolase 1	DDAH1	101817	105874	100013	101192	112200	100041	106499	125279	0.114259	0.941044	-	-	47	12	-
966	ATP-dependent DNA helicase Q4	RECQL4	39916.3	40373.5	44002.3	43326.3	41873.6	42145.4	42427.9	40976.2	-0.00049749	0.0032386	-	-	11.7	12	-
967	ATP-dependent DNA helicase Q5	RECQL5	83863.3	88297.9	96510.4	91712.9	81095.5	85049.2	94629.4	95750.2	-0.0171862	0.0942718	-	-	18.9	18	-
968	Unconventional prefoldin RPB5 interactor 1	URI1	108176	108755	111656	112699	111402	110604	111794	101900	-0.0192046	0.159028	-	-	10.3	3	-
970	Galactosylgalactosylxylosylprotein 3-beta-glucuronosyltransferase 3	B3GAT3	49911.5	46026.6	57914.6	52946.4	44097	42744.4	55191.6	47512.6	-0.12778	0.714545	-	-	28.1	8	-
971	Serine/threonine-protein kinase 17B	STK17B	7856.99	9846.95	8570.06	7534.2	10774.5	11803.9	8719.7	9627.58	0.273944	1.48003	+	-	13.7	4	-
972	Metastasis-associated protein MTA2	MTA2	356483	339254	370995	369140	332407	329308	368596	346436	-0.0611862	0.597791	-	-	53.7	32	-
973	Ubiquitin carboxyl-terminal hydrolase 1	USP1	131270	137862	138589	135707	137848	138925	138142	134589	0.0162567	0.15291	-	-	24.8	19	-
974	Retinal dehydrogenase 2	ALDH1A2	18847.8	19166	18476.6	19624.6	21206.5	19809.1	18620.3	17765.3	0.0213274	0.122327	-	-	21.4	9	-
975	Serine/threonine-protein kinase 10	STK10	154520	184473	180556	148600	185104	194158	174849	174285	0.129511	0.938124	-	-	29.2	27	-
976	Serine/threonine-protein kinase D3	PRKD3	15057	15542.5	14462.8	16539.1	15346.5	17234.5	15607.1	16256.2	0.0653791	0.460666	-	-	7.8	4	-
977	Glutamine--fructose-6-phosphate aminotransferase [isomerizing] 2	GFPT2	82804.6	88649.4	80389.1	89519.7	95996.6	94202.7	88432.9	78667	0.0630167	0.41586	-	-	32.4	18	-
978	Tubulin polymerization-promoting protein	TPPP	11722.2	14815.8	13441.8	10363.1	14894	15156.1	14033.9	14180.7	0.223229	1.28097	-	-	17.4	4	-
980	E3 ubiquitin-protein ligase listerin	LTN1	140232	145990	139864	146448	138777	142225	141000	142311	-0.0206021	0.202093	-	-	14.3	25	-
981	Mitochondrial import receptor subunit TOM70	TOMM70A	501173	425050	535390	451287	401088	396375	522650	498304	-0.0784801	0.33717	-	-	64.1	34	-
982	Importin-13	IPO13	51054.2	46906.7	45898.9	52830.4	52306.7	52546.7	45612.8	48497.2	0.016571	0.0913977	-	-	12.1	9	-
983	Phospholipase DDHD2	DDHD2	57792.1	61491.9	64426	60574.9	61933.6	63753.8	59800.3	57489.8	-0.00773384	0.0509351	-	-	28.4	16	-
984	TOX high mobility group box family member 4	TOX4	86499.4	86323.8	88658.8	89130	76291.2	78756.2	84146.9	84471.9	-0.116583	1.40451	-	-	12.4	8	-
985	Protein-methionine sulfoxide oxidase MICAL2	MICAL2	29580.5	28488.2	30942.9	30155.8	28126.2	27691.2	31379.8	26397.5	-0.0713678	0.538505	-	-	6.3	5	-
986	Uncharacterized protein KIAA0754	KIAA0754	40148.9	41219	43257	46443.1	38170.3	39083.7	40150.1	40878.6	-0.110325	1.0598	-	-	3.4	11	-
987	Protein transport protein Sec24D	SEC24D	236363	242627	219250	229348	258048	260727	224326	233943	0.0730199	0.610812	-	-	30.1	24	-
988	STAGA complex 65 subunit gamma	SUPT7L	35664.9	36135.2	38570.2	36119.9	39604.8	35892	38591.6	34492.4	0.0189278	0.120295	-	-	13.8	5	-
989	F-BAR and double SH3 domains protein 2	FCHSD2	16285.5	17585.9	15561.9	17347.9	17917.4	18847.3	16559.7	15530	0.0419191	0.228887	-	-	7	5	-
990	E3 UFM1-protein ligase 1	UFL1	318797	285040	316417	303637	274221	267791	321900	303994	-0.0702191	0.511769	-	-	40.7	32	-
991	Sorbin and SH3 domain-containing protein 2	SORBS2	128455	132694	132540	145320	123635	128086	131508	154249	-0.0078519	0.0386429	-	-	28.6	19	-
992	Transmembrane and coiled-coil domains protein 1	TMCC1	20306.1	18756.1	21629.5	22334	17421.4	18198.6	23105.5	19968.4	-0.0827178	0.40119	-	-	8.2	4	-
993	PHD finger protein 14	PHF14	34058.9	31554.3	43494.2	36315.3	35116.6	30823	50123.7	50042.8	0.169387	0.503085	-	-	13.2	11	-
994	SAM and SH3 domain-containing protein 1	SASH1	13349.4	16046.4	14738.6	14128.6	16195.1	14099.3	14534.3	14744.9	0.0334016	0.178392	-	-	7.9	7	-
995	CSC1-like protein 1	TMEM63A	4025.96	3913.5	4255.83	4152.39	3792.08	3824.39	4379.68	4281.25	-0.00852402	0.0365992	-	-	3.6	3	+
996	FERM, RhoGEF and pleckstrin domain-containing protein 2	FARP2	104964	106765	105825	110264	99525.1	102262	101924	99538.6	-0.0851868	1.16136	-	-	20.7	12	-
997	UBX domain-containing protein 7	UBXN7	163344	176473	160442	176519	173982	171113	152904	150452	-0.0633558	0.481812	-	-	32.9	14	-
998	Kelch-like protein 18	KLHL18	8823.46	9383.02	9459.7	8467.89	10533.1	9994.19	8821.83	8797.28	0.0752213	0.429563	-	-	8.5	5	-
999	Thymocyte selection-associated high mobility group box protein TOX	TOX	7459.26	6872.7	7417.03	6026.46	8345.02	8705.87	6985.98	7962.7	0.204641	1.24501	-	-	6.5	3	+
1000	SUN domain-containing protein 1	SUN1	60509.4	58554.4	62301	60512.2	62824.6	58883.8	60444.9	59198.4	-0.00326008	0.0240915	-	-	22.8	12	-
1001	Proline synthase co-transcribed bacterial homolog protein	PROSC	91157.8	112982	79577.7	109429	107987	97290.5	106808	93859.2	0.0579646	0.228656	-	-	41.8	11	-
1002	Erlin-2	ERLIN2	123766	115834	148760	138225	116220	126459	137790	194686	0.104871	0.321264	-	-	32.4	10	-
1003	Pre-mRNA-processing factor 6	PRPF6	614214	576396	667279	597495	549028	530734	674979	691339	-0.0134784	0.0545286	-	-	43.6	45	-
1004	Pre-mRNA cleavage complex 2 protein Pcf11	PCF11	192133	185770	197753	195369	176325	178629	192606	186920	-0.0705579	0.811192	-	-	21.1	25	-
1005	Protein furry homolog-like	FRYL	161637	176285	170622	184512	182932	180799	178454	170799	0.0420893	0.368852	-	-	10.1	28	-
1006	Nuclear factor of activated T-cells 5	NFAT5	12971.9	12815	14923.4	14646.9	11857.4	14840.7	13760.1	13554.3	-0.0366984	0.170694	-	-	3.2	4	-
1007	Endonuclease domain-containing 1 protein	ENDOD1	10920.1	10972.5	13867.8	12269.8	9810.38	11101.5	12041.1	13650.9	-0.0469116	0.16612	-	-	19.8	9	-
1009	D-glucuronyl C5-epimerase	GLCE	60593.4	57262.4	71924.7	71454	54838.2	58440.7	70008.2	78369.9	-0.00506846	0.0149593	-	-	15.7	9	-
1010	Glutaminase kidney isoform, mitochondrial	GLS	278711	285911	274668	264204	300698	289853	288634	287369	0.0805253	1.08157	-	-	5.1	3	-
1012	HAUS augmin-like complex subunit 5	HAUS5	85006	101716	87086.3	104019	93526.7	93433.1	89145.2	85933.9	-0.0566415	0.344023	-	-	20.7	12	-
1014	F-box only protein 21	FBXO21	18879.1	23545.9	15652.8	17879.7	18617.5	20067.9	17468.6	15373.4	-0.0775658	0.269854	-	-	9.8	4	-
1015	Lysine-specific demethylase 4B	KDM4B	21954.6	24011.2	27046.8	25913.7	22880.4	25658	25094.9	23951	-0.0166016	0.0822163	-	-	7.8	7	-
1016	Rho-related BTB domain-containing protein 3	RHOBTB3	19740.3	16988	19124	16961.3	17297.2	17215.3	19034.9	19560.8	0.00688947	0.0321751	-	-	12.4	6	-
1017	Protein SOGA1;N-terminal form;C-terminal 80 kDa form	SOGA1	219241	214777	223540	233851	221096	221475	215109	212212	-0.0347721	0.354964	-	-	23.5	36	-
1020	WD repeat-containing protein 47	WDR47	60165.1	73665.3	70302.8	62816.1	80710.7	79360.9	74732	75670.2	0.222002	2.07373	-	-	20.5	16	-
1022	AP-2 complex subunit alpha-2	AP2A2	117055	109290	112012	123325	104997	114840	111588	124217	-0.0201115	0.124489	-	-	21.1	19	-
1023	Protein transport protein Sec31A	SEC31A	558224	583445	542151	555711	575515	578293	533370	538012	-0.00976103	0.0797302	-	-	10.2	14	-
1025	Calsyntenin-1;Soluble Alc-alpha;CTF1-alpha	CLSTN1	70635.7	61645.3	63957.5	68114.6	61259.8	63349.2	63660.7	68146	-0.0430416	0.320284	-	-	12.7	12	-
1026	Centrosomal protein of 152 kDa	CEP152	24091.3	24887.4	24885.2	24893.9	26690.7	26023	25663.1	25772.2	0.0766568	0.825606	-	-	5.6	7	-
1028	SLIT and NTRK-like protein 5	SLITRK5	10753	10877.5	10616.1	12215.5	9377.72	10296.9	10637.9	10895.4	-0.109652	0.764368	-	-	9.3	5	-
1029	Protein HEXIM1	HEXIM1	153283	149950	149669	144317	156930	152341	140150	132915	-0.0391974	0.289419	-	-	26.2	9	-
1031	G2/mitotic-specific cyclin-B2	CCNB2	52955.6	62575.9	69068.3	59991.9	65039.9	64981.2	70216.8	70238.6	0.150562	1.11534	-	-	26.9	9	-
1033	E3 ubiquitin-protein ligase UBR5	UBR5	520298	477195	505789	514397	467053	460299	494672	479738	-0.0851148	1.08932	-	-	22.9	57	-
1034	Arf-GAP domain and FG repeat-containing protein 2	AGFG2	31996	38417.2	32202.1	33975.8	39981.6	38328.7	34196.5	36190.3	0.123977	0.905323	-	-	20.4	10	-
1035	Serine protease 23	PRSS23	15281.3	13723.8	16056.1	15961.3	13882.8	13372.6	15028.6	14356.6	-0.106035	0.786008	-	-	17.5	6	-
1036	Splicing factor, arginine/serine-rich 15	SCAF4	54542.2	59675.1	67527.5	57923	61601.3	59167.4	68145.9	76487.5	0.144375	0.866531	-	-	13.7	11	-
1037	NADH dehydrogenase [ubiquinone] 1 beta subcomplex subunit 6	NDUFB6	145955	141347	174299	164963	135090	137399	169803	173009	-0.0303669	0.117929	-	-	46.9	10	-
1038	Mitofusin-2	MFN2	206292	202273	212628	224040	194064	194689	219898	228805	-0.0161044	0.0940609	-	-	21.4	14	-
1041	Snurportin-1	SNUPN	71688.9	80866.8	79719	77060.8	85609	83512.1	76080.3	72685.2	0.0376789	0.239433	-	-	22.2	11	-
1042	Ubiquitin conjugation factor E4 B	UBE4B	315317	330809	312216	334900	347741	372946	307859	312371	0.0483578	0.331513	-	-	34.9	34	-
1043	Zinc finger protein-like 1	ZFPL1	46279.5	39559.7	42017.6	45331.4	36593.5	35159.6	43271.5	43498.9	-0.131501	0.828956	-	-	32.9	9	-
1044	Elongator complex protein 1	IKBKAP	448737	490165	407308	494638	466113	500896	428785	473195	0.0240626	0.132542	-	-	34.9	42	-
1047	NADH dehydrogenase [ubiquinone] 1 alpha subcomplex subunit 3	NDUFA3	9033.82	7186.64	8598.73	7479.76	6511.06	5817.63	8146.83	9487.28	-0.128053	0.398186	-	-	50	3	+
1048	NADH dehydrogenase [ubiquinone] 1 beta subcomplex subunit 4	NDUFB4	42134.2	42244.6	48780	53452.1	41578.6	41321.5	51997.2	59325	0.047878	0.151943	-	-	44.2	5	-
1050	NADH dehydrogenase [ubiquinone] 1 alpha subcomplex subunit 7	NDUFA7	50926.8	43919.8	56069.3	50646.6	35697.4	35281.7	54740.2	59484.8	-0.157778	0.442199	-	-	69.9	8	-
1051	Reticulon-3	RTN3	146656	157049	156835	155152	145970	153742	153642	146216	-0.0381813	0.382018	-	-	28.7	24	-
1053	LETM1 and EF-hand domain-containing protein 1, mitochondrial	LETM1	399033	383588	403828	413546	369622	372041	411113	406555	-0.0383397	0.337969	-	-	48.3	38	-
1055	Starch-binding domain-containing protein 1	STBD1	65384.7	61454.2	73035.6	67973.6	52498.6	60793.8	73963.9	79628.1	-0.0214349	0.0661743	-	-	51.4	17	-
1056	Zinc finger Ran-binding domain-containing protein 2	ZRANB2	238781	223975	247765	195243	245138	247741	253815	280761	0.185571	1.48437	-	-	45	19	-
1057	Sorting nexin-4	SNX4	151474	171028	141258	170950	167931	177725	151634	153659	0.0381568	0.204046	-	-	34.2	15	-
1058	ZW10 interactor	ZWINT	63366.1	66134.1	69181	64019.8	66559.2	69598.1	68217.1	69617.6	0.0613176	0.638043	-	-	43.9	8	-
1059	Luc7-like protein 3	LUC7L3	193388	189027	233720	185620	194003	195831	228429	221308	0.0690668	0.376106	-	-	33.3	16	-
1060	Kinesin-like protein KIF20A	KIF20A	142004	134842	150114	147691	139515	138202	155204	171647	0.0687375	0.441168	-	-	34.4	26	-
1061	Chromosome-associated kinesin KIF4A	KIF4A	448571	417665	421916	410684	409927	418900	419284	414653	-0.0302144	0.317234	-	-	39.7	45	-
1062	Methyl-CpG-binding domain protein 4	MBD4	13611.6	13193.2	12061.1	13416	13084.7	13459.6	13648.6	15816.4	0.0969393	0.636425	-	-	13.3	7	-
1063	Myotubularin-related protein 5	SBF1	192225	194145	199176	190322	192973	195503	195146	188358	-0.00719949	0.0651817	-	-	20.4	33	-
1064	Golgi SNAP receptor complex member 1	GOSR1	97986.2	97832.9	105459	99341.4	95878.4	97162.7	107520	111421	0.0380458	0.26936	-	-	38	9	-
1065	Histone acetyltransferase KAT7	KAT7	47142.5	44290.1	46785.5	47899.7	43082.8	41665.1	48003	54176.6	-0.000835915	0.00355738	-	-	19.6	9	-
1069	High affinity cAMP-specific and IBMX-insensitive 3,5-cyclic phosphodiesterase 8B	PDE8B	137297	128536	127184	119877	141737	137524	128779	135983	0.0858197	0.856134	-	-	20.9	17	-
1070	Tankyrase-1	TNKS	25856.1	27063.5	27717.9	32344.8	26801.9	28208.8	26423.5	27716.8	-0.0450359	0.261942	-	-	8.2	9	-
1071	Cyclin-D1-binding protein 1	CCNDBP1	37822	42642.6	37836.8	37407.2	42618.1	41774.7	36585	36729.8	0.0169185	0.0878713	-	-	22.2	7	-
1074	Vesicle-associated membrane protein-associated protein B/C	VAPB	255220	218757	299239	259889	194498	198860	279983	256564	-0.161025	0.638114	-	-	60.9	15	-
1075	RasGAP-activating-like protein 1	RASAL1	3318.11	3105.14	3008.8	3561.73	2892.73	2495.5	3116.61	2298.24	-0.27363	1.46269	+	-	3.5	3	+
1077	Myelin protein zero-like protein 1	MPZL1	98844.6	93356	97944.6	94507.9	79812.6	87419.2	97272.8	102114	-0.0753986	0.483906	-	-	13.4	4	-
1079	NADH dehydrogenase [ubiquinone] 1 subunit C2;NADH dehydrogenase [ubiquinone] 1 subunit C2, isoform 2	NDUFC2;NDUFC2-KCTD14	45417.4	42574.3	49916.7	49705.2	40808.9	42624.6	53442.5	56751.9	0.03427	0.121965	-	-	30.3	5	-
1080	NADH dehydrogenase [ubiquinone] 1 alpha subcomplex subunit 10, mitochondrial	NDUFA10	196877	177612	201351	193718	170931	175691	202510	227969	0.00589799	0.0235793	-	-	42.8	16	-
1081	Peptidyl-prolyl cis-trans isomerase FKBP9	FKBP9	288393	290990	290126	250402	313335	253404	284317	234350	-0.0511544	0.242446	-	-	34.9	20	-
1082	6-phosphogluconolactonase	PGLS	136097	155673	128192	151693	152556	152261	125586	129430	-0.0314691	0.144861	-	-	59.3	11	-
1083	Bifunctional 3-phosphoadenosine 5-phosphosulfate synthase 2;Sulfate adenylyltransferase;Adenylyl-sulfate kinase	PAPSS2	299487	309256	294831	296041	326306	312231	290248	277361	0.00522621	0.0334741	-	-	45.1	28	-
1084	Bile salt export pump	ABCB11	8794.76	11418	11416.7	9511.39	11573.5	13638.2	11361.4	17483.2	0.380923	1.67476	+	-	2.6	3	-
1085	Structural maintenance of chromosomes protein 2	SMC2	1.20904e+06	1.24873e+06	1.22538e+06	1.20734e+06	1.28201e+06	1.30121e+06	1.24324e+06	1.20645e+06	0.0409368	0.502177	-	-	48	69	-
1086	Ubiquitin-like modifier-activating enzyme ATG7	ATG7	217571	223618	196992	206277	235653	233919	198880	205916	0.0478446	0.306982	-	-	43.8	25	-
1087	Transforming acidic coiled-coil-containing protein 2	TACC2	90034.5	99359.6	98332	96350	105896	102813	94869.7	91267.8	0.0383742	0.272007	-	-	6.9	16	-
1088	Tripartite motif-containing protein 16	TRIM16	331433	347679	307937	346769	350570	381784	317900	350308	0.0691435	0.535253	-	-	30.3	15	-
1089	Phenylalanine--tRNA ligase, mitochondrial	FARS2	67184.6	64489.7	63237.9	68996.5	65894.5	66064	66095.5	70999.1	0.0279657	0.226957	-	-	21.5	10	-
1090	Zinc finger and BTB domain-containing protein 7A	ZBTB7A	5194.76	4791.95	4863.48	4858.72	3873.91	5165.27	4859.35	5356.63	-0.0438787	0.165433	-	-	9.8	4	+
1091	Acyl-protein thioesterase 2	LYPLA2	130568	124031	134843	123127	145869	120955	124393	97335.5	-0.0829633	0.366654	-	-	51.1	10	-
1092	Importin-7	IPO7	428505	476601	404777	453941	479639	501699	408135	434303	0.0461983	0.268482	-	-	32.6	29	-
1093	E3 ubiquitin-protein ligase ARIH2	ARIH2	129978	131179	112032	115823	150162	147481	119527	129097	0.156801	1.06134	-	-	32.7	15	-
1094	Tumor necrosis factor alpha-induced protein 8	TNFAIP8	93620.4	97991.3	89563.2	90805.9	103482	99745.3	89334.1	89897.1	0.0379676	0.263735	-	-	24.2	5	-
1095	Mitogen-activated protein kinase kinase kinase 6	MAP3K6	79348	87927.7	82651.5	91817.4	88637.5	92676.9	82911.9	84876.3	0.0316872	0.216688	-	-	13.8	18	-
1096	Pre-mRNA-splicing factor SLU7	SLU7	139854	146356	154660	123106	134423	136744	146973	152008	0.0188883	0.0970698	-	-	31.7	17	-
1097	Phosphoacetylglucosamine mutase	PGM3	274788	276239	249732	246452	315072	291062	247362	234039	0.0461164	0.208809	-	-	31.5	18	-
1098	Adenylyltransferase and sulfurtransferase MOCS3;Molybdopterin-synthase adenylyltransferase;Molybdopterin-synthase sulfurtransferase	MOCS3	82477.9	80614.3	77702.7	84173.1	85517.1	84011.7	77498.9	73520.8	-0.0218096	0.143509	-	-	36.5	14	-
1100	CD2 antigen cytoplasmic tail-binding protein 2	CD2BP2	123913	113091	112496	112887	103997	99878.6	114000	109115	-0.115477	1.18155	-	-	39.6	12	-
1101	Mediator of RNA polymerase II transcription subunit 26	MED26	26820.7	25009.2	30331.1	28293.9	26435.2	27457.2	31028.8	31141.6	0.0712509	0.412475	-	-	11.5	6	-
1102	Zinc finger FYVE domain-containing protein 9	ZFYVE9	10269.4	12358.6	11394.9	11870.7	12192.8	11736.1	10854.1	9770.98	-0.0444639	0.20553	-	-	3.6	4	-
1103	Supervillin	SVIL	192705	194383	200936	201523	189740	185071	216199	221254	0.0368002	0.243813	-	-	21	33	-
1104	GPI ethanolamine phosphate transferase 1	PIGN	9040.28	8840.59	11393.9	7748.92	8020.15	8184.5	11418	11421	0.0696691	0.186409	-	-	3.9	3	-
1105	BAG family molecular chaperone regulator 4	BAG4	11048.4	15932.6	12729.2	13416	15536.4	15273.6	15977	12600.8	0.167072	0.766049	-	-	24	7	-
1106	Activator of 90 kDa heat shock protein ATPase homolog 1	AHSA1	293257	348273	308382	294442	382724	373771	324174	345975	0.197701	1.77327	-	-	62.7	22	-
1107	Poly(A)-specific ribonuclease PARN	PARN	349136	317127	357326	347825	322406	299742	355654	338714	-0.0603265	0.466208	-	-	43.3	29	-
1108	Proteasome assembly chaperone 1	PSMG1	73368.7	78727.3	68418	76058.7	76488.1	78904.2	71899.8	71155.7	0.00969676	0.0593137	-	-	34	11	-
1109	Formin-like protein 1	FMNL1	269047	292614	293823	283273	295192	295606	285218	279753	0.0218893	0.196392	-	-	29.8	30	-
1110	Sphingosine-1-phosphate lyase 1	SGPL1	150228	158514	158545	150983	150425	163202	155976	154110	0.0124865	0.103171	-	-	20.1	12	-
1113	Ribosome biogenesis protein NSA2 homolog	NSA2	68321.7	72965.3	87233.6	82717.7	83351.2	78088.2	94045.8	106922	0.215882	1.18655	-	-	35.4	9	-
1114	GDH/6PGL endoplasmic bifunctional protein;Glucose 1-dehydrogenase;6-phosphogluconolactonase	H6PD	74421.9	79657.9	72749	80816	81983.5	81982.9	71829.4	68583.6	-0.0185045	0.0985488	-	-	17.3	13	-
1115	Protein transport protein Sec24A	SEC24A	150967	142139	144193	147650	149263	147820	142957	138793	-0.0153755	0.13191	-	-	21.5	19	-
1116	Protein transport protein Sec24B	SEC24B	128104	122318	124505	121998	124908	125509	119930	117813	-0.0259156	0.244384	-	-	21.3	20	-
1117	NAD kinase	NADK	89950.5	96929	89876.5	95437.8	97978.5	97446.4	89514.3	91906	0.0176968	0.132333	-	-	17.3	7	-
1118	Tyrosyl-DNA phosphodiesterase 2	TDP2	51375.4	52842.9	54825.9	46936.3	59921.3	55347.4	52937.9	48620.6	0.0722753	0.461258	-	-	21.7	6	-
1119	Vesicle transport protein SFT2B	SFT2D2	12284.3	14342.6	15637	12259.4	15790	15148.2	18400.6	21075.3	0.364374	1.99046	+	-	17.5	3	-
1120	Mitochondrial pyruvate carrier 2	MPC2	61455.5	52685.5	57403.6	63238.3	48303.4	49086	58617.7	57748.3	-0.137584	0.898038	-	-	37	5	-
1121	Histidine protein methyltransferase 1 homolog	METTL18	18855.1	17644.3	17188.8	18043.7	17023.4	19730	17436	16669.1	-0.0199922	0.110195	-	-	9.9	3	-
1122	Persulfide dioxygenase ETHE1, mitochondrial	ETHE1	77902.5	95666.8	91381.8	78726.3	109381	84447.9	92234.9	84113.7	0.104642	0.521448	-	-	47.2	10	-
1123	Long-chain-fatty-acid--CoA ligase 3	ACSL3	443208	409032	411241	427725	398634	405948	435865	443924	-0.00657876	0.0470416	-	-	44.2	28	-
1124	DNA-directed RNA polymerase I subunit RPA1	POLR1A	424970	371193	393144	395888	360894	366108	383976	415672	-0.054844	0.437389	-	-	30.6	46	-
1125	Pericentrin	PCNT	214091	213946	240243	229253	208368	207935	234213	225898	-0.0345356	0.248981	-	-	14.8	45	-
1126	YEATS domain-containing protein 4	YEATS4	96814	85788.2	94745.2	93412.9	91404.3	93678.3	102422	101544	0.0692007	0.584372	-	-	26.4	7	-
1127	tRNA-dihydrouridine(20a/20b) synthase [NAD(P)+]-like	DUS4L	11223.7	13042.7	12948.6	13190.4	13935.3	12969.1	13139.6	10946.9	0.0140478	0.0572917	-	-	9.8	3	-
1128	Zinc finger and BTB domain-containing protein 11	ZBTB11	44189.8	43225.8	46282.4	44162.2	44823.3	42233.6	47373.9	44978	0.011768	0.0817707	-	-	8.5	9	-
1129	CCR4-NOT transcription complex subunit 4	CNOT4	95881.7	92656.1	84382.1	96579.9	90147.7	91857.5	87969.5	86172	-0.0514729	0.435683	-	-	19.9	11	-
1130	STAM-binding protein	STAMBP	115948	124368	116984	125122	117422	125498	110713	112633	-0.0499783	0.425667	-	-	41.7	15	-
1131	Follistatin-related protein 3	FSTL3	2762.74	2059.46	1645.34	2109.47	2159.44	2170.56	2069.64	3297.36	0.173946	0.43919	-	-	13.1	3	+
1132	Cleavage and polyadenylation specificity factor subunit 4	CPSF4	37066.9	28102	40571.6	35558.8	32272.9	27435.8	42127.5	37799.2	-0.0229963	0.0591903	-	-	46.8	9	-
1133	N-acetylserotonin O-methyltransferase-like protein	ASMTL	108804	109131	102791	99585.9	112866	114162	103761	97908.3	0.0267387	0.174185	-	-	31.1	16	-
1135	Phosphatidate cytidylyltransferase 2	CDS2	28940.8	28809.9	34455.6	30706.4	26044.2	26939.6	29956	32057.6	-0.097187	0.572688	-	-	10.3	4	-
1136	Eyes absent homolog 4	EYA4	47556	46635.4	44247.4	44824.6	50979.3	52052.8	44026.8	45900.5	0.0714601	0.535194	-	-	9.7	6	-
1137	FGFR1 oncogene partner	FGFR1OP	95475.6	105003	103413	90432.9	109482	102138	101676	99949.4	0.0693718	0.573963	-	-	39.6	14	-
1138	Protein phosphatase 1 regulatory subunit 3D	PPP1R3D	32756.5	27902.1	28792.2	31553.8	26888.7	29469	28724.4	36615	0.00131631	0.00469914	-	-	36.1	9	-
1139	Bromodomain-containing protein 1	BRD1	15133.6	14875.2	18523.1	16594.5	15214.2	13282.2	18941.3	19514.7	0.0275791	0.0814594	-	-	7.1	8	-
1140	Ribonuclease P protein subunit p29	POP4	37354	33397.7	32878.1	33648.8	37703.6	37309.3	33716.8	37404.5	0.0905544	0.759187	-	-	31.8	6	-
1141	E3 ubiquitin-protein ligase HERC2	HERC2	238264	238291	247775	258437	247017	251324	257206	254290	0.0398578	0.422469	-	-	12.3	52	-
1142	Ras-related protein Rab-3D	RAB3D	38015.8	36033.2	40442.1	40429.9	32320.4	31342.9	40971.5	36151.7	-0.144486	0.922349	-	-	33.8	8	-
1143	Synaptosomal-associated protein 29	SNAP29	107936	106973	107120	100954	120130	117530	100912	95939	0.0326413	0.17505	-	-	52.7	12	-
1144	Serine/threonine-protein kinase OSR1	OXSR1	425191	442861	427184	384207	455557	432892	419473	408775	0.0324542	0.248053	-	-	32.8	15	-
1145	Geranylgeranyl pyrophosphate synthase	GGPS1	82980	82716.1	75811	75571.8	90276	85465.1	79896	74140.7	0.0542197	0.355322	-	-	25	7	-
1147	Heat shock 70 kDa protein 4L	HSPA4L	902985	909324	861503	904653	956501	989756	878836	919039	0.0642105	0.722652	-	-	58.6	48	-
1148	Polypyrimidine tract-binding protein 3	PTBP3	19474.5	18787.8	24430.5	19177.4	20050.9	19040.6	20973.6	23010.3	0.0260308	0.104377	-	-	9.2	4	-
1149	MLN64 N-terminal domain homolog	STARD3NL	16572.6	17516.6	18478.6	17404.3	17158.8	17389.4	19240.9	19866.5	0.0722115	0.501153	-	-	13.2	3	-
1150	U6 snRNA-associated Sm-like protein LSm8	LSM8	13408.5	14013.9	13533.8	16157.8	14231.3	13980.7	13726.7	15517.2	0.0111377	0.0521696	-	-	46.9	4	-
1151	AP-2 complex subunit alpha-1	AP2A1	412334	410319	419563	427098	399533	418549	428699	458576	0.0292053	0.254319	-	-	35.2	30	-
1154	Probable ATP-dependent RNA helicase DDX58	DDX58	249488	288515	233107	277160	300688	309530	261282	273704	0.129309	0.908453	-	-	29.8	28	-
1158	Tetratricopeptide repeat protein 4	TTC4	202221	208986	176879	194606	225248	225352	182290	185365	0.0594111	0.307015	-	-	59.4	22	-
1159	Serum deprivation-response protein	SDPR	38862.2	39208.2	40477.7	42206.2	34660	36868.5	39416.3	39277.2	-0.0989907	0.910263	-	-	18.6	7	-
1160	BAG family molecular chaperone regulator 2	BAG2	193803	183502	190716	184826	181528	185998	184942	186406	-0.0267473	0.280333	-	-	52.6	12	-
1161	BAG family molecular chaperone regulator 3	BAG3	204326	251983	248565	223151	254614	256037	251095	244755	0.122097	1.03756	-	-	62.6	32	-
1165	Malonyl-CoA decarboxylase, mitochondrial	MLYCD	42415.8	43533.7	42876.5	46220.6	42765.6	41409.6	41913.8	46993.4	-0.0172882	0.113383	-	-	26.4	10	-
1166	Quinone oxidoreductase-like protein 1	CRYZL1	130993	146525	131226	148653	146081	142926	135919	134878	0.00795317	0.0493057	-	-	33.8	12	-
1167	Apoptosis-inducing factor 1, mitochondrial	AIFM1	587926	562011	623247	582940	573040	527185	601050	583436	-0.0450951	0.3958	-	-	47.1	27	-
1169	Chloride intracellular channel protein 3	CLIC3	83774.7	90673	82616.9	77130.8	89118.3	74354	80100.3	64933.6	-0.122507	0.691708	-	-	45.3	10	-
1170	Echinoderm microtubule-associated protein-like 2	EML2	102509	108874	102593	103102	114584	110336	101555	100037	0.0304274	0.22596	-	-	17.4	14	-
1171	Serine/threonine-protein kinase LATS1	LATS1	36193.8	40389.3	37274.4	39533.4	42226.2	41567.9	38821.6	37379.8	0.0604368	0.464103	-	-	8	8	-
1172	Uridine diphosphate glucose pyrophosphatase	NUDT14	9525.41	13536.7	11812	10636.7	14316.1	13692.5	11309.9	12173.9	0.184091	0.867448	-	-	28.4	5	-
1174	3(2),5-bisphosphate nucleotidase 1	BPNT1	224696	206026	183807	187543	244977	223577	191138	190181	0.0797997	0.393148	-	-	14.6	5	-
1176	Fatty acid desaturase 2	FADS2	45744.1	41512	48156.4	54587.8	39825	41628.9	47399.7	47068.5	-0.108131	0.59737	-	-	21.8	9	-
1177	N(G),N(G)-dimethylarginine dimethylaminohydrolase 2	DDAH2	141192	137802	117656	107349	120625	110075	116317	102725	-0.157819	0.97349	-	-	48.1	13	-
1178	Abhydrolase domain-containing protein 16A	ABHD16A	58259.1	53705.3	59710.4	61616.6	52155.1	52084.4	57965.4	57885.6	-0.0841978	0.68567	-	-	22.5	10	-
1179	Uncharacterized protein C6orf47	C6orf47	13060.5	16297.9	19745.7	12212.4	18082.1	16992.7	19672.5	19877.3	0.306749	1.34128	+	-	24.1	4	-
1180	Thioredoxin domain-containing protein 12	TXNDC12	134842	115527	98734.3	107725	105765	101977	100663	106537	-0.129619	0.829813	-	-	56.4	10	-
1181	Probable tRNA pseudouridine synthase 2	TRUB2	68793.4	64012.5	67532.4	72198	60737.6	56710.4	66936.6	64409.1	-0.132975	1.21866	-	-	30.5	9	-
1182	Protein SGT1	ECD	144053	154366	138273	156426	165466	163484	145669	151064	0.0768943	0.645678	-	-	25.1	15	-
1183	Pre-mRNA-splicing factor SYF2	SYF2	26780.1	27690.2	28738.9	27111.1	28334.3	27922.9	25123.2	24907.7	-0.055702	0.408977	-	-	27.2	7	-
1185	Methyl-CpG-binding domain protein 3	MBD3	58757.6	45571.2	55859.7	49185.9	49109.5	40305.4	54619.2	43564.4	-0.160854	0.80674	-	-	29.6	7	-
1186	DNA topoisomerase 3-beta-1	TOP3B	78246.8	74488	80562.1	86184.5	73105.1	71703.7	77117	73537.9	-0.111253	1.15499	-	-	21.9	13	-
1187	Diphosphoinositol polyphosphate phosphohydrolase 1	NUDT3	47037.2	43259.4	38183.7	41034.9	44772.8	42872.1	39819.7	47661.7	0.0480865	0.264342	-	-	45.3	6	-
1189	Securin;Securin-2	PTTG1;PTTG2	13198	15528.6	12621.5	13935.3	14992	15472.5	13520.7	13095.3	0.047056	0.23188	-	-	15.8	3	-
1190	B-cell lymphoma/leukemia 10	BCL10	100432	106052	94868.8	104226	104947	107652	98053.8	89992.5	-0.0197904	0.115963	-	-	21.9	7	-
1191	NADH dehydrogenase [ubiquinone] 1 beta subcomplex subunit 10	NDUFB10	174439	156197	178470	178860	157274	149300	180179	207664	0.00364366	0.0131253	-	-	51.2	13	-
1192	Cleft lip and palate transmembrane protein 1	CLPTM1	163492	143980	160422	165715	133625	136371	152586	150710	-0.144637	1.35197	-	-	23.9	13	-
1193	Zinc finger BED domain-containing protein 1	ZBED1	71726.7	87076.2	72551.3	81667.6	81833	81819.1	76276.8	73044.5	0.00289612	0.0138209	-	-	14.4	10	-
1194	Molybdopterin synthase catalytic subunit	MOCS2	53583.2	49719.4	50449.4	46088.9	52941.1	49907.7	48029.6	42840.4	-0.0470758	0.27316	-	-	32.4	6	-
1195	Mitochondrial import receptor subunit TOM40 homolog	TOMM40	104632	96132.1	138046	126815	81557.2	82956	131559	137302	-0.131727	0.311909	-	-	39.9	9	-
1196	Peroxisomal membrane protein 11B	PEX11B	59984.2	54376.5	62620.2	62770.2	50757.1	46391.6	63050.5	57707.5	-0.145383	0.837999	-	-	23.6	6	-
1197	Serine/threonine-protein kinase PAK 4	PAK4	130928	130565	126511	132478	133423	135953	126213	127477	0.00666034	0.0534459	-	-	35.9	17	-
1198	Serine/threonine-protein kinase Chk2	CHEK2	91275	99280.4	91946.1	101727	107846	107830	92475.2	92759.8	0.0587504	0.384997	-	-	24.1	11	-
1199	Amyloid beta A4 precursor protein-binding family A member 3	APBA3	8172.38	8964.64	7450.14	8430.06	7872.57	8588.89	8673.36	8731.21	0.0385669	0.204255	-	-	7.7	3	+
1200	Actin-like protein 6A	ACTL6A	210316	205540	213419	202338	200569	201267	215590	203159	-0.0195799	0.179449	-	-	38	15	-
1201	Histone-lysine N-methyltransferase NSD2	WHSC1	127282	113319	135199	117505	111472	114739	127749	143609	0.00856497	0.0353048	-	-	19.8	24	-
1202	Molybdopterin synthase sulfur carrier subunit	MOCS2	55437.5	59185.1	55930.9	61273.9	60740.6	60316.9	56895.2	51972.4	-0.0134349	0.0780485	-	-	39.8	4	-
1203	Cytochrome b5	CYB5A	68886.6	60584	54531.4	55427.9	51682.4	52072	60066.4	55680.3	-0.121738	0.786324	-	-	67.3	5	-
1204	L-lactate dehydrogenase A chain	LDHA	2.02323e+06	2.33806e+06	1.94551e+06	2.30842e+06	2.32774e+06	2.53675e+06	2.02819e+06	2.10067e+06	0.0609827	0.328455	-	-	47.3	28	-
1205	Retinal dehydrogenase 1	ALDH1A1	166953	147376	129012	136877	112109	147402	118643	126802	-0.20137	1.21437	-	-	27.5	12	-
1206	Glutamate dehydrogenase 1, mitochondrial;Glutamate dehydrogenase 2, mitochondrial	GLUD1;GLUD2	738773	696656	693826	722178	695442	685662	690547	725297	-0.0276912	0.295397	-	-	52.3	25	-
1207	Dihydrofolate reductase	DHFR	327528	345155	308648	302634	376491	356072	304984	279185	0.0280831	0.119959	-	-	77.5	16	-
1208	NADH-cytochrome b5 reductase 3;NADH-cytochrome b5 reductase 3 membrane-bound form;NADH-cytochrome b5 reductase 3 soluble form	CYB5R3	274815	250399	256571	288111	220834	239186	254742	299253	-0.0842945	0.45581	-	-	60.1	18	-
1210	Cytochrome c oxidase subunit 2	MT-CO2	39336.6	44897.9	54147.9	54872	41201.9	44385.5	47585.9	67202.1	0.0390849	0.0957136	-	-	28.2	7	-
1211	Superoxide dismutase [Cu-Zn]	SOD1	10971.8	10161.7	8803.61	9491.54	10845.2	9350.76	9209.76	7480.25	-0.103802	0.422581	-	-	21.4	3	-
1212	Purine nucleoside phosphorylase	PNP	366239	388865	336125	362745	418575	404727	336515	332546	0.0316631	0.152078	-	-	66.4	18	-
1213	Hypoxanthine-guanine phosphoribosyltransferase	HPRT1	144829	172751	145083	152143	168971	173814	145102	175176	0.108715	0.742419	-	-	52.3	10	-
1214	Aspartate aminotransferase, mitochondrial	GOT2	606848	743504	632785	693089	736021	718518	685158	706666	0.0929509	0.781845	-	-	64	30	-
1215	Tyrosine-protein kinase ABL1	ABL1	110530	114289	117161	116847	121069	117598	119227	112568	0.035989	0.353536	-	-	18.6	17	-
1216	Epidermal growth factor receptor	EGFR	580995	512232	559250	548700	495499	503507	560456	551494	-0.0609981	0.518074	-	-	40	44	-
1217	Phosphoglycerate kinase 1	PGK1	2.45233e+06	2.45409e+06	2.29776e+06	2.31939e+06	2.63038e+06	2.52985e+06	2.25682e+06	2.36142e+06	0.0362395	0.295001	-	-	7.9	4	-
1219	Adenylate kinase isoenzyme 1	AK1	245695	248171	237871	208346	306648	275567	243079	232398	0.164912	1.03791	-	-	76.3	17	-
1220	Adenosine deaminase	ADA	6483	7944.61	7461.21	7421.56	7685.38	7705.86	6891.23	7165.02	0.00900861	0.0389783	-	-	30.3	11	+
1222	Carbonic anhydrase 2	CA2	134528	140515	125227	134599	157526	152725	127208	125236	0.0666298	0.37374	-	-	52.7	12	-
1223	Argininosuccinate synthase	ASS1	162043	180483	159078	164169	183780	196995	152003	143202	0.0112835	0.0418076	-	-	25.2	13	-
1224	2-5-oligoadenylate synthase 1	OAS1	67139.4	63233.3	56727.5	61660.5	64682.3	64746.1	59472.5	68040.9	0.0476374	0.324764	-	-	26.9	8	-
1225	Alpha-2-macroglobulin	A2M	157363	160118	158811	160512	178982	170435	161521	165941	0.0870492	1.09401	-	-	23.9	29	-
1226	Complement C3;Complement C3 beta chain;C3-beta-c;Complement C3 alpha chain;C3a anaphylatoxin;Acylation stimulating protein;Complement C3b alpha chain;Complement C3c alpha chain fragment 1;Complement C3dg fragment;Complement C3g fragment;Complement C3d fragment;Complement C3f fragment;Complement C3c alpha chain fragment 2	C3	166436	191710	184133	181054	188579	197278	186650	208104	0.110492	1.11459	-	-	18.8	28	-
1227	Metalloproteinase inhibitor 1	TIMP1	46356.1	46650.3	46634.3	50900.5	51887.4	49177.6	47343	49679.2	0.0563658	0.499251	-	-	18.8	4	-
1229	Proto-oncogene c-Fos	FOS	17388.5	16619.7	17138.3	15845.4	15018.2	15959.6	15743.5	18426	-0.0436659	0.247758	-	-	15.8	4	-
1230	GTPase NRas	NRAS	32086.4	25901.2	29438.6	31247.7	25488.6	26379	28351.1	30126.9	-0.103185	0.642258	-	-	16.4	3	-
1234	Low-density lipoprotein receptor	LDLR	146472	126516	136296	137253	126241	127193	138219	148018	-0.0193989	0.112895	-	-	25.6	17	-
1235	Transforming growth factor beta-1;Latency-associated peptide	TGFB1	20823.9	21126.3	20022.4	20622.5	20550.9	19004.4	19154.2	19877.3	-0.0721993	0.669975	-	-	21.8	8	-
1238	HLA class I histocompatibility antigen, B-7 alpha chain	HLA-B	58356.1	55721	62818.9	49309.2	56090.8	53423.7	64437.4	53971.7	0.0122974	0.0524579	-	-	12.4	4	-
1240	HLA class II histocompatibility antigen, DR alpha chain	HLA-DRA	16935.3	17499.8	18110.9	20894.1	15248.5	15330.1	16817.2	16050.3	-0.207439	1.70294	-	-	25.6	5	-
1244	Collagen alpha-1(I) chain	COL1A1	20883.9	23949.9	23410.5	23397.6	24823.9	27146.4	22600.9	24638.5	0.113464	0.85105	-	-	9.8	11	-
1248	Alpha-crystallin B chain	CRYAB	158729	166939	175416	169968	179689	178279	169579	171851	0.0602056	0.64872	-	-	40.6	7	-
1249	Prelamin-A/C;Lamin-A/C	LMNA	1.76552e+06	1.8073e+06	1.94749e+06	1.83687e+06	1.66971e+06	1.67881e+06	1.76883e+06	1.76967e+06	-0.0948712	1.28499	-	-	70	59	-
1251	Fibronectin;Anastellin;Ugl-Y1;Ugl-Y2;Ugl-Y3	FN1	31442.2	30933.5	33556.2	29934.3	32930.6	31353.1	33127.2	27065.8	-0.019433	0.0987336	-	-	8	13	-
1253	Transferrin receptor protein 1;Transferrin receptor protein 1, serum form	TFRC	1.42134e+06	1.3013e+06	1.36395e+06	1.4394e+06	1.21473e+06	1.28075e+06	1.37498e+06	1.41346e+06	-0.0660472	0.583671	-	-	54.5	43	-
1254	Ferritin light chain	FTL	36195.6	40770.5	40807.8	39116.5	46422.4	41756.6	43409.7	41399.9	0.141126	1.38545	-	-	41.7	7	-
1255	Ferritin heavy chain;Ferritin heavy chain, N-terminally processed	FTH1	17193.7	17380	14450	16308.2	18443.7	16482.9	14834.7	15293	-0.00750845	0.0303108	-	-	61.2	10	-
1261	Antileukoproteinase	SLPI	40398.1	35486.7	41598.5	29706.5	40551.3	38559.3	41995.3	53948.1	0.249938	1.15069	-	-	37.1	6	-
1262	3-hydroxy-3-methylglutaryl-coenzyme A reductase	HMGCR	6555.27	7980.94	9705.6	7953.6	9623.7	9090.93	10358.1	11443.5	0.340129	1.82243	+	-	5.1	4	-
1263	Catalase	CAT	414688	441742	408671	419063	451496	429241	397819	403991	-0.00259987	0.0176586	-	-	55.4	33	-
1264	RAF proto-oncogene serine/threonine-protein kinase	RAF1	109468	111487	105894	112772	118675	121305	106499	111839	0.0586225	0.534954	-	-	18.7	12	-
1265	Glucosylceramidase	GBA	218448	193848	211689	218491	182659	181104	203171	211998	-0.114755	0.987524	-	-	38.5	16	-
1266	Tissue alpha-L-fucosidase	FUCA1	4045.25	5156.38	4856.85	5730.24	5703.02	4816.15	4594.41	3475.52	-0.101123	0.284037	-	-	17.4	7	+
1267	Fructose-bisphosphate aldolase A	ALDOA	2.14691e+06	2.45934e+06	2.2607e+06	2.31678e+06	2.55765e+06	2.60162e+06	2.2164e+06	2.34029e+06	0.0799294	0.66994	-	-	77.5	39	-
1268	Cystatin-B	CSTB	90486.8	102429	73244.2	80944.5	116806	94268.3	84204.4	68635.1	0.0529388	0.136836	-	-	64.3	6	-
1269	Annexin A1	ANXA1	1.37537e+06	1.38377e+06	1.19069e+06	1.24433e+06	1.44384e+06	1.42237e+06	1.18454e+06	1.30545e+06	0.0428729	0.248864	-	-	72	35	-
1270	Apolipoprotein B-100;Apolipoprotein B-48	APOB	12932.2	13973.3	16102.5	12572.8	16664.8	16788.1	14753.1	12581.5	0.126331	0.569694	-	-	0.5	3	-
1271	Glucocorticoid receptor	NR3C1	287756	302366	290551	280034	302859	311621	270852	283411	0.00832546	0.05653	-	-	38.6	28	-
1272	Major prion protein	PRNP	2386.52	2909.31	2970.84	2110.21	2874.95	3113.15	3396.65	3810.81	0.35307	1.63588	+	-	11.5	3	+
1273	Superoxide dismutase [Mn], mitochondrial	SOD2	268631	261873	248328	215785	219197	180573	230077	190213	-0.280449	1.99677	+	-	57.4	11	-
1274	Ornithine aminotransferase, mitochondrial;Ornithine aminotransferase, hepatic form;Ornithine aminotransferase, renal form	OAT	199923	203372	201094	208064	199014	192712	187053	168536	-0.123161	1.32366	-	-	48.3	22	-
1275	Thymidine kinase, cytosolic	TK1	148484	140317	136632	123743	153435	139513	137438	140424	0.0574871	0.421162	-	-	51.3	15	-
1276	Thy-1 membrane glycoprotein	THY1	11909.5	11645.7	11224.9	13461	8715.96	10856.9	9815.67	12441	-0.214702	1.14016	-	-	24.2	3	-
1277	HLA class II histocompatibility antigen gamma chain	CD74	26449.6	24816.1	26240.3	29150.6	20869.1	22395	28370.8	30655.7	-0.0761805	0.278189	-	-	34.3	6	-
1281	Glyceraldehyde-3-phosphate dehydrogenase	GAPDH	3.96652e+06	4.12219e+06	4.003e+06	3.93078e+06	4.39566e+06	5.00557e+06	3.67498e+06	4.23545e+06	0.103171	0.685866	-	-	73.1	33	-
1282	Argininosuccinate lyase	ASL	131085	144030	130406	148120	141212	147413	127895	123970	-0.0359926	0.214609	-	-	31.9	15	-
1283	HLA class I histocompatibility antigen, A-3 alpha chain	HLA-A	125889	123685	137374	134610	108088	109987	121346	122211	-0.176913	1.89442	-	-	13.2	5	-
1284	Receptor tyrosine-protein kinase erbB-2	ERBB2	105896	92548.2	103680	104925	92996.4	93497.5	99246.7	102171	-0.0685274	0.578638	-	-	15.1	15	-
1285	Calpain small subunit 1	CAPNS1	192760	182255	175021	166248	196105	177103	171785	154196	-0.0380121	0.209288	-	-	54.5	10	-
1286	Heat shock protein beta-1	HSPB1	838273	967498	852628	872795	952339	931675	858118	918127	0.0529833	0.454715	-	-	81.5	19	-
1287	Thymidylate synthase	TYMS	142180	170879	138589	154682	180154	186416	144802	144918	0.109066	0.53821	-	-	51.4	14	-
1288	Dolichyl-diphosphooligosaccharide--protein glycosyltransferase subunit 1	RPN1	542238	472819	589593	508190	432525	437887	553143	541401	-0.109402	0.562044	-	-	51.9	33	-
1291	Guanine nucleotide-binding protein G(i) subunit alpha-2	GNAI2	235375	197432	198821	207938	200489	205076	201429	216309	-0.0252246	0.163421	-	-	35.5	10	-
1292	Anion exchange protein 2	SLC4A2	95604.8	98388.3	109077	104464	86416.1	95043.6	103169	104469	-0.0689868	0.461514	-	-	20.9	20	-
1293	Sodium/potassium-transporting ATPase subunit alpha-1	ATP1A1	950787	775185	928426	851125	690553	721106	900121	925163	-0.122508	0.595838	-	-	41.6	43	-
1294	Sodium/potassium-transporting ATPase subunit beta-1	ATP1B1	196111	158662	184440	167753	148950	151323	189121	189098	-0.0640528	0.283068	-	-	35.2	11	-
1296	Aldehyde dehydrogenase, mitochondrial	ALDH2	448045	439366	413762	431915	443000	429716	413491	404399	-0.0360722	0.351766	-	-	49.1	22	-
1297	Integrin beta-3	ITGB3	2352.09	2702.79	3197.68	3097.81	2677.36	2584.33	3380.6	2904.15	0.0273326	0.0805141	-	-	11.2	8	+
1299	Non-histone chromosomal protein HMG-14	HMGN1	24523.3	36660.9	52112.8	18896.4	46188.1	45589.1	42353.2	21005.6	0.270329	0.378489	-	-	30	4	-
1300	Plasminogen activator inhibitor 1	SERPINE1	31582.5	30030.6	31536.9	31430.5	33323.5	28167	31086.3	27749	-0.0538766	0.357006	-	-	26.4	8	-
1302	ADP/ATP translocase 2;ADP/ATP translocase 2, N-terminally processed	SLC25A5	849958	647035	799928	758842	600779	590431	793107	766538	-0.157607	0.731784	-	-	23.5	10	-
1303	Ubiquitin-like protein ISG15	ISG15	130494	133892	130929	134223	145232	139603	128161	121449	0.00988132	0.0602756	-	-	45.5	7	-
1304	Propionyl-CoA carboxylase alpha chain, mitochondrial	PCCA	109801	119428	108128	122385	112786	112714	113227	113330	-0.022294	0.1717	-	-	26.8	18	-
1305	Propionyl-CoA carboxylase beta chain, mitochondrial	PCCB	185247	180879	170751	176300	168840	165327	172789	181397	-0.0513154	0.517555	-	-	49.5	22	-
1306	Alkaline phosphatase, tissue-nonspecific isozyme	ALPL	28002.1	21731.2	30945.9	28506	27462.5	21377.9	29598.1	25269.2	-0.0724629	0.248343	-	-	27.3	14	-
1308	Eukaryotic translation initiation factor 2 subunit 1	EIF2S1	725786	656678	630956	625622	674138	677774	626609	610133	-0.026757	0.184544	-	-	69.8	29	-
1309	Non-histone chromosomal protein HMG-17	HMGN2	93158.9	117804	102286	88535.5	103462	102370	87085.5	105572	-0.00736991	0.0278479	-	-	30	4	-
1310	Interleukin-6	IL6	1796.91	1538.21	1318.19	1677.11	1734.87	1541.49	1192.18	1370.77	-0.120891	0.380501	-	-	17.9	4	+
1311	Intercellular adhesion molecule 1	ICAM1	68191.6	62206.7	70401.6	71203.3	60621.4	58481.4	67981.9	68870	-0.0893457	0.647964	-	-	26.3	12	-
1314	60S acidic ribosomal protein P0;60S acidic ribosomal protein P0-like	RPLP0;RPLP0P6	409491	386736	415738	419826	364803	390057	396841	393512	-0.0787192	0.942499	-	-	51.4	15	-
1316	Fatty acid-binding protein, heart	FABP3	128528	157821	131651	147817	149778	159517	130967	126201	0.000141345	0.000540452	-	-	60.9	10	-
1317	DNA-directed RNA polymerase III subunit RPC4	POLR3D	145429	144604	141584	156050	137565	145582	139618	135940	-0.072421	0.802645	-	-	47.2	14	-
1318	Lupus La protein	SSB	737952	805945	759948	732439	807147	788590	728516	698557	-0.00784276	0.0506792	-	-	64	36	-
1319	Integrin beta-1	ITGB1	834802	713585	786209	746294	645156	680441	775891	868402	-0.0602108	0.293039	-	-	32	27	-
1321	Keratin, type I cytoskeletal 18	KRT18	398581	444712	470998	475559	474599	480733	509571	505459	0.141432	1.42647	-	-	40.9	17	-
1322	Uroporphyrinogen decarboxylase	UROD	170008	163207	167509	170438	179235	173622	153221	145111	-0.0488043	0.315253	-	-	39.8	13	-
1323	Insulin receptor;Insulin receptor subunit alpha;Insulin receptor subunit beta	INSR	23220	27997.1	27703	25269	21817.7	23647.3	28359.6	26716.1	-0.0548342	0.245927	-	-	2.4	4	-
1325	Alpha-galactosidase A	GLA	95872.5	101825	94390.4	106492	104987	107024	96963.8	96374.5	0.0244109	0.166497	-	-	33.3	16	-
1326	Gelsolin	GSN	592634	583911	593111	571801	576505	576518	578453	602517	-0.00470114	0.0442912	-	-	22.4	11	-
1327	Retinoblastoma-associated protein	RB1	41242.6	47659.1	44644.7	51150.2	46382	44740.4	43976.1	44730.3	-0.034251	0.206588	-	-	12.4	11	-
1329	Cyclin-dependent kinase 1	CDK1	297881	309266	304438	304515	333356	318956	286609	249581	-0.0418084	0.215852	-	-	49.5	15	-
1330	ATP synthase subunit beta, mitochondrial	ATP5B	855247	774720	816552	855200	722151	709205	808890	775290	-0.13166	1.47195	-	-	68.1	29	-
1332	Protein S100-A6	S100A6	296608	319196	291550	262397	295627	244249	288171	226435	-0.155085	0.940554	-	-	44.4	6	-
1333	Eukaryotic translation initiation factor 4E	EIF4E	196471	210550	194086	217906	199872	209992	198871	202763	-0.0119605	0.0890942	-	-	43.8	9	-
1334	Alpha-enolase	ENO1	5.58612e+06	5.89821e+06	5.57224e+06	5.40874e+06	6.25912e+06	6.24835e+06	5.2114e+06	5.03378e+06	0.0117688	0.0580772	-	-	22.6	18	-
1336	Glycogen phosphorylase, liver form	PYGL	787729	792035	795016	814095	805864	843801	816605	822045	0.0442127	0.601026	-	-	48.7	44	-
1337	Glucose-6-phosphate isomerase	GPI	921491	1.05498e+06	941937	984888	1.06038e+06	1.11223e+06	927584	910415	0.035796	0.204481	-	-	39.1	23	-
1338	DNA polymerase beta	POLB	103681	107557	108790	112333	100775	110170	103418	103901	-0.0480066	0.469207	-	-	38.2	12	-
1339	Nucleophosmin	NPM1	914790	801846	983706	787681	778933	778091	906042	897362	-0.0514744	0.267415	-	-	60.2	20	-
1343	Integrin alpha-V;Integrin alpha-V heavy chain;Integrin alpha-V light chain	ITGAV	551800	476314	510217	525796	440061	459644	508927	536928	-0.0878162	0.635127	-	-	49.1	50	-
1344	Lipoprotein lipase	LPL	158028	142941	149649	150105	145919	146723	151419	155547	-0.0022459	0.0164273	-	-	34.3	16	-
1345	Beta-hexosaminidase subunit alpha	HEXA	246119	249458	218736	234917	264746	253720	227236	227668	0.0348677	0.222099	-	-	37.6	22	-
1346	Glia-derived nexin	SERPINE2	37682.6	43877.2	42714.4	40900.1	44383.9	43476.8	41708.7	39766.3	0.0369944	0.245511	-	-	20.7	10	-
1347	Epoxide hydrolase 1	EPHX1	330380	304860	319787	333019	303344	289593	308691	273275	-0.133374	1.58756	-	-	53.8	30	-
1348	Acyl-CoA-binding protein	DBI	32054.1	37722.2	29365.5	37019.5	39390.6	36866.2	31418.4	31524.5	0.0324765	0.123418	-	-	52.9	4	-
1349	L-lactate dehydrogenase B chain	LDHB	1.53579e+06	1.72186e+06	1.48374e+06	1.62602e+06	1.77507e+06	1.74007e+06	1.55496e+06	1.47374e+06	0.0374615	0.225307	-	-	43.7	20	-
1350	Major centromere autoantigen B	CENPB	34570.2	34116.5	36532.2	35945.4	32291.1	34400.1	37546.2	40461.4	0.0309477	0.169501	-	-	10.7	6	-
1351	Glutathione peroxidase 1	GPX1	343801	328819	284957	288560	294990	252816	289149	253625	-0.191305	1.50841	-	-	73.9	13	-
1354	Vitamin K-dependent protein S	PROS1	30227.5	29720.7	31260.2	33488.9	26719	28937.8	30401.4	30707.2	-0.0954508	0.775742	-	-	11.2	7	-
1355	Protein disulfide-isomerase	P4HB	1.97191e+06	2.13332e+06	2.05393e+06	1.9028e+06	2.18308e+06	2.07811e+06	1.93601e+06	1.80303e+06	-0.0135144	0.0802919	-	-	69.5	56	-
1356	Histone H1.0;Histone H1.0, N-terminally processed	H1F0	77626.5	86846.6	99548.7	85644.3	82107.7	91319.6	101341	117685	0.159415	0.773682	-	-	27.8	8	-
1357	Acylphosphatase-1	ACYP1	91582.4	116220	92077.6	100784	104391	107912	91153.5	92544.2	-0.0139378	0.0585314	-	-	58.6	6	-
1358	Cathepsin D;Cathepsin D light chain;Cathepsin D heavy chain	CTSD	463450	499322	441950	482863	515531	512650	434449	416112	-0.0119224	0.0568644	-	-	48.5	18	-
1359	Annexin A2;Putative annexin A2-like protein	ANXA2;ANXA2P2	3.41143e+06	3.37937e+06	3.28198e+06	3.28933e+06	3.32548e+06	3.37401e+06	3.1366e+06	2.98105e+06	-0.0616106	0.690885	-	-	81.4	49	-
1360	Calpain-1 catalytic subunit	CAPN1	483313	462949	430574	458455	476659	477467	431788	469055	0.0153979	0.115018	-	-	42	37	-
1361	Tubulin beta chain	TUBB	691506	752097	668237	749679	769831	791179	669606	669115	0.0167043	0.0920137	-	-	11	5	-
1364	Beta-hexosaminidase subunit beta;Beta-hexosaminidase subunit beta chain B;Beta-hexosaminidase subunit beta chain A	HEXB	403418	438544	410085	402043	461355	428552	391795	347305	-0.0291549	0.144362	-	-	39.7	25	-
1365	Cathepsin L1;Cathepsin L1 heavy chain;Cathepsin L1 light chain	CTSL	109681	126981	107070	123680	117170	121282	103289	104625	-0.0660545	0.401914	-	-	29.1	8	-
1366	Profilin-1	PFN1	1.5105e+06	1.69087e+06	1.35525e+06	1.56479e+06	1.52253e+06	1.66231e+06	1.36958e+06	1.42161e+06	-0.0341016	0.180066	-	-	63.6	13	-
1367	Bisphosphoglycerate mutase	BPGM	18078.9	19706.6	21146.2	20946.4	21637.9	23028	22261.9	22189.8	0.160333	1.51526	-	-	29	7	-
1368	Adenine phosphoribosyltransferase	APRT	86954.4	111755	95047.6	90834.2	92411.5	86182.8	102268	109040	0.0205303	0.0827613	-	-	65.7	9	-
1369	Bifunctional glutamate/proline--tRNA ligase;Glutamate--tRNA ligase;Proline--tRNA ligase	EPRS	1.65744e+06	1.71275e+06	1.69654e+06	1.64566e+06	1.788e+06	1.77657e+06	1.71116e+06	1.64761e+06	0.0440635	0.531731	-	-	52.2	83	-
1370	Cathepsin B;Cathepsin B light chain;Cathepsin B heavy chain	CTSB	121624	117339	86527.9	103217	111078	113292	92071.8	106496	-0.0116907	0.0391317	-	-	35.1	10	-
1371	Heat shock protein HSP 90-alpha	HSP90AA1	2.01963e+06	2.0257e+06	1.8779e+06	1.89632e+06	2.2146e+06	2.20119e+06	1.88409e+06	1.86888e+06	0.0591336	0.422632	-	-	37.4	38	-
1372	Galactose-1-phosphate uridylyltransferase	GALT	34544.4	39800.3	38723.4	41907.4	41813	38124.1	36487.2	36204.2	-0.0208585	0.108509	-	-	25.1	8	-
1373	Heterogeneous nuclear ribonucleoproteins C1/C2;Heterogeneous nuclear ribonucleoprotein C-like 4;Heterogeneous nuclear ribonucleoprotein C-like 1;Heterogeneous nuclear ribonucleoprotein C-like 3;Heterogeneous nuclear ribonucleoprotein C-like 2	HNRNPC;HNRNPCL4;HNRNPCL1;HNRNPCL3;HNRNPCL2	314486	297415	369749	325914	298920	288587	345750	375128	-0.00265939	0.01001	-	-	54.6	21	-
1375	Laminin subunit beta-1	LAMB1	304564	275397	296729	290263	279797	268820	308563	298588	-0.0150061	0.102797	-	-	23	39	-
1376	Tyrosine-protein kinase Yes	YES1	26251.2	23681.6	24530.4	23334.9	22664.2	22675.3	23230.8	23620.6	-0.0838956	0.770328	-	-	8.8	4	-
1377	Tyrosine-protein kinase Lyn	LYN	27725.2	28945.6	31266.1	30911.2	27495.9	29021.4	28461.8	27250.2	-0.081411	0.722311	-	-	24.6	10	-
1380	Fumarate hydratase, mitochondrial	FH	514012	590049	513587	571321	539027	556582	501692	514812	-0.0499373	0.38928	-	-	54.2	26	-
1381	DNA excision repair protein ERCC-1	ERCC1	61632.7	57319.9	55177.8	55649.4	60860.8	55643.5	53277.7	59403.3	-0.00434593	0.0251236	-	-	30	9	-
1382	Thrombospondin-1	THBS1	219001	205303	208299	214166	212449	213428	209110	218594	0.0118266	0.10718	-	-	6.5	6	-
1383	Transcription factor Sp1	SP1	15070.8	12155.6	11986	12712.9	11911.9	11489.7	10596.7	10743.1	-0.210312	1.51225	-	-	10.9	5	-
1384	Insulin-like growth factor 1 receptor;Insulin-like growth factor 1 receptor alpha chain;Insulin-like growth factor 1 receptor beta chain	IGF1R	138063	119794	124110	119031	121210	129838	123011	126298	0.000253703	0.00152701	-	-	15.9	20	-
1386	Annexin A6	ANXA6	738662	779561	724683	693288	801116	790308	714295	709240	0.03721	0.286114	-	-	68.5	51	-
1388	Complement decay-accelerating factor	CD55	323402	247072	308658	266304	264089	234868	292719	325660	-0.037897	0.134735	-	-	47	17	-
1389	Multidrug resistance protein 1	ABCB1	124532	140218	138975	141422	128696	148893	141841	150367	0.0629961	0.464797	-	-	17.6	19	-
1392	Beta-glucuronidase	GUSB	65105.1	69948.7	68956.6	71735.1	66519.8	73705.3	65478.5	63507	-0.0359868	0.257498	-	-	27.5	16	-
1393	ATP-dependent 6-phosphofructokinase, muscle type	PFKM	501109	506183	464139	465925	532300	513532	470083	464368	0.0303592	0.221394	-	-	36.7	29	-
1394	Heat shock protein HSP 90-beta	HSP90AB1	3.46911e+06	3.76063e+06	3.40731e+06	3.45411e+06	3.93219e+06	3.95685e+06	3.4878e+06	3.54341e+06	0.0811632	0.792931	-	-	43.9	39	-
1395	Signal recognition particle receptor subunit alpha	SRPR	338318	323166	342401	345808	300667	296487	332868	324706	-0.106524	1.23811	-	-	37	24	-
1396	Asparagine synthetase [glutamine-hydrolyzing]	ASNS	304573	349590	287230	339957	358772	350240	307344	293826	0.0315533	0.151419	-	-	44.2	22	-
1398	Porphobilinogen deaminase	HMBS	143250	155217	137927	152926	154415	151595	133070	134911	-0.039588	0.258743	-	-	42.1	13	-
1399	Pyruvate dehydrogenase E1 component subunit alpha, somatic form, mitochondrial	PDHA1	415971	414388	395793	433869	404594	391131	414958	415640	-0.0292608	0.28651	-	-	63.1	28	-
1400	Collagen alpha-2(IV) chain;Canstatin	COL4A2	112551	107547	115452	114318	115119	110991	111185	108675	-0.0123377	0.103345	-	-	12.9	17	-
1401	Cytochrome c1, heme protein, mitochondrial	CYC1	295214	256844	287102	292520	260170	244769	293586	318978	-0.0236592	0.108803	-	-	42.2	13	-
1402	U2 small nuclear ribonucleoprotein B	SNRPB2	146019	168196	184509	152560	176396	164999	182419	182866	0.122484	0.912385	-	-	38.7	9	-
1403	Hepatocyte growth factor receptor	MET	192945	181057	192881	193561	178538	185354	190598	193817	-0.0233476	0.207241	-	-	20.7	29	-
1405	Myosin light chain 3;Myosin light chain 1/3, skeletal muscle isoform	MYL3;MYL1	20074.4	18561.1	17829.2	18399	16894.1	14302.8	17976.7	12030.2	-0.306479	1.66838	+	-	16.4	3	-
1406	Complement factor H	CFH	98309.2	90349.3	94790.7	100781	93000.4	96741.2	92792.8	103469	0.00643978	0.0414689	-	-	14.9	18	-
1407	U1 small nuclear ribonucleoprotein 70 kDa	SNRNP70	395803	368123	403137	356612	362288	352918	392215	409901	-0.00680072	0.0395941	-	-	41.9	22	-
1408	Integrin alpha-5;Integrin alpha-5 heavy chain;Integrin alpha-5 light chain	ITGA5	242972	213857	237031	236860	204610	200182	234308	219516	-0.117405	1.07024	-	-	19.6	19	-
1409	Nuclear factor 1 C-type	NFIC	137638	127764	129407	127296	114937	128335	114068	112686	-0.152872	1.74997	-	-	19.2	10	-
1410	Vimentin	VIM	793286	841339	798969	785392	869565	848853	814340	803596	0.0514574	0.595209	-	-	65.9	34	-
1411	40S ribosomal protein S17	RPS17	455401	380509	430485	440744	370187	383332	401947	446294	-0.0922797	0.657752	-	-	57	10	-
1412	Guanine nucleotide-binding protein G(k) subunit alpha	GNAI3	48416.2	34695.7	41715.2	40225.1	44340.5	42126.2	37754.8	41875	0.0167938	0.0648304	-	-	18.9	7	-
1413	Annexin A5	ANXA5	1.31713e+06	1.52128e+06	1.23428e+06	1.42248e+06	1.52051e+06	1.64276e+06	1.25071e+06	1.36712e+06	0.0699527	0.352983	-	-	86.9	34	-
1414	Steryl-sulfatase	STS	40571.6	46887.9	47633.5	48822.3	42755.5	47709.4	44841.3	47758.2	-0.00456112	0.0228839	-	-	19.2	12	-
1415	40S ribosomal protein SA	RPSA	413026	379558	396633	398636	382784	390871	377222	368746	-0.0630426	0.780854	-	-	55.9	17	-
1416	Alpha-2A adrenergic receptor	ADRA2A	13703.9	15010.9	16455.4	16712.6	15539.5	16334.9	16994.8	19295.9	0.1393	0.851853	-	-	14.6	6	-
1417	CD63 antigen	CD63	46299.8	59911.8	53843.5	57349.4	57047.4	57752.4	56735.6	56340	0.0745154	0.467844	-	-	19.2	4	-
1418	39S ribosomal protein L3, mitochondrial	MRPL3	194265	176275	195806	197385	163830	162106	189182	166724	-0.164984	1.6649	-	-	44	16	-
1419	U1 small nuclear ribonucleoprotein A	SNRPA	186825	233974	231229	225805	189730	233670	220773	259460	0.0385142	0.152926	-	-	40.4	11	-
1420	Fibroblast growth factor 2	FGF2	78352	60200.8	64004.9	64786.8	58354.6	63691.7	60236.3	86189.1	-0.00488647	0.0137293	-	-	31	6	-
1421	Gamma-enolase	ENO2	54840.3	52138	57356.1	57039.1	54890.7	53732.3	57205	37694.1	-0.13916	0.593549	-	-	54.6	16	-
1422	3-ketoacyl-CoA thiolase, peroxisomal	ACAA1	166695	169394	169170	185474	180447	165067	164747	155429	-0.0540353	0.438323	-	-	63.9	21	-
1423	Signal recognition particle 19 kDa protein	SRP19	39416	34372.9	38053.3	33425.2	51720.8	55255.8	52259	51893	0.54227	5.34061	+	-	38.2	6	-
1424	Glutathione S-transferase P	GSTP1	1.1053e+06	1.21219e+06	1.01516e+06	1.10254e+06	1.30039e+06	1.3237e+06	1.01349e+06	1.11882e+06	0.0950622	0.531122	-	-	71	19	-
1426	Galectin-1	LGALS1	601596	458711	482948	455728	412190	424754	496997	469902	-0.142721	0.821685	-	-	74.8	10	-
1427	Dihydropteridine reductase	QDPR	132433	125487	118417	119459	142424	128075	119819	118189	0.0339864	0.207473	-	-	57.4	12	-
1428	High mobility group protein B1;Putative high mobility group protein B1-like 1	HMGB1;HMGB1P1	510468	575060	486852	539912	547957	636385	453176	464432	-0.0180592	0.0650522	-	-	35.3	12	-
1431	Guanine nucleotide-binding protein G(o) subunit alpha	GNAO1	5643.16	6425.8	5877.15	6492.78	6081.43	6764.06	5524.4	5258.27	-0.0529065	0.230654	-	-	11	3	+
1441	Clathrin light chain A	CLTA	183263	169196	164070	152425	159274	154002	176445	181547	0.00475097	0.0233491	-	-	38.5	10	-
1442	Clathrin light chain B	CLTB	138165	132199	132965	131810	143081	131409	144562	144124	0.0728215	0.813512	-	-	31.3	11	-
1443	Annexin A4	ANXA4	480258	488680	446625	422929	535310	504061	439358	421453	0.0431409	0.223515	-	-	10	3	-
1445	2,3-cyclic-nucleotide 3-phosphodiesterase	CNP	495912	471938	453020	465079	451334	463464	461887	477636	-0.0239072	0.2318	-	-	44.1	25	-
1446	Heme oxygenase 1	HMOX1	176903	166909	192119	187929	159759	164976	194434	180978	-0.0502421	0.308988	-	-	48.6	14	-
1448	Dihydrolipoyl dehydrogenase, mitochondrial	DLD	447399	435416	430603	385074	395937	404456	430947	474933	0.0052587	0.0273597	-	-	43	20	-
1450	Heterogeneous nuclear ribonucleoprotein A1;Heterogeneous nuclear ribonucleoprotein A1, N-terminally processed;Heterogeneous nuclear ribonucleoprotein A1-like 2	HNRNPA1;HNRNPA1L2	440356	430664	463763	431351	459891	450681	449502	450242	0.0362355	0.410542	-	-	59.1	18	-
1451	U2 small nuclear ribonucleoprotein A	SNRPA1	177217	164801	188018	183750	161557	172153	172454	162937	-0.092146	0.964155	-	-	42.4	13	-
1452	Pro-cathepsin H;Cathepsin H mini chain;Cathepsin H;Cathepsin H heavy chain;Cathepsin H light chain	CTSH	6202.13	6814.98	4323.82	3869.65	7864.08	7751.75	4756.87	4219.57	0.197731	0.370031	-	-	10.4	3	+
1453	Cytochrome c oxidase subunit 6C	COX6C	120637	138100	149017	177167	114149	134054	144725	216116	0.0304736	0.0628435	-	-	36	7	-
1454	Tumor-associated calcium signal transducer 2	TACSTD2	34841.6	33135.4	34630.5	34001.9	31906.3	33034.8	34336.4	34036.5	-0.0355485	0.304375	-	-	24.8	9	-
1456	Poly [ADP-ribose] polymerase 1	PARP1	990015	905968	766462	785643	841291	928001	729460	828083	-0.0489156	0.219595	-	-	43.5	57	-
1457	DNA polymerase alpha catalytic subunit	POLA1	566706	580693	535717	546192	596274	598535	555160	582792	0.0655102	0.780018	-	-	31.2	46	-
1458	Interferon-induced protein with tetratricopeptide repeats 2	IFIT2	188275	199392	177235	187490	203853	201651	176385	172773	0.00151823	0.00789215	-	-	36.7	16	-
1459	Interferon-induced protein with tetratricopeptide repeats 1	IFIT1	176008	195709	162893	183645	194114	203788	174454	186309	0.0798296	0.590438	-	-	36.8	16	-
1461	Furin	FURIN	21344.5	22280.7	24020.4	24592.9	23507.7	21269.4	23196.5	21865.8	-0.0369161	0.233202	-	-	11.3	9	-
1462	Leukotriene A-4 hydrolase	LTA4H	447602	505174	431612	515870	556018	549326	460076	450467	0.0825878	0.452252	-	-	50.9	29	-
1463	Fructose-bisphosphate aldolase C	ALDOC	306964	328978	302847	318516	355085	332236	293518	287991	0.00845751	0.0439048	-	-	51.9	21	-
1465	Histone H2A type 1-J;Histone H2A.J;Histone H2A type 2-C;Histone H2A type 1;Histone H2A type 2-A;Histone H2A type 1-H;Histone H2A type 1-D;Histone H2A type 1-C;Histone H2A type 1-B/E;Histone H2A type 3;Histone H2A type 1-A;Histone H2A type 2-B	HIST1H2AJ;H2AFJ;HIST2H2AC;HIST1H2AG;HIST2H2AA3;HIST1H2AH;HIST1H2AD;HIST1H2AC;HIST1H2AB;HIST3H2A;HIST1H2AA;HIST2H2AB	143472	122229	186506	161254	124938	157223	173999	218326	0.12517	0.337035	-	-	28.9	3	-
1466	TCF3 fusion partner	TFPT	11102.8	9695.18	10389.8	10074.6	10843.2	10794.4	11062.7	11225.7	0.0918587	0.736411	-	-	18	3	-
1467	F-box/SPRY domain-containing protein 1	FBXO45	21172.8	21348.1	18934.2	21017.4	19807.4	21558.7	18754.2	20740.7	-0.0287266	0.170826	-	-	16.4	5	-
1468	CDGSH iron-sulfur domain-containing protein 3, mitochondrial	CISD3	28040	32268.1	30533.7	35281.9	26634.2	32400.8	29270.2	34768	-0.0376058	0.156404	-	-	31.5	4	-
1469	Ataxin-1-like	ATXN1L	32753.7	35255	38312.2	37717.5	31886.1	31964.5	36221.1	32689.4	-0.11687	0.938962	-	-	13.4	8	-
1471	DNA-directed RNA polymerase II subunit GRINL1A	POLR2M	46463.1	49439.2	49894.9	45322	51243	50979.1	48762.5	46657.7	0.0485755	0.396812	-	-	23.1	8	-
1472	Chromosome transmission fidelity protein 8 homolog isoform 2	CHTF8	16531	14750.5	13186.8	15383.5	14126.2	13892.5	13482.9	16294.8	-0.0495483	0.237942	-	-	6.1	3	-
1473	Chromosome transmission fidelity protein 8 homolog	CHTF8	25079.9	22995.5	24109.3	24239.8	25427	26706.8	23730.3	21668.5	0.0127622	0.0647652	-	-	38	4	-
1474	Glutathione S-transferase theta-2B;Glutathione S-transferase theta-2	GSTT2B;GSTT2	46229.6	54276.5	47426	52376.9	54274.5	55666.1	48654.4	49706	0.0573274	0.367333	-	-	20.5	6	-
1479	Trafficking protein particle complex subunit 2B;Trafficking protein particle complex subunit 2	TRAPPC2B;TRAPPC2	6520.29	6549.36	5244.69	5823.34	7463.75	6847.81	6108.6	6334.29	0.150144	0.817507	-	-	20.7	3	+
1480	Ras-related protein Rab-34, isoform NARR	RAB34	14512.4	14160.4	14015.1	13366.9	14543.4	14587.6	14935.9	12874.3	0.0208973	0.119094	-	-	21.7	3	-
1484	Sulfotransferase 1A4;Sulfotransferase 1A3	SULT1A4;SULT1A3	33338.9	44013.8	34656.2	40970.1	44196	46626.7	38122.1	37269.3	0.122709	0.581962	-	-	18.6	4	-
1486	Heat shock 70 kDa protein 1A;Heat shock 70 kDa protein 1B	HSPA1A;HSPA1B	1.55194e+06	1.57672e+06	1.57566e+06	1.5208e+06	1.68113e+06	1.63925e+06	1.53367e+06	1.44811e+06	0.0154584	0.11751	-	-	35.7	24	-
1494	Adrenodoxin, mitochondrial	FDX1	24409.8	20210.5	19386.9	18822.2	20444.9	18846.2	18212.7	19227.3	-0.103993	0.608982	-	-	17.9	4	-
1497	60 kDa SS-A/Ro ribonucleoprotein	TROVE2	321916	310088	278315	289532	336892	320346	290677	305195	0.0628151	0.483578	-	-	48	27	-
1498	Lysosomal alpha-glucosidase;76 kDa lysosomal alpha-glucosidase;70 kDa lysosomal alpha-glucosidase	GAA	15722.5	17222.6	17742.2	17083.5	18424.5	19066.6	18080.5	22112.5	0.193763	1.5559	-	-	20.3	16	-
1500	Ras-related protein R-Ras	RRAS	73066	68393.4	78350.1	80160.9	62761.9	65201.6	78925.3	80828.3	-0.0664357	0.320803	-	-	41.7	10	-
1501	HLA class I histocompatibility antigen, Cw-7 alpha chain	HLA-C	280787	265190	296215	252429	273241	260501	299251	304004	0.0544729	0.369974	-	-	12.8	5	-
1502	Serine/threonine-protein kinase A-Raf	ARAF	102103	100924	94291.5	99628.8	110099	110525	94886.9	110906	0.100916	0.905969	-	-	25.6	13	-
1504	Dihydrolipoyllysine-residue acetyltransferase component of pyruvate dehydrogenase complex, mitochondrial	DLAT	242713	226341	242003	258489	208691	201923	244332	266871	-0.0806786	0.435103	-	-	31.7	18	-
1505	Receptor-type tyrosine-protein phosphatase F	PTPRF	296257	302326	319362	299938	301223	300805	312682	308188	0.00633731	0.054586	-	-	28.8	42	-
1506	Nuclear receptor subfamily 2 group F member 6	NR2F6	27896	27023.9	29322	22723.7	26196.8	28767.2	28088.4	27755.4	0.0565212	0.308502	-	-	20	6	-
1508	Thioredoxin	TXN	137343	145218	118199	121789	146576	119384	134417	94305.4	-0.0930564	0.332224	-	-	58.1	9	-
1509	Cytochrome c oxidase subunit 5B, mitochondrial	COX5B	61895.8	56139.7	65727.6	64540.2	57554.5	48555.9	62632.5	62797	-0.105844	0.604401	-	-	46.5	7	-
1510	Lysosomal protective protein;Lysosomal protective protein 32 kDa chain;Lysosomal protective protein 20 kDa chain	CTSA	247421	216391	192278	187626	227289	215316	206535	209906	0.0338625	0.163761	-	-	22.5	12	-
1511	Microsomal glutathione S-transferase 1	MGST1	137925	99300.2	110361	131277	75382	93391.2	107640	164267	-0.16817	0.376473	-	-	30.3	6	-
1512	cAMP-dependent protein kinase type I-alpha regulatory subunit;cAMP-dependent protein kinase type I-alpha regulatory subunit, N-terminally processed	PRKAR1A	399938	415289	383933	409879	414877	426958	387469	389554	0.00818591	0.0619752	-	-	50.7	21	-
1513	Tissue factor pathway inhibitor	TFPI	15473.3	15221.7	14709.9	14919.6	17556.8	16688.6	14083.7	16374.2	0.0966085	0.659255	-	-	14.5	3	-
1514	Uroporphyrinogen-III synthase	UROS	101577	99636.8	82060.5	79646.8	84381.6	80192.7	81737.8	81537.3	-0.138154	0.935004	-	-	38.9	8	-
1515	S-formylglutathione hydrolase	ESD	255128	277704	226238	252899	290364	300398	233424	232291	0.0556127	0.243714	-	-	40.4	11	-
1516	60 kDa heat shock protein, mitochondrial	HSPD1	3.79466e+06	3.79647e+06	3.73229e+06	3.83172e+06	3.65894e+06	3.62096e+06	3.62537e+06	3.69368e+06	-0.0539242	0.898661	-	-	81.3	66	-
1517	Clusterin;Clusterin beta chain;Clusterin alpha chain	CLU	262392	263834	258716	265103	266049	257551	253438	248981	-0.0337634	0.378855	-	-	32.5	16	-
1518	78 kDa glucose-regulated protein	HSPA5	2.64681e+06	2.731e+06	2.8043e+06	2.72166e+06	2.74565e+06	2.59868e+06	2.65462e+06	2.37697e+06	-0.073315	0.806531	-	-	62.4	51	-
1519	Laminin subunit gamma-1	LAMC1	443153	424446	428548	425531	463830	432021	456935	442133	0.0597652	0.765656	-	-	36.9	50	-
1520	Lysosomal acid phosphatase	ACP2	168291	163128	156103	172099	163425	164637	158551	153799	-0.0421975	0.404333	-	-	39.7	15	-
1521	Microtubule-associated protein 2	MAP2	249599	271130	269015	265291	271504	276132	252511	246439	-0.0124881	0.0900202	-	-	20	31	-
1522	Microtubule-associated protein 2	MAP2	11657.6	17692.9	15506.5	16217.3	14998	19088.1	14308.6	15227.6	0.0665403	0.20626	-	-	9.3	4	-
1523	Heat shock cognate 71 kDa protein	HSPA8	4.0579e+06	4.18011e+06	4.11133e+06	3.99441e+06	4.28848e+06	4.30609e+06	4.00497e+06	3.84717e+06	0.00764343	0.0620205	-	-	54.8	40	-
1524	Solute carrier family 2, facilitated glucose transporter member 1	SLC2A1	87895.9	78540.2	92085.5	90184.2	69422	67668.9	88896.4	75194	-0.217112	1.51284	-	-	12.6	8	-
1525	Solute carrier family 2, facilitated glucose transporter member 14;Solute carrier family 2, facilitated glucose transporter member 3	SLC2A14;SLC2A3	22022.9	18774	20984.1	21459.4	18241.7	17626.7	21213.9	18964.5	-0.131333	0.942796	-	-	11.4	4	-
1526	Protein 4.1	EPB41	240775	247399	248990	262877	237532	242802	244169	237322	-0.055595	0.659049	-	-	29.4	21	-
1527	Uridine 5-monophosphate synthase;Orotate phosphoribosyltransferase;Orotidine 5-phosphate decarboxylase	UMPS	318058	370262	317050	331399	378834	375613	321179	303307	0.0409636	0.20594	-	-	47.9	27	-
1528	Pyruvate dehydrogenase E1 component subunit beta, mitochondrial	PDHB	396569	369985	357672	379547	355510	346691	377299	379140	-0.0439938	0.409456	-	-	43.2	15	-
1529	Lipoamide acyltransferase component of branched-chain alpha-keto acid dehydrogenase complex, mitochondrial	DBT	140417	132585	135634	142352	110957	122051	139730	122243	-0.158984	1.42934	-	-	29	15	-
1530	Glycogen phosphorylase, brain form	PYGB	244578	243280	252114	260850	246532	261959	255026	272964	0.0500654	0.510507	-	-	39.3	35	-
1531	Ras-related protein Ral-A	RALA	255377	218322	240293	245794	209146	215542	225700	246632	-0.0980217	0.797266	-	-	26.7	8	-
1532	Ras-related protein Ral-B	RALB	67802.1	59953.3	71164.7	68300.6	61916.4	58033.9	70625.3	72284.1	-0.0267875	0.126089	-	-	19.4	6	-
1533	Breakpoint cluster region protein	BCR	150099	159850	149600	157994	156526	161360	150844	154861	0.0142742	0.120517	-	-	23	24	-
1534	Lysosome-associated membrane glycoprotein 1	LAMP1	209217	218747	230162	196309	241774	249086	271881	354717	0.372477	2.24331	+	-	35.3	14	-
1535	Medium-chain specific acyl-CoA dehydrogenase, mitochondrial	ACADM	346810	361569	322525	336206	348469	329828	321084	309528	-0.0628515	0.595975	-	-	45.8	24	-
1536	DNA topoisomerase 1	TOP1	703440	568397	674276	625048	535795	555237	642031	727689	-0.0694713	0.306694	-	-	40.7	36	-
1537	DNA topoisomerase 2-alpha	TOP2A	773746	672538	796508	746534	603911	598320	802719	945843	-0.0434061	0.124908	-	-	30.4	46	-
1538	Glucose-6-phosphate 1-dehydrogenase	G6PD	925035	967825	842349	878960	1.02835e+06	1.01968e+06	844361	828137	0.0363936	0.18387	-	-	77.3	44	-
1539	Ubiquitin-like protein 4A	UBL4A	120711	111151	104372	107955	101502	92617	102422	96763.8	-0.174578	1.91517	-	-	56.1	8	-
1542	Pyruvate carboxylase, mitochondrial	PC	530580	512064	504336	503133	541826	510582	501984	492856	-0.00261064	0.0208064	-	-	48.5	49	-
1543	Dystrophin	DMD	145881	148633	181317	170166	138282	135218	164953	168536	-0.0909965	0.456981	-	-	4.7	14	-
1544	C-1-tetrahydrofolate synthase, cytoplasmic;Methylenetetrahydrofolate dehydrogenase;Methenyltetrahydrofolate cyclohydrolase;Formyltetrahydrofolate synthetase;C-1-tetrahydrofolate synthase, cytoplasmic, N-terminally processed	MTHFD1	1.26433e+06	1.3307e+06	1.224e+06	1.27578e+06	1.39495e+06	1.33048e+06	1.23552e+06	1.21235e+06	0.0203846	0.153298	-	-	59.4	57	-
1545	Cation-independent mannose-6-phosphate receptor	IGF2R	1.28556e+06	1.03646e+06	1.17142e+06	1.09951e+06	996988	1.00049e+06	1.15476e+06	1.27746e+06	-0.0554892	0.263708	-	-	39.8	96	-
1546	Alcohol dehydrogenase class-3	ADH5	395092	398191	341136	355755	444091	418640	362142	393662	0.1183	0.880308	-	-	47.3	21	-
1547	Cyclin-dependent kinase 4	CDK4	158738	163355	159138	169341	163254	164547	147729	151793	-0.0535498	0.504438	-	-	49.8	14	-
1548	Serum response factor	SRF	15760.3	15318.8	17693.8	16794.1	16224.4	16260.3	16384.6	13911.5	-0.0636643	0.3782	-	-	6.1	4	-
1549	Ribose-phosphate pyrophosphokinase 2	PRPS2	161304	168969	154324	160919	164719	157573	159718	150956	-0.0282888	0.249818	-	-	19.8	7	-
1550	Polyadenylate-binding protein 1;Polyadenylate-binding protein 3	PABPC1;PABPC3	989553	973389	974622	989538	960946	1.0211e+06	958996	991246	0.00146922	0.0134413	-	-	44	33	-
1551	Proliferating cell nuclear antigen	PCNA	451414	460612	430692	447630	459244	452682	418511	428822	-0.025891	0.237586	-	-	59	15	-
1552	Neurofilament heavy polypeptide	NEFH	35268.9	47190.8	49017.3	35712.4	48686.2	48097.1	46881.3	42899.4	0.173203	0.842881	-	-	6.6	6	-
1554	Histidine--tRNA ligase, cytoplasmic	HARS	588831	612424	621744	625048	613336	624541	601445	631156	0.0133074	0.1303	-	-	38.7	29	-
1555	Collagen alpha-1(VI) chain	COL6A1	3813.21	4093.29	4364.94	4907.2	4059.17	4040.83	3937.94	3277.19	-0.164847	0.830228	-	-	3.5	3	+
1556	ADP/ATP translocase 1	SLC25A4	67350.7	59061.3	69565.5	76646	45564.8	50204.9	69401.5	68350.9	-0.241704	0.975545	-	-	17.1	5	-
1557	ADP/ATP translocase 3;ADP/ATP translocase 3, N-terminally processed	SLC25A6	229514	192809	226821	209067	180023	182935	216104	210367	-0.121781	0.845097	-	-	18.1	6	-
1558	Inosine-5-monophosphate dehydrogenase 2	IMPDH2	560873	604543	582388	582564	633832	605271	573964	539921	0.011869	0.0813891	-	-	50.4	28	-
1559	Nucleoprotein TPR	TPR	1.84998e+06	1.85136e+06	2.15781e+06	1.91053e+06	1.74699e+06	1.72323e+06	2.08097e+06	1.93849e+06	-0.054365	0.339133	-	-	46.5	119	-
1561	Creatine kinase B-type	CKB	160797	183354	166600	167366	196387	167045	162156	139276	-0.0375006	0.163007	-	-	64.8	20	-
1562	Annexin A3	ANXA3	698022	758463	697088	681355	831846	784171	693079	649754	0.0560746	0.329256	-	-	76.5	33	-
1563	Creatine kinase U-type, mitochondrial	CKMT1A	24584.2	27361.5	24360.4	28208.2	26561.4	24421.5	22922.7	24235.2	-0.0897911	0.63734	-	-	27.6	8	-
1564	2-oxoisovalerate dehydrogenase subunit alpha, mitochondrial	BCKDHA	106782	104122	104876	101691	101290	101094	107606	112783	0.0169158	0.129606	-	-	40	15	-
1565	Alpha-actinin-1	ACTN1	999891	956757	1.01664e+06	982746	958521	949181	1.0056e+06	983877	-0.0216304	0.228255	-	-	37.5	33	-
1567	Proto-oncogene tyrosine-protein kinase Src	SRC	36597.1	34993.7	34587	35891.1	32327.5	31935.1	33129.7	35754.8	-0.0946276	0.945945	-	-	18.8	7	-
1568	Xaa-Pro dipeptidase	PEPD	107742	120269	106675	115113	123958	116852	107494	108771	0.0224952	0.141319	-	-	34.1	15	-
1569	X-ray repair cross-complementing protein 6	XRCC6	1.2167e+06	1.28179e+06	1.22647e+06	1.28038e+06	1.22301e+06	1.31251e+06	1.22531e+06	1.27263e+06	0.00787572	0.0704027	-	-	59.1	50	-
1570	X-ray repair cross-complementing protein 5	XRCC5	1.19908e+06	1.11507e+06	1.12506e+06	1.16419e+06	1.10785e+06	1.18118e+06	1.09546e+06	1.13716e+06	-0.0258558	0.258624	-	-	46.2	41	-
1574	Cytochrome c oxidase subunit 4 isoform 1, mitochondrial	COX4I1	207722	204075	238612	245783	196135	199176	223614	251362	-0.044786	0.203646	-	-	57.4	15	-
1575	5-aminolevulinate synthase, nonspecific, mitochondrial	ALAS1	20986.4	22382.6	22108.9	23442.6	20578.2	21467.1	21168.5	20222.6	-0.0911131	0.862193	-	-	8.1	5	-
1576	Gamma-interferon-inducible lysosomal thiol reductase	IFI30	17705.1	18103.7	18233.5	17498.3	19549.8	17621.1	17742.4	15589	-0.0255167	0.13647	-	-	24.8	5	-
1577	Lysosome-associated membrane glycoprotein 2	LAMP2	70207.4	52382.6	61939.2	58701.5	57602	51977.1	59594.4	56424.7	-0.102366	0.598917	-	-	19	9	-
1578	Ribonuclease inhibitor	RNH1	353068	316741	298636	298068	332397	314796	297096	348013	0.0300297	0.177531	-	-	48.6	20	-
1579	Bone morphogenetic protein 1	BMP1	77122.6	73400	73671.2	76907.2	76062.9	78512.1	76410.7	76048.9	0.0284143	0.272182	-	-	17.5	15	-
1580	Cytochrome b-245 light chain	CYBA	28470.1	29955.4	28427.5	31052.3	28091.9	29730.1	29055.7	29500.5	-0.0181533	0.129588	-	-	16.4	3	-
1582	Integrin alpha-4	ITGA4	13568.2	13727.8	15492.7	15688.6	12455.4	12683.2	14669	14174.3	-0.115724	0.747246	-	-	3.3	4	-
1584	Elongation factor 2	EEF2	3.21759e+06	3.26453e+06	2.95454e+06	3.13532e+06	3.29124e+06	3.3149e+06	2.92539e+06	3.08702e+06	0.00450956	0.0309588	-	-	66.8	69	-
1585	Protein disulfide-isomerase A4	PDIA4	1.0957e+06	1.20903e+06	1.10352e+06	1.09773e+06	1.23625e+06	1.21893e+06	1.0855e+06	1.04602e+06	0.0231306	0.145221	-	-	60.2	52	-
1587	Prolyl 4-hydroxylase subunit alpha-1	P4HA1	395388	377974	369809	354052	398715	378235	383083	378592	0.0401619	0.401424	-	-	3.2	3	-
1588	Translationally-controlled tumor protein	TPT1	204381	192987	186822	180835	214954	208071	181801	182233	0.0382885	0.237574	-	-	45.3	9	-
1590	Tissue factor	F3	33253.1	31812.7	33111.4	34995.6	31046.6	28705	34226.6	32611.1	-0.0753446	0.567466	-	-	22	7	-
1592	Plastin-3	PLS3	1.7119e+06	1.69622e+06	1.55204e+06	1.57952e+06	1.83538e+06	1.78482e+06	1.54234e+06	1.61371e+06	0.0489486	0.353109	-	-	51	40	-
1593	Acylamino-acid-releasing enzyme	APEH	184121	202927	175179	180918	204145	178629	174549	171014	-0.0303676	0.181136	-	-	34	21	-
1594	Electron transfer flavoprotein subunit alpha, mitochondrial	ETFA	914845	1.06775e+06	884839	996716	1.01835e+06	999182	954619	965986	0.0308039	0.211838	-	-	59.8	18	-
1595	Glycogen [starch] synthase, muscle	GYS1	169981	183522	171344	210958	163516	195435	186186	202924	0.0246588	0.111595	-	-	21.2	16	-
1596	cAMP-dependent protein kinase type II-alpha regulatory subunit	PRKAR2A	249165	240538	258637	228595	256149	235840	257403	238694	0.0167242	0.120639	-	-	68.6	27	-
1598	Beta-enolase	ENO3	309105	330958	321151	318652	340892	338384	309584	311684	0.0221035	0.183626	-	-	49.3	19	-
1599	General transcription factor IIF subunit 2	GTF2F2	277077	300237	276684	282845	285414	299731	272087	282606	0.0037369	0.0276841	-	-	75.5	19	-
1600	CD59 glycoprotein	CD59	103423	93841.1	66967.1	93976.1	65874.3	90497.9	70509.5	101955	-0.127792	0.361377	-	-	25.8	5	-
1601	Bifunctional methylenetetrahydrofolate dehydrogenase/cyclohydrolase, mitochondrial;NAD-dependent methylenetetrahydrofolate dehydrogenase;Methenyltetrahydrofolate cyclohydrolase	MTHFD2	120000	121408	122766	129354	112644	123362	115785	118082	-0.0710547	0.780139	-	-	43.4	15	-
1602	Macrophage migration inhibitory factor	MIF	245658	151990	91529	91020.1	112846	99522.6	91290.8	95622.6	-0.416441	0.835328	-	-	30.4	5	-
1604	Glucosidase 2 subunit beta	PRKCSH	586090	639749	560762	590045	625882	635786	587816	563840	0.022061	0.158008	-	-	47.2	27	-
1605	Farnesyl pyrophosphate synthase	FDPS	221817	276674	215040	243526	304880	299505	246958	247586	0.199195	1.21116	-	-	28.2	13	-
1606	Zinc finger protein RFP	TRIM27	19034.2	20753	22198.8	21921.2	19805.4	18753.5	19779	20125	-0.0946785	0.766618	-	-	15.4	5	-
1607	Carboxypeptidase M	CPM	49261.7	43470.3	46672.8	48199.5	42222.1	42178.2	43133.4	45348.1	-0.116939	1.21222	-	-	33.4	14	-
1608	Cytochrome c oxidase subunit 7A2, mitochondrial	COX7A2	13733.4	17957.2	14777.1	21718.5	13850.5	17261.6	18677	31805.5	0.210875	0.426972	-	-	30.1	3	-
1609	Nidogen-1	NID1	11326.2	11784.3	13133.5	11397.4	11670.5	11872.8	11762.2	11567.9	-0.0209185	0.11999	-	-	7.3	7	-
1610	Alcohol dehydrogenase [NADP(+)]	AKR1A1	380610	402438	356238	379160	423060	412853	353852	358042	0.024258	0.138754	-	-	70.8	22	-
1611	Pyruvate kinase PKM	PKM	3.82678e+06	4.18061e+06	3.66557e+06	3.79839e+06	4.26858e+06	4.26144e+06	3.64708e+06	3.87302e+06	0.0515081	0.383848	-	-	9.4	5	-
1612	Pyruvate kinase PKM	PKM	32484.2	37915.2	35713.8	35989.3	37726.9	37730.8	35627.2	35116.6	0.042476	0.302514	-	-	5.8	5	-
1613	Acylphosphatase-2	ACYP2	11439.7	17954.2	14970.8	11138.2	17762.9	18425.8	15883.4	17424.2	0.350788	1.54386	+	-	44.4	5	-
1614	Endoplasmin	HSP90B1	1.81813e+06	2.06857e+06	1.84371e+06	2.01136e+06	1.97802e+06	2.05969e+06	1.7896e+06	1.80227e+06	-0.021485	0.136803	-	-	59.2	58	-
1615	G2/mitotic-specific cyclin-B1	CCNB1	120231	133684	117379	137211	117150	128109	121209	132433	-0.025931	0.15782	-	-	23.6	11	-
1616	Myosin light chain 6B	MYL6B	243258	181899	180051	173228	181992	148249	187105	150013	-0.216467	1.06247	-	-	51	11	-
1617	Small nuclear ribonucleoprotein-associated proteins B and B;Small nuclear ribonucleoprotein-associated protein N	SNRPB;SNRPN	137851	126873	142978	150011	129494	126436	127817	128100	-0.121175	1.30247	-	-	34.6	9	-
1618	Insulin-degrading enzyme	IDE	575355	613186	556413	591058	648378	644399	564807	536714	0.0316165	0.192883	-	-	44.2	48	-
1620	POU domain, class 2, transcription factor 1;POU domain, class 2, transcription factor 3	POU2F1;POU2F3	30573.6	27556.5	21892.4	23856.3	25580.6	27031.2	22520.2	21439	-0.09959	0.411728	-	-	17.1	8	-
1621	Heterogeneous nuclear ribonucleoprotein L	HNRNPL	591628	624373	796380	484137	622387	812822	749980	982633	0.347071	1.32071	+	-	44.8	21	-
1622	Aspartate--tRNA ligase, cytoplasmic	DARS	820736	794510	777571	759668	846614	838274	782396	773070	0.0390747	0.383245	-	-	74.1	39	-
1624	Junction plakoglobin	JUP	556646	523994	530271	550183	498863	481276	529001	504236	-0.102519	1.40364	-	-	45.9	30	-
1625	Cytochrome b-c1 complex subunit 7	UQCRB	187730	139486	131789	115698	96689.5	88147.1	137747	112322	-0.399573	1.5386	+	-	71.2	11	-
1626	Protein C-ets-2	ETS2	16006.7	19986.8	17125.5	15718.9	19165	18381.7	15768.4	15872.2	0.00847687	0.0312062	-	-	6.4	3	-
1628	Glutamine synthetase	GLUL	148299	130169	121708	113117	149425	146407	123243	136037	0.116191	0.67467	-	-	42.6	15	-
1629	Aldose reductase	AKR1B1	420401	436772	399529	421237	454314	421002	394918	382486	-0.0242747	0.165463	-	-	55.7	18	-
1630	Aminopeptidase N	ANPEP	100866	99894.2	100755	107161	94678.3	93620.7	99401.2	100380	-0.0746836	0.84001	-	-	25.9	29	-
1631	Poliovirus receptor	PVR	50268.7	50616.4	50344.6	56657.7	44832.4	46883.2	48890.4	49026	-0.131665	1.33935	-	-	13.5	6	-
1632	Eukaryotic peptide chain release factor GTP-binding subunit ERF3A	GSPT1	663253	679053	664402	663749	704130	679740	632015	568259	-0.0521115	0.376803	-	-	49.8	39	-
1633	Interferon gamma receptor 1	IFNGR1	21205.1	23437	27082.3	22908.6	23582.4	23351.2	26613.1	23321.3	0.0371386	0.182689	-	-	8.6	4	-
1634	Arylsulfatase A;Arylsulfatase A component B;Arylsulfatase A component C	ARSA	5216.92	6182.55	5845.22	5383.34	6052.84	7088.32	4905.43	5079.04	0.0187084	0.0561381	-	-	21.7	8	+
1637	Ezrin	EZR	860656	964608	1.01486e+06	821576	1.08684e+06	1.07081e+06	989635	946798	0.16392	1.3448	-	-	52.4	39	-
1638	Folate receptor alpha	FOLR1	147515	115952	120136	135184	90415.4	103018	106490	142998	-0.242435	1.07637	-	-	34.2	9	-
1639	Cyclic AMP-dependent transcription factor ATF-2	ATF2	17237.1	15933.6	16201.4	17895.4	14938.4	14540.1	16219.9	15684.5	-0.131781	1.16597	-	-	12.9	5	-
1640	Ubiquitin carboxyl-terminal hydrolase isozyme L3	UCHL3	99841.4	108854	92389.9	93485	111321	105247	92337.9	85924.2	-0.00352062	0.0140788	-	-	37.4	8	-
1642	Fos-related antigen 2	FOSL2	15129	14304	14800.8	15176.6	12430.2	13962.6	13743	14423.1	-0.124694	1.08802	-	-	11.5	3	-
1649	N-acetylglucosamine-6-sulfatase	GNS	314680	299633	293141	296710	341185	320843	289707	271741	0.0178802	0.0979505	-	-	31	16	-
1650	Phosphorylase b kinase gamma catalytic chain, liver/testis isoform	PHKG2	90803.4	91920.5	90218.5	97845.2	93003.4	95640.3	87643.3	87909.6	-0.026122	0.210068	-	-	33.3	12	-
1652	Arylsulfatase B	ARSB	73500.7	79466.9	73654.4	75879	90199.2	90299	78405.2	85443.7	0.185291	2.05633	-	-	24.4	13	-
1653	40S ribosomal protein S2	RPS2	1.30448e+06	1.2514e+06	1.16371e+06	1.34119e+06	1.21998e+06	1.41864e+06	1.2423e+06	1.43352e+06	0.0686702	0.492826	-	-	53.6	19	-
1654	N-chimaerin	CHN1	50045.3	47142.3	44775.2	44268.8	49822.7	48611.3	45596.5	46957	0.0372775	0.277861	-	-	24.4	10	-
1657	Replication protein A 32 kDa subunit	RPA2	73626.2	78343.2	68768.9	75347.2	76793.2	82414.7	69450.4	80130.1	0.0592174	0.417904	-	-	24.8	7	-
1658	Mucin-1;Mucin-1 subunit alpha;Mucin-1 subunit beta	MUC1	47040.9	44248.5	40636.9	45267.7	48612.5	48481.3	44690.2	43024.8	0.0607677	0.437722	-	-	32.5	6	-
1660	Metalloproteinase inhibitor 2	TIMP2	103967	101587	92574.7	90932.4	113836	103449	94423.4	92062.6	0.0508448	0.290179	-	-	31.4	9	-
1661	Atrial natriuretic peptide receptor 1	NPR1	16667.6	16364.2	16972.3	19031.1	15963.7	17908.1	16111.7	16759.2	-0.0476648	0.296978	-	-	11.9	10	-
1662	CD44 antigen	CD44	321021	296673	337815	315476	265736	275917	336327	342800	-0.0659613	0.341211	-	-	15.9	16	-
1663	Ribosyldihydronicotinamide dehydrogenase [quinone]	NQO2	72053.4	71658.5	70647.7	70991.2	71579.7	58890.5	69242.7	54098.3	-0.178414	1.24807	-	-	51.9	12	-
1665	Integrin beta-4	ITGB4	398729	337670	378951	371177	319810	320775	364760	371985	-0.111043	0.878385	-	-	36.4	52	-
1666	Carbonyl reductase [NADPH] 1	CBR1	450565	466592	457813	428572	534552	490611	441778	415018	0.0553039	0.332676	-	-	77.3	19	-
1667	Short-chain specific acyl-CoA dehydrogenase, mitochondrial	ACADS	30751.8	31151.3	33864.5	36899.3	32487.1	33052.9	31727.4	32444.8	-0.0287437	0.174579	-	-	27.7	11	-
1669	Beta-galactosidase	GLB1	124393	121675	114789	125007	126362	129714	118832	128904	0.0522929	0.503994	-	-	26.7	14	-
1670	Serine/threonine-protein phosphatase 2B catalytic subunit beta isoform	PPP3CB	54549.6	51534.1	55015.7	57160.3	51964.2	51769.1	50772.5	48122.9	-0.106893	1.17538	-	+	14.4	6	-
1671	Cytoplasmic protein NCK1	NCK1	150819	162840	141643	155058	167264	167632	146853	141711	0.0283516	0.162778	-	-	39.5	15	-
1672	GC-rich sequence DNA-binding factor 2	GCFC2	70534.2	75691.9	81562.3	73779.9	79460.1	75952.1	83073.2	76164.7	0.0623087	0.521099	-	-	21.8	14	-
1673	Histone H1.5	HIST1H1B	488740	437713	536646	570715	416686	475806	506635	629021	-0.0131011	0.0393225	-	-	31.9	11	-
1674	Histone H1.3	HIST1H1D	56000.5	52977.6	99430.1	43833.1	66424.8	77553.7	78409.5	96154.6	0.396694	1.04617	-	-	15.4	4	-
1677	NADPH--cytochrome P450 reductase	POR	346782	317741	334366	368576	297586	309665	346866	362772	-0.0569524	0.358515	-	-	45.3	32	-
1678	Methylated-DNA--protein-cysteine methyltransferase	MGMT	112357	107953	101100	95643.7	102876	98126.8	99169.5	95572.2	-0.0734439	0.636142	-	-	57.5	9	-
1679	Tyrosine-protein kinase Fer	FER	159394	179156	155431	168296	174729	185252	161237	158583	0.0369856	0.238085	-	-	24.3	18	-
1680	Sarcoplasmic/endoplasmic reticulum calcium ATPase 2	ATP2A2	671661	570199	684842	677531	515561	540951	698048	762945	-0.0646778	0.22313	-	-	21.3	27	-
1681	Carboxypeptidase E	CPE	4190.07	4776.7	4356.64	4545.16	4652.04	5431.55	4133.02	4911.07	0.0929813	0.451693	-	-	9.8	4	+
1682	Fumarylacetoacetase	FAH	101927	104478	100616	96298.8	115190	105064	96697.7	84984.6	-0.0132709	0.0577486	-	-	42.2	16	-
1683	Stathmin	STMN1	188681	207352	183857	177240	223399	199798	193825	158668	0.026654	0.107518	-	-	35.6	8	-
1686	Zinc finger X-chromosomal protein;Zinc finger Y-chromosomal protein	ZFX;ZFY	3284.05	3500.26	3486.68	4106.42	2935.86	3323.71	3899.15	3199.86	-0.10873	0.466738	-	-	5	3	+
1687	Zinc finger protein 16	ZNF16	10470.6	10949.7	10115	11602.2	11218	10683.1	9692.09	9868.59	-0.0577992	0.343064	-	-	4.3	3	-
1688	Zinc finger protein 24	ZNF24	7507.26	6762.11	5806.38	6053.83	7283.74	7453.94	6233.3	6163.75	0.0563096	0.223989	-	-	12.8	5	+
1689	Zinc finger protein with KRAB and SCAN domains 1	ZKSCAN1	11415.7	11718	10278.1	11548.9	10358.3	11461.4	10477.4	15881.9	0.0787897	0.263933	-	-	8.5	4	-
1690	Alpha-N-acetylgalactosaminidase	NAGA	20390.1	24147.9	20874.4	23509.4	23112.7	22311.4	20211.5	19033.1	-0.0711445	0.389013	-	-	18	6	-
1695	Zinc finger protein 8	ZNF8	9691.55	10452.8	11676.6	11473.6	10944.2	10897.1	11825.7	10406.7	0.02823	0.1396	-	-	5.2	3	-
1697	Aspartate aminotransferase, cytoplasmic	GOT1	358218	414081	371034	386035	424383	422878	359164	361764	0.033566	0.191518	-	-	59.8	22	-
1699	Protein kinase C alpha type	PRKCA	186087	202580	209554	180552	196630	208693	211384	221941	0.108172	1.00664	-	-	27.1	20	-
1700	Transcription factor jun-B	JUNB	78287.4	92048.2	98368.6	74003.5	84601.8	94610.7	87076.9	95209.6	0.0847824	0.441132	-	-	19.6	6	-
1701	Integrin alpha-2	ITGA2	228711	198838	214200	237915	181376	190722	216122	225073	-0.115458	0.760838	-	-	25.6	27	-
1703	Atrial natriuretic peptide receptor 3	NPR3	42643.7	42449.6	39987.5	44845.5	41356.4	42016.6	42877.6	41422.4	-0.0182234	0.135884	-	-	28.3	15	-
1704	Sphingomyelin phosphodiesterase	SMPD1	64237.4	67339	66679.4	63802.5	69907.9	70793.9	67067.9	65325.1	0.0591573	0.605032	-	-	20.3	12	-
1705	Nucleolar transcription factor 1	UBTF	82738.1	83221.1	100468	83903.6	80542	88882.8	86210.1	96539.6	0.00943182	0.0436065	-	-	21.9	17	-
1706	Transcription factor jun-D	JUND	36188.2	34008.6	33973.3	36574.4	30649.6	32267.4	31275.9	33003.6	-0.145758	1.69513	-	-	17	4	-
1707	Cyclic AMP-dependent transcription factor ATF-7	ATF7	56762	50258	58366.2	58256.4	43663.6	47032.4	51379.3	57638.9	-0.168377	1.10116	-	-	24.4	6	-
1708	NADH dehydrogenase [ubiquinone] 1 beta subcomplex subunit 7	NDUFB7	50566.8	43252.5	64184.8	53085.3	41449.3	41720.4	61861.8	77887.3	0.0402556	0.0755798	-	-	39.4	6	-
1709	cAMP-dependent protein kinase catalytic subunit alpha	PRKACA	167101	178206	165779	182747	178063	193797	178007	172612	0.058257	0.526235	-	-	19.5	8	-
1710	Calpain-2 catalytic subunit	CAPN2	507228	514816	422785	496289	554180	579163	457252	488243	0.0967791	0.553874	-	-	44.6	31	-
1711	CCAAT/enhancer-binding protein beta	CEBPB	13924.5	11606.1	11751.7	10066.9	12152.4	12816.5	11517.6	13890.1	0.095531	0.442565	-	-	11.6	4	-
1713	Tyrosine-protein phosphatase non-receptor type 2	PTPN2	89024.7	91180.9	90778.9	89491.5	88924.4	88291.7	92123.3	91625	0.00178	0.0144822	-	-	22.7	10	-
1714	S-adenosylmethionine decarboxylase proenzyme;S-adenosylmethionine decarboxylase alpha chain;S-adenosylmethionine decarboxylase beta chain	AMD1	21286.3	21045.1	23831.6	26452.8	20761	21499.9	22388	20210.8	-0.120911	0.800145	-	-	13.8	5	-
1715	CTP synthase 1	CTPS1	450823	492630	417824	394781	512116	518720	421275	452977	0.117153	0.727919	-	-	47.7	28	-
1716	Endoglin	ENG	173276	147208	160887	168432	151859	144881	154268	159537	-0.0880496	0.791723	-	-	27.2	15	-
1717	Probable ATP-dependent RNA helicase DDX5	DDX5	1.02278e+06	953371	1.0028e+06	978828	918306	938354	974873	1.00503e+06	-0.0452488	0.496152	-	-	51.1	36	-
1718	ATP-dependent 6-phosphofructokinase, liver type	PFKL	173442	176028	164633	169310	184952	181183	165082	166681	0.0289261	0.23162	-	-	26.2	23	-
1719	Ganglioside GM2 activator;Ganglioside GM2 activator isoform short	GM2A	44711.3	53574.6	37253.7	39856.3	46800.2	36848.1	37076.8	31970.7	-0.199751	0.81859	-	-	34.7	6	-
1720	Galectin-3	LGALS3	389896	252270	206006	191231	152566	142429	197069	182909	-0.57664	1.86086	+	-	40.8	14	-
1721	26S protease regulatory subunit 6A	PSMC3	921796	906443	888496	880726	988867	940434	871627	805602	-0.000460318	0.00259509	-	-	71.5	31	-
1722	T-complex protein 1 subunit alpha	TCP1	794947	770314	718625	762259	799419	775333	733073	755533	0.00834889	0.0663412	-	-	63.8	34	-
1723	Tyrosine-protein phosphatase non-receptor type 1	PTPN1	407340	374707	405835	397926	372208	379659	432235	448129	0.0377872	0.241952	-	-	62.3	29	-
1724	TFIIH basal transcription factor complex helicase XPD subunit	ERCC2	168116	173533	165829	182036	160557	161823	182453	172108	-0.027562	0.204494	-	-	26.1	19	-
1725	60S ribosomal protein L35a	RPL35A	372506	427911	413258	428112	381289	434768	405810	445351	0.0218173	0.133065	-	-	53.6	11	-
1726	Integrin beta-5	ITGB5	113151	93543.1	106013	88040.2	86677.7	91533.2	102482	112086	-0.0290869	0.113894	-	-	28.7	18	-
1727	ADP-ribosylation factor 4	ARF4	149213	177374	131325	168860	177608	181534	152972	169523	0.127638	0.711487	-	-	36.7	7	-
1728	60S ribosomal protein L7	RPL7	580302	527429	598043	571906	538977	539787	570248	545048	-0.0528063	0.535894	-	-	62.5	22	-
1730	Vinculin	VCL	1.78546e+06	1.97234e+06	1.94966e+06	1.94668e+06	2.17914e+06	2.124e+06	1.87148e+06	1.80088e+06	0.0557433	0.385696	-	-	73.5	95	-
1731	Receptor-type tyrosine-protein phosphatase alpha	PTPRA	28682.4	28534.7	30693.8	32607.1	29169.7	29136.7	30652	28641.4	-0.0336556	0.232627	-	-	9.8	8	-
1732	Arylamine N-acetyltransferase 1	NAT1	35862.4	39533.9	32449.2	38051.8	41556.4	42958	34563	37887.1	0.104305	0.620587	-	-	29.7	7	-
1734	Protein SON	SON	203679	213778	256502	233788	228087	218119	281871	268437	0.131933	0.718143	-	-	14.8	26	-
1735	Negative elongation factor E	NELFE	295537	286683	283396	266921	320527	301810	289630	281148	0.0744005	0.724759	-	-	61.3	23	-
1736	60S ribosomal protein L17	RPL17	322304	339234	339733	347866	303344	338147	334310	363673	-0.0128017	0.0830096	-	-	50.4	14	-
1737	Phosphoglycerate mutase 1	PGAM1	337727	271892	327793	256535	299263	291548	256210	314098	-0.0342868	0.139823	-	-	64.6	21	-
1738	Regulator of chromosome condensation	RCC1	310600	322661	295147	281883	348156	328924	299113	262635	0.027406	0.12715	-	-	34.9	14	-
1739	Syndecan-1	SDC1	10699.5	10731	11994.9	12507	11410.9	11697.6	13046.1	12692	0.0899225	0.565379	-	-	19	4	-
1742	Cyclic AMP-dependent transcription factor ATF-6 alpha;Processed cyclic AMP-dependent transcription factor ATF-6 alpha	ATF6	20241.5	21029.3	24367.3	21944.2	20843.9	24004.5	28378.5	28229.5	0.204107	1.12955	-	-	9.7	6	-
1743	DNA ligase 1	LIG1	383656	405279	383942	350729	424636	414153	377625	376093	0.0636138	0.516871	-	-	42.4	36	-
1745	DNA repair protein XRCC1	XRCC1	297355	306256	317623	295602	291849	298137	302709	298910	-0.029765	0.313907	-	-	32.2	22	-
1746	Peptidyl-glycine alpha-amidating monooxygenase;Peptidylglycine alpha-hydroxylating monooxygenase;Peptidyl-alpha-hydroxyglycine alpha-amidating lyase	PAM	22258.3	21139.2	22760.2	25307.6	20427.7	21433.2	21423.4	22455.8	-0.0909247	0.692088	-	-	18	14	-
1747	Cadherin-2	CDH2	144441	135387	151408	153762	131989	130335	145471	140391	-0.093469	0.887011	-	-	25.8	20	-
1748	Tetraspanin-8	TSPAN8	29012.8	26462.6	26805.6	29197.7	23507.7	21735	26500.7	26330	-0.188285	1.51307	-	-	11.8	3	-
1749	1-phosphatidylinositol 4,5-bisphosphate phosphodiesterase gamma-1	PLCG1	350179	359827	326923	344690	382269	380484	331074	337105	0.0482821	0.364282	-	-	29.6	37	-
1750	Lymphocyte function-associated antigen 3	CD58	39209.2	36078.7	44766.3	38685	33213.4	31765.6	43343.6	39561.5	-0.109346	0.503689	-	-	8.4	3	-
1751	Nucleolin	NCL	1.72427e+06	1.75899e+06	1.88403e+06	1.71358e+06	1.59708e+06	1.82743e+06	1.76531e+06	1.83048e+06	-0.01354	0.0947888	-	-	49.6	62	-
1752	Hexokinase-1	HK1	611278	617760	599279	608946	641206	631006	606809	576850	0.00986561	0.0836569	-	-	45.3	46	-
1753	DNA-directed RNA polymerase II subunit RPB3	POLR2C	170147	159801	181119	140095	182275	160795	190838	166219	0.107593	0.655633	-	-	49.1	11	-
1754	DNA-directed RNA polymerases I, II, and III subunit RPABC1	POLR2E	123480	122804	125088	130451	115594	117609	122187	121010	-0.0749484	0.930077	-	-	57.6	11	-
1755	NADH dehydrogenase [ubiquinone] flavoprotein 2, mitochondrial	NDUFV2	102860	86958.4	81152.1	73360.9	58906.1	46199.5	82691.3	71903.3	-0.429621	1.62648	+	-	47.8	11	-
1757	Tumor necrosis factor receptor superfamily member 1A;Tumor necrosis factor receptor superfamily member 1A, membrane form;Tumor necrosis factor-binding protein 1	TNFRSF1A	6981.42	6668.46	6376.67	7561.89	6134.06	7386.69	6854.49	7493.23	0.0129964	0.052912	-	-	7	3	+
1758	Gamma-glutamyltranspeptidase 1;Gamma-glutamyltranspeptidase 1 heavy chain;Gamma-glutamyltranspeptidase 1 light chain;Putative gamma-glutamyltranspeptidase 3;Putative gamma-glutamyltranspeptidase 3 heavy chain;Putative gamma-glutamyltranspeptidase 3 light chain	GGT1;GGT3P	20306.1	21068.9	20516.6	24421.6	17230.5	19853.2	20845.8	20953.1	-0.130181	0.823083	-	-	9.3	6	-
1759	TFIIH basal transcription factor complex helicase XPB subunit	ERCC3	155942	145376	151893	153668	134221	139829	151702	158947	-0.0563993	0.444353	-	-	23	16	-
1760	E3 ubiquitin-protein ligase TRIM21	TRIM21	95595.6	97381.5	96877.1	99437.6	101482	101496	90175.1	86519.5	-0.0395711	0.278548	-	-	30.1	12	-
1761	Transcription factor EB	TFEB	19458.8	20883.7	15530.3	20122	18277	19396.6	16474.7	17274.1	-0.0829887	0.390765	-	-	6.1	3	-
1762	Interferon-induced, double-stranded RNA-activated protein kinase	EIF2AK2	181047	174107	172194	179602	169436	173950	176454	170327	-0.0345398	0.375635	-	-	26.1	13	-
1763	Transcription factor E3	TFE3	62132.1	61133.5	58103.3	52365.4	60042.6	58256.5	57519.2	55595.6	-0.0117795	0.0691765	-	-	8.9	5	-
1764	Spermidine synthase	SRM	249137	271001	230419	252721	287858	287570	234299	235884	0.0546638	0.286486	-	-	51.7	14	-
1766	Casein kinase II subunit alpha	CSNK2A2	156920	161702	149699	142624	148020	158658	154492	156909	0.0178843	0.134423	-	-	59.7	18	-
1767	Retinoic acid receptor RXR-alpha	RXRA	35959.3	41263.5	36707.1	40973.3	39282.5	41192.6	35682.1	38843.9	0.00179695	0.00909183	-	-	18.9	8	-
1768	Nuclear factor NF-kappa-B p105 subunit;Nuclear factor NF-kappa-B p50 subunit	NFKB1	156892	159900	152031	160460	167375	168616	151187	151643	0.0200791	0.150866	-	-	34.3	28	-
1769	Thymidine phosphorylase	TYMP	117462	128268	123329	128696	130019	129499	120522	111667	-0.0194138	0.123988	-	-	42.9	20	-
1770	Plasma membrane calcium-transporting ATPase 1	ATP2B1	122363	108191	113742	115593	102694	107000	113742	127885	-0.0307444	0.172589	-	-	14.9	15	-
1772	Eukaryotic translation initiation factor 2 subunit 2	EIF2S2	585074	532142	542655	525702	540391	536735	519028	545123	-0.0285256	0.26819	-	-	67.9	30	-
1773	Annexin A7	ANXA7	428763	510579	489530	414748	601557	654322	540313	617555	0.390779	3.35217	+	-	45.9	23	-
1775	Cyclin-A2	CCNA2	45206	51239.1	49045.9	50737.5	47964.9	49588.9	46545.7	46165.4	-0.0433715	0.341498	-	-	22.7	8	-
1778	Ras-related protein Rab-3A	RAB3A	12162.4	10602.2	12595.8	13711.7	10928	10540.5	12635.8	10701	-0.128976	0.725195	-	-	26.8	4	-
1780	Ras-related protein Rab-4A	RAB4A	63624.6	64840.1	75734.9	60835.1	63013.5	62762.6	67597.4	55982.8	-0.0862034	0.525514	-	-	39.9	7	-
1781	Ras-related protein Rab-5A	RAB5A	83092.6	101201	110678	91785	105755	112327	111674	113105	0.203167	1.55662	-	-	53.7	7	-
1784	DNA mismatch repair protein Msh3	MSH3	207833	212065	194917	195943	199842	208681	191181	197485	-0.0240929	0.203389	-	-	28	29	-
1785	Interferon-induced GTP-binding protein Mx1;Interferon-induced GTP-binding protein Mx1, N-terminally processed	MX1	58631.1	68029	65341.2	63216.3	71075.6	73356.1	70360.1	69165	0.155741	1.75587	-	-	23.7	13	-
1786	Proteasome subunit beta type-1	PSMB1	288651	291178	301927	284997	329447	298996	293741	260650	0.0151138	0.0860012	-	-	55.6	14	-
1787	Cation-dependent mannose-6-phosphate receptor	M6PR	98392.3	94840.1	118011	99847.1	95654.1	98280.5	114000	125761	0.0734225	0.336184	-	-	38.3	12	-
1789	Lamin-B1	LMNB1	505890	500095	561395	510468	502429	498918	552483	575059	0.0338756	0.237304	-	-	55.3	34	-
1790	B-cell lymphoma 3 protein	BCL3	38344.4	42018.9	40100.2	42927.2	40919	39663.5	37979.6	35161.7	-0.0889355	0.725826	-	-	24.4	9	-
1791	Calpastatin	CAST	656626	756275	815663	696224	830078	867547	769188	885231	0.199518	1.77639	-	-	60.1	53	-
1792	Inosine-5-monophosphate dehydrogenase 1	IMPDH1	113862	139288	121342	128278	139808	147639	119647	121439	0.0702063	0.382182	-	-	37.4	17	-
1794	Collagen alpha-1(V) chain	COL5A1	285365	292911	293141	291308	289848	285230	291183	298931	0.00293891	0.0266872	-	-	24.5	39	-
1795	N(4)-(beta-N-acetylglucosaminyl)-L-asparaginase;Glycosylasparaginase alpha chain;Glycosylasparaginase beta chain	AGA	10577.6	11736.8	10423.4	9237.43	8624.24	10976.3	10298	9880.07	-0.0779048	0.365568	-	-	15	5	-
1796	Ras GTPase-activating protein 1	RASA1	104946	110230	107050	109146	115857	114230	106937	102677	0.0261082	0.206253	-	-	26	20	-
1799	Glutathione S-transferase Mu 3	GSTM3	366922	367856	332122	343812	397654	384112	337339	337030	0.0430413	0.28255	-	-	62.7	19	-
1800	V-type proton ATPase subunit B, brain isoform	ATP6V1B2	243572	238251	239561	227174	240461	228324	232188	228698	-0.0288498	0.292173	-	-	51.7	22	-
1801	V-type proton ATPase subunit C 1	ATP6V1C1	391594	358382	388430	350708	407190	370990	386705	345031	0.0190659	0.120455	-	-	49.5	23	-
1802	Cysteine and glycine-rich protein 1	CSRP1	781582	645748	680701	603680	748456	708820	617520	666304	0.0184576	0.0829399	-	-	68.9	15	-
1803	Filamin-A	FLNA	6.42928e+06	6.42946e+06	6.74929e+06	6.73811e+06	6.26185e+06	6.44365e+06	6.42289e+06	6.35285e+06	-0.047836	0.698723	-	-	63.5	152	-
1804	Neurofibromin;Neurofibromin truncated	NF1	164239	174255	171700	173844	172436	176753	170266	172569	0.0170184	0.16101	-	-	10.2	31	-
1805	Cytoplasmic aconitate hydratase	ACO1	651503	755384	723448	693653	783428	829018	668800	698654	0.0743174	0.484463	-	-	53.7	47	-
1806	Tumor necrosis factor alpha-induced protein 3;A20p50;A20p37	TNFAIP3	151336	159613	154996	162832	161819	164795	150072	149079	-0.00778802	0.055525	-	-	31	22	-
1807	5-nucleotidase	NT5E	20139	18571	18364.9	22957.7	18385.1	19124.2	19183.3	20438.2	-0.048479	0.259972	-	-	25.2	11	-
1808	Transcription initiation factor TFIID subunit 1;Transcription initiation factor TFIID subunit 1-like	TAF1;TAF1L	28655.6	32779.9	35256.2	31336.5	31782	48919.9	41035.8	39260.1	0.317807	1.69874	+	-	6.8	10	-
1810	Voltage-dependent anion-selective channel protein 1	VDAC1	828286	804034	1.04392e+06	982036	769730	802741	1.0195e+06	1.26984e+06	0.0571394	0.150941	-	-	81.3	27	-
1811	Succinate dehydrogenase [ubiquinone] iron-sulfur subunit, mitochondrial	SDHB	324242	272308	298043	304713	256038	255653	292848	287572	-0.135166	1.16645	-	-	52.5	17	-
1812	CD9 antigen	CD9	119760	119081	112190	115907	116695	108550	118394	121031	-0.00773092	0.0560635	-	-	17.5	6	-
1813	2-oxoisovalerate dehydrogenase subunit beta, mitochondrial	BCKDHB	42278.2	35717.4	29628.4	39046.5	31727.5	31568.9	33110	49379.9	-0.0233217	0.0556519	-	-	16.1	6	-
1815	Protein-glutamine gamma-glutamyltransferase 2	TGM2	472772	451989	408573	406138	491297	483220	428579	471586	0.10909	0.94413	-	-	33	23	-
1817	Methylmalonyl-CoA mutase, mitochondrial	MUT	253531	256715	248200	253432	258291	250397	239294	242191	-0.0318208	0.333618	-	-	43.2	33	-
1818	Oxysterol-binding protein 1	OSBP	443670	449049	439726	423828	476932	481615	434191	443130	0.0628211	0.677854	-	-	40.1	31	-
1819	Protein-L-isoaspartate(D-aspartate) O-methyltransferase	PCMT1	184306	177829	151478	145340	164537	149074	157143	135683	-0.116094	0.681635	-	-	64.3	12	-
1820	rRNA 2-O-methyltransferase fibrillarin	FBL	256134	223074	293635	246003	246078	224007	296324	290061	0.0497678	0.196245	-	-	43.6	16	-
1821	Trifunctional purine biosynthetic protein adenosine-3;Phosphoribosylamine--glycine ligase;Phosphoribosylformylglycinamidine cyclo-ligase;Phosphoribosylglycinamide formyltransferase	GART	848980	937718	780961	894027	963602	940196	847279	901330	0.0789598	0.634653	-	-	50.8	46	-
1822	Multifunctional protein ADE2;Phosphoribosylaminoimidazole-succinocarboxamide synthase;Phosphoribosylaminoimidazole carboxylase	PAICS	723470	722852	721016	697937	793984	724519	689921	640766	-0.0123498	0.0748817	-	-	59.3	33	-
1823	Iduronate 2-sulfatase;Iduronate 2-sulfatase 42 kDa chain;Iduronate 2-sulfatase 14 kDa chain	IDS	7456.86	7456.22	8336.91	8879.04	8360.88	7593.97	7689.39	7177.67	-0.0580087	0.30144	-	-	16.2	7	+
1824	Non-specific lipid-transfer protein	SCP2	423438	450187	394093	410997	426979	411090	390782	359651	-0.0809399	0.664202	-	-	39	24	-
1825	Ubiquitin-like modifier-activating enzyme 1	UBA1	1.2096e+06	1.25021e+06	1.19277e+06	1.20389e+06	1.34585e+06	1.27363e+06	1.1781e+06	1.11249e+06	0.0122525	0.0782018	-	-	48.5	51	-
1828	Ectonucleotide pyrophosphatase/phosphodiesterase family member 1;Alkaline phosphodiesterase I;Nucleotide pyrophosphatase	ENPP1	34993	34053.1	34265.8	42061	29806.1	30442.1	31675	31625.3	-0.2295	2.01243	-	-	17.4	11	-
1830	NADPH:adrenodoxin oxidoreductase, mitochondrial	FDXR	174383	197798	174902	190364	184680	184970	170326	180914	-0.0314208	0.237098	-	-	44.6	20	-
1831	Heterogeneous nuclear ribonucleoproteins A2/B1	HNRNPA2B1	584364	581079	670827	594475	569848	585413	654261	639468	0.0109031	0.0634675	-	-	61.2	24	-
1832	MHC class II regulatory factor RFX1	RFX1	72501.1	76254.2	70932.4	80479.6	68187.6	76076.5	69616	70451	-0.0777221	0.690196	-	-	9.7	9	-
1833	E3 ubiquitin-protein ligase CBL	CBL	69750.5	70492.2	73802.6	71508.4	73802.1	73565.2	72797.5	71446.4	0.0304954	0.29813	-	-	24.6	17	-
1835	cAMP-dependent protein kinase catalytic subunit beta	PRKACB	50109	52649.9	52661.4	50412.6	61283	60432.2	57067.7	53402.2	0.172087	1.93862	-	-	16.8	7	-
1836	Cytochrome b-c1 complex subunit 2, mitochondrial	UQCRC2	363147	324532	408088	415302	297011	318436	374999	417088	-0.108301	0.458778	-	-	53.6	20	-
1837	Nuclear receptor subfamily 4 group A member 1	NR4A1	40159.9	36490.6	34485.2	36576.5	33231.6	33347.9	32817.3	41520	-0.0729404	0.396267	-	-	9	6	-
1838	Ferrochelatase, mitochondrial	FECH	208756	209619	200076	217864	205529	202714	192872	203009	-0.0563971	0.634353	-	-	51.3	21	-
1839	DNA repair protein complementing XP-A cells	XPA	28030.7	26225.9	25460.4	24911.6	28208	26063.7	25857	25883.8	0.0194176	0.124757	-	-	27.1	5	-
1840	Liver carboxylesterase 1	CES1	12451.3	11716	12660	12522.7	13188.8	13086.7	11604.2	11651.6	0.00324367	0.0162229	-	-	20.3	9	-
1843	Transcription elongation factor A protein 1	TCEA1	370430	343224	337627	336268	346398	343029	326689	332181	-0.0406868	0.40347	-	-	52.5	20	-
1845	Integrin alpha-6;Integrin alpha-6 heavy chain;Integrin alpha-6 light chain;Processed integrin alpha-6	ITGA6	761516	614998	724762	710580	574161	583774	706914	744571	-0.112787	0.592785	-	-	2.1	4	-
1846	Splicing factor, proline- and glutamine-rich	SFPQ	423539	419892	472995	430682	409473	432700	417585	449523	-0.0308413	0.251703	-	-	37.1	29	-
1847	Tubulin gamma-1 chain	TUBG1	142170	139693	136020	141286	143697	142067	127354	122801	-0.0643892	0.530114	-	-	4.2	3	-
1848	Peptidyl-prolyl cis-trans isomerase B	PPIB	844374	774640	851659	838336	873737	837099	824999	767203	-0.00315359	0.0215422	-	+	69	23	-
1850	NAD-dependent malic enzyme, mitochondrial	ME2	359197	358292	342332	352997	371571	355620	335451	332814	-0.0190421	0.158619	-	-	39.2	23	-
1851	Tryptophan--tRNA ligase, cytoplasmic;T1-TrpRS;T2-TrpRS	WARS	419109	455038	423072	386599	484599	470042	410873	362761	0.0305595	0.133294	-	-	44.6	25	-
1852	40S ribosomal protein S3	RPS3	951341	930273	950684	1.03434e+06	923579	930183	987918	986408	-0.0139742	0.11358	-	-	84	24	-
1855	Ribosomal protein S6 kinase beta-1	RPS6KB1	52506.1	59218.7	57305.7	61139.1	61153.7	61797.4	53796.1	52392.9	-0.00811324	0.0397263	-	-	24.4	9	-
1856	Tyrosine-protein kinase JAK1	JAK1	120498	119210	121579	115217	127160	124910	124419	121085	0.0624994	0.768214	-	-	14	15	-
1857	Receptor-type tyrosine-protein phosphatase beta	PTPRB	317.338	315.513	360.706	399.859	581.242	275.94	359.791	456.859	0.217092	0.454433	-	-	2.4	5	+
1859	Nuclear autoantigen Sp-100	SP100	195234	214055	214635	180197	215803	210275	204467	196574	0.0435715	0.299541	-	-	20.4	15	-
1860	Colorectal mutant cancer protein	MCC	56946.6	53931	53541	53906.6	54879.6	56583.8	53609	51278.4	-0.0135862	0.10036	-	-	20.3	12	-
1862	Adenosylhomocysteinase	AHCY	431357	452375	397948	456605	399725	400297	335546	352486	-0.226445	2.11087	-	-	53.5	31	-
1863	Cofilin-1	CFL1	1.3127e+06	1.20616e+06	1.09284e+06	1.06367e+06	1.28302e+06	1.31081e+06	1.06181e+06	1.17953e+06	0.0486645	0.252013	-	-	69.9	22	-
1864	Eukaryotic translation initiation factor 4B	EIF4B	552178	751087	783669	531794	833613	834285	874116	971928	0.443342	2.3954	+	-	53.2	42	-
1865	Factor VIII intron 22 protein	F8A1	29159.6	28733.7	29632.3	30778.5	29852.6	30803.8	28472.9	28809.8	-0.00467411	0.0309928	-	-	29.1	6	-
1866	Plasma membrane calcium-transporting ATPase 4	ATP2B4	424730	382261	415906	427286	345499	358287	419842	429798	-0.0923166	0.611628	-	-	18.9	22	-
1867	Inositol-trisphosphate 3-kinase A	ITPKA	11829.2	11480.4	12663	12836.1	12271.6	11592.5	10829.3	10706.4	-0.10511	0.777222	-	-	10.6	4	-
1868	Diacylglycerol kinase alpha	DGKA	219971	200996	187237	196225	209469	197718	195395	197582	-0.005706	0.0364847	-	-	32.5	21	-
1869	Carnitine O-palmitoyltransferase 2, mitochondrial	CPT2	455955	449504	431483	442353	439394	437684	429540	451990	-0.0168105	0.169751	-	-	51.8	32	-
1870	Thymidylate kinase	DTYMK	306622	296346	281211	284757	323881	300827	275941	267912	-0.00365317	0.020115	-	-	67.9	18	-
1871	Ribonucleoside-diphosphate reductase large subunit	RRM1	921694	970439	809090	872304	1.00136e+06	1.06652e+06	832079	891731	0.0820009	0.474386	-	-	56.1	45	-
1872	Rab proteins geranylgeranyltransferase component A 1	CHM	59640.9	61780.9	58947.4	59964.7	58840.5	61573.7	60892.9	58711.5	-0.00199179	0.0151061	-	-	10	6	-
1875	Elongation factor 1-beta	EEF1B2	765245	767760	569835	655923	665541	764992	614121	665875	-0.0192252	0.0714598	-	-	39.1	8	-
1876	ATP synthase F(0) complex subunit B1, mitochondrial	ATP5F1	200929	215708	210582	224656	186134	198216	218344	228430	-0.0390243	0.240376	-	-	41.4	15	-
1880	Low molecular weight phosphotyrosine protein phosphatase	ACP1	136835	135100	109887	109031	144101	137298	113605	105364	0.0241397	0.0784832	-	-	51.3	7	-
1881	Acetyl-CoA acetyltransferase, mitochondrial	ACAT1	383952	412437	379702	377791	411524	397731	394009	374849	0.0224372	0.192845	-	-	50.8	23	-
1883	Myosin regulatory light polypeptide 9	MYL9	87943.9	74743.4	79813.9	72388.1	86687.8	77977.5	74852.1	66309.7	-0.044693	0.210841	-	-	24.4	4	-
1885	G1/S-specific cyclin-E1	CCNE1	13876.5	15549.4	18009.1	20160.6	14836.4	15010.3	16019	16102.8	-0.111895	0.506395	-	-	15	4	-
1886	DNA-directed RNA polymerase II subunit RPB1	POLR2A	617463	630294	636580	657501	630337	613092	652931	630287	-0.0086366	0.0797454	-	-	35.9	73	-
1887	Cyclin-dependent kinase 2	CDK2	195788	221906	190163	211459	216763	222730	195601	199480	0.0271804	0.16946	-	-	59.4	15	-
1888	Adenomatous polyposis coli protein	APC	59132.3	64259	67363.4	67170.1	65913.7	65015.1	67896.1	69889	0.0605297	0.518485	-	-	9	21	-
1889	Beta-adrenergic receptor kinase 1	ADRBK1	113963	123467	115224	122009	124887	123396	110533	107795	-0.0268579	0.176219	-	-	22.6	15	-
1891	DNA replication licensing factor MCM3	MCM3	663299	670885	661358	602426	709716	684555	664508	672718	0.0731891	0.841498	-	-	59.5	50	-
1893	3-mercaptopyruvate sulfurtransferase	MPST	109958	125407	121451	120943	120392	118254	106130	101304	-0.10103	0.787646	-	-	58.6	14	-
1894	Laminin subunit alpha-1	LAMA1	64008.5	65216.3	69566.5	72487.4	65802.6	65244.6	69125.1	62760.5	-0.0441379	0.346666	-	-	6	16	-
1895	40S ribosomal protein S12	RPS12	402264	245280	256581	239316	227480	206839	251696	263396	-0.239434	0.853654	-	-	57.6	8	-
1896	Bromodomain-containing protein 2	BRD2	230410	221817	226307	235470	211873	217712	213023	227432	-0.0713319	0.892516	-	-	29.8	22	-
1897	Tumor necrosis factor receptor superfamily member 6	FAS	119474	104042	119741	105134	97960.3	94263.8	116566	113319	-0.0898577	0.533558	-	-	27.5	10	-
1898	Transcriptional repressor protein YY1	YY1	39584.9	40634.9	38656.2	29155.9	39981.6	41793.9	37977.9	35243.2	0.0757451	0.320249	-	-	10.9	4	-
1899	DnaJ homolog subfamily B member 1	DNAJB1	527571	458533	550661	475779	553341	517070	513261	488630	0.0447792	0.299043	-	-	50.3	21	-
1900	DnaJ homolog subfamily B member 2	DNAJB2	60981.1	66264.8	75049.9	62240.4	74663.8	70743	72574.4	79639.9	0.17341	1.47464	-	-	31.8	9	-
1904	Proteasome subunit alpha type-1	PSMA1	377260	408517	399312	400914	399412	412864	381015	382625	-0.00935905	0.0759709	-	-	62.4	21	-
1905	Proteasome subunit alpha type-2	PSMA2	166344	180077	158169	181336	154758	166446	158731	163570	-0.090338	0.888164	-	-	48.7	12	-
1906	Proteasome subunit alpha type-3	PSMA3	327298	328532	316140	304285	359480	349234	319977	304873	0.0609141	0.496827	-	-	50	16	-
1907	Proteasome subunit alpha type-4	PSMA4	403999	361639	370590	362745	370026	371940	360280	365131	-0.0293629	0.269496	-	-	44.4	12	-
1910	Integrin alpha-3;Integrin alpha-3 heavy chain;Integrin alpha-3 light chain	ITGA3	218891	210956	202725	233663	195236	220424	207917	235906	-0.012846	0.0707342	-	-	20.9	20	-
1911	Integrin beta-8	ITGB8	12272.3	11621	12190.6	12478.8	11523	11695.4	11924.4	12739.2	-0.0209346	0.13021	-	-	12.4	7	-
1912	Moesin	MSN	2.36391e+06	2.5827e+06	2.50236e+06	2.26892e+06	2.73554e+06	2.64728e+06	2.43517e+06	2.25716e+06	0.0498812	0.338076	-	-	56.2	52	-
1914	Probable ATP-dependent RNA helicase DDX6	DDX6	337755	301821	296867	314284	307537	320617	296607	291616	-0.0393314	0.324901	-	-	52.2	21	-
1918	Splicing factor U2AF 65 kDa subunit	U2AF2	618893	430436	467905	481682	420605	426743	474331	565084	-0.0798973	0.290525	-	-	28.9	12	-
1919	60S ribosomal protein L13	RPL13	386361	378647	444065	403171	364884	383852	399673	444021	-0.0188827	0.102375	-	-	52.1	15	-
1920	Rab proteins geranylgeranyltransferase component A 2	CHML	81585.3	81367.7	72398.1	80409.5	80030.8	90441.4	74045.4	88157.3	0.0724859	0.477473	-	-	20	13	-
1921	Isovaleryl-CoA dehydrogenase, mitochondrial	IVD	199498	187631	182928	195839	190397	180596	176471	188701	-0.056976	0.591558	-	-	35	16	-
1922	Protein S100-A4	S100A4	184287	184492	145557	139928	150707	147944	149737	162852	-0.0872502	0.436669	-	-	36.6	5	-
1923	Alpha-1,3-mannosyl-glycoprotein 2-beta-N-acetylglucosaminyltransferase	MGAT1	31588.9	30989	31903.6	33125.3	30102.1	30660.2	32563.3	30689	-0.0414068	0.354421	-	-	11.5	5	-
1924	High mobility group protein B2	HMGB2	198271	237716	231546	188525	246270	264807	200819	175004	0.0389262	0.117689	-	-	36.8	11	-
1925	Polypyrimidine tract-binding protein 1	PTBP1	189511	171107	251679	148736	224005	249674	233321	269982	0.384308	1.80142	+	-	33.1	14	-
1926	Threonine--tRNA ligase, cytoplasmic	TARS	1.18578e+06	1.29694e+06	1.2235e+06	1.23701e+06	1.36999e+06	1.33477e+06	1.22282e+06	1.18103e+06	0.0455465	0.375446	-	-	61.1	46	-
1927	Valine--tRNA ligase	VARS	919045	900919	868056	876045	938257	932307	880896	865484	0.0207358	0.19598	-	-	44.1	58	-
1928	Elongation factor 1-gamma	EEF1G	1.14905e+06	1.11626e+06	1.16865e+06	1.10526e+06	1.14291e+06	1.09173e+06	1.11408e+06	1.03928e+06	-0.0493937	0.572119	-	-	53.3	29	-
1929	Peptidyl-prolyl cis-trans isomerase FKBP2	FKBP2	105952	103547	103057	98364.5	111614	105835	94912.6	85850.2	-0.0521153	0.291246	-	-	38	8	-
1930	Erythrocyte band 7 integral membrane protein	STOM	191007	192066	195450	198848	164082	183919	187680	226049	-0.0388259	0.190744	-	-	49	14	-
1931	Adenylate kinase 4, mitochondrial	AK4	131334	153801	140813	145163	149101	132505	141240	123992	-0.0637575	0.432233	-	-	56.5	10	-
1932	Amine oxidase [flavin-containing] B	MAOB	83318.7	81049.9	80210.2	90737	66103.6	73947.2	77868.8	89640.7	-0.131626	0.817312	-	-	24.8	13	-
1933	14-3-3 protein theta	YWHAQ	462970	398953	375927	341858	486620	439040	404857	398907	0.134906	0.765765	-	-	61.2	18	-
1934	Mitogen-activated protein kinase 3	MAPK3	127808	137575	127688	134108	138606	136506	126393	122393	-0.0102056	0.0681574	-	-	28.5	13	-
1935	MAP/microtubule affinity-regulating kinase 3	MARK3	25719.5	24591.4	27998.6	26560.4	26529.1	26523.7	24531.9	27992.5	0.00972682	0.0553063	-	-	9.1	6	-
1937	Aryl hydrocarbon receptor nuclear translocator	ARNT	60299.9	63941.2	65486.5	64675	62769	64424	61668.7	61371.5	-0.0233863	0.19743	-	-	22	13	-
1938	60S ribosomal protein L10	RPL10	516790	494758	509653	538679	448859	490510	491015	522588	-0.0783147	0.785756	-	-	56.1	16	-
1939	Replication protein A 70 kDa DNA-binding subunit;Replication protein A 70 kDa DNA-binding subunit, N-terminally processed	RPA1	521904	534538	483877	498860	550341	561826	505382	550711	0.0884429	0.98784	-	-	58	40	-
1940	DNA-(apurinic or apyrimidinic site) lyase;DNA-(apurinic or apyrimidinic site) lyase, mitochondrial	APEX1	367494	376014	371212	338786	376147	380620	359482	356873	0.0199617	0.166841	-	-	67.9	25	-
1941	CD82 antigen	CD82	1953.08	1651.37	1776.3	2167.88	1709.41	2240.41	2148.94	2143.25	0.126528	0.485124	-	-	9	3	+
1942	Deoxycytidine kinase	DCK	128556	148396	112447	135341	145172	153618	127045	134363	0.0977231	0.546329	-	-	38.1	10	-
1943	CAD protein;Glutamine-dependent carbamoyl-phosphate synthase;Aspartate carbamoyltransferase;Dihydroorotase	CAD	779865	743553	742128	757004	778953	773728	742076	781544	0.0254069	0.280876	-	-	41.5	76	-
1944	Calreticulin	CALR	1.08684e+06	1.24962e+06	1.11202e+06	1.06064e+06	1.34312e+06	1.33477e+06	1.15605e+06	1.13512e+06	0.138625	1.10565	-	-	52	26	-
1946	Microtubule-associated protein 4	MAP4	1.25732e+06	1.35169e+06	1.34329e+06	1.29856e+06	1.32444e+06	1.38552e+06	1.21913e+06	1.23251e+06	-0.0261344	0.212791	-	-	20.7	22	-
1947	Microtubule-associated protein 4	MAP4	264644	257755	255276	273503	244926	253404	240333	236013	-0.108997	1.52184	-	-	26.8	19	-
1949	Calnexin	CANX	1.28501e+06	1.16853e+06	1.31097e+06	1.25593e+06	1.09533e+06	1.10505e+06	1.30993e+06	1.24131e+06	-0.0822605	0.642684	-	-	41	35	-
1950	Phosphatidylinositol 3-kinase regulatory subunit alpha	PIK3R1	82476.9	99052.7	96598.4	98334.2	98220	102155	92123.3	92444.5	0.0347443	0.209548	-	-	15.1	11	-
1951	Inositol-trisphosphate 3-kinase B	ITPKB	5219.96	5661.89	6332	5523.88	6719.25	5808.47	5049.1	5290.66	0.00306752	0.0101782	-	-	4	3	+
1952	Proteasome subunit beta type-8	PSMB8	108047	100706	102138	99934.9	115321	109466	99907.6	95601.1	0.0296289	0.185796	-	-	39	9	-
1953	Proteasome subunit beta type-9	PSMB9	33726.6	34389.7	31880.9	34595.4	34664	37201.9	30459.7	28586.7	-0.0470187	0.237975	-	-	35.2	6	-
1954	Proteasome subunit alpha type-5	PSMA5	344927	361827	340128	337512	355934	360513	336618	337716	0.00649515	0.052835	-	-	57.3	14	-
1955	Proteasome subunit beta type-4	PSMB4	206476	215312	196972	213278	214813	210230	201686	197228	-0.0140265	0.110244	-	-	42.8	9	-
1956	Proteasome subunit beta type-6	PSMB6	93721.9	105745	96119	98092.8	103199	110707	99590	102053	0.0783504	0.744103	-	-	40.6	10	-
1957	Proteasome subunit beta type-5	PSMB5	266767	270685	225586	233788	290162	284891	240024	238727	0.0786834	0.428511	-	-	27	6	-
1960	ATP-binding cassette sub-family D member 3	ABCD3	183447	166286	227404	191785	149324	153154	221846	248316	-0.0196537	0.0431738	-	-	28.1	21	-
1961	Tropomodulin-1	TMOD1	77561	80827.2	79541.1	85103.1	78949.9	78967.5	78856.7	73920.8	-0.055918	0.550183	-	-	42.3	11	-
1962	Sperm-specific antigen 2	SSFA2	190074	194799	222532	213006	184286	187196	218422	237472	0.00697856	0.0282381	-	-	22.8	26	-
1963	Protein-lysine 6-oxidase	LOX	7106.86	6648.76	5454.52	6304.5	10357.3	10642.1	7521.95	6901.69	0.454054	1.96826	+	-	12.7	4	+
1964	Long-chain specific acyl-CoA dehydrogenase, mitochondrial	ACADL	13037.4	14036.7	14942.2	12882.1	14109.1	14247.4	13034.1	14326.6	0.0229201	0.1267	-	-	19.8	8	-
1965	NADH-ubiquinone oxidoreductase 75 kDa subunit, mitochondrial	NDUFS1	445627	439802	493701	512108	399321	408830	483557	560600	-0.0407671	0.157406	-	-	57.5	35	-
1966	DNA polymerase delta catalytic subunit	POLD1	433794	435970	414068	425510	434353	439481	398618	414363	-0.0199323	0.17723	-	-	45.2	49	-
1969	Probable global transcription activator SNF2L1	SMARCA1	107198	111339	114661	112918	105250	109341	121793	135361	0.0739999	0.46378	-	-	14.7	16	-
1970	Mitogen-activated protein kinase 1	MAPK1	368703	370113	340948	380424	358156	363870	333357	355242	-0.0494269	0.478778	-	-	47.2	17	-
1971	Dual specificity protein phosphatase 1	DUSP1	9401.73	9304.81	10669.5	11459	9133.56	8822.17	10146.1	9334.44	-0.121751	0.740546	-	-	10.6	3	-
1972	Grancalcin	GCA	4886.48	6438.08	5984.98	6492.47	6399.23	5245.85	5163.34	5180.4	-0.111274	0.468887	-	-	12.9	3	+
1973	Retinoic acid receptor RXR-beta	RXRB	63871.9	65585.6	60137.4	60766.1	64532.8	67532.1	56045.6	59503.1	-0.0187306	0.1077	-	-	15.4	9	-
1974	DNA repair protein complementing XP-G cells	ERCC5	229634	226955	230241	234979	222894	224595	227021	221479	-0.0409348	0.511417	-	-	28.9	30	-
1975	Granulins;Acrogranin;Paragranulin;Granulin-1;Granulin-2;Granulin-3;Granulin-4;Granulin-5;Granulin-6;Granulin-7	GRN	88247.6	73902.9	79369.1	76122.5	76304.3	76574.9	74453.9	88467.3	-0.00848992	0.0414824	-	-	22.6	11	-
1976	Receptor-type tyrosine-protein phosphatase mu	PTPRM	29559.2	28392.1	28913.8	32995.7	28545.4	26228.7	28412.8	29606.7	-0.0865657	0.671091	-	-	9.8	13	-
1977	Cytosol aminopeptidase	LAP3	385207	388132	389062	415459	454658	471511	381324	427149	0.132736	1.18626	-	-	65.5	31	-
1979	General transcription factor IIE subunit 1	GTF2E1	111268	117843	107782	115269	111876	121316	103924	110595	-0.015635	0.103865	-	-	31.4	14	-
1980	Transcription initiation factor IIE subunit beta	GTF2E2	181629	172315	177758	164639	178578	166819	167760	165200	-0.0374543	0.341881	-	-	47.4	16	-
1981	Tripeptidyl-peptidase 2	TPP2	883879	891910	853073	864499	923175	913286	877549	931502	0.061358	0.859494	-	-	48	62	-
1982	Inositol monophosphatase 1	IMPA1	135349	159395	147198	161170	162425	159902	138451	145701	0.00842694	0.0417485	-	-	43.5	15	-
1983	Connective tissue growth factor	CTGF	152000	131852	134013	134923	125292	121362	122479	151450	-0.0903836	0.571569	-	-	37	13	-
1984	Ephrin type-A receptor 2	EPHA2	210630	173652	189668	191492	166012	176267	184925	193871	-0.085147	0.631401	-	-	30.4	27	-
1985	Ephrin type-B receptor 2	EPHB2	22887.7	23058.8	23652.7	25662.9	21317.6	22518.2	22228.4	23252.7	-0.09216	0.824064	-	-	9.7	8	-
1986	Tyrosine-protein phosphatase non-receptor type 6	PTPN6	17739.2	19669	21060.2	18510.8	23199.6	21620.9	22044.7	21635.2	0.203647	1.9574	-	-	14	7	-
1989	DNA-3-methyladenine glycosylase	MPG	77981	77943.2	67746.9	75390	71378.7	78386.6	65331.7	72108.2	-0.0590068	0.392512	-	-	45.7	12	-
1990	Cellular retinoic acid-binding protein 2	CRABP2	114545	130159	112407	121194	138858	126097	110301	103644	-0.00525263	0.0204449	-	-	52.9	11	-
1991	AT-rich interactive domain-containing protein 4A	ARID4A	31833.5	32888.8	35045.6	35537.9	31915.3	31331.6	35441.8	33072.3	-0.0384487	0.264936	-	-	7.2	7	-
1992	Lysine-specific demethylase 5A	KDM5A	19324	19258.1	23046.8	23179.2	19417.5	18335.3	23479.7	23442.6	-0.00518353	0.0175156	-	-	6.2	9	-
1994	Transketolase	TKT	2.08645e+06	2.42558e+06	2.16631e+06	2.30225e+06	2.55391e+06	2.53867e+06	2.10843e+06	2.04479e+06	0.0368102	0.182786	-	-	61.3	46	-
1995	Caspase-1;Caspase-1 subunit p20;Caspase-1 subunit p10	CASP1	17156.8	19996.7	18509.2	22266	21347.9	21984.8	18290.8	18576.2	0.0433865	0.185891	-	-	9.7	4	-
1998	Protein PML	PML	156495	152485	157052	155037	154172	152985	150595	170295	0.0145016	0.111255	-	-	28.1	24	-
1999	Non-receptor tyrosine-protein kinase TYK2	TYK2	54089.9	59219.7	54986	63832.8	56590.8	59988	54486.1	57611	-0.0193314	0.116534	-	-	10.1	11	-
2001	Elongation factor 1-delta	EEF1D	582324	542488	612394	540215	603850	623829	576342	571112	0.0616576	0.573361	-	-	11.6	6	-
2003	Myristoylated alanine-rich C-kinase substrate	MARCKS	206698	215698	273027	175244	265675	244068	298083	289482	0.347796	1.88724	+	-	57.5	17	-
2004	Guanine nucleotide-binding protein subunit alpha-11	GNA11	136171	130526	148562	139730	121594	119723	137335	134481	-0.114143	1.0385	-	-	29.2	10	-
2005	Delta-1-pyrroline-5-carboxylate dehydrogenase, mitochondrial	ALDH4A1	67247.4	70904.1	67318.9	73111.2	72637.4	68171.8	66983.8	62006.5	-0.0475828	0.360003	-	-	29.5	15	-
2006	Phenazine biosynthesis-like domain-containing protein	PBLD	21028.8	22437.1	19240.6	21785.4	23575.4	21902.3	20065.6	18842.2	-0.00467854	0.0199945	-	-	28.9	7	-
2007	Endoplasmic reticulum resident protein 29	ERP29	538979	538102	430455	416294	514884	469070	450507	413827	-0.0517376	0.218564	-	-	46	15	-
2008	Peroxiredoxin-6	PRDX6	924389	1.003e+06	868926	872471	1.08806e+06	988027	888363	844708	0.0496849	0.266306	-	-	79.5	26	-
2009	Flavin reductase (NADPH)	BLVRB	113336	132239	108385	125237	127888	135862	107769	114757	0.019742	0.0861439	-	-	59.7	11	-
2010	Peroxiredoxin-5, mitochondrial	PRDX5	953925	1.06547e+06	854278	949666	957248	939371	846232	824694	-0.0984808	0.702025	-	-	50.9	12	-
2011	D-dopachrome decarboxylase;D-dopachrome decarboxylase-like protein	DDT;DDTL	166529	142327	146279	110954	121150	99129.3	113777	94485.6	-0.393778	2.15357	+	-	54.2	9	-
2012	GTP cyclohydrolase 1 feedback regulatory protein	GCHFR	16249.5	16936.5	17155.1	15167.2	20658	20439.8	14496.5	10298.9	-0.0459625	0.090052	-	-	70.2	4	-
2013	Thioredoxin-dependent peroxide reductase, mitochondrial	PRDX3	285781	303306	278177	298935	293889	267147	272225	245409	-0.114657	1.11784	-	-	50.4	15	-
2015	60S ribosomal protein L12	RPL12	376235	335304	426838	335819	348307	341899	407904	417774	0.0416012	0.181844	-	-	73.3	11	-
2016	Enoyl-CoA hydratase, mitochondrial	ECHS1	545874	555645	536685	540529	553958	530462	535129	532992	-0.0175384	0.18875	-	-	55.5	23	-
2019	Phosphatidylethanolamine-binding protein 1;Hippocampal cholinergic neurostimulating peptide	PEBP1	374998	422654	317860	337554	406735	375884	323676	320426	-0.0252377	0.0944349	-	-	81.3	14	-
2020	Protein disulfide-isomerase A3	PDIA3	1.54889e+06	1.609e+06	1.57783e+06	1.45884e+06	1.71527e+06	1.60218e+06	1.54946e+06	1.44178e+06	0.0244805	0.173353	-	-	73.1	48	-
2021	Serine/threonine-protein phosphatase 2A 65 kDa regulatory subunit A alpha isoform	PPP2R1A	526104	539102	544483	494638	569343	546398	525062	537432	0.0501636	0.525928	-	-	35.5	21	-
2022	Serine/threonine-protein phosphatase 2A 65 kDa regulatory subunit A beta isoform	PPP2R1B	56462	59953.3	57728.8	63342.8	60132.5	61127.2	54768.5	57232.4	-0.0258635	0.180757	-	-	25.5	12	-
2023	Cell division cycle protein 27 homolog	CDC27	271437	254052	245729	269219	243805	245266	243362	240850	-0.0950688	1.22627	-	-	24.6	18	-
2024	G1/S-specific cyclin-D3	CCND3	13373.4	12815	11181.4	13339.8	13801	14911.9	12491.7	13399.9	0.107596	0.675733	-	-	11	4	-
2025	Wee1-like protein kinase	WEE1	34387.5	37849.9	38976.4	35472.1	37264.2	34726.7	36095.8	33279.3	-0.052791	0.392136	-	-	9.4	6	-
2026	M-phase inducer phosphatase 2	CDC25B	6514.84	7255.35	7521.4	7832.19	7792.16	7609.46	7209.2	6333.54	-0.010131	0.0400412	-	-	5.3	3	+
2027	M-phase inducer phosphatase 3	CDC25C	78812.6	88015.8	78933.3	78373.1	89509.3	95509.2	76621	79050	0.0677501	0.407906	-	-	18.8	8	-
2028	Peptidyl-prolyl cis-trans isomerase F, mitochondrial	PPIF	177365	160900	173617	159300	190155	162015	170463	145561	-0.0115366	0.0537157	-	+	58	9	-
2029	NK-tumor recognition protein;Putative peptidyl-prolyl cis-trans isomerase	NKTR	22818.5	24472.6	27023	25788.3	24003.7	24504	27604.4	26322.5	0.0337971	0.191231	-	-	6.2	6	-
2030	Glycylpeptide N-tetradecanoyltransferase 1	NMT1	182321	180938	187751	189476	177507	186541	189551	185290	-0.00326826	0.0269211	-	-	35.1	17	-
2031	HLA class I histocompatibility antigen, alpha chain F	HLA-F	14533.6	12845.7	15812	14702.3	12967.6	14272.2	16417.2	12993.4	-0.0341557	0.142859	-	-	13.3	4	-
2032	Heme oxygenase 2	HMOX2	177134	155207	162083	170720	150586	151617	170214	164793	-0.0620927	0.496007	-	-	51.9	17	-
2034	Tyrosine-protein kinase receptor UFO	AXL	82410.5	71165.4	79778.3	77308.4	74031.4	73373	75852	77432.5	-0.0452783	0.36862	-	-	21.4	15	-
2035	Alpha-2-macroglobulin receptor-associated protein	LRPAP1	301407	328898	338181	322518	342408	339808	319351	280257	-0.0135507	0.0735006	-	-	55.7	26	-
2037	Adenylosuccinate lyase	ADSL	234812	256656	231723	235052	267231	269498	242504	266732	0.126257	1.45708	-	-	44.6	23	-
2041	Sorcin	SRI	248704	251666	184568	183018	195852	163790	190855	185161	-0.224803	1.14703	-	-	60.6	10	-
2042	Glutathione S-transferase theta-1	GSTT1	26858.5	30566.2	27232.6	31581	33796.3	31769	27564.9	26216.3	0.0340176	0.145277	-	-	17.9	4	-
2043	Leukocyte elastase inhibitor	SERPINB1	288190	318602	276596	301182	327619	323951	281047	277812	0.028882	0.165899	-	-	40.1	18	-
2044	High affinity cationic amino acid transporter 1	SLC7A1	23453.6	26852.6	33535.4	25294.1	27135.2	31437.8	29066.8	40946.2	0.231604	0.923301	-	-	8.9	6	-
2045	Aldehyde dehydrogenase X, mitochondrial	ALDH1B1	513920	520707	517659	533455	514834	473150	509390	479620	-0.0780795	1.01921	-	-	46.6	25	-
2046	Aldehyde dehydrogenase, dimeric NADP-preferring	ALDH3A1	296478	325443	289622	280870	339741	340667	292076	303307	0.0963783	0.766067	-	-	50.3	25	-
2047	DNA-directed RNA polymerase II subunit RPB2	POLR2B	553757	558170	544849	562899	582101	572992	571192	565985	0.0464586	0.648285	-	-	40.5	50	-
2048	Succinate dehydrogenase [ubiquinone] flavoprotein subunit, mitochondrial	SDHA	840433	738366	745390	784567	719696	704537	733047	807168	-0.0686301	0.592601	-	-	52	29	-
2049	Coronin-1A	CORO1A	13558.9	15155.4	13940	15466.1	14589.9	15412.6	14908.5	13357	0.00384918	0.0187263	-	-	9.8	4	-
2050	Rab GDP dissociation inhibitor alpha	GDI1	226515	236093	194610	212671	251219	260806	202124	219860	0.0988946	0.551935	-	-	45.6	16	-
2052	S-adenosylmethionine synthase isoform type-2	MAT2A	407820	410576	443205	375545	449092	419092	412693	365089	0.00626207	0.0317122	-	-	53.7	22	-
2053	cAMP-dependent protein kinase type I-beta regulatory subunit	PRKAR1B	41040.5	41655.6	38215.3	42007.7	40113.9	44526.8	37386.6	40448.5	-0.0057455	0.0317281	-	-	17.3	7	-
2054	Carbamoyl-phosphate synthase [ammonia], mitochondrial	CPS1	2.60573e+06	2.7014e+06	2.57441e+06	2.67109e+06	2.65524e+06	2.54014e+06	2.54365e+06	2.50493e+06	-0.0429127	0.569256	-	-	54.8	85	-
2055	Ribonucleoside-diphosphate reductase subunit M2	RRM2	179506	189066	173123	191388	178709	185930	165202	170392	-0.0664379	0.618133	-	-	50.6	22	-
2059	Sodium- and chloride-dependent taurine transporter	SLC6A6	38334.2	31144.4	42377.4	37540.9	28786.8	30079.3	37946.2	31333.6	-0.220879	1.20312	-	-	11.3	6	-
2060	DnaJ homolog subfamily A member 1	DNAJA1	370134	371450	359500	358660	394856	385367	349149	348528	0.015712	0.116225	-	-	64.2	26	-
2061	RAC-alpha serine/threonine-protein kinase	AKT1	80355.9	92705.6	86722.6	80878.7	113422	102888	98680.3	101323	0.289767	3.0542	+	-	32.1	15	-
2062	RAC-beta serine/threonine-protein kinase	AKT2	179294	196977	175624	186550	213439	212705	196047	211376	0.175323	2.21708	-	-	34.7	15	-
2063	Cytochrome b-c1 complex subunit 1, mitochondrial	UQCRC1	218632	214966	234728	241123	200974	194124	240607	251726	-0.0427123	0.204576	-	-	38.5	17	-
2064	3-hydroxyisobutyrate dehydrogenase, mitochondrial	HIBADH	173737	190284	172243	200865	188336	183568	171957	167968	-0.0489689	0.347327	-	-	39.6	10	-
2065	Bifunctional purine biosynthesis protein PURH;Phosphoribosylaminoimidazolecarboxamide formyltransferase;IMP cyclohydrolase	ATIC	769897	766809	711933	723307	848200	806199	695130	677095	0.020575	0.107217	-	-	3.7	3	-
2067	Heterogeneous nuclear ribonucleoprotein H3	HNRNPH3	167212	200937	218588	174419	201953	199888	211830	225437	0.147416	0.986595	-	-	42.3	12	-
2068	Heterogeneous nuclear ribonucleoprotein H;Heterogeneous nuclear ribonucleoprotein H, N-terminally processed	HNRNPH1	396606	374371	400112	409775	357045	368233	377676	404356	-0.0694768	0.710173	-	-	29.6	10	-
2070	14-3-3 protein beta/alpha;14-3-3 protein beta/alpha, N-terminally processed	YWHAB	414023	384637	388113	353634	454537	403337	392764	320104	0.0191606	0.0749493	-	-	49.6	11	-
2071	14-3-3 protein sigma	SFN	577173	601028	583840	545293	685017	619613	573827	492094	0.0295035	0.131606	-	-	55.6	17	-
2072	Stress-induced-phosphoprotein 1	STIP1	1.94551e+06	1.9662e+06	2.04435e+06	1.7514e+06	2.14166e+06	2.03313e+06	1.9585e+06	1.80817e+06	0.0427522	0.296997	-	-	77.7	70	-
2073	Protein S100-A11;Protein S100-A11, N-terminally processed	S100A11	271446	229252	201687	162267	193771	165236	205488	161768	-0.234056	0.915247	-	-	56.2	7	-
2074	Neural cell adhesion molecule L1	L1CAM	720184	647471	721006	691104	627973	629864	720191	708082	-0.0510141	0.388075	-	-	36.8	43	-
2075	Type II inositol 1,4,5-trisphosphate 5-phosphatase	INPP5B	55515	70330.9	66289	62168.3	73470.8	73495.1	66035.5	68976.2	0.153043	1.18408	-	-	16.4	15	-
2076	Peroxiredoxin-2	PRDX2	587834	615146	577999	577548	644378	604028	560739	523660	-0.0197161	0.121214	-	-	59.6	18	-
2077	Beta-arrestin-2	ARRB2	57361.1	64384.7	59444.6	66152.4	56749.4	62561.5	61279.1	69019.1	0.0120354	0.0615666	-	-	30.6	9	-
2078	Glycerol kinase;Putative glycerol kinase 3	GK;GK3P	21181.1	23423.2	24973.2	28000.2	23224.8	25257.9	24625.4	33875.6	0.124067	0.48349	-	-	14.3	7	-
2079	Cytidine deaminase	CDA	96527.8	74805.8	59087.8	57909.5	80289.4	68871.4	62462.6	66336.5	-0.0272105	0.0665968	-	-	69.9	7	-
2080	Deoxycytidylate deaminase	DCTD	52833.7	61023.6	48814.6	60656.4	54388.6	63567.3	49493.8	57773	0.0126083	0.048565	-	-	53.9	8	-
2081	Pyrroline-5-carboxylate reductase 1, mitochondrial	PYCR1	129396	143129	135239	127108	132181	135862	132212	141936	0.0205199	0.156052	-	-	34.4	13	-
2082	Interferon-induced guanylate-binding protein 1	GBP1	371989	420843	400181	367614	452233	445132	397373	384974	0.104792	0.848005	-	-	25.5	18	-
2083	Interferon-induced guanylate-binding protein 2	GBP2	162689	175919	169179	162142	188256	173193	166481	148479	0.00946304	0.0490555	-	-	28.1	16	-
2085	4-hydroxyphenylpyruvate dioxygenase	HPD	66871.7	70757.6	61768.2	65710.4	75373.9	73903.1	63840.9	62554.6	0.0530077	0.313029	-	-	29.4	10	-
2086	General transcription factor IIH subunit 1	GTF2H1	132820	137218	133825	141234	131231	133330	139172	137753	-0.00958032	0.0798608	-	-	17	10	-
2087	Syntaxin-2	STX2	43241.9	38188.5	44454.9	39697.5	36967.2	39747.1	45993	42934.7	-0.00157525	0.00689058	-	-	28.9	7	-
2088	Cystathionine gamma-lyase	CTH	40094.4	44580.1	43841.2	47072.1	46244.6	43673.4	44891.9	41074.9	0.00344801	0.018897	-	-	30.6	11	-
2089	60S ribosomal protein L9	RPL9	319157	298326	299407	305685	278171	311101	290497	333125	-0.0143428	0.0908597	-	-	52.1	12	-
2091	Long-chain-fatty-acid--CoA ligase 1	ACSL1	184010	179483	177462	187814	185063	174413	177192	161157	-0.0640346	0.627588	-	-	28.5	22	-
2092	Kinesin-1 heavy chain	KIF5B	1.18218e+06	1.21863e+06	1.18792e+06	1.12971e+06	1.27807e+06	1.26176e+06	1.18574e+06	1.17803e+06	0.0551163	0.629762	-	-	50.2	48	-
2094	Deoxyuridine 5-triphosphate nucleotidohydrolase, mitochondrial	DUT	180318	145040	163714	137316	178073	141423	163254	134642	-0.0217329	0.0768058	-	-	11.9	3	-
2096	Multidrug resistance-associated protein 1	ABCC1	325479	321770	327862	341085	299162	297685	326517	337995	-0.0632359	0.605901	-	-	30.5	38	-
2097	Cyclin-dependent kinases regulatory subunit 2	CKS2	25463.9	25808.1	22550.7	21905.6	26850.4	26519.2	22602.6	21928.1	0.0301242	0.132641	-	-	25.3	3	-
2099	ATP-binding cassette sub-family D member 1	ABCD1	215365	201521	231338	234749	174406	172537	232797	220643	-0.152173	0.802849	-	-	26.2	17	-
2100	Mannosyl-oligosaccharide 1,2-alpha-mannosidase IA	MAN1A1	6703.23	8936.72	6418.78	9800.71	6578.34	9185.75	6833.04	9338.62	0.00826784	0.0174478	-	-	11.7	4	+
2101	Dual specificity protein kinase TTK	TTK	146942	150069	147406	148183	155981	155302	149016	139147	0.015119	0.119421	-	-	28.9	20	-
2102	DNA replication licensing factor MCM4	MCM4	741044	744593	739321	702890	751426	708877	713325	672579	-0.0415202	0.429171	-	-	55.7	50	-
2103	DNA replication licensing factor MCM5	MCM5	821511	867030	815258	805631	871252	888128	803105	876361	0.0548084	0.594375	-	-	61.4	60	-
2104	DNA replication licensing factor MCM7	MCM7	724790	762285	727273	679193	777145	783629	696538	716931	0.0390451	0.319271	-	-	62.7	50	-
2105	N-acetylgalactosamine-6-sulfatase	GALNS	61751.8	69232.9	66303.9	65511.9	75811.3	68943.7	64298.4	58552.7	0.020891	0.101901	-	-	21.3	10	-
2106	Syndecan-2	SDC2	30123.2	32903.7	38399.2	19802.3	38167.3	36609.7	39033.5	37570.7	0.360755	1.32346	+	-	25.4	7	-
2107	Serine hydroxymethyltransferase, cytosolic	SHMT1	217848	206778	182147	198064	219712	215248	184762	200832	0.0276989	0.15506	-	-	57.4	25	-
2108	Serine hydroxymethyltransferase, mitochondrial	SHMT2	453537	423308	471305	431539	444900	403032	447014	421378	-0.0523175	0.478883	-	-	50.5	26	-
2109	Bifunctional epoxide hydrolase 2;Cytosolic epoxide hydrolase 2;Lipid-phosphate phosphatase	EPHX2	16933.4	17237.4	17489.2	18725	18399.3	17787.2	16489.3	15358.4	-0.0514504	0.313857	-	-	8.6	4	-
2110	Heat shock 70 kDa protein 1-like	HSPA1L	4558.26	5443.89	5188.25	6051.85	4683.76	4846.67	4619.13	4852.62	-0.153676	0.902665	-	-	8.6	6	+
2111	Heat shock 70 kDa protein 4	HSPA4	1.60769e+06	1.62335e+06	1.58337e+06	1.50533e+06	1.7479e+06	1.71859e+06	1.55951e+06	1.55847e+06	0.0577557	0.560529	-	-	66	63	-
2112	G protein-coupled receptor kinase 5	GRK5	11292	13893.1	15952.3	12080.7	15509.2	14349.1	15081.8	16792.5	0.224641	1.25057	-	-	8.3	4	-
2113	Mannose-6-phosphate isomerase	MPI	34289.6	36567.8	33977.2	34582.9	39095.6	37505.9	31263.1	30513.1	-0.01874	0.0823281	-	-	34	11	-
2115	Glypican-1;Secreted glypican-1	GPC1	47344.6	49324.4	52995.4	46900.8	50041.9	48415.8	52029.9	54485.5	0.060711	0.482272	-	-	25.4	12	-
2116	Profilin-2	PFN2	31491.1	46947.3	41132	38160.5	45934.5	44274.7	40290.9	34016.2	0.0661017	0.217623	-	-	13.6	3	-
2117	Profilin-2	PFN2	139798	145218	132204	132060	153425	143073	131216	124045	0.00288978	0.0144892	-	-	20	5	-
2118	Catenin alpha-1	CTNNA1	944972	942134	931757	924443	860444	825300	926297	920251	-0.0853102	1.05184	-	-	44.2	37	-
2119	Catenin beta-1	CTNNB1	277206	249339	291401	273180	243441	234891	283356	271837	-0.0802506	0.557511	-	-	38.9	29	-
2120	Polycomb complex protein BMI-1	BMI1	49118.6	47075	54894.1	46332.4	47858.9	44941.5	55667.9	52501.2	0.0240323	0.115201	-	-	14.4	4	-
2122	Prohibitin	PHB	411485	366391	469980	402816	303405	323273	464805	469108	-0.1041	0.318784	-	-	61.4	19	-
2123	Serpin B6	SERPINB6	379567	407824	357662	395930	419514	411440	358778	353440	-0.000545479	0.00273645	-	-	58	19	-
2124	Merlin	NF2	157326	154425	153237	165799	145212	151775	152080	155762	-0.0603988	0.670963	-	-	29.7	19	-
2125	Radixin	RDX	436129	488689	483125	453680	468831	481773	461046	461279	0.010056	0.0785727	-	-	36	31	-
2126	Replication protein A 14 kDa subunit	RPA3	62760.6	55752.6	54224	55850	58394	54401.4	54808	52856.2	-0.0508671	0.384054	-	-	52.9	6	-
2127	Replication factor C subunit 4	RFC4	267736	245171	248951	245010	252775	249595	246606	260489	0.00439353	0.0342399	-	-	57	25	-
2128	Replication factor C subunit 2	RFC2	339269	333987	338922	348148	337225	342001	332842	331677	-0.017637	0.186698	-	-	49.7	17	-
2129	Replication factor C subunit 1	RFC1	366174	341036	369166	346978	331336	338124	353843	370580	-0.030707	0.260193	-	-	27.4	27	-
2130	60S ribosomal protein L22	RPL22	117028	123635	124891	133074	112594	126922	116077	114585	-0.0848159	0.790961	-	-	42.2	7	-
2131	General transcription factor IIF subunit 1	GTF2F1	172833	183601	192258	170637	194104	204319	180136	177503	0.0711651	0.582826	-	-	38.7	22	-
2132	Sepiapterin reductase	SPR	116326	125259	113000	112584	130464	127849	114455	103869	0.0243014	0.124578	-	-	46	12	-
2133	Prostaglandin G/H synthase 2	PTGS2	24660.8	25937.8	25010.7	25254.3	25920	26655.9	25665.6	25974.9	0.0472801	0.441064	-	-	28.1	14	-
2136	Cystathionine beta-synthase	CBS	208267	218945	211185	210791	241815	226561	212800	201572	0.0528186	0.419308	-	-	50.3	25	-
2138	Fibrillin-1	FBN1	662801	541389	541845	552116	581808	564719	543634	624473	0.0138154	0.0708248	-	-	26.6	65	-
2139	Fibrillin-2	FBN2	105970	102092	105173	100979	112260	108034	107726	117610	0.104843	1.31314	-	-	11.8	28	-
2140	Glycogen debranching enzyme;4-alpha-glucanotransferase;Amylo-alpha-1,6-glucosidase	AGL	537576	506678	544266	547362	495984	554920	525954	583243	0.0143151	0.0973438	-	-	36.3	58	-
2141	Myosin-9	MYH9	6.99481e+06	7.03734e+06	7.22459e+06	6.76037e+06	7.25495e+06	7.03644e+06	7.04871e+06	6.93763e+06	0.0135699	0.148187	-	-	54.6	141	-
2142	Myosin-10	MYH10	928912	930382	1.01407e+06	954242	969199	943700	1.04079e+06	1.02037e+06	0.0539835	0.556648	-	-	39	80	-
2143	Coatomer subunit beta	COPB2	475384	475968	446536	447525	500206	520720	463003	492384	0.0982828	1.17813	-	-	49.2	42	-
2145	Sterol O-acyltransferase 1	SOAT1	37894	32865.1	55899.3	41121.6	32569.9	33977.4	46948.2	50533	-0.0312097	0.063712	-	-	11.6	5	-
2146	Alpha-adducin	ADD1	182995	199135	199265	190061	206600	211349	194082	198526	0.0714399	0.774952	-	-	35.7	20	-
2150	RNA-binding protein FUS	FUS	236474	203729	220703	213695	189195	195661	199961	181493	-0.189532	2.22129	-	-	18.9	9	-
2153	Protein DEK	DEK	263167	226212	219833	233851	207075	226832	210603	226124	-0.113059	1.01155	-	-	39.2	17	-
2155	Glutaredoxin-1	GLRX	18856.1	15006.9	10815.7	10829	11001.8	9268.37	10034.5	10350.5	-0.411471	1.55409	+	-	37.7	3	-
2156	Choline kinase alpha	CHKA	21750.6	23889.5	19663.6	23474.9	25590.7	25832	21393.3	21824	0.0909429	0.49277	-	-	24.1	8	-
2157	Protein phosphatase 1A	PPM1A	139235	136753	126749	125478	147424	145424	133911	138257	0.0975914	1.0086	-	-	33.6	15	-
2158	Aryl hydrocarbon receptor	AHR	29460.5	32086.9	30601.9	33314.4	29963.7	32423.4	29253.9	31128.7	-0.0308521	0.210179	-	-	7	6	-
2159	Hydroxymethylglutaryl-CoA lyase, mitochondrial	HMGCL	96915.5	99141.8	89041.3	97873.4	96695.6	94775.7	86055.6	95682.6	-0.0375295	0.285541	-	-	32	10	-
2160	26S protease regulatory subunit 7	PSMC2	980785	958598	906711	957158	1.00176e+06	981811	916599	925346	0.00798124	0.0643009	-	-	78.5	37	-
2162	ADP-ribosylation factor-like protein 2	ARL2	161794	174711	151715	166321	189144	187253	148252	138986	0.00825289	0.0290265	-	-	58.7	10	-
2163	ADP-ribosylation factor-like protein 3	ARL3	76878.9	86578.3	77657.3	78719	92264	83260.1	71662.9	69754.9	-0.0208778	0.0885331	-	-	63.2	11	-
2165	Dual specificity mitogen-activated protein kinase kinase 2	MAP2K2	342453	396884	342480	359475	397987	384982	344626	320984	0.00462721	0.0214259	-	-	45.2	18	-
2166	ATP synthase subunit gamma, mitochondrial	ATP5C1	224059	242795	246104	236996	202984	214310	246203	267161	-0.0372836	0.184499	-	-	30.6	11	-
2167	V-type proton ATPase subunit E 1	ATP6V1E1	196720	212688	222314	197573	250290	234970	251361	280676	0.293717	3.10142	+	-	46.9	14	-
2168	Oxygen-dependent coproporphyrinogen-III oxidase, mitochondrial	CPOX	143407	123081	122597	120703	129767	125023	116497	126834	-0.0309386	0.195416	-	-	37.4	18	-
2169	60S ribosomal protein L4	RPL4	1.17988e+06	1.01112e+06	1.10164e+06	1.069e+06	1.05442e+06	1.0897e+06	1.06482e+06	1.07967e+06	-0.0222323	0.181233	-	-	48	30	-
2171	Lon protease homolog, mitochondrial	LONP1	633237	622690	608480	622770	613285	577264	621828	603343	-0.0424712	0.510891	-	-	37.1	41	-
2172	Phosphoglucomutase-1	PGM1	600618	638204	578226	595321	684250	666720	572248	551237	0.031287	0.173118	-	-	56.4	32	-
2173	Serine/threonine-protein phosphatase PP1-gamma catalytic subunit	PPP1CC	22274.9	22937.1	23760.4	24747.6	22248	23303.7	22569.1	23723.6	-0.0285097	0.204723	-	-	13.9	5	-
2174	TGF-beta receptor type-1	TGFBR1	21225.4	21441.1	21424.9	23863.6	19360.9	21522.5	21332.4	22452.5	-0.0553388	0.371507	-	-	5.6	3	-
2175	Guanine nucleotide-binding protein-like 1	GNL1	155951	171563	145765	168902	175507	182280	149067	153198	0.0373477	0.193752	-	-	32.9	20	-
2176	Tumor necrosis factor receptor superfamily member 3	LTBR	5726.32	6081.27	6589.66	6095.84	6315.69	5792.31	6537.2	6401.87	0.0325588	0.170797	-	-	18.5	8	+
2177	Serpin B5	SERPINB5	741957	803044	732027	759866	811602	800537	699456	647148	-0.0430976	0.250831	-	-	67.7	24	-
2179	Sterol regulatory element-binding protein 1;Processed sterol regulatory element-binding protein 1	SREBF1	19282.5	18842.3	20592.7	20338.3	21139.9	22057.1	23178.5	22445	0.168199	1.82141	-	-	5.5	7	-
2180	Dihydrolipoyllysine-residue succinyltransferase component of 2-oxoglutarate dehydrogenase complex, mitochondrial	DLST	211128	199125	242862	227237	190094	186812	218568	209563	-0.128092	0.972313	-	-	47.7	21	-
2181	GMP reductase 1	GMPR	1207.38	1805.22	1577.74	1755.37	1917.1	1432.31	1475.4	1703.06	0.0482036	0.122055	-	-	9.6	3	+
2182	Phospholipid hydroperoxide glutathione peroxidase, mitochondrial	GPX4	177798	174275	154117	159686	197559	183421	152869	151117	0.0336351	0.145409	-	-	57.6	11	-
2183	Signal recognition particle 14 kDa protein	SRP14	178426	172206	192801	175213	172184	172470	172618	141453	-0.129374	1.0135	-	-	50	10	-
2184	Nuclear pore glycoprotein p62	NUP62	168504	182196	191497	174827	168830	153968	192872	195919	-0.0163517	0.0761799	-	-	24.1	12	-
2185	Hippocalcin-like protein 1;Neuron-specific calcium-binding protein hippocalcin	HPCAL1;HPCA	130162	126368	130702	136302	123301	128120	126453	130288	-0.0427605	0.450159	-	-	60.1	11	-
2186	Squalene synthase	FDFT1	144386	139050	148008	146814	150697	145785	155024	152222	0.0622422	0.741681	-	-	36	13	-
2187	Zinc finger E-box-binding homeobox 1	ZEB1	14669.3	16665.2	16886.3	14679.3	16499.1	18243.8	16391.5	15798.2	0.0908067	0.604953	-	-	7.7	8	-
2188	Transgelin-2	TAGLN2	1.71245e+06	1.75473e+06	1.43086e+06	1.41997e+06	1.49687e+06	1.41027e+06	1.40279e+06	1.37957e+06	-0.144905	1.14511	-	-	74.4	18	-
2189	Transaldolase	TALDO1	854702	942144	892845	865293	968795	917298	859268	788955	-0.0115834	0.0664658	-	-	54.9	25	-
2190	Alpha-synuclein	SNCA	182404	205204	188038	177637	233390	211914	191439	176055	0.103745	0.618438	-	-	65.2	7	-
2191	Electron transfer flavoprotein subunit beta	ETFB	491334	550943	480674	517991	501419	511430	472289	489488	-0.0462748	0.409976	-	-	66.3	21	-
2192	RNA-binding motif protein, X chromosome;RNA-binding motif protein, X chromosome, N-terminally processed	RBMX	257352	280644	325905	277443	268372	266356	307275	304294	0.00836468	0.0381776	-	-	17.6	8	-
2193	Breast cancer type 1 susceptibility protein	BRCA1	161627	155158	170771	164859	151960	151855	160473	163710	-0.0549601	0.549517	-	-	14.3	25	-
2194	Coilin	COIL	67434.7	79205.5	73748.3	77893.5	75424.4	75019.7	74220.5	75190.8	0.0103676	0.0659938	-	-	16.8	9	-
2195	Vitamin K-dependent gamma-carboxylase	GGCX	86194.8	84264.6	85376.4	86869.9	82928	82117.4	83717.7	87858.1	-0.0262415	0.247855	-	-	11.9	10	-
2196	Lysosomal acid lipase/cholesteryl ester hydrolase	LIPA	17060.8	19972.9	16300.2	23794.7	17826.5	20792.4	17153.6	18959.1	-0.0331938	0.108777	-	-	9.9	4	-
2197	V-type proton ATPase catalytic subunit A	ATP6V1A	394188	414932	372665	400705	433475	440498	384294	384856	0.0523583	0.40541	-	-	57.9	32	-
2198	Stress-70 protein, mitochondrial	HSPA9	2.17866e+06	2.1654e+06	2.29796e+06	2.16809e+06	2.14348e+06	2.06285e+06	2.23099e+06	2.12727e+06	-0.0408919	0.48429	-	-	65.8	57	-
2199	Eukaryotic initiation factor 4A-III;Eukaryotic initiation factor 4A-III, N-terminally processed	EIF4A3	376272	377766	371459	366789	380360	359383	368742	345503	-0.0383066	0.411053	-	-	45	21	-
2200	DNA-binding protein SMUBP-2	IGHMBP2	90887.4	90682.9	97009.6	92838.2	91401.3	94177.9	97092.5	106373	0.0650672	0.56523	-	-	16.8	18	-
2202	40S ribosomal protein S19	RPS19	489876	491808	542665	525221	500964	479999	537644	501039	-0.0210465	0.161911	-	-	67.6	16	-
2203	60S ribosomal protein L3	RPL3	897862	885494	1.01071e+06	891916	873970	915490	975388	1.06016e+06	0.0517837	0.346866	-	-	55.1	30	-
2204	Collagen alpha-1(XV) chain;Restin;Restin-2;Restin-3;Restin-4	COL15A1	2823.66	3163.84	2804.9	3707.18	3229.21	2593.6	2958.09	2757.85	-0.110791	0.451242	-	-	2.5	3	+
2205	Protein Mpv17	MPV17	8186.59	6302.05	7910.33	8594.84	5390.68	6278.86	8235.57	8082.83	-0.159648	0.521233	-	-	12.5	3	+
2206	Dolichyl-diphosphooligosaccharide--protein glycosyltransferase 48 kDa subunit	DDOST	273809	211382	254861	254487	185811	191909	248383	259138	-0.177445	0.800747	-	-	25.4	12	-
2207	Acidic leucine-rich nuclear phosphoprotein 32 family member A	ANP32A	212863	200511	190143	199945	207853	193344	186650	185387	-0.0556724	0.496193	-	-	38.2	12	-
2208	Flap endonuclease 1	FEN1	407350	416338	403196	383214	425737	430010	396069	381682	0.0196989	0.151001	-	-	49.5	17	-
2209	Homeobox protein cut-like 1	CUX1	246562	232034	258162	255500	216763	219113	264243	247243	-0.0705761	0.483092	-	-	11.9	15	-
2210	Macrophage-capping protein	CAPG	275951	303068	269993	268258	338034	317226	265410	256886	0.0678574	0.345178	-	-	48.3	14	-
2211	Adenylyl cyclase-associated protein 2	CAP2	291753	313127	286242	295916	330811	328551	295277	295402	0.0732396	0.689042	-	-	39.6	17	-
2212	Interleukin-6 receptor subunit beta	IL6ST	136300	138357	139677	155591	136090	140948	136572	148318	-0.0192373	0.134679	-	-	31.2	22	-
2213	Alpha-taxilin	TXLNA	417706	404487	440121	404665	422363	419928	434037	427503	0.0322912	0.336984	-	-	56.8	36	-
2214	T-complex protein 1 subunit zeta	CCT6A	669926	700734	669186	693633	703281	681763	647232	615764	-0.0473541	0.455466	-	-	42.9	24	-
2215	Nicotinamide N-methyltransferase	NNMT	82562.8	89466.2	81190.7	76632.4	106341	99815.3	92037.5	106963	0.296261	3.03279	+	-	38.6	10	-
2216	Proteasome subunit beta type-10	PSMB10	12983.9	13956.5	13415.2	13482.9	14609.1	13898.2	13338.7	12895.8	0.0229061	0.141412	-	-	20.5	6	-
2217	Von Hippel-Lindau disease tumor suppressor	VHL	56262.7	55243.8	45185.3	46290.6	55781.7	50625.3	47771.3	44067.4	-0.0322643	0.133469	-	-	25	4	-
2219	Pre-B-cell leukemia transcription factor 2	PBX2	43108	39984.4	35715.8	41447.6	39782.6	43212.3	37108.5	37902.2	-0.0194088	0.100182	-	-	13.3	4	-
2221	60S ribosomal protein L13a	RPL13A	1.20111e+06	1.2022e+06	1.47386e+06	1.12668e+06	1.37838e+06	1.41095e+06	1.48758e+06	1.47492e+06	0.207886	1.75143	-	-	50.7	16	-
2222	ADP-ribosylation factor-like protein 1	ARL1	46174.2	51712.3	46257.7	52986.1	50427.7	50914.7	47225.4	47098.5	-0.00883929	0.050389	-	-	31.1	5	-
2224	DNA mismatch repair protein Mlh1	MLH1	216158	221925	221306	218585	219985	219565	212363	230468	0.00668589	0.0574855	-	-	38.5	26	-
2225	Signal transducer and activator of transcription 3	STAT3	482833	498709	471482	477388	531815	534712	470349	484243	0.0642654	0.622847	-	-	49.7	36	-
2226	Ubiquitin carboxyl-terminal hydrolase 8	USP8	380103	405794	385899	394791	429747	411938	388396	371513	0.0301011	0.240276	-	-	34	36	-
2227	Peroxisomal biogenesis factor 19	PEX19	11720.3	11520	9862.46	9995.69	7235.05	7952.59	9789.07	9694.08	-0.32139	1.82649	+	-	15.4	3	-
2228	Malate dehydrogenase, cytoplasmic	MDH1	529648	537963	530459	509998	559786	535051	502919	448440	-0.0476197	0.32549	-	-	54.5	21	-
2229	Malate dehydrogenase, mitochondrial	MDH2	1.13243e+06	1.02637e+06	1.05775e+06	977846	1.08502e+06	997260	994441	998657	-0.0404665	0.338981	-	-	73.7	28	-
2230	Replication factor C subunit 5	RFC5	203024	200471	194432	198994	195317	199029	196133	215784	0.0157937	0.131285	-	-	63.5	20	-
2231	Replication factor C subunit 3	RFC3	107622	98829.9	98856.8	94112.9	108179	102280	101684	116398	0.101058	0.908109	-	-	42.7	13	-
2232	Trifunctional enzyme subunit alpha, mitochondrial;Long-chain enoyl-CoA hydratase;Long chain 3-hydroxyacyl-CoA dehydrogenase	HADHA	1.01494e+06	1.03765e+06	978862	1.03546e+06	1.0331e+06	991655	1.05915e+06	1.02889e+06	0.0161839	0.1614	-	-	56.5	42	-
2233	Eukaryotic translation initiation factor 2 subunit 3;Putative eukaryotic translation initiation factor 2 subunit 3-like protein	EIF2S3;EIF2S3L	683467	613889	613669	625163	588132	591788	568883	611280	-0.102839	1.27808	-	-	57.4	26	-
2234	DNA-binding protein inhibitor ID-1	ID1	32405.8	32339.4	30020.8	28338.8	31064.8	30884	29398.1	31369	-0.00276954	0.0158898	-	-	40.9	5	-
2236	Centrin-2	CETN2	99259.9	92111.5	95971.8	83623.5	86522.2	83625.1	98851.9	80553.7	-0.0872215	0.571084	-	-	60.5	10	-
2237	Transcription factor ETV6	ETV6	10947.8	10922	13306.4	10983.6	11067.4	12897.9	12493.4	12320.9	0.0825933	0.458709	-	-	6	3	-
2238	Eukaryotic translation initiation factor 2D	EIF2D	206319	201729	199898	195295	205812	212829	212011	232495	0.102536	1.22841	-	-	46.2	22	-
2239	Protein Wnt-5a	WNT5A	73428.7	52160.8	57796	54806.2	57080.7	55420.8	56614.6	75847.2	0.0407706	0.127122	-	-	34.2	11	-
2240	Protein BUD31 homolog	BUD31	110114	78456	79017.3	79112.9	81722.9	78557.3	76010.8	95039.1	-0.054922	0.196459	-	-	59	11	-
2242	N-alpha-acetyltransferase 10	NAA10	256078	261061	259447	246076	275140	283128	264964	262710	0.0863423	1.1309	-	-	71.8	15	-
2243	Lysine-specific demethylase 5C	KDM5C	254232	260170	249346	266775	265867	259699	244195	245698	-0.0217278	0.19015	-	-	25.6	34	-
2244	Protein phosphatase inhibitor 2;Protein phosphatase inhibitor 2-like protein 3	PPP1R2;PPP1R2P3	17295.3	19003.7	17728.4	19366.5	22300.5	18964.9	17288.4	17391	0.0430665	0.200861	-	-	35.1	7	-
2245	Tyrosine-protein kinase CSK	CSK	317006	354709	297865	323270	377905	355789	321797	302331	0.0681951	0.409901	-	-	51.8	21	-
2246	Patatin-like phospholipase domain-containing protein 4	PNPLA4	102112	98216.1	87201	93486	93342.9	92413.6	86776.5	95245	-0.0493855	0.378054	-	-	37.2	9	-
2249	Isoleucine--tRNA ligase, cytoplasmic	IARS	888577	928580	838889	943909	942379	1.00695e+06	865362	841491	0.0202054	0.122924	-	-	44.7	57	-
2252	Folate transporter 1	SLC19A1	15970.8	16678.1	18799.8	17196.4	13821.2	14924.4	20868.1	22284.2	0.038915	0.101304	-	-	7.3	5	-
2254	Protein kinase C iota type	PRKCI	89588.7	88266.3	82452.8	86266	87430.3	98407.1	82838	96467.8	0.0724241	0.559887	-	-	21.3	10	-
2255	Beta-centractin	ACTR1B	17285.1	15283.1	13032.7	16510.9	17072.9	16947.4	15138.5	15370.2	0.0610284	0.284872	-	-	17.8	4	-
2256	Enoyl-CoA delta isomerase 1, mitochondrial	ECI1	164479	168127	158327	170950	163234	159054	150887	149197	-0.0891997	1.03863	-	-	29.8	8	-
2257	Lamina-associated polypeptide 2, isoform alpha;Thymopoietin;Thymopentin	TMPO	394169	390914	416569	419753	364086	343617	409397	422483	-0.079072	0.582497	-	-	26.4	16	-
2260	Signal transducer and activator of transcription 1-alpha/beta	STAT1	561685	624205	522097	586419	643126	661408	545239	534955	0.0522288	0.277431	-	-	52	39	-
2261	Signal transducer and activator of transcription 6	STAT6	160797	164226	147376	168442	161435	172786	146149	159720	-0.00243785	0.0135324	-	-	24.7	20	-
2262	Signal transducer and activator of transcription 5A	STAT5A	22553.6	21495.6	22388.6	21562.8	26692.8	24557.1	21508.3	18289.8	0.0349546	0.130454	-	-	6.4	4	-
2263	Superkiller viralicidic activity 2-like 2	SKIV2L2	612303	661292	630501	680582	596062	607339	676438	676741	-0.0170692	0.114024	-	-	46.4	48	-
2264	Aldo-keto reductase family 1 member C3	AKR1C3	495137	587316	519577	528158	590496	629909	479901	505877	0.0445813	0.208847	-	-	23.5	6	-
2266	Phosphatidylinositol 4,5-bisphosphate 3-kinase catalytic subunit alpha isoform	PIK3CA	27149.3	31095.9	26540.7	32076.3	29832.4	31790.5	28036.9	29136.9	0.027075	0.139303	-	-	10.7	12	-
2267	Phosphatidylinositol 4,5-bisphosphate 3-kinase catalytic subunit beta isoform	PIK3CB	37532.1	44900.9	42252.8	41839.5	44262.7	46470.7	41985.9	41390.2	0.0657057	0.463589	-	-	7.2	8	-
2268	Serine/threonine-protein kinase mTOR	MTOR	473335	510223	487455	515619	517642	507214	488261	471919	-0.001206	0.00881574	-	-	27.5	61	-
2269	Phosphatidylinositol 4-kinase alpha	PI4KA	94275.7	92807.5	95059.5	96949.7	93614.6	95946.6	98337	97218.6	0.0226839	0.217126	-	-	11.2	21	-
2270	Epidermal growth factor receptor substrate 15	EPS15	381810	387142	377963	377906	399270	382145	377891	376244	0.00978343	0.0932946	-	-	36.5	29	-
2271	Protein AF-9	MLLT3	50197.6	47659.1	52220.6	55376.7	46324.4	45528.1	49165.1	49774.7	-0.105673	0.969398	-	-	12.9	6	-
2272	Caspase-3;Caspase-3 subunit p17;Caspase-3 subunit p12	CASP3	69836.4	72419.8	67633.2	66153.4	77710.5	76613.3	67574.3	71196.5	0.085018	0.757296	-	-	34.3	10	-
2273	Caspase-2;Caspase-2 subunit p18;Caspase-2 subunit p13;Caspase-2 subunit p12	CASP2	51447.4	56405.1	55162	54391.4	57781.8	62466.5	51402.5	64487.4	0.114645	0.844834	-	-	26.5	12	-
2275	Abelson tyrosine-protein kinase 2	ABL2	42091.8	45918.7	44237.5	44593.7	46497.2	46331.7	44461.9	44547.9	0.0405853	0.364569	-	-	13.2	11	-
2276	Probable helicase with zinc finger domain	HELZ	139411	145337	145696	144264	141980	144022	141232	140960	-0.0162719	0.15808	-	-	15.2	25	-
2277	Condensin-2 complex subunit D3	NCAPD3	214063	208362	218460	218481	205641	208229	219160	218734	-0.013137	0.115835	-	-	19.5	27	-
2278	RNA-binding protein 34	RBM34	220709	222490	253201	217311	226410	219825	246143	260136	0.0595316	0.399597	-	-	47.2	21	-
2280	Leucine-rich PPR motif-containing protein, mitochondrial	LRPPRC	1.56283e+06	1.49356e+06	1.39854e+06	1.52738e+06	1.43081e+06	1.40123e+06	1.42768e+06	1.53338e+06	-0.0459997	0.455443	-	-	59.2	87	-
2281	3-ketoacyl-CoA thiolase, mitochondrial	ACAA2	394418	423516	390930	441371	421302	449280	384268	397234	0.000881084	0.00497002	-	-	64	25	-
2282	60S ribosomal protein L35	RPL35	234969	225945	248081	249806	210590	225861	233801	223903	-0.100508	1.12697	-	-	45.5	9	-
2283	Cyclin-dependent kinase inhibitor 2A	CDKN2A	29292.5	26966.5	25747.1	26375.5	26811	27095.6	24029	23149.7	-0.102163	0.752193	-	-	46.2	6	-
2285	Cyclin-dependent kinase 4 inhibitor C	CDKN2C	116899	115507	101061	84945.3	105654	95938.7	96534.7	95320.1	-0.0783917	0.375061	-	-	51.8	9	-
2287	Huntingtin	HTT	265216	281535	279491	286439	295748	294532	278756	265445	0.0271725	0.227695	-	-	16	45	-
2288	Endothelin-converting enzyme 1	ECE1	455891	424139	448266	445477	418110	404298	448945	432394	-0.0586875	0.638845	-	-	45.4	34	-
2289	Methylenetetrahydrofolate reductase	MTHFR	16177.5	18607.6	17027.6	18381.2	18837.7	20531.3	17522.7	18901.2	0.110788	0.828404	-	-	13.7	9	-
2291	Excitatory amino acid transporter 3	SLC1A1	21104.5	17022.6	20097.5	20107.4	17770.9	17190.4	20461.3	21333.8	-0.0306447	0.128467	-	-	8.8	3	-
2292	Neutral amino acid transporter A	SLC1A4	57060.2	53447.8	59294.3	53526.3	48390.2	51181.4	56717.6	59399	-0.0535465	0.325979	-	-	17.3	6	-
2293	Platelet-activating factor acetylhydrolase IB subunit alpha	PAFAH1B1	513661	550448	481168	511617	592981	583413	527731	539406	0.125161	1.3373	-	-	48	21	-
2295	Cell surface glycoprotein MUC18	MCAM	438197	387063	437453	419220	361783	379749	420013	426645	-0.0843349	0.665716	-	-	36.8	30	-
2296	Carnitine O-acetyltransferase	CRAT	104835	103409	99588.2	105040	107846	99597.2	100611	97202.5	-0.0276148	0.236533	-	-	28.3	17	-
2297	Matrin-3	MATR3	466847	426684	522542	450953	412493	428936	523345	546592	0.0271811	0.106506	-	-	37.2	33	-
2298	DNA mismatch repair protein Msh2	MSH2	514981	539320	480002	514376	544109	547619	501804	510704	0.0387878	0.344813	-	-	40.1	36	-
2299	G protein-coupled receptor kinase 6	GRK6	19495.7	19980.8	22107.9	19589.1	21157	22937.5	21294.6	21974.2	0.107191	0.949507	-	-	18	9	-
2300	Biotinidase	BTD	25817.4	23341	23825.7	24441.4	27275.6	25322.3	22782.8	22549.1	0.00399521	0.0190136	-	-	14.1	6	-
2301	Glycerol-3-phosphate dehydrogenase, mitochondrial	GPD2	938234	902562	893438	961138	880991	869570	890508	924102	-0.0514943	0.627556	-	-	60.4	55	-
2303	Aldehyde dehydrogenase family 3 member B1	ALDH3B1	66130.5	64028.3	67790.4	65572.5	65212.6	62734.4	68202.5	60169.1	-0.0412353	0.348083	-	-	28	11	-
2304	Melanoma-associated antigen 1	MAGEA1	66144.4	70645.7	66006.4	70682.9	74157.7	70761.1	68902.8	70436	0.0560606	0.551392	-	-	19.7	8	-
2308	Tyrosine-protein phosphatase non-receptor type 9	PTPN9	78247.7	85865.4	83515.3	86366.3	91542.7	85789.5	86750.8	78306.7	0.0346552	0.244762	-	-	16	10	-
2309	Ran-specific GTPase-activating protein	RANBP1	404258	438049	406477	392200	431616	446183	390979	351842	-0.0229324	0.120072	-	-	65	11	-
2310	Nicotinamide phosphoribosyltransferase	NAMPT	422256	468325	378052	444736	475770	470426	400488	428436	0.0519784	0.29678	-	-	58	28	-
2311	26S protease regulatory subunit 6B	PSMC4	403648	426119	401723	407591	431222	426902	404557	390949	0.0119936	0.0978553	-	-	60.5	34	-
2312	Elongation factor Ts, mitochondrial	TSFM	283889	233608	227651	229191	238178	229285	234239	268030	-0.00330764	0.0146065	-	-	44.6	16	-
2314	Peptidyl-prolyl cis-trans isomerase C	PPIC	34751.1	43807.9	50170.7	36063.5	50131.8	44727.9	43518.7	36201	0.0897334	0.306664	-	+	17.5	4	-
2317	Short/branched chain specific acyl-CoA dehydrogenase, mitochondrial	ACADSB	74671.1	77828.4	73591.1	72649.3	75898.2	74315.6	69389.4	68649	-0.05241	0.476135	-	-	38.4	13	-
2318	Chromobox protein homolog 5	CBX5	214266	186324	204889	183300	185700	167011	202510	213027	-0.0410822	0.208733	-	-	50.3	10	-
2319	Ubiquitin carboxyl-terminal hydrolase 5	USP5	498764	531003	515781	478850	588041	558085	506369	469323	0.0634397	0.421583	-	-	42.2	34	-
2320	Mitogen-activated protein kinase 8	MAPK8	54952.9	61968.1	49514.4	52832.5	64202.4	64514.5	53644.2	54801.9	0.112726	0.666505	-	-	10.4	4	-
2321	Mitogen-activated protein kinase 9	MAPK9	92891.2	99369.5	87400.6	96977.9	102593	101181	88261.3	87756.2	0.00983938	0.0516068	-	-	14.4	5	-
2322	Dual specificity mitogen-activated protein kinase kinase 4	MAP2K4	65529.6	79182.7	69898.6	71296.3	83282.6	89883.1	69365.4	77252.3	0.158359	1.05644	-	-	29.5	11	-
2323	Antigen KI-67	MKI67	1.3774e+06	1.35644e+06	1.65513e+06	1.44369e+06	1.29898e+06	1.26628e+06	1.64945e+06	1.69577e+06	0.0108564	0.037383	-	-	50	140	-
2324	Phosphorylase b kinase regulatory subunit alpha, liver isoform	PHKA2	72276.8	74961.2	70643.8	75803.8	77831.7	75149.7	70819.3	67418.8	-0.0137732	0.0903688	-	-	10	12	-
2325	Phosphorylase b kinase regulatory subunit alpha, skeletal muscle isoform	PHKA1	91622.1	102884	90502.1	100604	99616	113880	92295	98670.9	0.0668717	0.431471	-	-	13.2	15	-
2326	Ran GTPase-activating protein 1	RANGAP1	661711	643075	663039	672850	644025	599134	659041	612589	-0.0713212	0.895783	-	-	48.6	32	-
2327	ATP-dependent DNA helicase Q1	RECQL	385419	405260	329908	375545	374208	412763	347913	378485	0.0179478	0.0947213	-	-	41.4	26	-
2328	Probable 28S rRNA (cytosine(4447)-C(5))-methyltransferase	NOP2	438843	440574	520041	475308	420948	403326	488733	483084	-0.0634172	0.370258	-	-	39.2	31	-
2329	Transcriptional regulator ATRX	ATRX	170737	162306	183185	171305	170729	147571	197747	208179	0.0635591	0.281862	-	-	12.9	27	-
2330	Adapter molecule crk	CRK	177697	188750	173765	184387	207267	198340	174643	162637	0.0299399	0.158085	-	-	15.5	6	-
2332	Crk-like protein	CRKL	144589	151277	138728	131768	168981	156127	139730	126298	0.0549128	0.273025	-	-	67.3	17	-
2333	Translation initiation factor IF-2, mitochondrial	MTIF2	167452	176463	180002	173426	171901	167847	176694	173191	-0.0157761	0.142559	-	-	27.6	20	-
2334	Large proline-rich protein BAG6	BAG6	239474	250409	243426	244707	258311	258060	240427	233063	0.0161119	0.130751	-	-	27.3	27	-
2337	Cyclin-dependent kinase inhibitor 1B	CDKN1B	13464.8	13677.3	12393.2	12870.6	15675.8	15149.3	12096.9	11053.1	0.0280672	0.0954936	-	-	20.7	3	-
2338	Neurogenic locus notch homolog protein 1;Notch 1 extracellular truncation;Notch 1 intracellular domain	NOTCH1	12416.3	11885.3	13821.4	13630.2	10953.3	12086.4	12761.1	11297.6	-0.13565	0.97672	-	-	2.5	5	-
2341	Lys-63-specific deubiquitinase BRCC36	BRCC3	95180.3	96791.4	83153.6	95507.8	95968.3	101358	87085.5	110573	0.0890931	0.557675	-	-	34.7	10	-
2342	60S ribosomal protein L27a	RPL27A	318483	271358	298023	301955	269655	275488	295225	313465	-0.0444866	0.303459	-	-	33.1	7	-
2343	60S ribosomal protein L5	RPL5	876873	784650	837723	773763	833007	841461	839529	866225	0.0481915	0.480279	-	-	51.5	20	-
2345	60S ribosomal protein L28	RPL28	388705	398438	442573	397748	387976	411158	425721	441757	0.0345055	0.25876	-	-	65	14	-
2346	40S ribosomal protein S9	RPS9	583865	560694	580094	617096	542371	565013	586237	617072	-0.0200364	0.155353	-	-	58.8	21	-
2347	40S ribosomal protein S5;40S ribosomal protein S5, N-terminally processed	RPS5	259401	263408	280203	275792	250027	266243	267324	286618	-0.012497	0.0901083	-	-	38.7	14	-
2348	40S ribosomal protein S10	RPS10	447067	538320	575706	496550	552836	590262	600827	620161	0.205394	1.7468	-	-	69.7	16	-
2349	Microtubule-associated protein 1B;MAP1B heavy chain;MAP1 light chain LC1	MAP1B	1.3295e+06	1.30456e+06	1.25523e+06	1.13441e+06	1.3214e+06	1.42553e+06	1.21097e+06	1.19884e+06	0.0367581	0.224746	-	-	39.7	82	-
2350	Glucosamine-6-phosphate isomerase 1	GNPDA1	235929	228341	214210	222305	246886	234687	215469	194139	-0.0204876	0.107743	-	-	36	9	-
2351	E3 ubiquitin-protein ligase NEDD4	NEDD4	117508	126189	120453	127693	127756	130584	117853	118275	0.00700414	0.0472501	-	-	25.7	20	-
2352	Transcriptional coactivator YAP1	YAP1	59708.3	60181	58016.4	59509.1	59775.9	52630.3	59061.4	50450.4	-0.101068	0.862484	-	-	34.7	12	-
2353	Utrophin	UTRN	884423	887207	923514	940544	866040	850876	925696	896686	-0.039028	0.419333	-	-	28.2	89	-
2354	Ras GTPase-activating-like protein IQGAP1	IQGAP1	2.40147e+06	2.25816e+06	2.28383e+06	2.30549e+06	2.22197e+06	2.24176e+06	2.29587e+06	2.33042e+06	-0.0248723	0.284994	-	-	50.3	91	-
2355	Glycogenin-1	GYG1	106044	96909.2	91898.7	101752	93692.4	102072	91762.9	93425.9	-0.0572673	0.459566	-	-	25.7	10	-
2356	Dolichyl-diphosphooligosaccharide--protein glycosyltransferase subunit STT3A	STT3A	153191	148851	146318	156959	132595	153177	155401	183896	0.0371016	0.176041	-	-	16.7	14	-
2357	Guanine nucleotide exchange factor MSS4	RABIF	38614.8	36249	33743	36840.8	31686	31672.9	33230.1	31823.8	-0.178324	2.03973	-	-	35	5	-
2358	Cytosolic phospholipase A2;Phospholipase A2;Lysophospholipase	PLA2G4A	766648	791867	693372	753597	803460	815026	702159	728289	0.0195345	0.122801	-	-	45	30	-
2359	Rap1 GTPase-activating protein 1	RAP1GAP	20199	20206.5	18273	20124.1	20884.3	21759.9	18775.7	18170.8	0.0117069	0.0576483	-	-	11.4	7	-
2360	F-actin-capping protein subunit alpha-2	CAPZA2	286371	307989	272533	291883	313719	305608	271959	288205	0.0247626	0.171801	-	-	65.7	14	-
2361	F-actin-capping protein subunit beta	CAPZB	1.11277e+06	1.24962e+06	1.18604e+06	1.17819e+06	1.30837e+06	1.30403e+06	1.15356e+06	1.10284e+06	0.0399226	0.267405	-	-	60.3	22	-
2362	Eukaryotic translation initiation factor 1A, X-chromosomal;Eukaryotic translation initiation factor 1A, Y-chromosomal	EIF1AX;EIF1AY	315298	267714	275884	260662	290263	280540	267075	254526	-0.0332579	0.203241	-	-	38.9	7	-
2363	Aldehyde dehydrogenase family 1 member A3	ALDH1A3	147035	155613	152624	144097	179639	168310	159641	161017	0.156781	1.92801	-	-	35.9	18	-
2364	Glutamine--tRNA ligase	QARS	721457	729406	726067	747443	747698	766517	733434	721200	0.0215345	0.235284	-	-	58.6	43	-
2366	Zinc finger protein 36, C3H1 type-like 2	ZFP36L2	10269.4	9871.41	8984.39	10824.8	9684.71	10096.2	9334.2	9159.82	-0.0594781	0.353341	-	-	13.4	5	-
2367	Cytochrome b-c1 complex subunit Rieske, mitochondrial;Cytochrome b-c1 complex subunit 11;Putative cytochrome b-c1 complex subunit Rieske-like protein 1	UQCRFS1;UQCRFS1P1	164516	167256	180674	185098	137505	137637	180393	192262	-0.121851	0.548002	-	-	44.9	13	-
2369	ATP synthase subunit O, mitochondrial	ATP5O	403012	334165	363701	350813	337175	313237	388816	342403	-0.072325	0.453932	-	-	67.6	14	-
2370	LIM and senescent cell antigen-like-containing domain protein 1	LIMS1	221078	179423	196508	173123	211671	177951	195644	184443	0.00259958	0.0109628	-	-	32.9	10	-
2371	Glioma pathogenesis-related protein 1	GLIPR1	30845	20534.2	27290.9	24358.9	20502.4	19008.9	27295.4	31409.8	-0.0833975	0.203504	-	-	25.9	5	-
2372	Sodium- and chloride-dependent glycine transporter 1	SLC6A9	6642.31	6049.09	7154.62	6929.64	6237.81	6167.76	6497.21	6218.35	-0.0894803	0.593063	-	-	5.7	3	+
2373	Prolyl endopeptidase	PREP	182303	154306	179755	150648	166911	153222	145377	143502	-0.128445	0.92116	-	-	58.5	39	-
2374	NADP-dependent malic enzyme	ME1	280575	305880	278641	286240	300587	316401	278739	302213	0.0567568	0.529712	-	-	40.7	22	-
2375	Iron-responsive element-binding protein 2	IREB2	242455	251755	230389	229786	262685	265169	234908	248391	0.082713	0.823265	-	-	27.7	28	-
2377	DNA-binding protein RFX5	RFX5	76402.6	75573.1	77563.4	77669.9	77257.9	77902.9	73641.2	75542.6	-0.0137661	0.119719	-	-	30.7	16	-
2378	Phosphatidylinositol 5-phosphate 4-kinase type-2 alpha	PIP4K2A	52743.3	55411.1	59283.5	59854	56382.7	57078.8	54003.8	52605.2	-0.0454404	0.352125	-	-	20.9	7	-
2379	Transcription factor SOX-9	SOX9	20195.3	21745.1	23894.8	21945.3	22427.8	24875.8	19562.7	21452.9	0.00599826	0.0255082	-	-	6.7	3	-
2380	Coatomer subunit delta	ARCN1	531466	561665	533315	523100	562281	564764	534829	525194	0.0247766	0.237239	-	-	57.3	37	-
2381	Lanosterol synthase	LSS	265281	297217	251896	291381	306900	309179	272688	281630	0.0831231	0.637054	-	-	39.8	25	-
2382	Serine/threonine-protein phosphatase 2B catalytic subunit gamma isoform	PPP3CC	26797.6	27214	30536.7	27496.6	24814.9	24421.5	26196	21594.5	-0.209221	1.81717	-	+	10.6	5	-
2383	Glutamate--cysteine ligase catalytic subunit	GCLC	224382	226301	209159	216161	255250	240971	213487	212748	0.0707887	0.526378	-	-	40.5	25	-
2384	Glutamate--cysteine ligase regulatory subunit	GCLM	148982	166256	151695	149593	176123	170932	151376	145122	0.0586619	0.380583	-	-	42	10	-
2385	CD151 antigen	CD151	118228	87269.3	124120	78897.6	97232	85137.3	123664	154925	0.162615	0.381199	-	-	17.4	5	-
2386	Trafficking protein particle complex subunit 10	TRAPPC10	47191.4	47467.1	43741.3	50714.5	48119.5	50588.1	45599.9	43080.6	-0.0138394	0.0766621	-	-	9.9	11	-
2387	26S proteasome non-ATPase regulatory subunit 8	PSMD8	233465	195135	228225	195567	235319	271634	212114	195437	0.0955065	0.440698	-	-	36	14	-
2388	Protein PRRC2A	PRRC2A	334506	335334	352858	341305	348590	363621	350196	354620	0.0551562	0.716954	-	-	30	53	-
2389	Glutathione synthetase	GSS	451423	469859	441248	441465	525148	504886	443134	433917	0.075811	0.579486	-	-	53	29	-
2390	T-complex protein 1 subunit epsilon	CCT5	1.47921e+06	1.53118e+06	1.41831e+06	1.50701e+06	1.46647e+06	1.49583e+06	1.38554e+06	1.40552e+06	-0.0451218	0.510559	-	-	73.8	48	-
2391	Phosphatidylserine synthase 1	PTDSS1	13196.2	12135.8	19059.7	14890.3	12675.6	12093.2	18033.3	13126.4	-0.0812279	0.214955	-	-	7.8	3	-
2392	Nestin	NES	39050.5	45201.9	43768	42787.2	42553.5	42157.8	42372.1	41396.7	-0.0177679	0.120648	-	-	22.1	29	-
2393	Heat shock 70 kDa protein 13	HSPA13	95807.9	96068.7	98704.6	100582	94716.7	91604.4	93427.9	91531.7	-0.0751162	0.964325	-	-	26.1	13	-
2394	Casein kinase I isoform alpha;Casein kinase I isoform alpha-like	CSNK1A1;CSNK1A1L	165615	157445	154295	162424	157173	172809	156414	165833	0.0271248	0.228101	-	-	37.1	12	-
2395	Casein kinase I isoform delta	CSNK1D	21276.2	21454	21537.6	22510.5	21587.4	20958.6	20409.8	22599.5	-0.0211664	0.146874	-	-	8.6	3	-
2396	Isocitrate dehydrogenase [NADP], mitochondrial	IDH2	282209	301772	260248	276941	279050	266378	279554	284440	-0.0136078	0.0987768	-	-	48.9	25	-
2397	Phosphatidylinositol transfer protein beta isoform	PITPNB	414854	425535	396673	388261	465083	438554	379556	350051	-0.00118425	0.00490102	-	-	71.6	21	-
2399	CD97 antigen;CD97 antigen subunit alpha;CD97 antigen subunit beta	CD97	194136	170691	182829	189695	152445	151538	176909	184797	-0.151429	1.18729	-	-	17	12	-
2400	DNA polymerase delta subunit 2	POLD2	154640	156217	152367	141036	162042	164174	147463	151739	0.0493632	0.422629	-	-	37.1	15	-
2402	Paxillin	PXN	338992	307593	258103	246995	282616	249550	262492	281888	-0.0872852	0.425808	-	-	48.7	24	-
2403	Calcium signal-modulating cyclophilin ligand	CAMLG	34814.8	33919.5	35274.9	37316.2	31140.5	30164.1	35223	32521	-0.132688	1.24132	-	-	30.1	9	-
2404	Nuclear receptor subfamily 2 group C member 2	NR2C2	14374	12762.5	14752.4	13891.5	13361.5	13536.5	12605	13609	-0.0692558	0.498371	-	-	11.4	5	-
2405	MAP kinase-activated protein kinase 2	MAPKAPK2	206264	227192	209851	212107	240744	238089	204415	204200	0.0494809	0.327104	-	-	28	14	-
2408	60S ribosomal protein L34	RPL34	313462	279436	317386	293544	286838	286157	312107	319407	0.000964584	0.00571788	-	-	49.6	9	-
2409	Ribose-5-phosphate isomerase	RPIA	41850	44190.1	41347.5	44275	45948.6	46214.2	40855.6	41086.7	0.0185799	0.116416	-	-	49.2	13	-
2410	Protein ERGIC-53	LMAN1	314348	292089	357612	321243	270928	271860	350985	323998	-0.0831664	0.418187	-	-	44.3	23	-
2412	Nuclear autoantigenic sperm protein	NASP	595052	702012	604972	575532	766629	678757	693963	638717	0.166297	1.38052	-	-	69.9	47	-
2413	Fatty acid synthase;[Acyl-carrier-protein] S-acetyltransferase;[Acyl-carrier-protein] S-malonyltransferase;3-oxoacyl-[acyl-carrier-protein] synthase;3-oxoacyl-[acyl-carrier-protein] reductase;3-hydroxyacyl-[acyl-carrier-protein] dehydratase;Enoyl-[acyl-carrier-protein] reductase;Oleoyl-[acyl-carrier-protein] hydrolase	FASN	3.28793e+06	3.59669e+06	3.12286e+06	3.53153e+06	3.42337e+06	3.61644e+06	3.10219e+06	3.35785e+06	-0.00404904	0.0239685	-	-	50.7	114	-
2415	Cyclin-dependent kinase 8	CDK8	36368.2	38545.9	36552.9	42158.1	35367.1	36989.4	40397.3	40510.7	-0.00324304	0.0162918	-	-	10.8	6	-
2416	Protein farnesyltransferase/geranylgeranyltransferase type-1 subunit alpha	FNTA	59028	60380	53295.9	58831	69725	70130.5	56518.4	56246.7	0.119034	0.721035	-	-	39.1	12	-
2417	Protein farnesyltransferase subunit beta	FNTB	20385.5	22574.7	22159.3	21294.3	24332	22537.5	22987.9	19953.4	0.0530157	0.326962	-	-	9.8	4	-
2418	Deoxyhypusine synthase	DHPS	54674.2	57186.2	49641.9	56002.6	55138.2	56476.4	46423	49969.9	-0.0667452	0.415823	-	-	34.4	11	-
2419	T-complex protein 1 subunit gamma	CCT3	1.0813e+06	1.12012e+06	1.04411e+06	1.07391e+06	1.13341e+06	1.15665e+06	1.0383e+06	1.04762e+06	0.0175973	0.144276	-	-	71.2	50	-
2420	39S ribosomal protein L19, mitochondrial	MRPL19	205442	194442	198050	207416	172618	171362	191456	195383	-0.142129	1.57475	-	-	45.2	16	-
2422	Elongation factor Tu, mitochondrial	TUFM	1.09782e+06	1.18992e+06	1.02049e+06	1.12521e+06	1.11139e+06	1.10112e+06	1.01083e+06	1.0692e+06	-0.0453903	0.383287	-	-	69	34	-
2423	Alpha-aminoadipic semialdehyde dehydrogenase	ALDH7A1	614214	604662	593517	594465	656450	607554	597291	548974	-0.000719983	0.00458613	-	-	56.4	31	-
2424	Ubiquitin-conjugating enzyme E2 R1	CDC34	52302.1	59059.3	52109.9	52213.9	65450	59030.7	48948.8	45989.5	0.0123529	0.0420839	-	-	25.8	8	-
2425	Inositol polyphosphate 1-phosphatase	INPP1	100829	102637	92517.4	95723.1	112058	104130	95135.7	89427.3	0.0288241	0.157346	-	-	25.1	9	-
2426	Centromere protein F	CENPF	675870	660084	768379	724947	669946	648637	784439	753656	0.0119832	0.0609982	-	-	32.8	97	-
2427	Signal recognition particle 9 kDa protein	SRP9	159181	126180	124535	111936	138060	138371	122282	159065	0.102074	0.443803	-	-	62.8	6	-
2428	Ubiquitin-conjugating enzyme E2 A	UBE2A	56400.2	60851.3	53913.6	53375.8	58238.4	48137.8	54409.8	44327	-0.136659	0.859111	-	-	18.4	3	-
2429	Choline-phosphate cytidylyltransferase A	PCYT1A	129295	162038	142849	144034	161789	157641	147763	143631	0.0821258	0.575837	-	-	45	15	-
2430	Alanine--tRNA ligase, cytoplasmic	AARS	849404	930531	875825	833613	997423	955737	856514	837747	0.0613211	0.457307	-	-	48.7	51	-
2431	Cysteine--tRNA ligase, cytoplasmic	CARS	365851	369856	358245	364710	360177	364684	325032	329339	-0.0826022	0.924157	-	-	51.6	41	-
2432	Probable histidine--tRNA ligase, mitochondrial	HARS2	288734	283100	283267	297504	283585	268774	272774	255845	-0.0932419	1.20033	-	-	27.1	15	-
2433	Serine--tRNA ligase, cytoplasmic	SARS	244015	214134	229786	222545	226955	238779	221426	241719	0.0295902	0.232313	-	-	49.4	29	-
2434	Protein phosphatase 1F	PPM1F	81555.8	89014.7	79777.3	86892.9	96299.6	94142.8	79722.6	77181.5	0.0371444	0.189591	-	-	42	12	-
2435	DNA primase small subunit	PRIM1	166095	175612	145478	175297	172770	188451	156345	166659	0.0474186	0.26995	-	-	25.2	12	-
2436	DNA primase large subunit	PRIM2	339167	356976	323138	358921	369632	374437	333486	325306	0.0241494	0.1606	-	-	35.2	21	-
2437	Caspase-4;Caspase-4 subunit 1;Caspase-4 subunit 2	CASP4	40825.4	48256.1	46461.3	44699.3	49014.5	51913.8	44271.4	45532.6	0.0815347	0.566363	-	-	29.7	10	-
2438	Casein kinase I isoform epsilon	CSNK1E	49586.6	47794.8	48741.5	49690.6	45510.2	45927.1	46690.8	50812.9	-0.0527641	0.476041	-	-	12.3	4	-
2439	Transcriptional repressor CTCF	CTCF	67850.1	66053.9	74713.9	69571.2	67174.4	70449.2	70139.5	78362.4	0.0397557	0.273775	-	-	17.3	13	-
2440	Proteasome subunit beta type-3	PSMB3	224853	218223	189332	204354	216550	225714	192314	203385	0.00252337	0.0128361	-	-	60.5	14	-
2441	Proteasome subunit beta type-2	PSMB2	243747	248013	235983	256326	235481	238394	220250	216374	-0.112709	1.37233	-	-	46.8	16	-
2442	DNA replication licensing factor MCM2	MCM2	647977	640471	600010	603618	642085	619421	598682	620719	-0.00607098	0.0498301	-	-	57.6	52	-
2445	YLP motif-containing protein 1	YLPM1	382862	388340	440112	400736	385259	375511	425532	428876	0.00246057	0.0137728	-	-	24.6	51	-
2446	Vacuolar protein sorting-associated protein 41 homolog	VPS41	64898.3	64592.6	61976.8	63287.4	69740.2	66648.3	65279.3	63422.3	0.0567449	0.574338	-	-	17.5	14	-
2447	Transmembrane emp24 domain-containing protein 10	TMED10	99001.5	88862.3	115343	95566.3	82777.5	83278.1	105263	101516	-0.0991591	0.466044	-	-	42.5	12	-
2448	RNA-binding protein 25	RBM25	396800	346194	409828	368199	339862	334586	423352	454500	0.0194916	0.0710029	-	-	32.1	31	-
2449	Protein numb homolog	NUMB	66713.9	72350.5	73227.4	74628.3	68124.9	77793.3	67802.6	80449.7	0.0330396	0.193247	-	-	25.2	13	-
2451	Dual specificity protein kinase CLK2	CLK2	5936.21	5424.98	6548.15	7315.19	5073.89	5475.17	5754.92	6077.3	-0.16673	0.872595	-	-	7.2	3	+
2452	Dual specificity protein kinase CLK3	CLK3	37054	36715.3	36941.3	41633.6	32110.3	38694.9	36837.3	43249	-0.0199957	0.0848431	-	-	6	4	-
2453	Presenilin-1;Presenilin-1 NTF subunit;Presenilin-1 CTF subunit;Presenilin-1 CTF12	PSEN1	33442.3	29366.3	30401.3	32078.3	30216.2	31654.8	31402.1	34394.8	0.0273077	0.172018	-	-	10.2	3	-
2454	Translation initiation factor eIF-2B subunit beta	EIF2B2	78742.5	90775	102800	98370.8	91448.8	85942	93282	73397.4	-0.106446	0.537426	-	-	36.5	13	-
2455	Histidine triad nucleotide-binding protein 1	HINT1	135802	105478	91169.3	90309.6	106866	84820.9	91505.4	86383.3	-0.179742	0.75054	-	-	42.9	7	-
2456	Bis(5-adenosyl)-triphosphatase	FHIT	3692.67	4719.58	4218.17	4853.49	4483.75	4567.28	4204.6	3691.97	-0.0416414	0.148849	-	-	34.7	4	+
2457	Nuclear pore complex protein Nup153	NUP153	452623	529786	554268	501200	511268	468900	537103	501157	-0.011467	0.0625224	-	-	32.1	39	-
2458	E3 SUMO-protein ligase RanBP2	RANBP2	1.89142e+06	1.95016e+06	2.08951e+06	2.01429e+06	1.87043e+06	1.83862e+06	2.1262e+06	2.14915e+06	0.00438407	0.0254662	-	-	34.6	95	-
2459	Regulator of G-protein signaling 19	RGS19	496.789	824.162	818.312	557.664	851.18	816.62	1100.09	1757.55	0.711641	1.71232	+	-	14.3	3	+
2462	Tuberin	TSC2	134989	148406	141258	140461	155374	150600	140914	137924	0.048568	0.417755	-	-	20.3	29	-
2463	NADH dehydrogenase [ubiquinone] flavoprotein 1, mitochondrial	NDUFV1	289833	292356	344259	347626	275948	268594	329289	360787	-0.0509133	0.20516	-	-	58.5	24	-
2464	Glycogen synthase kinase-3 alpha	GSK3A	75382.7	76358.2	69702.9	72247.1	78976.2	78041.9	68797.3	69590.8	0.00643519	0.0368845	-	-	18.8	6	-
2465	Glycogen synthase kinase-3 beta	GSK3B	195372	178295	171848	175871	187952	181726	171605	177471	-0.00433515	0.0286931	-	-	41.2	12	-
2466	Serine/threonine-protein kinase 19	STK19	1882.75	2107.58	2704.68	2108.85	2649.17	2524.54	2702.25	2360.45	0.228613	1.0927	-	-	13.4	3	+
2467	Transcription initiation factor TFIID subunit 6	TAF6	75056.9	68900.3	79805	75869.6	67773.4	69698.7	75074.4	78271.3	-0.04346	0.291824	-	-	33.1	18	-
2468	Cytosolic purine 5-nucleotidase	NT5C2	109727	121586	96849.4	113336	115230	127363	98603	113984	0.0429218	0.200756	-	-	21.7	11	-
2469	Selenide, water dikinase 1	SEPHS1	44412.2	45610.8	43427	46105.6	46236.5	42932	42022.8	42495	-0.0485786	0.432884	-	-	32.4	9	-
2470	5-formyltetrahydrofolate cyclo-ligase	MTHFS	84046	94950	66387.9	78086.8	96610.8	111367	70635.6	85792.3	0.164083	0.582181	-	-	41.9	9	-
2471	GMP synthase [glutamine-hydrolyzing]	GMPS	627126	636363	581982	572763	656490	638804	585233	583307	0.0264739	0.191616	-	-	61	44	-
2472	DNA ligase 3	LIG3	215845	192640	202369	199057	172093	181782	195618	202763	-0.10821	0.989223	-	-	30.7	25	-
2473	DNA ligase 4	LIG4	100617	96696.4	96067.6	108478	94076.2	94648	101367	97724.8	-0.05025	0.434562	-	-	16.7	17	-
2474	Cyclin-dependent kinase inhibitor 1C	CDKN1C	10116.1	10372.6	8525.29	8310.63	10488.6	9806.58	9125.65	8893.82	0.0418094	0.17808	-	-	12.8	3	-
2475	Double-strand break repair protein MRE11A	MRE11A	396892	391033	400942	393579	382218	401167	394996	387838	-0.0150483	0.156065	-	-	43.5	28	-
2476	Ketohexokinase	KHK	5389.98	7587.01	5983.79	6411.6	6152.04	6375.61	5786.07	5605.47	-0.0756265	0.313446	-	-	11.7	4	+
2477	Histamine N-methyltransferase	HNMT	123397	139921	128024	115781	153021	143446	126067	119744	0.0931615	0.531744	-	-	31.5	9	-
2478	Guanine nucleotide-binding protein G(q) subunit alpha	GNAQ	54783.1	53453.8	53188.2	49004.1	54925	54777.7	55892.8	54940.3	0.068887	0.699612	-	-	19.8	6	-
2480	Isocitrate dehydrogenase [NAD] subunit alpha, mitochondrial	IDH3A	272517	260002	266534	256660	277191	257936	255695	239145	-0.037212	0.31606	-	-	7.4	3	-
2482	Sulfotransferase 1A1;Sulfotransferase 1A2	SULT1A1;SULT1A2	14479.2	16590.9	15170.5	15147.4	16788	16319.1	14308.6	13982.3	-0.00256078	0.0111977	-	-	11.9	3	-
2483	Cysteine-rich protein 1	CRIP1	101051	119784	92069.7	103220	108846	118638	85574.1	105206	0.00382131	0.0126731	-	-	54.5	5	-
2484	Matrix metalloproteinase-14	MMP14	4976.2	4958.08	5410.83	5619.17	5319.06	5327.12	5002.33	4970.07	-0.0226607	0.112892	-	-	8.1	4	+
2485	Protoporphyrinogen oxidase	PPOX	88259.6	82774.6	86137.5	95693.8	87737.4	83613.8	85597.3	84013.9	-0.04772	0.405463	-	-	31.7	13	-
2486	Rab GDP dissociation inhibitor beta	GDI2	1.05306e+06	1.04676e+06	912256	979883	1.13351e+06	1.12128e+06	933506	960559	0.0524791	0.306416	-	-	54.8	30	-
2487	Emerin	EMD	215531	198947	198366	197542	192609	188304	212294	213156	-0.0084721	0.0542526	-	-	70.9	14	-
2488	Carnitine O-palmitoyltransferase 1, liver isoform	CPT1A	336361	333611	336797	330396	323265	327387	351706	369293	0.0346487	0.300916	-	-	39.1	30	-
2489	Sulfate transporter	SLC26A2	17707.8	16335.5	20028.3	20628.7	13657.5	15083.7	20470.7	19401	-0.136679	0.493546	-	-	5.5	4	-
2490	Serpin B8	SERPINB8	43964.6	45776.1	37154.8	42980.5	45267.8	49072.4	35854.6	45701	0.0449041	0.180468	-	-	28.6	11	-
2491	Serpin B9	SERPINB9	136882	143258	122973	141986	154698	152103	130701	130341	0.0568579	0.336984	-	-	47.6	16	-
2492	Serpin H1	SERPINH1	1.06995e+06	1.13893e+06	1.03304e+06	974680	1.25423e+06	1.31793e+06	1.04164e+06	1.13748e+06	0.168665	1.33572	-	-	58.9	28	-
2493	Hsc70-interacting protein;Putative protein FAM10A5;Putative protein FAM10A4	ST13;ST13P5;ST13P4	697339	718476	696218	707425	720868	698027	649961	600029	-0.0826281	0.762532	-	-	51.2	19	-
2494	Peroxisomal targeting signal 1 receptor	PEX5	110816	109705	106378	114841	116533	120570	108310	118339	0.0695165	0.717031	-	-	37.4	17	-
2495	ETS domain-containing transcription factor ERF	ERF	50953.6	59784	55598.8	53641.2	59097	64088.4	55113.5	67481	0.158174	1.24889	-	-	19	8	-
2496	Vasodilator-stimulated phosphoprotein	VASP	257112	245320	256057	249127	243633	232958	239697	219516	-0.107521	1.39477	-	-	40.8	17	-
2500	Methionine aminopeptidase 2	METAP2	138792	126477	127480	115813	142101	139388	130547	146323	0.136471	1.30348	-	-	5.2	3	-
2502	Bis(5-nucleosyl)-tetraphosphatase [asymmetrical]	NUDT2	64951.8	62059.1	56259	57973.2	66196.5	64403.7	57057.4	59006.5	0.0316752	0.190202	-	-	66	8	-
2503	Tubby protein homolog	TUB	24911.9	21867.8	25439.7	23082.1	23755.2	23693.7	25098.3	23022.1	0.00596409	0.0325587	-	-	8.9	4	-
2504	Cyclin-dependent kinase 7	CDK7	190960	197056	191161	211156	189346	190259	191936	180914	-0.0700129	0.768822	-	-	37.3	15	-
2505	Protein Tob1	TOB1	13880.1	16601.8	16570	14825.6	17593.1	14935.7	16842.9	16417.1	0.0900219	0.547344	-	-	14.8	5	-
2506	Biotin--protein ligase;Biotin--[methylmalonyl-CoA-carboxytransferase] ligase;Biotin--[propionyl-CoA-carboxylase [ATP-hydrolyzing]] ligase;Biotin--[methylcrotonoyl-CoA-carboxylase] ligase;Biotin--[acetyl-CoA-carboxylase] ligase	HLCS	35216.3	36882.6	36162.5	36508.6	37646.1	39314.2	35077.9	33713.7	0.00738309	0.0440015	-	-	16.5	10	-
2507	Kinetochore-associated protein 1	KNTC1	164507	182879	161856	181002	181689	193017	170429	169727	0.0507096	0.373982	-	-	9.2	22	-
2508	Cyclin-dependent kinase 9	CDK9	144459	130724	137552	137880	133716	132347	136898	132540	-0.0393859	0.393392	-	-	35.8	13	-
2511	Basal cell adhesion molecule	BCAM	44770.3	39548.8	45631.1	42839.4	42378.7	41851.6	44148.7	43976.2	-0.00185463	0.0110155	-	-	26.9	13	-
2512	Palmitoyl-protein thioesterase 1	PPT1	179571	199481	182868	177470	215116	211699	177758	162326	0.0441884	0.203268	-	-	41.2	12	-
2514	T-complex protein 1 subunit theta	CCT8	1.33439e+06	1.4005e+06	1.29911e+06	1.32875e+06	1.42808e+06	1.44226e+06	1.31602e+06	1.31779e+06	0.036746	0.354817	-	-	72.8	48	-
2515	T-complex protein 1 subunit delta	CCT4	1.19704e+06	1.41119e+06	1.45686e+06	1.10066e+06	1.45253e+06	1.91819e+06	1.24136e+06	1.74865e+06	0.289711	1.28893	-	-	73.1	41	-
2516	Annexin A11	ANXA11	240738	258567	232415	254591	247401	252816	220627	234190	-0.0471654	0.37627	-	-	43.2	20	-
2517	Poly(A) polymerase alpha	PAPOLA	175343	200392	170761	194397	193074	200510	178694	185397	0.0342372	0.22483	-	-	39.7	25	-
2518	Fragile X mental retardation syndrome-related protein 1	FXR1	327408	336878	350051	356330	308365	347991	338807	410298	0.0291817	0.148261	-	-	38.8	22	-
2519	Fragile X mental retardation syndrome-related protein 2	FXR2	115846	113448	133183	113420	117544	123464	131422	139458	0.1055	0.792064	-	-	32.5	20	-
2520	Ras-related protein Rab-5C	RAB5C	148373	160346	167133	157147	149313	158647	163984	162701	0.0041027	0.027525	-	-	55.6	11	-
2521	Ras-related protein Rab-7a	RAB7A	680070	610166	620222	643918	588526	606548	635672	625771	-0.055726	0.581613	-	-	86.5	20	-
2522	Ras-related protein Rab-9A	RAB9A	109764	100815	99706.8	104852	104139	106627	105872	106206	0.0275092	0.247021	-	-	65.2	12	-
2523	Ras-related protein Rab-13	RAB13	78267.1	82455.8	84398	79728.3	81118.8	82381.9	87797.8	92799.5	0.0815846	0.764061	-	-	44.3	9	-
2524	Ras-related protein Rab-28	RAB28	29098.6	31626.6	41648	41504.1	25788.7	24580.9	36324.1	41159.6	-0.18679	0.504288	-	-	14.7	3	-
2525	Ras-related protein Rab-27A	RAB27A	72950.6	67840.9	77830.2	75131.9	69592.7	66040.2	84580.3	103468	0.118719	0.451359	-	-	30.3	7	-
2526	1-phosphatidylinositol 4,5-bisphosphate phosphodiesterase delta-1	PLCD1	11317.9	11227	11055.9	12259.4	11054.3	11784.7	10672.2	10470.7	-0.0606341	0.415431	-	-	9.1	6	-
2527	Death-associated protein 1	DAP	16395.3	21891.6	22520	14353.3	23792.6	21674	18609.2	20554.1	0.191416	0.692746	-	-	40.2	3	-
2528	28S ribosomal protein S29, mitochondrial	DAP3	226238	216540	197219	230027	212570	206545	216001	216771	-0.0281163	0.212054	-	-	42.9	17	-
2529	Dual specificity protein phosphatase 3	DUSP3	86852	92759	74627.9	80230.9	98437.1	95035.7	74789.5	77804.7	0.0436113	0.173573	-	-	48.1	7	-
2531	Probable global transcription activator SNF2L2	SMARCA2	281969	270190	294169	288947	248987	259699	289767	288420	-0.0652448	0.538053	-	-	17.4	26	-
2532	Transcription activator BRG1	SMARCA4	578779	561100	609419	590484	535613	536939	602672	580486	-0.0540053	0.508705	-	-	18.2	31	-
2533	Isocitrate dehydrogenase [NAD] subunit gamma, mitochondrial	IDH3G	109856	109161	101763	103812	103745	100880	102396	110938	-0.022915	0.18306	-	-	40.2	14	-
2534	Galactokinase	GALK1	121606	133130	128498	132269	137434	138642	120917	114177	-0.0162166	0.0872788	-	-	33.2	14	-
2535	Translocon-associated protein subunit delta	SSR4	46878.5	41788.2	46499.9	46863.2	37975.4	38350.2	47356.7	45467.1	-0.111253	0.694785	-	-	38.2	7	-
2536	B-cell receptor-associated protein 31	BCAP31	560412	599474	586924	537969	530158	573862	572917	577944	-0.018624	0.148706	-	-	40.7	15	-
2537	Thiopurine S-methyltransferase	TPMT	161480	172018	153049	163051	183922	180957	157538	163366	0.0763315	0.614221	-	-	47.3	14	-
2538	Methyl-CpG-binding protein 2	MECP2	47123.1	45906.8	48812.7	49226.6	41899.9	42918.5	45532.1	49334.9	-0.0909494	0.77711	-	-	17.9	8	-
2540	Host cell factor 1;HCF N-terminal chain 1;HCF N-terminal chain 2;HCF N-terminal chain 3;HCF N-terminal chain 4;HCF N-terminal chain 5;HCF N-terminal chain 6;HCF C-terminal chain 1;HCF C-terminal chain 2;HCF C-terminal chain 3;HCF C-terminal chain 4;HCF C-terminal chain 5;HCF C-terminal chain 6	HCFC1	638239	600197	618423	627451	576141	570257	611383	606454	-0.0717803	0.935725	-	-	1.9	3	-
2541	Interleukin-1 receptor-associated kinase 1	IRAK1	64016.8	70256.6	64459.6	69242	68786.6	70028.7	64131.9	62019.4	-0.0168233	0.109139	-	-	18.8	9	-
2543	Fatty aldehyde dehydrogenase	ALDH3A2	344355	322305	308065	329728	320800	328415	313806	332289	-0.00933062	0.07407	-	-	36.7	22	-
2544	Succinate-semialdehyde dehydrogenase, mitochondrial	ALDH5A1	178841	187017	178154	177815	183710	184348	181826	190439	0.0365996	0.403333	-	-	35.7	19	-
2545	Peroxisomal multifunctional enzyme type 2;(3R)-hydroxyacyl-CoA dehydrogenase;Enoyl-CoA hydratase 2	HSD17B4	472302	500520	492228	475277	536209	502637	497109	484436	0.0577365	0.649707	-	-	48	40	-
2546	26S proteasome non-ATPase regulatory subunit 7	PSMD7	168818	187928	158495	182193	174921	182754	164893	175025	0.00254043	0.0143903	-	-	52.2	15	-
2548	Sulfite oxidase, mitochondrial	SUOX	30500.7	31439.4	31235.5	31180.8	33535.7	31157.5	29072.8	29337.5	-0.0168915	0.108222	-	-	16.3	8	-
2549	N-sulphoglucosamine sulphohydrolase	SGSH	9729.39	12000.2	13106.8	12221.8	14177.8	13654	10599.2	8909.16	-0.00824139	0.0191973	-	-	23.7	10	-
2550	Signal transducer and activator of transcription 5B	STAT5B	260020	289099	255474	269982	306395	305088	274748	266603	0.100299	0.889451	-	-	9.3	5	-
2551	Ubiquitin carboxyl-terminal hydrolase 11	USP11	132331	134139	125750	133377	144545	143095	130195	127681	0.0519406	0.44341	-	-	23.1	20	-
2554	Chloride transport protein 6	CLCN6	1711.9	1383.57	1439.66	1745.13	1368.28	1352.63	1240.5	1370.02	-0.229952	1.18273	-	-	3.9	3	+
2555	H(+)/Cl(-) exchange transporter 7	CLCN7	53582.3	50216.4	63504.8	61164.2	42184.7	46340.7	58926.7	61394	-0.140861	0.555116	-	-	10.4	9	-
2556	Plexin-A3	PLXNA3	15956.9	16323.6	16928.8	17636.2	15875.9	15830.8	15884.3	15968.7	-0.0716875	0.633572	-	-	6	8	-
2558	Vesicle-associated membrane protein 7	VAMP7	156486	140406	151784	165987	122029	126323	151659	149573	-0.165678	1.16923	-	-	41.4	10	-
2560	Ribosomal protein S6 kinase alpha-3	RPS6KA3	438270	507451	401871	464546	511318	510729	438285	455154	0.0818401	0.507195	-	-	33.5	22	-
2561	cAMP-dependent protein kinase catalytic subunit PRKX	PRKX	14065.7	13203.1	15696.3	13651.1	14877.8	13901.5	15703.2	11742.7	-0.0153166	0.0576521	-	-	7.3	3	-
2562	AF4/FMR2 family member 1	AFF1	23167.4	27261.5	31945.1	27538.4	26226.1	25986.8	32212.3	27400.4	0.0286465	0.106677	-	-	5.1	7	-
2565	Hepatoma-derived growth factor	HDGF	617739	666687	551293	575103	632549	687708	563382	629793	0.0603291	0.374909	-	-	72.9	20	-
2566	Lumican	LUM	27786.1	34570.9	25532.6	33673.9	31741.6	38526.5	27976.9	31641.4	0.0975957	0.374426	-	-	16	5	-
2567	Calponin-1	CNN1	7934.89	6780.53	7843.41	7798.76	6363.27	6263.94	6619.25	6785.75	-0.219579	1.8329	-	-	12.6	3	+
2568	Cyclin-H	CCNH	118671	117834	109759	107851	126979	127905	120874	140424	0.183968	2.02775	-	-	46.1	16	-
2569	CDK-activating kinase assembly factor MAT1	MNAT1	137592	134248	121372	122740	116119	121237	120419	123723	-0.0979296	1.01329	-	-	32.7	13	-
2570	Serine/threonine-protein kinase Nek4	NEK4	24512.2	25756.7	26699.8	25662.9	24145.1	25224	26060.4	28286.4	0.0133825	0.0783051	-	-	10	6	-
2572	NADH dehydrogenase [ubiquinone] 1 alpha subcomplex subunit 8	NDUFA8	97847.7	102755	98754	107119	76817.5	83668.1	98010.8	121739	-0.117974	0.464156	-	-	48.3	9	-
2573	Heterogeneous nuclear ribonucleoprotein A3	HNRNPA3	172602	162880	184924	167544	172517	170548	188598	200789	0.0887957	0.716758	-	-	8.5	5	-
2574	Heterogeneous nuclear ribonucleoprotein A3	HNRNPA3	3902.65	4820.17	4915.36	4188.44	4567.89	4484.89	4915.22	4512.28	0.0576164	0.26082	-	-	3.9	3	+
2577	6-phosphogluconate dehydrogenase, decarboxylating	PGD	2.16205e+06	2.02848e+06	1.93118e+06	2.00363e+06	2.19692e+06	1.99877e+06	1.97446e+06	2.04575e+06	0.0159495	0.125169	-	-	51.9	30	-
2578	Heterogeneous nuclear ribonucleoprotein M	HNRNPM	745566	692745	795628	741205	683239	736262	795656	819073	0.0265297	0.163929	-	-	65.4	46	-
2579	Importin subunit alpha-1	KPNA2	475504	450068	473034	492789	441263	460311	469165	452741	-0.0523728	0.604388	-	-	38.8	18	-
2580	Importin subunit alpha-5;Importin subunit alpha-5, N-terminally processed	KPNA1	254122	250438	245353	246870	243653	250239	245576	250654	-0.00964518	0.0933005	-	-	18	12	-
2581	Nuclear cap-binding protein subunit 2	NCBP2	59352	53210.2	55538.5	52845	54699.8	51313.6	56193.2	51143.3	-0.0501098	0.395044	-	-	32.7	6	-
2585	DNA-directed RNA polymerases I, II, and III subunit RPABC3	POLR2H	45940.7	46557.2	38990.2	37880.5	55666.5	53422.6	44085.1	44479.3	0.221085	1.3301	-	-	58.8	4	-
2586	DNA-directed RNA polymerase II subunit RPB11-a;DNA-directed RNA polymerase II subunit RPB11-b2;DNA-directed RNA polymerase II subunit RPB11-b1	POLR2J;POLR2J3;POLR2J2	66039.1	47729.4	36670.5	37177.3	34883.2	33403.3	38858.5	34732.6	-0.36255	1.34145	+	-	46.2	6	-
2587	Dual specificity mitogen-activated protein kinase kinase 6	MAP2K6	114305	114755	110648	108990	130706	116298	111614	102348	0.0336356	0.196438	-	-	37.1	10	-
2588	Rho GDP-dissociation inhibitor 1	ARHGDIA	416367	483640	411656	428906	498570	524167	406359	386219	0.0515253	0.216448	-	-	65.7	17	-
2589	Rho GDP-dissociation inhibitor 2	ARHGDIB	60994.9	67523.1	60836.2	60930.2	71278.7	72159.2	59148.1	54055.4	0.0268165	0.109845	-	-	38.3	7	-
2591	Arf-GAP domain and FG repeat-containing protein 1	AGFG1	162486	183720	168458	177742	190791	193220	176514	162948	0.0616099	0.444205	-	-	26.2	12	-
2592	Heterogeneous nuclear ribonucleoprotein F;Heterogeneous nuclear ribonucleoprotein F, N-terminally processed	HNRNPF	422072	391795	394390	411561	365864	375568	384963	412090	-0.0750647	0.811159	-	-	34.9	13	-
2593	Signal transducer and activator of transcription 2	STAT2	45350.9	47663.1	45514.5	48885	47868	49062.3	41915.5	41458.9	-0.0592202	0.398518	-	-	12.6	11	-
2594	Transcription initiation factor IIA subunit 1;Transcription initiation factor IIA alpha chain;Transcription initiation factor IIA beta chain	GTF2A1	12421.8	14299	12662	12796.4	13663.6	12796.2	12620.4	11334.1	-0.0506417	0.282689	-	-	12.8	4	-
2595	Transcription initiation factor IIA subunit 2	GTF2A2	43933.2	58182.2	45247.6	53975.6	50186.3	63047.4	49035.5	56172.7	0.120348	0.551537	-	-	21.1	3	-
2596	DNA mismatch repair protein Msh6	MSH6	648752	654460	610872	623345	688947	686770	636444	644499	0.065889	0.769148	-	-	40.1	46	-
2597	Kinesin-like protein KIF11	KIF11	630025	604672	579610	580662	623569	600569	588949	625675	0.0265231	0.254649	-	-	44.6	49	-
2598	Guanine nucleotide exchange factor VAV2	VAV2	226939	262388	220179	242346	257947	267396	223571	242213	0.0583266	0.371351	-	-	28.6	24	-
2602	RNA-binding protein 5	RBM5	166722	133922	164455	153041	133423	127001	169708	171969	-0.0460982	0.1676	-	-	21.5	16	-
2603	Ribonuclease UK114	HRSP12	33237.4	34269.9	29805.3	31494.3	32720.5	32434.7	28575.1	27355.4	-0.0915251	0.604205	-	-	32.1	4	-
2604	Spermine synthase	SMS	264875	270645	255523	238636	298445	286654	249619	244465	0.0640375	0.407591	-	-	48.4	18	-
2605	Hexokinase-2	HK2	400455	396716	368998	388721	420797	420075	386207	403477	0.0683851	0.774693	-	-	35.8	32	-
2609	Bifunctional heparan sulfate N-deacetylase/N-sulfotransferase 1;Heparan sulfate N-deacetylase 1;Heparan sulfate N-sulfotransferase 1	NDST1	7286.48	7341.18	8241.82	8679.68	7630.53	7220.89	8160.3	6661.22	-0.0883676	0.464252	-	-	7.3	6	+
2610	Thimet oligopeptidase	THOP1	514935	523647	505443	493270	553200	543810	489926	514222	0.0432366	0.410788	-	-	49.2	38	-
2611	Aldo-keto reductase family 1 member C2	AKR1C2	64698.9	72187.2	68331	70476	77228.6	75130.5	65302.5	58178.4	-0.00725031	0.0293313	-	-	14.6	6	-
2612	F-actin-capping protein subunit alpha-1	CAPZA1	374463	402250	364402	373403	424343	419126	376415	420831	0.114749	1.28666	-	-	61.2	12	-
2613	Cysteine-rich protein 2	CRIP2	175519	165860	144361	149165	178507	173159	143000	154657	0.0312458	0.145146	-	-	43.8	9	-
2614	Pancreas/duodenum homeobox protein 1	PDX1	1571.32	1195.66	1256.22	1418.3	1314.84	1668.86	1096.66	1172.02	-0.0617937	0.161715	-	-	12	3	+
2615	Nuclear pore complex protein Nup98-Nup96;Nuclear pore complex protein Nup98;Nuclear pore complex protein Nup96	NUP98	468397	526746	515920	516633	495984	516222	536502	551912	0.0512955	0.464239	-	-	30.3	48	-
2616	Biliverdin reductase A	BLVRA	298444	313058	286647	295874	330275	312513	282369	268899	-0.00397954	0.0210723	-	-	53.7	18	-
2617	Tricarboxylate transport protein, mitochondrial	SLC25A1	108195	91108.6	112704	106252	76687.1	78618.3	111554	112279	-0.161124	0.607482	-	-	25.1	8	-
2618	Serine/threonine-protein phosphatase 5	PPP5C	461724	488016	434616	391406	529471	515374	422416	437928	0.0992915	0.549996	-	-	54.7	30	-
2619	Serine/threonine-protein kinase PLK1	PLK1	123360	117220	122993	126167	112877	114682	119329	134052	-0.0289659	0.194998	-	-	27.4	15	-
2620	Arfaptin-2	ARFIP2	123996	135189	115926	132186	136040	138688	121278	119058	0.0211994	0.117256	-	-	42.5	16	-
2623	Cytosolic Fe-S cluster assembly factor NUBP1	NUBP1	35466.5	38749.8	33011.6	35315.3	42302.9	38900.6	32014	31806.6	0.016167	0.060449	-	-	27.8	8	-
2626	Collagen alpha-4(IV) chain	COL4A4	27706.8	31117.7	28107.3	28566.6	30365.7	34854.4	29359.5	32938.2	0.141033	1.18324	-	-	2	4	-
2627	Methionine aminopeptidase 1	METAP1	130098	111874	112981	113817	112957	116988	111502	119315	-0.0225673	0.152993	-	-	36	11	-
2628	Succinyl-CoA ligase [ADP/GDP-forming] subunit alpha, mitochondrial	SUCLG1	203255	216223	187889	200938	201570	201165	187568	201561	-0.0285366	0.223834	-	-	36.4	10	-
2629	Diphosphomevalonate decarboxylase	MVD	76626	81039	78328.4	77349.1	87803.1	85248.1	74914.8	75364.5	0.041926	0.290057	-	-	38.8	14	-
2630	Geranylgeranyl transferase type-1 subunit beta	PGGT1B	97460.1	117824	89576	111299	125898	127205	102414	105531	0.149086	0.783694	-	-	17	7	-
2631	Geranylgeranyl transferase type-2 subunit beta	RABGGTB	95171	91978.9	91494.5	88771.6	100196	96063	84312.5	80065.7	-0.032486	0.180318	-	-	13.9	5	-
2632	Coatomer subunit beta	COPB1	441298	458404	445646	447640	479619	495336	451167	464818	0.076003	0.99716	-	-	48.8	43	-
2633	Coatomer subunit alpha;Xenin;Proxenin	COPA	1.21264e+06	1.22487e+06	1.12724e+06	1.20629e+06	1.25039e+06	1.26504e+06	1.18669e+06	1.20763e+06	0.0416313	0.460421	-	-	56.5	69	-
2634	Dipeptidyl peptidase 1;Dipeptidyl peptidase 1 exclusion domain chain;Dipeptidyl peptidase 1 heavy chain;Dipeptidyl peptidase 1 light chain	CTSC	119151	124021	105331	115865	120625	117428	108421	112429	-0.0156939	0.0974072	-	-	27.6	14	-
2635	LIM domain kinase 1	LIMK1	55897.2	54318.1	53876.1	53557.6	58838.4	54084.9	51871.9	52595.6	-0.00326586	0.0211601	-	-	21.5	12	-
2637	Clathrin heavy chain 2	CLTCL1	1974.21	2099.56	2253.09	2331.82	2276.82	2260.98	2243.52	1577.78	-0.0642738	0.195519	-	-	2.8	3	+
2638	AP-3 complex subunit mu-2	AP3M2	15182.5	16599.9	15605.4	16926.8	17367.9	15480.4	15390.8	16388.1	0.00666317	0.0355036	-	-	13.4	4	-
2640	Cytochrome c-type heme lyase	HCCS	131897	129268	130119	125551	131221	123475	132066	128872	-0.0036185	0.0289713	-	-	68.3	17	-
2641	Mitogen-activated protein kinase 12	MAPK12	20021.8	23197.4	22692	21831.4	27036.2	26014	23357	23133.6	0.180975	1.50043	-	-	14.6	5	-
2643	Pituitary tumor-transforming gene 1 protein-interacting protein	PTTG1IP	45884.4	31868.1	40377.9	28413	38866.3	37394	44529.7	62076.2	0.314976	0.977959	-	-	26.7	5	-
2644	DNA-directed RNA polymerases I, II, and III subunit RPABC4	POLR2K	32029.2	26953.6	26957.8	29007.5	29672.8	27499.1	29634.1	28081.5	0.00210166	0.0106438	-	-	44.8	3	-
2645	E3 ubiquitin-protein ligase TTC3	TTC3	10231.5	10366.6	11527.4	9736.35	8451.5	8742.94	10487.7	9518.28	-0.172636	1.14669	-	-	3	5	-
2647	Smoothelin	SMTN	50471.7	54315.1	55418.9	59616.8	53230	53197.7	53633.9	54622.8	-0.0316691	0.229436	-	-	11.8	9	-
2649	Monocarboxylate transporter 1	SLC16A1	107872	90270.1	114127	98828.4	75934.6	76850.7	110704	99620.1	-0.192774	0.832216	-	-	7.2	5	-
2650	IST1 homolog	IST1	211747	201254	210780	220341	211358	217248	207265	214851	0.011754	0.100636	-	-	30.1	13	-
2651	Protein transport protein Sec24C	SEC24C	447371	450207	418832	428864	443364	443742	425935	412165	-0.0167215	0.146602	-	-	32.2	32	-
2652	Activated RNA polymerase II transcriptional coactivator p15	SUB1	504625	575792	562857	542284	549493	573704	558095	496331	-0.00558947	0.0338401	-	-	74.8	15	-
2653	DNA polymerase subunit gamma-1	POLG	97266.2	95063.8	97350.6	105322	94437.9	94791.6	95719.4	98910.1	-0.0404277	0.377546	-	-	21.1	21	-
2654	Methylosome subunit pICln	CLNS1A	227595	219005	209821	215367	225602	214796	202948	180539	-0.0858077	0.648136	-	-	48.9	6	-
2655	Bloom syndrome protein	BLM	173156	184760	169911	187574	159142	180562	176179	188154	-0.0245471	0.160617	-	-	15.9	22	-
2656	Arginine--tRNA ligase, cytoplasmic	RARS	1.0237e+06	958806	924285	930325	1.00879e+06	995079	932820	931803	0.0119862	0.0931356	-	-	8.2	6	-
2659	Ataxin-3	ATXN3	43936	45073.2	43750.2	44367	46008.2	46049.1	42697.4	42853.2	0.00304254	0.0211089	-	-	28.9	9	-
2660	Ataxin-1	ATXN1	17667.2	18953.2	19823.7	19665.4	19879.2	19787.7	20003.8	20661.3	0.0791659	0.693575	-	-	5.4	4	-
2661	Atrophin-1	ATN1	32883.9	31322.6	32375.1	30979.2	35575.2	34130	31832.1	31236	0.0562088	0.447662	-	-	7.5	8	-
2663	PMS1 protein homolog 1	PMS1	119132	123209	116489	123722	128463	125351	116944	113201	0.00276433	0.0180724	-	-	21.2	20	-
2664	Mismatch repair endonuclease PMS2	PMS2	211202	217183	210790	220696	224106	215790	207814	209713	-0.0044696	0.0364408	-	-	26.8	19	-
2668	Tyrosine--tRNA ligase, cytoplasmic;Tyrosine--tRNA ligase, cytoplasmic, N-terminally processed	YARS	856068	887048	800254	809257	928448	908664	794712	796377	0.0296641	0.191244	-	-	73.1	46	-
2669	Ubiquitin carboxyl-terminal hydrolase 14	USP14	625123	662064	646394	591434	675491	685798	634153	637698	0.0609202	0.627077	-	-	54	34	-
2670	5-AMP-activated protein kinase subunit gamma-1	PRKAG1	160464	161682	140734	161264	152697	157675	145592	150688	-0.0391712	0.301852	-	-	41.1	13	-
2671	5-AMP-activated protein kinase catalytic subunit alpha-2	PRKAA2	5905.75	5745.15	5149.91	6039.1	6500.45	6454.72	5345.2	5326.59	0.0447513	0.187351	-	-	5.3	3	+
2672	Heat shock-related 70 kDa protein 2	HSPA2	109090	115032	119632	108373	121564	118977	117278	114714	0.0645508	0.674484	-	-	22.5	15	-
2675	Sodium/potassium-transporting ATPase subunit beta-3	ATP1B3	230317	179730	194403	172726	198196	188959	208526	194160	0.0313713	0.149418	-	-	50.2	15	-
2677	UV excision repair protein RAD23 homolog B	RAD23B	258321	291386	259141	282458	267978	273589	260141	243178	-0.0621102	0.527283	-	-	33.7	14	-
[truncated: 4,960 more rows]
