# Supplementary material for: Proteome-Wide Monitoring of Drug Action in Living Cells Using a Novel Label-Free Solvent-Based Shift Assay
Source: Mol Cell Proteomics. 2025 Nov 5;24(12):101444. doi: 10.1016/j.mcpro.2025.101444 (PMC12802111; doi:10.1016/j.mcpro.2025.101444)
Supplement: Supplementary Dataset S17 [file mmc18.xlsx]

## Sheet: Info
Supplementary Table 14: Solvent Proteome Profiling In CElls (SPICE) on K562 cells treated with Indisulam
Columns A-C: ID, protein name and gene name of proteins identified by MaxQuant
Columns D-I: Normalized protein quantification results per treatment and replicate
Columns J-K: Fold-change and p-values generated by limma
Columns L, M, P: Flags for proteins, which pass the fold-change and significance cut-offs, are known targets of the used compound or are amongst the lowest 5 percent identified proteins
Columns N-O: Number of unique peptides and resulting sequence coverage for each identified protein

## Sheet: Sheet1
id	protein	gene	DMSO_1	DMSO_2	DMSO_3	Indisulam_1	Indisulam_2	Indisulam_3	log2_foldchange	-log10_pvalue	significant	known target	Unique sequence coverage [%]	Unique peptides	lowest_5_percent
0	Diphosphoinositol polyphosphate phosphohydrolase 2	NUDT4	1150.73	1388.6	1712.99	1333.19	1554.96	1431.44	0.0388428	0.0789876	-	-	6.1	6	-
2			49693.2	44364	41090.6	39443.4	63486.6	55915.4	0.209411	0.57217	-	-	57.8	11	-
9	RNA-binding protein 47	RBM47	3320.71	5548	4835.06	6342.38	4254.7	4067.05	0.100356	0.164179	-	-	36.9	18	-
11	Ubiquitin-like modifier-activating enzyme 6	UBA6	136518	123990	119918	120536	143349	140879	0.0873611	0.403335	-	-	41	40	-
13	Extended synaptotagmin-2	ESYT2	29479	34536	29553.6	34398	33012.1	34042.3	0.120509	0.629333	-	-	1.7	24	-
14	UHRF1-binding protein 1-like	UHRF1BP1L	2512.66	3178.3	2573.26	3485.89	2654.24	2570.23	0.0702167	0.164927	-	-	12.2	17	-
15	Shootin-1	KIAA1598	307727	353270	397339	377786	312691	309614	-0.0800063	0.280647	-	-	65.3	49	-
17	Transmembrane protein 120B	TMEM120B	219.114	500.14	483.506	451.21	497.274	419.264	0.27605	0.36308	-	-	14.7	4	+
21	Acetolactate synthase-like protein	ILVBL	18775.1	18425	17050.7	17901.5	16007.3	17678	-0.0731864	0.344104	-	-	30.5	17	-
26	SH3 and PX domain-containing protein 2B	SH3PXD2B	104774	114750	124921	115522	96027.7	99483.1	-0.148194	0.70979	-	-	36.3	32	-
28	Putative PIP5K1A and PSMD4-like protein	PIPSL	1169.85	1236.9	1186.64	942.698	1205.73	1469.68	-0.0132193	0.0243183	-	-	0	10	+
30	Probable threonine--tRNA ligase 2, cytoplasmic	TARSL2	4447.39	4095.2	4557.59	4266.32	4094.87	4472.31	-0.0291097	0.101576	-	-	7.5	7	-
33	tRNA wybutosine-synthesizing protein 5	TYW5	15844.9	18364	17398.2	19481.1	15783.8	18247.1	0.0494507	0.173468	-	-	30.8	8	-
35	von Willebrand factor A domain-containing protein 8	VWA8	2955.45	3243.8	3302.07	3808.09	2389.12	2713.22	-0.119628	0.274346	-	-	27.1	48	-
36	Protein strawberry notch homolog 1	SBNO1	107201	119980	104898	114862	117972	100383	0.00392237	0.0139566	-	-	35.3	49	-
38	GTP-binding protein 10	GTPBP10	23813.9	23692	23359	23184.3	28491.9	25382.9	0.11579	0.557884	-	-	48.8	18	-
39	WD repeat-containing protein 91	WDR91	9119.51	7461.2	6494.02	7466.31	8915.12	8791.37	0.135087	0.410734	-	-	20.7	13	-
44	Transmembrane protein 189	TMEM189	4532.6	3808.1	5030.9	3806.07	3272.16	3793	-0.292781	1.14282	-	-	15.9	4	-
45	Trafficking protein particle complex subunit 13	TRAPPC13	12689.6	13316	14332.2	13722.6	15558.6	13607.3	0.0875252	0.388991	-	-	15.6	8	-
46	CCR4-NOT transcription complex subunit 1	CNOT1	66550.3	72539	68665.4	75517.8	61827.6	62100.4	-0.0643714	0.262992	-	-	33.2	71	-
48	Microtubule-associated proteins 1A/1B light chain 3B;Microtubule-associated proteins 1A/1B light chain 3 beta 2	MAP1LC3B;MAP1LC3B2	24911.5	27670	31068.7	30107.3	34098.2	30097.6	0.176287	0.829752	-	-	11.2	3	-
52	Phosphoglycolate phosphatase	PGP	102905	101100	90340.6	86739	103179	100525	-0.0210293	0.0777461	-	-	40.8	14	-
53	UPF0600 protein C5orf51	C5orf51	3567.6	3840.7	3318.17	4479.53	4637.81	5204.12	0.416578	2.08629	-	-	27.9	7	-
54	RCC1 domain-containing protein 1	RCCD1	19072.8	20057	19833.1	19641.8	18054.2	19066.6	-0.0554069	0.276891	-	-	16.8	7	-
57	Tubulin alpha chain-like 3	TUBAL3	3549.47	3480.1	2523.31	3770.2	2778.48	3537.69	0.0832317	0.179399	-	-	4.2	5	-
59	Structural maintenance of chromosomes flexible hinge domain-containing protein 1	SMCHD1	1076.31	1470.5	976.633	1381.62	1774.32	1655.93	0.464326	1.32868	-	-	33.9	60	-
60	GATS-like protein 2	GATSL2	917.595	994.5	1232.82	1356.4	769.911	828.975	-0.125997	0.203831	-	-	21	5	+
61	Rho GTPase-activating protein 42	ARHGAP42	253.03	376.85	236.618	308.353	484.992	224.654	0.191465	0.233247	-	-	4	3	+
62	Protein unc-119 homolog B	UNC119B	37713.2	41204	42516.3	38256.5	38133.1	36321.7	-0.106098	0.610223	-	-	33.9	8	-
63	Probable methyltransferase-like protein 15	METTL15	3172.43	3652	4010.95	3797.02	4600.53	3945.06	0.189498	0.687459	-	-	24.3	8	-
64	Coiled-coil domain-containing protein 85C	CCDC85C	3461.15	4057.2	4625.94	4275.48	3945.69	3684.8	-0.021178	0.0539213	-	-	21	8	-
67	Ankyrin repeat and BTB/POZ domain-containing protein BTBD11	BTBD11	11663.9	15298	14204.5	14789.1	11428.9	10620.9	-0.16587	0.487707	-	-	12.6	14	-
69	EF-hand calcium-binding domain-containing protein 7	EFCAB7	275.314	653.2	556.95	406.302	357.456	328.606	-0.356491	0.499585	-	-	5.1	3	+
70	Probable ATP-dependent RNA helicase DDX11;Putative ATP-dependent RNA helicase DDX11-like protein 8;Putative ATP-dependent RNA helicase DDX12	DDX11;DDX11L8;DDX12P	15464	14837	16595.9	15452.3	17623.4	15612.3	0.0530173	0.22043	-	-	12	9	-
73	Centromere protein X	STRA13	3492.4	3492.9	3958.45	3686.11	3678.51	3281.11	-0.0393919	0.127685	-	-	46.9	4	-
76	Small nuclear ribonucleoprotein G;Putative small nuclear ribonucleoprotein G-like protein 15	SNRPG;SNRPGP15	54596.5	52339	64999	51558.6	75426.8	68628.2	0.174327	0.528908	-	-	36.8	5	-
78	Nucleoside diphosphate-linked moiety X motif 19, mitochondrial	NUDT19	3270.55	3245.4	3658.24	3468.96	3833.33	3495.85	0.0865561	0.326888	-	-	30.9	9	-
80	MIF4G domain-containing protein	MIF4GD	32789.5	40686	46238.9	43310.4	38355.7	37455.4	0.00415037	0.0103278	-	-	41	8	-
85			1139.16	1235.4	1075.56	1177.89	1058.69	1207.62	-0.00246086	0.00578946	-	-	10.8	3	+
89	Putative WAS protein family homolog 3;WAS protein family homolog 2;WAS protein family homolog 1;Putative WAS protein family homolog 4	WASH3P;WASH2P;WASH1;WASH4P	22034.1	28056	22252.7	28423.4	24381	24239.4	0.0960539	0.332194	-	-	12.7	14	-
91	Transmembrane protein 238	TMEM238	2826.99	3506.4	2847.41	2974.32	2882.53	2373.11	-0.157412	0.49305	-	-	22.2	3	-
92	Protein FAM195B	FAM195B	8429.63	9298.8	10073.3	8816.64	8211.65	8991.56	-0.0928353	0.392057	-	-	47.4	4	-
191	Nascent polypeptide-associated complex subunit alpha;Nascent polypeptide-associated complex subunit alpha, muscle-specific form	NACA	224249	246790	276118	259134	249388	238173	0.00347661	0.0127548	-	-	30.7	8	-
192	Uncharacterized protein C11orf98	C11orf98	49638.1	56938	50453.4	55490.6	52356.2	50471.1	0.0134232	0.0532242	-	-	42.3	8	-
193		SLC35A4	27192.8	25470	29208.7	51905.7	28954.9	31721.7	0.41225	1.07264	-	-	40.8	5	-
194		ASNSD1	8409.87	8613	13434.1	14510.3	9095.05	10303.7	0.160914	0.293841	-	-	38.5	6	-
195		SMCR7L	28569.7	28236	28622.3	27832.6	27303.9	31646.7	0.0195922	0.0794273	-	-	40	4	-
196	Deoxyribonuclease-2-alpha	DNASE2	40808.6	31419	34758.1	32342.6	35752.7	40142.6	0.0195882	0.0549151	-	-	20	6	-
197	Alkyldihydroxyacetonephosphate synthase, peroxisomal	AGPS	210769	215960	213048	210767	188230	213317	-0.0654871	0.376979	-	-	49.5	31	-
199	Kinesin-like protein KIF2A	KIF2A	38761.5	41262	31131.3	39363.5	43403.3	42750.4	0.184267	0.7832	-	-	5.4	21	-
200	Kinesin-like protein KIF2A	KIF2A	764.592	713.3	518.152	430.454	779.6	802.208	-0.0233352	0.0279115	-	-	2.7	20	+
201	Thymidine kinase 2, mitochondrial	TK2	698.008	1016.6	1031.77	914.065	888.687	812.105	-0.0501113	0.0938222	-	-	23.2	3	+
202	ATP-dependent RNA helicase DDX39A	DDX39A	6451.38	4976.4	4625.68	5775.89	8414.2	8941.33	0.516327	1.47388	+	-	24.6	23	-
203	PDZ and LIM domain protein 1	PDLIM1	69539.8	77423	76465.8	78667.4	76926.7	71541.1	0.0242029	0.107943	-	-	78.7	23	-
204	Cytosolic acyl coenzyme A thioester hydrolase	ACOT7	183343	192590	206763	187935	189642	194610	-0.0246515	0.124418	-	-	50.3	18	-
205	Unconventional myosin-Ic	MYO1C	71754.1	78847	68549.1	80522.7	65240.4	64138.4	-0.0676356	0.248622	-	-	44.3	49	-
206	Synaptosomal-associated protein 23	SNAP23	60799.8	48189	52470.6	46728.3	72801.5	69346.5	0.205936	0.549561	-	-	75.4	14	-
207	HCLS1-associated protein X-1	HAX1	2299	2265.2	1944.73	2610.29	2588.81	2271.88	0.200058	0.766007	-	-	51.9	8	-
208	AH receptor-interacting protein	AIP	65600.8	61858	72071.2	61890	63404.4	65985.9	-0.0585506	0.28493	-	-	43.3	14	-
209	GTP-binding protein 1	GTPBP1	13245.4	10951	11709.7	10987	13076.3	13627.6	0.0683414	0.227543	-	-	22.6	12	-
210	Syntaxin-binding protein 3	STXBP3	32532.7	37996	30490	40615.3	36918.3	33617.9	0.139838	0.579547	-	-	32.8	19	-
211	AP-4 complex subunit mu-1	AP4M1	1088.16	1364.4	948.247	1301.79	1072.19	916.852	-0.0458921	0.082743	-	-	11.7	4	+
213	Small acidic protein	SMAP	71105.1	84977	101027	94277.2	74595.5	80213.3	-0.0379512	0.0961336	-	-	29.5	5	-
214	Ras-related protein Rab-27B	RAB27B	42442.3	47184	52098.8	45340.3	39652.6	37891	-0.204995	0.985065	-	-	41.7	8	-
215	AP-3 complex subunit beta-1	AP3B1	20075.9	24176	15573.9	24744.7	22706.8	19448.2	0.177236	0.479233	-	-	26.4	37	-
216	Sulfotransferase family cytosolic 2B member 1	SULT2B1	4350.53	6977	6859.13	5684.88	5296.76	4021.46	-0.260621	0.575697	-	-	14.3	7	-
217	Amyloid beta A4 precursor protein-binding family B member 1	APBB1	499.464	568.42	469.684	723.022	451.284	582.045	0.170059	0.332243	-	-	8.8	4	+
218	Galectin-8	LGALS8	5484.76	6248	7185.53	6023.05	6041.17	5572.42	-0.0934303	0.319533	-	-	27.3	9	-
219	NADH dehydrogenase [ubiquinone] iron-sulfur protein 8, mitochondrial	NDUFS8	10317.3	9772.9	9646.24	10061.7	8049.77	9457.19	-0.114862	0.472786	-	-	35.7	7	-
220	Tumor necrosis factor receptor superfamily member 10A	TNFRSF10A	9313.5	11597	13279.6	12879.6	10851.5	9895.07	-0.0175325	0.0386626	-	-	12.4	5	-
221	NF-kappa-B inhibitor epsilon	NFKBIE	5438.34	5586.3	5149.07	5132.66	5713.84	6497.74	0.0949108	0.345243	-	-	8	3	-
222	26S proteasome non-ATPase regulatory subunit 11	PSMD11	140637	137260	143948	153522	149016	139507	0.0666043	0.404588	-	-	60.7	28	-
223	26S proteasome non-ATPase regulatory subunit 12	PSMD12	139071	152130	133102	145731	145896	140257	0.0275519	0.132786	-	-	49.8	28	-
224	26S proteasome non-ATPase regulatory subunit 9	PSMD9	57020.2	64392	72692	65922	59879	57499.7	-0.0779299	0.300468	-	-	44.4	11	-
225	Copper transport protein ATOX1	ATOX1	20284.7	16665	18097	16861.6	16207.5	16744.5	-0.139626	0.696058	-	-	64.7	4	-
226	Menin	MEN1	2303.16	2818.7	2111.96	2668.94	2164.85	2732.26	0.0678015	0.164163	-	-	9.9	5	-
229	Membrane-associated progesterone receptor component 1	PGRMC1	115235	108070	112477	85884.2	97136.1	98230.9	-0.257796	1.79429	-	-	43.1	12	-
230	Transcription elongation factor SPT5	SUPT5H	217442	249440	273742	253227	230411	222435	-0.0647055	0.261939	-	-	1.6	49	-
231	Transcription elongation factor SPT5	SUPT5H	4829.65	6565.1	7132.13	5788.77	5602.64	5477.04	-0.116102	0.321351	-	-	1.2	49	-
232	Transcription initiation factor TFIID subunit 4	TAF4	5886.84	6862.9	6993.78	6868.53	7159.13	5775.91	0.00248283	0.00660871	-	-	18	15	-
233	DNA fragmentation factor subunit alpha	DFFA	69725.3	80164	72459.5	66573.4	73066.1	70682.6	-0.0787696	0.405555	-	-	11.8	14	-
234	DNA fragmentation factor subunit alpha	DFFA	771.152	671.9	577.607	523.58	950.534	738.835	0.099017	0.15322	-	-	7.5	11	+
235	Regulatory factor X-associated protein	RFXAP	3807.23	4053	3790.84	3686.53	4143.59	4101.01	0.0329592	0.113511	-	-	13.2	3	-
236	Huntingtin-interacting protein 1	HIP1	40122.9	53078	41024.2	50450.6	37720.1	34188.5	-0.141767	0.365542	-	-	26.7	32	-
237	Chloride intracellular channel protein 1	CLIC1	227205	181460	187255	167743	307963	246083	0.239834	0.541936	-	-	79.7	17	-
238	Eukaryotic translation initiation factor 3 subunit F	EIF3F	70516.8	83428	75520.4	81627.6	71338.3	76449.3	0.000957091	0.00338115	-	-	40.9	13	-
239	NEDD4-like E3 ubiquitin-protein ligase WWP2	WWP2	1663.92	2035.4	1584.22	1813.99	2357.29	2172.24	0.263938	0.841212	-	-	9	7	-
240	Cell division cycle 7-related protein kinase	CDC7	8393.65	7518.8	8395.32	8437.7	10341.1	9259.99	0.202931	0.953231	-	-	9.4	5	-
241	Pyruvate dehydrogenase protein X component, mitochondrial	PDHX	97769.5	98818	105565	96581.7	99040	98523.3	-0.0379954	0.209748	-	-	41.7	22	-
242	Sulfhydryl oxidase 1	QSOX1	4294.17	4043	5594.15	7328.36	4954.06	5010.74	0.3018	0.792045	-	-	11.8	7	-
243	Dynactin subunit 6	DCTN6	44732.7	45241	48506.5	45329.6	50055.4	49053.2	0.0603961	0.310183	-	-	31.1	5	-
244	Acetyl-coenzyme A transporter 1	SLC33A1	3468.7	4019.2	3225.55	3768.49	3261.26	3617.4	-0.00549384	0.0144466	-	-	12.2	7	-
245	Neural Wiskott-Aldrich syndrome protein	WASL	51969.5	53773	60645.3	54354.9	52641.4	49638.1	-0.0849631	0.421326	-	-	32.9	15	-
246	Importin-5	IPO5	272591	256930	234267	244914	234049	242034	-0.0806567	0.466408	-	-	34.9	34	-
248	Eukaryotic elongation factor 2 kinase	EEF2K	7552.8	9307.7	9044.54	10126.6	10138.2	13105	0.360455	1.45131	-	-	13.9	10	-
249	Histone deacetylase complex subunit SAP18	SAP18	16901.6	16039	16189.7	15978.1	18378.7	17572.2	0.0778703	0.373998	-	-	43.8	10	-
250	Echinoderm microtubule-associated protein-like 1	EML1	19903.1	27054	20189.5	23931.5	18079.3	15841.7	-0.221823	0.585535	-	-	25.2	22	-
251	Insulin-like growth factor 2 mRNA-binding protein 3	IGF2BP3	51763.5	56253	44063.4	59628.1	70016.3	67920.4	0.38136	1.93609	-	-	38.9	24	-
252	Dynamin-1-like protein	DNM1L	2484.8	2828.1	2693.85	3054.05	2748.36	3142.77	0.159566	0.64795	-	-	3.1	46	-
253	Dynamin-1-like protein	DNM1L	175019	201250	195316	195535	169852	170496	-0.0936223	0.467009	-	-	3.3	47	-
254	RNA 3-terminal phosphate cyclase	RTCA	8713.2	11227	9326.87	10065.1	11479.9	12233.7	0.210539	0.834185	-	-	24.3	7	-
256	Interferon-related developmental regulator 1	IFRD1	3098.72	3785.1	2762.71	3384.13	2743.8	3248.57	-0.0344407	0.0801171	-	-	12.9	4	-
257	Phosphatidylinositol 3-kinase regulatory subunit beta	PIK3R2	1491.09	1634.5	1675.56	1545.65	1717.11	1734.66	0.0576612	0.172258	-	-	13.5	10	-
258	Golgi integral membrane protein 4	GOLIM4	71535.4	59314	52864	56053.7	52016.6	58538.9	-0.13138	0.503292	-	-	28.4	18	-
259	Beta-mannosidase	MANBA	2429	1959.3	2010.39	1557.25	2642.71	2339.44	0.0030013	0.00473414	-	-	4.1	4	-
260	TNF receptor-associated factor 5	TRAF5	2020.29	2466.1	2429.8	2734.19	2417.72	2231.32	0.0950102	0.279305	-	-	10	5	-
261	Agrin;Agrin N-terminal 110 kDa subunit;Agrin C-terminal 110 kDa subunit;Agrin C-terminal 90 kDa fragment;Agrin C-terminal 22 kDa fragment	AGRN	22060.9	23140	23737.1	21633.4	19922.4	21468.2	-0.129726	0.776223	-	-	14	23	-
262	Procollagen-lysine,2-oxoglutarate 5-dioxygenase 2	PLOD2	150675	161920	166317	156907	119420	141622	-0.204221	0.984044	-	-	39.8	30	-
263	Exocyst complex component 5	EXOC5	6646.99	8015.5	5411.47	8303.8	7092.18	5858.01	0.0862989	0.187573	-	-	39.1	27	-
265	High mobility group nucleosome-binding domain-containing protein 4	HMGN4	22185.8	23032	15406.6	22858.5	19851.8	19844.9	0.0646487	0.153642	-	-	24.4	5	-
266	Cytochrome c oxidase subunit NDUFA4	NDUFA4	14752.9	14588	13449.5	13297.9	10609.3	10500.2	-0.322134	1.55353	-	-	43.2	4	-
267	26S proteasome non-ATPase regulatory subunit 14	PSMD14	52718.7	55567	59164.6	58785	61997.4	53538.5	0.0569855	0.259967	-	-	36.5	10	-
268	Zinc finger protein 593	ZNF593	8019.08	8572.2	7257.58	8412.05	7884.67	8750.13	0.0727408	0.291118	-	-	53	6	-
269	Myc box-dependent-interacting protein 1	BIN1	118706	102760	106211	109466	77957.3	107993	-0.16381	0.547618	-	-	46.3	20	-
270	Importin subunit alpha-4	KPNA3	27031.2	27906	28647.8	28178.5	25276.7	25237.4	-0.0885542	0.470981	-	-	12.1	11	-
274	Pescadillo homolog	PES1	67238.8	75904	69919.9	80395	69222.5	71869.5	0.0548518	0.245326	-	-	38.9	23	-
276	Syntenin-1	SDCBP	5481.87	5677.2	5501.02	5335.75	4677.32	5564.92	-0.100605	0.416004	-	-	6	6	-
277	Syntenin-1	SDCBP	1173.59	1229.8	1568.89	1152.24	1296.91	1179.06	-0.120649	0.317551	-	-	5.7	6	-
278	Membrane-associated phosphatidylinositol transfer protein 1	PITPNM1	11893.9	13556	13265.5	12178.1	11061.6	12328.2	-0.121677	0.590726	-	-	10.6	11	-
279	U3 small nucleolar ribonucleoprotein protein MPP10	MPHOSPH10	1410.82	1714.5	1644.78	1656.35	1739.64	1522.39	0.0469742	0.125862	-	-	27.8	18	-
280	Nucleolar protein 56	NOP56	15073.2	19981	18979.7	20373.1	18564.6	16773	0.0500962	0.143868	-	-	48.8	27	-
281	ATP-dependent RNA helicase DDX3X	DDX3X	118748	131320	93019.6	140419	126723	122142	0.194458	0.731762	-	-	18	42	-
282	Ribonuclease T2	RNASET2	5941.23	5165.3	6142.84	5180.67	6997.78	7139.94	0.152476	0.458797	-	-	16	4	-
283	Podocalyxin	PODXL	59815.8	45566	38236.7	47788.5	28970.1	57513.2	-0.129441	0.195365	-	-	12.5	7	-
284	Protein CYR61	CYR61	5443.84	3178.2	3327.36	2666.71	2528.74	3302.56	-0.456719	1.10908	-	-	12.9	4	-
286	Pirin	PIR	151959	161200	178913	166881	131872	135038	-0.186825	0.850992	-	-	51	14	-
288	Importin subunit alpha-3	KPNA4	56472.8	55993	58842.7	50769.9	54264.6	51204.4	-0.133138	0.916296	-	-	18.2	14	-
289	E3 ubiquitin-protein ligase TRIM38	TRIM38	915.126	1374.6	1160.96	1065.49	1143.34	724.866	-0.241939	0.476087	-	-	14.8	6	+
290	Nuclear factor 1 B-type	NFIB	12168.3	13370	14910.9	15324.5	12191.4	9717.37	-0.139384	0.355616	-	-	11.9	5	-
292	Serine/threonine-protein phosphatase 6 catalytic subunit;Serine/threonine-protein phosphatase 6 catalytic subunit, N-terminally processed	PPP6C	87484.7	87038	77604	77984.1	88666.7	84427.1	-0.00584281	0.0225289	-	-	41.3	13	-
293	Nucleoside diphosphate kinase, mitochondrial	NME4	8984.78	10833	10879	10518.9	10258	9304.23	-0.025618	0.0818488	-	-	29.9	7	-
294	Phosphatidylinositol 4-phosphate 3-kinase C2 domain-containing subunit beta	PIK3C2B	8615.15	6421.2	13943.9	7800.22	5863.47	6175.93	-0.483117	0.952977	-	-	7.5	9	-
295	Lysosomal alpha-mannosidase;Lysosomal alpha-mannosidase A peptide;Lysosomal alpha-mannosidase B peptide;Lysosomal alpha-mannosidase C peptide;Lysosomal alpha-mannosidase D peptide;Lysosomal alpha-mannosidase E peptide	MAN2B1	26435.9	24850	24409.1	26394.6	23769.6	27559.5	0.0362493	0.151343	-	-	18.9	15	-
296	Ubiquitin-conjugating enzyme E2 C	UBE2C	27707.7	30700	33903.5	28914.1	21851.4	25385.9	-0.282146	1.21078	-	-	54.2	11	-
298	Pyridoxal kinase	PDXK	73581.1	83684	82974.6	80174.7	66422	73539.3	-0.127877	0.624646	-	-	37.2	11	-
301	Lipid phosphate phosphohydrolase 3	PPAP2B	13033.1	16897	16130.9	16326.2	12844.8	12119.7	-0.161018	0.498964	-	-	22.2	7	-
302	AT-rich interactive domain-containing protein 1A	ARID1A	39943.7	43730	40550.3	46221.6	50534.5	50909.7	0.249158	1.7058	-	-	19.9	37	-
305	Transmembrane protein 194A	TMEM194A	9920.15	11849	9358.93	10543.5	10662	10467.9	0.0323946	0.107552	-	-	15.6	6	-
306	F-BAR domain only protein 1	FCHO1	6360.88	6336.6	6468.21	5440.71	10769.3	8856.6	0.331031	0.720329	-	-	4.1	3	-
307	Thioredoxin domain-containing protein 9	TXNDC9	74977.8	75623	82229.8	74749.3	85011.7	79568.4	0.0389891	0.180517	-	-	44.7	10	-
308	Dihydropyrimidinase-related protein 4	DPYSL4	5455.27	6916.7	7289.39	6455.85	5733.33	5333.68	-0.159474	0.525596	-	-	18.7	8	-
310	TRAF-type zinc finger domain-containing protein 1	TRAFD1	9879.24	10095	8901.97	10666.6	14818.5	11829.5	0.358194	1.48359	-	-	19.9	10	-
311	Cytochrome c oxidase subunit 7A-related protein, mitochondrial	COX7A2L	42289.9	44095	42286.4	38876	34506.7	35861.3	-0.237646	1.64777	-	-	40.4	5	-
313	Ubiquitin domain-containing protein UBFD1	UBFD1	91717.1	90505	93582.9	84594.2	90253.3	89825.7	-0.0599228	0.362278	-	-	40.8	9	-
316	Citron Rho-interacting kinase	CIT	76938.8	87768	78053.7	80838.9	69889.3	68131.8	-0.151141	0.775489	-	-	7.7	68	-
317	Coatomer subunit epsilon	COPE	27069.3	29701	31365.1	29526.1	32894.1	29638	0.0636465	0.28172	-	-	39.9	10	-
318	Eukaryotic translation initiation factor 1A, Y-chromosomal	EIF1AY	64013.7	60052	69488.1	62074.1	60069.4	62858.5	-0.0628765	0.319936	-	-	7.6	7	-
320	AP-3 complex subunit delta-1	AP3D1	19844.5	21477	17731.6	25056.6	21856.7	19980.6	0.178002	0.757523	-	-	27.4	29	-
321	Copper chaperone for superoxide dismutase	CCS	28482.3	30006	32365.3	31016.3	30719.4	30260.3	0.0199459	0.0861174	-	-	40.5	10	-
323	Actin-binding LIM protein 1	ABLIM1	6069.89	6933.8	7115.78	7066.4	6747.86	6661.8	0.0283259	0.0997552	-	-	14.3	9	-
325	Segment polarity protein dishevelled homolog DVL-2	DVL2	703.764	873.5	690.997	1060.87	816.597	969.337	0.32774	0.963005	-	-	22	14	+
326	Chromodomain-helicase-DNA-binding protein 1	CHD1	3023.59	3706.9	2621.93	3353.15	3677.35	3355.27	0.164502	0.512215	-	-	6.5	13	-
328	Golgi SNAP receptor complex member 2	GOSR2	18382.9	18188	18384.4	17257.5	20391.7	17858.7	0.0106643	0.0392714	-	-	23.1	4	-
329	Torsin-1A	TOR1A	6052.19	7292.9	6243.76	7130.59	7317.88	5950.54	0.0573672	0.176298	-	-	21.7	7	-
330	Torsin-1B	TOR1B	9122.34	8950.1	9130.26	8176.6	8792.3	9218	-0.056589	0.249328	-	-	20.8	6	-
331	Syntaxin-16	STX16	4917.54	4938.3	4682.92	4297.19	5155.26	4495.56	-0.0638058	0.230822	-	-	20	5	-
332	Disintegrin and metalloproteinase domain-containing protein 10	ADAM10	90715.5	108720	114733	105084	93158.4	88671	-0.127494	0.528492	-	-	37.2	25	-
333	Etoposide-induced protein 2.4 homolog	EI24	8777.39	8535.7	6900.77	9387.38	8630.07	9250.24	0.178509	0.747633	-	-	8.2	4	-
334	Tumor protein p53-inducible protein 11	TP53I11	3165.38	4715.8	4471.49	4525.19	3634.18	3095.31	-0.130314	0.271847	-	-	10.6	3	-
336	Histone-lysine N-methyltransferase 2D	KMT2D	4213.19	4745.7	5148.82	5288.71	5652.61	5374.47	0.21406	1.00095	-	-	4.2	22	-
341	Serine/threonine-protein kinase RIO3	RIOK3	10418.9	10919	11618.1	10212.8	13719	11125.5	0.0793401	0.256583	-	-	14.8	7	-
342	Inositol monophosphatase 2	IMPA2	42844.4	45852	45310.2	49895	31957.4	39940.9	-0.161005	0.482134	-	-	17.6	5	-
344	Acyl-coenzyme A thioesterase 8	ACOT8	12126	11085	10162	11469.2	10647.7	12023.7	0.0347675	0.124477	-	-	22.6	5	-
347	Protein arginine N-methyltransferase 5;Protein arginine N-methyltransferase 5, N-terminally processed	PRMT5	196647	187590	197654	167360	206509	193942	-0.04046	0.169641	-	-	38.9	29	-
349	Serine/threonine-protein kinase Chk1	CHEK1	25085.7	26008	25526.9	27688.9	29485.9	27247.6	0.139207	0.904913	-	-	35.7	15	-
350	Tumor necrosis factor receptor superfamily member 10B	TNFRSF10B	4780.48	6672.6	6995.31	6123.11	4735.86	5465.34	-0.164529	0.427937	-	-	10.9	4	-
351	Fucose-1-phosphate guanylyltransferase	FPGT	6293.01	7523.3	8045.28	6802.74	7214.46	6960.21	-0.0523737	0.1729	-	-	21.2	6	-
352	Tripeptidyl-peptidase 1	TPP1	26419.6	27040	24963.5	25883.6	31077.8	31242.5	0.16497	0.828829	-	-	21.8	10	-
353	Guanine nucleotide-binding protein subunit beta-5	GNB5	4016.88	4298.4	3634.99	3637.99	3209.32	3741.41	-0.174276	0.710977	-	-	11.7	3	-
354	Transcription elongation regulator 1	TCERG1	169213	166680	182286	173310	177423	174230	0.0198047	0.102791	-	-	30.2	40	-
355	Kinetochore protein NDC80 homolog	NDC80	18058.4	17530	13446.9	17656.7	21231	23384.7	0.347392	1.26947	-	-	29.1	20	-
357	Neuropilin-1	NRP1	34401.3	38856	46002.6	39644.5	30554.9	29931.9	-0.254036	0.89175	-	-	27.3	20	-
360	DNA-directed RNA polymerase III subunit RPC1	POLR3A	7870.94	7621.5	6982.92	8159.25	8601.37	8244.77	0.155347	0.827795	-	-	28.1	35	-
363	Proteasome subunit alpha type-7	PSMA7	273212	289650	288599	269044	274192	277245	-0.0530675	0.348883	-	-	25.8	17	-
364	Proteasome subunit alpha type-7	PSMA7	4093.27	4853.8	4998.07	4758.51	4975.78	4608.1	0.0452883	0.147747	-	-	6.2	11	-
365	Secretory carrier-associated membrane protein 3	SCAMP3	69158.2	59644	59597.7	53325.6	66843.9	68854.6	-0.00078539	0.00217177	-	-	40.3	15	-
366	Phytanoyl-CoA dioxygenase, peroxisomal	PHYH	39987.5	45684	50863.5	48337.7	37094.4	40414.1	-0.119553	0.408403	-	-	30.8	12	-
367	5-oxoprolinase	OPLAH	40355.7	43159	42120.3	40408.8	54834	45971.5	0.157844	0.648668	-	-	21	22	-
370	Interferon-induced protein with tetratricopeptide repeats 3	IFIT3	1862.42	417	253.851	600.198	493.171	1651.58	0.436721	0.237244	-	-	8.4	3	+
371	Microsomal glutathione S-transferase 3	MGST3	10593.1	11269	11366.4	13032.8	9638.52	9064.29	-0.0843197	0.236316	-	-	21.1	3	-
372	Gem-associated protein 2	GEMIN2	5444.97	5970.7	6043.83	5994.95	6253.02	5570.99	0.0293154	0.104523	-	-	24.5	4	-
373	Tax1-binding protein 3	TAX1BP3	11995.5	15366	15446.2	14548.6	11370.8	12685.1	-0.146712	0.482705	-	-	51.6	5	-
374	PDZ domain-containing protein GIPC1	GIPC1	54609.2	67764	63394.4	64218.9	58708	56339.7	-0.0477698	0.17863	-	-	45.3	15	-
375	Protein lin-7 homolog A	LIN7A	2252.58	3204.8	3184.8	3209.67	2341.03	2059.84	-0.190305	0.399154	-	-	9.4	5	-
376	Inhibitor of nuclear factor kappa-B kinase subunit beta	IKBKB	18623.5	19396	17288.3	18544.4	16762.6	17770.2	-0.0589968	0.268964	-	-	24.7	19	-
377	Mitochondrial import inner membrane translocase subunit Tim23;Putative mitochondrial import inner membrane translocase subunit Tim23B	TIMM23;TIMM23B	14367.7	16442	16478.4	14986	14966.8	15279.4	-0.0612745	0.274907	-	-	27.8	4	-
378	Histone acetyltransferase type B catalytic subunit	HAT1	28353.2	27347	22288.5	26998.1	32827.1	33733.4	0.263577	1.09017	-	-	34.1	11	-
380	Peripheral plasma membrane protein CASK	CASK	74716.8	86513	81453.1	85469.1	66666.1	71401.7	-0.124002	0.513713	-	-	37.1	31	-
381	Phospholipase D2	PLD2	1624.48	1522.3	1982.42	1599.09	1459.14	1352.86	-0.211705	0.675463	-	-	11	9	-
383	Cytochrome b-c1 complex subunit 8	UQCRQ	20451.2	19840	17260.2	18898.9	16827.9	17373.5	-0.114002	0.52388	-	-	58.5	7	-
384	Myosin regulatory light chain 12A;Myosin regulatory light chain 12B	MYL12A;MYL12B	142464	151890	195674	159089	138674	140647	-0.14949	0.550017	-	-	18.1	10	-
385	Hepatocyte growth factor-regulated tyrosine kinase substrate	HGS	164297	170120	168540	167360	148435	160824	-0.0792274	0.484076	-	-	31	26	-
386	Aurora kinase A	AURKA	17731.1	19670	17565.6	18644.5	19160.8	18485.5	0.0360905	0.159326	-	-	33.3	14	-
388	Calmegin	CLGN	1055.85	1087.1	1289.25	1243.46	1251.68	1140.89	0.0876528	0.242476	-	-	8.5	5	+
389	Down syndrome critical region protein 3	DSCR3	8742.12	10104	8550.92	9391.85	10124.8	9306.48	0.0761825	0.309331	-	-	32.7	7	-
390	Protein phosphatase 1 regulatory subunit 12A	PPP1R12A	175886	172250	184228	184380	175474	186887	0.0384891	0.219671	-	-	35.2	43	-
391	Very long-chain acyl-CoA synthetase	SLC27A2	11877.7	14658	9882.32	14485.8	12255.8	11088	0.0647444	0.150259	-	-	31.9	19	-
392	Cyclin-G-associated kinase	GAK	41650.1	43533	39561.5	43762.8	45963.3	45042.5	0.112317	0.702743	-	-	19.8	26	-
393	Heterogeneous nuclear ribonucleoprotein D-like	HNRNPDL	63795	58996	60233.9	59155.5	69878.6	69755.1	0.115675	0.590388	-	-	5.5	15	-
394	Heterogeneous nuclear ribonucleoprotein D-like	HNRNPDL	3499.25	2574.1	1930.81	2673.52	2517.65	3318.3	0.120316	0.214225	-	-	7.4	14	-
395	Exportin-1	XPO1	96563.3	91109	76398.1	100100	96778.5	89600.7	0.122986	0.549823	-	-	32.8	31	-
397	Rho guanine nucleotide exchange factor 10	ARHGEF10	17668.4	23847	18680.8	24295.5	18254.5	17414.8	-0.00909365	0.0188826	-	-	22.4	29	-
398	Zinc finger protein 609	ZNF609	10236.9	11505	12941	11244.6	11405.7	10018.8	-0.0820989	0.296463	-	-	21.5	25	-
400	Spectrin beta chain, non-erythrocytic 2	SPTBN2	9756.5	93222	3463.03	8359.68	7041.14	6391.19	-1.02189	0.457437	-	-	7.1	26	-
401	Protein transport protein Sec16A	SEC16A	8770.34	8056.7	7911.27	8489.75	8546.58	9285.48	0.0897718	0.414081	-	-	26.1	51	-
402	Plexin-B2	PLXNB2	87696.3	85062	83037.2	83201.9	70671.5	80940.6	-0.126727	0.717317	-	-	26.2	43	-
405	Tectonin beta-propeller repeat-containing protein 2	TECPR2	1635.7	1734.6	2781.49	2186.76	1710.05	1722.81	-0.0975925	0.168425	-	-	8.2	9	-
406	U2 snRNP-associated SURP motif-containing protein	U2SURP	76501.5	70453	68020.2	74569.4	78498.1	82320.2	0.131458	0.801204	-	-	33.5	36	-
407	Histone-lysine N-methyltransferase SETD1A	SETD1A	798.028	910.71	631.096	1031.13	1010.96	742.921	0.251909	0.568497	-	-	13.2	18	+
410	Synaptojanin-2	SYNJ2	31814.6	34122	33322.2	36030.8	34264.4	31665.4	0.0373256	0.168066	-	-	23	28	-
411	Synemin	SYNM	28889.3	23158	47298	27638.9	21555.5	19784.1	-0.474908	0.989402	-	-	11.9	17	-
413	Kinesin-like protein KIF3B;Kinesin-like protein KIF3B, N-terminally processed	KIF3B	42881	50273	39917.9	49276.5	42023.2	46476.2	0.0538055	0.189411	-	-	24.2	23	-
414	Phosphoribosylformylglycinamidine synthase	PFAS	312841	344510	365440	318849	294984	302978	-0.155631	1.02406	-	-	40.7	47	-
416	Centrosomal protein of 290 kDa	CEP290	10940.2	12304	15746.4	20052.7	11228.7	13155.9	0.160972	0.300025	-	-	8.1	21	-
417	ERC protein 2	ERC2	12905.4	12406	14117.6	11610.8	11055.3	14470.3	-0.0944051	0.322941	-	-	0.9	11	-
418	Serine/threonine-protein phosphatase 6 regulatory ankyrin repeat subunit A	ANKRD28	3951.7	3952.8	3381.53	4000.64	4011.21	3782.8	0.0669003	0.238283	-	-	15.8	15	-
419	Rho guanine nucleotide exchange factor 11	ARHGEF11	3955.08	7025.4	4997.69	4589.8	5468.83	5547	0.00127425	0.00205791	-	-	20	24	-
420	Mitochondrial ribonuclease P protein 3	KIAA0391	1657.71	1722	1799.35	1557.36	1938.16	1775.22	0.0203456	0.0523765	-	-	29.3	17	-
421	Inhibitor of nuclear factor kappa-B kinase subunit alpha	CHUK	15983.1	18295	14500.9	15972.8	16179.8	17372.8	0.0275006	0.0921384	-	-	22.4	17	-
422	U6 snRNA-associated Sm-like protein LSm1	LSM1	3107.96	2230.8	2736.78	2545.79	2800.92	2898.49	0.0411023	0.0997687	-	-	39.1	4	-
423	Niemann-Pick C1 protein	NPC1	52267.2	44129	46852.1	45236	51286.3	50190.7	0.0359045	0.140865	-	-	8.4	10	-
426	Sphingolipid delta(4)-desaturase DES1	DEGS1	2977.67	2413.2	1780.7	2871.61	2763.38	3243.92	0.336151	0.8966	-	-	10.5	3	-
427	Secretory carrier-associated membrane protein 1	SCAMP1	76219.3	89684	99709.8	89503.3	77663.3	69563.2	-0.165082	0.609026	-	-	40.8	11	-
428	Secretory carrier-associated membrane protein 2	SCAMP2	11492.5	13867	13772.7	15877	12145.8	14944.2	0.130941	0.445675	-	-	14	4	-
429	Actin-related protein 2/3 complex subunit 1B	ARPC1B	114311	137370	111364	120333	104135	114876	-0.0935834	0.392788	-	-	41.1	17	-
430	Actin-related protein 2/3 complex subunit 2	ARPC2	211058	239510	218107	225477	182178	193148	-0.158241	0.807314	-	-	49.3	19	-
431	Actin-related protein 2/3 complex subunit 3	ARPC3	55164.3	56762	62511.7	53634.3	50942.1	49099	-0.181693	1.16081	-	-	42.7	8	-
434	DNA-directed RNA polymerases I and III subunit RPAC1	POLR1C	14618.2	15841	14385.9	16461.3	18101.6	17827.9	0.22442	1.39391	-	-	30.1	10	-
436	Transcription intermediary factor 1-alpha	TRIM24	13524.8	13495	11189.8	13975.9	14828.3	13693.5	0.15819	0.741141	-	-	17.2	17	-
438	Membrane-associated progesterone receptor component 2	PGRMC2	65873.8	62756	59781.7	56054.8	53645.2	65649.2	-0.108033	0.505077	-	-	49.8	13	-
440	Centrin-3	CETN3	12487.8	12415	15101.3	14610.3	14912.3	13896	0.123627	0.544226	-	-	28.7	4	-
444	Glutathione S-transferase A4	GSTA4	3940.48	4145.9	4652	4520.93	3914.94	3450.19	-0.105207	0.329963	-	-	15.8	3	-
445	NF-kappa-B-repressing factor	NKRF	10785	10875	9546.08	10718.8	12563.2	10955.3	0.132651	0.592792	-	-	39.1	32	-
446	Dihydroxyacetone phosphate acyltransferase	GNPAT	3007.51	3126.3	3571.37	3136.12	3203.34	2959	-0.0586123	0.195545	-	-	23.7	14	-
447	Laminin subunit alpha-5	LAMA5	22171	25708	25779.9	23374.8	20058.3	20497.9	-0.204168	1.04125	-	-	13.4	39	-
448	Zinc finger protein 185	ZNF185	821.236	1078.4	1110.44	1384.82	1046.09	1023.17	0.197287	0.463976	-	-	2.2	28	+
449	Zinc finger protein 185	ZNF185	63309.7	75030	87703.9	85293.5	68349.2	64781.7	-0.0471958	0.118939	-	-	2.3	28	-
450	Protein CASC3	CASC3	32251.3	38411	46369.3	47148.7	32864.7	37446.4	0.00484597	0.00954904	-	-	20.5	15	-
451	28S ribosomal protein S12, mitochondrial	MRPS12	49212.1	49499	43036.3	45664.9	44280.2	49549.6	-0.0217816	0.0851763	-	-	46.4	8	-
453	Chloride intracellular channel protein 2	CLIC2	11481.9	5422.5	5419.9	5622.3	22503	19185.8	0.948885	0.93668	-	-	35.2	7	-
454	Peroxisomal acyl-coenzyme A oxidase 3	ACOX3	20882.2	21657	23048.6	23236.4	16852	19493.2	-0.149835	0.557471	-	-	25.6	14	-
455	Protein RER1	RER1	3776.9	3250.6	3149.41	2874.16	3086.33	2993.41	-0.180721	0.757931	-	-	27.6	5	-
457	Serine palmitoyltransferase 1	SPTLC1	39789.2	42860	45828.9	38324.6	43385.4	33763.4	-0.159109	0.697246	-	-	29.2	15	-
458	Serine palmitoyltransferase 2	SPTLC2	21148.8	25148	20947.1	21222.5	19640	19900.4	-0.141863	0.68769	-	-	34.9	18	-
460	UDP-N-acetylglucosamine--peptide N-acetylglucosaminyltransferase 110 kDa subunit	OGT	87364.8	87708	80584.4	86481.4	84530.8	81308	-0.0183324	0.0872048	-	-	40.4	36	-
462	Phosphomannomutase 2	PMM2	175146	209160	177316	182325	126106	163306	-0.263586	0.968655	-	-	58.5	16	-
463	DNA-directed RNA polymerase III subunit RPC7	POLR3G	4055.67	5261.7	5488.25	5312.76	5102.97	4786.55	0.0493237	0.133637	-	-	15.7	3	-
464	Transmembrane 9 superfamily member 1	TM9SF1	10169.2	11430	10511.9	11307.4	9791.37	10348.7	-0.0309157	0.114254	-	-	21.9	9	-
465	Type II inositol 3,4-bisphosphate 4-phosphatase	INPP4B	3532.61	3900.7	3973.52	4524.66	3715.97	3517.97	0.0371347	0.103638	-	-	9.7	7	-
466	E3 ubiquitin-protein ligase Midline-1	MID1	38695.2	53621	42083.3	52912.6	40134.4	34211	-0.0884286	0.192017	-	-	33	26	-
467	High mobility group protein B3	HMGB3	156424	179480	196019	180984	159608	149255	-0.117369	0.488029	-	-	35	11	-
468	Protein phosphatase 1G	PPM1G	290755	329320	380080	352016	330649	310243	-0.00375235	0.0117244	-	-	53.1	30	-
469	Phosphatidylinositol 3,4,5-trisphosphate 5-phosphatase 2	INPPL1	95956.6	74782	76359.7	77249.6	76409.2	90590.5	-0.011751	0.0333054	-	-	33.1	37	-
472	Eukaryotic translation initiation factor 3 subunit D	EIF3D	55724.4	63889	55010.2	64861.8	56606.5	57400.7	0.0352767	0.137647	-	-	58.7	27	-
473	Eukaryotic translation initiation factor 3 subunit H	EIF3H	200519	244240	249993	248086	232109	225854	0.0290346	0.106902	-	-	37.8	15	-
476	Nuclear valosin-containing protein-like	NVL	539.39	684.2	683.358	623.221	815.927	692.16	0.1603	0.372085	-	-	12.4	7	+
477	Branched-chain-amino-acid aminotransferase, mitochondrial	BCAT2	14510.2	17320	16243.4	16051.5	15966.2	15636.3	-0.00891126	0.0319681	-	-	36.5	13	-
480	Importin-8	IPO8	9974.47	9472.5	8110.44	10465.1	9922.77	11242.5	0.20246	0.943882	-	-	15.2	15	-
481	Syntaxin-7	STX7	75351.7	72375	75123.1	74669.5	76466.4	77184.1	0.0350865	0.195352	-	-	45.6	10	-
483	Monocarboxylate transporter 4	SLC16A3	27141.3	15896	15112.8	14890.3	15920.6	21912.1	-0.109311	0.175094	-	-	9.7	4	-
485	Canalicular multispecific organic anion transporter 2	ABCC3	9973.76	13669	12513.3	15534.2	10808.6	9905.57	-0.0122142	0.0217475	-	-	16.2	21	-
486	Multidrug resistance-associated protein 4	ABCC4	28363	34221	31168.3	32967.4	27497.9	26524.8	-0.110424	0.424693	-	-	22.3	29	-
487	DNA-directed RNA polymerase I subunit RPA34	CD3EAP	13890.9	18539	14159.8	16656.1	14148.1	13466.4	-0.0668276	0.184744	-	-	55.3	16	-
488	Prolyl 4-hydroxylase subunit alpha-2	P4HA2	59903.9	51025	54223.3	57150.1	42351.2	54260.6	-0.111902	0.38174	-	-	41.7	20	-
491	Synaptobrevin homolog YKT6	YKT6	84127	83460	96366.6	84049.2	87913.2	77911.4	-0.0776795	0.372183	-	-	52	10	-
492	Nucleoporin-like protein 2	NUPL2	4101.74	3136.9	2913.58	2648.72	3596.1	3693.2	-0.0305904	0.0585329	-	-	27.4	9	-
493	Actin-related protein 2/3 complex subunit 5	ARPC5	116660	117550	149045	147295	110204	107236	-0.0772202	0.205014	-	-	72.8	11	-
494	DNA-directed RNA polymerase II subunit RPB4	POLR2D	31000.6	30795	30958.8	29175.9	36312.3	33489.7	0.0878701	0.38998	-	-	52.8	7	-
498	3-phosphoinositide-dependent protein kinase 1;Putative 3-phosphoinositide-dependent protein kinase 2	PDPK1;PDPK2P	11758.4	12429	10177.8	11258.4	11073.2	11205	-0.0302073	0.108277	-	-	44.6	19	-
499	Tapasin	TAPBP	25676.8	25948	25721.1	26253	20305.9	21754.6	-0.187781	0.882612	-	-	7.3	3	-
501	RING finger protein 113A	RNF113A	43940.6	42255	45818.7	41157.1	45663.9	46097.5	0.00875742	0.0356947	-	-	38.2	12	-
502	Lysine-specific demethylase 6A;Histone demethylase UTY	KDM6A;UTY	1660.53	2587.7	1976.8	1680.73	2318.86	1744.55	-0.10704	0.208257	-	-	9.2	10	-
503	Intermediate conductance calcium-activated potassium channel protein 4	KCNN4	777.571	668.16	583.164	984.839	1626.12	817.204	0.703624	1.47887	+	-	9.6	4	+
504	Pre-mRNA-splicing factor ATP-dependent RNA helicase DHX15	DHX15	338525	302490	306893	287810	317294	330840	-0.018937	0.0820215	-	-	47.2	43	-
505	mRNA cap guanine-N7 methyltransferase	RNMT	101960	98744	99674	91895.1	103688	101373	-0.018359	0.085106	-	-	31.9	20	-
506	Zinc finger ZZ-type and EF-hand domain-containing protein 1	ZZEF1	24156.7	25588	22855.7	25295	21348.1	21593.4	-0.0922967	0.406962	-	-	15.4	43	-
507	Arf-GAP with SH3 domain, ANK repeat and PH domain-containing protein 2	ASAP2	4531.33	6105.6	5857.83	6298.31	4534.57	4158.52	-0.149477	0.343305	-	-	23.4	19	-
510	Ribosomal RNA-processing protein 8	RRP8	2328.41	2424.5	2614.01	2364.94	3027.42	2570.98	0.106305	0.336489	-	-	44.7	15	-
511	E3 ubiquitin-protein ligase Praja-2	PJA2	1266.98	1016.3	1097.64	1019.77	1418.74	1530.86	0.216025	0.519155	-	-	6.2	3	-
512	Cytochrome b5 type B	CYB5B	62744.6	74791	76941	70713	59243.4	67302.5	-0.118939	0.497329	-	-	46	6	-
513	U4/U6 small nuclear ribonucleoprotein Prp4	PRPF4	58319.6	64234	56420.6	62951.2	65651.5	59806.1	0.0752714	0.387419	-	-	41.7	17	-
514	D-3-phosphoglycerate dehydrogenase	PHGDH	95907.3	64317	55123.9	62804.3	65882.2	78946.1	-0.0192998	0.0335716	-	-	39.2	21	-
515	NADH dehydrogenase [ubiquinone] iron-sulfur protein 4, mitochondrial	NDUFS4	36315.1	43481	48855.3	45631.9	41684.4	37772.5	-0.0341936	0.0977414	-	-	31.4	5	-
518	G-protein coupled receptor 39	GPR39	1003.3	1387.3	1702.77	1164.16	785.062	841.422	-0.541283	1.23034	-	-	9.3	3	+
520	Cytoplasmic dynein 1 light intermediate chain 2	DYNC1LI2	85968.1	88542	106658	88978.5	83554.7	71134	-0.206122	0.892939	-	-	41.1	21	-
521	26S proteasome non-ATPase regulatory subunit 3	PSMD3	162364	152470	136117	143527	147586	151092	-0.024768	0.106645	-	-	50	29	-
522	RNA binding protein fox-1 homolog 2;RNA binding protein fox-1 homolog 1;RNA binding protein fox-1 homolog 3	RBFOX2;RBFOX1;RBFOX3	1010.36	1199.1	1023.59	1139.89	976.992	964.989	-0.0688522	0.173365	-	-	15.3	6	+
523	Bifunctional 3-phosphoadenosine 5-phosphosulfate synthase 1;Sulfate adenylyltransferase;Adenylyl-sulfate kinase	PAPSS1	141625	123180	116173	111850	119706	130997	-0.069507	0.28551	-	-	34.9	24	-
525	Centromere/kinetochore protein zw10 homolog	ZW10	11305.6	14020	11011.9	13366	14044.4	11715.6	0.111135	0.385842	-	-	26.4	19	-
527	U4/U6.U5 tri-snRNP-associated protein 1	SART1	36258	45147	36814.9	47755.5	44851.4	39681.5	0.165356	0.694429	-	-	46.6	38	-
529	Glycosylphosphatidylinositol anchor attachment 1 protein	GPAA1	754.222	692.61	587.099	1069	621.887	782.638	0.254185	0.510668	-	-	15	10	+
531	Transforming growth factor beta-1-induced transcript 1 protein	TGFB1I1	910.4	912.33	669.765	699.115	685.128	610.627	-0.309172	0.859671	-	-	22.5	7	+
532	AP-5 complex subunit zeta-1	AP5Z1	521.593	491.03	501.443	290.194	457.354	518.402	-0.300139	0.577704	-	-	10.8	7	+
533	Heat shock 70 kDa protein 12A	HSPA12A	28579.6	35139	32757.5	34146.8	28645.6	24905.3	-0.144457	0.48955	-	-	34.4	20	-
537	CBP80/20-dependent translation initiation factor	CTIF	1960.33	2427	1862.33	1714.15	1801.85	1685.47	-0.255753	0.929413	-	-	14.4	8	-
538	Inositol hexakisphosphate and diphosphoinositol-pentakisphosphate kinase 2	PPIP5K2	67680.4	60605	54031.7	55464	78974.6	74679.8	0.187226	0.599861	-	-	19.2	26	-
539	Mitogen-activated protein kinase kinase kinase 7	MAP3K7	18117.7	18353	16755.6	19192.7	20545.4	19232.3	0.148281	0.888704	-	-	37.7	21	-
541	LYR motif-containing protein 1	LYRM1	19476.3	21555	23691.2	20012.3	21155	18836.4	-0.106227	0.471959	-	-	39.3	6	-
543	Receptor-interacting serine/threonine-protein kinase 2	RIPK2	18072.6	24300	22398.3	20057	16207.5	15931.7	-0.308494	1.1814	-	-	29.4	12	-
545	Heterogeneous nuclear ribonucleoprotein R	HNRNPR	72798.1	69789	60058.9	64565.9	73727.6	70111.3	0.0431151	0.166022	-	-	2.8	31	-
547	U4/U6 small nuclear ribonucleoprotein Prp3	PRPF3	74991.9	77061	69190.4	77831.9	92675.7	80955.6	0.182125	1.03148	-	-	47.7	29	-
548	Thioredoxin-like protein 1	TXNL1	193493	205060	221326	201113	196748	194280	-0.0640048	0.366697	-	-	59.5	19	-
549	Tumor protein D54	TPD52L2	207390	193870	213214	190543	199090	196987	-0.0660344	0.411525	-	-	81.6	17	-
550	ER membrane protein complex subunit 8	EMC8	28310.8	27788	28456.2	32666.2	29806.7	26010.5	0.0593223	0.236708	-	-	49.5	9	-
551	ERI1 exoribonuclease 3	ERI3	10454.1	8397	7776.37	7477.48	9423.99	9607.15	-0.00399148	0.00889456	-	-	22.7	3	-
552	52 kDa repressor of the inhibitor of the protein kinase	PRKRIR	3763.63	4483	3949.12	4653.88	3833.51	3992.22	0.0320561	0.0919987	-	-	12.1	8	-
553	Synaptojanin-1	SYNJ1	12904.7	13120	11598.8	11893.9	13763.7	13203.2	0.0461116	0.177886	-	-	11.3	15	-
554	Acidic fibroblast growth factor intracellular-binding protein	FIBP	3813.79	4524.7	4079.3	4207.99	4117.85	3282.76	-0.102479	0.315808	-	-	24.6	8	-
555	Eukaryotic translation initiation factor 4 gamma 3	EIF4G3	14486.3	19167	19396.2	18423.1	13845.9	12451.1	-0.253944	0.719197	-	-	21.9	43	-
556	Peptidyl-prolyl cis-trans isomerase H	PPIH	114713	55056	44700.8	50085.5	120385	127121	0.480314	0.51057	-	-	33.3	9	-
558	Serine protease HTRA2, mitochondrial	HTRA2	19620.9	20404	21671.4	19667.4	22055.2	23452.9	0.0765498	0.333922	-	-	15.3	6	-
560	Aflatoxin B1 aldehyde reductase member 2	AKR7A2	95808.5	71274	64480.3	58104.9	81740.2	90695.4	-0.0105514	0.0180365	-	-	37.9	13	-
561	Band 4.1-like protein 2	EPB41L2	157412	178950	174761	182230	166813	157855	-0.0123007	0.0490517	-	-	44.6	50	-
562	Trans-Golgi network integral membrane protein 2	TGOLN2	65540.9	81568	97018.1	109412	70473.9	70262.7	0.0209667	0.0354288	-	-	34.1	17	-
563	DNA repair protein RAD51 homolog 3	RAD51C	5692.92	7273.5	7701.76	6521.31	6494.9	5673.26	-0.136121	0.439443	-	-	18.9	5	-
565	Beta-1,4-glucuronyltransferase 1	B4GAT1	4535.28	4396	4830.08	5038.88	3898.58	3925.41	-0.106844	0.346931	-	-	10.6	4	-
566	Mediator of RNA polymerase II transcription subunit 7	MED7	623.884	648.47	822.669	761.405	700.976	778.064	0.10643	0.24963	-	-	24.5	3	+
567	WAS/WASL-interacting protein family member 1	WIPF1	28524.6	21215	25219	23497.2	21850.5	26989.7	-0.046414	0.131042	-	-	18.1	8	-
571	DNA repair protein XRCC3	XRCC3	2037.85	2528.8	2843.19	2626.68	2470.1	2392.38	0.027747	0.0655407	-	-	17.3	5	-
572	Epsilon-sarcoglycan	SGCE	4401.46	4925.1	4517.86	4440.57	3942.02	3991.84	-0.162347	0.739457	-	-	8.7	3	-
573	Carbonic anhydrase 12	CA12	36867.4	49494	55614.5	55276.7	43347	41157.1	-0.0137726	0.027186	-	-	35.9	9	-
575	Density-regulated protein	DENR	164021	174660	213559	190011	181481	166995	-0.0291223	0.0953635	-	-	36.4	7	-
576	Exportin-T	XPOT	19729.6	17711	15174.1	17581.1	18019.4	18395.5	0.0454387	0.155751	-	-	17.3	15	-
577	2-deoxynucleoside 5-phosphate N-hydrolase 1	DNPH1	13438	13459	13740.7	12525.1	14437.7	14882.7	0.0383153	0.149662	-	-	44.8	7	-
578	Mitochondrial import inner membrane translocase subunit TIM44	TIMM44	81770.9	82971	83007.8	83827.8	103491	93724.6	0.176618	1.00775	-	-	40.7	21	-
579	Trafficking protein particle complex subunit 3	TRAPPC3	28789.8	31230	36758.7	35663.6	38134.9	37315.9	0.206259	1.02987	-	-	47	7	-
580	Charged multivesicular body protein 2a	CHMP2A	88768.5	97161	118564	99759	89958.3	88048.7	-0.124006	0.480241	-	-	39.2	12	-
581	Cytoplasmic protein NCK2	NCK2	29920.6	31481	38100	32601.2	37243.7	32847.1	0.0507589	0.171233	-	-	26.8	10	-
582	Tetraspanin-6	TSPAN6	24687.9	24753	27343.5	27514.3	19465.6	24967.5	-0.107147	0.34016	-	-	22.9	5	-
583	Pleiotropic regulator 1	PLRG1	20541.5	20578	21813.2	20511.5	22954.4	19808.1	0.00548285	0.0202703	-	-	43.8	19	-
584	Protein regulator of cytokinesis 1	PRC1	11613.8	11709	12273.5	13278.7	13695.8	11499.6	0.108473	0.498763	-	-	37.7	26	-
585	Regulator of G-protein signaling 10	RGS10	18765.3	21722	26713.7	27523.9	26908	25928.7	0.272823	1.11926	-	-	47.9	8	-
586	BUB3-interacting and GLEBS motif-containing protein ZNF207	ZNF207	59080	69054	60502.2	63742.1	74439.1	62412.3	0.087585	0.369391	-	-	14.9	7	-
587	NADH dehydrogenase [ubiquinone] 1 beta subcomplex subunit 5, mitochondrial	NDUFB5	25389	25354	21915.4	23358.8	22653.2	22254	-0.0868746	0.419406	-	-	27.5	7	-
588	NADH dehydrogenase [ubiquinone] 1 beta subcomplex subunit 3	NDUFB3	25934.3	23735	30814.5	28032.7	24514.2	21487.7	-0.120416	0.392414	-	-	43.9	5	-
590	NADH dehydrogenase [ubiquinone] 1 alpha subcomplex subunit 2	NDUFA2	6038.72	5935.3	7751.71	5536.4	7191.39	5713	-0.0962034	0.258664	-	-	50.5	6	-
591	ATPase ASNA1	ASNA1	45652.6	41251	46881.5	40419.4	49223.2	43241.5	-0.0124464	0.0424556	-	-	40.2	12	-
593	Mitotic checkpoint protein BUB3	BUB3	141512	141200	142990	139323	129172	125658	-0.112449	0.774656	-	-	40.8	14	-
594	Lipid phosphate phosphohydrolase 2	PPAP2C	7645.21	8825.7	9088.36	9245.6	7466.17	6403.87	-0.157403	0.47806	-	-	11.3	3	-
595	Alpha-actinin-4	ACTN4	1.22572e+06	1315000	1.31582e+06	1.36076e+06	1.16613e+06	1.07071e+06	-0.106645	0.525795	-	-	52.1	77	-
596	Maleylacetoacetate isomerase	GSTZ1	39095.8	47349	38835.9	37191	35301.3	37980.2	-0.175938	0.897731	-	-	30.1	11	-
597	Probable 18S rRNA (guanine-N(7))-methyltransferase	WBSCR22	20273.4	18196	18860.9	18954.2	18289.3	19181.3	-0.0217969	0.0928002	-	-	27.5	6	-
599	Glutamyl-tRNA(Gln) amidotransferase subunit C, mitochondrial	GATC	2193.89	2136	2593.57	2624.13	3160.16	2447.79	0.246658	0.859002	-	-	52.2	6	-
600	HIV Tat-specific factor 1	HTATSF1	120258	134530	145686	142793	128627	130982	0.00985484	0.0363898	-	-	38.9	29	-
602	Cytohesin-3	CYTH3	3320.57	3131.6	3440.3	3360.29	2449.27	3079.04	-0.165814	0.536877	-	-	4.5	7	-
603	5-AMP-activated protein kinase subunit beta-2	PRKAB2	6199.69	7029.2	6147.31	6494.27	5465.88	6300.09	-0.0868386	0.322603	-	-	15.1	5	-
604	AP-1 complex subunit gamma-1	AP1G1	22353	24976	24402.7	25445.1	21338.3	21378.2	-0.0770258	0.316662	-	-	23.7	18	-
605	Syntaxin-6	STX6	13967.8	13602	14263.2	14217.5	14619.1	12058.2	-0.0375588	0.138478	-	-	25.1	6	-
607	Synaptogyrin-2	SYNGR2	51824.9	53012	60140.7	53073.3	55577.7	50282.9	-0.0519149	0.23166	-	-	21	6	-
609	Small glutamine-rich tetratricopeptide repeat-containing protein alpha	SGTA	66553.8	65143	57406.8	64790.5	74068.1	75564.5	0.180997	0.971256	-	-	36.1	11	-
610	Lipoyl synthase, mitochondrial	LIAS	7070.3	6612.4	6959.16	5728.95	9209.47	8804.87	0.171277	0.42358	-	-	19.1	6	-
612	Mitochondrial carnitine/acylcarnitine carrier protein	SLC25A20	28997.2	24540	23086.9	25386.6	27817.9	27181.6	0.0748623	0.293242	-	-	28.9	10	-
613	Asparagine--tRNA ligase, cytoplasmic	NARS	180718	178640	178990	178430	174169	194287	0.0211199	0.106936	-	-	47.3	28	-
614	Unconventional myosin-Ib	MYO1B	48525	68858	43415.7	79651	45906.1	36780.5	-0.0364162	0.0441866	-	-	39.8	50	-
615	Sjoegren syndrome nuclear autoantigen 1	SSNA1	9154.08	10711	8228.09	9059.01	8326.96	10462.7	-0.0105577	0.026751	-	-	28.6	3	-
617	Cleavage and polyadenylation specificity factor subunit 5	NUDT21	77390.3	59233	68305.1	62736.2	69640	66020.4	-0.0394746	0.134868	-	-	42.7	11	-
618	LanC-like protein 1	LANCL1	115736	95688	98072	90332.5	88967.9	100975	-0.140163	0.686278	-	-	26.6	9	-
619	Striatin	STRN	26981.1	30143	24308.2	28583	26446.7	24037	-0.0405712	0.137377	-	-	35.9	28	-
620	U3 small nucleolar RNA-interacting protein 2	RRP9	17384.1	17801	16377.5	15784.4	18744.3	19056.8	0.0512728	0.195839	-	-	18.3	8	-
621	Protein SCO2 homolog, mitochondrial	SCO2	17351.6	17588	20751.6	18599.8	16801	16080.1	-0.111257	0.47023	-	-	37.6	7	-
623	A-kinase anchor protein 8	AKAP8	5326.96	5570.7	5271.97	5422.93	5307.22	4916.42	-0.048292	0.191603	-	-	25.4	15	-
624	Putative GTP-binding protein 6	GTPBP6	3029.23	3289.2	2855.46	3350.28	2757.75	2724.84	-0.0588236	0.173574	-	-	31.2	13	-
625	Isocitrate dehydrogenase [NAD] subunit beta, mitochondrial	IDH3B	71133.3	73109	70189.4	67807.1	65716.8	67121.8	-0.0957828	0.656692	-	-	45.2	15	-
626	Nardilysin	NRD1	135368	121880	116150	111243	130048	133059	0.00216446	0.00726322	-	-	29.3	34	-
629	EGF-like repeat and discoidin I-like domain-containing protein 3	EDIL3	14882.7	3062.6	3237.05	3307.6	2835.33	13029.2	-0.0906729	0.0425598	-	-	7	4	-
631	Putative adenosylhomocysteinase 2	AHCYL1	151444	151260	151422	150425	123460	143661	-0.126209	0.690773	-	-	19.8	22	-
632	Kinesin-like protein KIF1C	KIF1C	10164.2	11446	10353.7	11308.5	9750.25	10396.7	-0.0238183	0.0847358	-	-	24.5	25	-
635	NADH dehydrogenase [ubiquinone] iron-sulfur protein 5	NDUFS5	18725.1	20064	16380	20474.2	19575.6	19176.8	0.106903	0.485128	-	-	58.5	7	-
636	Retinal rod rhodopsin-sensitive cGMP 3,5-cyclic phosphodiesterase subunit delta	PDE6D	18214.3	19516	26089	19678	16069	15099.4	-0.319273	1.06113	-	-	33.3	4	-
639	Double-strand-break repair protein rad21 homolog	RAD21	32000.1	28033	24189.4	28811.9	33186.4	30270.1	0.138524	0.541189	-	-	38.5	19	-
640	Aldo-keto reductase family 1 member B10	AKR1B10	1.13902e+06	1649100	1.5551e+06	1.40089e+06	1.04341e+06	962139	-0.351505	1.06542	-	-	46.8	35	-
642	Putative pre-mRNA-splicing factor ATP-dependent RNA helicase DHX16	DHX16	56715.5	60782	55760.1	62968.2	69384.3	62680	0.170206	1.11108	-	-	30.1	31	-
643	Sjoegren syndrome/scleroderma autoantigen 1	SSSCA1	2842.23	2798.7	2063.03	2769.85	3773.35	3552.69	0.392674	1.19649	-	-	28.1	4	-
645	Protein phosphatase 1 regulatory subunit 12B	PPP1R12B	1429.93	1147.3	1295.12	1333.94	1378.34	970.987	-0.0837124	0.177545	-	-	4.1	6	-
646	SH3 domain-binding protein 5	SH3BP5	20312.2	14422	18990	16744.5	18744.3	19090.6	0.0357138	0.0928113	-	-	18.5	8	-
648	Phosphoribosyl pyrophosphate synthase-associated protein 2	PRPSAP2	88613.3	97311	95942.5	83673.4	83156.1	78811.2	-0.197769	1.44595	-	-	64	23	-
649	SWI/SNF-related matrix-associated actin-dependent regulator of chromatin subfamily A member 5	SMARCA5	57104.9	49438	41964.4	49589.5	57607.7	59156	0.170805	0.639178	-	-	26.3	48	-
653	C-Jun-amino-terminal kinase-interacting protein 4	SPAG9	310111	351890	322925	316294	296843	294783	-0.116165	0.766093	-	-	2	53	-
654	C-Jun-amino-terminal kinase-interacting protein 4	SPAG9	5253.6	8251.5	8090.63	8013.42	5843.18	6104.55	-0.098386	0.189492	-	-	1.4	53	-
656	E3 ubiquitin-protein ligase MGRN1	MGRN1	6003.45	7211.6	7665.74	7323.89	6183.12	6936.52	-0.0264596	0.0742506	-	-	10.4	4	-
657	Signal-induced proliferation-associated 1-like protein 3	SIPA1L3	16194.8	22819	22556.7	22823.4	19014.2	18720.2	-0.012377	0.0274311	-	-	27.7	40	-
659	tRNA wybutosine-synthesizing protein 4	LCMT2	649.914	489.59	387.362	328.258	591.46	546.242	-0.0722842	0.0891608	-	-	18.7	9	+
662	Intron-binding protein aquarius	AQR	34307.5	36759	32716.7	36653.5	35417.5	33407.2	0.0239752	0.102456	-	-	20.4	31	-
663	Dynamin-like 120 kDa protein, mitochondrial;Dynamin-like 120 kDa protein, form S1	OPA1	82476.3	71469	58754.6	67426	75580.6	76734.2	0.0583976	0.174532	-	-	40	41	-
666	Kinesin-like protein KIF1B	KIF1B	102834	113860	108173	109104	99370.7	105654	-0.0483297	0.25075	-	-	12.7	44	-
669	Lysine-specific histone demethylase 1A	KDM1A	67993.6	71254	72038	69965.8	75110.4	78953.6	0.08318	0.474221	-	-	39.4	29	-
670	TBC1 domain family member 4	TBC1D4	3315.91	3437.2	2131.76	2346.74	2321.99	2009.01	-0.383394	1.02489	-	-	17.7	19	-
674	Putative nucleoside diphosphate kinase	NME2P1	18121.2	19087	23539.1	17823.8	19015.1	16325.3	-0.185755	0.761391	-	-	7.3	10	-
675	Fatty acid desaturase 1	FADS1	11082	8489.8	7215.42	7227.13	10527.9	11133.7	0.106494	0.201814	-	-	27.3	11	-
676	Periplakin	PPL	47299	41532	43073.3	42072.5	35550.7	42787.9	-0.13429	0.630891	-	-	25.7	41	-
677	Non-syndromic hearing impairment protein 5	DFNA5	28655.8	36800	33119.1	34830.1	26647.8	26578.8	-0.167188	0.561459	-	-	34.7	15	-
679	Neuropilin-2	NRP2	10998.7	13643	14921.1	14201.6	11721.2	9964.05	-0.144293	0.389012	-	-	19.5	15	-
680	Mannosyl-oligosaccharide 1,2-alpha-mannosidase IB	MAN1A2	1087.1	1060.7	886.799	1136.59	1086.22	1004.73	0.0928848	0.248105	-	-	11.5	7	+
681	Long-chain-fatty-acid--CoA ligase 4	ACSL4	37557.3	17409	13690.9	20807.4	18992.8	39600.5	0.26864	0.276698	-	-	32.2	22	-
682	Sorting nexin-3	SNX3	34971.3	39926	35173.3	36366.1	43644.6	43592.4	0.164832	0.785056	-	-	52.5	12	-
683	Syntaxin-10	STX10	12820.1	13142	13499.3	13101	11735.5	12035.7	-0.0991987	0.514259	-	-	30.5	7	-
684	Protein O-GlcNAcase	MGEA5	116794	115510	112017	116970	110553	112829	-0.0168976	0.0876923	-	-	26.1	25	-
686	Vinexin	SORBS3	49403.2	56567	58688.1	59419.4	47264.8	49608.1	-0.0784535	0.285445	-	-	26.5	16	-
687	Heterogeneous nuclear ribonucleoprotein Q	SYNCRIP	384871	370670	325672	355699	409049	405055	0.114374	0.587775	-	-	7.7	33	-
688	Heterogeneous nuclear ribonucleoprotein Q	SYNCRIP	656.714	586.27	836.044	705.012	967.338	557.669	0.0802226	0.121768	-	-	1.8	29	+
690	Pre-mRNA-processing factor 17	CDC40	4950.76	5148.2	4390.37	5393.02	5813.5	4975.73	0.159782	0.678481	-	-	24.5	13	-
691	Beta-1,4-galactosyltransferase 4;N-acetyllactosamine synthase;Lactotriaosylceramide beta-1,4-galactosyltransferase	B4GALT4	17241.6	24535	22621.9	26480.8	16888.6	18361	-0.0736023	0.142223	-	-	36.3	12	-
692	Ran-binding protein 6	RANBP6	2167.79	1876.6	1510.64	2064.88	1287.7	2144.34	-0.0360383	0.054506	-	-	9.4	11	-
693	Nuclear export mediator factor NEMF	NEMF	111574	126980	119630	115160	117427	113572	-0.0473921	0.249888	-	-	27.3	32	-
694	GDP-mannose 4,6 dehydratase	GMDS	36022.4	28200	28898.2	25663.3	32421.3	35568.9	0.00389822	0.008792	-	-	40.4	13	-
695	Glycylpeptide N-tetradecanoyltransferase 2	NMT2	8202.48	10737	9510.83	10798.6	9457.07	9041.8	0.0468749	0.137395	-	-	15.1	12	-
696	Cyclin-T1	CCNT1	9985.05	12318	9653.14	15329.9	11901.8	12170	0.301055	1.15664	-	-	23.3	14	-
697	Mitotic checkpoint serine/threonine-protein kinase BUB1 beta	BUB1B	8587.64	8993.7	8116.57	8532.33	7973.08	8176.54	-0.0574932	0.25161	-	-	24	25	-
698	Procollagen-lysine,2-oxoglutarate 5-dioxygenase 3	PLOD3	93720.5	75615	77615.5	70834.3	80901.7	90245.6	-0.0296357	0.0882955	-	-	29	22	-
699	Eukaryotic translation initiation factor 4E type 2	EIF4E2	7595.13	8552.6	9872.1	9973.77	8344.39	8402.22	0.0416408	0.118626	-	-	50	9	-
701	Protein diaphanous homolog 1	DIAPH1	121894	103530	73016.5	103662	148381	134199	0.387864	1.01338	-	-	36.7	50	-
703	Exocyst complex component 3	EXOC3	1362.85	1526.4	1624.85	1334.47	1738.12	1472.38	0.00495892	0.0107931	-	-	23.6	16	-
706	Perilipin-3	PLIN3	208681	232760	248856	237888	214044	217943	-0.0411013	0.180069	-	-	0	22	-
707	Perilipin-3	PLIN3	1292.17	1601.7	1438.2	1206.95	1465.31	1475.08	-0.063434	0.157677	-	-	4.4	12	-
709	Cell cycle checkpoint protein RAD1	RAD1	17631	20685	21478.5	25048.1	20402.4	21343.7	0.15922	0.655622	-	-	14.2	4	-
710	Protein arginine N-methyltransferase 3	PRMT3	15828.6	19136	15154.9	19203.3	17537.6	15625	0.0656827	0.21039	-	-	36.9	19	-
712	Importin subunit alpha-7	KPNA6	66253.3	63319	60291.4	64213.6	65607.7	66683.2	0.0504948	0.275549	-	-	17	20	-
713	UDP-glucose 6-dehydrogenase	UGDH	533937	721600	707592	638219	489801	479458	-0.287712	1.01348	-	-	75.3	39	-
715	Catenin delta-1	CTNND1	24594	24676	15677.4	24004.9	19708.8	20918.6	0.0189493	0.03553	-	-	49.8	42	-
718	Sorting nexin-2	SNX2	6544.78	9627.8	7010.51	12046.1	7731.56	8043.07	0.253977	0.573508	-	-	1.9	23	-
719	Sorting nexin-2	SNX2	103617	114310	112551	116193	112957	103764	0.0102705	0.043711	-	-	2	23	-
720	Dolichol-phosphate mannosyltransferase subunit 1	DPM1	13435.9	11863	9101.13	11373.4	10809.5	12520.9	0.0285375	0.0671327	-	-	35.4	11	-
721	General vesicular transport factor p115	USO1	91554.9	95150	65760.4	98375.3	107755	84982	0.217693	0.683065	-	-	42.7	36	-
724	Target of Myb protein 1	TOM1	36556.4	31788	35354.7	31381.4	33570.8	38231.4	-0.00954387	0.0314173	-	-	31.9	12	-
725	6-phosphofructo-2-kinase/fructose-2,6-bisphosphatase 2;6-phosphofructo-2-kinase;Fructose-2,6-bisphosphatase	PFKFB2	34558.6	27456	26321.5	24521.2	35819.8	35919.8	0.112384	0.265798	-	-	25.7	18	-
726	Coiled-coil domain-containing protein 22	CCDC22	59517.4	66401	56903.5	58057	55688.5	55779.6	-0.106148	0.588594	-	-	46.1	25	-
727	Polyglutamine-binding protein 1	PQBP1	76226.4	77619	81785.3	82010.8	78725.2	77469	0.0159058	0.0771794	-	-	44.7	11	-
728	Mitochondrial import inner membrane translocase subunit Tim17-B	TIMM17B	3631.02	4448.7	4277.95	3930.29	4780.38	4758.29	0.123841	0.411729	-	-	29.7	4	-
729	PRA1 family protein 2	PRAF2	26828.1	27856	33124.2	29093.9	26122.2	29373.3	-0.0497045	0.180097	-	-	26.4	4	-
730	H/ACA ribonucleoprotein complex subunit 4	DKC1	48625.9	46963	45615.5	47922.6	50613.2	51848.5	0.0905818	0.547673	-	-	38.9	22	-
731	Eukaryotic translation initiation factor 5B	EIF5B	266948	307240	268057	315443	274934	292331	0.0685349	0.331846	-	-	44.3	64	-
733	Endothelial differentiation-related factor 1	EDF1	180909	146230	188303	167232	161896	153333	-0.0876546	0.354376	-	-	68.2	13	-
734	DNA/RNA-binding protein KIN17	KIN	12561.2	13914	10898.3	14599.7	14890	14849	0.253674	1.28446	-	-	32.3	14	-
736	DnaJ homolog subfamily A member 2	DNAJA2	45161.6	49565	43305.8	51681.1	45273.3	44109.1	0.0301298	0.115352	-	-	27.7	15	-
737	Bromodomain-containing protein 4	BRD4	36313	36338	38470.5	38173.5	43155.7	37293.4	0.0917751	0.471478	-	-	14.9	23	-
741	Cathepsin L2	CTSV	1026.93	1181.1	1022.39	875.469	784.186	717.631	-0.443905	1.61368	-	-	6.3	3	+
742	Checkpoint protein HUS1	HUS1	7439.94	7898.3	8917.43	7347.73	8863.36	7881.87	-0.0099235	0.0290362	-	-	17.8	6	-
744	Protein phosphatase 1 regulatory subunit 11	PPP1R11	8682.87	8757	9268.87	8340.31	9286.34	8703.64	-0.0213905	0.082535	-	-	41.3	4	-
746	Nibrin	NBN	18979.7	21665	19280	22514.7	20291.6	20701.9	0.0848623	0.397995	-	-	38.6	28	-
747	Dystrobrevin beta;Dystrobrevin alpha	DTNB;DTNA	3409.45	4053.3	4347.44	3951.36	3303.54	2962.3	-0.211908	0.685675	-	-	12.7	7	-
748	mRNA-capping enzyme;Polynucleotide 5-triphosphatase;mRNA guanylyltransferase	RNGTT	11086.9	14350	11635.9	14929.6	16099.4	15475.1	0.335544	1.6388	-	-	32.5	17	-
749	ATP-binding cassette sub-family B member 7, mitochondrial	ABCB7	14800.9	20298	23049.9	16163.3	22425.2	16978.4	-0.0567439	0.11103	-	-	14.7	11	-
750	SLIT-ROBO Rho GTPase-activating protein 2;SLIT-ROBO Rho GTPase-activating protein 2B;SLIT-ROBO Rho GTPase-activating protein 2C	SRGAP2;SRGAP2B;SRGAP2C	26114.9	29389	28522.6	28420.2	28020.8	27966.7	0.00828826	0.0342309	-	-	25.1	23	-
751	Immunoglobulin superfamily member 3	IGSF3	47323	52732	57284.2	52586.9	49220.6	46225	-0.0855734	0.378166	-	-	20.1	21	-
752	Glycosaminoglycan xylosylkinase	FAM20B	18049.3	20017	18456	19706.8	19918.8	18232.8	0.0340359	0.145633	-	-	29.1	10	-
753	DENN domain-containing protein 4B	DENND4B	1011.13	1124.5	910.612	933.363	905.572	1155.66	-0.0280103	0.0589445	-	-	3.3	4	+
754	EF-hand calcium-binding domain-containing protein 14	EFCAB14	4874.37	5636.5	6358.61	4835.69	6332.21	4964.41	-0.0668915	0.172242	-	-	11.5	5	-
756	WD repeat-containing protein 1	WDR1	203891	235760	197680	220602	168663	192803	-0.135189	0.542664	-	-	55.9	33	-
757	Slit homolog 3 protein	SLIT3	7284.75	4575.3	6290.39	4112.2	6815.79	7527.96	0.00305172	0.00396097	-	-	4.3	5	-
760	NEDD4-binding protein 1	N4BP1	9392.51	10433	9444.01	9683.93	9188.02	9633.39	-0.0368676	0.151673	-	-	18.8	14	-
761	Rho-associated protein kinase 2	ROCK2	450332	478210	453881	456085	375360	382216	-0.192994	1.16445	-	-	43.5	83	-
763	CLIP-associating protein 2	CLASP2	18021.1	20258	15728.5	21698.3	22776.5	21340	0.292377	1.50183	-	-	5.8	48	-
764	Pentatricopeptide repeat-containing protein 1, mitochondrial	PTCD1	2986.7	4190.9	3971.61	4356.37	4527.06	3674.83	0.181282	0.525198	-	-	20.7	12	-
765	Copine-3	CPNE3	162963	204000	202854	201070	180408	169941	-0.0431844	0.146765	-	-	39.5	24	-
766	Autophagy-related protein 13	ATG13	2943.81	2970.3	3085.28	2834.46	3192.61	2833.71	-0.0243977	0.0779698	-	-	14	7	-
767	Huntingtin-interacting protein 1-related protein	HIP1R	9788.24	8534.4	8019.48	8453.56	9263.1	9427.2	0.0466785	0.163007	-	-	19.6	21	-
769	E3 ubiquitin-protein ligase BRE1B	RNF40	203545	192810	190577	187573	190732	192810	-0.0389061	0.232298	-	-	35.3	43	-
771	Zinc finger CCCH domain-containing protein 11A	ZC3H11A	1452.08	2140.5	2073.89	2211.98	1983.66	2195.18	0.193146	0.510342	-	-	30.6	22	-
772	Clustered mitochondria protein homolog	CLUH	175294	206530	187447	190532	161593	150897	-0.182218	0.86735	-	-	48.2	54	-
773	Cullin-associated NEDD8-dissociated protein 2	CAND2	3942.81	4767.6	5334.57	4232.9	7602.93	4186.04	0.141977	0.237305	-	-	1.5	6	-
774	TSC22 domain family protein 2	TSC22D2	3078.68	3313	3501.49	2918.12	3589.48	3021.08	-0.0581789	0.177698	-	-	4.5	4	-
776	Lysine-specific demethylase 4A	KDM4A	5077.67	5426.2	5698.52	5208.66	6005.51	5325.06	0.028433	0.0956548	-	-	11.5	9	-
778	Phosphatase and actin regulator 2	PHACTR2	13616.5	12677	13572.1	13263.8	12640.1	12790.8	-0.0425347	0.195848	-	-	15.5	7	-
780	CCR4-NOT transcription complex subunit 3	CNOT3	99018.1	97803	117310	109317	106164	93094.8	-0.0241533	0.0840143	-	-	19.9	19	-
781	Ankyrin repeat domain-containing protein 17	ANKRD17	6537.58	7018.6	6959.03	6145.46	7422.64	7372.45	0.0249239	0.0804103	-	-	12.9	40	-
783	DnaJ homolog subfamily B member 6	DNAJB6	5132.62	4902.3	5379.15	7219.89	4875.4	5498.56	0.172006	0.519044	-	-	26.1	10	-
784	Xylulose kinase	XYLB	16306.9	17709	17144	16837.1	17553.7	16736.2	-0.000426834	0.00169528	-	-	23.3	10	-
786	Ubiquinone biosynthesis protein COQ9, mitochondrial	COQ9	20749.6	22113	23544.2	20966	19620.3	18692.4	-0.1635	0.922724	-	-	32.1	8	-
787	Gamma-glutamylcyclotransferase	GGCT	159062	151090	190130	155225	165088	158222	-0.0574799	0.235947	-	-	50.5	11	-
788	NADH dehydrogenase [ubiquinone] iron-sulfur protein 7, mitochondrial	NDUFS7	17063.1	17488	13835.3	17223.5	14923	15203.6	-0.0264215	0.0794191	-	-	19.4	5	-
790	Reticulon-2	RTN2	3954.31	4193	3730.8	4247.16	5822.8	4557.27	0.288497	1.0896	-	-	17.1	3	-
791	NADH dehydrogenase [ubiquinone] iron-sulfur protein 2, mitochondrial	NDUFS2	26120.6	27976	25299.5	28752.3	27187.7	24797.3	0.0227761	0.0893268	-	-	35.9	16	-
792	Zinc finger protein ZPR1	ZPR1	71563.6	62937	54509.5	57418.3	90405.3	77236.6	0.235854	0.658884	-	-	48.8	17	-
794	Protein NipSnap homolog 2	GBAS	76677.8	77652	81872.1	83073.1	69429	72815	-0.0716831	0.339201	-	-	28.3	11	-
796	Hyaluronan mediated motility receptor	HMMR	18527.5	16377	15535.6	15569.4	23080.4	22056.8	0.249893	0.789604	-	-	43.6	33	-
798	Programmed cell death protein 6	PDCD6	120597	71875	74225	70263.8	82439.2	101920	-0.0413458	0.0678401	-	-	4.7	9	-
799	Programmed cell death protein 6	PDCD6	11417	4466.6	5388.09	4463.03	6631.84	7996.58	-0.0717504	0.0717253	-	-	3.7	9	-
800	Tubulin-specific chaperone A	TBCA	134197	133950	199008	226457	219568	199656	0.490849	1.82051	-	-	63.9	15	-
801	V-type proton ATPase subunit G 1	ATP6V1G1	14840.4	14419	17901.5	14269.7	17716.4	14727.5	-0.0136776	0.0372737	-	-	38.1	5	-
802	Vacuolar protein sorting-associated protein 4B	VPS4B	68806.2	72083	78834.2	74735.5	67498.3	70453.9	-0.045899	0.212761	-	-	32.7	20	-
803	Mannose-P-dolichol utilization defect 1 protein	MPDU1	7420.89	7425	8654.39	7901.12	7610.53	7222.04	-0.0449849	0.164774	-	-	10.8	4	-
804	Ectonucleoside triphosphate diphosphohydrolase 6	ENTPD6	4985.82	6309.8	5280.02	5867.54	5080.72	4699.65	-0.0818757	0.245462	-	-	22.5	8	-
805	Ectonucleoside triphosphate diphosphohydrolase 5	ENTPD5	2487.76	2435.2	2513.98	1965.04	1978.39	2324.67	-0.250986	1.0856	-	-	7	3	-
806	Zinc finger protein 217	ZNF217	22785.4	29335	28488.1	30440.4	23818.8	25749.5	-0.00948662	0.0240546	-	-	22.9	21	-
807	Breast carcinoma-amplified sequence 1	BCAS1	21861.3	27245	36389.5	32937.6	27652.5	20857.1	-0.0634019	0.106766	-	-	11.1	6	-
808	Core histone macro-H2A.1	H2AFY	21922	24252	21403.2	26523.4	23326.2	21336.2	0.0714058	0.274357	-	-	29.3	13	-
810	Filamin-B	FLNB	2.29942e+06	2750600	2.72873e+06	2.79933e+06	2.2141e+06	2.15627e+06	-0.122969	0.479084	-	-	60.3	175	-
812	Vesicle-associated membrane protein 4	VAMP4	12056.1	9314.3	10383.5	8767.89	14681.7	13833	0.203619	0.454434	-	-	32.1	3	-
813	NADH dehydrogenase [ubiquinone] iron-sulfur protein 6, mitochondrial	NDUFS6	21105.8	21039	20497.4	21912.3	20587.4	24023.5	0.0839338	0.414854	-	-	41.1	6	-
814	Peroxisomal membrane protein PEX14	PEX14	38329.8	31151	33175.3	41357.2	43388.1	42470.7	0.314685	1.86315	-	-	30.8	9	-
815	Tripartite motif-containing protein 3	TRIM3	1831.31	2636.3	1761.67	2149.93	1829.56	1700.69	-0.115476	0.24957	-	-	19.6	13	-
817	Tubby-related protein 3	TULP3	504.882	536.39	441.413	281.722	389.519	593.329	-0.292187	0.468017	-	-	7	3	+
818	Citrate synthase, mitochondrial	CS	284576	308730	273346	265627	288324	272491	-0.0675261	0.388791	-	-	35.2	18	-
819	Sperm-associated antigen 7	SPAG7	121161	136140	165627	166370	134535	136665	0.0543571	0.154329	-	-	50.7	15	-
820	39S ribosomal protein L33, mitochondrial	MRPL33	12145	11162	9808.74	10611.6	9344.44	10451.4	-0.11986	0.486975	-	-	41.5	3	-
821	Vesicle-trafficking protein SEC22b	SEC22B	137230	87567	81554	91637.5	88056.2	127653	0.0239496	0.0378807	-	-	64.2	15	-
823	Pre-mRNA-processing factor 40 homolog A	PRPF40A	28722.1	24110	19836.9	24313.6	33227.6	33765.6	0.329905	1.00619	-	-	26.6	31	-
824	Transforming acidic coiled-coil-containing protein 1	TACC1	118389	137340	148943	139312	128716	113857	-0.082104	0.305294	-	-	36.3	30	-
825	Nucleoside diphosphate kinase 6	NME6	4416.28	3856.5	4565.77	4344.99	5758.62	4306.98	0.156924	0.489293	-	-	19.9	4	-
829	Metaxin-2	MTX2	3785.5	4738.1	3760.56	4589.59	3497.51	4425.83	0.0249657	0.0575759	-	-	12.3	4	-
830	Vacuolar protein sorting-associated protein 26A	VPS26A	50072	55908	58874.7	57364	50655.2	51820.7	-0.0434397	0.178367	-	-	50.8	16	-
831	NADH dehydrogenase [ubiquinone] 1 beta subcomplex subunit 1	NDUFB1	9743.8	8741.7	9417.82	8026.73	8475.52	8108.3	-0.180093	1.02704	-	-	36.2	4	-
832	Mitochondrial-processing peptidase subunit beta	PMPCB	60615	49527	41737.1	39952.2	56751.3	63513.8	0.0669263	0.128168	-	-	30.3	15	-
833	Histone deacetylase complex subunit SAP30	SAP30	13560.1	15414	12601	16094.1	16331.8	15238.1	0.201587	1.04708	-	-	24.1	6	-
834	Mediator of RNA polymerase II transcription subunit 24	MED24	1622.79	1649.9	1106.72	1595.04	1674.12	1217.45	0.0445681	0.0766425	-	-	18.8	14	-
835	Katanin p60 ATPase-containing subunit A1	KATNA1	8543.9	9103.2	9645.86	8876.67	10504.7	9409.2	0.0752908	0.301114	-	-	21	12	-
838	PC4 and SFRS1-interacting protein	PSIP1	116837	126230	116663	114830	108515	111397	-0.103263	0.689106	-	-	9.6	17	-
839	Erlin-1	ERLIN1	21444.4	17212	16498.9	18989.4	14409.1	13528.6	-0.239401	0.761321	-	-	26.1	16	-
842	NADH dehydrogenase [ubiquinone] iron-sulfur protein 3, mitochondrial	NDUFS3	66368.3	56766	59499.4	57629.1	55528.5	60367.6	-0.0715312	0.348446	-	-	56.1	17	-
843	Serine/arginine-rich splicing factor 10	SRSF10	15562	15312	13943.9	15756.7	15628.3	16115.4	0.0854143	0.439928	-	-	36.4	7	-
844	Geminin	GMNN	22759.3	15996	16966.4	16143.1	24852.1	23482.1	0.202999	0.473092	-	-	25.8	6	-
845	Ceroid-lipofuscinosis neuronal protein 5	CLN5	18453.5	14257	18862.2	14383.6	14628.1	15908.4	-0.189369	0.749984	-	-	12	5	-
847	Enoyl-CoA delta isomerase 2, mitochondrial	ECI2	124229	116520	126254	117417	136824	123454	0.0393404	0.181294	-	-	46	15	-
849	Transcriptional adapter 3	TADA3	8049.41	7064	7960.2	6789.86	9709.14	8283.01	0.0902357	0.256333	-	-	14.4	5	-
851	Polycomb protein EED	EED	32626.5	37862	34643.1	39069.7	33464.4	37730.5	0.0683492	0.29004	-	-	33.2	12	-
852	Barrier-to-autointegration factor;Barrier-to-autointegration factor, N-terminally processed	BANF1	21281.5	12971	14351.4	14097.3	24650.1	24288.9	0.363742	0.692802	-	-	44.9	5	-
853	Splicing factor 3B subunit 1	SF3B1	235613	220990	203965	215631	208011	216676	-0.0426522	0.220005	-	-	45.1	56	-
854	Cold shock domain-containing protein E1	CSDE1	156036	197590	195431	213322	206795	194482	0.16994	0.816306	-	-	53.1	47	-
855	WW domain-binding protein 4	WBP4	28238.9	31584	35239.7	34714.1	28013.7	30740.9	-0.0240888	0.0728671	-	-	25.1	6	-
856	Interferon-inducible double-stranded RNA-dependent protein kinase activator A	PRKRA	24785.9	29797	23135.4	28498.9	26739	26851	0.0866786	0.336354	-	-	36.7	11	-
857	Low-density lipoprotein receptor-related protein 6	LRP6	5282.02	6172.1	6983.05	6263.08	5224.09	5134.98	-0.146099	0.476789	-	-	10.6	23	-
859	Mediator of RNA polymerase II transcription subunit 6	MED6	22005.2	21920	23744.8	23931.5	22407.4	20827.1	-0.01212	0.0464886	-	-	22.9	6	-
860	E3 ubiquitin-protein ligase MYCBP2	MYCBP2	4239.78	4572.7	5531.94	4191.07	4516.6	4362.54	-0.125699	0.444281	-	-	8	33	-
861	Nucleoplasmin-3	NPM3	13513.5	13808	13664.1	13477.8	12117.2	12619.8	-0.102322	0.552375	-	-	52.8	6	-
862	Acyl-protein thioesterase 1	LYPLA1	37816.2	38474	31707.4	38229.9	42869.7	37540.8	0.13847	0.630432	-	-	33.6	6	-
863	GTPase Era, mitochondrial	ERAL1	14632.3	15724	11974.5	15220.2	16534.7	16273.6	0.190644	0.814905	-	-	36.6	13	-
865	U5 small nuclear ribonucleoprotein 200 kDa helicase	SNRNP200	167034	172880	152265	175641	159894	142349	-0.0457708	0.181655	-	-	40.4	91	-
866	Mitochondrial tRNA-specific 2-thiouridylase 1	TRMU	21255.4	24045	21553.9	21701.5	24296.1	22961	0.0453981	0.192957	-	-	25.9	10	-
867	TIP41-like protein	TIPRL	57701	58718	56244.3	56791.4	64683.5	60958.5	0.0775971	0.427441	-	-	40.4	10	-
869	TOM1-like protein 1	TOM1L1	30384.7	38907	44889.9	38786.6	33786.2	30133.6	-0.142134	0.397124	-	-	36.1	8	-
871	Surfeit locus protein 6	SURF6	11754.9	9871.8	8640.85	8933.3	13492.9	12372.4	0.190897	0.487864	-	-	28	11	-
872	Protein phosphatase 1B	PPM1B	91625.4	108150	121776	128061	103822	98170.9	0.0377434	0.101072	-	-	30.7	16	-
874	Nuclear pore complex protein Nup155	NUP155	77376.2	75539	63179.8	73634.8	74764.5	78668.7	0.0766519	0.336136	-	-	28.2	34	-
875	Protein XRP2	RP2	54317.8	60671	68790.6	61547.2	54239.6	54584.5	-0.105038	0.435822	-	-	16.3	8	-
877	WD repeat and HMG-box DNA-binding protein 1	WDHD1	46144.3	50957	42985.2	51450.1	50477.3	44042.3	0.0594762	0.237847	-	-	36.6	40	-
878	Cartilage-associated protein	CRTAP	44297.5	35138	30700.8	33833.8	31607.9	45090.5	0.00434775	0.00836597	-	-	32.2	13	-
879	Calcium-binding mitochondrial carrier protein Aralar1	SLC25A12	14676.7	12181	10173.7	11743.8	10936.4	11620.4	-0.0951052	0.286251	-	-	24.8	20	-
880	Solute carrier family 22 member 3	SLC22A3	10230.5	11061	9924.48	9533.42	8108.68	8672.9	-0.248078	1.34131	-	-	5.6	3	-
883	Paralemmin-1	PALM	18727.9	16759	16550	15691.8	13825.4	16533	-0.178091	0.880737	-	-	22.7	8	-
884	Renin receptor	ATP6AP2	4608.36	4830.8	4412.85	5191.2	4411.03	4186.04	-0.0118182	0.0340875	-	-	26.1	6	-
885	Ribonuclease H2 subunit A	RNASEH2A	28123.2	33719	29981.5	34029.7	37260.7	37186.2	0.243272	1.40431	-	-	49.5	15	-
886	Cell division cycle protein 123 homolog	CDC123	28633.2	26323	24324.8	25101.3	26732.8	28862.7	0.026378	0.097673	-	-	25.6	9	-
887	Calpain-15	CAPN15	4768.91	4238.1	5045.47	4193.2	5168.4	4812.27	0.0108075	0.0294489	-	-	5.2	4	-
888	Breast cancer anti-estrogen resistance protein 3	BCAR3	1761.4	2186.9	1823.11	2032.09	2186.12	1673.17	0.0273029	0.0615754	-	-	15.6	11	-
889	Ribonuclease P protein subunit p20	POP7	12964.7	14171	13108.4	14176	14840.8	12865	0.0561519	0.237179	-	-	36.4	4	-
890	Ribonuclease P protein subunit p40	RPP40	29558	24890	27958	25316.3	24816.3	28086.6	-0.0737121	0.312768	-	-	16.8	6	-
891	Eukaryotic translation initiation factor 3 subunit G	EIF3G	84924.1	73113	88719.5	77854.2	94025.4	94317	0.108597	0.433894	-	-	52.5	22	-
892	Eukaryotic translation initiation factor 3 subunit J	EIF3J	142570	97302	137944	125549	139353	136298	0.105823	0.304843	-	-	10.9	18	-
893	Eukaryotic translation initiation factor 3 subunit J	EIF3J	471.184	483.41	600.18	450.231	605.976	528.937	0.026029	0.0456703	-	-	14.4	14	+
894	Carbonyl reductase [NADPH] 3	CBR3	25334.7	34507	29139.7	26245.5	21304.3	23533.9	-0.317677	1.30839	-	-	64.6	18	-
895	26S proteasome non-ATPase regulatory subunit 10	PSMD10	33434.9	42927	37217.3	44033.2	34553.2	41245.6	0.0774779	0.245604	-	-	38.9	8	-
896	Uroplakin-1b	UPK1B	6001.96	8521.9	8862.62	8701.68	6674.38	5961.04	-0.129617	0.277578	-	-	11.5	4	-
898	CAAX prenyl protease 1 homolog	ZMPSTE24	82031.9	79473	73174.9	72500.2	76775.7	76674.2	-0.0535415	0.279485	-	-	24.2	11	-
901	Isocitrate dehydrogenase [NADP] cytoplasmic	IDH1	334794	375960	361838	314591	277169	283761	-0.293426	2.10014	-	-	56	30	-
903	Protein SCO1 homolog, mitochondrial	SCO1	43059.5	41525	39832.3	38083	31528.3	37044.5	-0.226399	1.27849	-	-	16.3	6	-
904	Attractin	ATRN	11056.6	12693	12543	12568.7	10534.2	10508.4	-0.113118	0.457205	-	-	7.9	10	-
905	Putative hydrolase RBBP9	RBBP9	4826.75	6038	4652.89	6306.93	3534.78	3927.29	-0.210387	0.419882	-	-	39.3	5	-
906	Signal transducing adapter molecule 2	STAM2	49197.3	58640	57910.1	65812.4	50516.7	53494.3	0.0300742	0.0881548	-	-	23.4	17	-
911	Short-chain dehydrogenase/reductase 3	DHRS3	2891.19	3144	3567.53	3594.46	3093.39	3261.09	0.0537098	0.161311	-	-	24.5	6	-
912	PRA1 family protein 3	ARL6IP5	64388.2	65749	72282	66600	56132.8	60033.2	-0.149091	0.80231	-	-	32.4	7	-
914	Dysferlin	DYSF	4603.56	3673.5	5686	4082.39	2449.27	3190.99	-0.530517	1.31407	+	-	0.5	6	-
916	E3 SUMO-protein ligase PIAS2	PIAS2	1067.63	803.97	1125.28	831.678	962.601	1016.05	-0.0826134	0.17472	-	-	5.9	3	+
917	Pre-mRNA-splicing factor SPF27	BCAS2	8188.38	6867.8	5720.75	5591.11	6823.12	7890.11	-0.0320059	0.0656171	-	-	51.6	12	-
918	Dynactin subunit 3	DCTN3	105832	113270	127992	113702	112108	104822	-0.0665058	0.305699	-	-	50.5	10	-
919	DnaJ homolog subfamily C member 8	DNAJC8	182496	151750	186195	169190	198429	190381	0.10326	0.441389	-	-	42.7	16	-
922	ATP synthase subunit d, mitochondrial	ATP5H	128412	117290	128184	129519	102169	125456	-0.0725936	0.285352	-	-	64	14	-
925	Flotillin-1	FLOT1	67441.2	57952	47456.4	57309.7	61854.4	62733.3	0.0872651	0.279236	-	-	45.9	18	-
926	Triple functional domain protein	TRIO	16616.6	18766	15216.2	17530	14329.5	15727	-0.0880993	0.318439	-	-	21.6	55	-
927	ATP synthase subunit g, mitochondrial	ATP5L	56679.5	58754	55799.7	54859.4	57340.4	60389.4	0.0106047	0.0477232	-	-	55.3	8	-
928	Multiple PDZ domain protein	MPDZ	10336.3	13575	12094.9	14310.1	11761.4	11235	0.0520052	0.142242	-	-	23	41	-
930	Carboxypeptidase D	CPD	141935	180450	171798	180878	141016	146428	-0.0788261	0.25196	-	-	36.2	45	-
931	Glutaredoxin-3	GLRX3	211058	241210	227407	211406	204587	202160	-0.134992	0.924055	-	-	45.7	15	-
932	Ribosomal L1 domain-containing protein 1	RSL1D1	68474	67043	56452.5	75381.6	71709.2	75362.1	0.21751	1.25429	-	-	46.3	29	-
933	Wolframin	WFS1	2412.99	2350.5	1954.44	2649.36	2255.75	2046.57	0.0473046	0.116242	-	-	12.2	9	-
934	ATP-dependent Clp protease ATP-binding subunit clpX-like, mitochondrial	CLPX	36824.4	34993	35272.9	38663.1	38892.9	42066.6	0.15895	1.0656	-	-	39	26	-
936	Nebulette	NEBL	14997	16645	25252.3	21253.4	20710.8	18307	0.118101	0.257489	-	-	28.1	10	-
937	SEC14-like protein 2	SEC14L2	16246.3	26078	23320.7	22230.5	18207.1	16417.6	-0.190756	0.453356	-	-	18.1	6	-
939	Gamma-synuclein	SNCG	104203	35097	37392.3	37380.5	111867	122269	0.634192	0.549933	-	-	70.9	12	-
940	Probable cytosolic iron-sulfur protein assembly protein CIAO1	CIAO1	18890.1	20221	21114.4	20885.1	21865.7	18904.6	0.0327215	0.129261	-	-	27.1	8	-
941	DNA fragmentation factor subunit beta	DFFB	6520.72	5793.3	6471.15	5664.13	5937.66	6900.16	-0.0250206	0.0774345	-	-	14.8	4	-
942	AN1-type zinc finger protein 5	ZFAND5	9144.2	10209	12324.4	11553.3	11421.8	9615.4	0.0470737	0.128892	-	-	25.4	6	-
945	Signal recognition particle subunit SRP72	SRP72	99194.5	109040	89150	113063	105199	99333.1	0.0976993	0.450018	-	-	43.1	30	-
947	Decapping and exoribonuclease protein	DXO	11388.1	9353.9	8258.11	7994.9	9467.79	9811.09	-0.081438	0.227475	-	-	14.4	5	-
948	N(G),N(G)-dimethylarginine dimethylaminohydrolase 1	DDAH1	14825.6	13289	15161.3	15836.5	9857.52	13278.2	-0.175702	0.472727	-	-	30.9	8	-
949	ATP-dependent DNA helicase Q4	RECQL4	316.58	340.36	430.886	347.439	378.792	427.354	0.09222	0.1714	-	-	10	9	+
950	ATP-dependent DNA helicase Q5	RECQL5	21988.3	17887	17050.7	16120.7	17761.9	14505.6	-0.230389	0.943195	-	-	21.4	20	-
951	Unconventional prefoldin RPB5 interactor 1	URI1	33602.1	35949	43828.3	45009.2	37463.6	34663.1	0.0475814	0.131493	-	-	12	22	-
953	Galactosylgalactosylxylosylprotein 3-beta-glucuronosyltransferase 3	B3GAT3	9056.73	9983.1	8495.09	8409.71	8234.35	6849.02	-0.231833	1.03224	-	-	37.3	9	-
955	Metastasis-associated protein MTA2	MTA2	111976	99218	92762.8	94670	125427	125441	0.177116	0.659041	-	-	39.4	30	-
956	Ubiquitin carboxyl-terminal hydrolase 1	USP1	926.624	910.17	931.767	1101.04	1341.78	1243.54	0.408387	1.60822	-	-	18.5	14	+
957	Retinal dehydrogenase 2	ALDH1A2	54367.9	14704	13794.4	13419.2	148122	100945	1.39516	0.779052	-	-	34.9	21	-
958	Serine/threonine-protein kinase 10	STK10	32279.5	37594	35432.6	33968	27683.8	27939.7	-0.236888	1.15833	-	-	28.9	28	-
959	Glutamine--fructose-6-phosphate aminotransferase [isomerizing] 2	GFPT2	1410.82	1879.2	1237.57	1772.59	1423.66	1884.61	0.178521	0.403904	-	-	32	25	-
960	Tubulin polymerization-promoting protein	TPPP	6325.18	7334.9	8909.13	8333.49	6766.9	6091.35	-0.0889965	0.215034	-	-	17.4	4	-
961	Ubiquitin-like protein ATG12	ATG12	3885.46	3099.5	3928.68	3207.75	3614.51	3339.67	-0.0963651	0.304933	-	-	16.4	3	-
962	Kelch repeat and BTB domain-containing protein 11	KBTBD11	1370.54	1384.5	1393.36	1513.29	1302.8	1111.65	-0.0902215	0.235952	-	-	14.4	6	-
964	Mitochondrial import receptor subunit TOM70	TOMM70A	245708	260460	285163	289396	243193	254301	-0.00936775	0.0344008	-	-	62	31	-
966	Phospholipase DDHD2	DDHD2	12197.9	14771	14145.7	15008.4	13783.4	14303.9	0.0717794	0.290567	-	-	8.6	12	-
967	Phospholipase DDHD2	DDHD2	16874.1	17075	13720.3	16230.4	15387.8	16345.6	0.0154604	0.0492858	-	-	4.2	8	-
968	TOX high mobility group box family member 4	TOX4	14422.1	16391	14375.7	15726.9	14178.5	14467.3	-0.0250258	0.0940467	-	-	10.6	9	-
969	Protein-methionine sulfoxide oxidase MICAL2	MICAL2	1949.96	2558.4	2036.97	2370.9	2140.98	1860.47	-0.0352443	0.0797982	-	-	17.5	16	-
971	Protein transport protein Sec24D	SEC24D	38796.7	37430	31298.6	33082.3	31767	38834.2	-0.0517704	0.168526	-	-	18.9	18	-
972	STAGA complex 65 subunit gamma	SUPT7L	10813.9	13299	10928.1	14491.1	10552.9	12815.5	0.106153	0.312839	-	-	16.2	6	-
973	F-BAR and double SH3 domains protein 2	FCHSD2	12423.6	12897	14905.8	12883.8	13146	11644.3	-0.0920609	0.377965	-	-	9.9	7	-
974	E3 UFM1-protein ligase 1	UFL1	49439.2	48267	35413.5	49203.1	51545.5	49983	0.195013	0.729041	-	-	38.3	28	-
976	PHD finger protein 14	PHF14	9489.15	11080	12287.1	14423	10913.2	12092.7	0.186376	0.640391	-	-	4.3	9	-
977	PHD finger protein 14	PHF14	9235.91	9036.2	9648.8	11363.8	13892.4	10547.4	0.349365	1.65571	-	-	1.8	7	-
978	SAM and SH3 domain-containing protein 1	SASH1	606.489	538.85	564.372	622.146	1478.36	1134.97	0.833582	1.55917	+	-	5.9	8	+
980	UBX domain-containing protein 7	UBXN7	38951.2	37523	41117.5	36868.5	47656.3	44028.8	0.121436	0.509954	-	-	34.4	14	-
982	Proline synthase co-transcribed bacterial homolog protein	PROSC	29080.4	33725	36131.4	33692.3	33813	30742.4	-0.00563101	0.0182965	-	-	39.3	10	-
983	Erlin-2	ERLIN2	5750.34	5565	3567.02	4839.62	6001.75	5839.12	0.190426	0.432969	-	-	35.4	14	-
984	Pre-mRNA-processing factor 6	PRPF6	1128.16	796.89	1362.19	1279.33	1500.26	1240.99	0.319913	0.739843	-	-	40.4	38	-
985	Dickkopf-related protein 1	DKK1	3018.58	4031.6	4663.62	4126.03	3806.16	3501.4	-0.0152174	0.0303419	-	-	20.7	5	-
986	Pre-mRNA cleavage complex 2 protein Pcf11	PCF11	9082.13	11142	10035.4	10380.4	10718.3	10505.4	0.0676218	0.269196	-	-	25.3	33	-
989	Endonuclease domain-containing 1 protein	ENDOD1	23320.8	23706	26635.8	22291.2	21899.6	20679.4	-0.181553	1.07259	-	-	24.8	11	-
990	D-glucuronyl C5-epimerase	GLCE	2867.84	3323.6	2594.85	3365.5	2802.26	1997.98	-0.130801	0.264295	-	-	19.3	10	-
992	Glutaminase kidney isoform, mitochondrial	GLS	33500.5	47273	34742.8	50923.2	40983.6	47279.9	0.280895	0.991883	-	-	7	20	-
993	HAUS augmin-like complex subunit 5	HAUS5	6687.62	6633.5	6315.94	7477.59	7224.65	6939.07	0.139994	0.751269	-	-	19.1	12	-
995	F-box only protein 21	FBXO21	3337.57	3790.3	3776.53	4799.71	3308.01	3141.72	0.0207648	0.0410203	-	-	9.5	5	-
996	Lysine-specific demethylase 4B	KDM4B	142.817	156.91	225.401	244.435	89.8779	163.988	-0.162507	0.155852	-	-	4.1	3	+
998	Ubiquitin carboxyl-terminal hydrolase 19	USP19	41509.7	39171	35961.5	34782.2	40515.2	41667	0.00201003	0.00655486	-	-	28.1	26	-
999	WD repeat-containing protein 47	WDR47	4632.06	3967.5	3564.08	3967.65	3371.92	3992.67	-0.0980699	0.298065	-	-	8.4	6	-
1001	AP-2 complex subunit alpha-2	AP2A2	64094.1	64500	63316.5	62861.8	55748.4	47472.6	-0.217954	1.06177	-	-	22.8	29	-
1002	Protein transport protein Sec31A	SEC31A	92429.6	101510	73159.6	94286.8	91620.9	89615.7	0.0578443	0.184965	-	-	10.2	36	-
1004	Calsyntenin-1;Soluble Alc-alpha;CTF1-alpha	CLSTN1	2882.93	3077.8	3051.68	2742.71	2799.58	2983.67	-0.0803816	0.310882	-	-	3.8	3	-
1006	Protein HEXIM1	HEXIM1	90468.6	110040	124176	109029	98521.6	91535.2	-0.110095	0.376277	-	-	28.4	11	-
1007	Tight junction protein ZO-3	TJP3	175.477	269.38	276.322	369.292	112.278	224.512	-0.162883	0.141111	-	-	5.2	3	+
1009	G2/mitotic-specific cyclin-B2	CCNB2	1924.78	2046.8	1652.57	2080.21	2533.03	1691.54	0.151053	0.369336	-	-	21.9	8	-
1011	E3 ubiquitin-protein ligase UBR5	UBR5	3328.26	3313.5	2774.34	3483.44	4061.62	3647.46	0.251399	1.05388	-	-	25.7	65	-
1012	Arf-GAP domain and FG repeat-containing protein 2	AGFG2	18851.3	20244	19755.2	17070.2	19283.3	18426.3	-0.104599	0.55631	-	-	17	9	-
1013	Serine protease 23	PRSS23	2878.77	2948.6	3834.53	3254.8	2235.28	2576	-0.265457	0.729519	-	-	22.2	7	-
1014	Splicing factor, arginine/serine-rich 15	SCAF4	11781	14784	13782.9	17254.3	17233.7	16713.7	0.349947	1.91088	-	-	15.9	15	-
1015	NADH dehydrogenase [ubiquinone] 1 beta subcomplex subunit 6	NDUFB6	50099.5	49933	47658.2	49627.8	49053.4	50034.7	0.0103049	0.0491143	-	-	45.3	7	-
1016	Mitofusin-2	MFN2	12856.1	13464	12168	14465.5	13582.2	14545.3	0.146749	0.843864	-	-	18.2	21	-
1019	Snurportin-1	SNUPN	45636.4	46721	50633.5	48624	48942.6	51945.9	0.0651405	0.344822	-	-	21.7	10	-
1020	Ubiquitin conjugation factor E4 B	UBE4B	17942.1	14290	12691.9	14246.3	15739.1	15966.9	0.0459222	0.12555	-	-	23.9	23	-
1021	Zinc finger protein-like 1	ZFPL1	5347.35	5663.6	6313.25	5751.41	5972.79	5581.26	0.0013289	0.00417374	-	-	23.9	6	-
1022	Elongator complex protein 1	IKBKAP	54566.8	60127	53045.4	58426.3	56226.6	53352.5	0.00338787	0.013403	-	-	29.1	34	-
1024	Gamma-aminobutyric acid receptor-associated protein	GABARAP	31267.9	33698	39325.1	37785	28075.3	34580.6	-0.0585725	0.165909	-	-	15.4	6	-
1025	NADH dehydrogenase [ubiquinone] 1 alpha subcomplex subunit 3	NDUFA3	12901.9	15520	16608.7	16589.1	12371.1	13045.7	-0.104292	0.301277	-	-	50	4	-
1026	NADH dehydrogenase [ubiquinone] 1 beta subcomplex subunit 4	NDUFB4	6343.66	7382.8	5235.43	6391.56	5368.54	5481.77	-0.127485	0.375271	-	-	44.2	6	-
1029	Sciellin	SCEL	5062.36	5872.2	3802.34	5196.85	4210.63	6754.85	0.128999	0.244367	-	-	1.6	7	-
1030	NADH dehydrogenase [ubiquinone] 1 alpha subcomplex subunit 7	NDUFA7	19347.2	22680	23641.3	22481.7	19468.3	20428.2	-0.0714709	0.272439	-	-	64.6	7	-
1031	Reticulon-3	RTN3	30602	26871	26790.4	29522.9	33182	33539.2	0.19223	1.06168	-	-	16.5	12	-
1032	LETM1 and EF-hand domain-containing protein 1, mitochondrial	LETM1	187674	192530	220560	200729	210818	196784	0.0211274	0.0906328	-	-	43	35	-
1034	Starch-binding domain-containing protein 1	STBD1	9148.44	9638.9	8434.92	7775.1	8556.68	9366.46	-0.0851172	0.332873	-	-	22.1	6	-
1035	Zinc finger Ran-binding domain-containing protein 2	ZRANB2	108788	75593	83836.9	98544.5	109668	124084	0.319935	1.17857	-	-	37.8	15	-
1036	Sorting nexin-4	SNX4	9916.63	10834	10195.1	11717.2	11148.3	10390.7	0.103127	0.504886	-	-	42.4	20	-
1037	ZW10 interactor	ZWINT	1200.25	981.75	791.996	852.988	912.634	1180.41	-0.00744727	0.0119356	-	-	34.3	7	+
1038	Luc7-like protein 3	LUC7L3	42019	38051	34263.7	38491.8	42320.8	42194.8	0.109108	0.503435	-	-	37.7	17	-
1039	Kinesin-like protein KIF20A	KIF20A	1130.98	1484.3	1113.2	1116.05	1321.58	1450.11	0.0649185	0.138179	-	-	19.1	14	-
1040	Chromosome-associated kinesin KIF4A	KIF4A	30765	25460	22678.1	28840.6	34655.1	36686.1	0.348527	1.38978	-	-	36.7	44	-
1043	Golgi SNAP receptor complex member 1	GOSR1	19108.1	21594	21781.3	23991.1	20316.6	18723.9	0.00737907	0.0215747	-	-	50.8	12	-
1044	Histone acetyltransferase KAT7	KAT7	8868.39	11821	8687.86	11589.5	9570.59	10298.5	0.108918	0.320229	-	-	20.2	10	-
1045	Arginyl-tRNA--protein transferase 1	ATE1	45624.4	51858	53743	52071.7	41904.3	42505.2	-0.151736	0.645003	-	-	3.9	13	-
1046	Arginyl-tRNA--protein transferase 1	ATE1	3129.61	3267.3	3452.05	3035.74	2645.12	2227.72	-0.326862	1.26519	-	-	2.3	12	-
1047	Tankyrase-1	TNKS	1138.39	1422.5	1231.47	1400.78	1105.35	1284.48	-0.00129287	0.00268837	-	-	7.5	13	-
1048	Cyclin-D1-binding protein 1	CCNDBP1	14139.2	15549	15814.1	16705.1	18248.2	17047.4	0.193286	1.15153	-	-	16.4	7	-
1049	Vesicle-associated membrane protein-associated protein B/C	VAPB	119087	110750	129627	117268	120171	112567	-0.0360051	0.166168	-	-	52.3	15	-
1051	Myelin protein zero-like protein 1	MPZL1	50215.2	53376	60571.2	55417.2	49492.3	47431.4	-0.106522	0.47211	-	-	13.4	6	-
1052	Myelin protein zero-like protein 1	MPZL1	233.462	391.22	387.605	445.388	396.017	474.284	0.41354	0.833188	-	-	5.3	3	+
1053	NADH dehydrogenase [ubiquinone] 1 subunit C2;NADH dehydrogenase [ubiquinone] 1 subunit C2, isoform 2	NDUFC2;NDUFC2-KCTD14	24428.3	26036	28957	26960.8	25033.5	24651.8	-0.0488503	0.202745	-	-	42	7	-
1054	NADH dehydrogenase [ubiquinone] 1 alpha subcomplex subunit 10, mitochondrial	NDUFA10	35574.4	39450	34754.3	38389.6	34877.6	35998.5	-0.00570084	0.0219322	-	-	40.6	16	-
1055	Peptidyl-prolyl cis-trans isomerase FKBP9	FKBP9	147966	153700	157451	137737	116631	135316	-0.240032	1.56304	-	-	25.1	16	-
1056	CUGBP Elav-like family member 2	CELF2	3431.88	2218.3	2239.71	1852.85	6829.38	5829.9	0.704402	0.765192	-	-	8.8	6	-
1057	6-phosphogluconolactonase	PGLS	36344.7	39521	33228.9	32255.3	33655.7	31498.2	-0.160383	0.903163	-	-	49.6	11	-
1058	Bifunctional 3-phosphoadenosine 5-phosphosulfate synthase 2;Sulfate adenylyltransferase;Adenylyl-sulfate kinase	PAPSS2	160868	184050	176627	173693	140962	145835	-0.183497	0.942386	-	-	41	28	-
1059	Structural maintenance of chromosomes protein 2	SMC2	55768.8	46364	29393.9	54688.1	56627.1	56409.5	0.400225	1.01036	-	-	50.3	70	-
1060	Ubiquitin-like modifier-activating enzyme ATG7	ATG7	36176.1	40299	35394.3	38938.8	35555.2	33700.4	-0.048422	0.20271	-	-	40.7	23	-
1061	Transforming acidic coiled-coil-containing protein 2	TACC2	115765	133040	134801	132329	111572	104657	-0.142039	0.619447	-	-	10.6	31	-
1062	Tripartite motif-containing protein 16	TRIM16	97360.4	125330	130509	128412	96340.5	103419	-0.10526	0.302727	-	-	30.7	28	-
1063	Phenylalanine--tRNA ligase, mitochondrial	FARS2	4807.64	4396.5	4050.17	5053.15	4987.93	5242.36	0.208724	1.01984	-	-	14.4	6	-
1064	Zinc finger and BTB domain-containing protein 7A	ZBTB7A	10608.6	10679	9467.01	9818.26	10357.2	12974.5	0.0996179	0.333543	-	-	7.4	3	-
1065	Acyl-protein thioesterase 2	LYPLA2	43233	33434	28601.8	29476.1	42067.9	38959.4	0.0748925	0.157198	-	-	40.3	8	-
1066	Importin-7	IPO7	103907	112350	99593.5	106634	97010.9	97248.7	-0.0695908	0.365139	-	-	31	29	-
1067	E3 ubiquitin-protein ligase ARIH2	ARIH2	26220.7	24937	23145.7	22524.3	24943.2	27008.4	0.00126826	0.00421305	-	-	30.8	13	-
1068	Tumor necrosis factor alpha-induced protein 8	TNFAIP8	38370.7	34806	42442.2	37111.2	38124.1	39195.6	-0.0105293	0.0382424	-	-	24.5	5	-
1070	Phosphoacetylglucosamine mutase	PGM3	43728.9	43546	38430.9	37984	44958.6	53791.2	0.109322	0.353139	-	-	29	16	-
1071	Beta-1,3-galactosyl-O-glycosyl-glycoprotein beta-1,6-N-acetylglucosaminyltransferase 3	GCNT3	8684.28	11657	10925.5	11329.7	9775.28	8549.18	-0.0747307	0.196014	-	-	24.7	11	-
1072	Adenylyltransferase and sulfurtransferase MOCS3;Molybdopterin-synthase adenylyltransferase;Molybdopterin-synthase sulfurtransferase	MOCS3	11134.2	12156	13485.2	16840.3	12498	12526.1	0.176836	0.591161	-	-	39.3	15	-
1075	CD2 antigen cytoplasmic tail-binding protein 2	CD2BP2	10906.3	11863	13827.6	12490	12184.2	11471.1	-0.0117961	0.0364053	-	-	25.5	9	-
1079	BAG family molecular chaperone regulator 4	BAG4	7847.66	7131.5	6698.55	6956.23	9352.49	8651.16	0.195411	0.716951	-	-	15	5	-
1080	Activator of 90 kDa heat shock protein ATPase homolog 1	AHSA1	160375	191200	185952	199260	164757	154631	-0.05588	0.188461	-	-	66	22	-
1081	Poly(A)-specific ribonuclease PARN	PARN	167506	200210	210595	204753	188015	168622	-0.0405589	0.136284	-	-	43.6	29	-
1082	dTDP-D-glucose 4,6-dehydratase	TGDS	2197.28	2487.8	2844.73	2167.7	2893.7	2645.21	0.0311961	0.0699972	-	-	5.1	3	-
1083	Proteasome assembly chaperone 1	PSMG1	43811.5	41401	42444.8	40491.8	51205.8	45230	0.0948854	0.414483	-	-	28.1	9	-
1085	Sphingosine-1-phosphate lyase 1	SGPL1	8193.31	9847.2	7097.89	10289.2	6415.34	5710.15	-0.201147	0.388327	-	-	27.3	16	-
1087	Ribosome biogenesis protein NSA2 homolog	NSA2	2096.4	2877.4	2127.41	2306.29	2118.81	2180.11	-0.0895168	0.2328	-	-	26.9	7	-
1088	GDH/6PGL endoplasmic bifunctional protein;Glucose 1-dehydrogenase;6-phosphogluconolactonase	H6PD	16606.7	19367	17329.2	18316.6	15548.7	14625.5	-0.140044	0.577262	-	-	18.7	14	-
1089	Protein transport protein Sec24A	SEC24A	26536.7	28313	24981.4	27212	28069.1	25488.6	0.0175891	0.0706638	-	-	18.7	17	-
1090	Protein transport protein Sec24B	SEC24B	8913.54	11167	7358.88	10440.8	10478.8	8855.85	0.134513	0.362517	-	-	18.7	19	-
1092	NAD kinase	NADK	10161.4	8581.3	8355.46	7968.4	11364.6	11596.4	0.175806	0.491762	-	-	9.6	6	-
1093	Tyrosyl-DNA phosphodiesterase 2	TDP2	26966.3	27581	28355.3	27444.1	30479.8	30794.9	0.0961966	0.526704	-	-	21.7	7	-
1097	Persulfide dioxygenase ETHE1, mitochondrial	ETHE1	28308	32353	28959.5	28409.5	22274.2	26248.1	-0.225063	1.0574	-	-	33.9	8	-
1098	Long-chain-fatty-acid--CoA ligase 3	ACSL3	74603.9	59490	47123	62298.7	60502.9	68904.8	0.104161	0.270202	-	-	46.2	32	-
1099	DNA-directed RNA polymerase I subunit RPA1	POLR1A	21164.4	28447	20211.3	28672.4	26194.6	24322.7	0.195389	0.667713	-	-	37.4	57	-
1100	Pericentrin	PCNT	10059.1	13192	12051	13986.6	14293.8	10738.6	0.141637	0.421707	-	-	7.7	22	-
1101	YEATS domain-containing protein 4	YEATS4	27179.4	33360	35921.9	34958.9	29021.9	29248.1	-0.0447827	0.129426	-	-	26	6	-
1104	CCR4-NOT transcription complex subunit 4	CNOT4	6299.36	7134	7004.12	6897.48	7801.9	7273.18	0.104786	0.458454	-	-	20.2	10	-
1105	STAM-binding protein	STAMBP	75436.3	83806	85539.8	77266.7	77552.4	78908.6	-0.0645694	0.349549	-	-	35.4	15	-
1107	N-acetylserotonin O-methyltransferase-like protein	ASMTL	24613.8	29352	25288	27284.4	27650.8	23940.3	-0.00551506	0.0177008	-	-	31.9	19	-
1108	Phosphatidate cytidylyltransferase 2	CDS2	12082.2	11029	10163.2	10165.8	10561.9	9861.33	-0.118368	0.558369	-	-	10.3	4	-
1110	FGFR1 oncogene partner	FGFR1OP	12600.7	9665.3	12102.7	10461.5	15379.8	13995	0.20377	0.573492	-	-	29.6	9	-
1112	Bromodomain-containing protein 1	BRD1	2738.39	3210.2	2680.06	2707.26	2424.6	2113.68	-0.25464	0.932715	-	-	4.4	5	-
1113	Ribonuclease P protein subunit p29	POP4	6729.87	6561.4	5757.67	5746.3	5530.69	6610.73	-0.091722	0.334445	-	-	36.4	7	-
1115	Ras-related protein Rab-3D	RAB3D	17276.9	20699	21547.5	21260.8	16877.9	16559.3	-0.124983	0.416454	-	-	21.5	6	-
1116	Synaptosomal-associated protein 29	SNAP29	26702.5	19841	20942	18912.7	42575.6	37061.7	0.475818	0.85271	-	-	57.8	13	-
1117	Serine/threonine-protein kinase OSR1	OXSR1	42003.5	25563	18600.3	27925.2	37119.4	49180.7	0.450646	0.729808	-	-	29	19	-
1118	Geranylgeranyl pyrophosphate synthase	GGPS1	42000.7	43232	42539.3	42432.3	49226.8	47734.3	0.122774	0.702907	-	-	23.3	7	-
1119	Heat shock 70 kDa protein 4L	HSPA4L	265657	215580	216919	236260	245044	269237	0.109116	0.486269	-	-	54	49	-
1121	TBC1 domain family member 8	TBC1D8	4062.16	6190.2	7822.49	6021.99	7765.34	4261.77	0.00629368	0.00744448	-	-	9.9	9	-
1122	MLN64 N-terminal domain homolog	STARD3NL	6627.45	6999.1	6532.73	6315.24	7819.96	6203.59	0.00526451	0.0148577	-	-	17.6	4	-
1123	U6 snRNA-associated Sm-like protein LSm8	LSM8	22942	18377	19806.3	19603.5	32552.7	26858.5	0.345806	0.993799	-	-	54.2	5	-
1124	AP-2 complex subunit alpha-1	AP2A1	78088.7	86371	69683.5	79114.5	80164.3	72843.5	-0.00825853	0.0285843	-	-	35.4	37	-
1125	Protein Wiz	WIZ	9455.99	14893	11262.9	10991.3	9106.67	9711.37	-0.235472	0.6791	-	-	19.2	13	-
1127	Double-stranded RNA-binding protein Staufen homolog 1	STAU1	6689.52	6462.4	5316.81	6067.97	6952.91	5496.31	0.00425363	0.0104752	-	-	2	31	-
1128	Double-stranded RNA-binding protein Staufen homolog 1	STAU1	38843.3	46783	37172.6	42101.2	42095.6	37564.1	-0.00700119	0.0216317	-	-	2.4	31	-
1129	Tetratricopeptide repeat protein 4	TTC4	58598.9	57150	50739.6	54007.9	55726.1	62393.6	0.0480606	0.198743	-	-	44.2	17	-
1130	Serum deprivation-response protein	SDPR	20738.3	26906	19405.2	24396.6	25359.8	21786.8	0.105339	0.329265	-	-	41.2	15	-
1131	BAG family molecular chaperone regulator 2	BAG2	97113.5	81861	98019.7	87830	101087	93642.1	0.031159	0.115634	-	-	52.6	12	-
1132	BAG family molecular chaperone regulator 3	BAG3	151472	178070	189427	174874	151295	139635	-0.155932	0.649937	-	-	57.4	29	-
1133	Mitogen-activated protein kinase kinase kinase kinase 4	MAP4K4	378.6	314.2	373.22	659.699	494.208	460.818	0.586246	1.57794	+	-	0	30	+
1134	Mitogen-activated protein kinase kinase kinase kinase 4	MAP4K4	15212.8	16254	13057.3	17476.8	16829.6	16922.9	0.208162	1.06665	-	-	0	31	-
1136	Malonyl-CoA decarboxylase, mitochondrial	MLYCD	10687.6	11796	12269.2	11978	9576.85	8795.87	-0.205459	0.776143	-	-	22.2	9	-
1137	Quinone oxidoreductase-like protein 1	CRYZL1	86786.3	82008	78706.5	73138.8	90744.9	90103.1	0.0314386	0.111584	-	-	33.8	12	-
1138	Apoptosis-inducing factor 1, mitochondrial	AIFM1	198262	184950	174084	185263	191903	190411	0.028248	0.141588	-	-	44.8	26	-
1140	Echinoderm microtubule-associated protein-like 2	EML2	31186.8	32066	30732.7	30907.7	30790	32553.9	0.00383554	0.0167637	-	-	24.2	14	-
1142	Uridine diphosphate glucose pyrophosphatase	NUDT14	14239.4	17186	17887.5	16943.5	14123	14381.9	-0.115679	0.419181	-	-	29.7	6	-
1144	Tetraspanin-15	TSPAN15	15691.1	19045	23470.1	19368.3	16512.3	13617.1	-0.229177	0.619325	-	-	18.7	7	-
1145	3(2),5-bisphosphate nucleotidase 1	BPNT1	52155	41489	35354.7	36789.7	56645	60359.4	0.239131	0.527233	-	-	43.4	11	-
1146	Fatty acid desaturase 2	FADS2	20765.1	23473	20318.6	23020.3	16546.3	19399.5	-0.140842	0.48339	-	-	21.8	10	-
1147	N(G),N(G)-dimethylarginine dimethylaminohydrolase 2	DDAH2	18867.5	17587	17662.7	16141	17232.8	16510.5	-0.117284	0.684157	-	-	50.2	13	-
1148	Abhydrolase domain-containing protein 16A	ABHD16A	2213.5	2717.4	3160.91	2726.74	3582.42	2363.06	0.0932913	0.18639	-	-	18.1	9	-
1149	Uncharacterized protein C6orf47	C6orf47	6170.7	6659.1	7501.71	7450.45	8561.69	7135.89	0.187445	0.788118	-	-	22.8	4	-
1150	Thioredoxin domain-containing protein 12	TXNDC12	65619.9	62508	67639.6	58953.2	64248.2	60749.3	-0.0899824	0.538596	-	-	56.4	10	-
1151	Probable tRNA pseudouridine synthase 2	TRUB2	11589.9	13157	11541.1	14416.6	12955.6	12997	0.154669	0.785231	-	-	31.1	10	-
1152	Protein SGT1	ECD	9807.29	10682	9114.29	10545.9	10488.6	9404.7	0.0412156	0.151934	-	-	25.6	14	-
1153	Pre-mRNA-splicing factor SYF2	SYF2	9064.49	9420.3	12271.9	10706	9442.77	10057.8	-0.0144959	0.0372297	-	-	26.7	6	-
1155	Methyl-CpG-binding domain protein 3	MBD3	29807.7	27718	25990.6	28025.3	30814.1	30294.8	0.0949628	0.48164	-	-	39.2	12	-
1156	DNA topoisomerase 3-beta-1	TOP3B	10824.5	8975.6	7905.65	9090.41	8336.16	7912.61	-0.119079	0.391541	-	-	19.5	12	-
1157	Diphosphoinositol polyphosphate phosphohydrolase 1	NUDT3	32393.7	22760	23550.6	29889.1	44504.5	41867.2	0.560469	1.70851	+	-	45.9	7	-
1158	Anterior gradient protein 2 homolog	AGR2	86292.6	130440	129512	132042	92684.6	91332.8	-0.127727	0.262918	-	-	50.9	9	-
1159	Securin;Securin-2	PTTG1;PTTG2	9865.13	11200	13215.7	11903.5	12593.6	12062.7	0.102824	0.369751	-	-	29.2	6	-
1160	B-cell lymphoma/leukemia 10	BCL10	15210.7	17478	19858.7	17273.5	19021.4	18792.9	0.0753252	0.268484	-	-	29.6	9	-
1161	NADH dehydrogenase [ubiquinone] 1 beta subcomplex subunit 10	NDUFB10	29358.4	27943	27495.5	28386.1	26732.8	28120.4	-0.0266823	0.125076	-	-	56.4	13	-
1163	Cleft lip and palate transmembrane protein 1	CLPTM1	59920.9	76304	72336.9	68557.5	59732.4	59083.2	-0.150324	0.636671	-	-	25.1	13	-
1164	Zinc finger BED domain-containing protein 1	ZBED1	18457.7	20404	18919.7	18679.6	17333.8	16655.2	-0.133979	0.734861	-	-	18.7	11	-
1165	Molybdopterin synthase catalytic subunit	MOCS2	20138	21559	21744.3	18490.1	21798.6	20487.5	-0.0643699	0.282289	-	-	33	8	-
1166	Mitochondrial import receptor subunit TOM40 homolog	TOMM40	118184	126680	151153	130605	128645	107019	-0.110591	0.40767	-	-	40.2	10	-
1167	Peroxisomal membrane protein 11B	PEX11B	7971.11	7916.7	7295.14	8155.63	8970.81	7296.95	0.0712374	0.266216	-	-	23.6	6	-
1168	Serine/threonine-protein kinase PAK 4	PAK4	44474.6	64747	58044.3	58021.8	46765.1	50255.1	-0.0978826	0.268696	-	-	45	23	-
1169	Serine/threonine-protein kinase Chk2	CHEK2	8369.67	8524.9	9032.02	8205.66	10287.5	10139.5	0.136483	0.552868	-	-	21.9	8	-
1171	Actin-like protein 6A	ACTL6A	121076	108120	107357	107273	132792	120582	0.0965035	0.429971	-	-	37.8	14	-
1172	Histone-lysine N-methyltransferase NSD2	WHSC1	733.906	754.38	556.566	887.263	576.103	598.563	-0.00341652	0.00497852	-	-	17.7	20	+
1173	Molybdopterin synthase sulfur carrier subunit	MOCS2	2700.8	3113.6	2909.11	3293.23	3171.43	3259.97	0.158981	0.699911	-	-	30.7	3	-
1175	Cytochrome b5	CYB5A	23804	24430	21810.7	23702.6	16544.5	20842.1	-0.211331	0.77131	-	-	67.3	5	-
1176	L-lactate dehydrogenase A chain	LDHA	713238	807070	813522	798149	705857	715366	-0.0721811	0.382101	-	-	44.9	27	-
1177	Retinal dehydrogenase 1	ALDH1A1	3.71828e+06	5072600	4.95093e+06	4.34935e+06	3.19538e+06	3.28868e+06	-0.343587	1.22634	-	-	72.1	49	-
1178	Glutamate dehydrogenase 1, mitochondrial	GLUD1	246949	247970	241370	260401	214161	203525	-0.126998	0.606546	-	-	22.9	28	-
1179	Dihydrofolate reductase	DHFR	85410.8	50593	42829.3	46167.3	81157.4	98643.3	0.33262	0.462701	-	-	75.4	15	-
1180	NADH-cytochrome b5 reductase 3;NADH-cytochrome b5 reductase 3 membrane-bound form;NADH-cytochrome b5 reductase 3 soluble form	CYB5R3	79302	75881	64154.5	66558.5	59095.1	76224.4	-0.121578	0.447505	-	-	56.5	15	-
1182	Cytochrome c oxidase subunit 2	MT-CO2	11265.4	12009	11204	12618.8	10969.5	8660.15	-0.112832	0.340397	-	-	35.2	7	-
1185	Purine nucleoside phosphorylase	PNP	170554	172100	175375	151947	180802	177125	-0.027058	0.116564	-	-	73	19	-
1186	Hypoxanthine-guanine phosphoribosyltransferase	HPRT1	130599	129750	130305	122175	130164	127308	-0.0417216	0.247919	-	-	52.3	11	-
1187	Aspartate aminotransferase, mitochondrial	GOT2	231127	259000	236132	230704	199546	199071	-0.208396	1.30386	-	-	64.2	31	-
1188	Tyrosine-protein kinase ABL1	ABL1	1749.91	1189.7	1553.18	1618.67	2411.19	1981.04	0.419239	1.10262	-	-	12.9	11	-
1189	Epidermal growth factor receptor	EGFR	196026	228580	228812	225392	174473	176255	-0.188268	0.794008	-	-	35.8	41	-
1190	Phosphoglycerate kinase 1	PGK1	1.30359e+06	1237900	1.25631e+06	1.13319e+06	1.14021e+06	1.22787e+06	-0.117915	0.977226	-	-	78.2	43	-
1191	Adenylate kinase isoenzyme 1	AK1	119983	75115	72173.4	75393.3	84025.8	105144	0.0114128	0.0185562	-	-	37.1	10	-
1192	Urokinase-type plasminogen activator;Urokinase-type plasminogen activator long chain A;Urokinase-type plasminogen activator short chain A;Urokinase-type plasminogen activator chain B	PLAU	16404.3	19523	21275.4	19075.6	19846.4	18594.2	0.0156758	0.0486992	-	-	16.4	7	-
1193	Adenosine deaminase	ADA	92725.9	125040	107459	101877	79532.3	75009.7	-0.345209	1.28661	-	-	41.6	17	-
1195	Carbonic anhydrase 1	CA1	4628.18	1600.4	1737.39	1142.77	11586.2	8819.11	1.06057	0.60372	-	-	14.9	4	-
1196	Carbonic anhydrase 2	CA2	33343.9	19505	21442.8	20951.1	17889.8	29338.8	-0.114263	0.186155	-	-	44.2	9	-
1197	Argininosuccinate synthase	ASS1	4711.84	3096	2946.42	3000.19	2112.2	3795.92	-0.279136	0.504853	-	-	19.4	9	-
1199	Complement C5;Complement C5 beta chain;Complement C5 alpha chain;C5a anaphylatoxin;Complement C5 alpha chain	C5	1521.35	2105.6	1954.7	1813.25	1670.81	1430.69	-0.1769	0.472398	-	-	1.8	3	-
1200	Metalloproteinase inhibitor 1	TIMP1	17568.2	13048	15303.1	12364.4	23083.1	21103	0.259952	0.515289	-	-	18.8	4	-
1201	Cystatin-C	CST3	14225.3	15756	17796.8	14474.1	13403.5	12734.6	-0.230383	1.11923	-	-	30.8	4	-
1203	GTPase NRas	NRAS	3873.68	3552.9	3065.09	3114.51	3258.04	4110.39	-0.00544969	0.012091	-	-	12.7	7	-
1204	GTPase HRas;GTPase HRas, N-terminally processed	HRAS	36416	36067	36826.4	35059	35276.3	34423.2	-0.0613755	0.36079	-	-	11.1	8	-
1205	GTPase KRas;GTPase KRas, N-terminally processed	KRAS	629.562	845	802.612	680.328	618.097	486.363	-0.353969	0.899194	-	-	5.3	7	+
1206	GTPase KRas;GTPase KRas, N-terminally processed	KRAS	26605.2	27957	27958	25854.9	22104.3	24872.3	-0.182957	1.07281	-	-	6.4	7	-
1207	Low-density lipoprotein receptor	LDLR	10718.7	10956	12222.2	13069	9213.04	9889.07	-0.0898474	0.25526	-	-	27	16	-
1208	Transforming growth factor beta-1;Latency-associated peptide	TGFB1	22090.6	20506	21456.8	21004.3	31178.8	26767.7	0.283612	1.06	-	-	21.5	7	-
1210	HLA class I histocompatibility antigen, B-7 alpha chain	HLA-B	16149.6	1669.4	2314.82	2888.11	2425.14	12078.5	0.1463	0.0567863	-	-	11.6	9	-
1211	Putative HLA class I histocompatibility antigen, alpha chain H	HLA-H	12412.4	10902	10089.7	9922.79	8060.5	10045.8	-0.254967	1.06661	-	-	10.2	10	-
1213	Hemoglobin subunit zeta	HBZ	144587	34229	36007.5	29994.4	384647	280012	1.3934	0.713751	-	-	66.9	9	-
1215	Hemoglobin subunit epsilon	HBE1	194460	44986	44746.8	41963.9	319225	227526	0.986983	0.564279	-	-	70.1	12	-
1216	Myoglobin	MB	6514.02	8173.6	10840.3	11057.3	7384.02	7606.69	0.0352474	0.0562521	-	-	38.3	5	-
1219	Collagen alpha-1(IV) chain;Arresten;Collagen alpha-5(IV) chain	COL4A1;COL4A5	9729.69	10215	8996.76	9216.12	7706.97	10245.2	-0.0990713	0.335586	-	-	3	4	-
1221	Prelamin-A/C;Lamin-A/C	LMNA	448985	405090	505978	406547	373384	396673	-0.203984	1.19204	-	-	65.7	55	-
1222	Spectrin alpha chain, erythrocytic 1	SPTA1	54148.5	20816	23682.2	23546.2	111760	83467.4	1.01354	0.891011	-	-	15.9	30	-
1227	Fibronectin;Anastellin;Ugl-Y1;Ugl-Y2;Ugl-Y3	FN1	38248.6	43168	44497.7	41345.5	35319.2	38517.1	-0.128474	0.627188	-	-	15	32	-
1229	Transferrin receptor protein 1;Transferrin receptor protein 1, serum form	TFRC	311353	283870	265962	266192	295019	295308	-0.00650254	0.0259267	-	-	45.4	34	-
1231	Ferritin light chain	FTL	21651.8	23447	30180.8	28807.6	34725.7	31079.1	0.340292	1.35821	-	-	37.1	5	-
1232	Ferritin heavy chain;Ferritin heavy chain, N-terminally processed	FTH1	34883.1	19025	25751.8	17591.8	44405.3	34528.9	0.219447	0.260025	-	-	53.6	8	-
1239	Catalase	CAT	170455	147760	159815	149765	199099	197227	0.182331	0.73297	-	-	52.8	29	-
1240	RAF proto-oncogene serine/threonine-protein kinase	RAF1	8049.41	8572.7	7485.61	7503.03	8857.02	9109.28	0.0762929	0.278174	-	-	12	14	-
1241	Glucosylceramidase	GBA	80409.5	76248	77809.7	71250.5	58048.3	72530.1	-0.223093	1.18745	-	-	36.3	15	-
1242	Tissue alpha-L-fucosidase	FUCA1	10168.5	13202	11749.4	11437.3	14795.2	12099.5	0.125458	0.399151	-	-	10.7	5	-
1243	Fructose-bisphosphate aldolase A	ALDOA	1.67711e+06	1820500	1.77968e+06	1.67849e+06	1.7947e+06	1.76562e+06	-0.0102811	0.0574539	-	-	68.4	45	-
1244	Cystatin-B	CSTB	36899.2	32889	35444.1	33405.9	33017.5	35676.1	-0.0428158	0.199138	-	-	55.1	5	-
1245	Annexin A1	ANXA1	1.09522e+06	1418500	1.61092e+06	1.47859e+06	1.28958e+06	1.14494e+06	-0.0656915	0.168785	-	-	83.2	41	-
1246	Apolipoprotein B-100;Apolipoprotein B-48	APOB	6071.02	4475.5	4298.77	4497.2	10137.3	8257.51	0.562807	1.027	-	-	0.5	6	-
1247	Glucocorticoid receptor	NR3C1	481.159	630.37	363.486	450.018	505.068	517.097	0.0307619	0.0456006	-	-	33.7	23	+
1248	Major prion protein	PRNP	18924.7	24623	26437.8	26803.3	18950.8	19534.5	-0.104062	0.244257	-	-	28.1	7	-
1249	Superoxide dismutase [Mn], mitochondrial	SOD2	80007.4	64292	59180	53565.1	74264.8	78106.3	0.00984335	0.0197972	-	-	56.2	10	-
1250	Ornithine aminotransferase, mitochondrial;Ornithine aminotransferase, hepatic form;Ornithine aminotransferase, renal form	OAT	87590.5	84784	85033.9	73398.5	114969	97406.1	0.126776	0.362258	-	-	18.9	21	-
1251	Ornithine aminotransferase, mitochondrial;Ornithine aminotransferase, hepatic form;Ornithine aminotransferase, renal form	OAT	933.678	1031.4	1504.51	2097.77	1919.21	2649.71	0.960104	2.58349	+	-	4	15	-
1252	Thymidine kinase, cytosolic	TK1	49036.4	47450	51403.9	45952.3	55770.8	49951.5	0.0326784	0.129277	-	-	56	15	-
1257	Glyceraldehyde-3-phosphate dehydrogenase	GAPDH	3.14591e+06	3780900	3.79506e+06	3.41127e+06	2.89486e+06	3.07012e+06	-0.191409	1.06657	-	-	74.3	32	-
1258	Argininosuccinate lyase	ASL	28075.2	23135	25708.3	22408.3	31688.3	27901.4	0.0822377	0.235561	-	-	25	11	-
1259	HLA class I histocompatibility antigen, A-3 alpha chain	HLA-A	20605	9851.8	8822.26	8352.97	6960.6	15025.2	-0.345215	0.408783	-	-	4.4	8	-
1261	Calpain small subunit 1	CAPNS1	134119	146510	166598	144506	120734	122337	-0.205687	0.984881	-	-	25.4	7	-
1264	Heat shock protein beta-1	HSPB1	132215	126870	107207	101121	102455	111510	-0.212798	1.16561	-	-	77.1	15	-
1265	Thymidylate synthase	TYMS	32602.5	26949	20851.3	24742.6	47718	44604.7	0.50779	1.01744	-	-	44.7	12	-
1266	Dolichyl-diphosphooligosaccharide--protein glycosyltransferase subunit 1	RPN1	189092	182320	177023	185285	172632	179719	-0.02877	0.156867	-	-	52.9	31	-
1267	Dolichyl-diphosphooligosaccharide--protein glycosyltransferase subunit 2	RPN2	65757.4	64391	59215.7	70022.2	57040.1	59059.3	-0.0293477	0.106717	-	-	1.1	17	-
1269	Guanine nucleotide-binding protein G(i) subunit alpha-2	GNAI2	38596.4	32754	36287.3	33855.1	31626.7	34639.9	-0.102217	0.509056	-	-	29	14	-
1271	Anion exchange protein 2	SLC4A2	47766.7	51448	58574.4	46126.9	44364.2	37889.5	-0.29753	1.48428	-	-	2.5	24	-
1272	Sodium/potassium-transporting ATPase subunit alpha-1	ATP1A1	405130	363880	336339	317912	341518	354309	-0.122055	0.671162	-	-	28.3	48	-
1273	Sodium/potassium-transporting ATPase subunit beta-1	ATP1B1	80903.2	87917	82931.2	93593.9	60536	68883.8	-0.198627	0.628831	-	-	28.2	9	-
1275	Aldehyde dehydrogenase, mitochondrial	ALDH2	186425	202920	211285	182783	159885	159167	-0.260329	1.69298	-	-	50.7	29	-
1276	Integrin beta-3	ITGB3	2606.27	2557.5	2391.98	2219.43	2202.12	2826.58	-0.0689278	0.194079	-	-	4.4	3	-
1278	Non-histone chromosomal protein HMG-14	HMGN1	36542.2	27837	34542.2	38256.5	36520.6	34063.3	0.145901	0.587687	-	-	31	5	-
1279	Plasminogen activator inhibitor 1	SERPINE1	22141.3	28372	30072.2	27409	22934.7	20313.5	-0.188341	0.588193	-	-	33.8	11	-
1281	ADP/ATP translocase 2;ADP/ATP translocase 2, N-terminally processed	SLC25A5	24163.7	21902	18349.9	21214	19067	19053.1	-0.111188	0.414912	-	-	22.5	22	-
1282	Ubiquitin-like protein ISG15	ISG15	84740.7	20010	18885.2	20581.7	25700.3	56219	-0.0356074	0.0200473	-	-	45.5	7	-
1283	Propionyl-CoA carboxylase alpha chain, mitochondrial	PCCA	3962.98	4780.1	4102.93	3484.82	3428.68	3212.5	-0.339282	1.64181	-	-	26.8	17	-
1284	Propionyl-CoA carboxylase beta chain, mitochondrial	PCCB	21304.7	27869	23900.7	27896.5	21191.7	19586.9	-0.0978039	0.255762	-	-	49.2	22	-
1285	Alkaline phosphatase, tissue-nonspecific isozyme	ALPL	18884.5	3114.7	2360.05	3063.42	2340.85	12856.8	-0.196803	0.0811802	-	-	7.6	3	-
1286	Eukaryotic translation initiation factor 2 subunit 1	EIF2S1	284935	284160	253941	255515	256503	263096	-0.0846179	0.532765	-	-	68.6	29	-
1287	Non-histone chromosomal protein HMG-17	HMGN2	195052	107320	58858	82247.1	90593	152351	-0.0393942	0.0326782	-	-	27.8	5	-
1288	Intercellular adhesion molecule 1	ICAM1	22089.1	10958	11314	10128.3	28745.7	26557.1	0.499136	0.548673	-	-	18.2	8	-
1291	60S acidic ribosomal protein P0;60S acidic ribosomal protein P0-like	RPLP0;RPLP0P6	162166	165290	149403	153213	149776	131417	-0.136395	0.78347	-	-	52.7	15	-
1292	Transcription factor AP-1	JUN	7410.31	7804.6	7346.75	7611.6	7051.06	7746.9	-0.0104352	0.038256	-	-	8.8	4	-
1293	DNA-directed RNA polymerase III subunit RPC4	POLR3D	11117.2	10997	11062.9	11890.7	12549.8	12049.2	0.136937	0.834214	-	-	43	14	-
1294	Lupus La protein	SSB	574400	516760	550843	487507	684806	596373	0.0947145	0.332027	-	-	62.7	36	-
1295	Integrin beta-1	ITGB1	491810	556420	616622	560346	444437	448671	-0.198236	0.852474	-	-	29.4	27	-
1296	Protein kinase C beta type	PRKCB	23950.7	8620.1	7268.57	7221.17	53747.1	35137	1.0613	0.703579	-	-	10.1	11	-
1297	Keratin, type I cytoskeletal 18	KRT18	92634.2	110960	116209	97847.3	96537.2	88468.5	-0.171792	0.850669	-	-	54.4	42	-
1298	Calbindin	CALB1	43909.5	15798	15706.8	13404.3	94427.7	71955.8	1.02112	0.689559	-	-	29.9	11	-
1299	Myosin light chain 1/3, skeletal muscle isoform	MYL1	7806.75	7975.4	8023.05	7771.48	5955.72	6703.03	-0.229051	1.02416	-	-	0	3	-
1300	Collagen alpha-2(V) chain	COL5A2	30361.5	43217	46118.9	46218.4	33813.9	34568.6	-0.0545492	0.108894	-	-	17.9	22	-
1301	Uroporphyrinogen decarboxylase	UROD	43023.5	25800	28723.2	23084.2	62144.9	54306.3	0.429649	0.551157	-	-	35.4	11	-
1302	Insulin receptor;Insulin receptor subunit alpha;Insulin receptor subunit beta	INSR	2285.95	2858.2	2735.25	3177.84	2307.51	2683.52	0.0463143	0.107103	-	-	2.1	4	-
1303	Alpha-galactosidase A	GLA	107391	124570	125258	122781	103116	111435	-0.0827267	0.361571	-	-	28.9	14	-
1305	Gelsolin	GSN	170688	170960	186233	180995	158196	178542	-0.0294021	0.132435	-	-	13.4	24	-
1306	Retinoblastoma-associated protein	RB1	15513.3	18225	16496.3	17734.4	18643.3	15528.3	0.0461789	0.164678	-	-	23.9	22	-
1308	Cyclin-dependent kinase 1	CDK1	41882.2	41428	32960.7	41395.5	51017.2	45327.5	0.247719	1.05702	-	-	53.2	18	-
1309	ATP synthase subunit beta, mitochondrial	ATP5B	445931	438930	413870	405599	418730	451363	-0.0265419	0.13898	-	-	59.5	23	-
1310	Protein S100-A6	S100A6	176895	196990	211592	184933	168886	169342	-0.159768	0.93509	-	-	41.1	7	-
1311	Eukaryotic translation initiation factor 4E	EIF4E	69728.2	70828	80130.9	68476.6	76286.7	69055.5	-0.0445397	0.194787	-	-	47	11	-
1312	Alpha-enolase	ENO1	3.3461e+06	3452800	3.48437e+06	3.01328e+06	3.2356e+06	3.24939e+06	-0.115201	1.04617	-	-	21.2	41	-
1313	Alpha-enolase	ENO1	4193.3	3738.1	3649.68	3528.68	4154.05	3541.44	-0.0467257	0.146181	-	-	2.9	26	-
1314	Glycogen phosphorylase, liver form	PYGL	327027	346800	346508	318976	258443	262526	-0.286882	1.72777	-	-	44.6	49	-
1315	Glucose-6-phosphate isomerase	GPI	619122	826140	699480	718062	564448	612082	-0.176074	0.677585	-	-	46.4	32	-
1316	DNA polymerase beta	POLB	7308.73	6777.2	6958.9	6892.58	8352.34	7690.67	0.120388	0.521468	-	-	37	9	-
1317	Nucleophosmin	NPM1	460758	491270	622830	696933	525350	486401	0.112359	0.296587	-	-	57.8	21	-
1318			144235	150330	241344	274196	223841	193560	0.394273	0.989554	-	-	0	36	-
1319			24978.5	22891	43963.7	43486	31871.6	21763.6	0.0876531	0.105704	-	-	0	34	-
1320			2518.66	2227.9	3471.98	4058.44	4621.9	4966.5	0.752515	2.43392	+	-	0	34	-
1321	Integrin alpha-V;Integrin alpha-V heavy chain;Integrin alpha-V light chain	ITGAV	165545	189700	206443	201804	154862	160884	-0.122244	0.436092	-	-	40.9	43	-
1323	Beta-hexosaminidase subunit alpha	HEXA	94172	77911	78811.2	71636.9	81768.8	87846.2	-0.0560977	0.197995	-	-	31.8	18	-
1324	Glia-derived nexin	SERPINE2	10528.2	12684	10817.3	10579	8949.35	9517.92	-0.226945	1.05978	-	-	12.6	5	-
1325	Epoxide hydrolase 1	EPHX1	152001	185070	177802	161133	124175	124039	-0.337001	1.49497	-	-	49.9	28	-
1326	Acyl-CoA-binding protein	DBI	15433.6	15271	14672	16705.1	14286.6	14645.8	0.00516564	0.0183539	-	-	52.9	4	-
1328	L-lactate dehydrogenase B chain	LDHB	722408	836100	854798	803993	720149	679548	-0.130673	0.679682	-	-	41.9	20	-
1330	Glutathione peroxidase 1	GPX1	66930.5	46245	52551.1	39988.3	36619.8	45895.8	-0.425039	1.62288	-	-	73.9	12	-
1332	Phosphoglycerate kinase 2	PGK2	9052.5	9106.4	7736.38	8371.6	7554.48	9041.05	-0.05251	0.177251	-	-	1.9	8	-
1333	Protein disulfide-isomerase	P4HB	1.12738e+06	1117600	1.13134e+06	1.03453e+06	998981	1.02782e+06	-0.141441	1.38259	-	-	66.5	48	-
1334	Histone H1.0;Histone H1.0, N-terminally processed	H1F0	21110	27658	15047.6	25744.2	19895.6	14884.2	-0.0682271	0.0970925	-	-	28.4	9	-
1335	Acylphosphatase-1	ACYP1	42665.9	35734	35419.8	37292.2	40179.1	44904.6	0.105748	0.426107	-	-	59.6	7	-
1336	Cathepsin D;Cathepsin D light chain;Cathepsin D heavy chain	CTSD	239451	281360	300786	271386	244266	228606	-0.139742	0.630077	-	-	45.4	17	-
1337	Annexin A2;Putative annexin A2-like protein	ANXA2;ANXA2P2	2.41024e+06	2987500	3.18748e+06	2.96421e+06	2.37115e+06	2.2955e+06	-0.169495	0.620447	-	-	81.4	50	-
1338	Calpain-1 catalytic subunit	CAPN1	248550	264480	273167	259369	254501	252277	-0.0362668	0.208682	-	-	43.4	36	-
1339	Tubulin beta chain	TUBB	248938	257070	206213	237771	247475	230952	0.0141216	0.0509402	-	-	11	27	-
1341	Beta-hexosaminidase subunit beta;Beta-hexosaminidase subunit beta chain B;Beta-hexosaminidase subunit beta chain A	HEXB	196520	160070	156761	156162	162790	183325	-0.0271613	0.0892796	-	-	33.8	19	-
1342	Cathepsin L1;Cathepsin L1 heavy chain;Cathepsin L1 light chain	CTSL	56625.2	47572	45727.9	46385.5	41875.7	50574.6	-0.108811	0.429147	-	-	26.4	9	-
1343	Profilin-1	PFN1	962035	1089000	1.11759e+06	980549	919695	918501	-0.166439	1.17362	-	-	63.6	19	-
1344	Bisphosphoglycerate mutase	BPGM	8822.54	9090.5	7688.35	7115.69	11803.5	11204.2	0.203294	0.478868	-	-	36.3	9	-
1345	Adenine phosphoribosyltransferase	APRT	119821	148200	132693	129424	144529	124646	-0.0050746	0.0167738	-	-	52.2	8	-
1346	Bifunctional glutamate/proline--tRNA ligase;Glutamate--tRNA ligase;Proline--tRNA ligase	EPRS	380137	368610	264212	361128	397581	375866	0.181222	0.63452	-	-	50.5	78	-
1347	Cathepsin B;Cathepsin B light chain;Cathepsin B heavy chain	CTSB	69317.6	82889	86701.1	82659	73334.3	73071.5	-0.0564947	0.210091	-	-	30.7	12	-
1348	Heat shock protein HSP 90-alpha	HSP90AA1	1.91455e+06	2100200	1.96951e+06	2.01613e+06	1.83403e+06	1.86684e+06	-0.0660553	0.43998	-	-	37.1	63	-
1349	Galactose-1-phosphate uridylyltransferase	GALT	18184	17932	17034.1	14188.8	14148.1	15505.8	-0.27849	1.84322	-	-	20.3	6	-
1350	Heterogeneous nuclear ribonucleoproteins C1/C2;Heterogeneous nuclear ribonucleoprotein C-like 4;Heterogeneous nuclear ribonucleoprotein C-like 1;Heterogeneous nuclear ribonucleoprotein C-like 3;Heterogeneous nuclear ribonucleoprotein C-like 2	HNRNPC;HNRNPCL4;HNRNPCL1;HNRNPCL3;HNRNPCL2	119856	91336	91420.1	84197.1	136743	123507	0.16892	0.38839	-	-	54.3	22	-
1352	Laminin subunit beta-1	LAMB1	200801	253870	278609	258038	218237	208391	-0.091777	0.27945	-	-	24.1	42	-
1353	Tyrosine-protein kinase Yes	YES1	7066.07	8259.2	7258.09	7594.25	8598.78	8168.29	0.110858	0.473814	-	-	14.2	15	-
1354	Tyrosine-protein kinase Lyn	LYN	4097.15	3944.4	3339.5	4159.14	5260.02	4819.17	0.322026	1.30862	-	-	2.9	15	-
1355	Tyrosine-protein kinase Lyn	LYN	1041.53	887.4	519.046	1074.22	1185.98	901.631	0.41989	0.782284	-	-	2.9	15	+
1356	Tropomyosin beta chain	TPM2	15490.8	22305	24091	33548.6	20701.9	21107.5	0.272167	0.561093	-	-	6.7	22	-
1357	Tropomyosin beta chain	TPM2	87703.4	97844	134456	152181	89985.2	92022.6	0.0424028	0.0650504	-	-	0	22	-
1358	Fumarate hydratase, mitochondrial	FH	176712	94481	88450	94677.5	212632	194647	0.469296	0.637973	-	-	51	23	-
1359	DNA excision repair protein ERCC-1	ERCC1	10609.3	13534	13045.8	13819.4	10431.4	9749.61	-0.138154	0.382584	-	-	27.6	8	-
1360	Thrombospondin-1	THBS1	10368.1	10065	8235.89	9576.96	7394.75	8716.39	-0.159159	0.542004	-	-	2.9	16	-
1362	Insulin-like growth factor 1 receptor;Insulin-like growth factor 1 receptor alpha chain;Insulin-like growth factor 1 receptor beta chain	IGF1R	41952.7	49455	47298	48012	36112.9	39011.2	-0.178954	0.710512	-	-	19.2	23	-
1364	Annexin A6	ANXA6	186870	201310	199315	208542	153458	175385	-0.139263	0.576768	-	-	61.4	44	-
1366	Complement decay-accelerating factor	CD55	192259	100300	114045	104885	99969.6	152606	-0.152928	0.242066	-	-	29.7	13	-
1367	4F2 cell-surface antigen heavy chain	SLC3A2	443568	524850	515955	494820	371239	383236	-0.25694	1.11276	-	-	5.4	32	-
1368	4F2 cell-surface antigen heavy chain	SLC3A2	2193.82	1788.7	2352.76	2495.65	1615.12	1856.57	-0.101004	0.207048	-	-	1.7	31	-
1369	Beta-glucuronidase	GUSB	32008.6	24391	25701.9	22051.7	40524.2	38701.5	0.261793	0.524812	-	-	13.5	9	-
1370	ATP-dependent 6-phosphofructokinase, muscle type	PFKM	171880	186300	176013	157620	135000	147110	-0.282801	1.9697	-	-	29.5	25	-
1371	Heat shock protein HSP 90-beta	HSP90AB1	1.14269e+06	1093900	988232	1.00614e+06	1.14754e+06	1.17351e+06	0.0444543	0.202421	-	-	39.2	59	-
1372	Signal recognition particle receptor subunit alpha	SRPR	19426.9	15353	14186.6	15130.8	23993.1	21564.9	0.295895	0.781203	-	-	25.9	16	-
1373	Asparagine synthetase [glutamine-hydrolyzing]	ASNS	132701	138180	116066	125506	183492	155673	0.250775	0.917365	-	-	50.4	23	-
1375	Porphobilinogen deaminase	HMBS	70879.4	49034	45443.1	40958	122191	94062	0.525205	0.685973	-	-	42.1	13	-
1376	Pyruvate dehydrogenase E1 component subunit alpha, somatic form, mitochondrial	PDHA1	120695	105930	105619	105128	97127.1	111900	-0.0803526	0.386742	-	-	53.6	23	-
1377	Monocyte differentiation antigen CD14;Monocyte differentiation antigen CD14, urinary form;Monocyte differentiation antigen CD14, membrane-bound form	CD14	2286.02	3581.1	3810.26	3288.33	2790.37	2517.52	-0.144437	0.283889	-	-	15.2	5	-
1378	Collagen alpha-2(IV) chain;Canstatin	COL4A2	13046.5	12274	12820.9	12586.8	10876.5	13127.4	-0.0640181	0.256891	-	-	6.4	9	-
1379	Cytochrome c1, heme protein, mitochondrial	CYC1	73164.9	67861	60812.6	64329.6	59641.2	67667.7	-0.0726153	0.318618	-	-	39.7	11	-
1380	Receptor-type tyrosine-protein phosphatase C	PTPRC	36935.2	15765	14319.4	15270.3	80502.2	61670.8	1.06155	0.879912	-	-	12.2	16	-
1381	U2 small nuclear ribonucleoprotein B	SNRPB2	143515	151340	167339	167722	146924	147762	0.000882663	0.00320964	-	-	40	11	-
1382	Hepatocyte growth factor receptor	MET	49382.8	51305	49067.3	50358	38606.8	40225.1	-0.222899	1.05916	-	-	15.6	22	-
1383	Melanotransferrin	MFI2	69073.5	93452	102269	100173	78747.5	69417.7	-0.0898964	0.198113	-	-	24	16	-
1384	Myosin light chain 3	MYL3	1938.81	2279.5	2693.09	2530.67	1714.79	1913.03	-0.173248	0.401871	-	-	8.2	3	-
1385	U1 small nuclear ribonucleoprotein 70 kDa	SNRNP70	133809	128120	136028	161580	128126	144013	0.118149	0.577018	-	-	43.2	24	-
1386	Integrin alpha-5;Integrin alpha-5 heavy chain;Integrin alpha-5 light chain	ITGA5	72424.2	47426	51502.2	45640.4	53916	66978.6	-0.0340196	0.0634223	-	-	15.8	15	-
1387	Nuclear factor 1 C-type	NFIC	17268.4	15466	14262	14898.8	13712.7	14291.9	-0.127833	0.605038	-	-	20.2	9	-
1388	Vimentin	VIM	116421	110380	92649.1	84841.1	84717.6	96243.9	-0.261112	1.35215	-	-	65	40	-
1389	40S ribosomal protein S17	RPS17	84931.1	92077	87852.1	88780.5	85552.5	78518.7	-0.06804	0.362979	-	-	57	10	-
1390	Guanine nucleotide-binding protein G(k) subunit alpha	GNAI3	15370.1	12566	13369	11582	12102	12735.3	-0.177527	0.863773	-	-	18.9	12	-
1391	Annexin A5	ANXA5	266630	279410	300250	290088	246027	270969	-0.0699842	0.346524	-	-	73.4	29	-
1393	40S ribosomal protein SA	RPSA	124208	127430	128312	124101	118052	117336	-0.0801761	0.541536	-	-	59	20	-
1395	39S ribosomal protein L3, mitochondrial	MRPL3	75951.3	70377	67067.2	63696.3	63756.5	68628.2	-0.121068	0.725555	-	-	43.4	16	-
1396	U1 small nuclear ribonucleoprotein A	SNRPA	98362.1	106160	122385	119705	112081	106441	0.0534152	0.212218	-	-	34	12	-
1397	Fibroblast growth factor 2	FGF2	17591.5	16735	17436.5	16052.6	13788.7	16185.9	-0.172942	0.931553	-	-	29.7	5	-
1398	Gamma-enolase	ENO2	32043.9	31769	31107	27813.4	26030.2	28577.8	-0.204682	1.43155	-	-	34.3	10	-
1400	3-ketoacyl-CoA thiolase, peroxisomal	ACAA1	56181.5	54686	55586.4	54796.6	55802.1	56819.6	0.00826537	0.0398915	-	-	48.3	16	-
1401	Signal recognition particle 19 kDa protein	SRP19	13273.7	16704	31271.8	43823.5	24919.1	21011.6	0.575505	0.814554	-	-	34.7	6	-
1402	Glutathione S-transferase P	GSTP1	571380	587960	519468	505783	539920	588223	-0.0398588	0.186599	-	-	71	18	-
1405	Galectin-1	LGALS1	188182	170030	185505	162016	159117	155320	-0.189302	1.45016	-	-	71.9	9	-
1406	Dihydropteridine reductase	QDPR	38677.5	41635	47047.6	41572.2	37954.3	35556.1	-0.144477	0.67627	-	-	50	10	-
1407	High mobility group protein B1;Putative high mobility group protein B1-like 1	HMGB1;HMGB1P1	502434	486550	491708	489540	471298	525045	0.00372824	0.0184541	-	-	38.6	17	-
1409	Glutathione S-transferase Mu 1;Glutathione S-transferase Mu 5	GSTM1;GSTM5	21436.6	1801	274.393	1607.5	1775.3	18762.2	0.77917	0.198382	-	-	14.9	8	-
1410	Tropomyosin alpha-1 chain	TPM1	19946.8	32554	51222.5	59738.8	37846.1	30294	0.347359	0.437175	-	-	0	36	-
1411	Tropomyosin alpha-1 chain	TPM1	284399	414750	600832	666000	458748	409299	0.273087	0.444851	-	-	5.6	40	-
1412	Tropomyosin alpha-1 chain	TPM1	16852.9	19157	29894.7	27798.5	24414.1	22281.7	0.215942	0.47902	-	-	0	26	-
1413	Tropomyosin alpha-1 chain	TPM1	8972.08	10168	20249.6	25498.3	14990.1	11112.7	0.400394	0.49597	-	-	0	40	-
1414	Tropomyosin alpha-1 chain	TPM1	891.495	599.71	793.248	880.961	888.741	928.324	0.259069	0.679937	-	-	0	40	+
1415	Tropomyosin alpha-1 chain	TPM1	3875.79	5073.3	8803.86	9332.46	7312.6	6060.98	0.41888	0.699271	-	-	4.9	25	-
1416	Tropomyosin alpha-1 chain	TPM1	3561.32	4208.2	6138.75	5409.41	4002.99	4229.75	-0.00214643	0.00333162	-	-	0	32	-
1417	Clathrin light chain A	CLTA	52797	55933	58361.1	57398.1	51447.2	51772.7	-0.0576251	0.281901	-	-	38.5	10	-
1418	Clathrin light chain B	CLTB	40290.8	37767	45140.3	40968.7	41952.6	42775.9	0.0326955	0.135428	-	-	30.3	9	-
1419	Annexin A4	ANXA4	361895	486430	522904	504453	378131	346999	-0.158606	0.398795	-	-	10	27	-
1420	Annexin A4	ANXA4	761.488	1005.9	1384.55	617.101	732.681	687.009	-0.59052	1.42073	+	-	5.5	25	+
1422	2,3-cyclic-nucleotide 3-phosphodiesterase	CNP	69850.9	67666	62252.4	73286.8	62741.1	72355.4	0.0590755	0.259774	-	-	41.9	24	-
1423	Heme oxygenase 1	HMOX1	91195.1	110260	108975	102053	83603	79965.8	-0.227848	0.995292	-	-	48.6	14	-
1425	Dihydrolipoyl dehydrogenase, mitochondrial	DLD	236509	241660	267495	249725	301929	281264	0.157362	0.867582	-	-	39.7	20	-
1427	Heterogeneous nuclear ribonucleoprotein A1;Heterogeneous nuclear ribonucleoprotein A1, N-terminally processed;Heterogeneous nuclear ribonucleoprotein A1-like 2	HNRNPA1;HNRNPA1L2	237998	228430	203467	238793	254876	280417	0.208546	1.23157	-	-	60.9	23	-
1428	U2 small nuclear ribonucleoprotein A	SNRPA1	119045	114000	138314	117342	127367	110940	-0.0596668	0.245801	-	-	53.3	15	-
1429	Pro-cathepsin H;Cathepsin H mini chain;Cathepsin H;Cathepsin H heavy chain;Cathepsin H light chain	CTSH	21230	13303	13699.9	14161.1	31523.9	30172.6	0.599868	0.98679	-	-	9.3	4	-
1430	Cytochrome c oxidase subunit 6C	COX6C	70872.3	81478	86637.2	84831.5	71134.5	74010.2	-0.0545819	0.201183	-	-	52	10	-
1432	Poly [ADP-ribose] polymerase 1	PARP1	245143	231530	174276	247436	254778	266403	0.254569	1.06397	-	-	40.6	51	-
1433	DNA polymerase alpha catalytic subunit	POLA1	41581.7	42545	30817	43309.3	39344.3	37888.7	0.0813119	0.242884	-	-	29.8	41	-
1435	Ubiquitin carboxyl-terminal hydrolase isozyme L1	UCHL1	192456	279980	253136	242678	181526	183310	-0.252087	0.768785	-	-	71.7	18	-
1436	Leukotriene A-4 hydrolase	LTA4H	179935	233370	197028	212427	158929	164775	-0.190883	0.673482	-	-	52.5	31	-
1437	Fructose-bisphosphate aldolase C	ALDOC	235345	201110	188328	167519	337487	285583	0.285684	0.568874	-	-	47	28	-
1439	Histone H2A.V;Histone H2A.Z	H2AFV;H2AFZ	19220.3	19523	23522.5	22326.3	22463.7	23660.6	0.142327	0.671996	-	-	18.8	4	-
1440	Histone H2A type 1-J;Histone H2A type 1-H;Histone H2A.J;Histone H2A type 2-C;Histone H2A type 2-A;Histone H2A type 1;Histone H2A type 1-D;Histone H2A type 1-A	HIST1H2AJ;HIST1H2AH;H2AFJ;HIST2H2AC;HIST2H2AA3;HIST1H2AG;HIST1H2AD;HIST1H2AA	61577.2	60801	77925.9	78149.1	83032.7	69219	0.207494	0.879415	-	-	8.6	7	-
1443	CDGSH iron-sulfur domain-containing protein 3, mitochondrial	CISD3	3969.89	3967.9	4145.09	3454.17	3580.01	3690.43	-0.172264	0.872626	-	-	23.6	4	-
1445	Ataxin-1-like	ATXN1L	6272.06	7778.3	7191.66	8504.12	7267.01	7248.21	0.117477	0.431556	-	-	9.4	6	-
1447	DNA-directed RNA polymerase II subunit GRINL1A	POLR2M	26186.2	28114	33603.2	34423.5	30137.5	29605	0.104033	0.389195	-	-	42.1	13	-
1448	Chromosome transmission fidelity protein 8 homolog isoform 2	CHTF8	18574.1	20783	21695.7	17454.5	20507	18047.6	-0.124862	0.566116	-	-	18.1	7	-
1449	Chromosome transmission fidelity protein 8 homolog	CHTF8	2397.12	2449.5	2152.84	2537.8	2089.58	2447.41	0.0126756	0.0330314	-	-	28.1	3	-
1452	Ras-related protein Rab-34, isoform NARR	RAB34	1331.95	1200.5	1479.98	1837.52	1569.09	1593.09	0.31892	1.19175	-	-	21.7	3	-
1455	Sulfotransferase 1A4;Sulfotransferase 1A3	SULT1A4;SULT1A3	15804	19780	15699.1	19123.5	18980.3	17301.6	0.118578	0.466362	-	-	22.4	12	-
1456	Cancer/testis antigen family 45 member A3;Cancer/testis antigen family 45 member A1;Cancer/testis antigen family 45 member A2;Cancer/testis antigen family 45 member A9;Cancer/testis antigen family 45 member A8;Cancer/testis antigen family 45 member A7;Cancer/testis antigen family 45 member A10;Cancer/testis antigen family 45 member A5;Cancer/testis antigen family 45 member A6	CT45A3;CT45A1;CT45A2;CT45A9;CT45A8;CT45A7;CT45A10;CT45A5;CT45A6	6282.93	1430.1	1650.01	1064.04	15844.6	11866.3	1.25141	0.585887	-	-	19.6	3	-
1457	Heat shock 70 kDa protein 1A;Heat shock 70 kDa protein 1B	HSPA1A;HSPA1B	1.25041e+06	1193900	1.22261e+06	1.12489e+06	1.26392e+06	1.2784e+06	-0.00200656	0.00947429	-	-	32.1	44	-
1459			10794.2	10751	11088.9	10959.3	10737.1	9237.5	-0.0811681	0.348205	-	-	44.3	7	-
1461			15722.8	16348	15654.4	16914.8	19269.9	18203.6	0.186769	1.13821	-	-	13.7	4	-
1462			4472.57	4610.7	4305.8	4409.28	4276.69	4345.3	-0.0386266	0.149794	-	-	15.3	4	-
1464	Adrenodoxin, mitochondrial	FDX1	446.093	776.86	798.754	625.808	596.412	574.884	-0.122483	0.19361	-	-	13.6	3	+
1465	Ras-related protein Rap-2a	RAP2A	2055.63	1805.6	1871.28	1862.64	1705.31	2199.15	0.00275044	0.0064038	-	-	13.7	4	-
1466	60 kDa SS-A/Ro ribonucleoprotein	TROVE2	80621.1	68136	70838.4	62739.4	88022.2	86609	0.099217	0.289488	-	-	43.9	24	-
1468	Lysosomal alpha-glucosidase;76 kDa lysosomal alpha-glucosidase;70 kDa lysosomal alpha-glucosidase	GAA	73482.3	85238	93019.6	82169.4	69162.6	66071.4	-0.21127	0.91122	-	-	20.3	16	-
1471	Ras-related protein R-Ras	RRAS	54030.7	70764	70304.4	66802.3	50344.1	50016	-0.225434	0.738895	-	-	41.7	12	-
1472	HLA class I histocompatibility antigen, Cw-7 alpha chain	HLA-C	132906	61440	55974.7	66591.5	43395.2	116061	-0.148867	0.135401	-	-	12.6	12	-
1473	Serine/threonine-protein kinase A-Raf	ARAF	3517.23	3159	3117.09	3357.2	3992.08	4861.08	0.303856	1.05296	-	-	14.9	13	-
1476	Dihydrolipoyllysine-residue acetyltransferase component of pyruvate dehydrogenase complex, mitochondrial	DLAT	116174	103380	114786	97445	129127	103719	-0.0263466	0.0810602	-	-	32.3	19	-
1477	Receptor-type tyrosine-protein phosphatase F	PTPRF	90073.5	92027	90184.8	85930	70584.8	80093.3	-0.207281	1.2563	-	-	24.6	39	-
1478	Nuclear receptor subfamily 2 group F member 6	NR2F6	357.416	412.46	258.782	461.908	346.533	237.776	-0.0011338	0.00124201	-	-	10.1	5	+
1479	Thioredoxin	TXN	194841	235080	209624	271897	209977	182703	0.0398469	0.0989783	-	-	58.1	9	-
1480	Cytochrome c oxidase subunit 5B, mitochondrial	COX5B	46233.1	49022	50275.8	47704.4	48913.1	49368.9	0.00524034	0.0233194	-	-	31	6	-
1481	Lysosomal protective protein;Lysosomal protective protein 32 kDa chain;Lysosomal protective protein 20 kDa chain	CTSA	41070.3	35824	34687.8	32766.2	29006.7	38683.5	-0.157711	0.602293	-	-	21.8	10	-
1482	Microsomal glutathione S-transferase 1	MGST1	7879.41	9852.5	9490.77	10968.9	7411.82	5717.88	-0.221482	0.442275	-	-	22.6	5	-
1483	Microtubule-associated protein tau	MAPT	18398.5	25096	29015.8	28566	20692	20653.2	-0.0447141	0.0833188	-	-	10.7	8	-
1484	cAMP-dependent protein kinase type I-alpha regulatory subunit;cAMP-dependent protein kinase type I-alpha regulatory subunit, N-terminally processed	PRKAR1A	96711.4	83204	84003	85783.1	82335.5	96228.9	0.00263299	0.00906714	-	-	43.3	21	-
1486	Uroporphyrinogen-III synthase	UROS	9119.51	11266	9906.34	8985.56	10799.6	9755.61	-0.0348198	0.108244	-	-	31.7	6	-
1487	S-formylglutathione hydrolase	ESD	151818	130640	125777	110764	164265	154488	0.0574019	0.140742	-	-	37.2	10	-
1488	60 kDa heat shock protein, mitochondrial	HSPD1	2.14973e+06	2274700	2.58437e+06	2.27478e+06	2.08645e+06	2.16819e+06	-0.0987914	0.574443	-	-	69.8	54	-
1490	Clusterin;Clusterin beta chain;Clusterin alpha chain	CLU	46681.8	36017	34183.2	31800.8	24510.6	38910.7	-0.307397	0.847602	-	-	28.8	14	-
1491	78 kDa glucose-regulated protein	HSPA5	1.23319e+06	1260300	1.38902e+06	1.2854e+06	1.22468e+06	1.24991e+06	-0.0445951	0.268963	-	-	58.9	47	-
1492	Laminin subunit gamma-1	LAMC1	180606	214060	239684	221156	175143	176157	-0.147175	0.514297	-	-	34.6	49	-
1493	Lysosomal acid phosphatase	ACP2	44902	36719	42131.8	35858.4	35651.7	40466.5	-0.141735	0.662917	-	-	34.3	12	-
1495	Heat shock cognate 71 kDa protein	HSPA8	3.12037e+06	3210700	3.20894e+06	2.93515e+06	3.18966e+06	3.23575e+06	-0.0285883	0.182553	-	-	58.7	60	-
1496	Solute carrier family 2, facilitated glucose transporter member 1	SLC2A1	24825.4	25361	24244.3	22872.4	24841.3	22413.7	-0.0871157	0.476399	-	-	10.8	6	-
1497	Solute carrier family 2, facilitated glucose transporter member 3;Solute carrier family 2, facilitated glucose transporter member 14	SLC2A3;SLC2A14	31270	24297	21919.3	22539.2	41797.9	35368.7	0.333527	0.710093	-	-	11.1	5	-
1498	Protein 4.1	EPB41	23538.1	14083	13941.3	12940.2	43798.4	35967.8	0.71371	0.833894	-	-	26.6	22	-
1499	Uridine 5-monophosphate synthase;Orotate phosphoribosyltransferase;Orotidine 5-phosphate decarboxylase	UMPS	52823.1	73556	49634.5	65668.7	61384.2	57283.7	0.0866146	0.233158	-	-	50.8	26	-
1500	Pyruvate dehydrogenase E1 component subunit beta, mitochondrial	PDHB	103314	84806	76994.7	84671.9	81236	96393.9	-0.00831498	0.0227436	-	-	42.9	13	-
1501	Lipoamide acyltransferase component of branched-chain alpha-keto acid dehydrogenase complex, mitochondrial	DBT	19971.5	16151	18762.6	16926.5	18514.6	16354.6	-0.0799286	0.311019	-	-	19.7	9	-
1502	Glycogen phosphorylase, brain form	PYGB	601635	800950	734969	711004	537909	536660	-0.262352	0.963908	-	-	49.5	59	-
1503	Ras-related protein Ral-A	RALA	43721.9	38468	41275.9	48045	43178.9	44476.5	0.136814	0.784357	-	-	26.7	10	-
1504	Ras-related protein Ral-B	RALB	43973	49979	46793.4	42555.7	42461.2	43704.2	-0.126992	0.781479	-	-	25.2	11	-
1506	Spectrin beta chain, erythrocytic	SPTB	12767.9	11041	11784.1	12174.9	18771.1	15652.8	0.368869	1.28115	-	-	4	15	-
1507	Lysosome-associated membrane glycoprotein 1	LAMP1	106058	80285	90154.1	79333.8	81199.4	99130.6	-0.0885239	0.283267	-	-	15.8	7	-
1509	Medium-chain specific acyl-CoA dehydrogenase, mitochondrial	ACADM	124991	83164	71348.1	74907.9	138298	137940	0.315404	0.521676	-	-	37.1	16	-
1510	Fibroblast growth factor receptor 1	FGFR1	365.726	332.14	498.888	502.707	233.397	194.61	-0.469395	0.602514	-	-	5.9	7	+
1511	DNA topoisomerase 1	TOP1	85178	85099	89244.6	90545.4	97985.2	92052.6	0.112092	0.758765	-	-	39.5	37	-
1512	DNA topoisomerase 2-alpha	TOP2A	40957.4	42538	30229.4	43563.7	47303.2	41154.1	0.229092	0.838138	-	-	31.7	64	-
1513	Glucose-6-phosphate 1-dehydrogenase	G6PD	1.03215e+06	1351600	1.34329e+06	1.23399e+06	951606	924425	-0.262566	0.959601	-	-	86.6	51	-
1514	Ubiquitin-like protein 4A	UBL4A	14185.8	12332	13107.1	11681	14730.9	14911.2	0.0540683	0.171055	-	-	47.8	7	-
1516	Pyruvate carboxylase, mitochondrial	PC	97522.7	103760	89095.1	111073	89600.8	99130.6	0.0433383	0.160778	-	-	36.4	36	-
1517	Dystrophin	DMD	25173.9	44725	36006.2	41549.9	41929.3	34612.1	0.190942	0.430067	-	-	1.8	6	-
1518	C-1-tetrahydrofolate synthase, cytoplasmic;Methylenetetrahydrofolate dehydrogenase;Methenyltetrahydrofolate cyclohydrolase;Formyltetrahydrofolate synthetase;C-1-tetrahydrofolate synthase, cytoplasmic, N-terminally processed	MTHFD1	334427	330680	274253	344874	303779	320936	0.0495812	0.199653	-	-	58	57	-
1519	Cation-independent mannose-6-phosphate receptor	IGF2R	284816	227220	224239	215844	238751	259310	-0.0396604	0.128593	-	-	28.6	72	-
1520	Alcohol dehydrogenase class-3	ADH5	174941	192740	196773	190713	182813	191453	0.00290244	0.0129148	-	-	48.7	20	-
1521	Cyclin-dependent kinase 4	CDK4	2249.4	1855.5	1699.2	1939.17	1714.34	2609.29	0.0968491	0.199577	-	-	35.6	10	-
1522	Serum response factor	SRF	4697.45	4157.7	3857.27	4346.37	5428.16	4715.77	0.187508	0.707654	-	-	6.5	3	-
1523	Ribose-phosphate pyrophosphokinase 2	PRPS2	37148.9	37450	41006.3	34052	39288.8	33596.9	-0.114648	0.569169	-	-	19.2	15	-
1524	Polyadenylate-binding protein 1;Polyadenylate-binding protein 3	PABPC1;PABPC3	704611	641290	645748	605392	696560	691635	-0.000215422	0.000882481	-	-	39.8	42	-
1525	Proliferating cell nuclear antigen	PCNA	280456	347370	336850	325597	286689	268705	-0.129253	0.556332	-	-	59	14	-
1527	Histidine--tRNA ligase, cytoplasmic	HARS	208272	212560	197092	199952	188203	204522	-0.060335	0.361673	-	-	36.1	29	-
1529	ADP/ATP translocase 1	SLC25A4	8925.53	7680.6	6626.88	7293.02	9353.38	8522.19	0.118581	0.353615	-	-	17.1	19	-
1530	ADP/ATP translocase 3;ADP/ATP translocase 3, N-terminally processed	SLC25A6	127093	138890	106580	132798	109409	106464	-0.0941499	0.314898	-	-	21.1	23	-
1531	Inosine-5-monophosphate dehydrogenase 2	IMPDH2	269480	240850	233794	230171	235649	284900	0.00875071	0.0288429	-	-	45.7	28	-
1532	Nucleoprotein TPR	TPR	862926	734550	824483	773848	810966	768692	-0.0384964	0.195357	-	-	45.7	120	-
1533	Prolactin-inducible protein	PIP	1817.77	2122.1	2360.68	1840.71	1863.08	2559.21	-0.0177385	0.0346034	-	-	26.7	3	-
1534	Creatine kinase B-type	CKB	109874	29410	30601.1	27665.5	173132	159984	0.984691	0.616537	-	-	47.5	13	-
1536	Annexin A3	ANXA3	285923	249270	259791	255228	179327	245296	-0.240596	0.904273	-	-	70.6	29	-
1537	Creatine kinase U-type, mitochondrial	CKMT1A	45681.5	47635	51144.5	45323.2	51728.7	42688.9	-0.0510444	0.205542	-	-	31.2	10	-
1538	2-oxoisovalerate dehydrogenase subunit alpha, mitochondrial	BCKDHA	46968.9	49218	52988	50074.8	43645.5	48237.4	-0.072161	0.342517	-	-	41.8	16	-
1539	Alpha-actinin-1	ACTN1	459531	519330	457765	495075	382618	391147	-0.18672	0.849014	-	-	41	64	-
1540	Myosin light chain 4	MYL4	22132.2	7343.9	7234.84	7497.92	55148.6	40790.5	1.28077	0.877643	-	-	29.4	7	-
1541	Cadherin-1;E-Cad/CTF1;E-Cad/CTF2;E-Cad/CTF3	CDH1	4298.69	4909.7	4563.47	4997.8	4373.58	3569.41	-0.10129	0.292693	-	-	10	7	-
1543	Proto-oncogene tyrosine-protein kinase Src	SRC	81545.2	115410	105470	102397	79545.7	71871.8	-0.253917	0.75983	-	-	24.6	20	-
1544	Xaa-Pro dipeptidase	PEPD	84691.3	111630	109557	96102.7	82643.9	76276.8	-0.257914	1.02017	-	-	35.5	17	-
1545	X-ray repair cross-complementing protein 6	XRCC6	258835	280450	215603	292600	256494	254294	0.0953982	0.370953	-	-	50.4	38	-
1546	X-ray repair cross-complementing protein 5	XRCC5	227607	242750	191969	279901	237508	238653	0.19364	0.90509	-	-	44.4	39	-
1547	Uracil-DNA glycosylase	UNG	32260.4	35001	34804.1	29793.3	24542.8	23591.6	-0.395953	2.12018	-	-	13.7	11	-
1549	Cytochrome c oxidase subunit 4 isoform 1, mitochondrial	COX4I1	245221	273610	305283	277325	253759	263396	-0.0480265	0.202133	-	-	55	13	-
1551	5-aminolevulinate synthase, nonspecific, mitochondrial	ALAS1	11997.6	15894	15881.8	15531	14070.3	10886.3	-0.116094	0.291097	-	-	23.8	14	-
1553	Lysosome-associated membrane glycoprotein 2	LAMP2	37845.8	32082	37043.5	31964.7	34430.7	37241.7	-0.044676	0.1702	-	-	11	5	-
1554	Ribonuclease inhibitor	RNH1	130719	149140	161769	148977	146388	133771	-0.0374736	0.14561	-	-	49.9	20	-
1555	Bone morphogenetic protein 1;Tolloid-like protein 2	BMP1;TLL2	485.836	311.4	597.434	237.729	350.171	326.304	-0.578141	1.05699	-	-	7.9	5	+
1556	Cytochrome b-245 light chain	CYBA	18441.5	17937	15310.8	15237.3	25898.8	26701	0.352313	0.849921	-	-	34.9	4	-
1559	Sodium/potassium-transporting ATPase subunit alpha-3	ATP1A3	4146.46	5405.4	6010.62	5306.16	4911.69	4195.26	-0.100382	0.249645	-	-	4.9	22	-
1560	Elongation factor 2	EEF2	1.64021e+06	1718700	1.65218e+06	1.5514e+06	1.60457e+06	1.5709e+06	-0.0840754	0.73163	-	-	56.9	64	-
1561	Protein disulfide-isomerase A4	PDIA4	667513	777580	781789	744065	658267	642981	-0.121896	0.645261	-	-	62.8	54	-
1563	Prolyl 4-hydroxylase subunit alpha-1	P4HA1	152827	146900	136040	147487	124631	144868	-0.0659243	0.299192	-	-	1.9	26	-
1565	Translationally-controlled tumor protein	TPT1	86391.3	90786	85187.2	78052.2	77844.7	84299.7	-0.127809	0.864242	-	-	41.3	8	-
1567	Plastin-2	LCP1	179294	37702	35057	26490.4	443642	293223	1.28737	0.572323	-	-	41.8	30	-
1568	Plastin-3	PLS3	686200	682940	668552	662264	505274	574667	-0.234743	1.29841	-	-	47.1	43	-
1569	Acylamino-acid-releasing enzyme	APEH	127368	105140	106501	93674.8	122906	118693	-0.0205546	0.0566482	-	-	22.5	14	-
1570	Electron transfer flavoprotein subunit alpha, mitochondrial	ETFA	203912	248760	233756	224945	210862	207979	-0.0884661	0.436325	-	-	54.7	15	-
1571	Glycogen [starch] synthase, muscle	GYS1	40738	40214	41821.4	35368.7	45865	36848.8	-0.0656098	0.239432	-	-	18	12	-
1572	cAMP-dependent protein kinase type II-alpha regulatory subunit	PRKAR2A	115927	102130	112385	96804.2	98360.7	106921	-0.128744	0.770241	-	-	54	21	-
1573	Beta-enolase	ENO3	94750.4	72655	73264.4	68246.7	53534.3	74639.3	-0.295716	1.02528	-	-	39.9	15	-
1574	General transcription factor IIF subunit 2	GTF2F2	86624.1	93807	95827.5	95025.5	84782	90830.4	-0.0298851	0.13718	-	-	75.5	20	-
1575	CD59 glycoprotein	CD59	26110	21330	23457.4	23265.2	20905.7	21729.9	-0.101928	0.449389	-	-	25	4	-
1576	Bifunctional methylenetetrahydrofolate dehydrogenase/cyclohydrolase, mitochondrial;NAD-dependent methylenetetrahydrofolate dehydrogenase;Methenyltetrahydrofolate cyclohydrolase	MTHFD2	119884	142610	152380	135927	129396	116631	-0.114938	0.480685	-	-	49.7	18	-
1577	Macrophage migration inhibitory factor	MIF	54952.7	54987	42121.6	51661.9	55162.1	53203.3	0.0841511	0.300756	-	-	30.4	5	-
1578	CD99 antigen	CD99	10751.1	14655	16423.5	15663	13967.5	12319.9	0.0195961	0.0400386	-	-	30.8	4	-
1579	Glucosidase 2 subunit beta	PRKCSH	275215	249720	261529	247362	263126	274853	-0.00226691	0.0100567	-	-	42.5	27	-
1580	Hematopoietic lineage cell-specific protein	HCLS1	8067.75	2873.7	3916.29	3939.23	18091.8	16315.6	1.22626	1.08599	-	-	14.4	5	-
1581	Farnesyl pyrophosphate synthase	FDPS	78963.4	71910	72377.8	84572.9	76314.4	73706.5	0.0703402	0.350134	-	-	27.2	10	-
1583	Carboxypeptidase M	CPM	25727.6	23106	24877.9	24908.6	18296.5	23558.6	-0.153996	0.566499	-	-	22.8	9	-
1584	Cytochrome c oxidase subunit 7A2, mitochondrial	COX7A2	27866.4	27852	27067.6	23650.5	22221.4	27753.7	-0.175458	0.886455	-	-	37.3	3	-
1585	Alcohol dehydrogenase [NADP(+)]	AKR1A1	158258	157260	137356	132148	128689	139132	-0.176949	1.13404	-	-	66.5	21	-
1586	Pyruvate kinase PKM	PKM	2.45644e+06	3189700	2.92955e+06	2.79454e+06	2.33379e+06	2.5715e+06	-0.150925	0.675452	-	-	9.4	56	-
1587	Pyruvate kinase PKM	PKM	21346.4	14970	15217.5	14745.5	13692.2	17895.4	-0.142861	0.37784	-	-	3.2	54	-
1588	Acylphosphatase-2	ACYP2	14847.4	11758	12571.4	13879	11249.3	13748.3	-0.0106724	0.028247	-	-	38.4	4	-
1589	Endoplasmin	HSP90B1	1.06199e+06	1151800	1.03247e+06	1.04506e+06	921483	1.02752e+06	-0.117325	0.762202	-	-	49.7	55	-
1590	G2/mitotic-specific cyclin-B1	CCNB1	58098.8	65429	67182.2	63196	67404.4	61293.6	0.010632	0.0416805	-	-	23.6	12	-
1591	Myosin light chain 6B	MYL6B	30877.8	31231	34115.5	36408.7	26439.6	30146.3	-0.0603381	0.188526	-	-	39.9	11	-
1592	Small nuclear ribonucleoprotein-associated proteins B and B;Small nuclear ribonucleoprotein-associated protein N	SNRPB;SNRPN	36307.3	40687	49052	47658.6	62294.2	57991.5	0.416178	1.67677	-	-	41.1	10	-
1593	Insulin-degrading enzyme	IDE	262645	298280	290260	262924	245544	242724	-0.179059	1.25787	-	-	44.6	49	-
1595	POU domain, class 2, transcription factor 1;POU domain, class 2, transcription factor 3	POU2F1;POU2F3	11422	12146	12547.6	11311.7	12216.4	12364.9	-0.00893903	0.0337423	-	-	14.9	7	-
1596	Heterogeneous nuclear ribonucleoprotein L	HNRNPL	200350	195000	183142	208702	206840	201755	0.094536	0.65626	-	-	54.3	24	-
1597	Aspartate--tRNA ligase, cytoplasmic	DARS	273621	292180	304453	304564	319949	321798	0.12183	0.874232	-	-	73.5	38	-
1599	Junction plakoglobin	JUP	159069	155640	128350	136779	114102	126873	-0.227468	1.10703	-	-	43.6	34	-
1600	Cytochrome b-c1 complex subunit 7	UQCRB	64932.1	58604	63227.1	65279.1	55088.8	63787.5	-0.0229405	0.0880819	-	-	71.2	13	-
1601	Serine/threonine-protein kinase B-raf	BRAF	1378.72	1734	2123.33	1560.34	2052.04	1540.46	-0.0138261	0.0236134	-	-	6.7	10	-
1602	Glutamine synthetase	GLUL	62999.3	21884	24347.8	22074.1	74960.2	64038.7	0.552806	0.473191	-	-	23.9	8	-
1603	Aldose reductase	AKR1B1	285895	384400	368161	314932	253169	243002	-0.354109	1.40683	-	-	55.7	21	-
1604	Aminopeptidase N	ANPEP	49292.5	46685	46467.6	43586.1	35888.6	41757.7	-0.237039	1.37279	-	-	19.5	18	-
1605	Poliovirus receptor	PVR	54018	62167	69666.9	60260.3	48989	46451.4	-0.256891	1.03226	-	-	13.5	6	-
1606	Ras-related C3 botulinum toxin substrate 2	RAC2	3943.44	1061.6	1516.64	1238.14	8200.56	5868.59	1.07678	0.728935	-	-	4.7	5	-
1607	Eukaryotic peptide chain release factor GTP-binding subunit ERF3A	GSPT1	409017	395690	380425	351548	384915	389527	-0.0747196	0.470089	-	-	32.2	39	-
1608	Interferon gamma receptor 1	IFNGR1	12599.3	12794	14056.3	12477.2	12363	12778	-0.0670114	0.320068	-	-	5.9	3	-
1609	Arylsulfatase A;Arylsulfatase A component B;Arylsulfatase A component C	ARSA	5032.45	5563.6	5868.94	5444.75	4842.32	5147.43	-0.0919876	0.36577	-	-	10.5	5	-
1610	Beta-1,4-galactosyltransferase 1;Lactose synthase A protein;N-acetyllactosamine synthase;Beta-N-acetylglucosaminylglycopeptide beta-1,4-galactosyltransferase;Beta-N-acetylglucosaminyl-glycolipid beta-1,4-galactosyltransferase;Processed beta-1,4-galactosyltransferase 1	B4GALT1	20460.4	15339	15746.4	14968	12816.2	18615.2	-0.156244	0.417276	-	-	26.1	6	-
1611	Ezrin	EZR	828290	869220	932393	872765	735846	771241	-0.146206	0.884319	-	-	43.5	53	-
1612	V-type proton ATPase subunit B, kidney isoform	ATP6V1B1	1636.9	1980.8	1841.89	2109.37	1628.35	2012.3	0.0702785	0.179479	-	-	1.6	7	-
1613	Folate receptor alpha	FOLR1	34567.1	8100.6	5696.1	8098.04	6790.23	29440.8	0.00714898	0.00317618	-	-	26.5	6	-
1614	Cyclic AMP-dependent transcription factor ATF-2	ATF2	13493	12773	12983.2	12448.5	13934.4	13675.5	0.0280871	0.115891	-	-	16.2	8	-
1615	Ubiquitin carboxyl-terminal hydrolase isozyme L3	UCHL3	18959.2	17888	14594.1	15824.8	17691.3	19682.2	0.0516135	0.150607	-	-	40.9	7	-
1616	Fos-related antigen 1	FOSL1	3518.43	4867.5	5693.67	4911.58	5281.21	5231.86	0.158969	0.399681	-	-	19.2	4	-
1617	Fos-related antigen 2	FOSL2	10480.2	10760	12683	12301.6	9069.13	9027.55	-0.168653	0.531548	-	-	22	5	-
1618	15-hydroxyprostaglandin dehydrogenase [NAD(+)]	HPGD	44586.7	64815	62329	57842	43684	41903.2	-0.255522	0.717905	-	-	51.5	12	-
1620	Membrane cofactor protein	CD46	5952.37	7034	7717.73	8484.75	7079.21	7483.42	0.158724	0.578347	-	-	3.2	11	-
1621	Membrane cofactor protein	CD46	100803	98224	108261	101436	87137.3	96971.2	-0.107549	0.58688	-	-	4.2	11	-
1622	Nucleoside diphosphate kinase A	NME1	7353.17	13787	13376.7	9501.6	11070.5	13107.9	0.00797936	0.0108591	-	-	9.2	13	-
1623	NAD(P)H dehydrogenase [quinone] 1	NQO1	445776	615490	573391	512500	399476	385920	-0.331203	1.21176	-	-	6.7	19	-
1625	N-acetylglucosamine-6-sulfatase	GNS	145758	119200	145034	119790	121583	124286	-0.159077	0.852096	-	-	33.3	18	-
1627	Arylsulfatase B	ARSB	46364.3	42648	47144.7	46630.4	38833.9	45152	-0.0630713	0.265395	-	-	24.2	12	-
1628	40S ribosomal protein S2	RPS2	239035	257050	228327	252365	233540	228898	-0.0188289	0.0869508	-	-	53.6	20	-
1629	N-chimaerin	CHN1	655.105	1076.6	1005.96	812.21	901.639	634.336	-0.203665	0.371422	-	-	8.5	4	+
1634	Replication protein A 32 kDa subunit	RPA2	15496.4	15124	16482.2	14725.3	16001	17328.6	0.0266415	0.10126	-	-	28.9	6	-
1637	Metalloproteinase inhibitor 2	TIMP2	20287.5	18608	18815	18096.3	13928.2	19784.9	-0.170099	0.592463	-	-	20.9	5	-
1638	CD44 antigen	CD44	204357	217020	243657	230618	176752	187434	-0.166715	0.698136	-	-	14.7	13	-
1639	Ribosyldihydronicotinamide dehydrogenase [quinone]	NQO2	68566.4	56909	52511.5	47058.3	69017.8	65912.4	0.021059	0.04443	-	-	42.9	9	-
1640	Histone H2AX	H2AFX	7326.37	7912.6	10844.1	14101.5	12917.2	11130.7	0.563128	1.97348	+	-	11.9	6	-
1641	Integrin beta-4	ITGB4	70509.8	81651	82825.1	82158.8	68574.5	62966.4	-0.142231	0.564472	-	-	27.7	44	-
1642	Leukosialin	SPN	43983.6	10001	10894.5	9698.73	97672.4	74871.7	1.29584	0.705422	-	-	12	5	-
1643	Carbonyl reductase [NADPH] 1	CBR1	290424	340840	345281	313154	242988	249105	-0.283505	1.32433	-	-	77.3	22	-
1644	Ankyrin-1	ANK1	10339.9	8734.9	11231.7	11539.4	17524.2	14651	0.51542	1.76586	+	-	11.8	15	-
1645	Short-chain specific acyl-CoA dehydrogenase, mitochondrial	ACADS	14746.6	18304	16051.7	14625.2	17398.1	16047.9	-0.0284967	0.090299	-	-	36.2	13	-
1646	Cyclic AMP-responsive element-binding protein 1	CREB1	27294.4	29682	26993.5	26824.6	24016.3	25962.5	-0.128935	0.727988	-	-	6.5	4	-
1647	Beta-galactosidase	GLB1	53095.4	50943	54858.2	49995	52270.4	53904.4	-0.0249985	0.120063	-	-	21.9	12	-
1649	Serine/threonine-protein phosphatase 2B catalytic subunit beta isoform	PPP3CB	11032.6	12126	12593.9	11786.4	11524.6	11396.2	-0.0407401	0.171596	-	-	2.9	12	-
1650	Serine/threonine-protein phosphatase 2B catalytic subunit beta isoform	PPP3CB	2655.3	3795.3	3356.75	3084.17	2821.12	3163.47	-0.0991639	0.266418	-	-	1.6	12	-
1651	Cytoplasmic protein NCK1	NCK1	45674.5	50471	54247.6	54482.6	57006.1	49011.2	0.0945413	0.426341	-	-	44.6	19	-
1652	GC-rich sequence DNA-binding factor 2	GCFC2	23916.2	28753	27592.6	31975.3	27427.3	27012.2	0.106734	0.437262	-	-	22.2	18	-
1653	Histone H1.5	HIST1H1B	223318	226510	159470	220592	194469	163238	-0.0680206	0.161378	-	-	31.9	15	-
1654	Histone H1.3	HIST1H1D	51070.8	70092	51227.6	82547.3	52624.4	40207.9	-0.0234134	0.0318147	-	-	15.4	16	-
1658	NADPH--cytochrome P450 reductase	POR	192583	232760	207031	217334	183698	190238	-0.0963711	0.42938	-	-	46.8	36	-
1659	Methylated-DNA--protein-cysteine methyltransferase	MGMT	11225.2	11804	10972.5	10150.6	7871.89	12409.1	-0.184054	0.533587	-	-	42	6	-
1660	Tyrosine-protein kinase Fer	FER	434.306	423.4	357.699	407.079	250.845	474.876	-0.146607	0.216389	-	-	10.6	8	+
1661	Sarcoplasmic/endoplasmic reticulum calcium ATPase 2	ATP2A2	160396	198030	172015	203763	162808	151901	-0.0388956	0.111488	-	-	31	47	-
1662	1-phosphatidylinositol 4,5-bisphosphate phosphodiesterase gamma-2	PLCG2	5421.41	5877.7	6247.72	5538.85	5726	5309.84	-0.0804903	0.333337	-	-	17.7	19	-
1663	Fumarylacetoacetase	FAH	55048.6	46459	43968.8	39246.4	70112.8	58276.5	0.170669	0.365194	-	-	7.6	15	-
1664	Fumarylacetoacetase	FAH	1897.62	1855.3	1763.71	1805.05	2744.96	2314.85	0.295097	0.89641	-	-	2.6	14	-
1665	Stathmin	STMN1	111017	81112	90677.9	91399	201271	181518	0.677305	1.3376	+	-	36.2	13	-
1666	Y-box-binding protein 3	YBX3	94997.3	103730	100125	102234	102303	104477	0.049101	0.281705	-	-	11.8	18	-
1667	Y-box-binding protein 3	YBX3	10927.5	11543	13436.7	10896.5	10687	9758.61	-0.192227	0.905299	-	-	7.9	16	-
1668	Zinc finger X-chromosomal protein;Zinc finger Y-chromosomal protein	ZFX;ZFY	1898.04	2350.6	3568.56	2088.83	3350.02	1829.28	-0.104914	0.136131	-	-	7.3	4	-
1669	Zinc finger protein 24	ZNF24	2134.64	2183.2	1380.59	1424.95	2133.56	1991.61	-0.0292037	0.0438113	-	-	5.4	3	-
1671	Zinc finger protein 765;Zinc finger protein 28;Zinc finger protein 468;Zinc finger protein 888;Zinc finger protein 701;Zinc finger protein 816;Zinc finger protein 229	ZNF765;ZNF28;ZNF468;ZNF888;ZNF701;ZNF816;ZNF229	4974.82	4542.3	2842.3	3072.36	3683.7	5283.44	-0.034382	0.0456195	-	-	0	4	-
1673	Heat shock 70 kDa protein 6	HSPA6	105734	120290	134124	113925	116533	102625	-0.108105	0.466582	-	-	1.7	14	-
1674	High mobility group protein HMG-I/HMG-Y	HMGA1	177826	203290	226219	257697	215850	204949	0.159749	0.647293	-	-	23.4	8	-
1675	High mobility group protein HMG-I/HMG-Y	HMGA1	4985.12	3538.3	2755.05	3498.45	3337.86	4196.69	0.00404328	0.00625055	-	-	14.6	6	-
1678	Transmembrane protein 11, mitochondrial	TMEM11	8119.25	7544.1	6986.37	7678.13	6391.03	8412.72	-0.0172872	0.0467546	-	-	14.6	3	-
1679	Aspartate aminotransferase, cytoplasmic	GOT1	150971	146670	125584	124953	157230	156093	0.0470549	0.152854	-	-	57.4	23	-
1680	Protein kinase C alpha type	PRKCA	62064.6	67332	62233.2	70696	56258.8	60782.3	-0.0351298	0.128985	-	-	28	26	-
1681	Transcription factor jun-B	JUNB	6562.2	6664.5	8235.37	7567.64	6314.25	7411.74	-0.0080811	0.0210456	-	-	15.3	6	-
1682	Integrin alpha-2	ITGA2	72755.8	90469	94355.8	87044.5	67063.8	66459	-0.226281	0.811847	-	-	23.8	26	-
1683	Gap junction alpha-1 protein	GJA1	1319.75	1463.2	2146.32	1323.29	1219.41	1076.48	-0.418205	1.08949	-	-	13.1	4	-
1685	Nucleolar transcription factor 1	UBTF	15877.3	20862	19397.5	21532.3	18596.8	18085.9	0.0575673	0.17537	-	-	33.4	26	-
1687	Transcription factor jun-D	JUND	2515.48	2400.9	2580.41	1942.79	2518.99	2657.21	-0.0870421	0.236489	-	-	4	3	-
1689	Cyclic AMP-dependent transcription factor ATF-7	ATF7	1350.29	1316.8	1674.03	1264.43	1402.38	1423.64	-0.0792274	0.208586	-	-	19.9	6	-
1690	NADH dehydrogenase [ubiquinone] 1 beta subcomplex subunit 7	NDUFB7	26893.7	28766	31036.8	51281.9	26110.6	23943.3	0.139032	0.210112	-	-	38	6	-
1691	cAMP-dependent protein kinase catalytic subunit alpha	PRKACA	74695.6	60167	53547.5	53829.1	61740.9	71576.4	-0.00557364	0.0125567	-	-	18.8	15	-
1692	Calpain-2 catalytic subunit	CAPN2	177191	216680	196824	189862	150214	166695	-0.222868	1.05893	-	-	35.4	25	-
1693	CCAAT/enhancer-binding protein beta	CEBPB	11770.4	13459	15672.3	12700.7	11657.8	10742.3	-0.214149	0.857666	-	-	13	4	-
1694	HLA class I histocompatibility antigen, alpha chain G	HLA-G	6644.17	6896.3	7732.55	6884.39	5340.92	5663.67	-0.255568	1.06239	-	-	3	3	-
1695	Tyrosine-protein phosphatase non-receptor type 2	PTPN2	73334.2	78563	83494.5	83642.6	84922.3	79171.1	0.0751119	0.408169	-	-	29.7	13	-
1696	S-adenosylmethionine decarboxylase proenzyme;S-adenosylmethionine decarboxylase alpha chain;S-adenosylmethionine decarboxylase beta chain	AMD1	3282.69	3931.2	3738.46	3733.9	4675.71	3659.01	0.135009	0.435346	-	-	17.1	6	-
1697	CTP synthase 1	CTPS1	193218	212500	199289	214514	181454	201485	-0.0204028	0.085606	-	-	47.4	29	-
1698	Endoglin	ENG	21098	1618.7	1282.35	1582.48	1173.91	16162.6	-0.181521	0.0500969	-	-	6.9	3	-
1699	Probable ATP-dependent RNA helicase DDX5	DDX5	239253	258920	197807	246787	238786	226671	0.0414825	0.147723	-	-	49.8	47	-
1700	ATP-dependent 6-phosphofructokinase, liver type	PFKL	73757.5	81561	68636	74385.3	74615.2	82425.2	0.0493124	0.211675	-	-	25	24	-
1701	Ganglioside GM2 activator;Ganglioside GM2 activator isoform short	GM2A	10497.2	9402.6	10033.4	8862.09	8746	9712.87	-0.131856	0.665286	-	-	34.7	6	-
1702	Galectin-3	LGALS3	73129.6	69946	71261.3	57641.8	52022.8	56902.1	-0.365024	2.69964	-	-	40.8	13	-
1703	Insulin-like growth factor-binding protein 3	IGFBP3	1244.27	1432.9	1716.19	1470.61	1509.64	1091.4	-0.112211	0.240012	-	-	15.1	4	-
1704	26S protease regulatory subunit 6A	PSMC3	253065	268640	234957	245850	243765	248348	-0.0339814	0.177653	-	-	71.8	31	-
1705	T-complex protein 1 subunit alpha	TCP1	252346	259890	254234	248267	265844	270504	0.0328863	0.188093	-	-	59.5	32	-
1706	Tyrosine-protein phosphatase non-receptor type 1	PTPN1	84169.3	87433	81844	90401.7	109775	91992.6	0.2	1.13349	-	-	56.6	26	-
1707	Insulin-like growth factor-binding protein 2	IGFBP2	184.535	339.55	181.43	220.996	191.421	392.729	0.182457	0.195044	-	-	8.9	3	+
1709	60S ribosomal protein L35a	RPL35A	156368	170680	121205	146114	132864	143189	-0.0729096	0.229212	-	-	54.5	12	-
1710	Integrin beta-5	ITGB5	91364.4	117380	123423	110956	92050	88221.1	-0.184943	0.65056	-	-	39.3	27	-
1711	ADP-ribosylation factor 4	ARF4	70851.2	68605	70084.7	66746.9	62890.4	73357.9	-0.0485704	0.233938	-	-	35.6	8	-
1712	60S ribosomal protein L7	RPL7	270587	296240	218324	266479	238170	241592	-0.0635824	0.214582	-	-	55.2	21	-
1713	Vinculin	VCL	929657	1059800	1.21195e+06	1.14415e+06	1.03858e+06	967088	-0.0184272	0.0595363	-	-	68.3	86	-
1714	Glutathione peroxidase 2	GPX2	20868.1	25048	22768.8	19776	16137.8	16337.3	-0.396896	1.97814	-	-	80.5	14	-
1715	Receptor-type tyrosine-protein phosphatase alpha	PTPRA	7205.74	6417.6	6763.57	7032.02	6878.1	6356.4	-0.00826903	0.0281824	-	-	14.4	11	-
1718	Protein SON	SON	685.374	957.68	1102.25	760.415	1021.06	1243.39	0.138724	0.224747	-	-	14.3	27	+
1719	Negative elongation factor E	NELFE	45989.8	50227	48993.2	46275.9	48719.1	47468.9	-0.0268759	0.129574	-	-	55.8	20	-
1720	60S ribosomal protein L17	RPL17	120272	123160	96072.8	116874	106236	112455	-0.0091575	0.0286698	-	-	38.6	12	-
1721	Phosphoglycerate mutase 1	PGAM1	314330	282880	210659	213130	213079	267782	-0.207732	0.6277	-	-	55.9	16	-
1722	Regulator of chromosome condensation	RCC1	53844.5	57820	56388.6	58715.8	63900.5	65026.1	0.158275	1.05135	-	-	34.9	14	-
1723	Syndecan-1	SDC1	11620.9	16187	17481.2	17820.6	11514.7	11484.6	-0.16021	0.316681	-	-	19.7	6	-
1724	Cyclic AMP-dependent transcription factor ATF-1	ATF1	6910.04	6672.1	7277.89	6960.28	8004.27	7131.39	0.0812483	0.342335	-	-	25	4	-
1726	DNA ligase 1	LIG1	19544.7	25689	29819.3	39103.8	33333.9	31684.9	0.487973	1.73048	-	-	45.6	39	-
1728	DNA repair protein XRCC1	XRCC1	82391.7	88888	86385.5	88924.2	86331.9	82680.1	0.00157841	0.00703521	-	-	30.6	19	-
1729	Cadherin-2	CDH2	22350.9	19402	22634.7	19517.3	15729.3	19853.9	-0.229147	1.00329	-	-	19.4	14	-
1731	1-phosphatidylinositol 4,5-bisphosphate phosphodiesterase gamma-1	PLCG1	20820.8	23519	20124.4	26354.1	22681.8	22700.9	0.153836	0.734384	-	-	18.4	24	-
1733	Nucleolin	NCL	996953	1088700	1.11016e+06	1.17651e+06	1.04895e+06	958016	-0.00912989	0.034995	-	-	52.1	64	-
1734	Hexokinase-1	HK1	187152	172400	175719	173406	193593	187284	0.0497208	0.266917	-	-	40.9	44	-
1735	DNA-directed RNA polymerase II subunit RPB3	POLR2C	29567.2	31546	30197.4	34346.9	31278	28636.2	0.0424308	0.175573	-	-	44	10	-
1736	DNA-directed RNA polymerases I, II, and III subunit RPABC1	POLR2E	30886.3	36344	39141.2	38223.5	36187.1	36221.2	0.0631336	0.245965	-	-	53.3	9	-
1737	NADH dehydrogenase [ubiquinone] flavoprotein 2, mitochondrial	NDUFV2	35412.9	29207	29294.2	29269.6	34272.5	35020	0.071142	0.253079	-	-	49	11	-
1738	Tumor necrosis factor receptor superfamily member 1A;Tumor necrosis factor receptor superfamily member 1A, membrane form;Tumor necrosis factor-binding protein 1	TNFRSF1A	1064.18	1148.4	998.069	1044.78	1018.91	1092.38	-0.0229588	0.0578894	-	-	10.5	3	+
1739	Gamma-glutamyltranspeptidase 1;Gamma-glutamyltranspeptidase 1 heavy chain;Gamma-glutamyltranspeptidase 1 light chain;Putative gamma-glutamyltranspeptidase 3;Putative gamma-glutamyltranspeptidase 3 heavy chain;Putative gamma-glutamyltranspeptidase 3 light chain;Inactive gamma-glutamyltranspeptidase 2	GGT1;GGT3P;GGT2	74505.2	88931	97292.8	88153.6	74594.6	70906	-0.155787	0.588753	-	-	25.7	15	-
1741	E3 ubiquitin-protein ligase TRIM21	TRIM21	21929	29304	25965.1	26617	25175.6	25462.4	0.0107439	0.0317046	-	-	30.1	13	-
1742	Interferon-induced, double-stranded RNA-activated protein kinase	EIF2AK2	2249.4	2833.2	2199.08	2061.69	1969.63	2612.44	-0.13391	0.350398	-	-	29.6	18	-
1743	Transcription factor E3	TFE3	3791.36	4622.3	5721.26	5248.04	4172.64	3544.22	-0.123151	0.258932	-	-	7	4	-
1744	Spermidine synthase	SRM	53419.8	46109	46379.5	42612.2	58428.2	56198.8	0.0975196	0.305578	-	-	58.9	15	-
1745	Sodium/hydrogen exchanger 1	SLC9A1	212.97	200.16	152.303	260.763	232.091	124.564	0.0718568	0.0771868	-	-	8.6	5	+
1746	Casein kinase II subunit alpha	CSNK2A2	43214	43313	39398	43540.3	43756.4	42220.3	0.0417877	0.208158	-	-	53.4	15	-
1747	Retinoic acid receptor RXR-alpha	RXRA	5402.65	6969.4	6726.14	6079.04	6300.03	6432.73	-0.0132818	0.0372824	-	-	14.8	6	-
1748	Nuclear factor NF-kappa-B p105 subunit;Nuclear factor NF-kappa-B p50 subunit	NFKB1	26003.5	30947	29998.1	34407.6	28186.2	27261.9	0.0437404	0.138476	-	-	28.3	24	-
1750	Thymidine phosphorylase	TYMP	39082.4	34027	31756	31923.2	27918	32981.3	-0.174259	0.798176	-	-	37.6	15	-
1751	Plasma membrane calcium-transporting ATPase 1	ATP2B1	102714	120520	105341	116917	92085.7	92877.3	-0.127684	0.504544	-	-	21.1	35	-
1752	Eukaryotic translation initiation factor 2 subunit 2	EIF2S2	223177	257460	217072	242838	219828	236913	0.0066722	0.0256186	-	-	74.2	30	-
1753	Annexin A7	ANXA7	149596	175680	177827	182804	164739	174995	0.0577665	0.257933	-	-	44.4	22	-
1754	TATA-box-binding protein;TATA box-binding protein-like protein 2	TBP;TBPL2	2928.43	3145.3	4054.39	3064.06	4054.47	3170.07	0.0255534	0.0526819	-	-	11	4	-
1755	Cyclin-A2	CCNA2	11189.2	9723.7	9522.83	9469.02	12999.4	12444.4	0.188029	0.642142	-	-	17.8	6	-
1756	Transcription factor BTF3	BTF3	82158.9	92491	105147	106412	91942.7	92120	0.0579243	0.205681	-	-	13.6	13	-
1757	Transcription factor BTF3	BTF3	23509.8	19792	26123.5	19698.3	23462.1	19815.6	-0.136163	0.488623	-	-	6.2	11	-
1758	Ras-related protein Rab-3A	RAB3A	4150.97	1803.5	2109.78	1806.12	2844.9	3577.73	0.0729896	0.07401	-	-	21.4	5	-
1759	Ras-related protein Rab-3B	RAB3B	3092.01	5280.4	5035.12	4214.06	2963.51	3018.38	-0.374975	0.81146	-	-	16.4	4	-
1760	Ras-related protein Rab-4A	RAB4A	33048.4	36637	41608	33620.9	37913.2	32883.1	-0.0884453	0.34478	-	-	50.5	11	-
1761	Ras-related protein Rab-5A	RAB5A	20034.3	21442	23729.5	19866.4	18604	20023.3	-0.153989	0.822153	-	-	35.3	9	-
1762	Ras-related protein Rab-6A	RAB6A	144623	153290	179616	167817	154120	148520	-0.0172912	0.0608795	-	-	39.9	17	-
1763	DNA mismatch repair protein Msh3	MSH3	38085	41296	33328.6	40493.9	36990.7	36657.6	0.0223323	0.0780816	-	-	23.4	23	-
1764	Proteasome subunit beta type-1	PSMB1	154188	159920	158639	146848	151921	153438	-0.0641623	0.426229	-	-	41.1	12	-
1765	Cation-dependent mannose-6-phosphate receptor	M6PR	29747.1	33774	41356.4	36956.9	35346.9	31339.3	-0.00712392	0.0180588	-	-	27.8	9	-
1767	Lamin-B1	LMNB1	69021.3	57251	77325.5	59083.1	67952.3	74268.1	-0.0117589	0.0302398	-	-	47.6	30	-
1768	B-cell lymphoma 3 protein	BCL3	3282.26	3907.2	5677.19	3510.05	3638.56	3298.58	-0.2631	0.651027	-	-	26	9	-
1769	Calpastatin	CAST	767.272	705.49	957.419	1006.32	1059.23	1030.97	0.361458	1.17847	-	-	0	46	+
1771	Calpastatin	CAST	625041	584380	737077	795658	546660	595639	-0.0184809	0.0430283	-	-	0	52	-
1773	Inosine-5-monophosphate dehydrogenase 1	IMPDH1	64202	56292	55937.7	53533.2	59576.8	73408.9	0.07059	0.22206	-	-	32.7	18	-
1775	Collagen alpha-1(V) chain	COL5A1	24718.9	8716.6	9664.25	9357.37	7890.31	20824.9	-0.145849	0.115361	-	-	4.5	6	-
1777	N(4)-(beta-N-acetylglucosaminyl)-L-asparaginase;Glycosylasparaginase alpha chain;Glycosylasparaginase beta chain	AGA	20445.5	20802	24544.5	23341.8	20704.5	21942.1	0.00755053	0.0248255	-	-	15	5	-
1778	Ras GTPase-activating protein 1	RASA1	6209.35	7705.9	5564.13	6766.66	6849.49	5156.05	-0.0519517	0.117426	-	-	24.1	19	-
1780	Cyclin-dependent kinase 11B	CDK11B	6169.57	6646	5039.59	7040.96	7612.05	6633.98	0.260989	1.071	-	-	3.6	25	-
1781	Glutathione S-transferase Mu 3	GSTM3	50663.1	22173	25022.3	22895.8	19328	45619.1	-0.15918	0.157415	-	-	44	11	-
1782	V-type proton ATPase subunit B, brain isoform	ATP6V1B2	145166	139550	136270	120035	153861	145311	-0.0135783	0.0457894	-	-	30.9	21	-
1783	V-type proton ATPase subunit C 1	ATP6V1C1	154386	152380	141202	150425	166044	140392	0.0260329	0.1104	-	-	52.9	24	-
1784	Cysteine and glycine-rich protein 1	CSRP1	142951	140490	179641	179398	131317	154886	0.00543973	0.0130727	-	-	65.3	13	-
1785	Filamin-A	FLNA	1.49673e+06	1639400	1.59546e+06	1.72405e+06	1.38441e+06	1.4588e+06	-0.0563659	0.250907	-	-	59.1	157	-
1786	Neurofibromin;Neurofibromin truncated	NF1	3846.17	3620.9	4772.08	2842.23	3486.51	3557.49	-0.304908	1.08009	-	-	8.5	25	-
1788	Cytoplasmic aconitate hydratase	ACO1	153899	141400	131953	129562	123702	143114	-0.108038	0.555042	-	-	44.5	39	-
1789	Synaptotagmin-1	SYT1	10676.3	16294	14978.6	14619.9	12424.7	11573.1	-0.103249	0.244656	-	-	19	10	-
1791	5-nucleotidase	NT5E	27275.3	32909	31022.7	30623.5	25574.3	23923	-0.190556	0.795107	-	-	26.9	11	-
1794	Voltage-dependent anion-selective channel protein 1	VDAC1	796265	865990	955464	907018	810680	796434	-0.0566603	0.260681	-	-	79.5	22	-
1795	Succinate dehydrogenase [ubiquinone] iron-sulfur subunit, mitochondrial	SDHB	128673	130960	134814	131531	134008	131702	0.010395	0.0541113	-	-	51.1	15	-
1796	CD9 antigen	CD9	98023.5	115330	140167	135906	91379.6	86324.1	-0.187908	0.434324	-	-	12.7	5	-
1797	2-oxoisovalerate dehydrogenase subunit beta, mitochondrial	BCKDHB	3218.56	3302.5	3438.89	3514.84	3044.23	3337.2	-0.011249	0.0345804	-	-	11	4	-
1799	Protein-glutamine gamma-glutamyltransferase 2	TGM2	169637	223380	255244	238900	197365	188484	-0.0407031	0.093524	-	-	39.3	28	-
1800	Methylmalonyl-CoA mutase, mitochondrial	MUT	69975.8	54852	53133.6	51507.6	65025.8	67567.2	0.0500321	0.13067	-	-	37.9	24	-
1801	Oxysterol-binding protein 1	OSBP	164586	178230	165206	172362	177450	183783	0.0713375	0.445076	-	-	33.3	28	-
1802	Protein-L-isoaspartate(D-aspartate) O-methyltransferase	PCMT1	65632.6	54801	45338.3	43355.1	89252.2	79456	0.304967	0.535867	-	-	67.4	16	-
1803	rRNA 2-O-methyltransferase fibrillarin	FBL	55878.2	55080	49916.9	53303.2	56131.9	43105.1	-0.0841463	0.307244	-	-	44.2	17	-
1804	40S ribosomal protein S4, Y isoform 1	RPS4Y1	7118.27	9769	9172.67	9558.12	7908.81	6047.64	-0.160174	0.365448	-	-	25.5	15	-
1805	Trifunctional purine biosynthetic protein adenosine-3;Phosphoribosylamine--glycine ligase;Phosphoribosylformylglycinamidine cyclo-ligase;Phosphoribosylglycinamide formyltransferase	GART	276590	199190	169958	193087	368790	344644	0.46336	0.900378	-	-	47.1	43	-
1806	Multifunctional protein ADE2;Phosphoribosylaminoimidazole-succinocarboxamide synthase;Phosphoribosylaminoimidazole carboxylase	PAICS	431844	388810	424729	368334	492930	466539	0.0827584	0.302182	-	-	55.8	29	-
1808	Non-specific lipid-transfer protein	SCP2	153574	148580	167850	148189	143626	150447	-0.0861136	0.524334	-	-	42.3	25	-
1809	Ubiquitin-like modifier-activating enzyme 1	UBA1	502293	508870	510870	480695	440317	486641	-0.114088	0.863201	-	-	47.9	47	-
1810	Nucleoside diphosphate kinase B	NME2	808256	929500	1.0589e+06	910563	882108	801233	-0.101943	0.429396	-	-	9.7	22	-
1811	Ectonucleotide pyrophosphatase/phosphodiesterase family member 1;Alkaline phosphodiesterase I;Nucleotide pyrophosphatase	ENPP1	12600.7	13640	13255.3	13663	9865.56	11678.1	-0.177789	0.673832	-	-	6.3	6	-
1814	NADPH:adrenodoxin oxidoreductase, mitochondrial	FDXR	97212.3	129570	100999	114894	119581	103697	0.0544618	0.172088	-	-	12.2	27	-
1815	NADPH:adrenodoxin oxidoreductase, mitochondrial	FDXR	2359.24	2795.8	2710.72	2851.49	1951.39	2869.47	-0.0544171	0.113137	-	-	2.7	23	-
1816	Heterogeneous nuclear ribonucleoproteins A2/B1	HNRNPA2B1	296151	275820	268351	295240	321236	327406	0.167474	1.19974	-	-	66.3	23	-
1817	MHC class II regulatory factor RFX1	RFX1	19679.5	20610	17224.5	18033.5	19261	18254.6	-0.0466269	0.186895	-	-	11	9	-
1818	Calretinin	CALB2	81326.5	104800	105289	99909.1	81491.7	80123.3	-0.15336	0.538404	-	-	38.4	12	-
1819	E3 ubiquitin-protein ligase CBL	CBL	44555.7	41183	46305.4	41389.1	55190.7	45592.9	0.0978823	0.357516	-	-	21.9	16	-
1820	Insulin-like growth factor-binding protein 4	IGFBP4	12436.3	15786	23149.5	21840.9	16041.3	14432.1	0.0513049	0.0765994	-	-	35.4	5	-
1821	cAMP-dependent protein kinase catalytic subunit beta	PRKACB	2574.67	1850.7	2170.72	2873.52	1596.98	2568.13	0.0627497	0.09633	-	-	14.8	12	-
1822	Cytochrome b-c1 complex subunit 2, mitochondrial	UQCRC2	242082	264550	256687	245148	241513	249525	-0.0513704	0.316967	-	-	54.5	21	-
1824	Ferrochelatase, mitochondrial	FECH	62179.6	70015	69366.7	70569.3	71875.5	67503.5	0.0603844	0.311404	-	-	37.8	17	-
1825	DNA repair protein complementing XP-A cells	XPA	4022.73	5303.1	5759.59	4735.63	5087.96	4896.25	-0.0195524	0.0460962	-	-	22.3	4	-
1826	Liver carboxylesterase 1	CES1	202537	270750	288727	261146	205705	193905	-0.201356	0.602646	-	-	52.3	28	-
1827	Fibulin-1	FBLN1	5565.53	2317.3	2556.4	1768.65	1463.97	4326.33	-0.519133	0.52325	-	-	4.7	5	-
1828	Transcription elongation factor A protein 1	TCEA1	161792	184290	203901	193555	180015	176075	0.00435332	0.0148533	-	-	56.1	21	-
1830	Integrin alpha-6;Integrin alpha-6 heavy chain;Integrin alpha-6 light chain;Processed integrin alpha-6	ITGA6	152079	147500	145264	146114	109722	135068	-0.196527	0.922359	-	-	2	35	-
1831	Splicing factor, proline- and glutamine-rich	SFPQ	155916	149090	139004	146497	135992	152801	-0.0286783	0.131942	-	-	40.9	29	-
1832	Tubulin gamma-1 chain;Tubulin gamma-2 chain	TUBG1;TUBG2	27411.4	26421	20328.8	24358.3	22469.9	24669.8	-0.0416104	0.122286	-	-	29.5	14	-
1833	Peptidyl-prolyl cis-trans isomerase B	PPIB	564764	540260	606248	541952	525779	561043	-0.0701587	0.446085	-	-	65.7	18	-
1835	NAD-dependent malic enzyme, mitochondrial	ME2	87548.2	96576	89896.1	89074.3	81975.3	79111.1	-0.131974	0.808323	-	-	38.4	22	-
1836	Glycine dehydrogenase (decarboxylating), mitochondrial	GLDC	67425.7	89093	86105.7	79816	67965.7	57711.1	-0.241462	0.821489	-	-	34.8	31	-
1837	Tryptophan--tRNA ligase, cytoplasmic;T1-TrpRS;T2-TrpRS	WARS	198325	153610	148304	139695	237723	220148	0.231444	0.521546	-	-	44.2	23	-
1838	40S ribosomal protein S3	RPS3	502906	539370	481092	504442	515884	460735	-0.0407352	0.209787	-	-	78.6	22	-
1840	Ribosomal protein S6 kinase beta-1	RPS6KB1	29250.4	34104	31997.4	33160.1	30068.6	27767.2	-0.068422	0.278228	-	-	27.9	14	-
1841	Tyrosine-protein kinase JAK1	JAK1	5016.3	7334.8	7807.16	7526.13	9063.77	6174.35	0.184043	0.399863	-	-	22.6	28	-
1842	Nuclear autoantigen Sp-100	SP100	157341	133170	171069	138077	160663	142544	-0.0602763	0.217298	-	-	22.2	19	-
1844	Adenosylhomocysteinase	AHCY	573341	661550	578603	535619	523616	522721	-0.194021	1.42913	-	-	53	31	-
1845	Cofilin-1	CFL1	590250	657560	721619	707045	572206	586199	-0.0799865	0.311783	-	-	66.3	23	-
1846	Eukaryotic translation initiation factor 4B	EIF4B	378543	367720	444837	427654	392942	385935	0.0222601	0.0877262	-	-	45.8	39	-
1847	Factor VIII intron 22 protein	F8A1	8647.6	9588.8	10529.4	9237.4	9177.29	7451.18	-0.155657	0.585498	-	-	12.7	3	-
1848	Plasma membrane calcium-transporting ATPase 4	ATP2B4	18913.4	14224	15625	13864.1	15382.5	16842.7	-0.075609	0.233204	-	-	12.5	25	-
1849	Inositol-trisphosphate 3-kinase A	ITPKA	3356.4	2610.8	3425.73	2528.12	5174.04	5050.78	0.379347	0.666449	-	-	5.9	3	-
1850	Diacylglycerol kinase alpha	DGKA	5018.34	4099	3565.87	4215.23	3818.76	4165.05	-0.0432297	0.110321	-	-	22.6	15	-
1852	Carnitine O-palmitoyltransferase 2, mitochondrial	CPT2	146161	114710	105094	98727.6	130942	134259	-0.00725452	0.0154249	-	-	35	22	-
1853	Thymidylate kinase	DTYMK	112110	115190	107830	107198	98342.8	102115	-0.123775	0.853697	-	-	78.8	20	-
1854	Ribonucleoside-diphosphate reductase large subunit	RRM1	329094	288750	270714	265138	279851	327436	-0.0274924	0.0928078	-	-	50.1	36	-
1855	Rab proteins geranylgeranyltransferase component A 1	CHM	26687.7	28720	29553.6	27085.4	23361.1	24963.7	-0.173369	0.986727	-	-	8.9	8	-
1856	Elongation factor 1-beta	EEF1B2	123848	117500	108177	106783	109954	107213	-0.10752	0.667702	-	-	48.4	12	-
1857	ATP synthase F(0) complex subunit B1, mitochondrial	ATP5F1	94531.7	107320	92953.1	100253	88064.3	99813	-0.0325976	0.131636	-	-	39.5	13	-
1860	Low molecular weight phosphotyrosine protein phosphatase	ACP1	88140.7	88958	86147.9	72596	80311.8	82380.2	-0.163984	1.10832	-	-	52.5	9	-
1861	Acetyl-CoA acetyltransferase, mitochondrial	ACAT1	216433	216250	209778	196834	218424	214164	-0.0308845	0.165063	-	-	60.7	25	-
1862	Myosin regulatory light polypeptide 9	MYL9	3440.7	878.55	883.618	779.096	431.28	2523.37	-0.551825	0.323957	-	-	6.4	7	-
1864	G1/S-specific cyclin-E1	CCNE1	4536.13	4549	4798.02	5179.18	4733.9	4194.36	0.0182515	0.0556075	-	-	8.2	3	-
1865	DNA-directed RNA polymerase II subunit RPB1	POLR2A	100013	105840	78968.4	95672.7	93355	93687.1	0.000495252	0.00143058	-	-	29.5	57	-
1866	Cyclin-dependent kinase 2	CDK2	37282.9	34598	34853.9	33672	43737.6	36020.2	0.0795696	0.298767	-	-	49	16	-
1868	Beta-adrenergic receptor kinase 1	ADRBK1	30383.3	29120	29013.2	27481.3	37784.5	35532.9	0.174467	0.677884	-	-	20.6	14	-
1869	DNA replication licensing factor MCM3	MCM3	194876	180860	167607	178313	209915	205812	0.127674	0.657365	-	-	53.6	43	-
1871	3-mercaptopyruvate sulfurtransferase	MPST	48522.9	53633	51426.9	45462.7	47891.4	47365.4	-0.125342	0.803635	-	-	50.2	13	-
1873	40S ribosomal protein S12	RPS12	122071	116890	136858	120195	118973	108383	-0.111133	0.596488	-	-	58.3	9	-
1874	Bromodomain-containing protein 2	BRD2	66636.4	76730	80380	76377.9	71784.3	71551.6	-0.0223765	0.0872813	-	-	31.7	26	-
1875	Tumor necrosis factor receptor superfamily member 6	FAS	37789.4	41695	49092.9	42090.6	37071.2	35085.2	-0.166237	0.673074	-	-	25.4	8	-
1876	Transcriptional repressor protein YY1	YY1	25552.7	28599	26299.8	28926.8	27868.9	25429.4	0.0310217	0.126752	-	-	14.3	7	-
1877	DnaJ homolog subfamily B member 1	DNAJB1	82758.5	87459	99818.4	100577	89636.6	90890.4	0.060539	0.257508	-	-	46.5	22	-
1878	DnaJ homolog subfamily B member 2	DNAJB2	4717.06	4505.9	4337.74	5229.2	3758.96	4296.04	-0.0422383	0.111625	-	-	28.1	9	-
1879	ATP synthase subunit alpha, mitochondrial	ATP5A1	529028	540970	548288	544539	515884	493179	-0.059878	0.394789	-	-	59.1	36	-
1881	Proteasome subunit alpha type-1	PSMA1	377182	362730	378637	365034	359476	355531	-0.050356	0.345205	-	-	62	19	-
1882	Proteasome subunit alpha type-2	PSMA2	76078.2	78953	85900.1	75792.4	81260.2	72758.8	-0.0678046	0.343972	-	-	39.3	10	-
1883	Proteasome subunit alpha type-3	PSMA3	337453	363150	362068	365577	318367	343849	-0.049623	0.262769	-	-	53.6	17	-
1884	Proteasome subunit alpha type-4	PSMA4	195828	191330	195125	177536	190214	176877	-0.09719	0.694979	-	-	57.5	15	-
1887	Integrin alpha-3;Integrin alpha-3 heavy chain;Integrin alpha-3 light chain	ITGA3	143325	176940	181315	165987	130039	123282	-0.263025	1.00507	-	-	22.8	22	-
1888	Moesin	MSN	1.6649e+06	1455700	1.52392e+06	1.43176e+06	1.42526e+06	1.55425e+06	-0.0732343	0.44632	-	-	48.7	59	-
1890	Probable ATP-dependent RNA helicase DDX6	DDX6	106249	114980	109768	109678	104788	99220.6	-0.0779395	0.459385	-	-	54.5	22	-
1891	DNA (cytosine-5)-methyltransferase 1	DNMT1	1246.39	1092.7	904.007	1000.47	2145.99	1754.6	0.537805	0.999419	-	-	1	62	-
1892	DNA (cytosine-5)-methyltransferase 1	DNMT1	210339	203300	199468	211597	223153	222412	0.100036	0.735686	-	-	0.9	62	-
1893	Splicing factor U2AF 65 kDa subunit	U2AF2	50353.4	53887	57286.7	54345.3	55238	51475.1	-0.0028457	0.0114557	-	-	30.1	12	-
1894	60S ribosomal protein L13	RPL13	151613	124710	96120	110306	149668	143346	0.126969	0.294008	-	-	52.1	15	-
1895	Rab proteins geranylgeranyltransferase component A 2	CHML	37654	36257	45109.6	34731.1	37492.2	35197	-0.142076	0.668854	-	-	8.5	9	-
1896	Isovaleryl-CoA dehydrogenase, mitochondrial	IVD	40498.9	23381	21537.3	22626.5	17088	30387.8	-0.26519	0.426542	-	-	25.6	11	-
1897	Protein S100-A4	S100A4	97141.7	119000	121020	116991	91031	90380.5	-0.179818	0.662057	-	-	45.5	7	-
1898	Alpha-1,3-mannosyl-glycoprotein 2-beta-N-acetylglucosaminyltransferase	MGAT1	5312.15	5210.9	5236.71	5052.72	5582.71	5150.8	0.00111213	0.00377686	-	-	20.7	9	-
1899	High mobility group protein B2	HMGB2	170525	116820	118135	144953	200797	220028	0.481435	1.38026	-	-	37.3	12	-
1900	Polypyrimidine tract-binding protein 1	PTBP1	69702.8	77706	83304.2	82484.5	82494.6	81915.3	0.101641	0.548419	-	-	35.4	18	-
1901	Threonine--tRNA ligase, cytoplasmic	TARS	497708	432190	399000	366173	397170	443940	-0.136902	0.61575	-	-	48.5	41	-
1902	Valine--tRNA ligase	VARS	302662	260500	237116	249863	325625	311496	0.146326	0.533062	-	-	41.4	52	-
1903	Elongation factor 1-gamma	EEF1G	480813	471480	467525	458363	456916	409187	-0.102179	0.704705	-	-	53.3	28	-
1905	Peptidyl-prolyl cis-trans isomerase FKBP2	FKBP2	62426.5	60615	59923.5	63934.7	55902.2	66891.6	0.0254584	0.103612	-	-	38	8	-
1906	Erythrocyte band 7 integral membrane protein	STOM	119941	80428	76976.8	77094.2	73631	99198.1	-0.133039	0.298055	-	-	50.3	13	-
1907	Adenylate kinase 4, mitochondrial	AK4	23377.9	18660	17652.4	17904.7	23252.9	22895	0.102608	0.293058	-	-	61.4	11	-
1909	Annexin A13	ANXA13	5171.49	8593	8495.6	9317.13	8042.08	7453.06	0.188277	0.406589	-	-	43.4	15	-
1910	14-3-3 protein theta	YWHAQ	361381	410460	472763	449688	348589	366928	-0.0953099	0.313724	-	-	54.3	23	-
1911	Mitogen-activated protein kinase 3	MAPK3	15404.7	14978	12395.7	14382.5	15339.6	16204.6	0.107309	0.427759	-	-	22.7	12	-
1914	Aryl hydrocarbon receptor nuclear translocator	ARNT	8920.59	10227	8507.35	8389.59	9116.51	10742.3	0.0273858	0.0776336	-	-	16	9	-
1915	60S ribosomal protein L10	RPL10	100958	112770	83921.2	98064.5	94499.2	95456.6	-0.0370509	0.123208	-	-	43.5	11	-
1916	Replication protein A 70 kDa DNA-binding subunit;Replication protein A 70 kDa DNA-binding subunit, N-terminally processed	RPA1	110248	112690	118885	109572	102544	109185	-0.0892601	0.570804	-	-	52.4	34	-
1917	DNA-(apurinic or apyrimidinic site) lyase;DNA-(apurinic or apyrimidinic site) lyase, mitochondrial	APEX1	349904	357680	358504	384683	301750	356633	-0.0387153	0.153768	-	-	65.4	25	-
1919	Deoxycytidine kinase	DCK	24433.2	22745	19007.9	19479	22401.1	23147.7	-0.0215434	0.0626928	-	-	38.1	10	-
1920	CAD protein;Glutamine-dependent carbamoyl-phosphate synthase;Aspartate carbamoyltransferase;Dihydroorotase	CAD	160029	140360	110584	139951	146593	149764	0.102277	0.333369	-	-	43	81	-
1921	Calreticulin	CALR	453718	412080	425789	436244	402453	487630	0.0349608	0.15164	-	-	58	22	-
1922	cAMP-specific 3,5-cyclic phosphodiesterase 4A	PDE4A	3919.18	1885.4	1587.03	1457.31	1677.51	2445.99	-0.323903	0.415321	-	-	5.3	3	-
1923	Microtubule-associated protein 4	MAP4	889590	911240	945704	883931	806613	825676	-0.126991	1.01901	-	-	20.7	63	-
1924	Microtubule-associated protein 4	MAP4	20912.5	16710	15876.7	16684.9	13897.8	19701.7	-0.0934263	0.241587	-	-	16.9	44	-
1925	Microtubule-associated protein 4	MAP4	808.115	898.63	643.858	660.114	819.064	615.261	-0.163713	0.357921	-	-	1.6	40	+
1926	Calnexin	CANX	558020	512620	530953	539472	536041	555817	0.0272369	0.160645	-	-	42.9	36	-
1927	Phosphatidylinositol 3-kinase regulatory subunit alpha	PIK3R1	14675.3	17875	17290.9	15625.8	17579.6	16102.6	-0.0120736	0.038945	-	-	17.1	15	-
1928	Proteasome subunit beta type-8	PSMB8	32685.8	27362	26275.5	24796.9	20727.8	28244.8	-0.231615	0.861517	-	-	29.8	7	-
1929	Proteasome subunit beta type-9	PSMB9	25918.8	35594	34524.3	32852.4	24642.9	24645.1	-0.224925	0.679631	-	-	38.4	7	-
1930	Proteasome subunit alpha type-5	PSMA5	109924	118570	116596	108167	114897	110295	-0.0495952	0.282817	-	-	47.7	11	-
1931	Proteasome subunit beta type-4	PSMB4	75154.2	75199	75516.6	68636.3	70857.4	70055	-0.108327	0.784151	-	-	40.2	8	-
1932	Proteasome subunit beta type-6	PSMB6	111158	127040	130790	126965	120287	123057	0.00836104	0.0336477	-	-	40.6	9	-
1933	Proteasome subunit beta type-5	PSMB5	122727	125030	119572	111733	117784	116136	-0.0878645	0.604788	-	-	73	18	-
1934	Glutathione S-transferase Mu 2	GSTM2	42495.2	21857	21705.9	24272.1	25737.9	41683.5	0.123061	0.15722	-	-	47.1	11	-
1936	Tropomodulin-1	TMOD1	8087.5	6347.1	7274.44	7031.92	11585.4	11297.9	0.433836	1.16573	-	-	20.3	6	-
1939	NADH-ubiquinone oxidoreductase 75 kDa subunit, mitochondrial	NDUFS1	119016	135130	131914	134565	125516	117321	-0.0328257	0.14238	-	-	62	37	-
1940	DNA polymerase delta catalytic subunit	POLD1	54357.3	63056	54001	60427.4	52844.3	52449	-0.0480757	0.188948	-	-	40.2	44	-
1942	Probable global transcription activator SNF2L1	SMARCA1	27731	33801	26597.5	33254.8	25760.2	24678.1	-0.0793056	0.221021	-	-	1.2	43	-
1944	Gamma-aminobutyric acid receptor subunit beta-3;Gamma-aminobutyric acid receptor subunit beta-2;Gamma-aminobutyric acid receptor subunit beta-1	GABRB3;GABRB2;GABRB1	744.417	818.22	938.103	925.316	636.716	539.014	-0.282476	0.58409	-	-	8	3	+
1945	Mitogen-activated protein kinase 1	MAPK1	123517	108120	95639.7	92291	191108	155328	0.366981	0.745297	-	-	39.2	19	-
1947	Grancalcin	GCA	5256.77	6326.1	6315.17	6506.94	5320.54	5218.59	-0.072368	0.217853	-	-	17.5	3	-
1948	Retinoic acid receptor RXR-beta	RXRB	3738.59	4557.6	4300.69	4561.49	4673.11	4197.21	0.0959948	0.349134	-	-	10.9	8	-
1949	DNA repair protein complementing XP-G cells	ERCC5	11778.2	12691	13020.2	11754.5	13289.1	11966	-0.0194305	0.0726257	-	-	18.2	17	-
1951	Granulins;Acrogranin;Paragranulin;Granulin-1;Granulin-2;Granulin-3;Granulin-4;Granulin-5;Granulin-6;Granulin-7	GRN	5164.36	6444.8	7255.15	6859.9	5269.14	6043.29	-0.0482138	0.112996	-	-	13.5	7	-
1952	Receptor-type tyrosine-protein phosphatase mu	PTPRM	13411.2	17081	18857.1	16479.4	14217.8	13932	-0.134726	0.422942	-	-	12.3	16	-
1953	Cytosol aminopeptidase	LAP3	277141	228380	268517	249533	434328	352292	0.389241	1.11129	-	-	67.6	34	-
1954	ADP-ribosyl cyclase/cyclic ADP-ribose hydrolase 1	CD38	39479.6	50526	60141.9	52357	43052.9	37151.7	-0.172861	0.436508	-	-	43	14	-
1957	General transcription factor IIE subunit 1	GTF2E1	34742.8	47811	42498.4	46054.5	41152.5	42451.3	0.0628888	0.198148	-	-	38.5	17	-
1958	Transcription initiation factor IIE subunit beta	GTF2E2	9175.95	10244	7570.57	10782.6	10060.4	9122.03	0.158549	0.556558	-	-	48.1	18	-
1959	Tripeptidyl-peptidase 2	TPP2	337002	290580	283808	279518	320539	324730	0.0220244	0.082185	-	-	40.7	50	-
1960	Inositol monophosphatase 1	IMPA1	106376	121260	120217	111009	112153	103060	-0.0910979	0.497872	-	-	47.6	17	-
1962	Ephrin type-A receptor 2	EPHA2	82123.6	106980	96747.3	104110	78735	76996.6	-0.143148	0.445069	-	-	34.8	34	-
1963	Ephrin type-B receptor 2	EPHB2	39545.2	51968	55821.4	50981.7	39717.9	38375.4	-0.187332	0.551051	-	-	20.3	20	-
1964	Tyrosine-protein phosphatase non-receptor type 6	PTPN6	16378.2	26587	22827.6	28096.6	22717.5	18802.7	0.0906217	0.17106	-	-	33.9	18	-
1965	SHC-transforming protein 1	SHC1	409.151	464.2	876.362	587.031	594.955	506.953	0.0297207	0.0347954	-	-	1.9	20	+
1966	SHC-transforming protein 1	SHC1	69209.7	71684	71520.6	65977.4	63273	64609.3	-0.131894	0.97002	-	-	2.1	20	-
1967	DNA-3-methyladenine glycosylase	MPG	32997.6	32226	34012	34894	31287.9	30324	-0.0425286	0.191338	-	-	45.6	11	-
1968	Cellular retinoic acid-binding protein 2	CRABP2	39091.6	25560	27200.4	24444.5	21964.9	33545.9	-0.197843	0.435136	-	-	40.6	7	-
1971	Transketolase	TKT	1.61313e+06	1911200	1.84406e+06	1.62676e+06	1.42652e+06	1.45716e+06	-0.249858	1.64125	-	-	54.7	40	-
1972	RNA-binding motif, single-stranded-interacting protein 1	RBMS1	9266.94	6761.5	9386.65	7382.54	4965.5	7019.45	-0.397545	1.12044	-	-	10.2	4	-
1973	Protein PML	PML	39299	34450	29166.5	31336.7	41698.7	40881.9	0.145337	0.436229	-	-	17.6	14	-
1975	Elongation factor 1-delta	EEF1D	19069.3	19452	22310.2	18822.2	19293.1	17303.1	-0.13244	0.651403	-	-	0	25	-
1976	Elongation factor 1-delta	EEF1D	243817	240930	255039	244275	234326	223739	-0.0754298	0.49368	-	-	6.8	28	-
1977	Elongation factor 1-delta	EEF1D	190.622	407.78	136.385	163.773	266.514	254.504	0.0224644	0.0179848	-	-	8.2	23	+
1978	Cellular retinoic acid-binding protein 1	CRABP1	6095.15	8605.5	9129.62	7720.7	6557.56	6314.04	-0.19434	0.535635	-	-	29.2	5	-
1979	Myristoylated alanine-rich C-kinase substrate	MARCKS	187822	199350	262819	253067	169012	182965	-0.110175	0.252596	-	-	51.5	14	-
1980	Guanine nucleotide-binding protein subunit alpha-11	GNA11	11251.3	13269	11573	11606.5	9739.53	10088.5	-0.199778	0.925474	-	-	23.7	11	-
1981	Delta-1-pyrroline-5-carboxylate dehydrogenase, mitochondrial	ALDH4A1	59238	63092	62737.8	57675.9	71701.2	64885.9	0.0648518	0.275254	-	-	32.1	17	-
1982	Endoplasmic reticulum resident protein 29	ERP29	222140	193780	195572	175428	189821	215709	-0.0763281	0.324974	-	-	43.7	13	-
1983	Peroxiredoxin-6	PRDX6	647995	525440	516466	487326	759068	721402	0.20058	0.541527	-	-	69.2	24	-
1984	Flavin reductase (NADPH)	BLVRB	121267	135140	118779	116171	138844	130082	0.0360746	0.144758	-	-	61.7	12	-
1985	Peroxiredoxin-5, mitochondrial	PRDX5	380292	371260	375239	316794	315578	364431	-0.180052	1.26383	-	-	60.5	9	-
1986	D-dopachrome decarboxylase;D-dopachrome decarboxylase-like protein	DDT;DDTL	69399.4	53297	59028	51163.7	61924.1	61607.8	-0.05388	0.167448	-	-	53.4	8	-
1988	Thioredoxin-dependent peroxide reductase, mitochondrial	PRDX3	119080	122640	145264	125804	117418	98770.7	-0.180016	0.761886	-	-	47.1	11	-
1990	60S ribosomal protein L12	RPL12	166617	164700	171274	161399	158294	143189	-0.120509	0.800982	-	-	69.1	10	-
1991	Enoyl-CoA hydratase, mitochondrial	ECHS1	237363	243840	242801	225765	202960	227158	-0.144361	1.03963	-	-	55.5	21	-
1992	UMP-CMP kinase	CMPK1	65098.6	48092	46954.3	46642.1	68719.3	63875.9	0.159313	0.392751	-	-	41.3	11	-
1993	Phosphatidylethanolamine-binding protein 1;Hippocampal cholinergic neurostimulating peptide	PEBP1	225462	219330	216970	209490	212114	221190	-0.0421608	0.260605	-	-	79.7	13	-
1994	Protein disulfide-isomerase A3	PDIA3	703412	623800	588504	634462	619715	696749	0.0284239	0.120766	-	-	67.5	45	-
1995	Serine/threonine-protein phosphatase 2A 65 kDa regulatory subunit A alpha isoform	PPP2R1A	281761	305120	276552	301892	267721	267205	-0.0462299	0.230473	-	-	33.6	26	-
1997	Cell division cycle protein 27 homolog	CDC27	37055.1	42344	34959.9	38043.6	42572	36935.7	0.041682	0.153973	-	-	22	17	-
1998	G1/S-specific cyclin-D3	CCND3	1185.58	1298.8	1306.37	1327.23	1302.89	1125.3	-0.0159623	0.0391439	-	-	21.2	7	-
2002	Peptidyl-prolyl cis-trans isomerase F, mitochondrial	PPIF	148425	156510	151869	154076	170915	176240	0.131883	0.858786	-	-	58	11	-
2003	NK-tumor recognition protein;Putative peptidyl-prolyl cis-trans isomerase	NKTR	594.384	612.94	367.663	406.27	805.773	462.947	0.0593778	0.0661868	-	-	2.9	4	+
2004	Glycylpeptide N-tetradecanoyltransferase 1	NMT1	57976.8	71490	63694.6	69783.7	55512.5	55134.8	-0.101908	0.357735	-	-	33.5	21	-
2005	Heme oxygenase 2	HMOX2	88761.5	86691	88415.5	85128.5	90914.8	88768.5	0.00469652	0.0224561	-	-	50.9	14	-
2007	Tyrosine-protein kinase receptor UFO	AXL	8311.82	8917.1	8331.19	9355.88	7739.42	10815.8	0.114303	0.373295	-	-	21.1	16	-
2009	Alpha-2-macroglobulin receptor-associated protein	LRPAP1	107046	87354	98530.7	88757.1	86518.8	92989.8	-0.122551	0.631894	-	-	52.7	21	-
2011	Adenylosuccinate lyase	ADSL	60360.3	55990	54891.4	66014.6	57084.8	63397.6	0.121656	0.672891	-	-	39.7	18	-
2012	Pyruvate kinase PKLR	PKLR	78321.4	38459	45928.5	56417.8	178254	124699	1.06009	1.40927	+	-	37.6	22	-
2013	CAP-Gly domain-containing linker protein 1	CLIP1	674038	822810	896738	838246	686227	680171	-0.115373	0.405011	-	-	1.3	99	-
2014	CAP-Gly domain-containing linker protein 1	CLIP1	26361.1	30012	31987.2	29089.7	25073.7	21621.1	-0.227439	0.906529	-	-	0.8	97	-
2015	Sorcin	SRI	94440	78576	70052.7	71395.3	71890.7	82852.6	-0.0965828	0.333952	-	-	39.4	7	-
2016	Leukocyte elastase inhibitor	SERPINB1	116061	117350	116743	114128	127295	110738	0.00564629	0.0241802	-	-	44.9	19	-
2017	High affinity cationic amino acid transporter 1	SLC7A1	4759.88	7258	7274.95	8081.23	6362.6	6067.96	0.103989	0.213809	-	-	6.5	4	-
2018	Aldehyde dehydrogenase X, mitochondrial	ALDH1B1	148143	125550	129487	129104	117400	145903	-0.0410266	0.146755	-	-	40.2	25	-
2019	Aldehyde dehydrogenase, dimeric NADP-preferring	ALDH3A1	688887	954140	896163	847379	613306	610275	-0.297719	0.957079	-	-	53.4	33	-
2020	DNA-directed RNA polymerase II subunit RPB2	POLR2B	70844.1	78677	57305.9	74840.8	70972.7	67948.1	0.0587498	0.188669	-	-	36.6	44	-
2021	Succinate dehydrogenase [ubiquinone] flavoprotein subunit, mitochondrial	SDHA	199694	158940	150042	141994	172033	199798	0.0118083	0.0267382	-	-	45.3	25	-
2022	Coronin-1A	CORO1A	8819.72	9425.9	8529.2	10860.3	11581.8	9927.31	0.272137	1.53373	-	-	14.1	6	-
2023	Rab GDP dissociation inhibitor alpha	GDI1	82278.8	95189	89083.6	83328.6	73974.3	83594.9	-0.145742	0.813756	-	-	44.1	25	-
2025	S-adenosylmethionine synthase isoform type-2	MAT2A	160325	164590	180101	163357	167599	158837	-0.0426971	0.226563	-	-	52.4	20	-
2026	Homeobox protein Hox-C8;Homeobox protein Hox-B8	HOXC8;HOXB8	4112.88	4709.1	4455.9	4159.67	4103.9	4147.35	-0.0952211	0.402853	-	-	13.6	4	-
2027	cAMP-dependent protein kinase type I-beta regulatory subunit	PRKAR1B	12966.8	11842	12278.6	11495.8	13622.5	14062.4	0.0746846	0.291145	-	-	17.6	11	-
2028	cAMP-dependent protein kinase type II-beta regulatory subunit	PRKAR2B	20786.3	14848	15741.3	15069.1	41180.3	32640.2	0.686579	1.07908	-	-	19.4	8	-
2029	Carbamoyl-phosphate synthase [ammonia], mitochondrial	CPS1	687469	191840	153274	175066	145011	474989	-0.248451	0.153589	-	-	42.2	60	-
2030	Ribonucleoside-diphosphate reductase subunit M2	RRM2	122882	120180	126972	109444	139237	112957	-0.0411551	0.151548	-	-	44.7	21	-
2031	Syndecan-4	SDC4	6719.15	7033	7684.26	6076.59	5775.16	5796.16	-0.278702	1.59051	-	-	23.5	3	-
2032	Nucleolysin TIA-1 isoform p40	TIA1	61698.5	63135	70377.2	63614.3	64999.9	60895.5	-0.0408863	0.192031	-	-	27.7	14	-
2034	Sodium- and chloride-dependent taurine transporter	SLC6A6	1199.9	1336.8	1584.35	1175.98	665.642	1090.95	-0.524439	1.18814	-	-	11.3	7	+
2035	Gamma-aminobutyric acid receptor subunit alpha-5	GABRA5	609.987	1155.6	753.416	830.625	825.616	886.71	0.0651114	0.0989029	-	-	14.9	6	+
2036	DnaJ homolog subfamily A member 1	DNAJA1	70681.9	76222	76826	79429.6	65550.5	65308.8	-0.0945272	0.422273	-	-	68	25	-
2037	RAC-alpha serine/threonine-protein kinase	AKT1	4422.56	5127.1	5156.87	7426.6	5802.96	4949.86	0.28912	0.932987	-	-	35.8	20	-
2038	RAC-beta serine/threonine-protein kinase	AKT2	73193.1	98904	92681	115032	81648.1	79995.8	0.0544342	0.12034	-	-	41.4	23	-
2039	Cytochrome b-c1 complex subunit 1, mitochondrial	UQCRC1	130317	128400	125805	112148	129691	129700	-0.0527367	0.25925	-	-	36.7	17	-
2040	3-hydroxyisobutyrate dehydrogenase, mitochondrial	HIBADH	76071.2	74514	83361.7	69432.5	70235.3	67246.3	-0.175662	1.22136	-	-	36.3	9	-
2041	Bifunctional purine biosynthesis protein PURH;Phosphoribosylaminoimidazolecarboxamide formyltransferase;IMP cyclohydrolase	ATIC	629111	695340	627199	589394	595330	604186	-0.124014	0.948813	-	-	78.4	44	-
2042	Heterogeneous nuclear ribonucleoprotein H3	HNRNPH3	25248	25306	26322.8	25883.6	32156.7	29834.4	0.187393	0.979853	-	-	39.9	12	-
2043	Heterogeneous nuclear ribonucleoprotein H;Heterogeneous nuclear ribonucleoprotein H, N-terminally processed	HNRNPH1	123468	139250	144012	138599	142374	139882	0.0522728	0.262949	-	-	34.1	21	-
2044	14-3-3 protein beta/alpha;14-3-3 protein beta/alpha, N-terminally processed	YWHAB	222443	259460	237806	250481	207421	245948	-0.0343728	0.129524	-	-	52.9	20	-
2045	14-3-3 protein sigma	SFN	432683	486840	534197	493766	406457	407972	-0.15291	0.686591	-	-	55.6	22	-
2046	Stress-induced-phosphoprotein 1	STIP1	1.60572e+06	1674600	2.0233e+06	1.86466e+06	1.68949e+06	1.60779e+06	-0.0343886	0.12662	-	-	75.1	65	-
2047	Protein S100-A11;Protein S100-A11, N-terminally processed	S100A11	120970	108690	101761	89041.3	86956.8	97908.5	-0.273214	1.68346	-	-	56.2	7	-
2048	Neural cell adhesion molecule L1	L1CAM	228863	51964	49592.4	53148.9	45648.7	175790	-0.155882	0.0820626	-	-	23.3	25	-
2049	Type II inositol 1,4,5-trisphosphate 5-phosphatase	INPP5B	348.147	577.9	526.903	614.535	672.39	530.564	0.349423	0.735268	-	-	4.8	4	+
2050	Peroxiredoxin-2	PRDX2	368879	85576	87187.8	88777.4	324562	411646	0.702512	0.449695	-	-	36.9	12	-
2051	Beta-arrestin-2	ARRB2	11852.3	14070	14623.5	15764.1	11614.9	12568.1	-0.0278964	0.0705016	-	-	34.2	13	-
2052	Glycerol kinase;Putative glycerol kinase 3	GK;GK3P	4954.22	3653.2	2961.75	3475.24	4758.12	3910.19	0.0901594	0.169255	-	-	8	4	-
2054	Deoxycytidylate deaminase	DCTD	34879.6	35456	36743.3	32684.3	37778.2	36660.6	-0.00183868	0.00701201	-	-	53.9	8	-
2055	Pyrroline-5-carboxylate reductase 1, mitochondrial	PYCR1	40148.3	41486	34617.6	39462.5	48862.1	44469.7	0.190851	0.874769	-	-	30.1	11	-
2056	Interferon-induced guanylate-binding protein 1	GBP1	61568.7	9329.5	4407.49	8477.83	7568.51	50690.8	0.120492	0.0403398	-	-	13.2	10	-
2057	Interferon-induced guanylate-binding protein 2	GBP2	2489.31	733.79	930.924	628.884	623.97	2061.57	-0.357256	0.252012	-	-	2.9	3	-
2059	4-hydroxyphenylpyruvate dioxygenase	HPD	4813.99	4708.6	4561.43	4446.11	3240.88	4399.96	-0.235199	0.82675	-	-	10.7	3	-
2060	General transcription factor IIH subunit 1	GTF2H1	2296.24	2209.5	1957.38	2280.64	2237.25	2459.63	0.112563	0.399227	-	-	17.2	10	-
2061	Syntaxin-2	STX2	25821.5	27015	32392.2	27070.5	25756.7	23849.5	-0.14745	0.647387	-	-	38.3	9	-
2062	Cystathionine gamma-lyase	CTH	29323.8	16991	16041.5	14680.6	58508.7	42152.8	0.726511	0.755718	-	-	21.2	8	-
2063	60S ribosomal protein L9	RPL9	93353.7	100170	81511.9	86884.8	85499.8	81030.6	-0.113535	0.565142	-	-	52.1	12	-
2065	Long-chain-fatty-acid--CoA ligase 1	ACSL1	27359.2	29748	27250.3	29360.1	26915.1	27411.8	-0.0113407	0.0465841	-	-	33.1	24	-
2066	Kinesin-1 heavy chain	KIF5B	401271	427630	403459	449049	368343	377823	-0.0492431	0.217294	-	-	56	65	-
2068	Deoxyuridine 5-triphosphate nucleotidohydrolase, mitochondrial	DUT	52265.8	31851	38010.6	31755	54713.3	50621	0.158335	0.27037	-	-	11.9	12	-
2069	Deoxyuridine 5-triphosphate nucleotidohydrolase, mitochondrial	DUT	7985.22	4863.3	5545.99	4267.07	7562.08	8347.49	0.107553	0.145997	-	-	8.5	11	-
2070	Multidrug resistance-associated protein 1	ABCC1	74074.9	91295	81319	91945.1	70133.4	63897.7	-0.138825	0.42445	-	-	32.5	44	-
2071	Cyclin-dependent kinases regulatory subunit 2	CKS2	7976.05	8465.1	9948.75	8953.95	9609.02	8223.77	0.0249992	0.0755166	-	-	24.1	3	-
2072	Protein S100-A3	S100A3	3333.55	5059.8	5395.76	4757.02	3695.14	3095.16	-0.24742	0.50987	-	-	30.7	3	-
2073	Dual specificity protein kinase TTK	TTK	5639.38	5944.8	4845.54	6249.35	6936.82	7281.58	0.31947	1.50677	-	-	32.8	24	-
2074	DNA replication licensing factor MCM4	MCM4	302754	261710	264761	265968	312602	314622	0.106131	0.506004	-	-	47.2	42	-
2075	DNA replication licensing factor MCM5	MCM5	205231	200920	178964	201730	219256	218063	0.128747	0.791856	-	-	57.9	49	-
2076	DNA replication licensing factor MCM7	MCM7	202981	180500	161705	188648	207555	215567	0.170204	0.857786	-	-	58.3	47	-
2077	N-acetylgalactosamine-6-sulfatase	GALNS	24206.8	25680	26018.7	25663.3	20819.9	23015	-0.131789	0.63101	-	-	9	6	-
2078	Serine hydroxymethyltransferase, cytosolic	SHMT1	116329	137470	135006	127007	103769	110970	-0.187299	0.923071	-	-	58.1	25	-
2079	Serine hydroxymethyltransferase, mitochondrial	SHMT2	196125	189120	184432	174161	200011	193073	-0.00817185	0.0356056	-	-	51.3	26	-
2080	Bifunctional epoxide hydrolase 2;Cytosolic epoxide hydrolase 2;Lipid-phosphate phosphatase	EPHX2	22912.4	26303	24389.9	21146.9	30258.1	24672.1	0.0343373	0.0906809	-	-	33.5	15	-
2081	Heat shock 70 kDa protein 1-like	HSPA1L	1321.02	1280.1	1429.01	1333.3	1088.01	1103.25	-0.198155	0.653892	-	-	5.6	21	-
2082	Heat shock 70 kDa protein 4	HSPA4	861585	903800	847350	815105	789334	801833	-0.118344	1.02844	-	-	65	62	-
2084	Mannose-6-phosphate isomerase	MPI	3249.74	2549.2	2794.78	3945.19	2603.73	2933.06	0.126659	0.294777	-	-	30.3	10	-
2086	Glypican-1;Secreted glypican-1	GPC1	35553.3	38722	44789	42417.4	33333.9	34324.2	-0.115136	0.397848	-	-	22.6	11	-
2087	Profilin-2	PFN2	98256.3	102300	82829	80396.1	61475.4	74242.6	-0.394012	1.79987	-	-	17.9	9	-
2088	Profilin-2	PFN2	26439.4	35844	28232.6	30483	23084.9	22631.9	-0.249491	0.805424	-	-	13.6	8	-
2089	Carbonic anhydrase-related protein	CA8	19020.6	20913	21992.1	19186.3	24065.5	21016.1	0.0498607	0.173291	-	-	39.7	9	-
2090	Catenin alpha-1	CTNNA1	369013	335180	403522	356242	302027	311181	-0.191989	1.04703	-	-	47.6	39	-
2091	Catenin beta-1	CTNNB1	99335.5	95999	104715	96586	83604.8	81532.9	-0.200315	1.2062	-	-	25.4	22	-
2092	Polycomb complex protein BMI-1	BMI1	4522.3	4911	6607.21	5462.42	5854.71	5017.27	0.0429752	0.0998547	-	-	11	5	-
2094	Prohibitin	PHB	179816	196380	164465	172362	158053	170234	-0.108191	0.585418	-	-	61.4	20	-
2095	Serpin B6	SERPINB6	68584	60434	56915	52954.1	61849	69918.6	-0.0142904	0.040376	-	-	51.1	18	-
2096	Merlin	NF2	40759.2	48385	45303.8	45965.1	39515	39226.4	-0.108852	0.481356	-	-	31.3	20	-
2097	Radixin	RDX	307099	293690	344183	308385	255430	272319	-0.177738	0.957436	-	-	29	46	-
2098	Replication protein A 14 kDa subunit	RPA3	19947.5	15120	17269.2	15989.8	18149	19755.6	0.0461462	0.133274	-	-	52.9	5	-
2099	Replication factor C subunit 4	RFC4	81707.4	76392	78549.4	84670.8	96045.6	93612.1	0.211597	1.46297	-	-	57.3	23	-
2100	Replication factor C subunit 2	RFC2	27870.7	21284	21605	23519.5	33597.6	33184.5	0.344282	1.09684	-	-	41	12	-
2102	60S ribosomal protein L22	RPL22	59371.4	65530	64154.5	59529.1	61437	55895.9	-0.0960105	0.552124	-	-	42.2	7	-
2103	General transcription factor IIF subunit 1	GTF2F1	70449.1	76783	88516.4	96050.6	81284.3	81338	0.135796	0.569918	-	-	40.8	23	-
2104	Sepiapterin reductase	SPR	40274.6	57568	52715.8	44682.5	37535.1	36328.4	-0.334775	1.2406	-	-	51	13	-
2105	Prostaglandin G/H synthase 2	PTGS2	15254.4	13355	13265.5	11612.9	18069.4	18156.3	0.165153	0.409406	-	-	11.8	6	-
2106	Alpha-L-iduronidase	IDUA	5414.01	5491	5421.18	5387.27	5592.72	5006.62	-0.0318103	0.120574	-	-	6.1	4	-
2107	Cystathionine beta-synthase	CBS	73164.9	35557	32776.7	34650.2	120832	101440	0.772133	0.801599	-	-	34.8	17	-
2111	Glycogen debranching enzyme;4-alpha-glucanotransferase;Amylo-alpha-1,6-glucosidase	AGL	156720	117980	122831	106438	154906	159129	0.0694006	0.151059	-	-	31	48	-
2112	Myosin-9	MYH9	1.25492e+06	1213500	1.24561e+06	1.05043e+06	850680	1.27308e+06	-0.245877	0.97066	-	-	51.4	156	-
2114	Myosin-10	MYH10	212673	196840	191471	193076	229517	249262	0.154216	0.725722	-	-	0.7	117	-
2115	Coatomer subunit beta	COPB2	161383	174210	178287	193662	166124	155830	8.52397e-05	0.000289223	-	-	46.6	42	-
2118	Alpha-adducin	ADD1	69073.5	74219	67071.1	73365.5	75771.9	79433.5	0.1203	0.760122	-	-	34.4	19	-
2119	Beta-adducin	ADD2	76113.5	89844	90398.1	88385.6	100712	81832.8	0.0789269	0.304329	-	-	37.9	25	-
2120	Basigin	BSG	212582	138000	160492	152373	158473	217554	0.0526749	0.103606	-	-	3.6	8	-
2121	Basigin	BSG	1681.13	1861.2	1639.41	2067.54	1514.56	2111.5	0.122082	0.312179	-	-	6.8	7	-
2122	RNA-binding protein FUS	FUS	123312	107730	115604	116395	120117	127720	0.0725091	0.385524	-	-	20.4	11	-
2123	Nuclear pore complex protein Nup214	NUP214	80444.7	78228	59850.7	74063.8	87662	79343.5	0.150594	0.544894	-	-	0.5	45	-
2125	Protein DEK	DEK	64396	73981	84648.1	84196.1	70765.3	76411.8	0.0583291	0.193318	-	-	41.3	17	-
2128	Glutaredoxin-1	GLRX	3224.98	4099	3155.54	3568.27	2894.69	3072.29	-0.131501	0.390914	-	-	18.9	3	-
2129	Choline kinase alpha	CHKA	3449.44	3425.6	3481.81	2881.19	3056.92	2385.03	-0.32327	1.4047	-	-	21.2	7	-
2130	Protein phosphatase 1A	PPM1A	92782.3	103290	115437	100156	96590.8	88865.9	-0.121273	0.57037	-	-	28.8	17	-
2132	Hydroxymethylglutaryl-CoA lyase, mitochondrial	HMGCL	35589.9	28986	30749.3	27199.3	33207.9	32263	-0.0408017	0.131505	-	-	25.2	7	-
2133	26S protease regulatory subunit 7	PSMC2	269452	270290	242724	244807	255940	260929	-0.0375811	0.198211	-	-	80.4	36	-
2136	ADP-ribosylation factor-like protein 2	ARL2	18079.6	20307	20622.6	18787.1	19994.8	17890.9	-0.0573239	0.24698	-	-	49.5	9	-
2137	ADP-ribosylation factor-like protein 3	ARL3	34188.3	38937	38378.5	35446.4	29636	31837.9	-0.203736	1.0886	-	-	73.1	12	-
2139	Dual specificity mitogen-activated protein kinase kinase 2	MAP2K2	72417.2	64924	57731.3	61301.3	64942.7	66414	-0.0126213	0.0437951	-	-	38.5	19	-
2141	ATP synthase subunit gamma, mitochondrial	ATP5C1	40519.3	45209	34667.4	39343.3	36408.8	39456.6	-0.056043	0.199189	-	-	30	11	-
2142	V-type proton ATPase subunit E 1	ATP6V1E1	78215.6	76987	92354	85551.1	88250.2	87006.4	0.0800871	0.384595	-	-	46	14	-
2143	Oxygen-dependent coproporphyrinogen-III oxidase, mitochondrial	CPOX	48685.8	47587	44826	43433.9	52833.5	54552.2	0.0898355	0.370647	-	-	42.3	19	-
2144	60S ribosomal protein L4	RPL4	326844	340280	262385	289641	295779	281204	-0.0922019	0.38576	-	-	55.7	32	-
2146	Lon protease homolog, mitochondrial	LONP1	159232	139430	126724	134618	154442	156775	0.0707574	0.273638	-	-	36.4	35	-
2147	Phosphoglucomutase-1	PGM1	198544	211080	190986	176790	129244	172258	-0.341335	1.53791	-	-	54.3	29	-
2148	Serine/threonine-protein phosphatase PP1-gamma catalytic subunit	PPP1CC	12582.4	12868	12872	13125.4	14318.8	11993	0.0376784	0.147952	-	-	10.4	17	-
2150	Guanine nucleotide-binding protein-like 1	GNL1	63859.9	51228	50376.8	48611.3	70588.3	66697.4	0.157917	0.44499	-	-	29.2	18	-
2151	Tumor necrosis factor receptor superfamily member 3	LTBR	6361.09	7722.3	8046.82	8472.51	6891.23	6654.75	-0.0082621	0.0201344	-	-	7.9	3	-
2152	Serpin B5	SERPINB5	181311	40205	25023.6	23900.6	29683.4	137535	-0.300875	0.134452	-	-	37.6	13	-
2153	DNA-directed RNA polymerase II subunit RPB9	POLR2I	1013.88	969.39	1067.74	908.04	1077.28	900.731	-0.0840703	0.225517	-	-	26.4	3	+
2155	Dihydrolipoyllysine-residue succinyltransferase component of 2-oxoglutarate dehydrogenase complex, mitochondrial	DLST	155105	183320	182056	161878	168493	158777	-0.0857981	0.440824	-	-	34.4	14	-
2156	GMP reductase 1	GMPR	25907.5	8685.1	7998.78	7680.9	56348.2	45541.2	1.15102	0.750931	-	-	12.8	7	-
2157	Phospholipid hydroperoxide glutathione peroxidase, mitochondrial	GPX4	82934.8	86773	95518.3	84367.4	90485.7	102880	0.0640868	0.262943	-	-	58.2	11	-
2158	Signal recognition particle 14 kDa protein	SRP14	75154.2	56820	55001.3	53712	63908.5	65523.3	-0.0208195	0.0521635	-	-	29.4	6	-
2160	Nuclear pore glycoprotein p62	NUP62	38733.2	38195	34339.1	35664.6	34156.3	36549.6	-0.0634354	0.314458	-	-	26.2	12	-
2161	Hippocalcin-like protein 1;Neuron-specific calcium-binding protein hippocalcin	HPCAL1;HPCA	24793	25600	30143.8	32178.7	32676.9	33406.5	0.292189	1.71322	-	-	38.9	10	-
2162	Squalene synthase	FDFT1	23643.2	19709	17992.2	22020.8	35043	30587.2	0.497757	1.55468	-	-	36	13	-
2163	Zinc finger E-box-binding homeobox 1	ZEB1	11374.7	15314	15409.2	15089.3	12593.6	11921	-0.0815798	0.216744	-	-	9	8	-
2165	Transgelin-2	TAGLN2	693141	671030	746811	619102	630969	650449	-0.150363	1.20406	-	-	85.4	20	-
2166	Transaldolase	TALDO1	509629	589190	635184	570766	579607	523523	-0.0463747	0.19241	-	-	54.6	26	-
2167	Alpha-synuclein	SNCA	28612.1	6619.3	6571.44	6139.5	13332	23531.6	0.21001	0.119981	-	-	51.8	5	-
2168	Electron transfer flavoprotein subunit beta	ETFB	352690	424460	435255	405674	366207	366823	-0.0859427	0.385531	-	-	67.8	20	-
2169	RNA-binding motif protein, X chromosome;RNA-binding motif protein, X chromosome, N-terminally processed	RBMX	102334	93944	82899.2	89220.2	103474	105939	0.0984507	0.404058	-	-	15.6	21	-
2171	Coilin	COIL	245.63	268.77	152.52	161.218	243.837	353.117	0.154405	0.16678	-	-	19.4	10	+
2172	Vitamin K-dependent gamma-carboxylase	GGCX	4942.44	5111.4	4773.11	4556.91	4779.13	4673.93	-0.0814765	0.363142	-	-	10	9	-
2173	Lysosomal acid lipase/cholesteryl ester hydrolase	LIPA	7844.14	9321.1	9988.1	7555.29	5758.09	5509.06	-0.535814	2.02795	+	-	9.9	4	-
2174	V-type proton ATPase catalytic subunit A	ATP6V1A	165291	160720	166675	154214	167474	169147	-0.00648297	0.0307884	-	-	50.7	30	-
2175	Stress-70 protein, mitochondrial	HSPA9	1.25866e+06	1230100	1.34865e+06	1.23271e+06	1.3357e+06	1.31837e+06	0.0186671	0.101891	-	-	56.4	52	-
2176	Eukaryotic initiation factor 4A-III;Eukaryotic initiation factor 4A-III, N-terminally processed	EIF4A3	171259	180650	217749	198888	185262	171426	-0.0309781	0.10525	-	-	37.7	24	-
2178	Cyclin-dependent kinase inhibitor 1	CDKN1A	5870.9	6185.7	5729.31	6263.19	5102.35	5500.96	-0.0810462	0.30274	-	-	37.8	4	-
2179	40S ribosomal protein S19	RPS19	261445	292830	243120	267192	270233	248828	-0.0170056	0.0689459	-	-	67.6	16	-
2180	60S ribosomal protein L3	RPL3	339026	335820	302268	349919	309741	289197	-0.0449256	0.191175	-	-	54.8	28	-
2181	Collagen alpha-1(XVIII) chain;Endostatin	COL18A1	5995.33	7066.5	7552.68	7618.95	6809.71	5874.06	-0.023427	0.0600777	-	-	10.1	10	-
2182	Dolichyl-diphosphooligosaccharide--protein glycosyltransferase 48 kDa subunit	DDOST	103187	99628	97554.7	96529.6	94964	85409.4	-0.119069	0.741786	-	-	25.4	12	-
2183	Acidic leucine-rich nuclear phosphoprotein 32 family member A	ANP32A	176345	179170	215105	168499	198232	171254	-0.0829026	0.333667	-	-	38.2	14	-
2184	Flap endonuclease 1	FEN1	54772.1	59007	37563.5	55556.6	72123.1	66674.2	0.379297	1.14299	-	-	47.6	16	-
2185	Homeobox protein cut-like 1	CUX1	24647	33587	30562.8	31448.5	26512.9	25445.9	-0.0846589	0.250571	-	-	7.5	31	-
2186	Macrophage-capping protein	CAPG	121514	91531	104555	83875.7	86423.1	85566.8	-0.30226	1.58142	-	-	39.9	11	-
2187	Adenylyl cyclase-associated protein 2	CAP2	72142.1	81049	88195.7	82059.8	70579.4	64253.1	-0.156885	0.648608	-	-	44	21	-
2188	Interleukin-6 receptor subunit beta	IL6ST	40065.1	44711	46235.1	44716.5	36733.3	39353.1	-0.119197	0.537179	-	-	29.6	20	-
2190	Alpha-taxilin	TXLNA	219615	206580	228799	214599	218004	213235	-0.0191059	0.099096	-	-	59.3	36	-
2191	T-complex protein 1 subunit zeta	CCT6A	399035	384440	392242	366876	424263	386153	-0.000532379	0.00234458	-	-	42.9	30	-
2192	Nicotinamide N-methyltransferase	NNMT	79273.7	83035	97333.7	101340	70310.3	74241.1	-0.0921393	0.249872	-	-	38.6	9	-
2193	Proteasome subunit beta type-10	PSMB10	14264.8	16546	13954.1	16154.8	12926.1	12946.7	-0.0949272	0.327123	-	-	16.8	5	-
2198	60S ribosomal protein L13a	RPL13A	311191	322750	254669	293569	272208	283911	-0.0576647	0.231139	-	-	51.2	17	-
2199	ADP-ribosylation factor-like protein 1	ARL1	6870.32	7542.5	6278.25	5974.73	7175.3	6781.16	-0.0541124	0.177941	-	-	20.7	4	-
2201	DNA mismatch repair protein Mlh1	MLH1	2855.56	2495.4	2473.49	2338.97	2189.34	2709.62	-0.115045	0.372977	-	-	36.6	26	-
2202	Signal transducer and activator of transcription 3	STAT3	52749	60267	52277.7	62221	59644.8	48015.5	0.0335303	0.103668	-	-	50.5	34	-
2203	Ubiquitin carboxyl-terminal hydrolase 8	USP8	96760.8	105830	99332.9	106150	98628.8	98650.8	0.00733275	0.03281	-	-	29.8	36	-
2205	Malate dehydrogenase, cytoplasmic	MDH1	286650	293610	322274	284116	296941	277500	-0.0707764	0.422425	-	-	53.7	22	-
2206	Malate dehydrogenase, mitochondrial	MDH2	841552	823280	865107	743895	1.00041e+06	887535	0.0467033	0.169444	-	-	72.5	26	-
2207	Replication factor C subunit 5	RFC5	17243	13939	13409.9	14460.2	17956.8	17186.1	0.156477	0.557371	-	-	61.2	19	-
2208	Replication factor C subunit 3	RFC3	22058.8	21716	15709.4	20427.4	22177.6	22859.8	0.153562	0.497419	-	-	43.5	14	-
2209	Trifunctional enzyme subunit alpha, mitochondrial;Long-chain enoyl-CoA hydratase;Long chain 3-hydroxyacyl-CoA dehydrogenase	HADHA	457542	491970	427182	429336	385416	407597	-0.170552	1.15578	-	-	55.3	41	-
2210	Eukaryotic translation initiation factor 2 subunit 3;Putative eukaryotic translation initiation factor 2 subunit 3-like protein	EIF2S3;EIF2S3L	206741	217370	197705	199399	197865	192135	-0.0763424	0.498687	-	-	55.5	25	-
2211	DNA-binding protein inhibitor ID-1	ID1	2385.34	2892.7	2266.4	2596.13	2909.97	2682.17	0.124586	0.406184	-	-	32.9	4	-
2212	Centrin-2	CETN2	38446.1	46742	67704.7	75070.7	47694.7	44975.8	0.134805	0.215284	-	-	55.2	10	-
2214	Eukaryotic translation initiation factor 2D	EIF2D	7500.6	8671.7	7238.29	8792.47	10562.8	8765.13	0.26333	1.18436	-	-	41.4	18	-
2215	Protein BUD31 homolog	BUD31	17760.1	17357	19036	17250.1	19769.6	19026.8	0.0483465	0.206551	-	-	52.8	7	-
2216	N-alpha-acetyltransferase 10	NAA10	87879.7	84673	88607.1	79549.8	84995.6	86526.6	-0.0574879	0.32987	-	-	70.5	16	-
2217	Lysine-specific demethylase 5C	KDM5C	20087.2	20798	22592.5	21069.2	24210.3	19774.4	0.0319419	0.112825	-	-	20.1	37	-
2220	Protein phosphatase inhibitor 2-like protein 3;Protein phosphatase inhibitor 2	PPP1R2P3;PPP1R2	14451	12821	15784.7	13242.5	14633.4	14192.9	-0.0295305	0.102302	-	-	18	5	-
2221	Tyrosine-protein kinase CSK	CSK	71535.4	75799	73293.7	73216.5	80048.1	76366.8	0.0571518	0.320563	-	-	44.7	18	-
2223	Glycine--tRNA ligase	GARS	982.986	1037.9	993.01	1066.77	1269.55	1136.99	0.201333	0.696126	-	-	2.2	36	+
2224	Glycine--tRNA ligase	GARS	378254	395350	371138	375497	392111	404268	0.0336451	0.197635	-	-	2	36	-
2225	Isoleucine--tRNA ligase, cytoplasmic	IARS	216306	241240	164835	230214	217048	206404	0.0872967	0.261805	-	-	42.8	57	-
2226	Folate transporter 1	SLC19A1	11090.4	9176.1	8825.07	8337.86	13440.1	11579.1	0.176958	0.433279	-	-	6.9	4	-
2227	Eukaryotic translation initiation factor 1	EIF1	76995.3	74229	80284.2	69842.3	73602.4	74424.1	-0.0874149	0.542925	-	-	27.4	10	-
2228	Protein kinase C iota type	PRKCI	10921.8	12563	13924.7	13265.9	11739.1	11184.7	-0.0444882	0.138754	-	-	25.8	13	-
2229	Beta-centractin	ACTR1B	5729.75	5491.7	5356.54	4442.49	5067.84	5544.52	-0.144407	0.594256	-	-	21.8	13	-
2230	Enoyl-CoA delta isomerase 1, mitochondrial	ECI1	37369.7	28566	25806.7	25520.7	41219.6	32635.7	0.105844	0.213762	-	-	27.4	6	-
2231	Lamina-associated polypeptide 2, isoform alpha;Thymopoietin;Thymopentin	TMPO	94694	105430	97324.7	106362	116274	110708	0.164916	1.12082	-	-	28	27	-
2232	Lamina-associated polypeptide 2, isoforms beta/gamma;Thymopoietin;Thymopentin	TMPO	65888.6	58827	64228.6	60349.7	70184.3	69692.1	0.0819224	0.385698	-	-	7.3	20	-
2233	Lamina-associated polypeptide 2, isoforms beta/gamma;Thymopoietin;Thymopentin	TMPO	622.445	861.19	772.144	1248.36	758.353	1136.32	0.459325	1.05584	-	-	2.6	18	+
2234	Signal transducer and activator of transcription 1-alpha/beta	STAT1	58041.7	80030	58927	83722.4	71711.9	57807.8	0.114177	0.279066	-	-	52.5	40	-
2235	Signal transducer and activator of transcription 6	STAT6	25341.1	26124	24801.3	27126.9	23202.9	24808.5	-0.024135	0.0979226	-	-	22.4	18	-
2236	Signal transducer and activator of transcription 5A	STAT5A	7789.82	4577.8	4502.79	3935.82	12880.6	11838.5	0.634048	0.701295	-	-	6.4	20	-
2237	Superkiller viralicidic activity 2-like 2	SKIV2L2	161214	166700	153006	152117	153923	156858	-0.0543228	0.329719	-	-	41.8	49	-
2238	Aldo-keto reductase family 1 member C3	AKR1C3	643120	865240	884474	831380	654316	617435	-0.183741	0.566564	-	-	23.5	34	-
2239	Aldo-keto reductase family 1 member C3	AKR1C3	13575.6	20930	25966.4	21505.7	15231.4	14204.2	-0.221717	0.389849	-	-	7.8	18	-
2243	Phosphatidylinositol 4-kinase alpha	PI4KA	2344.78	2104	2398.75	1726.5	3794.54	2771.92	0.20593	0.334416	-	-	8.2	16	-
2244	Epidermal growth factor receptor substrate 15	EPS15	109409	97563	104240	105062	130021	119383	0.183847	0.981459	-	-	39.8	31	-
2245	Protein AF-9	MLLT3	2233.39	2874	2690.41	2859.9	2061.52	2375.21	-0.100799	0.24899	-	-	6.7	3	-
2246	Caspase-3;Caspase-3 subunit p17;Caspase-3 subunit p12	CASP3	39543.8	39925	47732.3	44879.4	51659.9	44245.5	0.148306	0.666947	-	-	35.4	11	-
2247	Caspase-2;Caspase-2 subunit p18;Caspase-2 subunit p13;Caspase-2 subunit p12	CASP2	10014	11406	12429.6	11354.2	12557.9	11533.4	0.0706815	0.265839	-	-	22.6	10	-
2248	40S ribosomal protein S27	RPS27	128067	134210	102713	109806	110598	131694	-0.0475126	0.145284	-	-	13.1	4	-
2249	Abelson tyrosine-protein kinase 2	ABL2	4288.1	4758.5	5206.43	4979.7	4751.06	4597.6	0.0113497	0.034488	-	-	12.6	12	-
2251	Probable helicase with zinc finger domain	HELZ	172.239	194.96	254.068	161.441	271.028	176.135	-0.0488923	0.0594345	-	-	19.1	30	+
2252	Condensin-2 complex subunit D3	NCAPD3	12492.1	16211	18829	17934.5	17361.5	15482.6	0.112777	0.309324	-	-	12.2	19	-
2254	Leucine-rich PPR motif-containing protein, mitochondrial	LRPPRC	344923	382040	272362	407366	395239	339186	0.201868	0.755241	-	-	57.7	88	-
2255	3-ketoacyl-CoA thiolase, mitochondrial	ACAA2	119701	127010	103510	119588	85567.7	102055	-0.197197	0.720347	-	-	53.7	20	-
2256	60S ribosomal protein L35	RPL35	127883	137840	104259	117928	104859	110917	-0.140718	0.584914	-	-	37.4	9	-
2258	Cyclin-dependent kinase 4 inhibitor C	CDKN2C	12141.5	7500.6	7463.38	6726.21	11169.7	10941	0.0914276	0.135858	-	-	18.5	4	-
2260	C-X-C motif chemokine 5;ENA-78(8-78);ENA-78(9-78)	CXCL5	3074.8	4335.2	4248.31	4032.58	2980.94	2811.81	-0.24817	0.624723	-	-	25.4	3	-
2261	Huntingtin	HTT	8354.15	9219.6	7219.89	9064.86	6694.94	7283.45	-0.110398	0.318783	-	-	10.9	30	-
2262	Endothelin-converting enzyme 1	ECE1	92034.6	68318	70851.2	64388.2	57314.5	78766.2	-0.205321	0.651684	-	-	31.6	24	-
2263	Methylenetetrahydrofolate reductase	MTHFR	11687.9	7394.4	6986.24	7555.08	21840.6	17445.5	0.751094	1.04373	-	-	12.8	8	-
2265	Neutral amino acid transporter A	SLC1A4	22993.5	16894	19315.7	17174.5	21859.4	19712.2	-0.00663421	0.0159527	-	-	13	5	-
2266	Platelet-activating factor acetylhydrolase IB subunit alpha	PAFAH1B1	192513	223070	193834	175236	153360	163073	-0.30851	1.98287	-	-	50.5	25	-
2267	Cell surface glycoprotein MUC18	MCAM	100937	38857	39845.1	40139.5	72424.3	99483.1	0.295997	0.286044	-	-	32.4	22	-
2268	Carnitine O-acetyltransferase	CRAT	56515.2	65049	64465	59739.8	52067.5	51401.6	-0.189264	1.02406	-	-	30.2	18	-
2269	Matrin-3	MATR3	39823.8	46941	32629.8	43272.1	49331.4	48520.9	0.254626	0.975904	-	-	34.7	30	-
2270	DNA mismatch repair protein Msh2	MSH2	57755.3	59302	45859.5	57647.2	65757	60151.7	0.179248	0.769583	-	-	35.9	31	-
2272	Biotinidase	BTD	2283.97	2703.5	2995.85	2700.23	3000.07	2685.4	0.0779593	0.226091	-	-	9.9	4	-
2273	Glycerol-3-phosphate dehydrogenase, mitochondrial	GPD2	180196	180320	170507	171415	139711	166260	-0.158862	0.86755	-	-	58.2	47	-
2275	Aldehyde dehydrogenase family 3 member B1	ALDH3B1	28992.3	38124	32107.3	33804	24798.4	24915.8	-0.254922	0.850259	-	-	29.7	13	-
2276	Melanoma-associated antigen B1	MAGEB1	9152.67	5350.2	6255	6200.71	17404.4	14247.6	0.775889	1.11172	-	-	8.9	5	-
2277	Tyrosine-protein phosphatase non-receptor type 9	PTPN9	1843.58	2831.9	3378.08	3174.44	3511.99	1947.82	0.100054	0.132026	-	-	25.8	14	-
2278	Ran-specific GTPase-activating protein	RANBP1	187392	137510	171299	149445	331829	242169	0.48132	0.94663	-	-	66	11	-
2279	Nicotinamide phosphoribosyltransferase	NAMPT	206628	249520	237244	238740	223680	205227	-0.0528212	0.217705	-	-	62.5	31	-
2280	26S protease regulatory subunit 6B	PSMC4	169030	168960	146260	149669	147175	158747	-0.0854894	0.454535	-	-	62.7	30	-
2281	Elongation factor Ts, mitochondrial	TSFM	42391.5	54311	43829.6	56672.1	51741.2	50185.4	0.181433	0.809033	-	-	44.3	15	-
2282	Peptidyl-prolyl cis-trans isomerase C	PPIC	19476.3	12680	10923	12816.7	9624.22	17171.1	-0.116295	0.172227	-	-	17.5	4	-
2283	Voltage-dependent anion-selective channel protein 2	VDAC2	428295	447760	504994	461716	493019	438886	0.0149656	0.0617489	-	-	4.4	16	-
2284	Voltage-dependent anion-selective channel protein 2	VDAC2	5602.28	4939.9	6227.15	6288.2	5141.68	6112.34	0.065848	0.197088	-	-	3.9	16	-
2285	Short/branched chain specific acyl-CoA dehydrogenase, mitochondrial	ACADSB	46619	64027	65231.5	59484.4	49243.8	45925.1	-0.177811	0.535197	-	-	40.5	14	-
2286	Chromobox protein homolog 5	CBX5	83456.8	79834	94907.7	87258.4	81103.7	79793.4	-0.0544087	0.242245	-	-	43.5	10	-
2287	Ubiquitin carboxyl-terminal hydrolase 5	USP5	222020	269510	234357	262924	223501	234327	-0.00876171	0.0300564	-	-	39.9	32	-
2288	Mitogen-activated protein kinase 8	MAPK8	11258.3	11980	10701.1	11662.9	13537.6	12415.9	0.147236	0.740492	-	-	12.5	11	-
2289	Mitogen-activated protein kinase 9	MAPK9	13910.6	15706	13583.6	13491.6	13303.4	14608.3	-0.0595776	0.249707	-	-	10.2	9	-
2290	Dual specificity mitogen-activated protein kinase kinase 4	MAP2K4	14825.6	21297	15294.2	22606.3	16976.2	16651.5	0.134724	0.326572	-	-	28.8	10	-
2291	Antigen KI-67	MKI67	83160.5	102860	115380	109966	106540	103652	0.0997165	0.35663	-	-	4.2	142	-
2294	Phosphorylase b kinase regulatory subunit alpha, skeletal muscle isoform	PHKA1	6424.64	6838.9	4725.71	6170.26	6491.95	5298.74	0.0105733	0.02222	-	-	17.7	19	-
2295	Ran GTPase-activating protein 1	RANGAP1	71267.4	81283	67120.9	78259.8	81020.6	75939.4	0.102817	0.516949	-	-	42.9	29	-
2296	ATP-dependent DNA helicase Q1	RECQL	101452	123390	97668.4	113830	91692.4	86316.6	-0.14684	0.511616	-	-	39.4	25	-
2297	Probable 28S rRNA (cytosine(4447)-C(5))-methyltransferase	NOP2	57060.5	64357	57590.8	62833	54766.1	53406.5	-0.0675345	0.293951	-	-	1.5	34	-
2298	Probable 28S rRNA (cytosine(4447)-C(5))-methyltransferase	NOP2	944.823	866.08	1442.29	1166.08	1069.95	4115.49	0.707074	0.705257	-	-	1	34	-
2299	Transcriptional regulator ATRX	ATRX	8165.1	13100	8704.85	10618.6	8185.82	6495.87	-0.240538	0.481671	-	-	1.6	26	-
2301	Adapter molecule crk	CRK	129090	139870	162778	151148	125239	127143	-0.0960886	0.364485	-	-	15.5	20	-
2302	Adapter molecule crk	CRK	3618.32	3869.3	3932.39	3236.39	3981.53	3521.57	-0.0929569	0.331078	-	-	7.4	15	-
2303	Crk-like protein	CRKL	88747.4	67757	69991.4	65141.8	137262	121032	0.454169	0.893173	-	-	63.4	16	-
2304	Translation initiation factor IF-2, mitochondrial	MTIF2	38843.3	46017	43767	46047.1	60281.2	49096	0.266915	1.19338	-	-	27.2	19	-
2305	Large proline-rich protein BAG6	BAG6	88733.3	89273	80806.7	81760.7	95983	91970.1	0.0577254	0.262504	-	-	27.9	30	-
2306	Vesicle-fusing ATPase	NSF	187603	195880	166240	189755	189222	177155	0.019433	0.0825293	-	-	43.5	36	-
2307	Neurogenic locus notch homolog protein 1;Notch 1 extracellular truncation;Notch 1 intracellular domain	NOTCH1	248.36	185.35	392.319	218.409	244.328	206.644	-0.237236	0.334584	-	-	2.4	8	+
2308	Dual specificity mitogen-activated protein kinase kinase 3	MAP2K3	1208.72	726.57	666.993	1087.74	1045.1	1159.19	0.389898	0.841502	-	-	9.2	13	+
2310	Lys-63-specific deubiquitinase BRCC36	BRCC3	35182.9	36090	36761.2	35024.9	30812.3	33244.5	-0.126551	0.754841	-	-	33.3	10	-
2311	60S ribosomal protein L27a	RPL27A	199010	207540	185045	199356	182285	181473	-0.0709333	0.394915	-	-	39.9	8	-
2312	60S ribosomal protein L5	RPL5	305696	290120	244398	277985	251694	276743	-0.0542508	0.218674	-	-	50.5	20	-
2314	60S ribosomal protein L28	RPL28	196717	204810	159623	181112	169584	169372	-0.102002	0.43639	-	-	58.4	12	-
2315	40S ribosomal protein S9	RPS9	312263	329950	297145	310929	312816	291266	-0.0373127	0.202715	-	-	58.8	21	-
2316	40S ribosomal protein S5;40S ribosomal protein S5, N-terminally processed	RPS5	101198	124090	97911.1	118652	108569	112312	0.078247	0.315704	-	-	46.1	15	-
2317	40S ribosomal protein S10	RPS10	284618	291400	251130	280891	270814	270639	-0.00559324	0.0240275	-	-	61.2	17	-
2318	Microtubule-associated protein 1B;MAP1B heavy chain;MAP1 light chain LC1	MAP1B	525599	638880	525498	615366	440263	429626	-0.2001	0.64906	-	-	46.2	97	-
2319	Glucosamine-6-phosphate isomerase 1	GNPDA1	110058	113120	117117	105148	106182	109065	-0.0866358	0.587986	-	-	36	13	-
2321	E3 ubiquitin-protein ligase NEDD4	NEDD4	70207.1	85274	92747.4	95821.7	79592.2	74315.4	0.00986986	0.0250154	-	-	4.2	33	-
2322	Transcriptional coactivator YAP1	YAP1	34907.1	31448	31883.7	29816.7	24805.6	27098.4	-0.268105	1.54403	-	-	21.6	10	-
2323	Utrophin	UTRN	134098	162660	146669	160441	129512	124324	-0.102829	0.375881	-	-	31.7	99	-
2324	Ras GTPase-activating-like protein IQGAP1	IQGAP1	484178	452850	387694	450731	380759	402274	-0.100056	0.429729	-	-	49.2	89	-
2325	Glycogenin-1	GYG1	53354.2	63284	63672.9	55503.4	47508.8	48499.1	-0.249798	1.31218	-	-	27.7	11	-
2326	Dolichyl-diphosphooligosaccharide--protein glycosyltransferase subunit STT3A	STT3A	15838.5	13921	10695.6	15171.3	15555.9	15867.2	0.222378	0.774457	-	-	18.7	16	-
2327	Guanine nucleotide exchange factor MSS4	RABIF	5406.95	5018.4	4392.92	4274.95	5821.1	5570.39	0.0725843	0.189458	-	-	27.6	3	-
2328	Cytosolic phospholipase A2;Phospholipase A2;Lysophospholipase	PLA2G4A	50195.4	28438	26791.6	33164.3	26796.2	42556.2	-0.0053758	0.00692403	-	-	26.3	20	-
2330	Rap1 GTPase-activating protein 1	RAP1GAP	4934.33	5976	5721.52	6802.53	7161.72	5961.86	0.261236	1.15876	-	-	6.5	14	-
2331	F-actin-capping protein subunit alpha-2	CAPZA2	68967	68404	77186.3	72273.4	73679.3	71760.8	0.0231965	0.106365	-	-	56.6	17	-
2332	F-actin-capping protein subunit beta	CAPZB	515124	466760	515048	487230	534780	560383	0.0792186	0.444314	-	-	55.1	21	-
2333	Eukaryotic translation initiation factor 1A, X-chromosomal	EIF1AX	9441.18	9602.6	11795.2	10176.3	11937.5	10682.4	0.0930706	0.326598	-	-	6.9	6	-
2334	Aldehyde dehydrogenase family 1 member A3	ALDH1A3	131643	164220	192008	181506	127286	124916	-0.174792	0.432315	-	-	38.5	22	-
2335	Glutamine--tRNA ligase	QARS	161884	156380	126713	159440	152109	155455	0.0776773	0.318984	-	-	50.2	39	-
2338	Cytochrome b-c1 complex subunit Rieske, mitochondrial;Cytochrome b-c1 complex subunit 11;Putative cytochrome b-c1 complex subunit Rieske-like protein 1	UQCRFS1;UQCRFS1P1	102524	108210	106580	97783.5	101766	103802	-0.0649933	0.40295	-	-	44.9	13	-
2339	ATP synthase subunit O, mitochondrial	ATP5O	127368	110850	107519	103247	102231	115739	-0.104468	0.50796	-	-	51.6	11	-
2341	LIM and senescent cell antigen-like-containing domain protein 1	LIMS1	91597.2	95177	90819.7	86944.4	85519.4	86361.6	-0.100729	0.716727	-	-	3.7	14	-
2342	LIM and senescent cell antigen-like-containing domain protein 1	LIMS1	916.748	1053.2	805.985	987.489	1174	931.248	0.157435	0.404649	-	-	4.1	14	+
2344	Prolyl endopeptidase	PREP	135481	142800	131595	124527	137145	136336	-0.0429524	0.223396	-	-	50.7	33	-
2345	NADP-dependent malic enzyme	ME1	139149	178430	175017	168903	125230	128380	-0.226093	0.78976	-	-	42.3	25	-
2347	Iron-responsive element-binding protein 2	IREB2	78695.3	91444	90686.8	90192	87991.8	85281.9	0.0175163	0.0726218	-	-	21.3	23	-
2348	Tissue factor pathway inhibitor 2	TFPI2	1352.97	1765.7	2061.11	1605.37	1184.19	1151.54	-0.38981	0.992115	-	-	25	4	-
2351	DNA-binding protein RFX5	RFX5	8328.75	8292.2	9230.67	8294.75	8144.61	7956.84	-0.0820168	0.382559	-	-	10.4	5	-
2352	Phosphatidylinositol 5-phosphate 4-kinase type-2 alpha	PIP4K2A	14515.9	12797	14683.5	12239.8	16437.2	13044.2	-0.0185584	0.0496313	-	-	21.2	10	-
2353	Transcription factor SOX-9;Transcription factor SOX-8	SOX9;SOX8	11103.8	11522	12714.8	11737.4	9910.26	10773.8	-0.125438	0.56219	-	-	12.4	6	-
2354	Coatomer subunit delta	ARCN1	199877	226300	210276	250236	209325	199094	0.0442813	0.16657	-	-	55.2	36	-
2355	Lanosterol synthase	LSS	40414.2	32747	32972.2	32446.9	38112.5	40561.8	0.066997	0.217572	-	-	28.8	18	-
2356	Serine/threonine-protein phosphatase 2B catalytic subunit gamma isoform	PPP3CC	17669.1	17769	19073	17971.8	19617.6	18382	0.0380188	0.170814	-	-	2.7	10	-
2357	Serine/threonine-protein phosphatase 2B catalytic subunit gamma isoform	PPP3CC	3820.56	4818.5	5086.09	4421.94	4620.64	4340.95	-0.0260469	0.0697991	-	-	1.6	10	-
2358	Glutamate--cysteine ligase catalytic subunit	GCLC	261862	360200	370691	326821	249397	249113	-0.261359	0.829314	-	-	44.3	28	-
2359	Glutamate--cysteine ligase regulatory subunit	GCLM	25790.4	33582	30124.6	36530	29338.4	27490.6	0.0584468	0.160034	-	-	37.2	10	-
2360	CD151 antigen	CD151	35337.4	45259	51246.7	48336.6	39910.1	37741.8	-0.0569429	0.1391	-	-	17.4	5	-
2363	26S proteasome non-ATPase regulatory subunit 8	PSMD8	155162	185480	180983	181815	158267	173540	-0.0202612	0.0754879	-	-	36	14	-
2364	Protein PRRC2A	PRRC2A	95745	88387	95735.5	92956.3	118696	114741	0.21466	1.06958	-	-	29.1	51	-
2365	Glutathione synthetase	GSS	174652	179930	176524	160579	180480	200046	0.0212227	0.0830266	-	-	51.3	28	-
2366	T-complex protein 1 subunit epsilon	CCT5	716906	715640	757823	702681	771046	743229	0.016871	0.0918227	-	-	64.7	41	-
2368	Nestin	NES	8654.65	8040.3	7908.72	9050.39	10405.5	9610.15	0.239212	1.34314	-	-	4.6	6	-
2369	Heat shock 70 kDa protein 13	HSPA13	30101.2	28426	31317.8	29982.7	28934.3	28028.2	-0.0467406	0.228651	-	-	22.5	12	-
2370	Casein kinase I isoform alpha	CSNK1A1	25892.7	27761	22932.3	25488.7	27469.3	24587.3	0.0208693	0.0741706	-	-	33.5	12	-
2371	Casein kinase I isoform delta	CSNK1D	8033.19	8867	7099.68	8119.33	7842.93	7797.14	-0.00882465	0.0274524	-	-	5.6	7	-
2372	Isocitrate dehydrogenase [NADP], mitochondrial	IDH2	69316.9	71434	71993.3	61510	73872.4	67948.1	-0.0691305	0.331803	-	-	52.7	27	-
2373	Phosphatidylinositol transfer protein beta isoform	PITPNB	188887	191600	198599	171511	175269	187569	-0.116731	0.833437	-	-	63.1	21	-
2374	CD97 antigen;CD97 antigen subunit alpha;CD97 antigen subunit beta	CD97	26441.5	21569	23012.8	21840.9	21289.1	25114.4	-0.0561769	0.198761	-	-	15.5	11	-
2375	DNA polymerase delta subunit 2	POLD2	32693.5	37563	39116.9	38932.4	34316.3	35593.6	-0.00487547	0.0164773	-	-	24.9	12	-
2377	Paxillin	PXN	79294.9	87334	84833.4	74945.1	69435.3	74188.7	-0.2019	1.44161	-	-	3.9	22	-
2379	Calcium signal-modulating cyclophilin ligand	CAMLG	14945.5	17582	19190.5	17140.4	15848.2	15523	-0.0860231	0.322234	-	-	26.4	7	-
2381	MAP kinase-activated protein kinase 2	MAPKAPK2	45789.4	37021	37872.6	32953.6	49080.2	42925.1	0.0376278	0.0865869	-	-	23.5	14	-
2383	4-trimethylaminobutyraldehyde dehydrogenase	ALDH9A1	107377	110670	116778	106538	93480.2	97451.1	-0.171957	1.13449	-	-	47	23	-
2384	60S ribosomal protein L34	RPL34	145363	157660	117682	144709	121887	132579	-0.0686065	0.22468	-	-	49.6	9	-
2385	Ribose-5-phosphate isomerase	RPIA	31823.8	38128	43710.8	41087.9	65438.8	53128.4	0.476466	1.46303	-	-	43.4	11	-
2386	Protein ERGIC-53	LMAN1	119976	115760	100863	114128	116318	119353	0.0592255	0.282931	-	-	39.4	20	-
2387	Nuclear autoantigenic sperm protein	NASP	483021	371870	409795	376807	552005	528562	0.19293	0.573387	-	-	7.9	45	-
2388	Nuclear autoantigenic sperm protein	NASP	1713.37	1374.9	1601.09	1432.08	1790.59	1656	0.0570121	0.141394	-	-	2.2	39	-
2389	Fatty acid synthase;[Acyl-carrier-protein] S-acetyltransferase;[Acyl-carrier-protein] S-malonyltransferase;3-oxoacyl-[acyl-carrier-protein] synthase;3-oxoacyl-[acyl-carrier-protein] reductase;3-hydroxyacyl-[acyl-carrier-protein] dehydratase;Enoyl-[acyl-carrier-protein] reductase;Oleoyl-[acyl-carrier-protein] hydrolase	FASN	827373	901030	789684	828868	846917	794710	-0.0258655	0.135026	-	-	49.9	112	-
2391	Cyclin-dependent kinase 8	CDK8	22206.9	23093	24674.8	22493.4	23023.2	20482.2	-0.0848472	0.417914	-	-	12.5	12	-
2392	Protein farnesyltransferase/geranylgeranyltransferase type-1 subunit alpha	FNTA	25959	30015	29406.7	24973.6	24053	24729.8	-0.208399	1.2886	-	-	34.8	11	-
2393	Protein farnesyltransferase subunit beta	FNTB	23352.5	28327	24416.8	24196.5	23907.3	22451.9	-0.104847	0.481077	-	-	14.2	7	-
2394	Deoxyhypusine synthase	DHPS	38782.6	36534	35800.5	31755	36675.2	42319.3	-0.0138424	0.0416522	-	-	32	9	-
2395	T-complex protein 1 subunit gamma	CCT3	501009	481060	457561	444132	495772	486101	-0.0143654	0.0690397	-	-	68.8	46	-
2396	39S ribosomal protein L19, mitochondrial	MRPL19	64206.2	63088	72510.6	62639.3	61304.7	58472.2	-0.129152	0.753341	-	-	44.9	14	-
2397	Beta-arrestin-1	ARRB1	29087.5	27418	37918.6	27775.1	37671.8	28020.7	-0.014886	0.0311769	-	-	26.6	14	-
2398	Elongation factor Tu, mitochondrial	TUFM	190432	157740	130943	160813	203023	228058	0.306889	0.963532	-	-	68.6	27	-
2399	Alpha-aminoadipic semialdehyde dehydrogenase	ALDH7A1	274707	254380	271711	239389	174884	226844	-0.333164	1.56496	-	-	52.3	28	-
2400	Ubiquitin-conjugating enzyme E2 R1	CDC34	12499.8	10370	10398.8	9271.04	14943.6	13938	0.17287	0.413801	-	-	21.2	6	-
2401	Inositol polyphosphate 1-phosphatase	INPP1	1521.64	1408.1	1469.25	1472.95	1492.39	1520.36	0.0287681	0.0838981	-	-	14.3	5	-
2403	Glutamate dehydrogenase 2, mitochondrial	GLUD2	7922.44	7382.4	8261.95	9526.61	10110.5	10277.5	0.34488	2.12113	-	-	15.8	24	-
2404	Centromere protein F	CENPF	16263.2	13986	18737	14747.6	14995.4	13325.4	-0.177434	0.706245	-	-	29.5	94	-
2405	Signal recognition particle 9 kDa protein	SRP9	45133.4	43744	53661.2	49298.9	52554.7	49295.4	0.0898887	0.399515	-	-	62.8	6	-
2407	Choline-phosphate cytidylyltransferase A	PCYT1A	33738.3	38868	38291.6	40525.9	39026.9	38103.9	0.0877519	0.448888	-	-	43.3	14	-
2408	Alanine--tRNA ligase, cytoplasmic	AARS	426631	454610	446395	443897	490024	443362	0.0518759	0.305562	-	-	50.1	54	-
2409	Cysteine--tRNA ligase, cytoplasmic	CARS	251506	271970	258680	241603	259006	248325	-0.0624517	0.393573	-	-	46.6	40	-
2410	Probable histidine--tRNA ligase, mitochondrial	HARS2	46862.4	43267	40786.6	37301.7	36102.2	41022.1	-0.19402	1.1355	-	-	23.1	18	-
2411	Serine--tRNA ligase, cytoplasmic	SARS	219925	176860	189734	164794	253464	222060	0.109933	0.285272	-	-	47.9	28	-
2412	Protein phosphatase 1F	PPM1F	41163.4	36805	35694.5	31364.4	64181.1	49037.5	0.289398	0.594707	-	-	38	13	-
2413	Alpha-mannosidase 2x	MAN2A2	3088.98	5697	5984.56	4737.23	5581.1	5020.27	0.111259	0.177194	-	-	3.2	4	-
2414	DNA primase small subunit	PRIM1	9483.5	10733	8017.31	11941.8	10525.2	9843.33	0.200118	0.742173	-	-	44	16	-
2415	DNA primase large subunit	PRIM2	6005.77	7133.5	4754.45	7407.76	6954.25	5968.61	0.198029	0.566743	-	-	29.9	18	-
2416	Caspase-4;Caspase-4 subunit 1;Caspase-4 subunit 2	CASP4	6200.89	4261.7	5304.67	4154.35	4179.61	4807.92	-0.249254	0.817841	-	-	12.7	4	-
2418	Transcriptional repressor CTCF	CTCF	8057.17	9321.7	8066.36	10603	8353.42	9123.53	0.138523	0.528293	-	-	15.5	12	-
2419	Proteasome subunit beta type-3	PSMB3	90186.4	88822	89104	83065.6	78319.4	75564.5	-0.179329	1.34707	-	-	50.7	12	-
2420	Proteasome subunit beta type-2	PSMB2	109007	108830	97913.6	98989.5	92219.8	103255	-0.100458	0.566715	-	-	46.3	13	-
2421	DNA replication licensing factor MCM2	MCM2	220228	206720	211259	212843	238340	222247	0.0764257	0.468356	-	-	49	43	-
2422	Very long-chain specific acyl-CoA dehydrogenase, mitochondrial	ACADVL	261206	258050	252484	215589	209861	217936	-0.262469	2.36766	-	-	51.8	32	-
2423	YLP motif-containing protein 1	YLPM1	109980	118020	121407	117257	115210	110947	-0.024102	0.119744	-	-	6	61	-
2426	Transmembrane emp24 domain-containing protein 10	TMED10	69429.1	73280	76119.6	70231.9	67667.2	66620.2	-0.0968948	0.609911	-	-	34.7	8	-
2427	RNA-binding protein 25	RBM25	25132.3	25993	23889.2	25019.3	25838.9	25382.9	0.0241405	0.111403	-	-	32.4	32	-
2428	Protein numb homolog	NUMB	27520.1	32097	32470.1	33585.8	31509.6	26041.9	-0.0191854	0.0554849	-	-	24.8	15	-
2432	Presenilin-1;Presenilin-1 NTF subunit;Presenilin-1 CTF subunit;Presenilin-1 CTF12	PSEN1	6096.28	7111	8163.96	9819.65	6045.91	6479.22	0.0400667	0.0716472	-	-	5.8	3	-
2433	Translation initiation factor eIF-2B subunit beta	EIF2B2	22262.7	22701	18937.6	21479	25063.9	24350.4	0.151284	0.684775	-	-	28.5	9	-
2434	Histidine triad nucleotide-binding protein 1	HINT1	105219	91417	79038.6	79345.5	100077	94129.5	-0.00816917	0.0212503	-	-	40.5	6	-
2435	Nuclear pore complex protein Nup153	NUP153	52734.2	47203	35739.2	41800	51055.7	47688.6	0.0646975	0.163872	-	-	37.2	46	-
2436	E3 SUMO-protein ligase RanBP2	RANBP2	107236	115210	100193	115501	117132	113977	0.105647	0.649129	-	-	35.5	141	-
2437	Regulator of G-protein signaling 19	RGS19	5366.88	6406.9	7132.64	8838.78	6069.86	6057.98	0.1354	0.320684	-	-	11.1	3	-
2439	Presenilin-2;Presenilin-2 NTF subunit;Presenilin-2 CTF subunit	PSEN2	4959.23	5225.5	5010.21	4270.48	4762.86	4764.73	-0.140645	0.668444	-	-	5.6	3	-
2441	NADH dehydrogenase [ubiquinone] flavoprotein 1, mitochondrial	NDUFV1	101395	101400	96166	95056.4	107228	93904.6	-0.0156156	0.067513	-	-	56.7	22	-
2442	Glycogen synthase kinase-3 alpha	GSK3A	9933.55	12294	11649.5	10400.3	11066	9601.15	-0.121521	0.488242	-	-	20.3	14	-
2443	Glycogen synthase kinase-3 beta	GSK3B	48657.6	52829	48967.7	48604.9	41442.2	47453.9	-0.132366	0.710761	-	-	42.1	18	-
2444	Transcription initiation factor TFIID subunit 6	TAF6	7061.13	8559.8	8595.5	7462.16	8486.51	7581.2	-0.0379563	0.120679	-	-	28.3	15	-
2445	Cytosolic purine 5-nucleotidase	NT5C2	59978.7	69309	76919.3	71744.4	57057	57021.3	-0.151355	0.550843	-	-	20.7	12	-
2446	Selenide, water dikinase 1	SEPHS1	24029.7	23067	26676.7	23683.5	23099.2	23641.8	-0.0643874	0.307356	-	-	35.7	9	-
2447	5-formyltetrahydrofolate cyclo-ligase	MTHFS	44461.2	51628	42688.8	43398.8	34115.2	44759.9	-0.188094	0.723271	-	-	38.9	7	-
2448	GMP synthase [glutamine-hydrolyzing]	GMPS	270425	260530	252229	237846	297621	280649	0.0536189	0.225752	-	-	60.2	44	-
2449	DNA ligase 3	LIG3	4724.68	4859.3	5872.65	4925.84	5785.35	5801.18	0.098048	0.323028	-	-	38.8	35	-
2450	DNA ligase 4	LIG4	3587.56	4849.6	3398.27	4546.8	3882.31	3743.74	0.0535261	0.122895	-	-	11.7	11	-
2451	Double-strand break repair protein MRE11A	MRE11A	54926.6	55754	52368.4	56777.5	52370.5	50322.6	-0.0333312	0.155687	-	-	44.6	29	-
2452	Ketohexokinase	KHK	17920.2	24237	24397.6	21867.6	19751.7	16997.9	-0.176471	0.54986	-	-	20.5	7	-
2454	Guanine nucleotide-binding protein G(q) subunit alpha	GNAQ	1820.16	1918.1	2208.66	2113.31	1688.51	1700.46	-0.115246	0.328099	-	-	18.9	8	-
2455	Isocitrate dehydrogenase [NAD] subunit alpha, mitochondrial	IDH3A	164036	171700	153989	151574	143331	156340	-0.117556	0.763649	-	-	41.5	16	-
2457	Sulfotransferase 1A1;Sulfotransferase 1A2	SULT1A1;SULT1A2	1579.62	1382.5	1493.78	1535.65	2576.29	1766.37	0.36637	0.946309	-	-	16.6	11	-
2458	Cysteine-rich protein 1	CRIP1	51677.5	73917	83622.3	85303.1	48902.3	64719.5	-0.0808763	0.129802	-	-	35.1	4	-
2459	Protoporphyrinogen oxidase	PPOX	13247.6	12283	12747.2	12185.5	17271.2	15130.2	0.206131	0.771465	-	-	22.6	9	-
2460	Rab GDP dissociation inhibitor beta	GDI2	353769	389220	388704	358616	347194	350103	-0.0987017	0.697869	-	-	53.7	42	-
2461	Emerin	EMD	27726.1	27672	25174.3	28979	23968.9	26146.2	-0.0296168	0.109718	-	-	46.1	10	-
2462	Carnitine O-palmitoyltransferase 1, liver isoform	CPT1A	27295.1	23746	19380.9	22191.1	18434.1	23180	-0.135239	0.407234	-	-	28.6	20	-
2463	Glycine amidinotransferase, mitochondrial	GATM	1375.05	2401.8	1898.23	2099.69	1590.81	1393.27	-0.143282	0.243711	-	-	6.9	3	-
2464	Sulfate transporter	SLC26A2	1304.86	1230.4	1623.7	1470.93	956.165	1186.1	-0.214673	0.493832	-	-	6.9	5	-
2465	Serpin B8	SERPINB8	21681.4	26200	25795.2	25807	19588.1	21192.3	-0.150617	0.542552	-	-	21.9	11	-
2466	Serpin B9	SERPINB9	78307.3	99352	93833.3	91205.3	108613	100210	0.147803	0.63088	-	-	50.5	20	-
2467	Serpin H1	SERPINH1	107412	90172	82798.3	90228.2	85174.4	114966	0.046589	0.123454	-	-	53.8	24	-
2468	Hsc70-interacting protein;Putative protein FAM10A5;Putative protein FAM10A4	ST13;ST13P5;ST13P4	373436	335090	412835	377318	382779	371974	0.018839	0.0774769	-	-	41.5	17	-
2470	ETS domain-containing transcription factor ERF	ERF	1120.96	1560.7	1522.52	1866.15	943.204	1488.65	-0.00789478	0.00997925	-	-	25.2	10	-
2471	Vasodilator-stimulated phosphoprotein	VASP	103575	103350	100415	99925.1	116256	106164	0.0661077	0.349525	-	-	41.6	18	-
2472	Dynamin-2	DNM2	216673	241090	219946	233429	231296	219511	0.0149224	0.0715507	-	-	1.4	42	-
2473	Dynamin-2	DNM2	18227	24134	23583.8	20351.8	17458.9	16102.6	-0.286175	1.09632	-	-	0.9	42	-
2474	Methionine aminopeptidase 2	METAP2	143184	163260	158512	167306	147550	142132	-0.026235	0.104596	-	-	5.2	22	-
2475	Methionine aminopeptidase 2	METAP2	7463.22	8474	6451.61	6023.9	6711.21	6194.52	-0.234745	0.991078	-	-	5.3	21	-
2476	Bis(5-nucleosyl)-tetraphosphatase [asymmetrical]	NUDT2	6595.56	6402.4	5185.48	5546.72	5585.57	7091.43	0.00160974	0.0036741	-	-	49	6	-
2477	Cyclin-dependent kinase 7	CDK7	46561.2	54353	49486.3	51812	51378.3	47478.6	0.00440252	0.0165826	-	-	34.1	12	-
2479	Biotin--protein ligase;Biotin--[methylmalonyl-CoA-carboxytransferase] ligase;Biotin--[propionyl-CoA-carboxylase [ATP-hydrolyzing]] ligase;Biotin--[methylcrotonoyl-CoA-carboxylase] ligase;Biotin--[acetyl-CoA-carboxylase] ligase	HLCS	4624.02	3962.6	4559.76	4927.55	5672.63	4953.68	0.242945	1.1155	-	-	3.9	3	-
2480	Kinetochore-associated protein 1	KNTC1	2646.2	3448.4	3003.14	3341.55	3274.67	2680.97	0.0327685	0.0791624	-	-	16.4	37	-
2481	Ras association domain-containing protein 2	RASSF2	1686.14	4156.8	3025.24	3184.97	3252.32	1993.04	-0.0128417	0.0128467	-	-	27	8	-
2482	Cyclin-dependent kinase 9	CDK9	24181.4	27071	20058	24874.6	27270	24696.1	0.117148	0.428343	-	-	33.6	13	-
2483	Lipopolysaccharide-responsive and beige-like anchor protein	LRBA	83329.8	77383	66101.4	70277.6	92899.2	83572.4	0.118742	0.406473	-	-	0.6	48	-
2484	Lipopolysaccharide-responsive and beige-like anchor protein	LRBA	1346.34	1160.1	1409.46	1372.36	1948.8	1686.74	0.345017	1.07443	-	-	0.5	48	-
2485	Basal cell adhesion molecule	BCAM	65842.1	85646	102401	94800.9	73224.3	68701.6	-0.091997	0.201473	-	-	39.6	19	-
2486	Palmitoyl-protein thioesterase 1	PPT1	94023.8	67363	61874.2	61827.2	81967.2	101155	0.129155	0.251832	-	-	34.6	9	-
2488	T-complex protein 1 subunit theta	CCT8	1.08146e+06	1075200	1.10184e+06	1.09391e+06	1.16917e+06	1.12964e+06	0.0577831	0.434569	-	-	69.3	44	-
2489	T-complex protein 1 subunit delta	CCT4	477653	461140	497636	487007	523124	471532	0.0440649	0.253778	-	-	67.5	38	-
2490	Annexin A11	ANXA11	117845	140590	147615	141675	142669	131762	0.0409896	0.157243	-	-	41.3	21	-
2491	Poly(A) polymerase alpha	PAPOLA	74089	90036	87079.2	93496	76202.7	78503.7	-0.0181941	0.0564247	-	-	42.7	29	-
2492	Fragile X mental retardation syndrome-related protein 1	FXR1	131841	133840	124997	130456	129887	132099	0.00708354	0.0351942	-	-	43.2	30	-
2493	Fragile X mental retardation syndrome-related protein 2	FXR2	22013	23926	22328.1	23866.6	21058.5	21394.7	-0.0430478	0.186412	-	-	34.8	23	-
2494	Ras-related protein Rab-5C	RAB5C	178779	205140	220457	192054	182786	174695	-0.132924	0.692287	-	-	55.6	12	-
2495	Ras-related protein Rab-7a	RAB7A	311438	307290	308477	300573	308830	310326	-0.0117993	0.067188	-	-	83.6	19	-
2496	Ras-related protein Rab-9A	RAB9A	24522.8	25047	24327.3	24670.2	23418.3	25990.2	0.00234455	0.00956185	-	-	46.8	9	-
2497	Ras-related protein Rab-13	RAB13	84952.3	93525	100498	90807.2	82505.3	82777.6	-0.121522	0.652425	-	-	44.3	13	-
2499	Ras-related protein Rab-27A	RAB27A	29033.2	17164	18568.4	16125	39046.6	35610.1	0.425615	0.587858	-	-	25.8	6	-
2500	1-phosphatidylinositol 4,5-bisphosphate phosphodiesterase delta-1	PLCD1	15567.6	11050	11794.5	10664.5	28043.2	28237.4	0.685786	1.00608	-	-	13	11	-
2502	28S ribosomal protein S29, mitochondrial	DAP3	60658.7	65645	58508	61223.6	59714.5	60398.4	-0.0257849	0.12239	-	-	38.1	14	-
2503	Dual specificity protein phosphatase 3	DUSP3	30508.9	32329	37423	31460.2	27085.8	24565.6	-0.272759	1.21902	-	-	48.1	7	-
2505	RNA-binding protein Nova-1	NOVA1	6845.35	8360.7	8090.25	8428.44	6987.5	7098.33	-0.0491367	0.150364	-	-	7.9	6	-
2507	Probable global transcription activator SNF2L2	SMARCA2	31610	26821	25612.5	27151.4	31566.8	29626	0.0752333	0.286988	-	-	15.1	31	-
2508	Transcription activator BRG1	SMARCA4	11741.5	5521.8	7127.02	6009	17542.1	16839.7	0.647227	0.737278	-	-	4.7	17	-
2509	Isocitrate dehydrogenase [NAD] subunit gamma, mitochondrial	IDH3G	31395.6	30491	33258.3	31029.1	28967.4	30440.3	-0.0728763	0.3946	-	-	37.4	12	-
2510	Galactokinase	GALK1	39800.5	46957	46732.1	42099.1	41638.8	38178.9	-0.128016	0.639917	-	-	37.8	17	-
2511	Translocon-associated protein subunit delta	SSR4	23459	21419	22030.4	20414.6	21734.3	24315.9	-0.0123522	0.0443196	-	-	38.2	7	-
2512	B-cell receptor-associated protein 31	BCAP31	462726	445540	512097	501760	440442	430631	-0.0499105	0.227062	-	-	40.2	15	-
2513	Thiopurine S-methyltransferase	TPMT	20288.2	16081	15375.9	15956.8	26118.7	23057	0.312594	0.823617	-	-	35.9	11	-
2516	Methyl-CpG-binding protein 2	MECP2	7126.74	9160.2	9309.36	8422.48	9440.08	8791.37	0.0672764	0.208373	-	-	19.3	7	-
2517	Host cell factor 1;HCF N-terminal chain 1;HCF N-terminal chain 2;HCF N-terminal chain 3;HCF N-terminal chain 4;HCF N-terminal chain 5;HCF N-terminal chain 6;HCF C-terminal chain 1;HCF C-terminal chain 2;HCF C-terminal chain 3;HCF C-terminal chain 4;HCF C-terminal chain 5;HCF C-terminal chain 6	HCFC1	426.32	355.04	334.832	326.906	303.288	249.517	-0.344883	0.827569	-	-	1.4	48	+
2518	Host cell factor 1;HCF N-terminal chain 1;HCF N-terminal chain 2;HCF N-terminal chain 3;HCF N-terminal chain 4;HCF N-terminal chain 5;HCF N-terminal chain 6;HCF C-terminal chain 1;HCF C-terminal chain 2;HCF C-terminal chain 3;HCF C-terminal chain 4;HCF C-terminal chain 5;HCF C-terminal chain 6	HCFC1	193599	190990	165167	162250	193074	174928	-0.0521208	0.21211	-	-	1.9	50	-
2521	Fatty aldehyde dehydrogenase	ALDH3A2	130472	165290	154884	149648	105351	101792	-0.352509	1.19556	-	-	36.1	25	-
2522	Succinate-semialdehyde dehydrogenase, mitochondrial	ALDH5A1	75591.5	73488	69928.8	70981.2	85488.1	79523.5	0.104307	0.53041	-	-	28	16	-
2523	Peroxisomal multifunctional enzyme type 2;(3R)-hydroxyacyl-CoA dehydrogenase;Enoyl-CoA hydratase 2	HSD17B4	189522	200350	200669	191203	165552	179126	-0.142112	0.93226	-	-	45.4	33	-
2524	26S proteasome non-ATPase regulatory subunit 7	PSMD7	100372	101640	92999.1	91506.5	106396	97766	0.00156036	0.00606343	-	-	45.4	14	-
2526	Sulfite oxidase, mitochondrial	SUOX	21513.5	23314	27573.5	26131.6	30498.6	26356.9	0.200999	0.872027	-	-	22.8	11	-
2527	N-sulphoglucosamine sulphohydrolase	SGSH	14957.5	9240.1	10422.8	10809.2	8960.97	12750.3	-0.0740233	0.139435	-	-	11.2	5	-
2528	Arylsulfatase D	ARSD	3505.38	4644.6	5262.64	4273.88	4595.17	4004.82	-0.0411711	0.0922792	-	-	8.3	5	-
2529	Arylsulfatase E	ARSE	48661.9	69529	70447.5	62185.9	57750.7	43863.1	-0.199174	0.509447	-	-	22.1	12	-
2530	Signal transducer and activator of transcription 5B	STAT5B	47925.4	31604	29691.5	30061.5	82636.7	65057.6	0.615156	0.884026	-	-	7.5	20	-
2531	Ubiquitin carboxyl-terminal hydrolase 11	USP11	40075.6	49006	51097.3	50450.6	50137.7	45565.2	0.0665889	0.244491	-	-	28.2	25	-
2533	H(+)/Cl(-) exchange transporter 5	CLCN5	9913.8	18680	7943.47	16464.5	10233.8	21174.3	0.426058	0.568853	-	-	4.2	4	-
2534	H(+)/Cl(-) exchange transporter 7	CLCN7	1325.46	1304.4	1069.24	1131.17	1261.78	1315.37	0.00742299	0.0164036	-	-	7.9	7	-
2536	Vesicle-associated membrane protein 7	VAMP7	62984.5	54749	55279.8	54026	65272.5	64885.2	0.0878126	0.359323	-	-	40.8	9	-
2537	Ribosomal protein S6 kinase alpha-3	RPS6KA3	57457.6	64188	57143.6	72257.5	72037.3	62194.9	0.206431	1.18445	-	-	31.8	32	-
2538	cAMP-dependent protein kinase catalytic subunit PRKX	PRKX	3657.75	3277.9	3848.2	3204.77	3574.02	3139.92	-0.119804	0.454682	-	-	4.2	3	-
2540	3-oxo-5-beta-steroid 4-dehydrogenase	AKR1D1	77016.4	98677	106194	90595.4	80270.7	71481.9	-0.211542	0.75293	-	-	7.4	3	-
2541	Hepatoma-derived growth factor	HDGF	259308	264200	342152	325235	282952	284203	0.0526771	0.168513	-	-	72.9	24	-
2542	Cyclin-H	CCNH	56871.4	65103	67675.3	80167.2	60637	60394.6	0.0761911	0.234786	-	-	41.2	15	-
2543	CDK-activating kinase assembly factor MAT1	MNAT1	14552.6	15162	15834.6	16281.5	15866.1	13569.8	0.0015886	0.00519646	-	-	29.4	11	-
2544	Serine/threonine-protein kinase Nek3	NEK3	5125.07	6935.5	6756.42	6774.43	6249.44	4744.12	-0.0859549	0.193189	-	-	10.5	5	-
2546	Ubiquitin-conjugating enzyme E2 E1	UBE2E1	38713.5	39810	42595.5	37936.1	42325.3	39308.1	-0.0189167	0.0801406	-	-	13	4	-
2547	NADH dehydrogenase [ubiquinone] 1 alpha subcomplex subunit 8	NDUFA8	9672.55	10039	9392.91	10687.9	9552.71	9071.04	0.00735723	0.0251487	-	-	48.3	8	-
2548	Heterogeneous nuclear ribonucleoprotein A3	HNRNPA3	81150.1	78413	75685.2	79455.1	93435.5	96326.4	0.190115	1.07992	-	-	8.2	24	-
2549	Heterogeneous nuclear ribonucleoprotein A3	HNRNPA3	6040.2	4642.3	4596.05	3972.22	5965.1	6202.77	0.0631928	0.119215	-	-	3.9	22	-
2551	6-phosphogluconate dehydrogenase, decarboxylating	PGD	832099	1202200	1.11046e+06	1.01757e+06	806881	786087	-0.261116	0.871887	-	-	65.3	36	-
2552	Heterogeneous nuclear ribonucleoprotein M	HNRNPM	107024	113330	74322.1	102867	156739	133869	0.419877	1.14771	-	-	72.2	51	-
2553	Importin subunit alpha-1	KPNA2	95138.4	101820	98110.4	97129.9	102392	96618.8	0.00528953	0.0247618	-	-	38.9	19	-
2554	Importin subunit alpha-5;Importin subunit alpha-5, N-terminally processed	KPNA1	89234.1	99136	97460.1	88765.6	88159	86946.5	-0.11386	0.74985	-	-	16	20	-
2555	Nuclear cap-binding protein subunit 2	NCBP2	8314.64	10005	8008.11	11534.1	7868.23	11071.5	0.197629	0.556792	-	-	27.6	5	-
2556	Rap1 GTPase-GDP dissociation stimulator 1	RAP1GDS1	35430.5	35340	36871.1	37467.8	33574.4	36145.5	-0.00731955	0.0307608	-	-	1.6	20	-
2557	Rap1 GTPase-GDP dissociation stimulator 1	RAP1GDS1	2340.47	1903	1748.25	1797.92	2017.63	1861.37	-0.0685448	0.179067	-	-	1.6	19	-
2558	DNA-directed RNA polymerases I, II, and III subunit RPABC3	POLR2H	11912.2	10961	13467.4	13997.2	11835.6	13437.9	0.11343	0.446157	-	-	37.7	4	-
2559	DNA-directed RNA polymerase II subunit RPB11-a;DNA-directed RNA polymerase II subunit RPB11-b2;DNA-directed RNA polymerase II subunit RPB11-b1	POLR2J;POLR2J3;POLR2J2	2816.41	3577.3	3606.75	3863.12	3072.03	2525.54	-0.0926267	0.199803	-	-	46.2	5	-
2560	Dual specificity mitogen-activated protein kinase kinase 6	MAP2K6	25840.5	24805	22606.6	26621.3	18460.9	19979.1	-0.187153	0.627034	-	-	36.5	14	-
2561	Rho GDP-dissociation inhibitor 1	ARHGDIA	403585	438120	466950	428080	379686	404261	-0.109831	0.646243	-	-	56.9	13	-
2562	Rho GDP-dissociation inhibitor 2	ARHGDIB	15246.7	8837	10312.6	7772.22	27306.6	21993.8	0.582739	0.637129	-	-	24.9	5	-
2563	Arf-GAP domain and FG repeat-containing protein 1	AGFG1	71182.7	79110	78127.8	70717.2	63868.3	66222.8	-0.185578	1.22271	-	-	32.2	15	-
2564	Heterogeneous nuclear ribonucleoprotein F;Heterogeneous nuclear ribonucleoprotein F, N-terminally processed	HNRNPF	67664.8	72256	73398.5	72973.8	76048.1	72124.5	0.0525015	0.290858	-	-	39.5	17	-
2566	Transcription initiation factor IIA subunit 1;Transcription initiation factor IIA alpha chain;Transcription initiation factor IIA beta chain	GTF2A1	7358.11	7605	7837.31	7473.23	8209.24	8015.33	0.0550331	0.238551	-	-	8.2	3	-
2567	Transcription initiation factor IIA subunit 2	GTF2A2	36736.2	37354	41642.5	47136	39936.9	39776.7	0.129984	0.617291	-	-	21.1	3	-
2568	DNA mismatch repair protein Msh6	MSH6	36075.3	31808	24828.1	34147.8	37935.5	37371.4	0.254968	0.958006	-	-	42	52	-
2569	Kinesin-like protein KIF11	KIF11	171781	184780	177431	196716	192297	184323	0.102682	0.723266	-	-	46.5	51	-
2570	Guanine nucleotide exchange factor VAV2	VAV2	8482.53	9336.5	7451.12	8899.66	7739.42	6828.18	-0.109119	0.347814	-	-	23	18	-
2572	RNA-binding protein 5	RBM5	930.645	960.36	1152.29	1168.21	1176.14	1270.01	0.253582	0.869302	-	-	21.8	20	+
2573	Ribonuclease UK114	HRSP12	16825.4	17085	18855.8	17240.5	17096.9	16307.3	-0.0577742	0.269978	-	-	32.1	4	-
2574	Spermine synthase	SMS	146132	160900	166854	168073	138951	145993	-0.0674874	0.291748	-	-	45.9	19	-
2575	Hexokinase-2	HK2	5119.92	3460.4	3702.82	3500.47	8540.23	8269.51	0.63798	0.989099	-	-	7.6	10	-
2578	Diacylglycerol kinase theta	DGKQ	280.033	300.45	436.648	517.513	440.737	306.345	0.309159	0.51918	-	-	3.6	3	+
2579	Bifunctional heparan sulfate N-deacetylase/N-sulfotransferase 1;Heparan sulfate N-deacetylase 1;Heparan sulfate N-sulfotransferase 1	NDST1	3489.37	4460.1	4344.25	4141.04	4195.7	3552.46	-0.0438083	0.118101	-	-	11.2	8	-
2580	Thimet oligopeptidase	THOP1	97981.2	93446	88909.9	96062.3	96939.4	99565.5	0.0625731	0.366629	-	-	45.4	31	-
2581	Aldo-keto reductase family 1 member C2	AKR1C2	48550.4	69097	59450.8	60533.9	47069	46843.6	-0.193144	0.597165	-	-	14.6	25	-
2582	F-actin-capping protein subunit alpha-1	CAPZA1	89156.5	73616	96081.7	108571	101293	109230	0.309903	1.61909	-	-	51	14	-
2583	High mobility group protein HMGI-C	HMGA2	3959.53	5779.1	6792.06	5657.95	3930.14	3154.47	-0.382588	0.733143	-	-	41.3	4	-
2584	Cysteine-rich protein 2	CRIP2	28094.3	28541	36924.7	35020.7	20780.5	36322.4	-0.0545338	0.0896955	-	-	42.8	9	-
2585	Nuclear pore complex protein Nup98-Nup96;Nuclear pore complex protein Nup98;Nuclear pore complex protein Nup96	NUP98	84141.1	92096	85702.1	93252.2	95107	97961	0.129206	0.891575	-	-	26.7	44	-
2586	Biliverdin reductase A	BLVRA	88698	92207	89773.4	85375.5	92765.1	87321.3	-0.0287763	0.149376	-	-	41.9	16	-
2587	Tricarboxylate transport protein, mitochondrial	SLC25A1	41141.5	35135	33327.3	34844	49175.9	42541.2	0.199171	0.687657	-	-	25.1	8	-
2588	Serine/threonine-protein phosphatase 5	PPP5C	240713	227810	240514	205370	225977	222877	-0.116871	0.818341	-	-	50.9	27	-
2589	Serine/threonine-protein kinase PLK1	PLK1	13591.1	11617	11994.7	10946.6	14398.3	13092.2	0.0412652	0.12188	-	-	30.8	16	-
2591	Arfaptin-2	ARFIP2	57988.8	61258	58435.2	54257	47644.7	61313.1	-0.12973	0.590841	-	-	36.1	12	-
2592	Arfaptin-1	ARFIP1	86320.8	91750	103348	87198.8	87714.8	83010	-0.122148	0.67112	-	-	4.3	17	-
2594	Cytosolic Fe-S cluster assembly factor NUBP1	NUBP1	20298.1	22411	24568.8	23094.8	21161.3	20063.1	-0.0629461	0.245514	-	-	31.4	9	-
2595	ATP-citrate synthase	ACLY	781310	934110	783526	801449	650884	695737	-0.218639	1.12236	-	-	1.4	65	-
2596	ATP-citrate synthase	ACLY	2848.16	9409	2871.68	6637.65	2924.9	7167.16	0.284832	0.221623	-	-	0.8	63	-
2599	Methionine aminopeptidase 1	METAP1	28609.2	29279	29621.3	28935.3	27185	29028.4	-0.0399569	0.201616	-	-	37	10	-
2600	Succinyl-CoA ligase [ADP/GDP-forming] subunit alpha, mitochondrial	SUCLG1	65514.1	84589	65904.7	79572.2	62554.3	75669.5	0.0148098	0.0380526	-	-	25.1	8	-
2601	Diphosphomevalonate decarboxylase	MVD	60242.5	61087	63689.5	58700.9	82550	69925.3	0.177254	0.701969	-	-	38.2	16	-
2602	Geranylgeranyl transferase type-1 subunit beta	PGGT1B	23246	25409	23330.9	22759.5	23890.3	22455.7	-0.0581967	0.289734	-	-	14.9	6	-
2603	Geranylgeranyl transferase type-2 subunit beta	RABGGTB	23760.3	22865	21843.9	19345.9	23535.4	20605.9	-0.113	0.524772	-	-	13	4	-
2604	Coatomer subunit beta	COPB1	67831.3	77158	60115.1	80971.9	68425.2	60407.4	0.0297265	0.0795611	-	-	43.1	40	-
2605	Coatomer subunit alpha;Xenin;Proxenin	COPA	105593	119200	80924.2	109913	94901.4	86931.5	-0.0559091	0.137688	-	-	48.4	63	-
2606	Dipeptidyl peptidase 1;Dipeptidyl peptidase 1 exclusion domain chain;Dipeptidyl peptidase 1 heavy chain;Dipeptidyl peptidase 1 light chain	CTSC	52292.6	40847	44373.8	40271.5	52661.9	53095.4	0.0828532	0.240328	-	-	21.4	11	-
2607	LIM domain kinase 1	LIMK1	979.6	1004.4	874.228	954.204	1039.74	907.329	0.0218706	0.0517892	-	-	4.2	3	+
2610	Cytochrome c-type heme lyase	HCCS	96379.9	87414	93042.5	82153.4	92255.6	95749.1	-0.0370906	0.162403	-	-	58.2	14	-
2612	Pituitary tumor-transforming gene 1 protein-interacting protein	PTTG1IP	17276.1	12080	17496.6	20627.5	19789.2	21152.5	0.41388	1.5757	-	-	21.7	4	-
2613	DNA-directed RNA polymerases I, II, and III subunit RPABC4	POLR2K	752.177	1007.9	1179.28	908.136	819.118	926.524	-0.125127	0.261229	-	-	44.8	3	+
2616	HRAS-like suppressor 3	PLA2G16	5071.81	5464.9	6394.12	6194	5058.73	4571.06	-0.102423	0.288162	-	-	22.2	3	-
2617	Monocarboxylate transporter 1	SLC16A1	37904.4	20351	19216.1	16280.4	25032.6	31367	-0.0711955	0.082927	-	-	8.2	5	-
2618	IST1 homolog	IST1	69897.5	80650	97373.3	101233	73493.4	74823	0.00675577	0.0140993	-	-	32.2	14	-
2619	Protein transport protein Sec24C	SEC24C	103653	106210	95015	93375.7	101239	96603.8	-0.0652897	0.354967	-	-	29.3	33	-
2620	Activated RNA polymerase II transcriptional coactivator p15	SUB1	247923	182330	193502	182166	209888	244509	0.0319883	0.0789497	-	-	66.1	11	-
2621	DNA polymerase subunit gamma-1	POLG	9518.78	10636	10473	10572.9	10035.4	9684.38	-0.0150926	0.0561411	-	-	17	15	-
2622	Methylosome subunit pICln	CLNS1A	53869.2	52765	52303.2	48123.7	66966.4	60052.7	0.126825	0.46895	-	-	37.1	5	-
2623	Bloom syndrome protein	BLM	2703.19	3212.6	2963.41	2551.32	3011.24	2611.92	-0.11965	0.414625	-	-	21	27	-
2624	Arginine--tRNA ligase, cytoplasmic	RARS	247909	262780	224328	252503	246509	243377	0.0172865	0.078115	-	-	59.5	45	-
2625	Ataxin-3	ATXN3	18174.1	21522	20625.2	17780.2	19251.1	18565	-0.11477	0.560723	-	-	30.1	9	-
2626	Atrophin-1	ATN1	8526.97	9065.6	10514.6	10863.5	9653.72	9068.79	0.0755548	0.260275	-	-	9.8	9	-
2629	Mismatch repair endonuclease PMS2	PMS2	4722.49	4056.8	4728.01	4101.23	4589.54	5645	0.0767514	0.210086	-	-	28.8	20	-
2630	Voltage-dependent calcium channel subunit alpha-2/delta-1;Voltage-dependent calcium channel subunit alpha-2-1;Voltage-dependent calcium channel subunit delta-1	CACNA2D1	102411	110950	116413	104253	79463.5	91370.3	-0.268428	1.32752	-	-	25.9	24	-
2632	Tyrosine--tRNA ligase, cytoplasmic;Tyrosine--tRNA ligase, cytoplasmic, N-terminally processed	YARS	208102	180380	181328	185700	227104	226656	0.163298	0.778193	-	-	74.2	46	-
2633	Ubiquitin carboxyl-terminal hydrolase 14	USP14	293323	280310	318658	300679	352933	312185	0.112832	0.613632	-	-	46.4	31	-
2634	5-AMP-activated protein kinase subunit gamma-1	PRKAG1	37117.2	42364	42734.8	44542	43225.4	35998.5	0.0148819	0.0470094	-	-	45.2	15	-
2635	5-AMP-activated protein kinase catalytic subunit alpha-2	PRKAA2	8803.49	11709	10888.6	10810.3	8844.68	8083.56	-0.179411	0.560428	-	-	13.8	12	-
2636	Heat shock-related 70 kDa protein 2	HSPA2	233356	307720	317394	301158	228051	210610	-0.218656	0.64995	-	-	36.3	42	-
2637	Branched-chain-amino-acid aminotransferase, cytosolic	BCAT1	30941.3	20036	20238.1	21542.9	58490.8	48836.5	0.764727	1.157	-	-	24.2	8	-
2638	Potassium-transporting ATPase alpha chain 2	ATP12A	4640.46	5942.5	5353.22	4927.23	4897.3	5222.64	-0.0760679	0.258292	-	-	0.7	6	-
2639	Sodium/potassium-transporting ATPase subunit beta-3	ATP1B3	54117.5	40430	43321.1	38399.2	58297.7	56563.2	0.139262	0.328575	-	-	46.2	14	-
2642	UV excision repair protein RAD23 homolog B	RAD23B	192590	181610	192352	160579	186522	184660	-0.0942091	0.523782	-	-	32.3	16	-
2643	Ephrin type-B receptor 3	EPHB3	652.566	977.98	803.685	511.488	658.366	856.268	-0.276969	0.530114	-	-	1.2	6	+
2644	Ephrin type-B receptor 4	EPHB4	4695.62	5491.5	5239.39	5515.75	5525.14	5620.1	0.114083	0.505233	-	-	9	12	-
2645	Alpha-N-acetylglucosaminidase;Alpha-N-acetylglucosaminidase 82 kDa form;Alpha-N-acetylglucosaminidase 77 kDa form	NAGLU	16349.9	16981	17418.7	15657.7	17688.6	17114.9	-0.00963132	0.0373309	-	-	18.7	10	-
2646	Galactocerebrosidase	GALC	11021.3	16184	14797.2	14887.1	11760.6	15823.7	0.0233045	0.0472536	-	-	10.2	6	-
2647	Adenylate kinase 2, mitochondrial;Adenylate kinase 2, mitochondrial, N-terminally processed	AK2	205542	145490	150042	139589	208234	195787	0.11432	0.254867	-	-	63.8	15	-
2649	Delta-1-pyrroline-5-carboxylate synthase;Glutamate 5-kinase;Gamma-glutamyl phosphate reductase	ALDH18A1	64958.2	71888	60116.4	75341.1	59589.4	58269.7	-0.0339275	0.101841	-	-	46.5	35	-
2650	Alpha-soluble NSF attachment protein	NAPA	98284.5	93481	110585	104081	100390	100660	0.0166229	0.069318	-	-	54.2	17	-
2651	[Protein ADP-ribosylarginine] hydrolase	ADPRH	627.503	711.46	733.615	987.031	682.089	845.171	0.265624	0.694968	-	-	12	3	+
2652	Eukaryotic translation initiation factor 5	EIF5	122981	133780	146759	151478	146558	134761	0.103081	0.524402	-	-	47.1	22	-
2653	Solute carrier family 12 member 2	SLC12A2	41988	45923	37491.9	43684	38708.7	39104.9	-0.0428866	0.160823	-	-	26.4	26	-
2654	26S proteasome non-ATPase regulatory subunit 4	PSMD4	118770	123960	142722	133724	127653	116563	-0.0262172	0.0990761	-	-	12.7	16	-
2655	26S proteasome non-ATPase regulatory subunit 4	PSMD4	5267.56	6383.9	6788.99	6218.8	5842.11	5717.13	-0.045452	0.139895	-	-	7.5	13	-
2656	Developmentally-regulated GTP-binding protein 2	DRG2	69959.5	71512	62667.5	62776.6	64906.9	68333.5	-0.057077	0.278113	-	-	39	14	-
2657	GTP-binding protein RAD	RRAD	2426.04	2878.7	3550.03	2988.06	2558.15	2697.84	-0.0885799	0.219343	-	-	18.5	3	-
2659	Exportin-2	CSE1L	188499	190020	178964	195354	180963	182336	0.00266571	0.0125574	-	-	36.5	43	-
2661	Transitional endoplasmic reticulum ATPase	VCP	1.00803e+06	1026600	1.03613e+06	973055	891583	948943	-0.12706	1.08252	-	-	66.1	64	-
2662	Microfibrillar-associated protein 1	MFAP1	7202.92	6684.9	7625.37	7365.83	7961.72	7994.33	0.117537	0.554525	-	-	26	10	-
2663	Trifunctional enzyme subunit beta, mitochondrial;3-ketoacyl-CoA thiolase	HADHB	141032	168940	139873	138620	129789	135308	-0.151033	0.822862	-	-	53.4	30	-
2666	Afadin	MLLT4	99892.8	99323	103431	98292.3	136555	126071	0.240516	1.0417	-	-	27.2	41	-
2668	RNA polymerase II elongation factor ELL	ELL	7195.87	6620.9	7625.75	6198.9	7007.71	7077.11	-0.0803208	0.316975	-	-	11.4	6	-
2669	Peregrin	BRPF1	7319.31	7652.5	6572.08	6518.33	6212.7	6572.19	-0.155963	0.768714	-	-	2.7	3	-
2670	Nucleosome assembly protein 1-like 1	NAP1L1	174715	187050	201129	192448	168207	168847	-0.0887095	0.448734	-	-	8.7	12	-
2671	Nucleosome assembly protein 1-like 1	NAP1L1	13224.3	19014	18587.6	16650.8	15092	15288.4	-0.0942603	0.26124	-	-	4.3	11	-
2672	Caspase-7;Caspase-7 subunit p20;Caspase-7 subunit p11	CASP7	13296.2	16411	16721.1	16326.2	13303.4	14747.8	-0.0626275	0.196283	-	-	30.7	10	-
2673	Caspase-9;Caspase-9 subunit p35;Caspase-9 subunit p10	CASP9	2844.84	2645.8	2986.15	2538.55	3365.48	3750.63	0.170539	0.478909	-	-	24.3	4	-
2674	Caspase-6;Caspase-6 subunit p18;Caspase-6 subunit p11	CASP6	17898.3	22676	24904.8	27641	29544.8	26389.1	0.364082	1.57733	-	-	44	14	-
2675	Adenosine kinase	ADK	100224	95688	89823.3	89812	93220.9	102295	-0.00278855	0.011013	-	-	50	19	-
2676	Double-stranded RNA-specific adenosine deaminase	ADAR	79316.1	89235	75128.2	83447.8	79187.3	81937.8	0.00869798	0.03417	-	-	32.2	42	-
2677	Laminin subunit beta-2	LAMB2	3931.03	4206.1	3586.95	3742.84	3487.32	4020.34	-0.0588604	0.19806	-	-	3.7	6	-
2678	Tumor protein D52	TPD52	108640	110660	123007	102115	81135	90110.6	-0.328693	1.82195	-	-	78.8	13	-
2680	Protein SEC13 homolog	SEC13	35049.6	33060	33089.7	33598.6	35332.6	36925.2	0.0643807	0.340987	-	-	51.6	16	-
2681	NHP2-like protein 1;NHP2-like protein 1, N-terminally processed	NHP2L1	20480.8	19997	23743.5	21500.3	21989	22538.1	0.0439734	0.179279	-	-	53.9	8	-
2682	Puromycin-sensitive aminopeptidase	NPEPPS	270030	265610	219116	233226	209629	213070	-0.197744	1.0594	-	-	46.9	44	-
2683	FAD-linked sulfhydryl oxidase ALR	GFER	2156.57	2216.8	2919.97	2832.44	2577.81	2612.07	0.15007	0.453314	-	-	43.9	6	-
2684	Heterogeneous nuclear ribonucleoprotein H2	HNRNPH2	1275.02	1865.2	1683.74	1975.57	1537.44	2249.09	0.256874	0.609619	-	-	20	15	-
2685	Succinyl-CoA:3-ketoacid coenzyme A transferase 1, mitochondrial	OXCT1	419196	43994	30597.3	43551	132453	340558	0.599891	0.230728	-	-	34.2	17	-
2687	Eukaryotic translation initiation factor 3 subunit B	EIF3B	123023	108890	87361.5	101891	112189	111292	0.0401462	0.117143	-	-	46.3	40	-
2688	IgG receptor FcRn large subunit p51	FCGRT	7509.07	10152	11973.1	10125.9	6797.38	7740.15	-0.25891	0.605119	-	-	17.3	5	-
2689	BH3-interacting domain death agonist;BH3-interacting domain death agonist p15;BH3-interacting domain death agonist p13;BH3-interacting domain death agonist p11	BID	4958.59	5766.7	5773.9	5789.52	5708.3	4354.6	-0.0660601	0.180123	-	-	16.2	3	-
2692	NADH dehydrogenase [ubiquinone] flavoprotein 3, mitochondrial	NDUFV3	91604.3	89065	99643.4	94380.5	101480	103607	0.0958723	0.554773	-	-	42.5	19	-
2693	Ribosomal RNA processing protein 1 homolog A	RRP1	438.298	514.38	504.675	462.472	765.263	492.991	0.205594	0.385745	-	-	35.1	16	+
2694	Methionine--tRNA ligase, cytoplasmic	MARS	49821.6	44495	32893	49430.9	62818.9	53899.9	0.399567	1.35952	-	-	45.1	36	-
2695	Integrin alpha-1	ITGA1	21084.6	11836	10976.1	10679.4	9811.93	17618.7	-0.189732	0.263665	-	-	5.4	6	-
2696	cAMP-regulated phosphoprotein 19	ARPP19	35651.3	41179	51945.5	53131.9	45273.3	40794.2	0.121246	0.332239	-	-	53.6	9	-
2698	DNA polymerase epsilon subunit 2	POLE2	1253.3	1598.1	1957.25	1536.18	1727.84	1089.9	-0.146134	0.2613	-	-	11	6	-
2699	AP-1 complex subunit sigma-2	AP1S2	8089.62	9185.7	9410.16	8543.29	8635.52	7360.38	-0.121608	0.50114	-	-	22.3	5	-
2701	ATP synthase subunit epsilon-like protein, mitochondrial;ATP synthase subunit epsilon, mitochondrial	ATP5EP2;ATP5E	38925.8	30991	35600	32848.2	32279.2	33755.1	-0.0876434	0.378094	-	-	45.1	3	-
2702	ATP synthase subunit e, mitochondrial	ATP5I	54215.5	51737	54017.6	51865.2	55009.2	52897.4	-0.00189846	0.00852467	-	-	62.3	6	-
2703	Histone deacetylase 4	HDAC4	29780.2	36196	36363.9	38764.3	32535.7	31169.8	0.00140292	0.0038431	-	-	19.6	21	-
2704	Eukaryotic translation initiation factor 6	EIF6	35848.1	43046	41411.3	41241.2	36302.4	37792	-0.0585226	0.235639	-	-	60	9	-
2705	C-terminal-binding protein 2	CTBP2	89847.8	100450	107968	107177	88930.4	88416.1	-0.0698353	0.263901	-	-	31.7	17	-
2706	NADH dehydrogenase [ubiquinone] 1 alpha subcomplex subunit 6	NDUFA6	11422.7	12745	14430.6	15982.4	13979.1	11453.9	0.0948767	0.267478	-	-	46.1	6	-
2707	ADP-ribosylation factor-like protein 4C	ARL4C	3400.77	2981.1	3164.61	3345.7	3074.62	3429.5	0.0456594	0.152514	-	-	26	5	-
2710	Protein Wnt-7b	WNT7B	1179.23	978.17	1381.61	1142.24	1102.85	673.678	-0.303044	0.594184	-	-	21.5	6	+
2711	3-keto-steroid reductase	HSD17B7	1142.27	1019.6	947.531	844.547	1059.85	1332.16	0.0372458	0.0669396	-	-	16.7	6	+
2712	Breast cancer anti-estrogen resistance protein 1	BCAR1	52131.8	57762	62343.1	60251.8	56922.1	52414.6	-0.0208507	0.0764457	-	-	26.1	21	-
2713	Syntaxin-17	STX17	2542.22	3108.8	2714.29	2786.56	2204.18	2620.92	-0.138076	0.435011	-	-	26.8	9	-
2714	RWD domain-containing protein 2B	RWDD2B	5312.5	5068.2	5411.6	5289.02	4943.6	5139.93	-0.0388688	0.152899	-	-	14.7	5	-
2716	UPF0769 protein C21orf59	C21orf59	34301.2	31167	37049.9	34552.3	40374.9	41447.3	0.181923	0.875344	-	-	33.4	10	-
2718	tRNA (guanine-N(7)-)-methyltransferase non-catalytic subunit WDR4	WDR4	36631.1	41055	35212.9	35139.9	35907.4	38508.8	-0.0413846	0.175506	-	-	16	7	-
2719	Transmembrane protein 33	TMEM33	2127.37	2327.9	2281.86	3020.73	2421.56	2012.3	0.127125	0.327273	-	-	24.7	7	-
2720	Synaptojanin-2-binding protein	SYNJ2BP	37282.9	42958	45472.5	40839.9	34935.7	37035.5	-0.154282	0.72284	-	-	46.9	7	-
2722	Coronin-7	CORO7	15013.9	13361	15981.5	15542.7	17668.1	17653.2	0.198864	0.994733	-	-	29.2	24	-
2723	Nuclear pore complex protein Nup107	NUP107	12105.5	13199	10422.4	13316	12599.9	11576.9	0.0740088	0.261795	-	-	27.8	23	-
2724	Gasdermin-D	GSDMD	4257.63	5729.1	5315.66	6092.88	4324.87	4424.93	-0.0510584	0.108077	-	-	14.9	6	-
2726	Selenocysteine-specific elongation factor	EEFSEC	34813.3	32331	28683.6	33064.3	31629.3	34078.3	0.0475349	0.193506	-	-	20.3	13	-
2730	Myotrophin	MTPN	41394	27350	30774.9	37618.9	58245.9	49932	0.550287	1.5829	+	-	41.5	5	-
2731	Putative ribonuclease	YBEY	1819.46	5373.1	3352.53	3649.6	2991.49	3511.07	0.0753329	0.0783375	-	-	34.1	7	-
2733	Ras-related protein Rab-15	RAB15	156.904	221.36	176.716	91.4576	154.182	169.672	-0.45305	0.708759	-	-	15.6	5	+
2735	Actin-related protein 2/3 complex subunit 4	ARPC4	76529.7	88997	80162.8	78634.4	66741.2	72515.9	-0.173559	0.94367	-	-	36.3	7	-
2737	CD81 antigen	CD81	3213.7	3987.2	4397.27	4171.27	3480.25	3456.71	-0.0557121	0.138992	-	-	18.6	3	-
2738	Protein transport protein Sec61 subunit gamma	SEC61G	9946.25	10826	13887.7	14760.4	12589.2	9280.99	0.0685784	0.133779	-	-	48.5	3	-
2739	Triosephosphate isomerase	TPI1	838166	913720	904837	812189	774407	779864	-0.166172	1.42471	-	-	79.4	23	-
2740	Eukaryotic translation initiation factor 3 subunit E	EIF3E	75704.4	87252	78665.6	93692.9	80699.7	73736.5	0.0338614	0.115651	-	-	52.6	22	-
2741	Protein transport protein Sec61 subunit beta	SEC61B	37344.3	37289	36975.8	37419.9	33980.2	36670.3	-0.0477029	0.245498	-	-	37.5	3	-
2743	Serine/threonine-protein phosphatase 4 catalytic subunit	PPP4C	24255.5	23956	26791.6	23201.3	26498.6	23643.3	-0.0329753	0.131456	-	-	38.1	10	-
2744	Gamma-aminobutyric acid receptor-associated protein-like 2	GABARAPL2	31351.9	24637	28946.8	25122.6	50988.6	38178.9	0.376385	0.806096	-	-	36.8	8	-
2745	Reactive oxygen species modulator 1	ROMO1	16479	18193	20047.7	19126.7	17279.3	15120.4	-0.088777	0.312031	-	-	32.9	3	-
2746	Ubiquitin-conjugating enzyme E2 G2	UBE2G2	10234.1	9464.5	7678.26	9181.31	9961.21	9712.87	0.0854353	0.284785	-	-	14.5	3	-
2747	Myosin light polypeptide 6	MYL6	95928.4	83781	92124	86379.2	74541.9	81000.6	-0.168497	0.97195	-	-	44.4	9	-
2749	Actin, cytoplasmic 1;Actin, cytoplasmic 1, N-terminally processed	ACTB	50226.5	52901	51899.5	47063.6	45594.2	43604.4	-0.18651	1.35731	-	-	4.5	33	-
2750	Ras-related C3 botulinum toxin substrate 3	RAC3	2799.13	3159.8	4459.61	3430.75	2804.05	2867.45	-0.171975	0.403549	-	-	7.3	7	-
[truncated: 4,172 more rows]
