# Supplementary material for: Proteome-Wide Monitoring of Drug Action in Living Cells Using a Novel Label-Free Solvent-Based Shift Assay
Source: Mol Cell Proteomics. 2025 Nov 5;24(12):101444. doi: 10.1016/j.mcpro.2025.101444 (PMC12802111; doi:10.1016/j.mcpro.2025.101444)
Supplement: Supplementary Dataset S18 [file mmc19.xlsx]

## Sheet: Info
Supplementary Table 15: Proteome Profiling/Full Proteome (FP) of K562 cells treated with Indisulam
Columns A-C: ID, protein name and gene name of proteins identified by MaxQuant
Columns D-I: Normalized protein quantification results per treatment and replicate
Columns J-K: Fold-change and p-values generated by limma
Columns L, M, P: Flags for proteins, which pass the fold-change and significance cut-offs, are known targets of the used compound or are amongst the lowest 5 percent identified proteins
Columns N-O: Number of unique peptides and resulting sequence coverage for each identified protein

## Sheet: Sheet1
id	protein	gene	DMSO_1	DMSO_2	DMSO_3	Indisulam_1	Indisulam_2	Indisulam_3	log2_foldchange	-log10_pvalue	significant	known target	Unique sequence coverage [%]	Unique peptides	lowest_5_percent
0	Diphosphoinositol polyphosphate phosphohydrolase 2	NUDT4	3655.2	5570.16	4712.09	4064.66	3863.5	4374.93	-0.160577	0.457465	-	-	6.1	6	-
2			58864	73436.2	37222.3	66825.7	65034.9	61820.9	0.246556	0.574508	-	-	57.8	11	-
4	Serine/threonine-protein kinase SIK1	LOC102724428;SIK1	3193.6	4360.62	3525.18	3060.96	3294.6	3580.85	-0.147676	0.463571	-	-	2.3	3	-
9	RNA-binding protein 47	RBM47	76507	67397.5	78483.5	69130.1	76054	67376	-0.0640349	0.362215	-	-	36.9	18	-
10	Intraflagellar transport protein 56	TTC26	10320	10885.5	12613.6	10490.9	10582.5	9986.86	-0.11797	0.562563	-	-	14.4	6	-
11	Ubiquitin-like modifier-activating enzyme 6	UBA6	261490	268960	282758	246951	256946	250227	-0.108263	1.26679	-	-	41	40	-
12	Extended synaptotagmin-2	ESYT2	857.4	464.909	450.399	630.465	436.524	539.866	-0.0910154	0.117439	-	-	1.6	23	+
13	Extended synaptotagmin-2	ESYT2	105810	123837	127541	116122	115415	120170	-0.017776	0.0871912	-	-	1.7	24	-
14	UHRF1-binding protein 1-like	UHRF1BP1L	57571	63550.1	61505.6	60021.9	58852.1	61569.1	-0.0163891	0.0994945	-	-	12.2	17	-
15	Shootin-1	KIAA1598	313870	329178	286383	317734	310735	318346	0.0290389	0.202204	-	-	65.3	49	-
17	Transmembrane protein 120B	TMEM120B	2795	2377.56	3358.4	2834.06	2983.64	2981.64	0.0586489	0.150952	-	-	14.7	4	+
18	Rho GTPase-activating protein 10	ARHGAP10	7253.8	8468.34	9165.27	7605.04	7276.75	8363	-0.0942412	0.354574	-	-	7.1	5	-
21	Acetolactate synthase-like protein	ILVBL	53486	60860.6	56746.8	57117.8	53377.1	57610.5	-0.0242393	0.134082	-	-	30.5	17	-
24	Pleckstrin homology domain-containing family G member 3	PLEKHG3	29692	25098.5	28059	29668.6	29233.9	28490	0.0802998	0.463096	-	-	12.2	12	-
26	SH3 and PX domain-containing protein 2B	SH3PXD2B	130000	155198	145551	138112	137629	142297	-0.0395409	0.23504	-	-	36.3	32	-
28	Putative PIP5K1A and PSMD4-like protein	PIPSL	25206	30411.2	29905.5	25399.1	25965.9	24396.3	-0.17024	1.04861	-	-	0	10	-
29	Neuroblastoma-amplified sequence	NBAS	89658	88380.4	99251.4	89842.4	91154.2	85659.4	-0.0549767	0.388216	-	-	11.9	26	-
30	Probable threonine--tRNA ligase 2, cytoplasmic	TARSL2	1994.8	1508.44	2377.11	1786.7	1759.21	1320.32	-0.261803	0.616923	-	-	7.5	7	+
32	Uncharacterized protein C17orf104	C17orf104	3754.9	3996.3	4192.22	3835.14	3798.11	4127.46	-0.0217799	0.0712471	-	-	4.4	3	-
33	tRNA wybutosine-synthesizing protein 5	TYW5	15253	14995.8	15219.2	15155.4	14571	15680.9	-0.00253435	0.0113878	-	-	30.8	8	-
34	DENN domain-containing protein 3	DENND3	25605	27487.3	27691.3	28026.6	26903	28931.1	0.0541886	0.333595	-	-	9.8	10	-
35	von Willebrand factor A domain-containing protein 8	VWA8	132530	127237	137692	128175	131056	130650	-0.0270924	0.214555	-	-	27.1	48	-
36	Protein strawberry notch homolog 1	SBNO1	212450	255170	259904	212198	222336	224918	-0.136338	0.92579	-	-	35.3	49	-
38	GTP-binding protein 10	GTPBP10	54008	58559.4	53378.1	57539.2	55589.1	52661.2	-0.00107736	0.00553415	-	-	48.8	18	-
39	WD repeat-containing protein 91	WDR91	23482	29937.7	24175.9	25839.7	24160	25869.1	-0.0245511	0.0886533	-	-	20.7	13	-
44	Transmembrane protein 189	TMEM189	2831.1	4403.03	4629.57	3971.37	3076.34	3417.41	-0.155661	0.336435	-	-	15.9	4	-
45	Trafficking protein particle complex subunit 13	TRAPPC13	29043	29800.9	31258.3	30299.6	28918.7	31205.2	0.00510141	0.0257396	-	-	15.6	8	-
46	CCR4-NOT transcription complex subunit 1	CNOT1	416860	417537	454572	417629	414622	431946	-0.0270357	0.220937	-	-	33.2	71	-
48	Microtubule-associated proteins 1A/1B light chain 3B;Microtubule-associated proteins 1A/1B light chain 3 beta 2	MAP1LC3B;MAP1LC3B2	9013.8	10887	10639.1	9259.25	8545.76	8203.55	-0.228538	1.19478	-	-	11.2	3	-
50	Protein FAM83G	FAM83G	43207	44851.6	44919.1	46172.1	45273.7	48144.9	0.0697745	0.558997	-	-	28.1	17	-
52	Phosphoglycolate phosphatase	PGP	83920	100815	89430.3	85415.9	85187.9	86794.4	-0.0868854	0.579684	-	-	40.8	14	-
53	UPF0600 protein C5orf51	C5orf51	23183	23026.1	17636.8	23554.5	23531.4	20755	0.0963761	0.356184	-	-	27.9	7	-
54	RCC1 domain-containing protein 1	RCCD1	30569	25773.9	24163.5	28717.4	27841.8	30314.8	0.116128	0.579468	-	-	16.8	7	-
55	Zinc finger protein 316	ZNF316	8652.6	9210.78	7343.35	8433.61	7775.62	9064.56	0.0074832	0.0221327	-	-	4.8	3	-
57	Tubulin alpha chain-like 3	TUBAL3	10999	4686.23	7267.96	6332.7	6507.11	6314.11	-0.175287	0.284215	-	-	4.2	5	-
59	Structural maintenance of chromosomes flexible hinge domain-containing protein 1	SMCHD1	219900	235131	241160	233388	228513	230270	-0.00732249	0.0517328	-	-	33.9	60	-
60	GATS-like protein 2	GATSL2	7010.6	9740.82	9900.26	8905.23	8078.48	8464.52	-0.0502937	0.134955	-	-	21	5	-
61	Rho GTPase-activating protein 42	ARHGAP42	4960	3739.36	5161.01	4077.33	4664.14	4227.45	-0.0839202	0.233725	-	-	4	3	-
62	Protein unc-119 homolog B	UNC119B	25797	24158.2	28535	24095.5	25158.6	23299.2	-0.110785	0.662186	-	-	33.9	8	-
63	Probable methyltransferase-like protein 15	METTL15	16874	17680.8	15652.9	19633.5	18162.6	17485.2	0.139001	0.852182	-	-	24.3	8	-
64	Coiled-coil domain-containing protein 85C	CCDC85C	25023	29874.9	29866.2	27963.8	27272.1	26743.1	-0.0435175	0.201537	-	-	21	8	-
66	RanBP2-like and GRIP domain-containing protein 3	RGPD3	15618	20131.3	19742.5	20595.8	17936.7	19335.5	0.067523	0.245838	-	-	0	47	-
67	Ankyrin repeat and BTB/POZ domain-containing protein BTBD11	BTBD11	37545	42027.5	43407.2	39269.1	40060.8	40028.1	-0.0404305	0.228631	-	-	12.6	14	-
68	Zinc finger SWIM domain-containing protein 8	ZSWIM8	6055.1	6103.9	6205.4	5543.43	5998.55	6314.11	-0.0424782	0.167127	-	-	2.6	4	-
69	EF-hand calcium-binding domain-containing protein 7	EFCAB7	3012.4	3204.04	3452.79	3575.93	3333.11	3455.48	0.101835	0.392372	-	-	5.1	3	-
70	Probable ATP-dependent RNA helicase DDX11;Putative ATP-dependent RNA helicase DDX11-like protein 8;Putative ATP-dependent RNA helicase DDX12	DDX11;DDX11L8;DDX12P	12052	13635.9	13227.1	12203.7	14071.3	14090.5	0.0515405	0.217261	-	-	12	9	-
73	Centromere protein X	STRA13	28106	28160.5	21574.5	31730.9	28656.6	32227.6	0.259725	1.29701	-	-	46.9	4	-
74	PHD finger protein 20-like protein 1	PHF20L1	29662	26487.5	23614.1	33131.8	32613.9	33742.2	0.324893	2.18864	-	-	4.4	6	-
75	PHD finger protein 20-like protein 1	PHF20L1	1381.2	1684.15	1537.72	1377.48	1555.19	1787.2	0.0326958	0.0731531	-	-	3.2	5	+
76	Small nuclear ribonucleoprotein G;Putative small nuclear ribonucleoprotein G-like protein 15	SNRPG;SNRPGP15	88037	103880	98894.1	93168.8	86612.1	91533.9	-0.0973733	0.676021	-	-	36.8	5	-
78	Nucleoside diphosphate-linked moiety X motif 19, mitochondrial	NUDT19	8586	8451.17	8571.97	7795.87	8000.28	7999.07	-0.106057	0.605648	-	-	30.9	9	-
80	MIF4G domain-containing protein	MIF4GD	47093	43811.5	39987.9	47275.2	47557.4	48084.5	0.12998	0.953519	-	-	41	8	-
81	Very-long-chain (3R)-3-hydroxyacyl-CoA dehydratase 1	HACD1	8304.4	6481.01	7855.78	9073.68	8924.13	9116.75	0.268022	1.3569	-	-	15.3	3	-
83	Unconventional myosin-IXa	MYO9A	16802	25279.1	22109.5	20419.5	18548.5	22055.8	-0.0562768	0.149134	-	-	4.9	13	-
85			1645.5	2051.95	1677.86	2091.59	1989.77	2406.68	0.274034	0.959823	-	-	10.8	3	+
89	Putative WAS protein family homolog 3;WAS protein family homolog 2;WAS protein family homolog 1;Putative WAS protein family homolog 4	WASH3P;WASH2P;WASH1;WASH4P	58361	63202.3	59991.6	65628.4	65548.9	61816.8	0.0883828	0.747761	-	-	12.7	14	-
91	Transmembrane protein 238	TMEM238	918.46	845.319	772.628	1022.95	746.829	837.569	0.0310555	0.0595008	-	-	22.2	3	+
92	Protein FAM195B	FAM195B	20133	17444.1	23901.2	20083.3	20410	19546.3	-0.0224035	0.0713516	-	-	47.4	4	-
93	Zinc finger protein 878;Zinc finger protein 77	ZNF878;ZNF77	3626.6	3948.28	3230.03	3123.96	2967.63	3116.32	-0.226286	0.991255	-	-	0	3	-
191	Nascent polypeptide-associated complex subunit alpha;Nascent polypeptide-associated complex subunit alpha, muscle-specific form	NACA	168820	179793	188967	179733	176763	179682	-0.00227507	0.014311	-	-	30.7	8	-
192	Uncharacterized protein C11orf98	C11orf98	72565	70846.6	59231.5	83207.7	81405.1	80636.5	0.280977	2.08844	-	-	42.3	8	-
193		SLC35A4	31359	22260.9	27356.7	25257.3	25741.8	24707.5	-0.0831759	0.300208	-	-	40.8	5	-
194		ASNSD1	22372	13540.5	15378.2	16815.6	19437.6	18143.2	0.11607	0.288408	-	-	38.5	6	-
195		SMCR7L	30861	26177.9	33366.1	28602	29586.1	28984.3	-0.0454018	0.191432	-	-	40	4	-
196	Deoxyribonuclease-2-alpha	DNASE2	27095	29125.4	28606.3	26045.3	24296.5	25381.9	-0.163687	1.34408	-	-	20	6	-
197	Alkyldihydroxyacetonephosphate synthase, peroxisomal	AGPS	215320	205823	229697	210536	209612	210764	-0.0434027	0.362831	-	-	49.5	31	-
198	UBX domain-containing protein 8	UBXN8	4217.7	3715.91	5048.65	4204.65	5008.97	4580.74	0.0953372	0.283008	-	-	14.1	3	-
199	Kinesin-like protein KIF2A	KIF2A	65392	69438.5	67223.8	66263.5	64347.3	63058.2	-0.0610146	0.513102	-	-	5.4	21	-
200	Kinesin-like protein KIF2A	KIF2A	699.58	385.885	405.156	318.403	423.386	543.192	-0.19295	0.263123	-	-	2.7	20	+
201	Thymidine kinase 2, mitochondrial	TK2	8666.3	3260.03	3202.56	5853.49	7787.5	6760.73	0.589369	0.889382	-	-	23.2	3	-
202	ATP-dependent RNA helicase DDX39A	DDX39A	47230	55788	56671.4	50329.2	49932.1	51971.4	-0.0643989	0.352384	-	-	24.6	23	-
203	PDZ and LIM domain protein 1	PDLIM1	138020	142519	144229	154866	174884	180818	0.262521	2.44572	-	-	78.7	23	-
204	Cytosolic acyl coenzyme A thioester hydrolase	ACOT7	193000	219052	217428	191341	195050	208154	-0.080924	0.61838	-	-	50.3	18	-
205	Unconventional myosin-Ic	MYO1C	456040	426469	507643	441777	447538	432099	-0.0695747	0.508759	-	-	44.3	49	-
206	Synaptosomal-associated protein 23	SNAP23	45071	54481.9	51600.8	52731.8	59218.6	59498.7	0.184071	1.18282	-	-	75.4	14	-
207	HCLS1-associated protein X-1	HAX1	21072	23727.4	26478.9	22890.1	22175.5	23256.3	-0.0551385	0.2431	-	-	51.9	8	-
208	AH receptor-interacting protein	AIP	61792	64789.9	61868.1	63124.5	60952	64389.6	0.000105699	0.000629879	-	-	43.3	14	-
209	GTP-binding protein 1	GTPBP1	24807	27633.1	23681.3	24184.6	25577.4	23241.9	-0.0584006	0.298599	-	-	22.6	12	-
210	Syntaxin-binding protein 3	STXBP3	131270	108796	121427	117996	116443	122688	-0.0136305	0.0675794	-	-	32.8	19	-
211	AP-4 complex subunit mu-1	AP4M1	9933.8	11225.8	12938.9	11157.4	11057	10778.7	-0.0392732	0.137149	-	-	11.7	4	-
213	Small acidic protein	SMAP	76202	61000.9	78161.3	59890.2	59715	57032.3	-0.277641	1.73772	-	-	29.5	5	-
214	Ras-related protein Rab-27B	RAB27B	18760	12108.8	16146.5	16450.9	16303.6	16670.5	0.0952369	0.272926	-	-	41.7	8	-
215	AP-3 complex subunit beta-1	AP3B1	220160	231529	240293	214386	216008	213025	-0.104074	1.18501	-	-	26.4	37	-
216	Sulfotransferase family cytosolic 2B member 1	SULT2B1	29060	41366.6	33129.6	35246.7	30701.9	32932.7	-0.0534287	0.167462	-	-	14.3	7	-
217	Amyloid beta A4 precursor protein-binding family B member 1	APBB1	2713.7	3828.33	3228.07	3232.34	3401.87	3133.82	0.0130608	0.0305887	-	-	8.8	4	-
218	Galectin-8	LGALS8	23024	24123.4	23220.7	21880.2	21418.7	22851	-0.0894095	0.629992	-	-	27.3	9	-
219	NADH dehydrogenase [ubiquinone] iron-sulfur protein 8, mitochondrial	NDUFS8	75368	41711.1	77293.8	62873.2	73209	64665	0.0975718	0.182256	-	-	35.7	7	-
220	Tumor necrosis factor receptor superfamily member 10A	TNFRSF10A	27837	29702.1	29491.3	27915.2	27472.7	28731.6	-0.0487258	0.314452	-	-	12.4	5	-
221	NF-kappa-B inhibitor epsilon	NFKBIE	2913.9	2426.71	3199.26	2747.46	3161.2	2868.35	0.0463665	0.121903	-	-	8	3	+
222	26S proteasome non-ATPase regulatory subunit 11	PSMD11	267580	256337	262207	253991	248687	265670	-0.0333238	0.302216	-	-	60.7	28	-
223	26S proteasome non-ATPase regulatory subunit 12	PSMD12	207140	274457	245890	233844	221620	236626	-0.0629878	0.28462	-	-	49.8	28	-
224	26S proteasome non-ATPase regulatory subunit 9	PSMD9	71062	63682.5	66793.1	66481.3	74211.8	67784.3	0.0486249	0.301821	-	-	44.4	11	-
225	Copper transport protein ATOX1	ATOX1	36913	26137.5	42034.7	28766	33760.8	25065.7	-0.245467	0.702769	-	-	64.7	4	-
226	Menin	MEN1	20565	20412.9	19024.7	21999.7	22869.9	22362.8	0.164828	1.30064	-	-	9.9	5	-
227	E3 SUMO-protein ligase CBX4	CBX4	56288	48855	54510	53999	55148.4	54297.7	0.0364297	0.214472	-	-	31.8	15	-
229	Membrane-associated progesterone receptor component 1	PGRMC1	70543	62855.6	77220.5	66808.5	70798.9	66057.8	-0.0440131	0.221125	-	-	43.1	12	-
230	Transcription elongation factor SPT5	SUPT5H	326780	306076	319864	294538	305569	297140	-0.0861893	1.01851	-	-	1.6	49	-
231	Transcription elongation factor SPT5	SUPT5H	7668.9	10367.5	9903.77	8270.53	7847.42	8573.21	-0.166985	0.645597	-	-	1.2	49	-
232	Transcription initiation factor TFIID subunit 4	TAF4	37192	40676.6	39151.4	38142.7	38978	40254.3	0.0049842	0.0265367	-	-	18	15	-
233	DNA fragmentation factor subunit alpha	DFFA	71796	97234.3	80134.8	82278.9	74211	77610.2	-0.0797987	0.328281	-	-	11.8	14	-
234	DNA fragmentation factor subunit alpha	DFFA	367.91	776.36	811.014	563.368	560.577	891.984	0.094068	0.102447	-	-	7.5	11	+
235	Regulatory factor X-associated protein	RFXAP	6125.3	6667.83	6980.35	6000.16	5823.44	6039.52	-0.144664	0.740781	-	-	13.2	3	-
236	Huntingtin-interacting protein 1	HIP1	199380	216662	200554	226237	205499	234558	0.110652	0.929142	-	-	26.7	32	-
237	Chloride intracellular channel protein 1	CLIC1	270300	319002	274414	283710	269140	263224	-0.0784715	0.531521	-	-	79.7	17	-
238	Eukaryotic translation initiation factor 3 subunit F	EIF3F	153260	119888	151851	135722	142466	138919	-0.0182688	0.0713508	-	-	40.9	13	-
239	NEDD4-like E3 ubiquitin-protein ligase WWP2	WWP2	19443	20507.2	19254	18716.8	20678.9	21438.7	0.0373899	0.182342	-	-	9	7	-
240	Cell division cycle 7-related protein kinase	CDC7	12711	8761.18	6723.82	12874.3	10087.9	11236.2	0.320878	0.775716	-	-	9.4	5	-
241	Pyruvate dehydrogenase protein X component, mitochondrial	PDHX	102740	111366	102215	112506	103474	109025	0.039337	0.27816	-	-	41.7	22	-
242	Sulfhydryl oxidase 1	QSOX1	2234.2	1992.37	2115.21	2264.09	2284.54	2698.87	0.189381	0.698923	-	-	11.8	7	+
243	Dynactin subunit 6	DCTN6	23625	25445.2	22319.1	24934.2	26311.4	25831.2	0.112314	0.752043	-	-	31.1	5	-
244	Acetyl-coenzyme A transporter 1	SLC33A1	28014	26801.7	26385.9	28710.3	28194.9	29815.4	0.0949385	0.716476	-	-	12.2	7	-
245	Neural Wiskott-Aldrich syndrome protein	WASL	71464	68136.9	72379.1	70855.1	70381.8	71204.6	0.00360601	0.023053	-	-	32.9	15	-
246	Importin-5	IPO5	418040	440640	408719	406649	401240	416205	-0.0496015	0.506132	-	-	34.9	34	-
247	DNA-directed RNA polymerase, mitochondrial	POLRMT	137680	159518	138271	150348	143022	151262	0.0330217	0.194335	-	-	28.9	33	-
248	Eukaryotic elongation factor 2 kinase	EEF2K	72636	50354	62887.4	56825.1	68838.8	62076.7	0.0260799	0.0725452	-	-	13.9	10	-
249	Histone deacetylase complex subunit SAP18	SAP18	109420	95150.7	88694	127669	127129	129064	0.393904	3.10112	-	-	43.8	10	-
250	Echinoderm microtubule-associated protein-like 1	EML1	132570	142429	133365	139925	137553	142849	0.0422521	0.360988	-	-	25.2	22	-
251	Insulin-like growth factor 2 mRNA-binding protein 3	IGF2BP3	176430	181195	157056	174821	178533	177840	0.0482439	0.3399	-	-	38.9	24	-
252	Dynamin-1-like protein	DNM1L	9346.1	11887.8	13693.8	11364	12114.6	10863.6	-0.00824209	0.020382	-	-	3.1	46	-
253	Dynamin-1-like protein	DNM1L	347400	371860	375765	344202	350443	349437	-0.0679066	0.735234	-	-	3.3	47	-
254	RNA 3-terminal phosphate cyclase	RTCA	34919	37565.2	35059.7	35921.3	35692.3	34979.6	-0.0120867	0.0682755	-	-	24.3	7	-
255	Phosphatidylinositol 4-phosphate 3-kinase C2 domain-containing subunit alpha	PIK3C2A	70531	74431.5	73844.5	76588.2	75395	81627.2	0.0939932	0.84746	-	-	16.8	27	-
256	Interferon-related developmental regulator 1	IFRD1	4294.1	4324.15	4800.28	3485.88	4134.93	3955.02	-0.214941	0.971623	-	-	12.9	4	-
257	Phosphatidylinositol 3-kinase regulatory subunit beta	PIK3R2	15624	14115	13781.6	16005.2	17051.9	14886.7	0.139587	0.792815	-	-	13.5	10	-
258	Golgi integral membrane protein 4	GOLIM4	72346	58381	74239	70052.9	71079.5	71845.3	0.0633943	0.294758	-	-	28.4	18	-
259	Beta-mannosidase	MANBA	153.56	330.211	410.702	311.677	307.086	322.613	0.189407	0.211141	-	-	4.1	4	+
260	TNF receptor-associated factor 5	TRAF5	8856	10369.7	11648	9121.69	9447.44	9128.01	-0.147816	0.640208	-	-	10	5	-
261	Agrin;Agrin N-terminal 110 kDa subunit;Agrin C-terminal 110 kDa subunit;Agrin C-terminal 90 kDa fragment;Agrin C-terminal 22 kDa fragment	AGRN	35687	33651.6	34955.4	35953.8	34319.5	33978.7	-0.000596873	0.00314578	-	-	14	23	-
262	Procollagen-lysine,2-oxoglutarate 5-dioxygenase 2	PLOD2	191360	173610	194254	169797	182772	171720	-0.0920593	0.789705	-	-	39.8	30	-
263	Exocyst complex component 5	EXOC5	159200	150149	144725	155727	156674	158897	0.0547739	0.487411	-	-	39.1	27	-
265	High mobility group nucleosome-binding domain-containing protein 4	HMGN4	23410	24796.7	15029.1	22687.5	26089	25869.1	0.27051	0.791069	-	-	24.4	5	-
266	Cytochrome c oxidase subunit NDUFA4	NDUFA4	65553	66403.4	58314.5	64753.2	53617.2	63927.1	-0.0645659	0.308265	-	-	43.2	4	-
267	26S proteasome non-ATPase regulatory subunit 14	PSMD14	58741	63908	65095.3	62543	56613	58808.9	-0.076967	0.544401	-	-	36.5	10	-
268	Zinc finger protein 593	ZNF593	27617	17813.2	29732	22380.6	27050.5	21243.2	-0.0618723	0.12589	-	-	53	6	-
269	Myc box-dependent-interacting protein 1	BIN1	118780	106886	110862	112181	113705	113897	0.0152395	0.1013	-	-	46.3	20	-
270	Importin subunit alpha-4	KPNA3	28284	25108.6	26983.9	27621.4	27765.9	26973.3	0.0367908	0.205036	-	-	12.1	11	-
271	Serine/threonine-protein kinase 25	STK25	11724	10992.7	15067.4	11510.9	11331.7	10609.8	-0.16289	0.640386	-	-	12	10	-
272	Probable ubiquitin carboxyl-terminal hydrolase FAF-Y	USP9Y	1873.5	2238.54	2159.72	1573.58	1837.75	1575.05	-0.330587	1.28453	-	-	0.3	33	+
273	Krev interaction trapped protein 1	KRIT1	22573	21080.5	23610	22581.1	24252.7	23425.1	0.0638047	0.371695	-	-	15.2	10	-
274	Pescadillo homolog	PES1	160590	151607	162787	155099	170039	152275	0.00634059	0.0372167	-	-	38.9	23	-
276	Syntenin-1	SDCBP	5464.9	5368.87	5849.42	4804.5	5115.24	4616.56	-0.199034	1.0513	-	-	6	6	-
277	Syntenin-1	SDCBP	2217	2412.12	2458.8	2048.34	2048.76	1523.57	-0.346736	1.22285	-	-	5.7	6	+
278	Membrane-associated phosphatidylinositol transfer protein 1	PITPNM1	22439	20208.7	21386.6	23472.5	22718.2	23993.1	0.13325	0.965189	-	-	10.6	11	-
279	U3 small nucleolar ribonucleoprotein protein MPP10	MPHOSPH10	83485	79820.5	86061.6	86691.2	86881.7	85826.3	0.0575703	0.504037	-	-	27.8	18	-
280	Nucleolar protein 56	NOP56	159320	156387	183958	167497	175584	169254	0.0396852	0.237866	-	-	48.8	27	-
281	ATP-dependent RNA helicase DDX3X	DDX3X	480770	449605	486534	452159	474673	452158	-0.0386511	0.350238	-	-	18	42	-
282	Ribonuclease T2	RNASET2	13348	16267.1	16602	15740.8	14524.7	15788.3	0.000648924	0.00210841	-	-	16	4	-
283	Podocalyxin	PODXL	44320	43407.6	49957.7	41923.9	44017.3	41375.9	-0.110659	0.773561	-	-	12.5	7	-
284	Protein CYR61	CYR61	9010.5	11113.5	9846.04	10320.7	10114.9	9286.02	-0.00815326	0.0266496	-	-	12.9	4	-
286	Pirin	PIR	141820	156892	149517	139723	141193	141324	-0.084964	0.829397	-	-	51	14	-
288	Importin subunit alpha-3	KPNA4	100350	119091	109169	103420	104106	105760	-0.0654324	0.438053	-	-	18.2	14	-
289	E3 ubiquitin-protein ligase TRIM38	TRIM38	5774.1	6363.65	6482.37	5519.02	6633.69	5492.4	-0.0814374	0.298291	-	-	14.8	6	-
290	Nuclear factor 1 B-type	NFIB	17530	21808.7	17371.4	19684.2	17087.3	16766.7	-0.0786263	0.295912	-	-	11.9	5	-
292	Serine/threonine-protein phosphatase 6 catalytic subunit;Serine/threonine-protein phosphatase 6 catalytic subunit, N-terminally processed	PPP6C	88968	87731.9	85134.2	78995	83136.8	74817.3	-0.145169	1.4175	-	-	41.3	13	-
293	Nucleoside diphosphate kinase, mitochondrial	NME4	37358	43834	41227.1	39089.8	37804.1	38910.5	-0.077189	0.482528	-	-	29.9	7	-
294	Phosphatidylinositol 4-phosphate 3-kinase C2 domain-containing subunit beta	PIK3C2B	12375	12241.2	14883.5	13486.1	11178.3	11093.9	-0.143651	0.593325	-	-	7.5	9	-
295	Lysosomal alpha-mannosidase;Lysosomal alpha-mannosidase A peptide;Lysosomal alpha-mannosidase B peptide;Lysosomal alpha-mannosidase C peptide;Lysosomal alpha-mannosidase D peptide;Lysosomal alpha-mannosidase E peptide	MAN2B1	42377	48435.4	49446.5	45816.6	42651.3	42791.3	-0.0931448	0.584107	-	-	18.9	15	-
296	Ubiquitin-conjugating enzyme E2 C	UBE2C	60296	47526.5	62450.5	50531.8	57154	48408.9	-0.11873	0.495305	-	-	54.2	11	-
297	Acetyl-CoA carboxylase 2;Biotin carboxylase	ACACB	1819.2	2331.22	2440.62	2118.33	2331.73	2476.58	0.0803465	0.206585	-	-	0.8	11	+
298	Pyridoxal kinase	PDXK	62858	61980.4	46511.6	56649.8	58901.8	53147.4	-0.0103724	0.0313872	-	-	37.2	11	-
301	Lipid phosphate phosphohydrolase 3	PPAP2B	14512	15123.7	14643.9	16713.3	15026.9	15299.1	0.0858766	0.500159	-	-	22.2	7	-
302	AT-rich interactive domain-containing protein 1A	ARID1A	157500	155254	160164	151736	150185	151712	-0.0599644	0.658075	-	-	19.9	37	-
305	Transmembrane protein 194A	TMEM194A	36524	23882.2	22330.5	32386.2	34971	36189.2	0.357768	1.19124	-	-	15.6	6	-
306	F-BAR domain only protein 1	FCHO1	1154.5	1316.92	1419.37	1285.81	1238	1244.69	-0.0410701	0.100412	-	-	4.1	3	+
307	Thioredoxin domain-containing protein 9	TXNDC9	63156	66783.8	68622.1	62745.6	62731	64045.8	-0.0664312	0.553771	-	-	44.7	10	-
308	Dihydropyrimidinase-related protein 4	DPYSL4	28304	30306.9	31722	26900.2	25644.9	25383.9	-0.211977	1.73266	-	-	18.7	8	-
309	Suppressor of cytokine signaling 6	SOCS6	23167	28780.9	27499.2	23778.4	25078.6	24785.2	-0.103662	0.52875	-	-	20.4	7	-
310	TRAF-type zinc finger domain-containing protein 1	TRAFD1	38500	36402.8	30292.7	44679.1	41496.8	42349.2	0.295685	1.87072	-	-	19.9	10	-
311	Cytochrome c oxidase subunit 7A-related protein, mitochondrial	COX7A2L	52980	34443.8	56429.8	47221.5	53458.8	48340.3	0.0816507	0.194107	-	-	40.4	5	-
312	Acyl carrier protein, mitochondrial	NDUFAB1	8447.1	6036.47	9589.51	8163.06	7613.15	8714.75	0.0491479	0.110804	-	-	15.4	3	-
313	Ubiquitin domain-containing protein UBFD1	UBFD1	92187	117509	111182	98645.7	94171	99918.8	-0.125276	0.711184	-	-	40.8	9	-
315	Citron Rho-interacting kinase	CIT	1126.6	932.859	1161.19	968.265	1060.78	935.664	-0.114881	0.292885	-	-	0.6	54	+
316	Citron Rho-interacting kinase	CIT	412560	414979	400178	414286	411369	404559	0.00304201	0.0255363	-	-	7.7	68	-
317	Coatomer subunit epsilon	COPE	38801	42890.4	43485.7	39760.3	38477.4	38812.3	-0.0951446	0.702133	-	-	39.9	10	-
318	Eukaryotic translation initiation factor 1A, Y-chromosomal	EIF1AY	104210	84655.3	94874.8	89212.3	92477.2	90994.5	-0.0523087	0.286087	-	-	7.6	7	-
320	AP-3 complex subunit delta-1	AP3D1	161400	148208	169479	143815	155924	147025	-0.0994186	0.809558	-	-	27.4	29	-
321	Copper chaperone for superoxide dismutase	CCS	44657	50671.6	44594.8	45733.5	48617.5	46059.1	0.00709248	0.0343197	-	-	40.5	10	-
323	Actin-binding LIM protein 1	ABLIM1	19834	20392.7	24798.7	20780.1	21148.2	22453.9	-0.00786096	0.0274445	-	-	14.3	9	-
324	Segment polarity protein dishevelled homolog DVL-1;Putative segment polarity protein dishevelled homolog DVL1P1	DVL1;DVL1P1	18682	20913.3	20857.8	19770.3	19584.2	19496.2	-0.0368148	0.189457	-	-	13.3	7	-
325	Segment polarity protein dishevelled homolog DVL-2	DVL2	60386	68257	69003.1	65132.1	63636	65982.1	-0.0188554	0.103961	-	-	22	14	-
326	Chromodomain-helicase-DNA-binding protein 1	CHD1	24718	27468.2	22112.6	27904	25763.7	28537.1	0.150154	0.830783	-	-	6.5	13	-
327	Chromodomain-helicase-DNA-binding protein 2	CHD2	8339.9	9265.64	9307.58	8410.92	8720.2	8360.34	-0.0767139	0.370061	-	-	3.6	8	-
328	Golgi SNAP receptor complex member 2	GOSR2	27754	42221.6	34821.2	35562.8	30867	38026.3	0.0109294	0.0256124	-	-	23.1	4	-
329	Torsin-1A	TOR1A	43180	27230.3	50378.1	29911.7	39008.3	27621.1	-0.292703	0.663903	-	-	21.7	7	-
330	Torsin-1B	TOR1B	12828	13505.8	16598.9	13881.1	13939.8	13257.4	-0.0549398	0.202532	-	-	20.8	6	-
331	Syntaxin-16	STX16	11985	11547.8	12604.3	11417.7	12418.8	11818.5	-0.0193108	0.0835083	-	-	20	5	-
332	Disintegrin and metalloproteinase domain-containing protein 10	ADAM10	159600	141072	152708	140260	139508	136627	-0.120992	1.16662	-	-	37.2	25	-
333	Etoposide-induced protein 2.4 homolog	EI24	21251	23660	23531.5	22694.6	21898.2	24163	0.00712826	0.0311985	-	-	8.2	4	-
334	Tumor protein p53-inducible protein 11	TP53I11	6662.8	7136.72	8685.99	6991.81	7553.74	8081.97	0.0158281	0.0448201	-	-	10.6	3	-
336	Histone-lysine N-methyltransferase 2D	KMT2D	70790	74866.8	72518.5	73920.2	75170.8	74675	0.0368489	0.296005	-	-	4.2	22	-
338	RANBP2-like and GRIP domain-containing protein 8	RGPD8	1541.8	1018.64	1073.2	1616.73	1567.07	2004.68	0.530449	1.53314	+	-	0.8	48	+
340	Apoptotic protease-activating factor 1	APAF1	48088	60175.1	57922.1	50165.1	49714.7	53995.8	-0.105251	0.552505	-	-	13.1	15	-
341	Serine/threonine-protein kinase RIO3	RIOK3	55802	55380.7	61526.2	55485	56970.3	55448	-0.0391529	0.256749	-	-	14.8	7	-
342	Inositol monophosphatase 2	IMPA2	56482	58125.1	54064.9	55236.8	53397.3	57929.8	-0.0183141	0.111093	-	-	17.6	5	-
343	Dual specificity mitogen-activated protein kinase kinase 7	MAP2K7	15940	22907.2	21892.6	19688.2	18780.3	18781.8	-0.0676679	0.204305	-	-	13.8	6	-
344	Acyl-coenzyme A thioesterase 8	ACOT8	6169.4	6773.08	6377.86	6011.71	5744.48	5723.29	-0.14374	0.758954	-	-	22.6	5	-
345	CDP-diacylglycerol--inositol 3-phosphatidyltransferase	CDIPT	14192	14736.6	14130.7	15882.7	14217.1	15263.3	0.0739444	0.412368	-	-	13.1	3	-
347	Protein arginine N-methyltransferase 5;Protein arginine N-methyltransferase 5, N-terminally processed	PRMT5	262350	262699	266049	242646	249665	242080	-0.10742	1.4619	-	-	38.9	29	-
349	Serine/threonine-protein kinase Chk1	CHEK1	88042	64226.7	73698.9	78655.6	78580.4	79490.2	0.0791629	0.331648	-	-	35.7	15	-
350	Tumor necrosis factor receptor superfamily member 10B	TNFRSF10B	6836.3	6045.33	6539.89	6344.96	6641.69	7359.84	0.0661771	0.260331	-	-	10.9	4	-
351	Fucose-1-phosphate guanylyltransferase	FPGT	11993	12400.6	14458.1	12078.1	13542.1	11931.1	-0.0466349	0.178592	-	-	21.2	6	-
352	Tripeptidyl-peptidase 1	TPP1	38931	30440.4	32644.2	35151.5	40669.2	39699.6	0.184305	0.951782	-	-	21.8	10	-
353	Guanine nucleotide-binding protein subunit beta-5	GNB5	839.31	1311.64	1541.33	966.837	1094.24	1074.9	-0.192451	0.362038	-	-	11.7	3	+
354	Transcription elongation regulator 1	TCERG1	348720	303585	319822	321148	326864	320986	-0.00233392	0.0139734	-	-	30.2	40	-
355	Kinetochore protein NDC80 homolog	NDC80	98625	107030	94240.7	106752	97609.2	105576	0.0483945	0.313874	-	-	29.1	20	-
356	Kinesin-like protein KIF3C	KIF3C	21182	21188.2	21408.2	20221	20175.8	20783.7	-0.0601131	0.397644	-	-	21.2	17	-
357	Neuropilin-1	NRP1	55502	52512.8	58442.6	55776.7	52621.2	52354.2	-0.0495389	0.331305	-	-	27.3	20	-
359	Protein unc-13 homolog B	UNC13B	9977.1	10437.5	10883.8	9940.54	9750.81	9768.67	-0.0864756	0.475566	-	-	6.9	9	-
360	DNA-directed RNA polymerase III subunit RPC1	POLR3A	112330	124320	122522	106945	111691	108309	-0.134438	1.33614	-	-	28.1	35	-
363	Proteasome subunit alpha type-7	PSMA7	220180	220926	217015	214993	217339	221141	-0.0102786	0.0874529	-	-	25.8	17	-
364	Proteasome subunit alpha type-7	PSMA7	2905.1	2919.83	3118.71	2469.92	2398.05	2418.55	-0.294984	1.47277	-	-	6.2	11	+
365	Secretory carrier-associated membrane protein 3	SCAMP3	130000	103613	115272	125400	121634	123200	0.0917763	0.545946	-	-	40.3	15	-
366	Phytanoyl-CoA dioxygenase, peroxisomal	PHYH	37658	50214.9	43269.9	44027.8	38655.2	47320	-0.00763588	0.0227001	-	-	30.8	12	-
367	5-oxoprolinase	OPLAH	44107	48005.6	47531.9	43637.8	42981.6	42175.2	-0.115804	0.99983	-	-	21	22	-
368	Transcription regulator protein BACH1	BACH1	4041.6	5023.62	5012.81	4790.53	4161.56	4544.2	-0.0559801	0.170853	-	-	5.7	3	-
369	[3-methyl-2-oxobutanoate dehydrogenase [lipoamide]] kinase, mitochondrial	BCKDK	4314.9	3754.84	4712.4	4243.65	4094.57	4851.33	0.0476185	0.140075	-	-	14.3	3	-
370	Interferon-induced protein with tetratricopeptide repeats 3	IFIT3	5273.7	8193.55	6922.1	5890.26	6350.71	6602	-0.0921215	0.236898	-	-	8.4	3	-
371	Microsomal glutathione S-transferase 3	MGST3	22594	12653	11458	26185.1	21048.8	31819.2	0.806869	1.93604	+	-	21.1	3	-
372	Gem-associated protein 2	GEMIN2	22247	25485.6	25146.7	22606.5	22051.6	20777.5	-0.153672	1.01472	-	-	24.5	4	-
373	Tax1-binding protein 3	TAX1BP3	21022	23793.6	24193.5	21786	20277.7	20925.9	-0.129501	0.818359	-	-	51.6	5	-
374	PDZ domain-containing protein GIPC1	GIPC1	69748	87709.5	75641.4	71449.7	67053.1	70980.5	-0.148135	0.916604	-	-	45.3	15	-
375	Protein lin-7 homolog A	LIN7A	6533.9	7261.16	8573.83	7608.79	6315.23	7278.48	-0.0726483	0.227636	-	-	9.4	5	-
376	Inhibitor of nuclear factor kappa-B kinase subunit beta	IKBKB	50944	57790.8	59777.9	54428.5	55646.4	54554.6	-0.0303372	0.164024	-	-	24.7	19	-
377	Mitochondrial import inner membrane translocase subunit Tim23;Putative mitochondrial import inner membrane translocase subunit Tim23B	TIMM23;TIMM23B	36532	21633.7	37110.7	30411	33672.4	32359.6	0.0586926	0.117184	-	-	27.8	4	-
378	Histone acetyltransferase type B catalytic subunit	HAT1	69174	62088.1	69020.7	59376.6	66771.7	63087.9	-0.081694	0.549446	-	-	34.1	11	-
379	Ubiquitin/ISG15-conjugating enzyme E2 L6	UBE2L6	24960	29246.6	26290.9	26833.4	25367.6	24012.6	-0.0772152	0.41096	-	-	30.1	5	-
380	Peripheral plasma membrane protein CASK	CASK	123870	136359	126384	130242	122039	134099	-0.000739716	0.00411966	-	-	37.1	31	-
381	Phospholipase D2	PLD2	13021	12912.2	14857.7	12774	13260.6	13181.7	-0.0539651	0.253748	-	-	11	9	-
383	Cytochrome b-c1 complex subunit 8	UQCRQ	48606	36342.2	45537.7	47611.5	48358	46475.7	0.137232	0.650279	-	-	58.5	7	-
384	Myosin regulatory light chain 12A;Myosin regulatory light chain 12B	MYL12A;MYL12B	187490	199282	214227	193600	182806	186345	-0.0931335	0.806049	-	-	18.1	10	-
385	Hepatocyte growth factor-regulated tyrosine kinase substrate	HGS	242870	215787	231835	221537	223541	218419	-0.0559015	0.476764	-	-	31	26	-
386	Aurora kinase A	AURKA	49773	56765.3	50900.6	52850.4	48577.9	51977.6	-0.0359836	0.199898	-	-	33.3	14	-
387	Ras-related protein Rab-7L1	RAB29	5801.3	7424.18	7001.11	6552.61	5794.53	6690.11	-0.0824665	0.278499	-	-	24.1	5	-
388	Calmegin	CLGN	6542.5	7310.64	7541.84	6856.08	6436.07	7128.04	-0.0658951	0.26871	-	-	8.5	5	-
389	Down syndrome critical region protein 3	DSCR3	20511	25536.1	23306.4	23331.7	21884.8	23889.8	-0.000349636	0.00124446	-	-	32.7	7	-
390	Protein phosphatase 1 regulatory subunit 12A	PPP1R12A	400250	354570	382116	390503	386282	402410	0.0542241	0.463385	-	-	35.2	43	-
391	Very long-chain acyl-CoA synthetase	SLC27A2	159370	109865	150839	129806	147632	135911	-0.00669991	0.01778	-	-	31.9	19	-
392	Cyclin-G-associated kinase	GAK	92920	102356	105864	100372	94904.2	100507	-0.0242255	0.145491	-	-	19.8	26	-
393	Heterogeneous nuclear ribonucleoprotein D-like	HNRNPDL	105320	104146	113785	109011	117581	109885	0.0581423	0.450669	-	-	5.5	15	-
394	Heterogeneous nuclear ribonucleoprotein D-like	HNRNPDL	3335.9	2260.42	3384.22	3583.02	3586.59	3444.94	0.264926	0.801523	-	-	7.4	14	-
395	Exportin-1	XPO1	249860	249571	268651	238777	247533	239389	-0.0812224	0.865567	-	-	32.8	31	-
396	TATA-binding protein-associated factor 172	BTAF1	71739	88142.6	83797.8	80827.3	74058.5	76535.6	-0.0699567	0.373627	-	-	19.8	32	-
397	Rho guanine nucleotide exchange factor 10	ARHGEF10	98957	94475.2	99986.7	94926.2	98915.4	96083	-0.0170639	0.123926	-	-	22.4	29	-
398	Zinc finger protein 609	ZNF609	82165	82535.8	71624.2	81028.9	80858.2	80048	0.0369016	0.221243	-	-	21.5	25	-
400	Spectrin beta chain, non-erythrocytic 2	SPTBN2	11861	12793.3	13715.5	12532.9	11988.2	12220.7	-0.0602545	0.291356	-	-	7.1	26	-
401	Protein transport protein Sec16A	SEC16A	220150	235018	230998	215550	217744	215482	-0.0803076	0.921641	-	-	26.1	51	-
402	Plexin-B2	PLXNB2	166440	166699	162467	172461	168615	174360	0.0565588	0.606989	-	-	26.2	43	-
404	Protein KHNYN	KHNYN	36768	52547.6	44111.5	44522.1	40433.3	44073.7	-0.034416	0.10641	-	-	20.2	12	-
405	Tectonin beta-propeller repeat-containing protein 2	TECPR2	15711	51497.4	20737	35877.8	18530.8	30382.3	0.0892576	0.0789172	-	-	8.2	9	-
406	U2 snRNP-associated SURP motif-containing protein	U2SURP	236830	216797	251012	245472	242013	249306	0.066869	0.529301	-	-	33.5	36	-
407	Histone-lysine N-methyltransferase SETD1A	SETD1A	60093	59583.8	63387.2	60339.9	64066.6	62351	0.0289302	0.19943	-	-	13.2	18	-
410	Synaptojanin-2	SYNJ2	82588	81036.8	81820.2	80214.5	84196.9	84444.6	0.0195567	0.144367	-	-	23	28	-
411	Synemin	SYNM	72865	71315.6	71228.6	72945.8	67414.7	71501.4	-0.024681	0.172526	-	-	11.9	17	-
412	Uncharacterized protein KIAA0355	KIAA0355	17705	19690.3	20839.2	19305.3	18362.3	19907.6	-0.0139598	0.0576861	-	-	14.4	11	-
413	Kinesin-like protein KIF3B;Kinesin-like protein KIF3B, N-terminally processed	KIF3B	113810	123714	117090	118391	118390	116148	-0.00605953	0.040513	-	-	24.2	23	-
414	Phosphoribosylformylglycinamidine synthase	PFAS	356740	437925	354088	371986	343010	374133	-0.070871	0.372098	-	-	40.7	47	-
416	Centrosomal protein of 290 kDa	CEP290	58521	67334.7	66674.3	64045.2	65639.1	64111.3	0.0122627	0.0639519	-	-	8.1	21	-
418	Serine/threonine-protein phosphatase 6 regulatory ankyrin repeat subunit A	ANKRD28	41852	39945	37714.9	45487.4	43011.1	44454.4	0.154685	1.3376	-	-	15.8	15	-
419	Rho guanine nucleotide exchange factor 11	ARHGEF11	53889	64098.8	60740.4	60338.9	58958.2	59195.8	0.00177773	0.0082064	-	-	20	24	-
420	Mitochondrial ribonuclease P protein 3	KIAA0391	117690	125330	123430	128773	118188	131315	0.0448432	0.329583	-	-	29.3	17	-
421	Inhibitor of nuclear factor kappa-B kinase subunit alpha	CHUK	49174	61146.7	58443.6	49555.3	49253.8	50039.2	-0.174961	1.13763	-	-	22.4	17	-
422	U6 snRNA-associated Sm-like protein LSm1	LSM1	2654.2	1859.86	5084.07	2472.25	3216.65	3286.62	0.0195091	0.0205872	-	-	39.1	4	-
423	Niemann-Pick C1 protein	NPC1	59781	57601.2	58731.7	56615.4	55400.4	59415.8	-0.0393291	0.289335	-	-	8.4	10	-
424	T-box transcription factor TBX3	TBX3	2889.2	3187.1	2366.27	2608.99	3171.82	2740.93	0.019313	0.0443072	-	-	5	3	+
426	Sphingolipid delta(4)-desaturase DES1	DEGS1	6488.5	5178.57	7146	6108.95	6612.87	6708.33	0.0581932	0.169989	-	-	10.5	3	-
427	Secretory carrier-associated membrane protein 1	SCAMP1	62311	59314.5	58927.9	64384.5	64208.2	69136.3	0.130697	1.23043	-	-	40.8	11	-
428	Secretory carrier-associated membrane protein 2	SCAMP2	17735	16876.3	14035.7	18232.6	15588.2	21288.2	0.175444	0.6472	-	-	14	4	-
429	Actin-related protein 2/3 complex subunit 1B	ARPC1B	268390	298974	294748	297850	294943	306771	0.0627847	0.557874	-	-	41.1	17	-
430	Actin-related protein 2/3 complex subunit 2	ARPC2	288520	312550	300728	270025	282909	290498	-0.0964168	1.02286	-	-	49.3	19	-
431	Actin-related protein 2/3 complex subunit 3	ARPC3	80384	82801.7	81966.8	76909.3	78263.5	77879.4	-0.0729566	0.732956	-	-	42.7	8	-
434	DNA-directed RNA polymerases I and III subunit RPAC1	POLR1C	28698	25951.2	30586	26562.9	26851.6	25717.6	-0.104149	0.64509	-	-	30.1	10	-
436	Transcription intermediary factor 1-alpha	TRIM24	54451	51570.3	51598.7	57387.2	55398.7	57205.2	0.109298	1.03549	-	-	17.2	17	-
438	Membrane-associated progesterone receptor component 2	PGRMC2	104320	104346	110997	108342	97937.9	103550	-0.0456793	0.337199	-	-	49.8	13	-
440	Centrin-3	CETN3	11501	13712.2	13352	13619.8	12578	12588.1	0.0114648	0.0416489	-	-	28.7	4	-
441	CTD small phosphatase-like protein	CTDSPL	6539.4	3796.13	5098.12	6197.17	6238.46	6414.71	0.323511	0.948796	-	-	13.6	3	-
443	WD repeat-containing protein 46	WDR46	25352	27066.5	26731.9	30140.6	29517	29888	0.178551	1.59766	-	-	16.6	10	-
445	NF-kappa-B-repressing factor	NKRF	199790	153683	179332	178741	207673	186355	0.109722	0.533093	-	-	39.1	32	-
446	Dihydroxyacetone phosphate acyltransferase	GNPAT	60675	67205.7	59267.7	60704.6	66385.7	62466.6	0.0196112	0.104989	-	-	23.7	14	-
447	Laminin subunit alpha-5	LAMA5	93397	91586	87332.8	89997.3	93631.7	101657	0.0658276	0.486913	-	-	13.4	39	-
448	Zinc finger protein 185	ZNF185	1508.9	1953.89	1302.26	1318.73	1276.43	1520.91	-0.194889	0.488262	-	-	2.2	28	+
449	Zinc finger protein 185	ZNF185	130060	93165.8	106122	119393	124778	124100	0.174604	0.845659	-	-	2.3	28	-
450	Protein CASC3	CASC3	63076	45251.1	46428.9	52016.7	59457.9	52927.3	0.101597	0.353919	-	-	20.5	15	-
451	28S ribosomal protein S12, mitochondrial	MRPS12	87307	85241	74582.9	81149.4	83309.6	83756.9	0.00959372	0.0486107	-	-	46.4	8	-
454	Peroxisomal acyl-coenzyme A oxidase 3	ACOX3	24466	26046.6	28676.5	25871.1	23933.3	24689	-0.0858357	0.490747	-	-	25.6	14	-
455	Protein RER1	RER1	32065	37556.3	37763.4	36064.2	34191.5	35546.5	-0.0177103	0.0797226	-	-	27.6	5	-
456	Surfeit locus protein 4	SURF4	20150	17605.6	20445.8	18245.8	19846.3	18549.5	-0.0369334	0.165997	-	-	16	4	-
457	Serine palmitoyltransferase 1	SPTLC1	114390	128494	133644	116851	120632	123619	-0.0576247	0.381702	-	-	29.2	15	-
458	Serine palmitoyltransferase 2	SPTLC2	95349	97673	106432	91932	99008.1	97642.7	-0.0524702	0.373454	-	-	34.9	18	-
459	Fanconi anemia group G protein	FANCG	8531	8567.19	11052.1	8821.16	8994.07	8680.36	-0.0766981	0.270006	-	-	12.5	6	-
460	UDP-N-acetylglucosamine--peptide N-acetylglucosaminyltransferase 110 kDa subunit	OGT	193360	168774	197043	182448	191308	182579	-0.00432995	0.0223881	-	-	40.4	36	-
461	Apoptosis regulatory protein Siva	SIVA1	12066	13382.3	12623.9	11535.2	12419.6	11700.8	-0.0940574	0.522397	-	-	17.7	3	-
462	Phosphomannomutase 2	PMM2	228930	187961	208051	189954	197898	185639	-0.119792	0.857556	-	-	58.5	16	-
463	DNA-directed RNA polymerase III subunit RPC7	POLR3G	8308.6	8479.78	10364.4	9743.52	8925.81	9803.16	0.0744942	0.279914	-	-	15.7	3	-
464	Transmembrane 9 superfamily member 1	TM9SF1	45009	36534.1	44372.8	42158.9	45360.5	44286.6	0.0716706	0.34832	-	-	21.9	9	-
465	Type II inositol 3,4-bisphosphate 4-phosphatase	INPP4B	6440.1	28695.7	16795.1	21415.3	13082.8	18340.8	0.242446	0.211382	-	-	9.7	7	-
466	E3 ubiquitin-protein ligase Midline-1	MID1	128160	151574	138766	132126	131469	136688	-0.0610338	0.410751	-	-	33	26	-
467	High mobility group protein B3	HMGB3	106280	158654	116346	106955	91213.2	91759	-0.377312	1.59186	-	-	35	11	-
468	Protein phosphatase 1G	PPM1G	505850	419557	437955	467272	472903	465156	0.0483872	0.302392	-	-	53.1	30	-
469	Phosphatidylinositol 3,4,5-trisphosphate 5-phosphatase 2	INPPL1	133170	149128	139706	140391	145474	145357	0.0325342	0.236169	-	-	33.1	37	-
470	Fanconi anemia group A protein	FANCA	7841	9229.96	8875.8	8446.78	8178.93	8015.24	-0.0713933	0.310678	-	-	4.1	5	-
472	Eukaryotic translation initiation factor 3 subunit D	EIF3D	168240	158373	173321	154248	155839	164843	-0.0736311	0.66367	-	-	58.7	27	-
473	Eukaryotic translation initiation factor 3 subunit H	EIF3H	256150	270048	257560	265488	271095	274318	0.0493929	0.514613	-	-	37.8	15	-
475	Histone deacetylase 3	HDAC3	11916	9454.37	12658	9283.25	10888.4	10950.6	-0.121831	0.424796	-	-	14.7	5	-
476	Nuclear valosin-containing protein-like	NVL	13642	19564.7	15925.5	16726.4	14743.8	17250.8	0.00041665	0.00104085	-	-	12.4	7	-
477	Branched-chain-amino-acid aminotransferase, mitochondrial	BCAT2	52128	57210.7	59163.4	54106.4	51453.2	57044.5	-0.0506332	0.301588	-	-	36.5	13	-
480	Importin-8	IPO8	51611	62749	52957.8	57279.9	54939.4	57728.2	0.0276775	0.127854	-	-	15.2	15	-
481	Syntaxin-7	STX7	88136	71386.3	64070.9	93110.1	83745.2	92763	0.281149	1.47323	-	-	45.6	10	-
482	Trinucleotide repeat-containing gene 18 protein	TNRC18	845.9	1178.35	1584.4	1031.26	706.262	1051.57	-0.348011	0.646631	-	-	2.3	3	+
483	Monocarboxylate transporter 4	SLC16A3	45950	41110.8	42705	44375.2	42208.8	44539.3	0.016131	0.0882669	-	-	9.7	4	-
485	Canalicular multispecific organic anion transporter 2	ABCC3	44000	49094	51492.4	48767.3	47696.5	49471.2	0.0163254	0.0822454	-	-	16.2	21	-
486	Multidrug resistance-associated protein 4	ABCC4	117170	101434	105368	116973	116755	122524	0.139379	1.19883	-	-	22.3	29	-
487	DNA-directed RNA polymerase I subunit RPA34	CD3EAP	67145	85373.4	74378.4	75758.7	69927.6	68264.3	-0.0791823	0.388244	-	-	55.3	16	-
488	Prolyl 4-hydroxylase subunit alpha-2	P4HA2	101280	96283.9	91835.5	94629.4	95898.6	97684.7	-0.00489805	0.0303045	-	-	41.7	20	-
490	Calpain-5	CAPN5	1405.3	1176.66	1519.03	1378.59	1176.4	1287.06	-0.0890255	0.221565	-	-	7.5	3	+
491	Synaptobrevin homolog YKT6	YKT6	63708	50888.1	51211.5	57027.7	60659.6	54236.3	0.0587955	0.253838	-	-	52	10	-
492	Nucleoporin-like protein 2	NUPL2	19069	17941.1	22400.7	18470.7	21187.9	21885.9	0.0534781	0.199151	-	-	27.4	9	-
493	Actin-related protein 2/3 complex subunit 5	ARPC5	112410	110161	110635	102174	110713	99108.2	-0.0964224	0.883893	-	-	72.8	11	-
494	DNA-directed RNA polymerase II subunit RPB4	POLR2D	24345	25074.9	28951.2	25586.5	25846.3	26261	-0.00841137	0.0353261	-	-	52.8	7	-
496	ATP-dependent RNA helicase DDX3Y	DDX3Y	66414	59345.9	64285.7	63539.8	67856.2	63408.2	0.036559	0.228847	-	-	2.7	36	-
497	ATP-dependent RNA helicase DDX3Y	DDX3Y	1566.8	2496.27	2919.18	2137.78	2179.21	1205.8	-0.341087	0.553791	-	-	1.5	36	+
498	3-phosphoinositide-dependent protein kinase 1;Putative 3-phosphoinositide-dependent protein kinase 2	PDPK1;PDPK2P	49138	52705.8	50923.3	47394.7	52218.4	49592	-0.0345787	0.218136	-	-	44.6	19	-
499	Tapasin	TAPBP	44057	47955.2	53996.7	50653.3	45845.9	49776.2	0.00632595	0.0254624	-	-	7.3	3	-
500	Period circadian protein homolog 1	PER1	2743.4	3392.54	2779.87	2548.11	2457.55	3053.07	-0.145479	0.453813	-	-	4.4	3	+
501	RING finger protein 113A	RNF113A	79268	56502.7	60326.2	67867	75716	68361.6	0.126217	0.490089	-	-	38.2	12	-
502	Lysine-specific demethylase 6A;Histone demethylase UTY	KDM6A;UTY	10460	11972	10372.6	10745.1	10052.5	11820.5	-0.00826487	0.0278963	-	-	9.2	10	-
503	Intermediate conductance calcium-activated potassium channel protein 4	KCNN4	4768.7	5341.83	5319.22	5178.68	4856.02	5327.53	-0.00543957	0.0175418	-	-	9.6	4	-
504	Pre-mRNA-splicing factor ATP-dependent RNA helicase DHX15	DHX15	342480	301173	353303	320277	338190	335979	-0.000664296	0.00344128	-	-	47.2	43	-
505	mRNA cap guanine-N7 methyltransferase	RNMT	72724	70226.1	77836	69943.5	72187.7	67560.2	-0.0735869	0.574624	-	-	31.9	20	-
506	Zinc finger ZZ-type and EF-hand domain-containing protein 1	ZZEF1	151350	159764	156622	156406	157971	156277	0.00931187	0.0718478	-	-	15.4	43	-
507	Arf-GAP with SH3 domain, ANK repeat and PH domain-containing protein 2	ASAP2	55048	60630.6	60914.9	53247.4	58183	57602.3	-0.0626988	0.416154	-	-	23.4	19	-
508	TELO2-interacting protein 1 homolog	TTI1	44476	68993	54139.2	54378.9	49156	56077.4	-0.0494394	0.132129	-	-	12.6	13	-
510	Ribosomal RNA-processing protein 8	RRP8	76087	90060.1	81026	82458.1	82979.2	83494.9	0.0137256	0.0715768	-	-	44.7	15	-
511	E3 ubiquitin-protein ligase Praja-2	PJA2	5438.4	5620.87	5730.45	4999.19	5379.34	4756.56	-0.151195	0.751706	-	-	6.2	3	-
512	Cytochrome b5 type B	CYB5B	53983	26824.1	33997.1	47037.2	49509.9	50235.7	0.416262	1.07311	-	-	46	6	-
513	U4/U6 small nuclear ribonucleoprotein Prp4	PRPF4	118900	105027	116594	112708	116283	109967	-0.00489804	0.0272412	-	-	41.7	17	-
514	D-3-phosphoglycerate dehydrogenase	PHGDH	161490	210053	186798	174912	162075	177134	-0.111849	0.594663	-	-	39.2	21	-
515	NADH dehydrogenase [ubiquinone] iron-sulfur protein 4, mitochondrial	NDUFS4	49402	38358.5	39503.5	51418.1	51087.5	49734.2	0.267796	1.62027	-	-	31.4	5	-
518	G-protein coupled receptor 39	GPR39	2421.8	2681.18	2902.14	2655.79	2557.66	2427.87	-0.0641383	0.199946	-	-	9.3	3	+
520	Cytoplasmic dynein 1 light intermediate chain 2	DYNC1LI2	146120	142844	127572	148707	142938	142696	0.0626335	0.461379	-	-	41.1	21	-
521	26S proteasome non-ATPase regulatory subunit 3	PSMD3	373840	390867	375641	373334	375698	364615	-0.0340135	0.348062	-	-	50	29	-
522	RNA binding protein fox-1 homolog 2;RNA binding protein fox-1 homolog 1;RNA binding protein fox-1 homolog 3	RBFOX2;RBFOX1;RBFOX3	40095	48657.5	41165.2	46350.4	41663.6	45994.7	0.0484423	0.221087	-	-	15.3	6	-
523	Bifunctional 3-phosphoadenosine 5-phosphosulfate synthase 1;Sulfate adenylyltransferase;Adenylyl-sulfate kinase	PAPSS1	142900	143046	156674	135114	141429	134693	-0.105107	1.01267	-	-	34.9	24	-
525	Centromere/kinetochore protein zw10 homolog	ZW10	123490	129571	125072	124438	126000	124366	-0.0124871	0.096263	-	-	26.4	19	-
527	U4/U6.U5 tri-snRNP-associated protein 1	SART1	248140	197678	214382	226520	252690	221602	0.090164	0.475366	-	-	46.6	38	-
529	Glycosylphosphatidylinositol anchor attachment 1 protein	GPAA1	26703	28697.9	31203.6	28739.7	28521	27625.2	-0.0262011	0.128675	-	-	15	10	-
530	Death-associated protein kinase 3	DAPK3	11627	13419.4	13883.9	11457.2	11581.1	12618.8	-0.123866	0.616209	-	-	10.1	5	-
531	Transforming growth factor beta-1-induced transcript 1 protein	TGFB1I1	28055	28169.4	25461.7	29711.1	29511.1	30500	0.136786	1.05393	-	-	22.5	7	-
532	AP-5 complex subunit zeta-1	AP5Z1	9317.4	12254.7	11089.3	9635.45	8979.75	10178.6	-0.174602	0.75006	-	-	10.8	7	-
533	Heat shock 70 kDa protein 12A	HSPA12A	71302	71541.1	78755.1	73958.7	72734.6	72817.5	-0.0121472	0.0733572	-	-	34.4	20	-
534	Centriolar coiled-coil protein of 110 kDa	CCP110	15228	16260.3	17173.1	16241.2	15565.4	15812.9	-0.0297081	0.142003	-	-	8	7	-
535	Adenylate cyclase type 6	ADCY6	3348.9	3903.4	2929.41	3772.23	3362.26	3293.78	0.0418568	0.111124	-	-	2.7	3	-
537	CBP80/20-dependent translation initiation factor	CTIF	16386	24290.6	19499.8	20217	19510	19714.2	0.000898893	0.00228782	-	-	14.4	8	-
538	Inositol hexakisphosphate and diphosphoinositol-pentakisphosphate kinase 2	PPIP5K2	103380	96988.6	104604	99742.7	107031	101498	0.0156579	0.10265	-	-	19.2	26	-
539	Mitogen-activated protein kinase kinase kinase 7	MAP3K7	52375	62410.1	53935.8	62226	57419.5	62033.7	0.11007	0.691349	-	-	37.7	21	-
541	LYR motif-containing protein 1	LYRM1	17852	17054.7	16095.9	16479.3	17839	17756.4	0.0303568	0.145218	-	-	39.3	6	-
543	Receptor-interacting serine/threonine-protein kinase 2	RIPK2	51894	56950.4	59689	52689.3	45483.6	51802.6	-0.168954	1.14677	-	-	29.4	12	-
544	WD repeat-containing protein 62	WDR62	104610	105295	97196.3	104200	103719	104624	0.0262722	0.195635	-	-	16	23	-
545	Heterogeneous nuclear ribonucleoprotein R	HNRNPR	167890	150699	181831	159029	173999	161895	-0.0127811	0.0613198	-	-	2.8	31	-
546	Heterogeneous nuclear ribonucleoprotein R	HNRNPR	924.11	627.075	917.477	587.932	850.447	886.703	-0.087351	0.138796	-	-	3.1	30	+
547	U4/U6 small nuclear ribonucleoprotein Prp3	PRPF3	213630	256292	234706	233206	230671	238324	-0.00113087	0.00566805	-	-	47.7	29	-
548	Thioredoxin-like protein 1	TXNL1	221360	247372	209631	242433	221730	248037	0.0720041	0.458402	-	-	59.5	19	-
549	Tumor protein D54	TPD52L2	180000	190216	178464	205786	193727	204296	0.138185	1.59849	-	-	81.6	17	-
550	ER membrane protein complex subunit 8	EMC8	52017	42117.3	44340.8	56966.9	52648.1	56938.1	0.27129	1.86356	-	-	49.5	9	-
551	ERI1 exoribonuclease 3	ERI3	12001	15422.2	14207.1	13784.9	13628.9	12292.3	-0.0624197	0.230459	-	-	22.7	3	-
552	52 kDa repressor of the inhibitor of the protein kinase	PRKRIR	7573.6	10341.3	9394.12	9192.09	8223.01	8934.58	-0.0412093	0.121739	-	-	12.1	8	-
553	Synaptojanin-1	SYNJ1	15925	17496.8	17044	19082.5	16454.4	18276.3	0.0910176	0.486459	-	-	11.3	15	-
554	Acidic fibroblast growth factor intracellular-binding protein	FIBP	41657	41857	47538.1	40084.5	42217.3	40953.3	-0.086085	0.571173	-	-	24.6	8	-
555	Eukaryotic translation initiation factor 4 gamma 3	EIF4G3	255150	284410	247935	270147	259036	276805	0.0354959	0.237314	-	-	21.9	43	-
556	Peptidyl-prolyl cis-trans isomerase H	PPIH	101310	125520	114725	109335	95325.5	95832.3	-0.1822	1.12789	-	-	33.3	9	-
558	Serine protease HTRA2, mitochondrial	HTRA2	18625	19168.6	21001.4	17563.1	17882.8	17236.5	-0.156627	1.09875	-	-	15.3	6	-
560	Aflatoxin B1 aldehyde reductase member 2	AKR7A2	126210	154457	135802	132035	127618	129514	-0.0928968	0.606554	-	-	37.9	13	-
561	Band 4.1-like protein 2	EPB41L2	338080	314929	305055	342602	326417	344259	0.081762	0.798625	-	-	44.6	50	-
562	Trans-Golgi network integral membrane protein 2	TGOLN2	72811	47629.8	41085.7	71605.7	69831.5	74766.1	0.463894	1.50738	-	-	34.1	17	-
563	DNA repair protein RAD51 homolog 3	RAD51C	24942	26679.4	24811.1	24368.9	24557.8	25148.6	-0.0445289	0.271718	-	-	18.9	5	-
565	Beta-1,4-glucuronyltransferase 1	B4GAT1	3863.2	4248.08	4214.52	4065.27	3700.94	3818.7	-0.0892174	0.355268	-	-	10.6	4	-
566	Mediator of RNA polymerase II transcription subunit 7	MED7	1364.4	984.988	1202.08	1438.56	1338.96	1260.86	0.19605	0.54083	-	-	24.5	3	+
568	Phospholipid-transporting ATPase IC	ATP8B1	4197.3	3354.39	4205.54	3990.82	4428.36	4516.16	0.143583	0.51363	-	-	2.7	3	-
571	DNA repair protein XRCC3	XRCC3	13599	18219.4	15398.9	16538	14422.7	15251	-0.0229203	0.0703833	-	-	17.3	5	-
572	Epsilon-sarcoglycan	SGCE	7046	6114.34	4898.8	6622.6	6219.42	6292	0.0987557	0.299508	-	-	8.7	3	-
573	Carbonic anhydrase 12	CA12	104930	70439.3	100172	80943.8	90193.5	86407.6	-0.0770118	0.228434	-	-	35.9	9	-
574	A-kinase anchor protein 10, mitochondrial	AKAP10	22974	28318.7	25484.4	24327.4	24337	24958.2	-0.0553737	0.261953	-	-	18.9	10	-
575	Density-regulated protein	DENR	170900	178435	175304	168774	164654	162479	-0.0812112	0.927959	-	-	36.4	7	-
576	Exportin-T	XPOT	63836	64451.1	73613.2	60303.5	64333.8	62778.8	-0.104815	0.747636	-	-	17.3	15	-
577	2-deoxynucleoside 5-phosphate N-hydrolase 1	DNPH1	20496	28124.6	20016.1	22533.5	18385.9	22536.8	-0.101794	0.301184	-	-	44.8	7	-
578	Mitochondrial import inner membrane translocase subunit TIM44	TIMM44	121750	115467	111967	119434	130087	119126	0.0778991	0.647762	-	-	40.7	21	-
579	Trafficking protein particle complex subunit 3	TRAPPC3	49548	36768.6	30668.6	50710	54210.5	50164.1	0.434478	1.6976	-	-	47	7	-
580	Charged multivesicular body protein 2a	CHMP2A	176470	182306	173156	166748	174117	159030	-0.0902776	0.905924	-	-	39.2	12	-
581	Cytoplasmic protein NCK2	NCK2	26932	29087.3	30775	26068.6	26760.6	24995	-0.1558	1.13435	-	-	26.8	10	-
582	Tetraspanin-6	TSPAN6	11605	6550.02	5263.66	10826.1	10283.4	11205.5	0.54686	1.23263	-	-	22.9	5	-
583	Pleiotropic regulator 1	PLRG1	88702	91043	86228.9	85383.5	90926.7	80503.4	-0.0519916	0.372148	-	-	43.8	19	-
584	Protein regulator of cytokinesis 1	PRC1	138430	152572	133293	134020	128907	134314	-0.0929543	0.773329	-	-	37.7	26	-
585	Regulator of G-protein signaling 10	RGS10	42368	50412.4	44477.1	49254.5	44723.4	51482.2	0.0851817	0.455655	-	-	47.9	8	-
586	BUB3-interacting and GLEBS motif-containing protein ZNF207	ZNF207	64661	75477.2	63887	69258.7	79978.4	77240.8	0.15217	0.957608	-	-	14.9	7	-
587	NADH dehydrogenase [ubiquinone] 1 beta subcomplex subunit 5, mitochondrial	NDUFB5	42772	24446.6	39702.8	35471.6	38669.5	33722.8	0.0520148	0.102837	-	-	27.5	7	-
588	NADH dehydrogenase [ubiquinone] 1 beta subcomplex subunit 3	NDUFB3	42759	26940.8	41452.3	37430.6	38610.5	36212.8	0.0440795	0.102288	-	-	43.9	5	-
590	NADH dehydrogenase [ubiquinone] 1 alpha subcomplex subunit 2	NDUFA2	23958	35575.9	31574.3	35519.2	33823.2	33674.7	0.196039	0.757433	-	-	50.5	6	-
591	ATPase ASNA1	ASNA1	64490	74697.4	77223.6	63332.1	63861.9	60226.4	-0.203629	1.53964	-	-	40.2	12	-
592	Mitotic checkpoint serine/threonine-protein kinase BUB1	BUB1	45336	51684.7	49081	48424.9	44287.8	48979	-0.04358	0.243233	-	-	14.5	13	-
593	Mitotic checkpoint protein BUB3	BUB3	190970	159226	180819	159282	177564	172201	-0.0583147	0.332972	-	-	40.8	14	-
594	Lipid phosphate phosphohydrolase 2	PPAP2C	3058.9	2764.55	2499.69	3813.97	4068.36	4115.69	0.531689	2.61637	+	-	11.3	3	-
595	Alpha-actinin-4	ACTN4	2205700	2.19153e+06	2.40055e+06	2.20109e+06	2.14482e+06	2.20732e+06	-0.0517245	0.53598	-	-	52.1	77	-
596	Maleylacetoacetate isomerase	GSTZ1	31441	37864.8	32239.4	32022.6	29647.7	30269.8	-0.139148	0.837209	-	-	30.1	11	-
597	Probable 18S rRNA (guanine-N(7))-methyltransferase	WBSCR22	28647	30189.1	27882.4	27482.7	29742	28574	-0.0153457	0.0800535	-	-	27.5	6	-
599	Glutamyl-tRNA(Gln) amidotransferase subunit C, mitochondrial	GATC	14308	20884.2	22974.9	22937.7	20330.8	23836.5	0.231758	0.703512	-	-	52.2	6	-
600	HIV Tat-specific factor 1	HTATSF1	188380	225515	182956	205836	186749	216239	0.0322867	0.139651	-	-	38.9	29	-
602	Cytohesin-3	CYTH3	9155.2	10360.4	11557.1	9408.15	10569.9	9819.23	-0.055634	0.203403	-	-	4.5	7	-
603	5-AMP-activated protein kinase subunit beta-2	PRKAB2	8517.8	8236.98	9281.24	8143.41	8234.13	9078.88	-0.0323834	0.126333	-	-	15.1	5	-
604	AP-1 complex subunit gamma-1	AP1G1	84405	76895.4	95483.1	78665.8	88010.9	81192.2	-0.0469037	0.22206	-	-	23.7	18	-
605	Syntaxin-6	STX6	7028.1	7798.71	8064.91	7696.81	7247.08	7609.56	-0.0195188	0.0723907	-	-	25.1	6	-
607	Synaptogyrin-2	SYNGR2	66991	69299.3	71667.5	67933.8	64172.8	65704.7	-0.072013	0.61767	-	-	21	6	-
609	Small glutamine-rich tetratricopeptide repeat-containing protein alpha	SGTA	63655	58228.4	68391.8	61868.4	64011.9	64862.5	0.00636935	0.0312848	-	-	36.1	11	-
610	Lipoyl synthase, mitochondrial	LIAS	18450	19976.5	21081.9	18131.4	18173.5	17286.6	-0.149315	1.00458	-	-	19.1	6	-
612	Mitochondrial carnitine/acylcarnitine carrier protein	SLC25A20	37313	32093.1	38012.3	39296.4	36888.1	37697.8	0.0878739	0.509439	-	-	28.9	10	-
613	Asparagine--tRNA ligase, cytoplasmic	NARS	260500	256707	239012	264434	245418	276600	0.05582	0.422323	-	-	47.3	28	-
614	Unconventional myosin-Ib	MYO1B	529180	410783	542456	469106	495673	469280	-0.0372969	0.146854	-	-	39.8	50	-
615	Sjoegren syndrome nuclear autoantigen 1	SSNA1	6331	11836.2	6311.87	12121.7	8604.75	10756.2	0.415369	0.896852	-	-	28.6	3	-
617	Cleavage and polyadenylation specificity factor subunit 5	NUDT21	66751	72864	86109.1	69010.6	65387.1	67015.8	-0.156612	0.91153	-	-	42.7	11	-
618	LanC-like protein 1	LANCL1	93014	69757.1	93173.9	72720.9	86308.7	75796.7	-0.115234	0.442624	-	-	26.6	9	-
619	Striatin	STRN	134750	118934	128935	125461	132227	126935	0.00908504	0.0535678	-	-	35.9	28	-
620	U3 small nucleolar RNA-interacting protein 2	RRP9	47637	49217.4	50091	55433.3	49316.1	52892.5	0.100025	0.784335	-	-	18.3	8	-
621	Protein SCO2 homolog, mitochondrial	SCO2	28291	28119	27182.2	29462.9	28960	29330.3	0.070269	0.52388	-	-	37.6	7	-
623	A-kinase anchor protein 8	AKAP8	65504	62643.5	62891.5	68694.5	70125.6	67665.6	0.112315	1.15126	-	-	25.4	15	-
624	Putative GTP-binding protein 6	GTPBP6	40194	44843.8	44395.5	43463.6	40520.9	42865	-0.028009	0.156344	-	-	31.2	13	-
625	Isocitrate dehydrogenase [NAD] subunit beta, mitochondrial	IDH3B	127010	112325	134646	116902	124508	128347	-0.0134028	0.0640355	-	-	45.2	15	-
626	Nardilysin	NRD1	151780	133722	153545	136340	146047	138346	-0.0593186	0.403798	-	-	29.3	34	-
630	Probable phospholipid-transporting ATPase IIB	ATP9B	2365.7	2738.96	3729.76	3000.38	2777.43	2437.69	-0.0835224	0.1788	-	-	2.5	4	+
631	Putative adenosylhomocysteinase 2	AHCYL1	145900	136438	142143	142204	138800	140199	-0.0107068	0.079139	-	-	19.8	22	-
632	Kinesin-like protein KIF1C	KIF1C	59999	68209.9	67797.9	62755.7	64171.1	64047.8	-0.0351129	0.213219	-	-	24.5	25	-
633	Exostosin-like 3	EXTL3	7082.5	8807.41	8622.58	9102.85	8725.25	8616.5	0.11584	0.491848	-	-	8.1	6	-
634	Origin recognition complex subunit 5	ORC5	20350	24012.4	25264.4	23852.3	23019	24123.1	0.03382	0.139441	-	-	14.9	7	-
635	NADH dehydrogenase [ubiquinone] iron-sulfur protein 5	NDUFS5	36277	31758.8	37902.8	33596.7	36033.6	37157.4	0.0142648	0.060438	-	-	58.5	7	-
636	Retinal rod rhodopsin-sensitive cGMP 3,5-cyclic phosphodiesterase subunit delta	PDE6D	6153.6	7040.34	7254.95	6725.41	6550.93	6333.04	-0.0572731	0.224048	-	-	33.3	4	-
637	Origin recognition complex subunit 4	ORC4	15784	19001.4	19709.4	16748.7	16404.7	17561.9	-0.0976144	0.448532	-	-	17	8	-
638	Peroxisome biogenesis factor 1	PEX1	48699	60131.3	57861.1	54998.8	51648.7	54999.7	-0.0390156	0.178633	-	-	14.3	17	-
639	Double-strand-break repair protein rad21 homolog	RAD21	54312	63584.9	63279.8	63137.6	60317.5	65203.3	0.0614402	0.351781	-	-	38.5	19	-
640	Aldo-keto reductase family 1 member B10	AKR1B10	1255700	1.57969e+06	1.45572e+06	1.32187e+06	1.25915e+06	1.33158e+06	-0.127235	0.861142	-	-	46.8	35	-
642	Putative pre-mRNA-splicing factor ATP-dependent RNA helicase DHX16	DHX16	72973	74674.9	67704	69756.1	72785.2	71635.5	-0.00686341	0.0403378	-	-	30.1	31	-
643	Sjoegren syndrome/scleroderma autoantigen 1	SSSCA1	9131.2	11258.4	9092.77	12625.1	15042.1	14884.7	0.532153	2.74253	+	-	28.1	4	-
645	Protein phosphatase 1 regulatory subunit 12B	PPP1R12B	6896.3	5582.72	5281.22	6757.42	7470.31	6757.56	0.248827	1.08809	-	-	4.1	6	-
646	SH3 domain-binding protein 5	SH3BP5	2430.1	1626.26	2675.46	2060.8	2342.52	2116.85	-0.0163931	0.0288258	-	-	18.5	8	+
647	Mediator of RNA polymerase II transcription subunit 14	MED14	37244	39109.1	39285.6	41312.1	41017.3	40394.5	0.0861467	0.723765	-	-	16.2	17	-
648	Phosphoribosyl pyrophosphate synthase-associated protein 2	PRPSAP2	105410	107657	101284	107076	98258.1	103949	-0.023897	0.166307	-	-	64	23	-
649	SWI/SNF-related matrix-associated actin-dependent regulator of chromatin subfamily A member 5	SMARCA5	286590	359226	319306	324632	320409	336368	0.0299807	0.149424	-	-	26.3	48	-
650	Adenylate cyclase type 3	ADCY3	14177	14698.5	15851.2	16081.2	14282.8	16004.3	0.0514345	0.239339	-	-	2.7	3	-
652	G protein-regulated inducer of neurite outgrowth 2	GPRIN2	12013	19546.7	15662.2	18127.3	17768.2	18110.5	0.221826	0.712823	-	-	10.3	4	-
653	C-Jun-amino-terminal kinase-interacting protein 4	SPAG9	418360	435927	388457	423798	415659	437523	0.0405158	0.328203	-	-	2	53	-
654	C-Jun-amino-terminal kinase-interacting protein 4	SPAG9	5780.4	4593.33	2967.93	6723.59	6472.23	7273.05	0.66863	1.8291	+	-	1.4	53	-
655	Nucleolar pre-ribosomal-associated protein 1	URB1	73922	68853.9	71284.4	78950.4	82129.8	79816.7	0.170805	1.85416	-	-	13.3	25	-
656	E3 ubiquitin-protein ligase MGRN1	MGRN1	8828.1	9608.98	10833.2	9911.06	9646.32	10010.8	0.019543	0.0700082	-	-	10.4	4	-
657	Signal-induced proliferation-associated 1-like protein 3	SIPA1L3	152870	149554	173207	153580	165016	166439	0.0303722	0.175795	-	-	27.7	40	-
658	Zinc finger C3H1 domain-containing protein	ZFC3H1	58938	54513.4	56448.4	58872.2	60276.2	56226.8	0.0458979	0.326113	-	-	14.1	22	-
659	tRNA wybutosine-synthesizing protein 4	LCMT2	10312	11970.8	10953	12130.8	10975.2	11969.9	0.079056	0.370548	-	-	18.7	9	-
661	Uncharacterized protein KIAA0556	KIAA0556	20044	24936.9	20334.2	23267.9	20585.3	22743.5	0.0333499	0.121972	-	-	8.1	10	-
662	Intron-binding protein aquarius	AQR	90138	87878.9	95493.4	88159.9	92612.1	90200.4	-0.0128656	0.084228	-	-	20.4	31	-
663	Dynamin-like 120 kDa protein, mitochondrial;Dynamin-like 120 kDa protein, form S1	OPA1	195860	189060	184774	183734	187912	186938	-0.0280626	0.249381	-	-	40	41	-
664	Germinal-center associated nuclear protein	MCM3AP	10723	16060.6	14639.8	15650.7	12953	13186.8	0.0281605	0.0655994	-	-	5.9	8	-
665	Phosphatidylinositol 4-phosphate 5-kinase type-1 gamma	PIP5K1C	2388.7	3068.95	2579.52	3337.49	2558	2528.37	0.0636352	0.151656	-	-	5.2	4	+
666	Kinesin-like protein KIF1B	KIF1B	150880	159013	153606	154349	155528	162110	0.0261873	0.21627	-	-	12.7	44	-
667	Kinesin-like protein KIF1B	KIF1B	20315	28905.5	21085	24819.7	22231.9	25027.8	0.0525149	0.151391	-	-	8.1	32	-
668	E3 ubiquitin-protein ligase MARCH6	MARCH6	9245.3	13096.2	11322.7	11675	11026.6	12313.8	0.0698427	0.216076	-	-	8.1	5	-
669	Lysine-specific histone demethylase 1A	KDM1A	168470	128797	140026	147755	158603	151149	0.0737743	0.347672	-	-	39.4	29	-
670	TBC1 domain family member 4	TBC1D4	40987	35956.3	35889	38105.2	44195.9	39478.5	0.110006	0.638732	-	-	17.7	19	-
671	PH domain leucine-rich repeat-containing protein phosphatase 1	PHLPP1	4711.7	4880	5738.4	5424.01	4797.29	4952.96	-0.0113036	0.0330287	-	-	5.7	8	-
672	TBC1 domain family member 12	TBC1D12	7657	8775.1	9666.14	9030.73	8602.22	8603.5	0.0137805	0.0448289	-	-	4	4	-
673	Frizzled-6	FZD6	4641.1	4643.48	4940.42	5188.3	4567.65	5005.25	0.0519503	0.194955	-	-	8.6	5	-
674	Putative nucleoside diphosphate kinase	NME2P1	7619.9	8599.95	8158.58	6692.9	7890.14	6747.32	-0.19514	0.977773	-	-	7.3	10	-
675	Fatty acid desaturase 1	FADS1	29380	25805.3	32215.6	28336.6	29003	27410.3	-0.0388932	0.168373	-	-	27.3	11	-
676	Periplakin	PPL	89996	101437	93825.5	102893	97752.5	101843	0.0860393	0.710326	-	-	25.7	41	-
677	Non-syndromic hearing impairment protein 5	DFNA5	64950	81427.3	73159.8	69089.6	66410.2	66950.3	-0.110977	0.661994	-	-	34.7	15	-
678	Ecotropic viral integration site 5 protein homolog	EVI5	11258	14608.7	11996.1	11482.5	12358.9	13532.7	-0.0129643	0.038231	-	-	4.8	4	-
679	Neuropilin-2	NRP2	36488	33725.7	32146.5	38201.4	35704.1	36701	0.113202	0.813734	-	-	19.5	15	-
680	Mannosyl-oligosaccharide 1,2-alpha-mannosidase IB	MAN1A2	4630.1	5325.11	5959.51	5909	5091.89	5438.36	0.051747	0.158938	-	-	11.5	7	-
681	Long-chain-fatty-acid--CoA ligase 4	ACSL4	125400	113403	122088	116446	122258	118164	-0.0151763	0.0993205	-	-	32.2	22	-
682	Sorting nexin-3	SNX3	78527	83297.7	80038.8	86234.3	75765.8	89523.9	0.0533057	0.317004	-	-	52.5	12	-
683	Syntaxin-10	STX10	16408	21973.6	19601	17241	15989.3	19666.1	-0.127481	0.474664	-	-	30.5	7	-
684	Protein O-GlcNAcase	MGEA5	224650	199439	189741	209959	216269	215922	0.0685937	0.483971	-	-	26.1	25	-
686	Vinexin	SORBS3	79042	74842.1	90132.5	70727.5	74933.2	72462.4	-0.157803	1.15614	-	-	26.5	16	-
687	Heterogeneous nuclear ribonucleoprotein Q	SYNCRIP	350730	318811	341623	333526	348007	344453	0.0219188	0.170529	-	-	7.7	33	-
688	Heterogeneous nuclear ribonucleoprotein Q	SYNCRIP	831.2	1571.28	1234.61	1179.55	1190.64	788.844	-0.180492	0.281685	-	-	1.8	29	+
690	Pre-mRNA-processing factor 17	CDC40	34581	33687.5	33230.8	35342	38886.1	32797.6	0.0731706	0.428161	-	-	24.5	13	-
691	Beta-1,4-galactosyltransferase 4;N-acetyllactosamine synthase;Lactotriaosylceramide beta-1,4-galactosyltransferase	B4GALT4	92765	52214.3	62960.7	71943	83837.1	77505.8	0.205423	0.540499	-	-	36.3	12	-
692	Ran-binding protein 6	RANBP6	18270	20423	21022	19537.3	19254.7	17555.8	-0.0827281	0.433086	-	-	9.4	11	-
693	Nuclear export mediator factor NEMF	NEMF	266580	276477	255463	272082	272215	277573	0.0422695	0.402129	-	-	27.3	32	-
694	GDP-mannose 4,6 dehydratase	GMDS	42586	34973.4	35788.8	41969.5	40025.4	42212.1	0.137256	0.830643	-	-	40.4	13	-
695	Glycylpeptide N-tetradecanoyltransferase 2	NMT2	41300	41766.1	42157.6	40488.6	40398.7	42150.7	-0.0256281	0.171315	-	-	15.1	12	-
696	Cyclin-T1	CCNT1	70835	68156	67908.4	69863.4	72009.9	72580.1	0.0518041	0.441137	-	-	23.3	14	-
697	Mitotic checkpoint serine/threonine-protein kinase BUB1 beta	BUB1B	75376	91606.2	83189.6	80944.8	77874.2	85039.2	-0.033247	0.165296	-	-	24	25	-
698	Procollagen-lysine,2-oxoglutarate 5-dioxygenase 3	PLOD3	99598	104725	105224	99477.3	102202	97824.9	-0.0473725	0.411104	-	-	29	22	-
699	Eukaryotic translation initiation factor 4E type 2	EIF4E2	47716	40806.8	48760.8	43081.7	46777.1	43663.3	-0.0365683	0.173782	-	-	50	9	-
700	Cyclin-T2	CCNT2	8342.5	7257.79	6359.07	8805.15	8996.6	8239.57	0.253824	1.19807	-	-	5.3	4	-
701	Protein diaphanous homolog 1	DIAPH1	394930	370592	361410	369707	384614	377622	0.00722446	0.0527892	-	-	36.7	50	-
703	Exocyst complex component 3	EXOC3	60478	60084.2	63074.3	59724.1	59039.1	60624.5	-0.0335213	0.253077	-	-	23.6	16	-
705	High affinity cAMP-specific and IBMX-insensitive 3,5-cyclic phosphodiesterase 8A	PDE8A	3750.1	4795.85	4884.96	4151.37	3975.41	4032.39	-0.13358	0.467275	-	-	5.5	3	-
706	Perilipin-3	PLIN3	269510	284410	257322	266875	259524	265711	-0.0333306	0.276181	-	-	0	22	-
707	Perilipin-3	PLIN3	967.31	1210.55	1060.6	821.279	1151.46	1293.4	-0.00733927	0.0119533	-	-	4.4	12	+
708	Perilipin-3	PLIN3	7649.3	6080.12	4908.92	8198.31	8371.24	8134.57	0.43	1.63614	-	-	2.3	21	-
709	Cell cycle checkpoint protein RAD1	RAD1	5224.3	8317.31	6862.52	6611.06	5682.37	6452.99	-0.0995843	0.24428	-	-	14.2	4	-
710	Protein arginine N-methyltransferase 3	PRMT3	61853	70476.3	68312.2	60553.6	57677.3	58349.4	-0.182397	1.61204	-	-	36.9	19	-
712	Importin subunit alpha-7	KPNA6	93090	103375	97993.6	95993.9	94836.8	99735.6	-0.0182112	0.117656	-	-	17	20	-
713	UDP-glucose 6-dehydrogenase	UGDH	707910	753964	732662	697287	669739	711064	-0.0786259	0.936685	-	-	75.3	39	-
715	Catenin delta-1	CTNND1	265840	265863	274290	263188	266881	265179	-0.0192276	0.178974	-	-	49.8	42	-
717	Eukaryotic translation initiation factor 1b	EIF1B	544.06	650.458	861.597	680.493	525.639	555.452	-0.205973	0.405583	-	-	15	9	+
718	Sorting nexin-2	SNX2	7049.6	7413.86	10132.8	6251.16	7931.27	6566.07	-0.234008	0.746333	-	-	1.9	23	-
719	Sorting nexin-2	SNX2	147490	161728	145045	150379	152140	157904	0.0207855	0.138586	-	-	2	23	-
720	Dolichol-phosphate mannosyltransferase subunit 1	DPM1	70394	60950.4	73938.5	66608.9	69441.3	67808.9	-0.00547625	0.0242756	-	-	35.4	11	-
721	General vesicular transport factor p115	USO1	308530	351148	326731	318524	323047	326021	-0.0258266	0.186333	-	-	42.7	36	-
724	Target of Myb protein 1	TOM1	23797	21731.3	22864.4	22841.5	24321.8	22784.5	0.0327668	0.175615	-	-	31.9	12	-
725	6-phosphofructo-2-kinase/fructose-2,6-bisphosphatase 2;6-phosphofructo-2-kinase;Fructose-2,6-bisphosphatase	PFKFB2	39558	45112	42699.8	38212.6	41403.2	41615.4	-0.0702662	0.435565	-	-	25.7	18	-
726	Coiled-coil domain-containing protein 22	CCDC22	118280	137728	122264	125501	120059	128757	-0.0126439	0.0671483	-	-	46.1	25	-
727	Polyglutamine-binding protein 1	PQBP1	64617	57129.9	60657.7	61163.4	67248.7	65909.4	0.091936	0.661148	-	-	44.7	11	-
728	Mitochondrial import inner membrane translocase subunit Tim17-B	TIMM17B	21904	15115.9	24216.2	20364.9	23064.5	20604.6	0.0904969	0.227619	-	-	29.7	4	-
729	PRA1 family protein 2	PRAF2	25064	25855.8	27958.8	25045.6	25679.4	25591.7	-0.0461881	0.269928	-	-	26.4	4	-
730	H/ACA ribonucleoprotein complex subunit 4	DKC1	171410	131131	156829	139358	161005	143443	-0.0437543	0.171805	-	-	38.9	22	-
731	Eukaryotic translation initiation factor 5B	EIF5B	543500	569953	535165	537833	537740	541585	-0.0272842	0.269618	-	-	44.3	64	-
733	Endothelial differentiation-related factor 1	EDF1	162120	176617	146336	171640	145971	150064	-0.0521066	0.252501	-	-	68.2	13	-
734	DNA/RNA-binding protein KIN17	KIN	60052	62048.9	64230.9	63429.3	63197	59173.3	-0.00431121	0.0248885	-	-	32.3	14	-
735	Protein diaphanous homolog 2	DIAPH2	93326	119405	107919	99709.3	93994.1	100105	-0.119404	0.6795	-	-	23.2	27	-
736	DnaJ homolog subfamily A member 2	DNAJA2	202350	179950	188234	176330	184853	171178	-0.098939	0.881048	-	-	27.7	15	-
737	Bromodomain-containing protein 4	BRD4	105230	108745	106236	109376	107654	108319	0.0230721	0.191388	-	-	14.9	23	-
740	F-box-like/WD repeat-containing protein TBL1X;F-box-like/WD repeat-containing protein TBL1Y	TBL1X;TBL1Y	20028	20917.8	21205.8	17917.6	17359.5	17298.9	-0.241142	2.04079	-	-	8.1	10	-
741	Cathepsin L2	CTSV	3173	3826.43	2776.77	3297.07	2619.85	2937.32	-0.136694	0.386205	-	-	6.3	3	-
742	Checkpoint protein HUS1	HUS1	9360.2	11599.4	13060.8	9332.48	9890.7	8995.06	-0.257409	1.10293	-	-	17.8	6	-
744	Protein phosphatase 1 regulatory subunit 11	PPP1R11	20276	18676	18171.7	17841.7	17673.8	18356.1	-0.0831773	0.506007	-	-	41.3	4	-
745	Ribonuclease H1	RNASEH1	5312.4	6535.77	6290.39	5447.1	5768.07	5650.01	-0.0996796	0.392936	-	-	19.2	5	-
746	Nibrin	NBN	154750	126654	159658	140442	145980	140403	-0.0401647	0.185922	-	-	38.6	28	-
747	Dystrobrevin beta;Dystrobrevin alpha	DTNB;DTNA	7832.2	8008.65	8615.55	8015.78	8499.41	8964.26	0.0588235	0.258096	-	-	12.7	7	-
748	mRNA-capping enzyme;Polynucleotide 5-triphosphatase;mRNA guanylyltransferase	RNGTT	62615	67315.6	61198.9	63043.4	65060.2	63236.3	0.00263923	0.0150597	-	-	32.5	17	-
749	ATP-binding cassette sub-family B member 7, mitochondrial	ABCB7	41622	66699.6	42122.5	54362.7	47310.5	54174.9	0.0842614	0.198801	-	-	14.7	11	-
750	SLIT-ROBO Rho GTPase-activating protein 2;SLIT-ROBO Rho GTPase-activating protein 2B;SLIT-ROBO Rho GTPase-activating protein 2C	SRGAP2;SRGAP2B;SRGAP2C	68606	75809.3	76982.9	74008.3	72843.3	74708.8	0.00283794	0.015617	-	-	25.1	23	-
751	Immunoglobulin superfamily member 3	IGSF3	65069	68821.4	73593.6	67015.1	65787.4	67631.9	-0.0481352	0.333912	-	-	20.1	21	-
752	Glycosaminoglycan xylosylkinase	FAM20B	20041	17931	20279.5	17293.7	19604.4	18802.3	-0.0643662	0.318854	-	-	29.1	10	-
753	DENN domain-containing protein 4B	DENND4B	3629.8	5295.15	4607.06	3966.01	4741.67	4316.69	-0.0417998	0.0988374	-	-	3.3	4	-
754	EF-hand calcium-binding domain-containing protein 14	EFCAB14	6408.4	7215.6	7102.52	6534.07	6675.31	6450.22	-0.0744157	0.332403	-	-	11.5	5	-
756	WD repeat-containing protein 1	WDR1	488260	466491	486565	438647	459841	447184	-0.0990221	1.29736	-	-	55.9	33	-
757	Slit homolog 3 protein	SLIT3	12430	9093.41	10242.8	10048	12433.9	10812.5	0.0741857	0.223236	-	-	4.3	5	-
759	Probable phospholipid-transporting ATPase IIA	ATP9A	36108	32703.5	27524	35896	36664.8	38275	0.210722	1.16958	-	-	5.2	7	-
760	NEDD4-binding protein 1	N4BP1	49524	56920.1	47292.3	54776.9	51118.7	53336.7	0.0546252	0.290066	-	-	18.8	14	-
761	Rho-associated protein kinase 2	ROCK2	580110	620836	585541	578502	569400	586349	-0.042262	0.439023	-	-	43.5	83	-
762	CLIP-associating protein 2	CLASP2	959.45	1050.56	1658.34	872.047	837.638	1043.17	-0.377773	0.846545	-	-	1.3	42	+
763	CLIP-associating protein 2	CLASP2	221730	220814	225133	226551	228429	223556	0.0232704	0.221385	-	-	5.8	48	-
764	Pentatricopeptide repeat-containing protein 1, mitochondrial	PTCD1	31816	32182.9	30600.5	32868.4	31172.1	32605.2	0.0308191	0.190547	-	-	20.7	12	-
765	Copine-3	CPNE3	245330	307220	245384	265933	239207	267277	-0.04046	0.172238	-	-	39.5	24	-
766	Autophagy-related protein 13	ATG13	18159	18689.5	15923.5	18719.9	18321.8	18915.9	0.0878892	0.477678	-	-	14	7	-
767	Huntingtin-interacting protein 1-related protein	HIP1R	60703	52857.3	59516.6	59759.5	60712.7	60423.9	0.0663751	0.44735	-	-	19.6	21	-
768	Obscurin-like protein 1	OBSL1	20208	18889.2	20004.8	19643.6	19787.3	19428.7	-0.00533705	0.0258761	-	-	8.3	8	-
769	E3 ubiquitin-protein ligase BRE1B	RNF40	237000	274143	243267	257364	240598	262406	0.0132905	0.0728599	-	-	35.3	43	-
770	Lysine-specific demethylase PHF2	PHF2	5354.1	6845	7598.12	6543.59	6833.74	6348.29	0.00926341	0.0230687	-	-	3.3	6	-
771	Zinc finger CCCH domain-containing protein 11A	ZC3H11A	92220	94916.2	79949.9	101931	97971.6	99715.1	0.16962	1.34379	-	-	30.6	22	-
772	Clustered mitochondria protein homolog	CLUH	325350	296572	319120	289403	316634	296854	-0.0596101	0.500815	-	-	48.2	54	-
773	Cullin-associated NEDD8-dissociated protein 2	CAND2	2255.1	24421.9	10998.4	16664.6	9216.54	17059.4	0.704306	0.442609	-	-	1.5	6	-
774	TSC22 domain family protein 2	TSC22D2	20129	19137.2	17639.9	23181.8	23426.9	24110.8	0.315448	2.47882	-	-	4.5	4	-
776	Lysine-specific demethylase 4A	KDM4A	14649	17363.3	17148.3	17184.3	16394.6	17392	0.0559441	0.255148	-	-	11.5	9	-
777	DnaJ homolog subfamily C member 13	DNAJC13	143670	146659	161104	142174	149974	146902	-0.038664	0.277546	-	-	23.7	46	-
778	Phosphatase and actin regulator 2	PHACTR2	6949.2	8543.51	7102.42	8171.67	7534.19	7527.48	0.0454211	0.158401	-	-	15.5	7	-
779	Serine/threonine-protein phosphatase 6 regulatory subunit 2	PPP6R2	2341.5	2861.38	3097.64	2019.37	2631.4	2745.02	-0.169587	0.457514	-	-	4.9	3	+
780	CCR4-NOT transcription complex subunit 3	CNOT3	155510	142788	136618	160447	148761	157044	0.101743	0.853376	-	-	19.9	19	-
781	Ankyrin repeat domain-containing protein 17	ANKRD17	77930	89652.8	83513.9	84263.2	82785.4	81258.7	-0.0139139	0.0788644	-	-	12.9	40	-
782	Paired amphipathic helix protein Sin3b	SIN3B	9961.9	14430.3	12673.5	11944.4	10874.1	11952.6	-0.0769529	0.231134	-	-	5.9	6	-
783	DnaJ homolog subfamily B member 6	DNAJB6	61585	52429.8	51369.5	50407.2	51680.7	55699.8	-0.0643164	0.33358	-	-	26.1	10	-
784	Xylulose kinase	XYLB	32566	41549.5	33628.4	38016.1	34348.2	37700.8	0.0378539	0.143881	-	-	23.3	10	-
786	Ubiquinone biosynthesis protein COQ9, mitochondrial	COQ9	39437	40166.1	41251.9	38767.7	37247.9	38628.1	-0.0761089	0.617212	-	-	32.1	8	-
787	Gamma-glutamylcyclotransferase	GGCT	81550	86652.5	75545.4	70782.2	64465.2	64787.8	-0.284214	2.46015	-	-	50.5	11	-
788	NADH dehydrogenase [ubiquinone] iron-sulfur protein 7, mitochondrial	NDUFS7	59990	44543.1	57732	53640.4	59444.5	56385.5	0.0736303	0.279247	-	-	19.4	5	-
790	Reticulon-2	RTN2	4108.9	3429.01	4676.35	3656.96	4150.18	3437.68	-0.112224	0.330651	-	-	17.1	3	-
791	NADH dehydrogenase [ubiquinone] iron-sulfur protein 2, mitochondrial	NDUFS2	91905	71096.8	93532.3	77368.2	89157	84488.6	-0.0228487	0.0763167	-	-	35.9	16	-
792	Zinc finger protein ZPR1	ZPR1	38178	46547	44722.9	34974.3	32319.8	35936.5	-0.322761	2.20186	-	-	48.8	17	-
793	RNA/RNP complex-1-interacting phosphatase	DUSP11	15459	15632	18050.9	14335.9	15192.9	15067.8	-0.136836	0.788966	-	-	13	4	-
794	Protein NipSnap homolog 2	GBAS	151100	113234	133386	122888	133904	126669	-0.0436044	0.175607	-	-	28.3	11	-
796	Hyaluronan mediated motility receptor	HMMR	157970	166059	162953	165978	152957	154465	-0.0414658	0.342306	-	-	43.6	33	-
797	Liprin-alpha-4	PPFIA4	7654.9	69122.1	33328.9	42809.2	22861.4	36275.2	0.336482	0.200691	-	-	1.6	8	-
798	Programmed cell death protein 6	PDCD6	70924	54425.8	72573.2	65161.4	65823.7	63114.5	-0.0164693	0.0553855	-	-	4.7	9	-
800	Tubulin-specific chaperone A	TBCA	156210	131400	131754	114410	114632	101830	-0.339309	2.51015	-	-	63.9	15	-
801	V-type proton ATPase subunit G 1	ATP6V1G1	30377	24959.3	24825.5	29794.2	32273.5	32205.1	0.239428	1.47719	-	-	38.1	5	-
802	Vacuolar protein sorting-associated protein 4B	VPS4B	128920	141722	140305	123486	124348	117888	-0.167323	1.7527	-	-	32.7	20	-
803	Mannose-P-dolichol utilization defect 1 protein	MPDU1	23422	22663.7	20416.8	24736.6	22810	25175.2	0.130104	0.813725	-	-	10.8	4	-
804	Ectonucleoside triphosphate diphosphohydrolase 6	ENTPD6	16756	18854.4	18656.1	20082.2	18393.5	18069.5	0.0598167	0.300074	-	-	22.5	8	-
805	Ectonucleoside triphosphate diphosphohydrolase 5	ENTPD5	5093.5	5346.2	5239.81	5405.57	5125.52	4985.5	-0.0156006	0.0559729	-	-	7	3	-
806	Zinc finger protein 217	ZNF217	93359	72681.1	67114.3	81857.5	84791.9	85669.7	0.128278	0.550899	-	-	22.9	21	-
807	Breast carcinoma-amplified sequence 1	BCAS1	3713.7	1794	1623.23	3714.19	3733.98	4255.9	0.816109	1.6946	+	-	11.1	6	-
808	Core histone macro-H2A.1	H2AFY	70195	72375.9	75929.6	80705.8	92182.3	95001.2	0.291189	2.41492	-	-	29.3	13	-
810	Filamin-B	FLNB	3710800	3.64937e+06	3.62928e+06	3.68846e+06	3.40667e+06	3.51904e+06	-0.0508323	0.603847	-	-	60.3	175	-
811	Nuclear receptor corepressor 1	NCOR1	196060	203086	193614	209321	205407	213210	0.0833014	0.973554	-	-	18.9	47	-
812	Vesicle-associated membrane protein 4	VAMP4	5469.8	4849.48	4391.94	5266.9	4854.34	5705.89	0.108167	0.389783	-	-	32.1	3	-
813	NADH dehydrogenase [ubiquinone] iron-sulfur protein 6, mitochondrial	NDUFS6	61225	48309.7	57840.5	61009.5	64032.1	62391.9	0.170225	1.03692	-	-	41.1	6	-
814	Peroxisomal membrane protein PEX14	PEX14	68139	57114.2	56127.2	66771	66223.1	64133.8	0.125537	0.795486	-	-	30.8	9	-
815	Tripartite motif-containing protein 3	TRIM3	34754	41122	40879.1	39329.8	37323.8	37352.9	-0.0305059	0.144075	-	-	19.6	13	-
816	Serine/threonine-protein kinase ULK1	ULK1	9535.3	13910.8	11994	12848.9	11091.5	11226.9	0.00273563	0.00653024	-	-	10.1	8	-
817	Tubby-related protein 3	TULP3	4876	6080.57	5576.06	5878.2	5491.84	5962.46	0.0731408	0.263177	-	-	7	3	-
818	Citrate synthase, mitochondrial	CS	366960	425358	436416	385853	355954	383538	-0.123631	0.922417	-	-	35.2	18	-
819	Sperm-associated antigen 7	SPAG7	91521	93698.8	97279	83235.1	78637.7	76907.1	-0.242911	2.61487	-	-	50.7	15	-
820	39S ribosomal protein L33, mitochondrial	MRPL33	5984.5	4797.42	6983.45	5034.03	5978.91	5315.25	-0.108565	0.306272	-	-	41.5	3	-
821	Vesicle-trafficking protein SEC22b	SEC22B	168730	97741.4	139861	127244	151980	132871	0.0519153	0.112065	-	-	64.2	15	-
823	Pre-mRNA-processing factor 40 homolog A	PRPF40A	268080	200337	266668	239739	254873	239921	0.011221	0.0369841	-	-	26.6	31	-
824	Transforming acidic coiled-coil-containing protein 1	TACC1	104320	110390	108621	110257	107418	112863	0.0319159	0.257211	-	-	36.3	30	-
825	Nucleoside diphosphate kinase 6	NME6	8617.4	9596.42	10581.2	8449.11	8226.12	8400.97	-0.194539	1.03799	-	-	19.9	4	-
827	PERQ amino acid-rich with GYF domain-containing protein 1	GIGYF1	34931	38102.7	34318.3	35927.4	36707.7	36322.3	0.0228826	0.129582	-	-	6	6	-
828	Leucine-rich repeat and calponin homology domain-containing protein 4	LRCH4	8703.8	8049.15	9099.69	8560.02	9012.61	8696.02	0.0245385	0.0987576	-	-	16.7	6	-
829	Metaxin-2	MTX2	18444	14876.9	17091.5	17240	19497.4	19759.2	0.167355	0.848375	-	-	12.3	4	-
830	Vacuolar protein sorting-associated protein 26A	VPS26A	59162	53284.7	63764.1	50446.7	57570.3	53924.1	-0.120041	0.730621	-	-	50.8	16	-
831	NADH dehydrogenase [ubiquinone] 1 beta subcomplex subunit 1	NDUFB1	15747	16381.5	21237.8	20397.3	17120.2	19579.1	0.106535	0.369767	-	-	36.2	4	-
832	Mitochondrial-processing peptidase subunit beta	PMPCB	77296	72766.4	76612.2	70135.9	71620.5	70077.8	-0.0972516	0.964049	-	-	30.3	15	-
833	Histone deacetylase complex subunit SAP30	SAP30	48610	45257.8	49714	48021.7	52425.7	47146	0.0393413	0.23095	-	-	24.1	6	-
834	Mediator of RNA polymerase II transcription subunit 24	MED24	28193	31371.7	29949.9	32978.8	29707.5	32709.6	0.0915768	0.583123	-	-	18.8	14	-
835	Katanin p60 ATPase-containing subunit A1	KATNA1	34697	33315	33241.1	34260.2	33415.3	32612.4	-0.0138306	0.0802497	-	-	21	12	-
838	PC4 and SFRS1-interacting protein	PSIP1	154650	166138	141761	153316	139702	133413	-0.116695	0.797264	-	-	9.6	17	-
839	Erlin-1	ERLIN1	163220	106748	154784	140422	155755	151303	0.0984014	0.291276	-	-	26.1	16	-
842	NADH dehydrogenase [ubiquinone] iron-sulfur protein 3, mitochondrial	NDUFS3	240380	197711	202805	237409	241777	246328	0.184276	1.4249	-	-	56.1	17	-
843	Serine/arginine-rich splicing factor 10	SRSF10	44163	41244.3	48498.5	41757.8	45792	39597.2	-0.0741446	0.393222	-	-	36.4	7	-
844	Geminin	GMNN	17880	19830.6	18645.7	21765.7	21289.8	21574.8	0.198883	1.57183	-	-	25.8	6	-
845	Ceroid-lipofuscinosis neuronal protein 5	CLN5	21758	26903.8	24376.3	20234.2	20911.4	22108	-0.20306	1.22497	-	-	12	5	-
847	Enoyl-CoA delta isomerase 2, mitochondrial	ECI2	81787	105118	98958.2	93221.5	86839.6	90882	-0.069871	0.330908	-	-	46	15	-
848	KH domain-containing, RNA-binding, signal transduction-associated protein 3	KHDRBS3	2000.8	3115.63	2501.97	2618.41	2300.89	2311.3	-0.0545249	0.115563	-	-	3.7	3	+
849	Transcriptional adapter 3	TADA3	12878	15121.5	16200.2	13030.3	14051.9	13147.9	-0.130019	0.618077	-	-	14.4	5	-
850	TAF5-like RNA polymerase II p300/CBP-associated factor-associated factor 65 kDa subunit 5L	TAF5L	11067	9504.3	11171.9	10640.8	11012.3	11396.8	0.0615194	0.265977	-	-	9.3	5	-
851	Polycomb protein EED	EED	66987	61297.1	67748.4	62679.8	67561.3	66128.4	0.0031939	0.0170303	-	-	33.2	12	-
852	Barrier-to-autointegration factor;Barrier-to-autointegration factor, N-terminally processed	BANF1	16446	22393.3	36282.5	28773.1	28690.4	24989.9	0.208853	0.384632	-	-	44.9	5	-
853	Splicing factor 3B subunit 1	SF3B1	554090	489852	543065	543627	556995	549281	0.0580784	0.503858	-	-	45.1	56	-
854	Cold shock domain-containing protein E1	CSDE1	542120	521190	504194	507019	528993	512110	-0.0175518	0.149984	-	-	53.1	47	-
855	WW domain-binding protein 4	WBP4	21488	18984.6	19411	20419.5	22351.6	22795.7	0.131287	0.808877	-	-	25.1	6	-
856	Interferon-inducible double-stranded RNA-dependent protein kinase activator A	PRKRA	85288	96887.6	90153.2	86542.3	87732.9	82551.3	-0.0830734	0.645751	-	-	36.7	11	-
857	Low-density lipoprotein receptor-related protein 6	LRP6	52193	47592.7	49565.3	47409.9	51242.5	52779.9	0.0195308	0.106588	-	-	10.6	23	-
858	Ribosomal protein S6 kinase alpha-5	RPS6KA5	15483	21767.2	20347.6	17847.7	16460.3	18270.1	-0.117827	0.414611	-	-	14.2	11	-
859	Mediator of RNA polymerase II transcription subunit 6	MED6	35061	26848.8	25873.7	34031.2	31494.8	32595	0.17347	0.772511	-	-	22.9	6	-
860	E3 ubiquitin-protein ligase MYCBP2	MYCBP2	83233	86576.2	80882.5	86775.2	90791.8	88727.7	0.0874253	0.843677	-	-	8	33	-
861	Nucleoplasmin-3	NPM3	19558	27140.6	24601.4	20553.3	20030	21612.6	-0.184515	0.800972	-	-	52.8	6	-
862	Acyl-protein thioesterase 1	LYPLA1	45582	54012.9	37789.2	46649.2	41621.5	44567	-0.0348623	0.107385	-	-	33.6	6	-
863	GTPase Era, mitochondrial	ERAL1	72222	77664	77125.5	75618.9	72779.3	76235.8	-0.0147167	0.0957359	-	-	36.6	13	-
865	U5 small nuclear ribonucleoprotein 200 kDa helicase	SNRNP200	556420	537526	593007	541327	589726	550284	-0.0046129	0.0295989	-	-	40.4	91	-
866	Mitochondrial tRNA-specific 2-thiouridylase 1	TRMU	27390	32112.2	36085.2	28109.7	29393.2	30701.7	-0.107772	0.486308	-	-	25.9	10	-
867	TIP41-like protein	TIPRL	114010	87407.6	90862.7	99547.2	105337	99779.6	0.0695089	0.307434	-	-	40.4	10	-
868	Oral-facial-digital syndrome 1 protein	OFD1	38956	42636.8	41237.5	40894.8	41275.1	43663.3	0.0352374	0.217196	-	-	14.8	14	-
869	TOM1-like protein 1	TOM1L1	35053	38529.1	41607.2	36430.8	37874	34651	-0.0776831	0.441804	-	-	36.1	8	-
870	Ribosomal protein S6 kinase alpha-4	RPS6KA4	65885	74018.6	70122.6	68048.3	68921.4	69281.6	-0.0245778	0.156364	-	-	15.4	11	-
871	Surfeit locus protein 6	SURF6	83166	82458.4	88273.6	84103.1	86064.3	86565.2	0.0165728	0.115417	-	-	28	11	-
872	Protein phosphatase 1B	PPM1B	79276	71014.9	69817.9	70693	75316.6	71921	-0.0125516	0.0678433	-	-	30.7	16	-
873	Small subunit processome component 20 homolog	UTP20	221300	211041	232547	231818	246707	238488	0.109553	1.14121	-	-	19.9	52	-
874	Nuclear pore complex protein Nup155	NUP155	164030	145279	163923	167274	174160	172365	0.120761	1.0984	-	-	28.2	34	-
875	Protein XRP2	RP2	29345	36608.2	35826	33855	30962.3	33916.2	-0.0381446	0.15275	-	-	16.3	8	-
877	WD repeat and HMG-box DNA-binding protein 1	WDHD1	261120	266760	256837	259329	240513	254505	-0.0575061	0.575973	-	-	36.6	40	-
878	Cartilage-associated protein	CRTAP	45074	38057.8	46950.5	40578.8	41368.7	43183.3	-0.0506298	0.238679	-	-	32.2	13	-
879	Calcium-binding mitochondrial carrier protein Aralar1	SLC25A12	77173	62377.6	81762.4	78261.6	76439.1	78389	0.0842352	0.391608	-	-	24.8	20	-
880	Solute carrier family 22 member 3	SLC22A3	30295	29828.9	34633.2	31225.4	31095.4	30477.5	-0.0269267	0.133067	-	-	5.6	3	-
883	Paralemmin-1	PALM	20071	16931.3	15077.7	20601.9	18269.6	19361.1	0.169388	0.766502	-	-	22.7	8	-
884	Renin receptor	ATP6AP2	23620	16429.7	19581.4	22779.7	23563.4	23996.2	0.253766	1.12845	-	-	26.1	6	-
885	Ribonuclease H2 subunit A	RNASEH2A	78723	78763.6	85223	72945.8	73825.9	68476.2	-0.173001	1.68063	-	-	49.5	15	-
886	Cell division cycle protein 123 homolog	CDC123	53959	62378.7	62164.5	55146.7	54007.4	55578	-0.112688	0.816223	-	-	25.6	9	-
887	Calpain-15	CAPN15	2170.5	2220.93	2631.88	2413.39	2054.57	2478.42	-0.0153203	0.0369574	-	-	5.2	4	+
888	Breast cancer anti-estrogen resistance protein 3	BCAR3	25246	28517.3	31476.2	26147.6	28941.5	28360.1	-0.0261577	0.103534	-	-	15.6	11	-
889	Ribonuclease P protein subunit p20	POP7	41117	45478.9	41295.3	42662.4	41450.4	41998.2	-0.0187436	0.106237	-	-	36.4	4	-
890	Ribonuclease P protein subunit p40	RPP40	34534	23639.8	32451.1	27291.2	31741.7	26890.4	-0.0618647	0.171038	-	-	16.8	6	-
891	Eukaryotic translation initiation factor 3 subunit G	EIF3G	367000	355860	360584	434818	335291	418559	0.124611	0.693514	-	-	52.5	22	-
892	Eukaryotic translation initiation factor 3 subunit J	EIF3J	225260	195445	194884	213211	216471	210252	0.0592011	0.417689	-	-	10.9	18	-
893	Eukaryotic translation initiation factor 3 subunit J	EIF3J	399.78	617.627	434.206	740.033	621.166	448.781	0.314752	0.573339	-	-	14.4	14	+
894	Carbonyl reductase [NADPH] 3	CBR3	67190	81016.6	75352.3	68566.9	66357.1	68800.6	-0.129977	0.922028	-	-	64.6	18	-
895	26S proteasome non-ATPase regulatory subunit 10	PSMD10	34807	46816.3	38887	40558.5	34932.2	38279.1	-0.0748529	0.281712	-	-	38.9	8	-
896	Uroplakin-1b	UPK1B	4209.3	2923.31	4380.27	3664.76	3484.79	3275.57	-0.12189	0.310018	-	-	11.5	4	-
897	AP-1 complex subunit gamma-like 2	AP1G2	4871.2	6235.96	6404.92	5305.4	5340.49	5596.38	-0.0983814	0.331834	-	-	7.5	5	-
898	CAAX prenyl protease 1 homolog	ZMPSTE24	105610	82345.1	94163.2	99666.7	102261	99684.4	0.103714	0.58047	-	-	24.2	11	-
899	Protein phosphatase 1 regulatory subunit 37	PPP1R37	22218	28957.1	24074.7	25178.3	22797.4	25981.6	-0.0182086	0.0601842	-	-	10.6	7	-
901	Isocitrate dehydrogenase [NADP] cytoplasmic	IDH1	451040	410547	421783	371044	398282	399882	-0.134115	1.44701	-	-	56	30	-
902	Glutamyl-tRNA(Gln) amidotransferase subunit B, mitochondrial	GATB	71109	82942	73320.9	75208.6	73557.9	78563	0.00242316	0.0116103	-	-	16	8	-
903	Protein SCO1 homolog, mitochondrial	SCO1	120880	110811	119269	110064	118626	113498	-0.0361528	0.261278	-	-	16.3	6	-
904	Attractin	ATRN	30408	25260	27615.9	27526.2	27487.8	27758.3	-0.00476321	0.0199188	-	-	7.9	10	-
905	Putative hydrolase RBBP9	RBBP9	17974	23409.8	21040.6	18278.2	17570.2	19554.5	-0.165148	0.79777	-	-	39.3	5	-
906	Signal transducing adapter molecule 2	STAM2	98499	87779	93328.8	91169.3	96041.8	94542.7	0.0122899	0.0739474	-	-	23.4	17	-
911	Short-chain dehydrogenase/reductase 3	DHRS3	15347	26567.2	20569.7	19931.3	17194.3	19614.9	-0.1064	0.247419	-	-	24.5	6	-
912	PRA1 family protein 3	ARL6IP5	69456	79103.6	80014	71229.9	68675.3	70749.2	-0.115035	0.886255	-	-	32.4	7	-
914	Dysferlin	DYSF	4659.3	2185.58	3070.17	3221.4	2675.38	2008.26	-0.284355	0.469935	-	-	0.5	6	-
915	E3 SUMO-protein ligase PIAS1	PIAS1	9302.7	9221.1	10978.8	8938.76	8090.79	8585.8	-0.200311	1.05204	-	-	3.4	4	-
916	E3 SUMO-protein ligase PIAS2	PIAS2	2803	3101.83	3313.99	2725.17	3148.14	3148.25	-0.0310877	0.0882474	-	-	5.9	3	-
917	Pre-mRNA-splicing factor SPF27	BCAS2	61694	72002.3	71278.2	70056.9	68983.8	67804.8	0.0165125	0.0842987	-	-	51.6	12	-
918	Dynactin subunit 3	DCTN3	93225	93531.6	98771.2	85563.8	88878.9	82451	-0.152628	1.60006	-	-	50.5	10	-
919	DnaJ homolog subfamily C member 8	DNAJC8	199330	192393	166867	213626	194485	217835	0.166692	1.21402	-	-	42.7	16	-
921	Cell cycle checkpoint protein RAD17	RAD17	19739	22002.8	24037.5	20940.2	21625.2	20880.9	-0.0476184	0.21968	-	-	16.4	9	-
922	ATP synthase subunit d, mitochondrial	ATP5H	251460	169627	237422	262479	293805	261976	0.332116	1.42912	-	-	64	14	-
923	DnaJ homolog subfamily B member 5	DNAJB5	4605.6	7292.12	6386.43	5941.41	5732.17	5952.74	-0.0270992	0.0588836	-	-	11.2	3	-
925	Flotillin-1	FLOT1	117160	111847	133396	128682	134123	124059	0.0975557	0.663513	-	-	45.9	18	-
926	Triple functional domain protein	TRIO	135130	161773	145407	145112	138269	142737	-0.0501375	0.307184	-	-	21.6	55	-
927	ATP synthase subunit g, mitochondrial	ATP5L	96947	92371.5	99224.6	94632.5	90758.1	87301	-0.0816601	0.720612	-	-	55.3	8	-
928	Multiple PDZ domain protein	MPDZ	142620	160685	161982	149194	146250	155570	-0.0430178	0.289982	-	-	23	41	-
930	Carboxypeptidase D	CPD	228720	227041	223873	240762	231522	243165	0.0738266	0.867399	-	-	36.2	45	-
931	Glutaredoxin-3	GLRX3	363570	310878	393497	322880	340381	323954	-0.106999	0.651381	-	-	45.7	15	-
932	Ribosomal L1 domain-containing protein 1	RSL1D1	316510	323501	293881	323204	335266	323156	0.0729098	0.724896	-	-	46.3	29	-
933	Wolframin	WFS1	30826	20875.2	23267.1	26760.5	28800.7	28457.3	0.183592	0.687818	-	-	12.2	9	-
934	ATP-dependent Clp protease ATP-binding subunit clpX-like, mitochondrial	CLPX	225400	205992	228737	203780	208272	202228	-0.102432	1.03216	-	-	39	26	-
935	Cyclin-dependent kinase-like 5	CDKL5	7938.2	5975.43	6483.71	8175.92	8843.23	7782.31	0.290493	1.30833	-	-	7.5	6	-
936	Nebulette	NEBL	50770	39568	37439.1	55930.7	53763.9	56065.1	0.388174	2.16668	-	-	28.1	10	-
937	SEC14-like protein 2	SEC14L2	24825	33754.9	24128.4	29885.3	25383.6	29348.7	0.0463362	0.131827	-	-	18.1	6	-
938	E3 ubiquitin-protein ligase RNF8	RNF8	6517.2	6847.69	6647.61	6023.05	6333.86	6869.72	-0.0596247	0.250045	-	-	12.1	4	-
939	Gamma-synuclein	SNCG	36168	36015.7	32633.9	35691.4	34451	33556	-0.0143397	0.0740408	-	-	70.9	12	-
940	Probable cytosolic iron-sulfur protein assembly protein CIAO1	CIAO1	25024	40301.9	27535.4	29005.1	25890.9	29020.2	-0.116545	0.308819	-	-	27.1	8	-
941	DNA fragmentation factor subunit beta	DFFB	9117.4	11979.8	12296.6	9825.47	9947.16	9371.79	-0.184068	0.746682	-	-	14.8	4	-
942	AN1-type zinc finger protein 5	ZFAND5	30454	25106.3	20286.7	22844.5	23022.4	24838.5	-0.082586	0.251989	-	-	25.4	6	-
945	Signal recognition particle subunit SRP72	SRP72	303470	266042	251467	278473	285387	282342	0.0481073	0.29629	-	-	43.1	30	-
947	Decapping and exoribonuclease protein	DXO	1556	1942.33	1910.32	1686.62	1545.16	1657.84	-0.139415	0.424597	-	-	14.4	5	+
948	N(G),N(G)-dimethylarginine dimethylaminohydrolase 1	DDAH1	6333.6	9699.64	6983.34	6778.09	6635.37	6821.42	-0.161249	0.482226	-	-	30.9	8	-
949	ATP-dependent DNA helicase Q4	RECQL4	13258	15654.4	12283.1	12846.9	14416	13846.9	0.00284642	0.00892132	-	-	10	9	-
950	ATP-dependent DNA helicase Q5	RECQL5	49579	63610.7	57584.4	60984.1	52991.1	57442.7	0.0105438	0.0376287	-	-	21.4	20	-
951	Unconventional prefoldin RPB5 interactor 1	URI1	110310	118081	117947	112911	111766	112689	-0.0371546	0.308729	-	-	12	22	-
952	Unconventional prefoldin RPB5 interactor 1	URI1	245.39	345.212	228.468	240.134	329.763	225.317	-0.0391097	0.0504887	-	-	2.5	16	+
953	Galactosylgalactosylxylosylprotein 3-beta-glucuronosyltransferase 3	B3GAT3	37834	35749.8	39322.8	38760.6	41198.5	39797.8	0.0856282	0.636012	-	-	37.3	9	-
954	Serine/threonine-protein kinase 17B	STK17B	1796.3	1514.73	1922.71	1847.98	1913.5	1768.88	0.0859247	0.240888	-	-	11.3	3	+
955	Metastasis-associated protein MTA2	MTA2	124920	125487	133840	125967	124516	127478	-0.0231412	0.178954	-	-	39.4	30	-
956	Ubiquitin carboxyl-terminal hydrolase 1	USP1	32956	34453.9	34692.1	35101.9	35384.7	33709.5	0.0293383	0.183883	-	-	18.5	14	-
958	Serine/threonine-protein kinase 10	STK10	145710	149453	135730	151088	141522	145613	0.0250049	0.17513	-	-	28.9	28	-
959	Glutamine--fructose-6-phosphate aminotransferase [isomerizing] 2	GFPT2	54531	67101.3	72394.6	64071.5	62705.7	61049.2	-0.0370156	0.142622	-	-	32	25	-
960	Tubulin polymerization-promoting protein	TPPP	4017.6	5685.39	5083.25	5189.62	4452.96	4531.61	-0.0496415	0.126554	-	-	17.4	4	-
961	Ubiquitin-like protein ATG12	ATG12	9724.3	9502.73	11212.2	8210.06	9972.44	8487.04	-0.192112	0.894276	-	-	16.4	3	-
962	Kelch repeat and BTB domain-containing protein 11	KBTBD11	8938.7	9471.87	7979.09	9499	9805.59	9235.88	0.11623	0.570879	-	-	14.4	6	-
963	E3 ubiquitin-protein ligase listerin	LTN1	83030	90876.9	84983.4	91185.5	90564.3	87892.5	0.0595867	0.491676	-	-	14.1	25	-
964	Mitochondrial import receptor subunit TOM70	TOMM70A	452300	284993	377355	369363	399487	383343	0.0725653	0.207315	-	-	62	31	-
966	Phospholipase DDHD2	DDHD2	34744	37486.7	33130.6	37633.2	36203	39564.5	0.107004	0.743512	-	-	8.6	12	-
968	TOX high mobility group box family member 4	TOX4	25156	29168	28109.6	26125.4	26410	26442.2	-0.0589917	0.332511	-	-	10.6	9	-
969	Protein-methionine sulfoxide oxidase MICAL2	MICAL2	42180	39808.2	43336	39429.1	41205.2	39501	-0.0604033	0.430968	-	-	17.5	16	-
970	Uncharacterized protein KIAA0754	KIAA0754	11349	13249.9	13933.4	12333.4	12987.6	13087.5	0.000264165	0.000895835	-	-	2.5	95	-
971	Protein transport protein Sec24D	SEC24D	64927	67772.3	68759.4	67344.3	68777.3	67437.4	0.0153221	0.105175	-	-	18.9	18	-
972	STAGA complex 65 subunit gamma	SUPT7L	14834	14749	14388.9	14211.3	14616.5	13910.4	-0.0412238	0.222554	-	-	16.2	6	-
973	F-BAR and double SH3 domains protein 2	FCHSD2	20835	18097.1	20729.8	17005	19686.2	17856.7	-0.128955	0.696181	-	-	9.9	7	-
974	E3 UFM1-protein ligase 1	UFL1	130260	111077	129668	126686	131629	127856	0.0614954	0.392195	-	-	38.3	28	-
976	PHD finger protein 14	PHF14	21148	16736.1	16103.2	19099.7	23660.3	23880.5	0.30701	1.34589	-	-	4.3	9	-
978	SAM and SH3 domain-containing protein 1	SASH1	13793	20362.4	17379.6	17175.2	16493.2	15450.6	-0.0524612	0.148599	-	-	5.9	8	-
979	FERM, RhoGEF and pleckstrin domain-containing protein 2	FARP2	23097	21208.4	25875.8	21000	22134.2	21991.3	-0.10345	0.558953	-	-	17.2	9	-
980	UBX domain-containing protein 7	UBXN7	25081	33592.2	30239	29054.7	25523.5	26633.5	-0.122429	0.516262	-	-	34.4	14	-
981	SUN domain-containing protein 1	SUN1	16707	21685.3	19266.4	19591	18424.7	20645.5	0.0314663	0.110674	-	-	17	10	-
982	Proline synthase co-transcribed bacterial homolog protein	PROSC	43653	49576.5	49027.3	45481.3	43940.6	45386.7	-0.0754071	0.510599	-	-	39.3	10	-
983	Erlin-2	ERLIN2	82132	50839.9	78767.5	67443.6	73863.8	76316.6	0.0696802	0.165414	-	-	35.4	14	-
984	Pre-mRNA-processing factor 6	PRPF6	337220	296898	282417	343392	344519	339674	0.169034	1.4859	-	-	40.4	38	-
985	Dickkopf-related protein 1	DKK1	10059	9989.24	7607.42	9337.34	8933.4	10040.5	0.0439277	0.131284	-	-	20.7	5	-
986	Pre-mRNA cleavage complex 2 protein Pcf11	PCF11	155320	170671	161682	163638	156160	159869	-0.0230674	0.169811	-	-	25.3	33	-
987	Protein furry homolog-like	FRYL	84078	89840.2	92081.3	84866.9	90631.7	85441.5	-0.027281	0.182125	-	-	7	21	-
988	Nuclear factor of activated T-cells 5	NFAT5	18861	16982.9	16057.7	18268.1	16076.1	18736.8	0.0324532	0.12772	-	-	4.1	6	-
989	Endonuclease domain-containing 1 protein	ENDOD1	13040	12251.3	13720.7	12933	13355	13812.1	0.0407125	0.193259	-	-	24.8	11	-
990	D-glucuronyl C5-epimerase	GLCE	44139	41559.6	52196.7	45659.6	46183	49392.4	0.0404583	0.1755	-	-	19.3	10	-
991	Glutaminase kidney isoform, mitochondrial	GLS	6831.6	7522.47	8161.47	6383.76	7112.08	7688.15	-0.0883149	0.334754	-	-	4	18	-
992	Glutaminase kidney isoform, mitochondrial	GLS	174910	120370	153483	149629	159766	154424	0.0640289	0.218426	-	-	7	20	-
993	HAUS augmin-like complex subunit 5	HAUS5	26152	26705.2	26735	28393.3	28238.7	27132	0.0734809	0.540325	-	-	19.1	12	-
995	F-box only protein 21	FBXO21	8370.3	9054.7	10096.5	8865.93	7523.49	7381.74	-0.212031	0.991335	-	-	9.5	5	-
996	Lysine-specific demethylase 4B	KDM4B	1059.2	1597.2	1323.02	1089.81	1097.78	1370.67	-0.149603	0.327499	-	-	4.1	3	+
997	Protein SOGA1;N-terminal form;C-terminal 80 kDa form	SOGA1	86787	96563.3	84383.4	89866.7	89628.9	91591.2	0.0203486	0.120778	-	-	18.1	30	-
998	Ubiquitin carboxyl-terminal hydrolase 19	USP19	46478	48584.6	40735.6	48734.8	50311.3	50565.3	0.143549	1.00946	-	-	28.1	26	-
999	WD repeat-containing protein 47	WDR47	14456	12515	11855.6	13877.1	14690.7	14765.9	0.162993	0.886996	-	-	8.4	6	-
1001	AP-2 complex subunit alpha-2	AP2A2	91927	95874.4	99954.7	98658.9	97221.6	94686	0.0146559	0.0992845	-	-	22.8	29	-
1002	Protein transport protein Sec31A	SEC31A	262030	246934	249050	236872	250895	242132	-0.0544366	0.536806	-	-	10.2	36	-
1003	Protein transport protein Sec31A	SEC31A	2943.2	4054.98	3471.07	3713.38	2922.29	3204.23	-0.0842156	0.217101	-	-	1.1	24	-
1004	Calsyntenin-1;Soluble Alc-alpha;CTF1-alpha	CLSTN1	6715.6	7851.45	7048.51	6558.89	6501.3	6763.7	-0.121934	0.586792	-	-	3.8	3	-
1005	Centrosomal protein of 152 kDa	CEP152	4244.4	5107.21	5445.21	4632.31	3985.69	3782.36	-0.252412	0.987518	-	-	2.5	3	-
1006	Protein HEXIM1	HEXIM1	85097	68390.5	89681.2	74483.4	79737.4	76046.4	-0.0695518	0.302105	-	-	28.4	11	-
1007	Tight junction protein ZO-3	TJP3	2899	2536.21	1748.08	2653.15	2671.51	3124.82	0.261709	0.660087	-	-	5.2	3	+
1009	G2/mitotic-specific cyclin-B2	CCNB2	31589	35846.3	34657	34693.7	31439.2	33919.3	-0.0283495	0.142548	-	-	21.9	8	-
1011	E3 ubiquitin-protein ligase UBR5	UBR5	256350	264673	287189	250699	258842	252990	-0.0824066	0.786914	-	-	25.7	65	-
1012	Arf-GAP domain and FG repeat-containing protein 2	AGFG2	16645	15445.7	12342	17751.5	17403.3	18372.5	0.279658	1.39428	-	-	17	9	-
1013	Serine protease 23	PRSS23	16227	14464	17882.5	13697.8	15600.8	14929.7	-0.131889	0.637878	-	-	22.2	7	-
1014	Splicing factor, arginine/serine-rich 15	SCAF4	42574	44189.7	42330.1	44293.2	44736.9	46243.3	0.0674772	0.545059	-	-	15.9	15	-
1015	NADH dehydrogenase [ubiquinone] 1 beta subcomplex subunit 6	NDUFB6	81519	72538.6	83923.8	84696.7	83030.6	86420.9	0.0974543	0.73641	-	-	45.3	7	-
1016	Mitofusin-2	MFN2	60534	77465.4	72528.8	71527.7	69305.7	72646.6	0.027506	0.114708	-	-	18.2	21	-
1017	Mitofusin-2	MFN2	594.12	631.776	2662.35	223.238	1643.42	1023.02	-0.470937	0.247412	-	-	2.8	10	+
1019	Snurportin-1	SNUPN	34382	32591.3	32905.5	33174.3	34984.4	38982.2	0.0983743	0.621759	-	-	21.7	10	-
1020	Ubiquitin conjugation factor E4 B	UBE4B	69930	80443.3	74313.4	74220	74595.3	72676.3	-0.0183757	0.105777	-	-	23.9	23	-
1021	Zinc finger protein-like 1	ZFPL1	14282	17587.7	17215.4	16669.7	14093.2	15877.4	-0.0710873	0.273558	-	-	23.9	6	-
1022	Elongator complex protein 1	IKBKAP	126810	136842	142102	127892	131721	123803	-0.0805454	0.682732	-	-	29.1	34	-
1024	Gamma-aminobutyric acid receptor-associated protein	GABARAP	18212	15269.6	12242.9	17649.2	15277.2	18652.9	0.18763	0.625788	-	-	15.4	6	-
1025	NADH dehydrogenase [ubiquinone] 1 alpha subcomplex subunit 3	NDUFA3	26554	15617.4	27898.9	20034.6	24740.6	21047.7	-0.0497494	0.088795	-	-	50	4	-
1026	NADH dehydrogenase [ubiquinone] 1 beta subcomplex subunit 4	NDUFB4	34096	16924.6	32843.5	26151.7	29227.2	26251.8	0.0274334	0.0405694	-	-	44.2	6	-
1028	Sciellin	SCEL	1360	1597.42	1457.48	1682.57	1482.38	1670.63	0.132053	0.407903	-	-	1.7	7	+
1029	Sciellin	SCEL	11490	13040.1	11125.5	12763.9	11612.3	12691.5	0.0581257	0.252033	-	-	1.6	7	-
1030	NADH dehydrogenase [ubiquinone] 1 alpha subcomplex subunit 7	NDUFA7	48911	34425.8	59611.6	45524.9	52702.1	47275	0.0587826	0.128152	-	-	64.6	7	-
1031	Reticulon-3	RTN3	31053	28414	31984.3	33674.7	32298.8	31275.8	0.0898295	0.594834	-	-	16.5	12	-
1032	LETM1 and EF-hand domain-containing protein 1, mitochondrial	LETM1	313000	305852	336253	302966	318066	300098	-0.0515415	0.452645	-	-	43	35	-
1034	Starch-binding domain-containing protein 1	STBD1	15166	16559.9	15352.4	15902.9	16167.9	16128.1	0.035002	0.179856	-	-	22.1	6	-
1035	Zinc finger Ran-binding domain-containing protein 2	ZRANB2	117440	80575.7	89191.7	85079.6	100441	93868.3	-0.024461	0.0674284	-	-	37.8	15	-
1036	Sorting nexin-4	SNX4	49657	59788	55625.3	52628.5	51209.7	50182.5	-0.0960495	0.606449	-	-	42.4	20	-
1037	ZW10 interactor	ZWINT	18098	19232.6	18838.8	19869.5	20147.1	18557.7	0.0600201	0.350102	-	-	34.3	7	-
1038	Luc7-like protein 3	LUC7L3	131060	131187	118050	133828	135193	129576	0.0693157	0.569433	-	-	37.7	17	-
1039	Kinesin-like protein KIF20A	KIF20A	45959	41339.7	40382.4	44256.7	45018.4	45758.2	0.0829467	0.577513	-	-	19.1	14	-
1040	Chromosome-associated kinesin KIF4A	KIF4A	225360	239877	219225	220260	207732	205022	-0.112407	1.1514	-	-	36.7	44	-
1041	Methyl-CpG-binding domain protein 4	MBD4	5016.1	4564.38	5529.17	5282.2	5864.64	4661.69	0.0633289	0.19686	-	-	8.7	5	-
1042	Myotubularin-related protein 5	SBF1	18985	26477.4	24546.7	23213.2	23331.7	22985	0.00425951	0.0121399	-	-	9.6	14	-
1043	Golgi SNAP receptor complex member 1	GOSR1	73628	56320.9	70068.9	65488.6	70787.1	65629	0.0221217	0.0808996	-	-	50.8	12	-
1044	Histone acetyltransferase KAT7	KAT7	34223	34514.5	31711.7	39082.7	37221.8	37467.5	0.180378	1.59639	-	-	20.2	10	-
1045	Arginyl-tRNA--protein transferase 1	ATE1	43732	40869.6	38997.5	38223.7	40568.1	38950.4	-0.0688815	0.465859	-	-	3.9	13	-
1046	Arginyl-tRNA--protein transferase 1	ATE1	2011.7	2260.31	2640.87	2079.53	1955.22	1724.77	-0.25865	0.881385	-	-	2.3	12	+
1047	Tankyrase-1	TNKS	32863	40194.1	36293.8	35826.1	34451	35080.9	-0.048977	0.242661	-	-	7.5	13	-
1048	Cyclin-D1-binding protein 1	CCNDBP1	33039	36750.7	30787.4	35255.9	34783.9	34444.3	0.0587558	0.322311	-	-	16.4	7	-
1049	Vesicle-associated membrane protein-associated protein B/C	VAPB	141430	135675	130040	151625	147404	144477	0.123974	1.3453	-	-	52.3	15	-
1051	Myelin protein zero-like protein 1	MPZL1	50100	47265.1	43495	47276.2	49199	51770.9	0.0751495	0.476514	-	-	13.4	6	-
1053	NADH dehydrogenase [ubiquinone] 1 subunit C2;NADH dehydrogenase [ubiquinone] 1 subunit C2, isoform 2	NDUFC2;NDUFC2-KCTD14	47331	27356	46693.3	39152.6	44290.3	37786.8	0.0387076	0.072124	-	-	42	7	-
1054	NADH dehydrogenase [ubiquinone] 1 alpha subcomplex subunit 10, mitochondrial	NDUFA10	197660	99624.2	172598	140422	174505	152060	0.0442235	0.0721403	-	-	40.6	16	-
1055	Peptidyl-prolyl cis-trans isomerase FKBP9	FKBP9	93612	109864	81236.7	105233	81992.4	92634.1	-0.0213079	0.0625552	-	-	25.1	16	-
1057	6-phosphogluconolactonase	PGLS	65626	87472.7	79353	70347.6	65387.1	67662.6	-0.183173	0.987138	-	-	49.6	11	-
1058	Bifunctional 3-phosphoadenosine 5-phosphosulfate synthase 2;Sulfate adenylyltransferase;Adenylyl-sulfate kinase	PAPSS2	227080	243086	237959	231068	223187	228878	-0.0514075	0.510855	-	-	41	28	-
1059	Structural maintenance of chromosomes protein 2	SMC2	593940	580735	567035	581166	563155	585961	-0.00944961	0.0827406	-	-	50.3	70	-
1060	Ubiquitin-like modifier-activating enzyme ATG7	ATG7	77325	77743.7	87760.4	74682.9	74330.7	72333.5	-0.131277	1.10993	-	-	40.7	23	-
1061	Transforming acidic coiled-coil-containing protein 2	TACC2	192610	178794	183390	186611	185174	185342	0.00673501	0.0494806	-	-	10.6	31	-
1062	Tripartite motif-containing protein 16	TRIM16	205290	215697	221518	195343	205525	206875	-0.0800071	0.812237	-	-	30.7	28	-
1063	Phenylalanine--tRNA ligase, mitochondrial	FARS2	28711	32582.4	33237	29266.4	31271.5	31412.9	-0.0376765	0.189007	-	-	14.4	6	-
1064	Zinc finger and BTB domain-containing protein 7A	ZBTB7A	5503.7	5196.75	4723.24	5288.78	5270.29	5085.8	0.023168	0.0795738	-	-	7.4	3	-
1065	Acyl-protein thioesterase 2	LYPLA2	57512	71913.7	63922.2	61316.4	58910.2	58574.6	-0.107127	0.627454	-	-	40.3	8	-
1066	Importin-7	IPO7	183070	169661	181304	168247	182924	175896	-0.0189731	0.131718	-	-	31	29	-
1067	E3 ubiquitin-protein ligase ARIH2	ARIH2	57410	48320.9	57043.2	48433	55865.5	53356.1	-0.0441342	0.200724	-	-	30.8	13	-
1068	Tumor necrosis factor alpha-induced protein 8	TNFAIP8	39384	42930.7	38280.8	39257.9	38581.9	37162.5	-0.0671619	0.447211	-	-	24.5	5	-
1069	Pre-mRNA-splicing factor SLU7	SLU7	66154	55147.3	56778.8	64185	65533.8	68241.8	0.156886	1.10147	-	-	30.7	16	-
1070	Phosphoacetylglucosamine mutase	PGM3	121250	113941	121510	109588	118744	124602	-0.0166908	0.0984867	-	-	29	16	-
1071	Beta-1,3-galactosyl-O-glycosyl-glycoprotein beta-1,6-N-acetylglucosaminyltransferase 3	GCNT3	30196	26239.6	30095.5	29230	29700.7	29483.8	0.0340736	0.173898	-	-	24.7	11	-
1072	Adenylyltransferase and sulfurtransferase MOCS3;Molybdopterin-synthase adenylyltransferase;Molybdopterin-synthase sulfurtransferase	MOCS3	27395	35257.2	29934.4	31522.2	29162.3	32603.2	0.0172829	0.0614063	-	-	39.3	15	-
1075	CD2 antigen cytoplasmic tail-binding protein 2	CD2BP2	43310	40558.8	48531.6	41989.8	44164.7	43656.1	-0.0248402	0.12011	-	-	25.5	9	-
1078	Supervillin	SVIL	27525	27231.4	31124.1	26732.1	27546	29052.9	-0.0416494	0.212594	-	-	11.7	16	-
1079	BAG family molecular chaperone regulator 4	BAG4	4886.4	2983.45	5182.59	3793.61	5875.01	4473.38	0.133366	0.229911	-	-	15	5	-
1080	Activator of 90 kDa heat shock protein ATPase homolog 1	AHSA1	268780	232988	245518	238554	265777	257626	0.0291006	0.171545	-	-	66	22	-
1081	Poly(A)-specific ribonuclease PARN	PARN	293730	291602	301564	288542	281772	293159	-0.0386547	0.400826	-	-	43.6	29	-
1083	Proteasome assembly chaperone 1	PSMG1	32113	39359.4	38161	36178.6	37833.6	36248.6	0.0135892	0.0556011	-	-	28.1	9	-
1084	Formin-like protein 1	FMNL1	113570	115927	116749	120315	116747	124858	0.0634257	0.611588	-	-	19.7	25	-
1085	Sphingosine-1-phosphate lyase 1	SGPL1	96968	80436.5	91687.8	92782.9	98451.9	92769.2	0.0816113	0.506512	-	-	27.3	16	-
1087	Ribosome biogenesis protein NSA2 homolog	NSA2	57172	45869.3	50157.1	55615.6	65002.9	59744.3	0.238502	1.46791	-	-	26.9	7	-
1088	GDH/6PGL endoplasmic bifunctional protein;Glucose 1-dehydrogenase;6-phosphogluconolactonase	H6PD	49979	49653.9	55152.3	44847.2	47908	48535.8	-0.130772	1.03687	-	-	18.7	14	-
1089	Protein transport protein Sec24A	SEC24A	54238	60271.6	60542.1	53032.7	56443.6	56795.9	-0.0730805	0.50952	-	-	18.7	17	-
1090	Protein transport protein Sec24B	SEC24B	79904	87738.6	85013.4	80156.8	80496.6	84121.2	-0.0449821	0.335911	-	-	18.7	19	-
1092	NAD kinase	NADK	9168.1	11973.1	11997.1	9754.57	9830.02	11511.5	-0.0848955	0.273003	-	-	9.6	6	-
1093	Tyrosyl-DNA phosphodiesterase 2	TDP2	23897	25791.9	23568.7	24453	25306.9	24899.9	0.028355	0.155577	-	-	21.7	7	-
1097	Persulfide dioxygenase ETHE1, mitochondrial	ETHE1	23946	28000	23238.2	25101.3	22549.6	29371.2	0.0311853	0.100836	-	-	33.9	8	-
1098	Long-chain-fatty-acid--CoA ligase 3	ACSL3	219210	218412	230668	215540	220011	226432	-0.0135258	0.105977	-	-	46.2	32	-
1099	DNA-directed RNA polymerase I subunit RPA1	POLR1A	237740	233290	249009	228141	233915	226494	-0.0641099	0.683387	-	-	37.4	57	-
1100	Pericentrin	PCNT	55184	68345.6	68407.3	72147.6	63192.8	71040.9	0.10937	0.536138	-	-	7.7	22	-
1101	YEATS domain-containing protein 4	YEATS4	54942	53318.4	56542.4	51755.4	53371.2	52508.7	-0.0638493	0.532834	-	-	26	6	-
1103	Zinc finger and BTB domain-containing protein 11	ZBTB11	51269	44853.9	43621	45889.5	54417	46260.7	0.0678893	0.316284	-	-	10.3	11	-
1104	CCR4-NOT transcription complex subunit 4	CNOT4	25348	28157.1	28316.1	27173.7	24521.5	24186.5	-0.108842	0.664437	-	-	20.2	10	-
1105	STAM-binding protein	STAMBP	50935	58418	49622.1	52865.6	49779.6	48939	-0.0657282	0.376888	-	-	35.4	15	-
1106	Cleavage and polyadenylation specificity factor subunit 4	CPSF4	28406	25925.4	32459.4	29005.1	29896.2	28491.1	0.0158611	0.0627755	-	-	36.1	7	-
1107	N-acetylserotonin O-methyltransferase-like protein	ASMTL	106310	128886	112473	116669	108522	120702	-0.00403341	0.0173586	-	-	31.9	19	-
1108	Phosphatidate cytidylyltransferase 2	CDS2	25098	19246	18848.1	30016	27220.7	29256.6	0.464214	2.45379	-	-	10.3	4	-
1110	FGFR1 oncogene partner	FGFR1OP	37535	38235.1	37931.7	33822.6	35559.2	34613.2	-0.129004	1.19115	-	-	29.6	9	-
1111	Protein phosphatase 1 regulatory subunit 3D	PPP1R3D	2749.5	2792.37	3426.87	3036.34	2859.77	2611.36	-0.0715052	0.207443	-	-	14	3	+
1112	Bromodomain-containing protein 1	BRD1	9477.7	10553.3	9657.46	10956.8	10931.4	11080.6	0.152776	0.945002	-	-	4.4	5	-
1113	Ribonuclease P protein subunit p29	POP4	14081	15402	16447.1	13575.2	16411.5	13124.4	-0.0955895	0.387641	-	-	36.4	7	-
1114	E3 ubiquitin-protein ligase HERC2	HERC2	138840	144449	143837	142296	143688	145234	0.0139298	0.111697	-	-	12.3	50	-
1115	Ras-related protein Rab-3D	RAB3D	21365	17153.4	16342.8	18767.5	21459.2	18839.2	0.113722	0.45246	-	-	21.5	6	-
1116	Synaptosomal-associated protein 29	SNAP29	38801	42174.5	43576.6	45621.1	44677.1	48254.4	0.154626	1.25369	-	-	57.8	13	-
1117	Serine/threonine-protein kinase OSR1	OXSR1	112500	114592	104780	119778	116056	116885	0.0888294	0.852163	-	-	29	19	-
1118	Geranylgeranyl pyrophosphate synthase	GGPS1	56130	50727.7	56743.7	46912.6	53483.2	48171.5	-0.139588	0.993255	-	-	23.3	7	-
1119	Heat shock 70 kDa protein 4L	HSPA4L	244800	244376	245085	241248	236544	240453	-0.0318677	0.329507	-	-	54	49	-
1120	Polypyrimidine tract-binding protein 3	PTBP3	43436	40424.2	42937.3	42959.1	45881.3	45173.9	0.0800065	0.615597	-	-	12.9	9	-
1121	TBC1 domain family member 8	TBC1D8	8897.2	14368.6	10324.3	10434.1	9434.8	9811.24	-0.150167	0.412404	-	-	9.9	9	-
1122	MLN64 N-terminal domain homolog	STARD3NL	22332	21543.9	21288.5	22336	21943.7	22984	0.0457828	0.280095	-	-	17.6	4	-
1123	U6 snRNA-associated Sm-like protein LSm8	LSM8	26109	28031.4	29187.7	25385.9	28344.8	28498.2	-0.0196557	0.0907154	-	-	54.2	5	-
1124	AP-2 complex subunit alpha-1	AP2A1	222600	200505	229005	213697	217491	215349	-0.0100932	0.0619909	-	-	35.4	37	-
1125	Protein Wiz	WIZ	26699	28596.9	25328.4	27592.1	26134.5	26570.1	-0.00446474	0.020815	-	-	19.2	13	-
1126	Probable ATP-dependent RNA helicase DDX58	DDX58	13831	15860.9	15550.7	13586.4	13494.1	13362.8	-0.159216	1.01303	-	-	11.4	9	-
1127	Double-stranded RNA-binding protein Staufen homolog 1	STAU1	11272	22368.6	15444.3	17177.2	14202.8	16214.1	0.00753964	0.0118418	-	-	2	31	-
1128	Double-stranded RNA-binding protein Staufen homolog 1	STAU1	152680	165543	163180	157530	154314	155611	-0.041578	0.360088	-	-	2.4	31	-
1129	Tetratricopeptide repeat protein 4	TTC4	105030	84991.9	105410	93409.9	98443.5	95871.1	-0.0313404	0.138659	-	-	44.2	17	-
1130	Serum deprivation-response protein	SDPR	111120	83515.3	94898.5	94642.6	104781	96782	0.0413513	0.161703	-	-	41.2	15	-
1131	BAG family molecular chaperone regulator 2	BAG2	87719	86354.1	88968.7	84567.1	83957.6	84887.8	-0.0537125	0.509606	-	-	52.6	12	-
1132	BAG family molecular chaperone regulator 3	BAG3	140640	138895	126456	140087	151887	150730	0.12555	1.1326	-	-	57.4	29	-
1133	Mitogen-activated protein kinase kinase kinase kinase 4	MAP4K4	1237.3	1992.26	1654.62	2059.07	1493.93	1665.21	0.109569	0.209581	-	-	0	30	+
1134	Mitogen-activated protein kinase kinase kinase kinase 4	MAP4K4	110150	116230	114601	114450	116890	114122	0.0191266	0.14902	-	-	0	31	-
1135	Mitogen-activated protein kinase kinase kinase kinase 4	MAP4K4	2996.8	1857.06	1252.17	2511.04	2631.06	2639.41	0.44109	0.823654	-	-	0	31	+
1136	Malonyl-CoA decarboxylase, mitochondrial	MLYCD	29580	37699.9	33705.9	30620.7	32278.5	32282.8	-0.0787769	0.372734	-	-	22.2	9	-
1137	Quinone oxidoreductase-like protein 1	CRYZL1	51906	68000	55369.2	58369.8	51348.7	56657.7	-0.0675663	0.272443	-	-	33.8	12	-
1138	Apoptosis-inducing factor 1, mitochondrial	AIFM1	279030	282188	270810	288329	274853	298778	0.0503644	0.479862	-	-	44.8	26	-
1140	Echinoderm microtubule-associated protein-like 2	EML2	60040	66990.2	61036.7	61699.3	56102.3	60281.6	-0.0781733	0.544887	-	-	24.2	14	-
1141	Serine/threonine-protein kinase LATS1	LATS1	21701	22272.1	25927.4	22615.6	23568.5	23387.3	-0.00252736	0.00994641	-	-	5.8	7	-
1144	Tetraspanin-15	TSPAN15	49095	34376.5	46757.3	38894.3	41378	39989.2	-0.098053	0.339494	-	-	18.7	7	-
1145	3(2),5-bisphosphate nucleotidase 1	BPNT1	50790	43970.9	44720.8	45117.7	48020.9	45822.7	-0.00287336	0.013265	-	-	43.4	11	-
1146	Fatty acid desaturase 2	FADS2	51038	43388.5	56262.5	53493.6	53276.8	51559	0.079346	0.376834	-	-	21.8	10	-
1147	N(G),N(G)-dimethylarginine dimethylaminohydrolase 2	DDAH2	58512	63793.6	54214.6	61554.4	60784.3	61602.9	0.0625781	0.399479	-	-	50.2	13	-
1148	Abhydrolase domain-containing protein 16A	ABHD16A	28095	33736.9	31075.5	31413.8	29003.8	30340.4	-0.0305123	0.139707	-	-	18.1	9	-
1149	Uncharacterized protein C6orf47	C6orf47	19350	13945.6	12810.9	21271.4	21408.6	22216.5	0.516409	2.18814	+	-	22.8	4	-
1150	Thioredoxin domain-containing protein 12	TXNDC12	64215	79503	84345.2	69517	68467.2	66622.8	-0.147144	0.775729	-	-	56.4	10	-
1151	Probable tRNA pseudouridine synthase 2	TRUB2	20154	19307.7	18270.8	20844	18995.2	20767.3	0.0699288	0.393517	-	-	31.1	10	-
1152	Protein SGT1	ECD	42333	45830	49583.9	42810.2	45390	42292.9	-0.0757334	0.465801	-	-	25.6	14	-
1153	Pre-mRNA-splicing factor SYF2	SYF2	13854	14766.9	16694.9	15692.2	15677.5	15837.5	0.063335	0.298097	-	-	26.7	6	-
1154	T-box transcription factor TBX18	TBX18	6050.8	6159.78	6275.42	5202.79	5352.12	5497.52	-0.203847	1.20273	-	-	4.8	3	-
1155	Methyl-CpG-binding domain protein 3	MBD3	71632	75049.7	76728.9	70297	70557.1	74398.7	-0.0535632	0.425647	-	-	39.2	12	-
1156	DNA topoisomerase 3-beta-1	TOP3B	24097	29955.7	29570.9	26319.8	26131.1	24414.8	-0.115396	0.571684	-	-	19.5	12	-
1157	Diphosphoinositol polyphosphate phosphohydrolase 1	NUDT3	13302	15763.3	14856.7	13285.5	13920.5	15081.2	-0.0531711	0.225964	-	-	45.9	7	-
1158	Anterior gradient protein 2 homolog	AGR2	128300	125969	117244	116112	107081	117284	-0.125963	1.15316	-	-	50.9	9	-
1159	Securin;Securin-2	PTTG1;PTTG2	17553	23725.1	21992.8	21337.3	18641.2	21596.3	-0.0308362	0.0936106	-	-	29.2	6	-
1160	B-cell lymphoma/leukemia 10	BCL10	54308	66312.5	65148	56268	58095.3	55002.8	-0.127975	0.785026	-	-	29.6	9	-
1161	NADH dehydrogenase [ubiquinone] 1 beta subcomplex subunit 10	NDUFB10	113500	59023.9	90343.2	88131.5	101283	92828.5	0.151072	0.325809	-	-	56.4	13	-
1163	Cleft lip and palate transmembrane protein 1	CLPTM1	82629	80736.1	88375.9	85582	83550.6	84779.3	0.0133847	0.0872788	-	-	25.1	13	-
1164	Zinc finger BED domain-containing protein 1	ZBED1	43839	50358.5	52159.5	45309.1	47118.4	45952.7	-0.0770465	0.460822	-	-	18.7	11	-
1165	Molybdopterin synthase catalytic subunit	MOCS2	14004	14213.8	15334.8	12826.7	13693.8	12963.7	-0.140932	0.913853	-	-	33	8	-
1166	Mitochondrial import receptor subunit TOM40 homolog	TOMM40	96021	77935.5	97704.4	97396.8	98569.9	99933.1	0.130643	0.769695	-	-	40.2	10	-
1167	Peroxisomal membrane protein 11B	PEX11B	16077	13951.2	13331.4	16514.7	17580.3	17347	0.250729	1.58051	-	-	23.6	6	-
1168	Serine/threonine-protein kinase PAK 4	PAK4	97804	110216	104046	103227	95856.4	105546	-0.034297	0.212987	-	-	45	23	-
1169	Serine/threonine-protein kinase Chk2	CHEK2	17599	19295.4	19870.5	19142.3	18547.7	18717.4	-0.00733385	0.0326286	-	-	21.9	8	-
1170	Amyloid beta A4 precursor protein-binding family A member 3	APBA3	3756.5	12600.3	6561.79	9335.42	5674.62	8162.2	0.159111	0.159846	-	-	7.1	3	-
1171	Actin-like protein 6A	ACTL6A	162080	163882	150674	147178	145651	148754	-0.10926	1.17851	-	-	37.8	14	-
1172	Histone-lysine N-methyltransferase NSD2	WHSC1	61441	59909.2	60791	59982.4	64424.8	58000.4	0.000794209	0.00439272	-	-	17.7	20	-
1173	Molybdopterin synthase sulfur carrier subunit	MOCS2	5879.5	8979.75	6612.6	6272.74	5232.96	6232.75	-0.256999	0.802844	-	-	30.7	3	-
1175	Cytochrome b5	CYB5A	51042	24309.7	44736.3	36673.9	41880.2	41533.6	0.0668794	0.104701	-	-	67.3	5	-
1176	L-lactate dehydrogenase A chain	LDHA	1349500	1.48286e+06	1.46388e+06	1.33058e+06	1.31865e+06	1.38889e+06	-0.0885214	0.983164	-	-	44.9	27	-
1177	Retinal dehydrogenase 1	ALDH1A1	3476400	3.57824e+06	3.80082e+06	3.27043e+06	3.29527e+06	3.31006e+06	-0.135473	1.91455	-	-	72.1	49	-
1178	Glutamate dehydrogenase 1, mitochondrial	GLUD1	353700	355815	353572	349510	344721	350727	-0.0248494	0.258189	-	-	22.9	28	-
1179	Dihydrofolate reductase	DHFR	135380	135013	129141	128449	125283	128081	-0.065204	0.669379	-	-	75.4	15	-
1180	NADH-cytochrome b5 reductase 3;NADH-cytochrome b5 reductase 3 membrane-bound form;NADH-cytochrome b5 reductase 3 soluble form	CYB5R3	68823	60727.1	77486.9	68068.5	68444.4	68005.4	-0.0105378	0.0428497	-	-	56.5	15	-
1182	Cytochrome c oxidase subunit 2	MT-CO2	43379	34827.5	36997.1	48690.3	44542.3	49974.7	0.318457	2.07903	-	-	35.2	7	-
1185	Purine nucleoside phosphorylase	PNP	193600	182575	207019	167244	182890	168394	-0.168854	1.57116	-	-	73	19	-
1186	Hypoxanthine-guanine phosphoribosyltransferase	HPRT1	82068	91129.4	74217.3	85711.7	76289.9	82278.1	-0.0150002	0.064253	-	-	52.3	11	-
1187	Aspartate aminotransferase, mitochondrial	GOT2	421920	380399	446950	378267	399951	394059	-0.0889862	0.708649	-	-	64.2	31	-
1188	Tyrosine-protein kinase ABL1	ABL1	18064	22256.4	20370.4	19762.2	18754.2	20072.4	-0.0462155	0.199324	-	-	12.9	11	-
1189	Epidermal growth factor receptor	EGFR	360410	297919	338886	332553	336976	329286	0.00673822	0.0341208	-	-	35.8	41	-
1190	Phosphoglycerate kinase 1	PGK1	1116500	1.28505e+06	1.18319e+06	1.13741e+06	1.09331e+06	1.16189e+06	-0.077516	0.68136	-	-	78.2	43	-
1191	Adenylate kinase isoenzyme 1	AK1	107930	82760.2	104873	91758.8	96716	93817.1	-0.0566913	0.239218	-	-	37.1	10	-
1192	Urokinase-type plasminogen activator;Urokinase-type plasminogen activator long chain A;Urokinase-type plasminogen activator short chain A;Urokinase-type plasminogen activator chain B	PLAU	31909	30872.4	24453.7	34863.9	29315.6	40671.8	0.262366	1.02241	-	-	16.4	7	-
1193	Adenosine deaminase	ADA	55079	77427.3	36605.7	66134.9	43779.6	56715	0.0243293	0.0336671	-	-	41.6	17	-
1196	Carbonic anhydrase 2	CA2	19556	23311.1	22984.2	18882.9	18220.7	19897.4	-0.204676	1.27004	-	-	44.2	9	-
1197	Argininosuccinate synthase	ASS1	37289	39853	37490.8	37137.9	36763.4	38752.9	-0.0248369	0.150546	-	-	19.4	9	-
1198	2-5-oligoadenylate synthase 1	OAS1	9917.2	11431.1	11619.1	10542.5	10135.9	10398	-0.081825	0.38634	-	-	14.7	5	-
1200	Metalloproteinase inhibitor 1	TIMP1	4718	4832.99	4843.76	4942.46	4469.23	4531.82	-0.047291	0.181352	-	-	18.8	4	-
1201	Cystatin-C	CST3	17271	15730.7	20654.4	15759.1	16933.1	16324.6	-0.121769	0.535127	-	-	30.8	4	-
1203	GTPase NRas	NRAS	7595.2	6569.21	7576.85	6395.71	7246.83	7335.07	-0.0510463	0.185547	-	-	12.7	7	-
1204	GTPase HRas;GTPase HRas, N-terminally processed	HRAS	24248	16492.6	22703.3	21312.9	22504.1	21435.6	0.0597817	0.171647	-	-	11.1	8	-
1205	GTPase KRas;GTPase KRas, N-terminally processed	KRAS	760.99	577.885	800.067	578.735	695.484	685.427	-0.116954	0.237943	-	-	5.3	7	+
1206	GTPase KRas;GTPase KRas, N-terminally processed	KRAS	24415	16925.7	24447.5	20965.5	23140.4	20329.3	-0.0115607	0.0278401	-	-	6.4	7	-
1207	Low-density lipoprotein receptor	LDLR	41606	37208.4	40559	38799.1	39290.6	41300.2	0.00130425	0.00638767	-	-	27	16	-
1208	Transforming growth factor beta-1;Latency-associated peptide	TGFB1	11824	13070.4	13270.4	11591.9	11171.6	11490	-0.154304	0.96807	-	-	21.5	7	-
1210	HLA class I histocompatibility antigen, B-7 alpha chain	HLA-B	2787.2	1479.27	2542.86	2116	2483	1939.49	-0.0136863	0.019481	-	-	11.6	9	+
1211	Putative HLA class I histocompatibility antigen, alpha chain H	HLA-H	12889	7841.35	10245.3	9535.88	10995.5	10249.6	0.0178786	0.0370698	-	-	10.2	10	-
1213	Hemoglobin subunit zeta	HBZ	1719.5	2085.05	2322.07	2069.3	2286.14	1610.46	-0.0426495	0.0853733	-	-	66.9	9	+
1215	Hemoglobin subunit epsilon	HBE1	570.43	535.092	701.216	552.561	664.22	651.869	0.0535604	0.100937	-	-	70.1	12	+
1216	Myoglobin	MB	16808	11651.1	11458	15618.3	14925.8	15938.8	0.24254	0.875727	-	-	38.3	5	-
1219	Collagen alpha-1(IV) chain;Arresten;Collagen alpha-5(IV) chain	COL4A1;COL4A5	7050.3	9341.27	7703.46	8621.51	7305.06	8438.63	0.0223453	0.0618955	-	-	3	4	-
1221	Prelamin-A/C;Lamin-A/C	LMNA	682720	647911	687832	734289	727430	707912	0.104527	1.40157	-	-	65.7	55	-
1224	Fibrinogen alpha chain;Fibrinopeptide A;Fibrinogen alpha chain	FGA	5753.8	5033.61	4531.05	4916.23	5107.74	5696.16	0.0414245	0.124902	-	-	7.5	4	-
1226	Myelin basic protein	MBP	12088	13110.8	15271.8	18528.4	18956.4	19039.8	0.488744	2.99828	-	-	18.8	3	-
1227	Fibronectin;Anastellin;Ugl-Y1;Ugl-Y2;Ugl-Y3	FN1	135580	102899	111596	108444	106196	110652	-0.0963143	0.472923	-	-	15	32	-
1229	Transferrin receptor protein 1;Transferrin receptor protein 1, serum form	TFRC	551520	533218	583837	562690	555512	574345	0.0214573	0.180243	-	-	45.4	34	-
1230	Lactotransferrin;Lactoferricin-H;Kaliocin-1;Lactoferroxin-A;Lactoferroxin-B;Lactoferroxin-C	LTF	1457.9	2281.29	2047.57	1897.41	1578.28	2148.98	-0.0272053	0.047157	-	-	2.7	4	+
1231	Ferritin light chain	FTL	3402.6	2524.43	3130.99	2318.38	2636.87	2895.88	-0.201091	0.630235	-	-	37.1	5	+
1232	Ferritin heavy chain;Ferritin heavy chain, N-terminally processed	FTH1	4878.1	5381.32	4743.58	4253.37	3847.91	4376.67	-0.265915	1.34821	-	-	53.6	8	-
1239	Catalase	CAT	166030	156836	163541	147067	147396	140127	-0.162486	1.95461	-	-	52.8	29	-
1240	RAF proto-oncogene serine/threonine-protein kinase	RAF1	66238	65657.3	72384.2	66144	66352.9	61929.3	-0.0706326	0.522434	-	-	12	14	-
1241	Glucosylceramidase	GBA	41569	49929.9	50033.1	46630	44190.9	49507	-0.00855204	0.0336672	-	-	36.3	15	-
1242	Tissue alpha-L-fucosidase	FUCA1	2350.4	4436.24	3306.04	2885.11	2496.4	3149.38	-0.201269	0.405402	-	-	10.7	5	-
1243	Fructose-bisphosphate aldolase A	ALDOA	1750000	1.86693e+06	1.73393e+06	1.69169e+06	1.6762e+06	1.7694e+06	-0.0583858	0.641555	-	-	68.4	45	-
1244	Cystatin-B	CSTB	30562	20418.5	32810.5	23361.1	25721.5	18899.5	-0.283446	0.79456	-	-	55.1	5	-
1245	Annexin A1	ANXA1	1479400	1.7241e+06	1.53545e+06	1.49356e+06	1.45929e+06	1.52582e+06	-0.0786341	0.660921	-	-	83.2	41	-
1246	Apolipoprotein B-100;Apolipoprotein B-48	APOB	10451	13362.1	13147.5	11953.5	10881.7	11510.4	-0.0981006	0.384624	-	-	0.5	6	-
1247	Glucocorticoid receptor	NR3C1	132700	126104	104563	129877	129328	130896	0.109818	0.633141	-	-	33.7	23	-
1248	Major prion protein	PRNP	20709	7226.15	12112.8	14757.3	16962.6	13700.6	0.306645	0.442228	-	-	28.1	7	-
1249	Superoxide dismutase [Mn], mitochondrial	SOD2	72892	80003.4	79378.8	72429.2	68061	70066.6	-0.140817	1.31521	-	-	56.2	10	-
1250	Ornithine aminotransferase, mitochondrial;Ornithine aminotransferase, hepatic form;Ornithine aminotransferase, renal form	OAT	126520	142833	147059	132440	125342	127119	-0.110899	0.880092	-	-	18.9	21	-
1251	Ornithine aminotransferase, mitochondrial;Ornithine aminotransferase, hepatic form;Ornithine aminotransferase, renal form	OAT	3047.2	1630.18	1767.81	1736.86	2624.57	3350.48	0.266151	0.401771	-	-	4	15	+
1252	Thymidine kinase, cytosolic	TK1	58380	60975.1	51225.9	52669	52312.7	52602.9	-0.110436	0.755372	-	-	56	15	-
1256	Tubulin beta-4A chain	TUBB4A	6360.4	5127.41	6439.2	4519.16	5798.91	4804.97	-0.245955	0.930012	-	-	7.4	21	-
1257	Glyceraldehyde-3-phosphate dehydrogenase	GAPDH	3410300	3.81902e+06	3.52436e+06	3.44972e+06	3.15184e+06	3.71594e+06	-0.0613528	0.414855	-	-	74.3	32	-
1258	Argininosuccinate lyase	ASL	35155	38062.3	39052.2	35187	34095.4	35075.8	-0.104135	0.798682	-	-	25	11	-
1259	HLA class I histocompatibility antigen, A-3 alpha chain	HLA-A	10927	8588.62	10231.2	11280.9	11741.3	10788.9	0.191216	0.929178	-	-	4.4	8	-
1260	Receptor tyrosine-protein kinase erbB-2;Receptor tyrosine-protein kinase erbB-4;ERBB4 intracellular domain	ERBB2;ERBB4	4749.9	4829.4	5177.12	5122.97	4513.97	5037.39	-0.00927903	0.0298504	-	-	4.4	4	-
1261	Calpain small subunit 1	CAPNS1	117950	121436	122883	101586	105429	98558.7	-0.245875	2.89164	-	-	25.4	7	-
1262	Cellular tumor antigen p53	TP53	12004	14113.9	10088.5	12056.8	11476.6	11640.4	-0.0285504	0.0840545	-	-	11	4	-
1264	Heat shock protein beta-1	HSPB1	322610	360101	322879	329596	324344	330443	-0.0288551	0.215434	-	-	77.1	15	-
1265	Thymidylate synthase	TYMS	53431	52484.7	62736.6	51797.9	57625.9	55992.5	-0.0246791	0.110366	-	-	44.7	12	-
1266	Dolichyl-diphosphooligosaccharide--protein glycosyltransferase subunit 1	RPN1	276550	234502	247253	271970	262676	278965	0.104561	0.827317	-	-	52.9	31	-
1267	Dolichyl-diphosphooligosaccharide--protein glycosyltransferase subunit 2	RPN2	118890	108327	136050	123759	127011	127744	0.0655275	0.357072	-	-	1.1	17	-
1268	Dolichyl-diphosphooligosaccharide--protein glycosyltransferase subunit 2	RPN2	2201.1	1163.54	1445.6	1799.56	1700.39	1905.61	0.218453	0.435592	-	-	1.3	17	+
1269	Guanine nucleotide-binding protein G(i) subunit alpha-2	GNAI2	37979	35063.1	36183.3	33682.8	32764.8	32165.1	-0.146942	1.28222	-	-	29	14	-
1271	Anion exchange protein 2	SLC4A2	107700	86166.7	95085.5	103956	101208	106170	0.113384	0.704349	-	-	2.5	24	-
1272	Sodium/potassium-transporting ATPase subunit alpha-1	ATP1A1	452960	370861	409369	430685	438791	432693	0.0832811	0.578236	-	-	28.3	48	-
1273	Sodium/potassium-transporting ATPase subunit beta-1	ATP1B1	121990	101544	117265	115362	110064	118482	0.0168451	0.0816604	-	-	28.2	9	-
1275	Aldehyde dehydrogenase, mitochondrial	ALDH2	205310	200292	208640	195292	195480	194788	-0.0687895	0.805782	-	-	50.7	29	-
1278	Non-histone chromosomal protein HMG-14	HMGN1	25736	14802.8	9892.82	28155.3	23024.9	26842.3	0.735666	1.47315	+	-	31	5	-
1279	Plasminogen activator inhibitor 1	SERPINE1	32973	36916.7	39309.4	32305.2	33794.6	32588.8	-0.142499	0.962171	-	-	33.8	11	-
1281	ADP/ATP translocase 2;ADP/ATP translocase 2, N-terminally processed	SLC25A5	94066	76894.3	98524.4	85584	89789	88816.7	-0.0207732	0.083551	-	-	22.5	22	-
1282	Ubiquitin-like protein ISG15	ISG15	11747	11492.9	10988.1	11874.5	11423.6	12224.8	0.0535717	0.273119	-	-	45.5	7	-
1283	Propionyl-CoA carboxylase alpha chain, mitochondrial	PCCA	43776	38935.2	47828.3	39172.8	43648.2	40793.6	-0.0749873	0.380323	-	-	26.8	17	-
1284	Propionyl-CoA carboxylase beta chain, mitochondrial	PCCB	79065	79676.9	82662.9	75889.3	78127	77726.9	-0.0587696	0.535332	-	-	49.2	22	-
1286	Eukaryotic translation initiation factor 2 subunit 1	EIF2S1	400160	347422	379875	343311	358288	335509	-0.118603	1.08422	-	-	68.6	29	-
1287	Non-histone chromosomal protein HMG-17	HMGN2	64011	80318.7	40397.9	63119.4	67549.5	70613.1	0.178543	0.37761	-	-	27.8	5	-
1288	Intercellular adhesion molecule 1	ICAM1	675.85	798.519	1233.58	779.719	1000.45	788.956	-0.0377803	0.0539045	-	-	18.2	8	+
1291	60S acidic ribosomal protein P0;60S acidic ribosomal protein P0-like	RPLP0;RPLP0P6	222180	258300	256414	230126	232128	229032	-0.0887847	0.693641	-	-	52.7	15	-
1292	Transcription factor AP-1	JUN	6880.4	7925.05	7523.25	6879.48	6083.66	6726.85	-0.181033	0.921265	-	-	8.8	4	-
1293	DNA-directed RNA polymerase III subunit RPC4	POLR3D	40991	55361.6	51491.3	47408.9	43805.8	47004.8	-0.0864787	0.349301	-	-	43	14	-
1294	Lupus La protein	SSB	512630	576741	506538	503717	506712	514229	-0.0634404	0.534246	-	-	62.7	36	-
1295	Integrin beta-1	ITGB1	653180	639989	627459	683208	623855	682797	0.0499803	0.46991	-	-	29.4	27	-
1297	Keratin, type I cytoskeletal 18	KRT18	1113600	958733	1.05668e+06	930787	986710	1.05934e+06	-0.0711913	0.491517	-	-	54.4	42	-
1299	Myosin light chain 1/3, skeletal muscle isoform	MYL1	6555.7	9509.91	12394.7	13433.4	12659.8	11684.4	0.454206	1.25875	-	-	0	3	-
1300	Collagen alpha-2(V) chain	COL5A2	64473	63200	56037.4	67861.9	67597.5	70143.3	0.164956	1.38444	-	-	17.9	22	-
1301	Uroporphyrinogen decarboxylase	UROD	39252	68575.6	55876.2	49011.4	45300.7	49486.6	-0.151004	0.389813	-	-	35.4	11	-
1302	Insulin receptor;Insulin receptor subunit alpha;Insulin receptor subunit beta	INSR	9929.5	12406.2	10081.9	10994.3	11177.5	11065.2	0.0435881	0.159426	-	-	2.1	4	-
1303	Alpha-galactosidase A	GLA	20944	22790.5	19341.8	22277.3	20151.3	23294.1	0.059908	0.273585	-	-	28.9	14	-
1305	Gelsolin	GSN	205930	211299	198158	209139	196954	194655	-0.0349501	0.288524	-	-	13.4	24	-
1306	Retinoblastoma-associated protein	RB1	110090	112920	109107	108140	107620	110622	-0.0250802	0.208447	-	-	23.9	22	-
1308	Cyclin-dependent kinase 1	CDK1	200200	211680	212089	195778	186429	193539	-0.115842	1.36089	-	-	53.2	18	-
1309	ATP synthase subunit beta, mitochondrial	ATP5B	501570	449627	540907	472144	469979	473691	-0.0715967	0.513399	-	-	59.5	23	-
1310	Protein S100-A6	S100A6	184440	232258	204530	207437	193407	225122	0.0146086	0.0580572	-	-	41.1	7	-
1311	Eukaryotic translation initiation factor 4E	EIF4E	84582	85923.2	94263.4	82196.8	85567.1	84318.8	-0.0693679	0.549183	-	-	47	11	-
1312	Alpha-enolase	ENO1	3633200	4.47821e+06	4.07789e+06	3.92296e+06	3.55979e+06	3.99943e+06	-0.0828191	0.501745	-	-	21.2	41	-
1313	Alpha-enolase	ENO1	3382.3	4902.11	4310.88	3631.64	4243.81	3620.05	-0.119133	0.326669	-	-	2.9	26	-
1314	Glycogen phosphorylase, liver form	PYGL	341900	368191	360646	331692	351917	324824	-0.0866236	0.892892	-	-	44.6	49	-
1315	Glucose-6-phosphate isomerase	GPI	794440	925308	850898	820033	765495	816783	-0.0956097	0.808157	-	-	46.4	32	-
1316	DNA polymerase beta	POLB	9363.6	11993.3	12093.1	9330.96	8467.39	8464.01	-0.340683	1.67077	-	-	37	9	-
1317	Nucleophosmin	NPM1	986050	863081	926668	949070	1.01384e+06	926760	0.0590888	0.461837	-	-	57.8	21	-
1318			116230	99932.7	152811	176441	185654	182517	0.584024	2.70378	+	-	0	36	-
1319			9467.8	9868.17	15001.3	17461.8	19231.1	13654.5	0.569994	1.76138	+	-	0	34	-
1320			2102.1	2200.62	3303.05	2744.92	3440.04	2636.34	0.23473	0.563111	-	-	0	34	+
1321	Integrin alpha-V;Integrin alpha-V heavy chain;Integrin alpha-V light chain	ITGAV	232140	191966	208588	212967	217162	218368	0.0398855	0.235747	-	-	40.9	43	-
1323	Beta-hexosaminidase subunit alpha	HEXA	122440	136292	129503	123415	116578	120600	-0.105571	0.991459	-	-	31.8	18	-
1324	Glia-derived nexin	SERPINE2	4690	5995.74	4631.33	5301.85	4974.67	5318.83	0.0357517	0.103204	-	-	12.6	5	-
1325	Epoxide hydrolase 1	EPHX1	217390	244398	241677	228161	212730	230812	-0.0656011	0.501804	-	-	49.9	28	-
1326	Acyl-CoA-binding protein	DBI	14133	18760.2	20589.3	15969.8	15454.2	15330.9	-0.176286	0.653673	-	-	52.9	4	-
1328	L-lactate dehydrogenase B chain	LDHB	1164200	1.34833e+06	1.29069e+06	1.15939e+06	1.16738e+06	1.1797e+06	-0.11453	1.128	-	-	41.9	20	-
1329	Major centromere autoantigen B	CENPB	38381	39632	40698.4	36246.5	36966.5	34500.6	-0.14045	1.24023	-	-	15	9	-
1330	Glutathione peroxidase 1	GPX1	73793	97088.4	93567.4	78675.9	76484.6	77422.9	-0.174979	0.946034	-	-	73.9	12	-
1332	Phosphoglycerate kinase 2	PGK2	9065.8	6661.32	9870.82	7935.45	7940.79	8426.86	-0.0556077	0.145596	-	-	1.9	8	-
1333	Protein disulfide-isomerase	P4HB	1206300	1.38412e+06	1.23193e+06	1.23779e+06	1.19224e+06	1.23107e+06	-0.0597046	0.493413	-	-	66.5	48	-
1334	Histone H1.0;Histone H1.0, N-terminally processed	H1F0	79888	68232.3	67338.4	89911.2	87614.9	86084.2	0.295187	2.41414	-	-	28.4	9	-
1335	Acylphosphatase-1	ACYP1	53553	58858.9	51610.1	51584.2	43784.7	49072.1	-0.184541	1.26912	-	-	59.6	7	-
1336	Cathepsin D;Cathepsin D light chain;Cathepsin D heavy chain	CTSD	195300	228679	220330	196852	184095	193795	-0.162197	1.40042	-	-	45.4	17	-
1337	Annexin A2;Putative annexin A2-like protein	ANXA2;ANXA2P2	3041500	3.08657e+06	3.17685e+06	2.91499e+06	2.85142e+06	2.96322e+06	-0.0920139	1.40874	-	-	81.4	50	-
1338	Calpain-1 catalytic subunit	CAPN1	237960	202278	250703	203456	225640	206516	-0.116013	0.700803	-	-	43.4	36	-
1339	Tubulin beta chain	TUBB	513550	530031	578498	457092	475861	493126	-0.184637	1.97352	-	-	11	27	-
1341	Beta-hexosaminidase subunit beta;Beta-hexosaminidase subunit beta chain B;Beta-hexosaminidase subunit beta chain A	HEXB	182400	179579	178619	174000	170940	164802	-0.0850994	0.984506	-	-	33.8	19	-
1342	Cathepsin L1;Cathepsin L1 heavy chain;Cathepsin L1 light chain	CTSL	54455	57372.3	56378.1	56882.8	55855.4	58894.9	0.0290929	0.204164	-	-	26.4	9	-
1343	Profilin-1	PFN1	1249100	1.5917e+06	1.54185e+06	1.37272e+06	1.31941e+06	1.37998e+06	-0.0981817	0.556185	-	-	63.6	19	-
1344	Bisphosphoglycerate mutase	BPGM	27361	32702.4	28957.4	30598.4	28645.7	32272.6	0.0422117	0.192277	-	-	36.3	9	-
1345	Adenine phosphoribosyltransferase	APRT	100560	126328	87435.1	95627.2	80519.4	107111	-0.143168	0.462529	-	-	52.2	8	-
1346	Bifunctional glutamate/proline--tRNA ligase;Glutamate--tRNA ligase;Proline--tRNA ligase	EPRS	882690	822879	811314	837891	858536	848949	0.0171583	0.14593	-	-	50.5	78	-
1347	Cathepsin B;Cathepsin B light chain;Cathepsin B heavy chain	CTSB	71709	72356.9	75627	65796.5	67491.3	70660.2	-0.107524	1.02214	-	-	30.7	12	-
1348	Heat shock protein HSP 90-alpha	HSP90AA1	3125100	3.03529e+06	3.106e+06	2.90527e+06	2.90856e+06	3.00937e+06	-0.0707853	1.05605	-	-	37.1	63	-
1349	Galactose-1-phosphate uridylyltransferase	GALT	12166	16755.1	14182.3	14201.2	13780.6	14390.3	-0.0126004	0.0372113	-	-	20.3	6	-
1350	Heterogeneous nuclear ribonucleoproteins C1/C2;Heterogeneous nuclear ribonucleoprotein C-like 4;Heterogeneous nuclear ribonucleoprotein C-like 1;Heterogeneous nuclear ribonucleoprotein C-like 3;Heterogeneous nuclear ribonucleoprotein C-like 2	HNRNPC;HNRNPCL4;HNRNPCL1;HNRNPCL3;HNRNPCL2	161340	166407	185414	176522	184592	172406	0.058143	0.413613	-	-	54.3	22	-
1352	Laminin subunit beta-1	LAMB1	187710	177459	185166	190835	178306	185710	0.01164	0.0849721	-	-	24.1	42	-
1353	Tyrosine-protein kinase Yes	YES1	15386	19727.4	17791.7	17336.2	16836.2	15961.3	-0.0710291	0.292032	-	-	14.2	15	-
1354	Tyrosine-protein kinase Lyn	LYN	27961	25977	28114.7	27242.6	26135.3	27854.5	-0.0140675	0.0726	-	-	2.9	15	-
1355	Tyrosine-protein kinase Lyn	LYN	1328.3	1207.18	1677.24	1281.05	1567.41	1266.89	-0.0267697	0.0526304	-	-	2.9	15	+
1356	Tropomyosin beta chain	TPM2	37879	28601.4	38813.7	36071.3	33120.4	29750.9	-0.0808492	0.266595	-	-	6.7	22	-
1357	Tropomyosin beta chain	TPM2	95052	83840.7	124670	135671	159311	119403	0.459058	1.82973	-	-	0	22	-
1358	Fumarate hydratase, mitochondrial	FH	228770	258884	241408	240458	223878	242306	-0.044116	0.31552	-	-	51	23	-
1359	DNA excision repair protein ERCC-1	ERCC1	28429	32731.6	28021.8	31074.5	28679.4	28788.9	-0.00777913	0.032657	-	-	27.6	8	-
1360	Thrombospondin-1	THBS1	50744	58296.8	50632.1	50286.6	49670.1	51725.8	-0.0710901	0.452739	-	-	2.9	16	-
1362	Insulin-like growth factor 1 receptor;Insulin-like growth factor 1 receptor alpha chain;Insulin-like growth factor 1 receptor beta chain	IGF1R	120320	83185.5	93476.5	97778.6	108699	104737	0.0835825	0.290329	-	-	19.2	23	-
1364	Annexin A6	ANXA6	290060	307467	287292	280813	292204	290488	-0.034745	0.315991	-	-	61.4	44	-
1366	Complement decay-accelerating factor	CD55	44977	36822.5	30301	37360.7	37769.5	36600.7	0.0138255	0.037895	-	-	29.7	13	-
1367	4F2 cell-surface antigen heavy chain	SLC3A2	643950	721033	714982	708034	660183	699663	-0.00719146	0.045236	-	-	5.4	32	-
1368	4F2 cell-surface antigen heavy chain	SLC3A2	5523	4062.16	3645.39	5064.52	5324.22	5479.1	0.284387	0.957589	-	-	1.7	31	-
1369	Beta-glucuronidase	GUSB	9943.4	9422.84	9438.01	10585.1	10062.6	9416.41	0.060561	0.286367	-	-	13.5	9	-
1370	ATP-dependent 6-phosphofructokinase, muscle type	PFKM	130060	155355	149785	137018	130845	133331	-0.113466	0.82701	-	-	29.5	25	-
1371	Heat shock protein HSP 90-beta	HSP90AB1	1983500	1.63579e+06	1.97229e+06	1.63314e+06	1.778e+06	1.72027e+06	-0.119123	0.812916	-	-	39.2	59	-
1372	Signal recognition particle receptor subunit alpha	SRPR	98804	106192	108270	103460	99589.6	103693	-0.029499	0.212142	-	-	25.9	16	-
1373	Asparagine synthetase [glutamine-hydrolyzing]	ASNS	244750	268309	306025	245199	255252	243554	-0.132913	0.905216	-	-	50.4	23	-
1375	Porphobilinogen deaminase	HMBS	74874	98142	83562.4	82369	74283.5	85297.1	-0.0781831	0.336576	-	-	42.1	13	-
1376	Pyruvate dehydrogenase E1 component subunit alpha, somatic form, mitochondrial	PDHA1	226400	195288	222902	207791	217803	209566	-0.01844	0.106791	-	-	53.6	23	-
1377	Monocyte differentiation antigen CD14;Monocyte differentiation antigen CD14, urinary form;Monocyte differentiation antigen CD14, membrane-bound form	CD14	1297.4	1056.54	1413.69	922.592	941.373	1024.55	-0.374281	1.22847	-	-	15.2	5	+
1378	Collagen alpha-2(IV) chain;Canstatin	COL4A2	17283	18158.8	19188.9	18366.3	17788.4	16525.2	-0.0525413	0.268495	-	-	6.4	9	-
1379	Cytochrome c1, heme protein, mitochondrial	CYC1	142080	85747	130071	111280	130373	118031	0.0372832	0.0810849	-	-	39.7	11	-
1380	Receptor-type tyrosine-protein phosphatase C	PTPRC	357.86	370.581	281.25	389.216	242.435	239.338	-0.241275	0.394951	-	-	12.2	16	+
1381	U2 small nuclear ribonucleoprotein B	SNRPB2	139500	96963.9	102465	122858	125410	124847	0.157627	0.638091	-	-	40	11	-
1382	Hepatocyte growth factor receptor	MET	78011	73357.7	73366.4	76804	77448.6	78537.4	0.0513523	0.43082	-	-	15.6	22	-
1383	Melanotransferrin	MFI2	59577	53032.3	52867.9	54669.6	53806	53873	-0.0253178	0.147115	-	-	24	16	-
1385	U1 small nuclear ribonucleoprotein 70 kDa	SNRNP70	266240	219658	227260	247225	265651	248159	0.098097	0.63924	-	-	43.2	24	-
1386	Integrin alpha-5;Integrin alpha-5 heavy chain;Integrin alpha-5 light chain	ITGA5	35605	28837	36615	33738.5	34380.2	32062.8	-0.00518796	0.0181528	-	-	15.8	15	-
1387	Nuclear factor 1 C-type	NFIC	27981	32783.2	29262.1	26636.9	25156.9	22305.5	-0.281552	1.78701	-	-	20.2	9	-
1388	Vimentin	VIM	406570	418547	407748	483986	428215	451360	0.143668	1.58545	-	-	65	40	-
1389	40S ribosomal protein S17	RPS17	247240	269341	277151	229630	248485	229277	-0.165484	1.63433	-	-	57	10	-
1390	Guanine nucleotide-binding protein G(k) subunit alpha	GNAI3	25812	20923.4	21677.8	23234.5	20965.4	22273.8	-0.0365861	0.145652	-	-	18.9	12	-
1391	Annexin A5	ANXA5	794590	944483	885194	823487	840048	861016	-0.0524908	0.366439	-	-	73.4	29	-
1393	40S ribosomal protein SA	RPSA	214760	220937	229418	226490	209789	225869	-0.0068231	0.0459923	-	-	59	20	-
1395	39S ribosomal protein L3, mitochondrial	MRPL3	91400	91735.3	101361	88201.4	93707.6	86937.7	-0.0807188	0.629136	-	-	43.4	16	-
1396	U1 small nuclear ribonucleoprotein A	SNRPA	130450	118149	103540	133038	119620	124305	0.103295	0.576054	-	-	34	12	-
1397	Fibroblast growth factor 2	FGF2	33025	31560.2	34239.8	30614.6	31948.2	30001.6	-0.0941134	0.702094	-	-	29.7	5	-
1398	Gamma-enolase	ENO2	6342.9	8532.52	7453.02	6461.45	5498.91	6122.22	-0.296961	1.27125	-	-	34.3	10	-
1400	3-ketoacyl-CoA thiolase, peroxisomal	ACAA1	52551	66838.8	64012	56062.3	56622.3	57366.9	-0.101375	0.530272	-	-	48.3	16	-
1401	Signal recognition particle 19 kDa protein	SRP19	15976	9199.67	9287.44	12161.2	13768.8	14037.3	0.261344	0.637855	-	-	34.7	6	-
1402	Glutathione S-transferase P	GSTP1	455290	497268	493051	429217	439676	454062	-0.127171	1.46786	-	-	71	18	-
1405	Galectin-1	LGALS1	228810	246205	354367	381275	368097	361074	0.447986	1.90776	-	-	71.9	9	-
1406	Dihydropteridine reductase	QDPR	32898	38664.8	39010.9	32707.3	32209.4	33410.7	-0.165165	1.12008	-	-	50	10	-
1407	High mobility group protein B1;Putative high mobility group protein B1-like 1	HMGB1;HMGB1P1	379040	362682	375517	325159	340086	321559	-0.179268	2.42508	-	-	38.6	17	-
1409	Glutathione S-transferase Mu 1;Glutathione S-transferase Mu 5	GSTM1;GSTM5	6536.7	7062.78	5482.91	6784.47	7191.13	6944.23	0.140176	0.574108	-	-	14.9	8	-
1410	Tropomyosin alpha-1 chain	TPM1	12566	10256.8	7733.72	13337.2	12105.3	11476.7	0.29815	0.962019	-	-	0	36	-
1411	Tropomyosin alpha-1 chain	TPM1	444150	378704	432451	490174	478928	453734	0.183433	1.6275	-	-	5.6	40	-
1412	Tropomyosin alpha-1 chain	TPM1	18625	18400	17477.7	20398.3	19985.3	21169.5	0.175637	1.38349	-	-	0	26	-
1413	Tropomyosin alpha-1 chain	TPM1	4621.9	3834.17	3386.28	5051.05	5179.2	4836.39	0.358713	1.54774	-	-	0	40	-
1415	Tropomyosin alpha-1 chain	TPM1	13118	6922.98	7042.83	13576.2	14854.2	14527.5	0.731832	1.96279	+	-	4.9	25	-
1416	Tropomyosin alpha-1 chain	TPM1	2103.8	3703.9	2328.16	2897.57	2284.96	2659.57	-0.0143417	0.0225978	-	-	0	32	+
1417	Clathrin light chain A	CLTA	108570	133083	79610.2	167001	160483	215195	0.775314	2.63523	+	-	38.5	10	-
1418	Clathrin light chain B	CLTB	34994	38623.3	37637.4	40518	44072.9	44828	0.218035	1.82481	-	-	30.3	9	-
1419	Annexin A4	ANXA4	505210	525005	516411	481190	496043	475697	-0.0902056	1.21461	-	-	10	27	-
1420	Annexin A4	ANXA4	4133.9	5299.3	5325.73	4643.55	5359.28	4484.33	-0.0213748	0.0547894	-	-	5.5	25	-
1422	2,3-cyclic-nucleotide 3-phosphodiesterase	CNP	213350	186929	206967	197146	199685	198483	-0.0263711	0.178589	-	-	41.9	24	-
1423	Heme oxygenase 1	HMOX1	112510	95080	107795	108646	111345	110755	0.0721625	0.487458	-	-	48.6	14	-
1425	Dihydrolipoyl dehydrogenase, mitochondrial	DLD	205270	215832	164295	232213	201716	203037	0.128597	0.601625	-	-	39.7	20	-
1427	Heterogeneous nuclear ribonucleoprotein A1;Heterogeneous nuclear ribonucleoprotein A1, N-terminally processed;Heterogeneous nuclear ribonucleoprotein A1-like 2	HNRNPA1;HNRNPA1L2	255760	190598	236224	211185	260055	227149	0.0384947	0.12814	-	-	60.9	23	-
1428	U2 small nuclear ribonucleoprotein A	SNRPA1	129960	157711	145427	149265	132918	139093	-0.0370629	0.186398	-	-	53.3	15	-
1429	Pro-cathepsin H;Cathepsin H mini chain;Cathepsin H;Cathepsin H heavy chain;Cathepsin H light chain	CTSH	8260.5	2605.33	6060.2	3506.34	5443.13	4224.59	-0.231283	0.253787	-	-	9.3	4	-
1430	Cytochrome c oxidase subunit 6C	COX6C	94430	90108.3	110842	100196	98308.7	105566	0.0469394	0.237777	-	-	52	10	-
1432	Poly [ADP-ribose] polymerase 1	PARP1	510520	409852	385266	380424	397414	339838	-0.216608	1.15492	-	-	40.6	51	-
1433	DNA polymerase alpha catalytic subunit	POLA1	257960	224797	247987	222722	242131	229902	-0.0713273	0.538918	-	-	29.8	41	-
1434	Interferon-induced protein with tetratricopeptide repeats 1	IFIT1	5432.5	7174.31	6319.93	6291.88	6064.87	6282.38	-0.0130282	0.0374627	-	-	12.5	5	-
1435	Ubiquitin carboxyl-terminal hydrolase isozyme L1	UCHL1	369020	512898	457081	442253	400406	431280	-0.059953	0.227558	-	-	71.7	18	-
1436	Leukotriene A-4 hydrolase	LTA4H	321520	343686	376890	304880	315623	304478	-0.169121	1.60753	-	-	52.5	31	-
1437	Fructose-bisphosphate aldolase C	ALDOC	126990	158676	152791	123779	130946	140762	-0.144119	0.836745	-	-	47	28	-
1439	Histone H2A.V;Histone H2A.Z	H2AFV;H2AFZ	46998	66115.1	60271.5	60479.7	57111.9	70369.5	0.12538	0.442208	-	-	18.8	4	-
1440	Histone H2A type 1-J;Histone H2A type 1-H;Histone H2A.J;Histone H2A type 2-C;Histone H2A type 2-A;Histone H2A type 1;Histone H2A type 1-D;Histone H2A type 1-A	HIST1H2AJ;HIST1H2AH;H2AFJ;HIST2H2AC;HIST2H2AA3;HIST1H2AG;HIST1H2AD;HIST1H2AA	184870	212062	213029	243740	251999	292423	0.368257	2.69722	-	-	8.6	7	-
1443	CDGSH iron-sulfur domain-containing protein 3, mitochondrial	CISD3	41429	51777.9	46201.7	44653.8	43831.9	45769.5	-0.0485917	0.232247	-	-	23.6	4	-
1445	Ataxin-1-like	ATXN1L	5642.5	5606.96	6858.8	6118.47	7204.53	6282.59	0.117308	0.434945	-	-	9.4	6	-
1447	DNA-directed RNA polymerase II subunit GRINL1A	POLR2M	39863	46480.8	42970.4	44832	41739.5	47469.4	0.0526375	0.275474	-	-	42.1	13	-
1448	Chromosome transmission fidelity protein 8 homolog isoform 2	CHTF8	13502	24858.4	34062.1	25506.5	27043.7	25174.1	0.201009	0.309543	-	-	18.1	7	-
1449	Chromosome transmission fidelity protein 8 homolog	CHTF8	2624.6	2020.98	2302.86	2803.57	2879.82	2931.49	0.3181	1.31297	-	-	28.1	3	+
1452	Ras-related protein Rab-34, isoform NARR	RAB34	10452	10842.9	10885.9	10286.2	11006.4	10700.9	-0.00872933	0.0369561	-	-	21.7	3	-
1455	Sulfotransferase 1A4;Sulfotransferase 1A3	SULT1A4;SULT1A3	81747	74292.3	78801.6	71614.8	77399.7	73843	-0.0751853	0.595627	-	-	22.4	12	-
1456	Cancer/testis antigen family 45 member A3;Cancer/testis antigen family 45 member A1;Cancer/testis antigen family 45 member A2;Cancer/testis antigen family 45 member A9;Cancer/testis antigen family 45 member A8;Cancer/testis antigen family 45 member A7;Cancer/testis antigen family 45 member A10;Cancer/testis antigen family 45 member A5;Cancer/testis antigen family 45 member A6	CT45A3;CT45A1;CT45A2;CT45A9;CT45A8;CT45A7;CT45A10;CT45A5;CT45A6	769.43	1037.5	1140.64	727.28	724.523	845.132	-0.343959	0.907362	-	-	19.6	3	+
1457	Heat shock 70 kDa protein 1A;Heat shock 70 kDa protein 1B	HSPA1A;HSPA1B	1326600	1.30929e+06	1.34842e+06	1.31376e+06	1.26859e+06	1.33117e+06	-0.0260535	0.28151	-	-	32.1	44	-
1459			37278	46098.2	48537.8	45105.5	46072.6	46315	0.06885	0.299163	-	-	44.3	7	-
1460			13664	17420.5	18943.1	17216.7	18342.9	18053.2	0.112814	0.420554	-	-	30.1	4	-
1461			34504	27231.4	31399.8	26133.5	28933.1	28451.1	-0.151896	0.808621	-	-	13.7	4	-
1462			3688.3	5958.83	5437.78	4745.15	4226.19	4717.98	-0.11234	0.260365	-	-	15.3	4	-
1463	Zinc finger protein GLI2	GLI2	17400	19044.1	19116.6	19290.1	17939.3	19281.3	0.024976	0.119171	-	-	4.4	7	-
1464	Adrenodoxin, mitochondrial	FDX1	2382.6	2900.09	2340.35	2110.43	2233.39	2647.8	-0.124596	0.362836	-	-	13.6	3	+
1465	Ras-related protein Rap-2a	RAP2A	1153.3	1532.68	1438.47	1188.57	1052.27	1052.69	-0.316516	1.01213	-	-	13.7	4	+
1466	60 kDa SS-A/Ro ribonucleoprotein	TROVE2	96603	85421.7	91451.3	87004.2	91929.5	86462.8	-0.0419941	0.281446	-	-	43.9	24	-
1468	Lysosomal alpha-glucosidase;76 kDa lysosomal alpha-glucosidase;70 kDa lysosomal alpha-glucosidase	GAA	35902	40138	36886.6	37132.8	34001	35123.9	-0.0871363	0.58523	-	-	20.3	16	-
1471	Ras-related protein R-Ras	RRAS	98812	89025.6	98665.9	93975.1	107241	94128.3	0.0427454	0.240794	-	-	41.7	12	-
1472	HLA class I histocompatibility antigen, Cw-7 alpha chain	HLA-C	108830	72053.9	76705.1	94832	101047	96926.3	0.20894	0.780232	-	-	12.6	12	-
1473	Serine/threonine-protein kinase A-Raf	ARAF	38064	34763.6	36777.2	33782.1	38110.8	36637.5	-0.0150113	0.0743508	-	-	14.9	13	-
1476	Dihydrolipoyllysine-residue acetyltransferase component of pyruvate dehydrogenase complex, mitochondrial	DLAT	123950	139411	136081	130880	126994	135552	-0.0205725	0.129229	-	-	32.3	19	-
1477	Receptor-type tyrosine-protein phosphatase F	PTPRF	99477	98473	95460.3	102042	94963.2	103448	0.0334315	0.248145	-	-	24.6	39	-
1478	Nuclear receptor subfamily 2 group F member 6	NR2F6	7294.3	5575.21	5790.66	5274.7	6310.09	5966.35	-0.0819743	0.251965	-	-	10.1	5	-
1479	Thioredoxin	TXN	120820	141835	135255	123121	141244	131807	-0.00535463	0.0242028	-	-	58.1	9	-
1480	Cytochrome c oxidase subunit 5B, mitochondrial	COX5B	47729	50174.5	63220.9	64649.9	77645.8	81805.2	0.479842	2.38404	-	-	31	6	-
1481	Lysosomal protective protein;Lysosomal protective protein 32 kDa chain;Lysosomal protective protein 20 kDa chain	CTSA	61666	47642.1	61273.2	52801.7	53405.7	54197.4	-0.0787222	0.34306	-	-	21.8	10	-
1482	Microsomal glutathione S-transferase 1	MGST1	23224	24295.1	27554	25998.7	23197.7	26235.4	0.00846564	0.032484	-	-	22.6	5	-
1483	Microtubule-associated protein tau	MAPT	19924	20269.3	15226.4	19289.1	17415.1	17304	-0.0270476	0.0820561	-	-	10.7	8	-
1484	cAMP-dependent protein kinase type I-alpha regulatory subunit;cAMP-dependent protein kinase type I-alpha regulatory subunit, N-terminally processed	PRKAR1A	148430	178300	157448	161298	154053	161312	-0.0186538	0.0972565	-	-	43.3	21	-
1486	Uroporphyrinogen-III synthase	UROS	19168	26121.8	22059.9	21550	19692.9	21935	-0.0822598	0.303481	-	-	31.7	6	-
1487	S-formylglutathione hydrolase	ESD	108070	124488	119320	110115	103744	111174	-0.11265	0.904239	-	-	37.2	10	-
1488	60 kDa heat shock protein, mitochondrial	HSPD1	2510700	2.96786e+06	2.69323e+06	2.69043e+06	2.44179e+06	2.67471e+06	-0.0638952	0.437718	-	-	69.8	54	-
1490	Clusterin;Clusterin beta chain;Clusterin alpha chain	CLU	96096	112875	103984	107785	93395.8	107992	-0.0177122	0.0792307	-	-	28.8	14	-
1491	78 kDa glucose-regulated protein	HSPA5	1692000	1.86278e+06	1.85342e+06	1.72349e+06	1.66407e+06	1.72969e+06	-0.0786055	0.854641	-	-	58.9	47	-
1492	Laminin subunit gamma-1	LAMC1	228710	232124	225525	226844	214676	220916	-0.0514453	0.537588	-	-	34.6	49	-
1493	Lysosomal acid phosphatase	ACP2	17633	19177.6	18691.2	17605.6	16257.2	16218.2	-0.148441	1.0223	-	-	34.3	12	-
1495	Heat shock cognate 71 kDa protein	HSPA8	3516400	3.46603e+06	3.54315e+06	3.40535e+06	3.29569e+06	3.41281e+06	-0.0576916	0.839986	-	-	58.7	60	-
1496	Solute carrier family 2, facilitated glucose transporter member 1	SLC2A1	57878	61640.4	65096.4	63509.4	59292.8	63585.2	0.0146829	0.0810348	-	-	10.8	6	-
1497	Solute carrier family 2, facilitated glucose transporter member 3;Solute carrier family 2, facilitated glucose transporter member 14	SLC2A3;SLC2A14	27317	24999.7	26515	25763.7	26860.9	26149.5	-0.000297808	0.00144315	-	-	11.1	5	-
1498	Protein 4.1	EPB41	41418	39029.5	36960	39126.2	41060.3	40871.4	0.0453953	0.28288	-	-	26.6	22	-
1499	Uridine 5-monophosphate synthase;Orotate phosphoribosyltransferase;Orotidine 5-phosphate decarboxylase	UMPS	195620	218143	207380	205006	194713	197510	-0.0555554	0.468243	-	-	50.8	26	-
1500	Pyruvate dehydrogenase E1 component subunit beta, mitochondrial	PDHB	154810	150227	169975	148019	148365	154220	-0.0743522	0.615286	-	-	42.9	13	-
1501	Lipoamide acyltransferase component of branched-chain alpha-keto acid dehydrogenase complex, mitochondrial	DBT	20616	25445.2	21370	21751.5	18454.2	19515.6	-0.172351	0.865062	-	-	19.7	9	-
1502	Glycogen phosphorylase, brain form	PYGB	573140	570334	612526	556136	573478	567549	-0.0485143	0.506409	-	-	49.5	59	-
1503	Ras-related protein Ral-A	RALA	37505	26007.3	28002.2	33228	31943.2	33968.4	0.13352	0.48738	-	-	26.7	10	-
1504	Ras-related protein Ral-B	RALB	64349	54872.4	67006.9	65050	62205.1	64358.9	0.0461386	0.233853	-	-	25.2	11	-
1505	Breakpoint cluster region protein	BCR	32093	35031.7	34869.7	35659	36634.4	33126.1	0.0475136	0.277133	-	-	15.3	19	-
1506	Spectrin beta chain, erythrocytic	SPTB	4073.9	2356.02	2082.99	4101.64	3822.88	4197.57	0.572998	1.41841	+	-	4	15	-
1507	Lysosome-associated membrane glycoprotein 1	LAMP1	65600	51433.4	66194.1	58872.2	57747.3	55533	-0.0808072	0.359297	-	-	15.8	7	-
1509	Medium-chain specific acyl-CoA dehydrogenase, mitochondrial	ACADM	135850	134777	142154	133017	129193	134713	-0.056335	0.541291	-	-	37.1	16	-
1510	Fibroblast growth factor receptor 1	FGFR1	13325	13319.5	15698.3	13870	13660.1	13824.4	-0.0297143	0.122102	-	-	5.9	7	-
1511	DNA topoisomerase 1	TOP1	363350	309341	346394	322728	349280	309493	-0.0527881	0.319146	-	-	39.5	37	-
1512	DNA topoisomerase 2-alpha	TOP2A	501070	461173	540793	505814	561546	522621	0.0827931	0.601873	-	-	31.7	64	-
1513	Glucose-6-phosphate 1-dehydrogenase	G6PD	2077200	1.65431e+06	2.07215e+06	1.72663e+06	1.91435e+06	1.77625e+06	-0.0927818	0.492276	-	-	86.6	51	-
1514	Ubiquitin-like protein 4A	UBL4A	40505	59205.7	54609.1	41677.8	35818.7	48711.8	-0.282904	0.983705	-	-	47.8	7	-
1516	Pyruvate carboxylase, mitochondrial	PC	211070	219602	202578	210182	200679	207448	-0.0339375	0.286603	-	-	36.4	36	-
1517	Dystrophin	DMD	1742.1	2139.24	2063.06	2331.35	1830.25	1875.83	0.019339	0.0430553	-	-	1.8	6	+
1518	C-1-tetrahydrofolate synthase, cytoplasmic;Methylenetetrahydrofolate dehydrogenase;Methenyltetrahydrofolate cyclohydrolase;Formyltetrahydrofolate synthetase;C-1-tetrahydrofolate synthase, cytoplasmic, N-terminally processed	MTHFD1	547340	648977	598140	592855	545425	593339	-0.0490565	0.311129	-	-	58	57	-
1519	Cation-independent mannose-6-phosphate receptor	IGF2R	399510	338480	360656	369981	370035	375657	0.0255351	0.159555	-	-	28.6	72	-
1520	Alcohol dehydrogenase class-3	ADH5	182430	181117	187098	168834	171615	177564	-0.0883114	1.02742	-	-	48.7	20	-
1521	Cyclin-dependent kinase 4	CDK4	37530	46850	44476.1	41206.8	37634.7	41187.6	-0.0973215	0.491426	-	-	35.6	10	-
1522	Serum response factor	SRF	2597.7	2999.05	2542.86	2503.54	2731.25	2524.37	-0.0662437	0.208147	-	-	6.5	3	+
1523	Ribose-phosphate pyrophosphokinase 2	PRPS2	51416	59108	62852.3	54456.9	53300.4	54248.6	-0.0928973	0.558416	-	-	19.2	15	-
1524	Polyadenylate-binding protein 1;Polyadenylate-binding protein 3	PABPC1;PABPC3	574350	618783	587524	597676	577785	595407	-0.00741315	0.0591411	-	-	39.8	42	-
1525	Proliferating cell nuclear antigen	PCNA	275700	342149	307729	299714	286802	297304	-0.0612669	0.358673	-	-	59	14	-
1527	Histidine--tRNA ligase, cytoplasmic	HARS	165920	182665	178640	173555	159412	162069	-0.0906589	0.804303	-	-	36.1	29	-
1529	ADP/ATP translocase 1	SLC25A4	25612	25799.7	31867.6	29123.6	28240.4	29337.4	0.0654742	0.291772	-	-	17.1	19	-
1530	ADP/ATP translocase 3;ADP/ATP translocase 3, N-terminally processed	SLC25A6	403450	344976	444420	389490	416131	386895	0.00658391	0.0264039	-	-	21.1	23	-
1531	Inosine-5-monophosphate dehydrogenase 2	IMPDH2	323220	336550	344174	318190	312892	322245	-0.0742543	0.871846	-	-	45.7	28	-
1532	Nucleoprotein TPR	TPR	991670	949016	984098	1.03339e+06	1.0291e+06	1.05177e+06	0.0907566	1.32612	-	-	45.7	120	-
1534	Creatine kinase B-type	CKB	9776	14135.2	13573	13218.7	11367.1	12088.7	-0.0154185	0.0370392	-	-	47.5	13	-
1536	Annexin A3	ANXA3	200620	197184	205532	187290	187154	192322	-0.0901165	1.09766	-	-	70.6	29	-
1537	Creatine kinase U-type, mitochondrial	CKMT1A	42258	45557.4	44859.2	41757.8	42415.3	43556.9	-0.0542609	0.39211	-	-	31.2	10	-
1538	2-oxoisovalerate dehydrogenase subunit alpha, mitochondrial	BCKDHA	88564	72958.3	88970.7	78319.3	86772.2	85079.2	0.00276148	0.0107743	-	-	41.8	16	-
1539	Alpha-actinin-1	ACTN1	797250	731928	857311	771403	791576	789898	-0.0175576	0.111627	-	-	41	64	-
1541	Cadherin-1;E-Cad/CTF1;E-Cad/CTF2;E-Cad/CTF3	CDH1	15464	18066.8	17477.7	17910.5	16589.3	18163.7	0.0481159	0.219476	-	-	10	7	-
1543	Proto-oncogene tyrosine-protein kinase Src	SRC	172810	160774	184237	160042	170469	165661	-0.0598638	0.448076	-	-	24.6	20	-
1544	Xaa-Pro dipeptidase	PEPD	64369	67560.2	54034.9	66590.7	58348.1	62073.6	0.0125185	0.0474802	-	-	35.5	17	-
1545	X-ray repair cross-complementing protein 6	XRCC6	613500	530794	581596	538552	574346	535229	-0.0646897	0.498377	-	-	50.4	38	-
1546	X-ray repair cross-complementing protein 5	XRCC5	579100	634850	599328	593776	562877	581795	-0.0601074	0.601426	-	-	44.4	39	-
1547	Uracil-DNA glycosylase	UNG	47009	42879.1	59746.9	39711.7	48386.6	38949.4	-0.228767	0.919442	-	-	13.7	11	-
1548	Uracil-DNA glycosylase	UNG	1905.1	3036.3	1874.28	2440.95	1943.42	2258.69	-0.00566352	0.00922292	-	-	3.9	9	+
1549	Cytochrome c oxidase subunit 4 isoform 1, mitochondrial	COX4I1	146160	139018	165669	147522	146587	157996	0.00715005	0.0345307	-	-	55	13	-
1551	5-aminolevulinate synthase, nonspecific, mitochondrial	ALAS1	41835	47176.5	48666.8	45428.7	45950.4	44968.2	-0.0110443	0.0543694	-	-	23.8	14	-
1553	Lysosome-associated membrane glycoprotein 2	LAMP2	22266	21169.2	24654.1	20063	18280.6	18668.2	-0.2544	1.77956	-	-	11	5	-
1554	Ribonuclease inhibitor	RNH1	244300	293633	232382	246303	220078	251803	-0.0961415	0.488838	-	-	49.9	20	-
1555	Bone morphogenetic protein 1;Tolloid-like protein 2	BMP1;TLL2	8536	9413.08	9391.54	8735.56	8807.84	8707.18	-0.0572317	0.269295	-	-	7.9	5	-
1556	Cytochrome b-245 light chain	CYBA	29743	39488.4	33245.3	36913	31623.8	36184.1	0.0377893	0.128135	-	-	34.9	4	-
1559	Sodium/potassium-transporting ATPase subunit alpha-3	ATP1A3	11121	11498.5	8641.68	11607.1	10423.3	11178.8	0.0971588	0.342927	-	-	4.9	22	-
1560	Elongation factor 2	EEF2	1769000	1.90081e+06	1.87717e+06	1.68885e+06	1.70704e+06	1.72477e+06	-0.114721	1.62834	-	-	56.9	64	-
1561	Protein disulfide-isomerase A4	PDIA4	883330	829902	883222	817268	837831	828031	-0.0638388	0.768471	-	-	62.8	54	-
1562	Prolyl 4-hydroxylase subunit alpha-1	P4HA1	4257.6	4404.04	4452.56	3860.66	3904.54	4044.77	-0.151149	0.745473	-	-	3.2	26	-
1563	Prolyl 4-hydroxylase subunit alpha-1	P4HA1	152230	134553	146729	141890	146191	144446	-0.00147251	0.00858566	-	-	1.9	26	-
1565	Translationally-controlled tumor protein	TPT1	135180	139243	123028	144281	135539	145643	0.0995199	0.828829	-	-	41.3	8	-
1568	Plastin-3	PLS3	755160	812309	823190	739080	715220	730734	-0.128858	1.63643	-	-	47.1	43	-
1569	Acylamino-acid-releasing enzyme	APEH	28489	39620.8	27486.8	32091.5	23896.3	26196.5	-0.209017	0.660269	-	-	22.5	14	-
1570	Electron transfer flavoprotein subunit alpha, mitochondrial	ETFA	540440	594727	578673	548610	532195	566106	-0.0567675	0.53464	-	-	54.7	15	-
1571	Glycogen [starch] synthase, muscle	GYS1	57315	82305.8	68595.2	66914.8	60978.2	67001.4	-0.0810682	0.286253	-	-	18	12	-
1572	cAMP-dependent protein kinase type II-alpha regulatory subunit	PRKAR2A	143690	110525	123627	136765	136424	132329	0.1102	0.605096	-	-	54	21	-
1573	Beta-enolase	ENO3	54505	62154.3	57842.5	60461.5	57292.2	56045.7	-0.00447181	0.0224577	-	-	39.9	15	-
1574	General transcription factor IIF subunit 2	GTF2F2	186960	205397	209745	192597	188030	195730	-0.0614555	0.512819	-	-	75.5	20	-
1575	CD59 glycoprotein	CD59	30980	17587.7	30782.2	22045.3	26134.5	18913.9	-0.207377	0.433251	-	-	25	4	-
1576	Bifunctional methylenetetrahydrofolate dehydrogenase/cyclohydrolase, mitochondrial;NAD-dependent methylenetetrahydrofolate dehydrogenase;Methenyltetrahydrofolate cyclohydrolase	MTHFD2	155100	180297	164378	158999	156564	157484	-0.0765387	0.601094	-	-	49.7	18	-
1577	Macrophage migration inhibitory factor	MIF	80743	157588	116057	141131	136660	162878	0.363004	0.949735	-	-	30.4	5	-
1578	CD99 antigen	CD99	13088	7415.21	7711.2	15068.3	14313.2	14345.3	0.682534	2.0821	+	-	30.8	4	-
1579	Glucosidase 2 subunit beta	PRKCSH	174030	224348	192199	189741	164637	181995	-0.133485	0.709144	-	-	42.5	27	-
1581	Farnesyl pyrophosphate synthase	FDPS	102690	74361.9	99532.3	80423.2	92814.3	87390	-0.0735085	0.253489	-	-	27.2	10	-
1582	Zinc finger protein RFP	TRIM27	2033.7	2753.66	2769.96	2656.8	1758.7	1746.78	-0.308808	0.755406	-	-	10.3	3	+
1583	Carboxypeptidase M	CPM	10287	12766.3	11859.7	11947.4	11159.8	11310.9	-0.015506	0.054001	-	-	22.8	9	-
1584	Cytochrome c oxidase subunit 7A2, mitochondrial	COX7A2	54056	24734.9	57840.5	38096.1	56725.1	47843	0.139617	0.185017	-	-	37.3	3	-
1585	Alcohol dehydrogenase [NADP(+)]	AKR1A1	160750	204612	185672	169918	156901	173184	-0.13449	0.793629	-	-	66.5	21	-
1586	Pyruvate kinase PKM	PKM	3085200	3.67136e+06	3.30429e+06	3.19162e+06	3.04137e+06	3.31497e+06	-0.0726709	0.527295	-	-	9.4	56	-
1587	Pyruvate kinase PKM	PKM	8796.5	10862.7	10073.1	10178.9	8607.27	10406.2	-0.0260851	0.0808018	-	-	3.2	54	-
1588	Acylphosphatase-2	ACYP2	7340.4	6392.26	5945.77	6488.9	6570.48	6447.87	-0.00708473	0.0223652	-	-	38.4	4	-
1589	Endoplasmin	HSP90B1	1150500	1.2809e+06	1.24381e+06	1.20741e+06	1.11977e+06	1.24018e+06	-0.0428364	0.327818	-	-	49.7	55	-
1590	G2/mitotic-specific cyclin-B1	CCNB1	114000	120067	104769	121328	110974	120815	0.0606154	0.405094	-	-	23.6	12	-
1591	Myosin light chain 6B	MYL6B	73382	98821.9	105564	108201	100247	103990	0.186395	0.778988	-	-	39.9	11	-
1592	Small nuclear ribonucleoprotein-associated proteins B and B;Small nuclear ribonucleoprotein-associated protein N	SNRPB;SNRPN	93153	108145	93777	90726.6	78747.2	93350.5	-0.167439	1.06719	-	-	41.1	10	-
1593	Insulin-degrading enzyme	IDE	360710	367428	375001	344708	355651	355547	-0.0631054	0.761304	-	-	44.6	49	-
1595	POU domain, class 2, transcription factor 1;POU domain, class 2, transcription factor 3	POU2F1;POU2F3	16727	21021.1	17888.7	16396.2	15218.2	15743.3	-0.226389	1.2871	-	-	14.9	7	-
1596	Heterogeneous nuclear ribonucleoprotein L	HNRNPL	415700	287798	339527	361422	388381	368760	0.11657	0.470115	-	-	54.3	24	-
1597	Aspartate--tRNA ligase, cytoplasmic	DARS	405620	381083	414368	365018	378715	368053	-0.110717	1.31902	-	-	73.5	38	-
1599	Junction plakoglobin	JUP	186230	185178	180550	185578	182865	186017	0.00661258	0.0529842	-	-	43.6	34	-
1600	Cytochrome b-c1 complex subunit 7	UQCRB	127380	105615	159328	144605	152789	150075	0.209797	0.864456	-	-	71.2	13	-
1601	Serine/threonine-protein kinase B-raf	BRAF	1153.1	1433.94	1675.59	1636.99	1632.89	1722.01	0.244131	0.71898	-	-	6.7	10	+
1602	Glutamine synthetase	GLUL	2949.5	3590.02	3740.71	2987.82	3588.7	3286.72	-0.0561899	0.155917	-	-	23.9	8	-
1603	Aldose reductase	AKR1B1	374520	421453	382550	358677	345311	362445	-0.142574	1.49786	-	-	55.7	21	-
1604	Aminopeptidase N	ANPEP	15642	18024.1	15369.9	18654	16231.1	16875.2	0.0792295	0.36416	-	-	19.5	18	-
1605	Poliovirus receptor	PVR	57137	58050	61393	58826.6	55081.8	55603.6	-0.0588574	0.444754	-	-	13.5	6	-
1607	Eukaryotic peptide chain release factor GTP-binding subunit ERF3A	GSPT1	412240	484331	433845	432316	399218	427698	-0.0769337	0.559014	-	-	32.2	39	-
1608	Interferon gamma receptor 1	IFNGR1	1288.9	1075.5	1270.45	1050.5	1213.82	1041.33	-0.135809	0.37161	-	-	5.9	3	+
1610	Beta-1,4-galactosyltransferase 1;Lactose synthase A protein;N-acetyllactosamine synthase;Beta-N-acetylglucosaminylglycopeptide beta-1,4-galactosyltransferase;Beta-N-acetylglucosaminyl-glycolipid beta-1,4-galactosyltransferase;Processed beta-1,4-galactosyltransferase 1	B4GALT1	14073	15960.7	16303.5	14736	14308.9	15845.7	-0.0440965	0.193792	-	-	26.1	6	-
1611	Ezrin	EZR	676580	718138	614942	699647	645798	704268	0.030288	0.186344	-	-	43.5	53	-
1614	Cyclic AMP-dependent transcription factor ATF-2	ATF2	12009	16212.1	14388.9	13592.4	12907.5	11395.8	-0.162205	0.634273	-	-	16.2	8	-
1615	Ubiquitin carboxyl-terminal hydrolase isozyme L3	UCHL3	31444	43726.3	40952.4	37025.4	34052.4	36591.4	-0.0958179	0.35416	-	-	40.9	7	-
1616	Fos-related antigen 1	FOSL1	10171	9811.84	11598.5	9568.8	11330	10927.1	0.011159	0.0364057	-	-	19.2	4	-
1617	Fos-related antigen 2	FOSL2	17566	21455.3	19549.4	18807	17626.6	17618.2	-0.111716	0.586798	-	-	22	5	-
1618	15-hydroxyprostaglandin dehydrogenase [NAD(+)]	HPGD	52686	63378.4	58128.6	55929.6	52212.5	55078.6	-0.0903873	0.555835	-	-	51.5	12	-
1620	Membrane cofactor protein	CD46	2249.5	1870.18	2057.38	2104.76	2661.65	2487.84	0.229091	0.798637	-	-	3.2	11	+
1621	Membrane cofactor protein	CD46	81908	68850.5	68915.3	70933.1	76108.7	73869.6	0.0124014	0.0560236	-	-	4.2	11	-
1622	Nucleoside diphosphate kinase A	NME1	12722	11623	16705.2	8676.31	11821.3	11279.1	-0.364804	1.25856	-	-	9.2	13	-
1623	NAD(P)H dehydrogenase [quinone] 1	NQO1	595680	502676	554239	495705	552580	510647	-0.0822286	0.566447	-	-	6.7	19	-
1624	NAD(P)H dehydrogenase [quinone] 1	NQO1	1876.2	2828.39	2798.67	2152.57	2124.09	2015.53	-0.22949	0.623413	-	-	5.5	19	+
1625	N-acetylglucosamine-6-sulfatase	GNS	77388	69086.2	78359.6	65455.2	69716.1	66418.1	-0.15568	1.32229	-	-	33.3	18	-
1626	Phosphorylase b kinase gamma catalytic chain, liver/testis isoform	PHKG2	29225	26768	32330.3	27241.6	28121.5	26529.2	-0.105178	0.609983	-	-	19	6	-
1627	Arylsulfatase B	ARSB	25842	27001.4	28696.1	27349	29792.6	27517.8	0.0543983	0.313158	-	-	24.2	12	-
1628	40S ribosomal protein S2	RPS2	762870	646979	818646	655393	766742	674722	-0.0843344	0.414216	-	-	53.6	20	-
1629	N-chimaerin	CHN1	7038.9	7032.71	5742.74	6941.27	6680.46	7102.45	0.0707642	0.260612	-	-	8.5	4	-
1630	Transcription factor 4	TCF4	1101	1278.21	1311.24	1146.63	1272.8	1474.24	0.0738383	0.174912	-	-	1.6	3	+
1634	Replication protein A 32 kDa subunit	RPA2	40555	39319	41604.1	34778.8	36284.7	34193.6	-0.206846	1.9882	-	-	28.9	6	-
1637	Metalloproteinase inhibitor 2	TIMP2	19458	15544.5	20851.6	16315.2	18812.3	18233.3	-0.057486	0.190659	-	-	20.9	5	-
1638	CD44 antigen	CD44	231540	185908	178288	232983	219935	230188	0.206684	1.26217	-	-	14.7	13	-
1639	Ribosyldihydronicotinamide dehydrogenase [quinone]	NQO2	437.84	805.386	921.536	575.159	626.02	524.054	-0.261413	0.409637	-	-	42.9	9	+
1640	Histone H2AX	H2AFX	23033	15449.1	14489	22352.2	26205.3	27010.2	0.539196	1.91557	+	-	11.9	6	-
1641	Integrin beta-4	ITGB4	195560	191731	195638	195089	191140	200038	0.00805227	0.0641114	-	-	27.7	44	-
1643	Carbonyl reductase [NADPH] 1	CBR1	412050	415103	428062	391323	406735	400383	-0.0667587	0.821492	-	-	77.3	22	-
1644	Ankyrin-1	ANK1	25713	28203.1	23930.1	27007.6	25501.6	26972.3	0.0327504	0.156653	-	-	11.8	15	-
1645	Short-chain specific acyl-CoA dehydrogenase, mitochondrial	ACADS	21990	27459.2	26033.8	25324.1	24537.6	25929.4	0.0118574	0.0446381	-	-	36.2	13	-
1646	Cyclic AMP-responsive element-binding protein 1	CREB1	46383	52041.6	46470.3	44225.3	38640.9	38217.7	-0.260109	1.90353	-	-	6.5	4	-
1647	Beta-galactosidase	GLB1	40986	36019.1	44130.1	37098.4	37492.3	36715.3	-0.117109	0.713646	-	-	21.9	12	-
1649	Serine/threonine-protein phosphatase 2B catalytic subunit beta isoform	PPP3CB	15382	17282.5	15687	16447.9	15192.1	15738.2	-0.0282105	0.128816	-	-	2.9	12	-
1650	Serine/threonine-protein phosphatase 2B catalytic subunit beta isoform	PPP3CB	5078.1	8411.67	6967.54	6983.61	5298.02	7110.64	-0.0593093	0.113577	-	-	1.6	12	-
1651	Cytoplasmic protein NCK1	NCK1	55059	53391.3	56153	49740.7	52938.9	49655.4	-0.112081	1.02163	-	-	44.6	19	-
1652	GC-rich sequence DNA-binding factor 2	GCFC2	93989	82898.2	79898.3	93287.3	94204.7	93264.5	0.13227	1.04854	-	-	22.2	18	-
1653	Histone H1.5	HIST1H1B	220760	226693	245921	236011	238508	215717	-0.00646084	0.0367247	-	-	31.9	15	-
1654	Histone H1.3	HIST1H1D	80860	45060.3	49758.4	80158.8	66478.4	77348.2	0.394963	1.11778	-	-	15.4	16	-
1656	Zinc finger protein 823	ZNF823	1851	1068.2	1634.48	1320.14	2152.66	1480.48	0.126856	0.19711	-	-	3	3	+
1658	NADPH--cytochrome P450 reductase	POR	247890	211804	262083	236427	245013	246983	0.0187362	0.0896096	-	-	46.8	36	-
1659	Methylated-DNA--protein-cysteine methyltransferase	MGMT	17729	22967.8	20099.8	20892.6	18504.7	22679	0.0331139	0.106358	-	-	42	6	-
1660	Tyrosine-protein kinase Fer	FER	13443	13727.9	15279.1	14459.5	13139.3	15066.8	0.00725173	0.0270382	-	-	10.6	8	-
1661	Sarcoplasmic/endoplasmic reticulum calcium ATPase 2	ATP2A2	510660	429397	505350	509440	519630	525159	0.109064	0.832995	-	-	31	47	-
1662	1-phosphatidylinositol 4,5-bisphosphate phosphodiesterase gamma-2	PLCG2	23386	26014	25903.7	23395.5	23365.4	26285.6	-0.0444054	0.217957	-	-	17.7	19	-
1663	Fumarylacetoacetase	FAH	60742	70844.4	57228.1	59592.4	55980.2	54234.2	-0.148275	0.907588	-	-	7.6	15	-
1665	Stathmin	STMN1	76130	87711.7	85735.2	83044.6	88508.1	80751.1	0.0173521	0.0900044	-	-	36.2	13	-
1666	Y-box-binding protein 3	YBX3	133080	162525	132942	134435	136255	139237	-0.0576616	0.305408	-	-	11.8	18	-
1667	Y-box-binding protein 3	YBX3	10462	8730.89	5763.29	9889.89	10105.6	9566.85	0.286991	0.751383	-	-	7.9	16	-
1668	Zinc finger X-chromosomal protein;Zinc finger Y-chromosomal protein	ZFX;ZFY	7063	8461.72	7879.02	7560.77	7618.71	6821.52	-0.0870246	0.356808	-	-	7.3	4	-
1669	Zinc finger protein 24	ZNF24	2635.5	1678.54	1329.62	2252.85	2251.26	2272.51	0.323487	0.691635	-	-	5.4	3	+
1671	Zinc finger protein 765;Zinc finger protein 28;Zinc finger protein 468;Zinc finger protein 888;Zinc finger protein 701;Zinc finger protein 816;Zinc finger protein 229	ZNF765;ZNF28;ZNF468;ZNF888;ZNF701;ZNF816;ZNF229	10599	4959.78	5364.25	7326.08	9451.65	7287.48	0.27984	0.484573	-	-	0	4	-
1673	Heat shock 70 kDa protein 6	HSPA6	160920	183899	174633	168611	153134	164310	-0.0948857	0.743654	-	-	1.7	14	-
1674	High mobility group protein HMG-I/HMG-Y	HMGA1	88890	87985.5	65837.8	71659.4	66787.7	57822.3	-0.298613	1.34875	-	-	23.4	8	-
1675	High mobility group protein HMG-I/HMG-Y	HMGA1	5170.2	6032.21	3770.97	3013.75	3721.93	2981.13	-0.604791	1.96203	+	-	14.6	6	-
1676	Zinc finger protein 7	ZNF7	3297.9	2012.79	2637.98	2769.44	3239.32	2400.85	0.0995493	0.198182	-	-	0	3	+
1677	Zinc finger protein 8	ZNF8	8664	8715.63	8521.89	8453.67	10024.7	9992.29	0.132022	0.652878	-	-	7.7	4	-
1678	Transmembrane protein 11, mitochondrial	TMEM11	27527	10675.6	19254	15978.9	20805.3	17070.7	0.00143923	0.00164883	-	-	14.6	3	-
1679	Aspartate aminotransferase, cytoplasmic	GOT1	171630	204118	151221	176127	140780	173665	-0.0996645	0.364678	-	-	57.4	23	-
1680	Protein kinase C alpha type	PRKCA	199860	165532	155135	200124	202575	196088	0.210409	1.38343	-	-	28	26	-
1681	Transcription factor jun-B	JUNB	20570	20143.6	17196.8	21253.2	21229.1	19508.5	0.101606	0.519241	-	-	15.3	6	-
1682	Integrin alpha-2	ITGA2	86682	86328.2	93997	87950.2	83887.6	85175.4	-0.0541993	0.428136	-	-	23.8	26	-
1683	Gap junction alpha-1 protein	GJA1	15255	11206.9	15092.1	14417	13632.3	14867.3	0.059823	0.186686	-	-	13.1	4	-
1685	Nucleolar transcription factor 1	UBTF	149480	145347	128233	146894	137747	136637	-0.00368858	0.0184203	-	-	33.4	26	-
1686	Aldo-keto reductase family 1 member C4	AKR1C4	270.53	422.744	428.227	272.7	359.173	356.673	-0.162451	0.254801	-	-	7.4	12	+
1687	Transcription factor jun-D	JUND	1523.3	1500.81	1671.25	1428.12	1399.97	1186.25	-0.229317	0.784619	-	-	4	3	+
1689	Cyclic AMP-dependent transcription factor ATF-7	ATF7	496.2	991.395	822.767	755.895	464.796	666.647	-0.263052	0.390751	-	-	19.9	6	+
1690	NADH dehydrogenase [ubiquinone] 1 beta subcomplex subunit 7	NDUFB7	42365	32306.3	41354.2	41458	41935	42719.7	0.130661	0.616188	-	-	38	6	-
1691	cAMP-dependent protein kinase catalytic subunit alpha	PRKACA	75845	80999.8	80649.1	73461.3	74139.4	76127.3	-0.0856639	0.803166	-	-	18.8	15	-
1692	Calpain-2 catalytic subunit	CAPN2	265460	277801	306067	255054	264033	246471	-0.147818	1.37551	-	-	35.4	25	-
1693	CCAAT/enhancer-binding protein beta	CEBPB	2042.2	1139.41	1356.99	1327.03	1488.62	1054.74	-0.19992	0.365746	-	-	13	4	+
1694	HLA class I histocompatibility antigen, alpha chain G	HLA-G	8585.5	7953.67	8170.25	7326.99	7898.23	7743.01	-0.105419	0.553094	-	-	3	3	-
1695	Tyrosine-protein phosphatase non-receptor type 2	PTPN2	52864	49610.1	57835.3	51738.2	51609.1	51659.3	-0.0456629	0.275418	-	-	29.7	13	-
1696	S-adenosylmethionine decarboxylase proenzyme;S-adenosylmethionine decarboxylase alpha chain;S-adenosylmethionine decarboxylase beta chain	AMD1	11867	17472.1	14616.1	15940.4	15848.5	16353.3	0.149018	0.531891	-	-	17.1	6	-
1697	CTP synthase 1	CTPS1	360240	295989	323385	333060	330665	328897	0.0236769	0.130137	-	-	47.4	29	-
1699	Probable ATP-dependent RNA helicase DDX5	DDX5	687590	716960	716779	679612	724658	659688	-0.0403915	0.370747	-	-	49.8	47	-
1700	ATP-dependent 6-phosphofructokinase, liver type	PFKL	89615	97124.3	96942.3	87247.3	89603.6	90140	-0.0866216	0.802051	-	-	25	24	-
1702	Galectin-3	LGALS3	109630	129032	133499	126980	129185	128542	0.0530236	0.29771	-	-	40.8	13	-
1703	Insulin-like growth factor-binding protein 3	IGFBP3	8804.4	10279.6	10663.8	8281.67	9423	8710.66	-0.168568	0.813296	-	-	15.1	4	-
1704	26S protease regulatory subunit 6A	PSMC3	361430	394469	390574	368006	360606	366017	-0.0657212	0.677165	-	-	71.8	31	-
1705	T-complex protein 1 subunit alpha	TCP1	384260	428702	409927	397998	360749	403566	-0.0736205	0.580097	-	-	59.5	32	-
1706	Tyrosine-protein phosphatase non-receptor type 1	PTPN1	211940	193762	221787	216472	211305	225859	0.0606078	0.458719	-	-	56.6	26	-
1707	Insulin-like growth factor-binding protein 2	IGFBP2	6109.3	5399.84	8530.25	6851.42	8113.96	7214.62	0.170407	0.46441	-	-	8.9	3	-
1708	TFIIH basal transcription factor complex helicase XPD subunit	ERCC2	44615	42065.7	47302.6	43133.4	44854.9	43740.1	-0.0230223	0.132428	-	-	15.1	13	-
1709	60S ribosomal protein L35a	RPL35A	380780	347725	346766	386086	387454	381307	0.104344	1.15895	-	-	54.5	12	-
1710	Integrin beta-5	ITGB5	157440	107323	117957	141728	142508	148611	0.196895	0.825463	-	-	39.3	27	-
1711	ADP-ribosylation factor 4	ARF4	75040	95918.2	90897.8	78088.4	81268.6	80987.5	-0.116068	0.637348	-	-	35.6	8	-
1712	60S ribosomal protein L7	RPL7	389280	418536	426729	394646	394457	382289	-0.0747978	0.783556	-	-	55.2	21	-
1713	Vinculin	VCL	996100	1.21189e+06	1.12267e+06	1.09973e+06	989238	1.03959e+06	-0.086999	0.568181	-	-	68.3	86	-
1714	Glutathione peroxidase 2	GPX2	39653	40957.1	45082.3	39450.4	39411.9	36265	-0.125618	0.89403	-	-	80.5	14	-
1715	Receptor-type tyrosine-protein phosphatase alpha	PTPRA	21932	25723.4	23667.8	25094.2	22499.9	23205.1	-0.00911133	0.0371764	-	-	14.4	11	-
1718	Protein SON	SON	113480	107017	115293	112546	114699	119710	0.0474428	0.387349	-	-	14.3	27	-
1719	Negative elongation factor E	NELFE	127400	105387	130907	111260	119730	110796	-0.0839968	0.449786	-	-	55.8	20	-
1720	60S ribosomal protein L17	RPL17	176230	185459	169407	181141	178895	183633	0.0346678	0.287935	-	-	38.6	12	-
1721	Phosphoglycerate mutase 1	PGAM1	228000	298211	190309	254730	216202	246614	0.0232971	0.0573637	-	-	55.9	16	-
1722	Regulator of chromosome condensation	RCC1	150070	169919	133262	146651	147623	148795	-0.0257027	0.116962	-	-	34.9	14	-
1723	Syndecan-1	SDC1	33996	16292.9	20978.6	26240.8	29551.6	25441.3	0.254564	0.528336	-	-	19.7	6	-
1724	Cyclic AMP-dependent transcription factor ATF-1	ATF1	7484.2	8827.5	4910.27	11254.6	9145.76	10758.2	0.59042	1.73012	+	-	25	4	-
1726	DNA ligase 1	LIG1	349240	335293	320855	336281	333825	339950	0.00750535	0.0570053	-	-	45.6	39	-
1728	DNA repair protein XRCC1	XRCC1	122760	122334	103232	127244	117809	124673	0.0898808	0.563346	-	-	30.6	19	-
1729	Cadherin-2	CDH2	27198	26274.4	29658.6	28045.9	28214.2	28467.5	0.0293066	0.158286	-	-	19.4	14	-
1731	1-phosphatidylinositol 4,5-bisphosphate phosphodiesterase gamma-1	PLCG1	89553	91442.4	94833.5	84783.8	85356.5	88206.7	-0.0942745	0.960367	-	-	18.4	24	-
1733	Nucleolin	NCL	1193200	1.19641e+06	1.13806e+06	1.20092e+06	1.16182e+06	1.16977e+06	0.00221384	0.0188183	-	-	52.1	64	-
1734	Hexokinase-1	HK1	212550	223664	235770	209756	214937	217621	-0.0640209	0.590199	-	-	40.9	44	-
1735	DNA-directed RNA polymerase II subunit RPB3	POLR2C	66884	57182.6	62587.9	57044.9	61927.9	54886.1	-0.101331	0.644079	-	-	44	10	-
1736	DNA-directed RNA polymerases I, II, and III subunit RPABC1	POLR2E	45975	52252.5	49371.2	53624.2	47815.3	49740.4	0.0349189	0.188157	-	-	53.3	9	-
1737	NADH dehydrogenase [ubiquinone] flavoprotein 2, mitochondrial	NDUFV2	33554	41833.4	36488	44964.7	36051.3	43980.6	0.159049	0.727156	-	-	49	11	-
1738	Tumor necrosis factor receptor superfamily member 1A;Tumor necrosis factor receptor superfamily member 1A, membrane form;Tumor necrosis factor-binding protein 1	TNFRSF1A	4118.6	3658.46	5043.07	3599.83	4150.6	4154.99	-0.0971987	0.281315	-	-	10.5	3	-
1739	Gamma-glutamyltranspeptidase 1;Gamma-glutamyltranspeptidase 1 heavy chain;Gamma-glutamyltranspeptidase 1 light chain;Putative gamma-glutamyltranspeptidase 3;Putative gamma-glutamyltranspeptidase 3 heavy chain;Putative gamma-glutamyltranspeptidase 3 light chain;Inactive gamma-glutamyltranspeptidase 2	GGT1;GGT3P;GGT2	67721	74272.1	76209.4	71841.7	67459.3	70194.5	-0.057399	0.399419	-	-	25.7	15	-
1740	TFIIH basal transcription factor complex helicase XPB subunit	ERCC3	49441	48315.3	52241.1	48754.1	50249.8	48283	-0.0257384	0.166743	-	-	22	14	-
1741	E3 ubiquitin-protein ligase TRIM21	TRIM21	46983	52373.7	47751.9	49333.5	46185.5	50849.8	-0.00676275	0.0336002	-	-	30.1	13	-
1742	Interferon-induced, double-stranded RNA-activated protein kinase	EIF2AK2	151160	152561	164533	152162	153522	148795	-0.042153	0.352564	-	-	29.6	18	-
1743	Transcription factor E3	TFE3	4001.2	3793.89	4333.29	3840.71	3962.85	3419.25	-0.112659	0.432193	-	-	7	4	-
1744	Spermidine synthase	SRM	55090	48473.5	57277.6	46373.7	51931	46943.4	-0.145378	0.948268	-	-	58.9	15	-
1745	Sodium/hydrogen exchanger 1	SLC9A1	9880.6	7217.28	10166.3	8993.96	9519.91	9642.38	0.0625063	0.178392	-	-	8.6	5	-
1746	Casein kinase II subunit alpha	CSNK2A2	102700	107414	109706	91825.7	96387.3	96592.7	-0.16713	1.86485	-	-	53.4	15	-
1747	Retinoic acid receptor RXR-alpha	RXRA	11664	13714.5	13078.3	12946.2	12415.4	12071.3	-0.0362344	0.152599	-	-	14.8	6	-
1748	Nuclear factor NF-kappa-B p105 subunit;Nuclear factor NF-kappa-B p50 subunit	NFKB1	111880	110486	105978	105314	107064	107766	-0.0361674	0.310197	-	-	28.3	24	-
1750	Thymidine phosphorylase	TYMP	33190	41267.9	36748.2	37511.6	34590.9	38373.2	-0.00520451	0.0196253	-	-	37.6	15	-
1751	Plasma membrane calcium-transporting ATPase 1	ATP2B1	210060	192359	217511	205705	209570	208666	0.0111679	0.0721229	-	-	21.1	35	-
1752	Eukaryotic translation initiation factor 2 subunit 2	EIF2S2	299640	331243	310869	280864	289575	270501	-0.162662	1.8167	-	-	74.2	30	-
1753	Annexin A7	ANXA7	154780	141038	140863	146641	144598	152214	0.0232801	0.161102	-	-	44.4	22	-
1754	TATA-box-binding protein;TATA box-binding protein-like protein 2	TBP;TBPL2	15917	14815.2	16431.6	13518.5	15251.9	15034.1	-0.107318	0.597311	-	-	11	4	-
1755	Cyclin-A2	CCNA2	9638.6	10336.9	7482.56	11079.4	8913.17	10724.4	0.168827	0.563835	-	-	17.8	6	-
1756	Transcription factor BTF3	BTF3	97650	100376	93622.1	93770.5	99345.2	95953	-0.0126329	0.085079	-	-	13.6	13	-
1759	Ras-related protein Rab-3B	RAB3B	14750	14829.7	14301.1	14190.1	12755.9	13839.7	-0.106825	0.649827	-	-	16.4	4	-
1760	Ras-related protein Rab-4A	RAB4A	32767	35719.5	35572	33636.2	33059.7	33297.1	-0.0564047	0.380589	-	-	50.5	11	-
1761	Ras-related protein Rab-5A	RAB5A	36229	37842.4	39850.5	37149	33974	33072.9	-0.129446	0.940603	-	-	35.3	9	-
1762	Ras-related protein Rab-6A	RAB6A	120710	124320	123503	131093	117969	128266	0.03266	0.237699	-	-	39.9	17	-
1763	DNA mismatch repair protein Msh3	MSH3	94009	81041.3	83358.9	87324.2	85246.9	84734.3	-0.00327264	0.0166916	-	-	23.4	23	-
1764	Proteasome subunit beta type-1	PSMB1	152720	161997	164233	155413	153817	153503	-0.0490049	0.456131	-	-	41.1	12	-
1765	Cation-dependent mannose-6-phosphate receptor	M6PR	32724	44554.3	32816.7	41343.5	34735.8	39189.9	0.0780752	0.253263	-	-	27.8	9	-
1767	Lamin-B1	LMNB1	214160	183046	203993	219389	229499	221950	0.160933	1.45904	-	-	47.6	30	-
1768	B-cell lymphoma 3 protein	BCL3	11345	14182.3	13260.1	11878.6	11536.5	11598.4	-0.141583	0.702736	-	-	26	9	-
1770	Calpastatin	CAST	714.37	1215.48	1077.64	617.773	895.446	744.264	-0.394813	0.832794	-	-	0	50	+
1771	Calpastatin	CAST	435260	360202	304414	382713	358583	364768	0.0229436	0.0745683	-	-	0	52	-
1773	Inosine-5-monophosphate dehydrogenase 1	IMPDH1	48359	45353.2	46041.7	48246.6	47130.2	44107.5	-0.00327564	0.0174316	-	-	32.7	18	-
1775	Collagen alpha-1(V) chain	COL5A1	8625.6	9391.09	8287.87	10245.7	9765.98	9265.45	0.15522	0.860616	-	-	4.5	6	-
1777	N(4)-(beta-N-acetylglucosaminyl)-L-asparaginase;Glycosylasparaginase alpha chain;Glycosylasparaginase beta chain	AGA	6900.4	8713.39	6791.88	7438.72	8523.01	5849.47	-0.0463337	0.107331	-	-	15	5	-
1778	Ras GTPase-activating protein 1	RASA1	36615	43508.6	45796.9	38629.9	41619	40320.8	-0.056834	0.261234	-	-	24.1	19	-
1780	Cyclin-dependent kinase 11B	CDK11B	130500	146424	136711	134628	133668	138592	-0.0222853	0.151277	-	-	3.6	25	-
1781	Glutathione S-transferase Mu 3	GSTM3	74214	55129.4	66378	55099	66952.9	59758.7	-0.100298	0.388749	-	-	44	11	-
1782	V-type proton ATPase subunit B, brain isoform	ATP6V1B2	192380	192146	195597	184352	176502	187593	-0.0814281	0.924274	-	-	30.9	21	-
1783	V-type proton ATPase subunit C 1	ATP6V1C1	324740	317274	308277	305640	315724	310036	-0.0287699	0.275808	-	-	52.9	24	-
1784	Cysteine and glycine-rich protein 1	CSRP1	617310	431249	408058	408411	502018	452639	-0.0757218	0.207527	-	-	65.3	13	-
1785	Filamin-A	FLNA	2957600	2.88056e+06	2.81436e+06	2.8527e+06	2.59609e+06	2.59827e+06	-0.10579	1.23997	-	-	59.1	157	-
1786	Neurofibromin;Neurofibromin truncated	NF1	95374	94308.1	93084.1	96679.6	99488.4	99549.3	0.064547	0.648653	-	-	8.5	25	-
1788	Cytoplasmic aconitate hydratase	ACO1	236700	255742	241842	239486	228775	238191	-0.0552755	0.528983	-	-	44.5	39	-
1789	Synaptotagmin-1	SYT1	12837	11673.5	11742	13104.2	15175.2	13127.4	0.189703	1.10364	-	-	19	10	-
1791	5-nucleotidase	NT5E	15490	12371.4	15453.6	13051.5	13767.1	12147	-0.146748	0.654322	-	-	26.9	11	-
1792	Transcription initiation factor TFIID subunit 1;Transcription initiation factor TFIID subunit 1-like	TAF1;TAF1L	17243	15218	14662.5	18296.5	16580.8	16585.6	0.12903	0.703874	-	-	3.4	5	-
1794	Voltage-dependent anion-selective channel protein 1	VDAC1	427360	321212	462637	403752	416375	406585	0.0353505	0.113256	-	-	79.5	22	-
1795	Succinate dehydrogenase [ubiquinone] iron-sulfur subunit, mitochondrial	SDHB	138630	113683	128398	126605	125081	120938	-0.02647	0.135698	-	-	51.1	15	-
1796	CD9 antigen	CD9	51429	44944.8	46820.3	44784.4	47661.9	42338	-0.0866948	0.542503	-	-	12.7	5	-
1797	2-oxoisovalerate dehydrogenase subunit beta, mitochondrial	BCKDHB	14485	16051.6	16342.8	14332.9	13619.6	14555.1	-0.139797	0.87166	-	-	11	4	-
1799	Protein-glutamine gamma-glutamyltransferase 2	TGM2	315560	327563	317943	302064	303488	303435	-0.0801913	1.04674	-	-	39.3	28	-
1800	Methylmalonyl-CoA mutase, mitochondrial	MUT	56194	60920.1	62751.1	60232.6	57779.3	60603	-0.00882966	0.0491753	-	-	37.9	24	-
1801	Oxysterol-binding protein 1	OSBP	169450	160673	165173	156335	163921	159132	-0.0470353	0.445313	-	-	33.3	28	-
1802	Protein-L-isoaspartate(D-aspartate) O-methyltransferase	PCMT1	81458	89199.5	80730.7	82870.4	72763.2	76488.6	-0.115633	0.872396	-	-	67.4	16	-
1803	rRNA 2-O-methyltransferase fibrillarin	FBL	167390	145885	165132	149761	172188	150914	-0.0170981	0.0816414	-	-	44.2	17	-
1804	40S ribosomal protein S4, Y isoform 1	RPS4Y1	21036	21244.3	20098.8	23759.2	22955	20689.5	0.109715	0.685371	-	-	25.5	15	-
1805	Trifunctional purine biosynthetic protein adenosine-3;Phosphoribosylamine--glycine ligase;Phosphoribosylformylglycinamidine cyclo-ligase;Phosphoribosylglycinamide formyltransferase	GART	410190	453913	449460	402091	409676	412030	-0.100716	1.0874	-	-	47.1	43	-
1806	Multifunctional protein ADE2;Phosphoribosylaminoimidazole-succinocarboxamide synthase;Phosphoribosylaminoimidazole carboxylase	PAICS	405820	442098	451102	403063	405184	401448	-0.101288	1.10336	-	-	55.8	29	-
1808	Non-specific lipid-transfer protein	SCP2	145180	176741	159741	151908	140882	145868	-0.130953	0.93198	-	-	42.3	25	-
1809	Ubiquitin-like modifier-activating enzyme 1	UBA1	721520	845184	783213	757587	719113	737253	-0.0833074	0.691779	-	-	47.9	47	-
1810	Nucleoside diphosphate kinase B	NME2	850970	1.08615e+06	972283	915735	833989	909362	-0.123941	0.747934	-	-	9.7	22	-
1811	Ectonucleotide pyrophosphatase/phosphodiesterase family member 1;Alkaline phosphodiesterase I;Nucleotide pyrophosphatase	ENPP1	5213.6	6582.44	6563.75	5939.18	6347.34	5914.15	-0.00494528	0.0138666	-	-	6.3	6	-
1812	Upstream stimulatory factor 1	USF1	4974.3	5661.6	5294.54	4790.93	4325.21	4320.58	-0.245302	1.26827	-	-	12.4	3	-
1813	Fibroblast growth factor receptor 4	FGFR4	1012	1435.74	1431.14	1118.98	1245.08	1009.46	-0.188053	0.449091	-	-	2.6	3	+
1814	NADPH:adrenodoxin oxidoreductase, mitochondrial	FDXR	238330	262171	266823	241238	238862	247484	-0.0751291	0.681352	-	-	12.2	27	-
1815	NADPH:adrenodoxin oxidoreductase, mitochondrial	FDXR	9285	7539.64	9376.25	5869.7	8469.07	7960.9	-0.24333	0.794115	-	-	2.7	23	-
1816	Heterogeneous nuclear ribonucleoproteins A2/B1	HNRNPA2B1	695920	550968	605039	694329	737003	694239	0.204935	1.49985	-	-	66.3	23	-
1817	MHC class II regulatory factor RFX1	RFX1	18949	19436.8	19549.4	20019.4	17677.2	17008.3	-0.0861681	0.469731	-	-	11	9	-
1818	Calretinin	CALB2	109190	98262.1	101515	104098	107115	103570	0.0281576	0.196381	-	-	38.4	12	-
1819	E3 ubiquitin-protein ligase CBL	CBL	29616	30681.6	33136.8	32409.5	31384.4	31084.4	0.0234904	0.127151	-	-	21.9	16	-
1820	Insulin-like growth factor-binding protein 4	IGFBP4	26264	25612.4	22421.3	30036.3	30066.5	36716.3	0.378827	2.23544	-	-	35.4	5	-
1821	cAMP-dependent protein kinase catalytic subunit beta	PRKACB	29067	15050.8	21800.7	21449.7	25094.6	22123.3	0.106769	0.208915	-	-	14.8	12	-
1822	Cytochrome b-c1 complex subunit 2, mitochondrial	UQCRC2	285800	221464	250568	304657	246446	305696	0.177757	0.846322	-	-	54.5	21	-
1823	Nuclear receptor subfamily 4 group A member 1	NR4A1	19524	18612.1	20289.8	17401	16967.6	18980.4	-0.131925	0.856779	-	-	8.9	6	-
1824	Ferrochelatase, mitochondrial	FECH	109850	103013	111296	105881	100340	103867	-0.0635618	0.553971	-	-	37.8	17	-
1825	DNA repair protein complementing XP-A cells	XPA	11143	11563.5	13216.7	10709.7	11025	11304.7	-0.117158	0.602757	-	-	22.3	4	-
1826	Liver carboxylesterase 1	CES1	197400	187950	203404	176583	184432	180040	-0.121353	1.38989	-	-	52.3	28	-
1828	Transcription elongation factor A protein 1	TCEA1	204130	222328	199118	209888	201109	202781	-0.0260957	0.187352	-	-	56.1	21	-
1829	Integrin alpha-6;Integrin alpha-6 heavy chain;Integrin alpha-6 light chain;Processed integrin alpha-6	ITGA6	13610	9047.64	11389.8	11701.3	12418.8	11901.4	0.100764	0.303449	-	-	1.5	34	-
1830	Integrin alpha-6;Integrin alpha-6 heavy chain;Integrin alpha-6 light chain;Processed integrin alpha-6	ITGA6	199590	167484	184629	185507	188317	191431	0.0385889	0.237112	-	-	2	35	-
1831	Splicing factor, proline- and glutamine-rich	SFPQ	308830	266839	276748	273398	283137	260041	-0.0600361	0.42162	-	-	40.9	29	-
1832	Tubulin gamma-1 chain;Tubulin gamma-2 chain	TUBG1;TUBG2	65320	69234.3	65401	64291.3	62802.6	58042.4	-0.111923	0.949611	-	-	29.5	14	-
1833	Peptidyl-prolyl cis-trans isomerase B	PPIB	431730	487338	482083	444117	431704	443889	-0.0843852	0.785237	-	-	65.7	18	-
1835	NAD-dependent malic enzyme, mitochondrial	ME2	106670	102115	104738	98751	94474.4	98737.8	-0.102867	1.11016	-	-	38.4	22	-
1836	Glycine dehydrogenase (decarboxylating), mitochondrial	GLDC	132310	158384	146470	144007	137368	143515	-0.0375266	0.217428	-	-	34.8	31	-
1837	Tryptophan--tRNA ligase, cytoplasmic;T1-TrpRS;T2-TrpRS	WARS	196370	185032	171090	184352	185957	192700	0.0292277	0.194518	-	-	44.2	23	-
1838	40S ribosomal protein S3	RPS3	580930	692343	679322	626200	618436	626191	-0.0573648	0.382014	-	-	78.6	22	-
1840	Ribosomal protein S6 kinase beta-1	RPS6KB1	74213	98368.7	83179.3	77268.9	71739.4	76740.3	-0.171152	0.930078	-	-	27.9	14	-
1841	Tyrosine-protein kinase JAK1	JAK1	156770	150519	160670	159222	159353	158907	0.0295828	0.25669	-	-	22.6	28	-
1842	Nuclear autoantigen Sp-100	SP100	152750	155950	126549	146783	146224	143985	0.0119455	0.0531678	-	-	22.2	19	-
1844	Adenosylhomocysteinase	AHCY	304730	395804	220330	361260	261126	312226	0.0494609	0.0927824	-	-	53	31	-
1845	Cofilin-1	CFL1	1041000	1.01836e+06	924944	923919	853565	930629	-0.139321	1.37852	-	-	66.3	23	-
1846	Eukaryotic translation initiation factor 4B	EIF4B	1173600	787232	677597	1.12283e+06	1.05893e+06	1.10837e+06	0.357958	1.19395	-	-	45.8	39	-
1847	Factor VIII intron 22 protein	F8A1	6332.7	9407.58	7924.05	7789.8	7603.88	7195.79	-0.0491361	0.129051	-	-	12.7	3	-
1848	Plasma membrane calcium-transporting ATPase 4	ATP2B4	22036	22461.7	22666.1	23197	21689.3	21807.1	-0.0107174	0.0546904	-	-	12.5	25	-
1850	Diacylglycerol kinase alpha	DGKA	48215	46078	51848.6	42348.4	46615.3	46626.1	-0.107873	0.762476	-	-	22.6	15	-
1852	Carnitine O-palmitoyltransferase 2, mitochondrial	CPT2	120860	107238	109871	111381	115272	112065	0.00497215	0.0288119	-	-	35	22	-
1853	Thymidylate kinase	DTYMK	167990	193694	190051	166140	172087	163277	-0.135231	1.18244	-	-	78.8	20	-
1854	Ribonucleoside-diphosphate reductase large subunit	RRM1	448050	416449	433452	401078	421701	414435	-0.0688089	0.754051	-	-	50.1	36	-
1855	Rab proteins geranylgeranyltransferase component A 1	CHM	18256	18507.7	17308.4	16843.9	16910.3	16273.4	-0.111771	0.774404	-	-	8.9	8	-
1856	Elongation factor 1-beta	EEF1B2	235000	260354	308060	317957	319651	320925	0.26374	1.78144	-	-	48.4	12	-
1857	ATP synthase F(0) complex subunit B1, mitochondrial	ATP5F1	115550	95841.9	102968	109639	116207	111717	0.106622	0.735948	-	-	39.5	13	-
1860	Low molecular weight phosphotyrosine protein phosphatase	ACP1	83526	71768.9	91345	71817.4	79902.5	72594.4	-0.131492	0.721075	-	-	52.5	9	-
1861	Acetyl-CoA acetyltransferase, mitochondrial	ACAT1	244520	231181	238011	232740	231362	229349	-0.0411967	0.415365	-	-	60.7	25	-
1862	Myosin regulatory light polypeptide 9	MYL9	3331.4	2114.67	2744.04	2274.62	3569.9	2532.77	0.0297885	0.0479815	-	-	6.4	7	+
1864	G1/S-specific cyclin-E1	CCNE1	6203.1	9274.73	7179.87	8105.22	6013.8	7972.56	-0.0293602	0.0601716	-	-	8.2	3	-
1865	DNA-directed RNA polymerase II subunit RPB1	POLR2A	405410	331759	399486	356752	385128	364164	-0.0342713	0.171259	-	-	29.5	57	-
1866	Cyclin-dependent kinase 2	CDK2	50662	61135.5	60277.7	53967.6	52668.4	51599.9	-0.116046	0.720784	-	-	49	16	-
1867	Adenomatous polyposis coli protein	APC	52038	53179.3	49662.4	53636.4	53384.7	54640.5	0.0623418	0.506066	-	-	10.2	25	-
1868	Beta-adrenergic receptor kinase 1	ADRBK1	34836	37816.6	33873.2	34407	34456.9	33984.8	-0.0491182	0.310888	-	-	20.6	14	-
1869	DNA replication licensing factor MCM3	MCM3	300300	290615	316456	276245	292575	289455	-0.0798084	0.819862	-	-	53.6	43	-
1871	3-mercaptopyruvate sulfurtransferase	MPST	64977	81431.8	73142.3	73453.2	63299.8	76713.7	-0.0392382	0.151183	-	-	50.2	13	-
1873	40S ribosomal protein S12	RPS12	190420	235175	248617	225305	218898	228346	0.00550487	0.0206241	-	-	58.3	9	-
1874	Bromodomain-containing protein 2	BRD2	85301	102475	94246.9	90430.9	83213.5	92745.6	-0.0797664	0.470674	-	-	31.7	26	-
1875	Tumor necrosis factor receptor superfamily member 6	FAS	27615	24824.7	24407.3	28600.9	27894.9	28648.7	0.149997	1.11693	-	-	25.4	8	-
1876	Transcriptional repressor protein YY1	YY1	51120	56702.4	50240.7	47502.1	46003.5	41929.6	-0.222817	1.74126	-	-	14.3	7	-
1877	DnaJ homolog subfamily B member 1	DNAJB1	205800	186020	194079	185730	187693	185680	-0.0663146	0.627334	-	-	46.5	22	-
1878	DnaJ homolog subfamily B member 2	DNAJB2	25062	22460.6	20296	21530.7	22945.7	24207	0.021984	0.0843753	-	-	28.1	9	-
1879	ATP synthase subunit alpha, mitochondrial	ATP5A1	646570	630362	686840	672298	646380	677414	0.0241862	0.205787	-	-	59.1	36	-
1881	Proteasome subunit alpha type-1	PSMA1	240130	270362	241987	244814	231311	247945	-0.0540329	0.404427	-	-	62	19	-
1882	Proteasome subunit alpha type-2	PSMA2	63702	68834.8	70680.3	65725.6	63021.7	61061.5	-0.0977391	0.790747	-	-	39.3	10	-
1883	Proteasome subunit alpha type-3	PSMA3	388290	254059	370612	306106	343507	318284	-0.0425063	0.111147	-	-	53.6	17	-
1884	Proteasome subunit alpha type-4	PSMA4	157860	171276	159297	156142	150455	158047	-0.0713816	0.670502	-	-	57.5	15	-
1887	Integrin alpha-3;Integrin alpha-3 heavy chain;Integrin alpha-3 light chain	ITGA3	115670	114143	115644	116841	114606	114797	0.00325807	0.0239827	-	-	22.8	22	-
1888	Moesin	MSN	1287900	1.42586e+06	1.31568e+06	1.33007e+06	1.26598e+06	1.31244e+06	-0.0428877	0.390209	-	-	48.7	59	-
1890	Probable ATP-dependent RNA helicase DDX6	DDX6	167070	161728	176657	157662	164671	155918	-0.0792543	0.75882	-	-	54.5	22	-
1891	DNA (cytosine-5)-methyltransferase 1	DNMT1	9114.4	5020.7	4807.61	8253.82	9210.64	8363.61	0.510377	1.28224	-	-	1	62	-
1892	DNA (cytosine-5)-methyltransferase 1	DNMT1	334070	306929	300655	311788	316432	308071	-0.00681415	0.0463067	-	-	0.9	62	-
1893	Splicing factor U2AF 65 kDa subunit	U2AF2	192530	189734	194616	185122	190356	172917	-0.0741418	0.721106	-	-	30.1	12	-
1894	60S ribosomal protein L13	RPL13	229350	297885	267102	254487	257038	265947	-0.0229952	0.0981569	-	-	52.1	15	-
1895	Rab proteins geranylgeranyltransferase component A 2	CHML	29268	31436.8	31393.6	29693.9	28983.6	29314.9	-0.0650698	0.453267	-	-	8.5	9	-
1896	Isovaleryl-CoA dehydrogenase, mitochondrial	IVD	14795	19929.3	18254.3	15824.9	15824.9	16596.8	-0.124311	0.514774	-	-	25.6	11	-
1897	Protein S100-A4	S100A4	131270	158037	149094	142792	144353	146575	-0.0112859	0.056909	-	-	45.5	7	-
1898	Alpha-1,3-mannosyl-glycoprotein 2-beta-N-acetylglucosaminyltransferase	MGAT1	26022	19649.9	29419	23744	26341.8	24579.5	0.0104545	0.0261444	-	-	20.7	9	-
1899	High mobility group protein B2	HMGB2	119120	104176	92743.3	98107.8	90564.3	95421.9	-0.14697	0.864574	-	-	37.3	12	-
1900	Polypyrimidine tract-binding protein 1	PTBP1	145830	137627	125403	145496	140292	137957	0.0540044	0.37016	-	-	35.4	18	-
1901	Threonine--tRNA ligase, cytoplasmic	TARS	379160	406351	409400	367914	371173	372915	-0.102913	1.25421	-	-	48.5	41	-
1902	Valine--tRNA ligase	VARS	316410	283018	302194	295085	308510	303987	0.0107647	0.0733169	-	-	41.4	52	-
1903	Elongation factor 1-gamma	EEF1G	620300	654441	616977	618380	595439	609909	-0.0524679	0.586704	-	-	53.3	28	-
1904	Tristetraprolin	ZFP36	1702.7	2525.33	2541	2219.12	1867.41	2382.02	-0.0488297	0.0938087	-	-	12.6	3	+
1905	Peptidyl-prolyl cis-trans isomerase FKBP2	FKBP2	48773	48290.6	52028.3	46969.3	44805.2	48587	-0.0870565	0.67843	-	-	38	8	-
1906	Erythrocyte band 7 integral membrane protein	STOM	35281	35524.3	38495.6	38747.4	37121.5	37404	0.0523862	0.347718	-	-	50.3	13	-
1907	Adenylate kinase 4, mitochondrial	AK4	46946	50804	43127.3	46771.8	47061.9	47815.3	0.011042	0.0539715	-	-	61.4	11	-
1909	Annexin A13	ANXA13	62821	56814.6	58653.2	62639.3	61016.9	62217.9	0.061296	0.468977	-	-	43.4	15	-
1910	14-3-3 protein theta	YWHAQ	340590	300600	304342	297749	328212	324865	0.00899688	0.0497088	-	-	54.3	23	-
1911	Mitogen-activated protein kinase 3	MAPK3	39988	56145.9	51506.8	45844	44782.4	47846	-0.0784825	0.28386	-	-	22.7	12	-
1912	MAP/microtubule affinity-regulating kinase 3	MARK3	45329	55811.5	48676.1	54519.7	53265.8	55468.5	0.129148	0.816442	-	-	21.9	19	-
1914	Aryl hydrocarbon receptor nuclear translocator	ARNT	18117	22293.4	21673.7	20370.9	17965.4	18366.3	-0.127036	0.612564	-	-	16	9	-
1915	60S ribosomal protein L10	RPL10	207110	276488	235026	230218	217963	228899	-0.0762158	0.353739	-	-	43.5	11	-
1916	Replication protein A 70 kDa DNA-binding subunit;Replication protein A 70 kDa DNA-binding subunit, N-terminally processed	RPA1	239540	233885	240004	226166	232583	231212	-0.04826	0.528304	-	-	52.4	34	-
1917	DNA-(apurinic or apyrimidinic site) lyase;DNA-(apurinic or apyrimidinic site) lyase, mitochondrial	APEX1	271750	266480	227136	274108	262659	277614	0.0937165	0.64505	-	-	65.4	25	-
1919	Deoxycytidine kinase	DCK	46447	49266.8	55966.1	42151.8	47865	43528.2	-0.181412	1.17051	-	-	38.1	10	-
1920	CAD protein;Glutamine-dependent carbamoyl-phosphate synthase;Aspartate carbamoyltransferase;Dihydroorotase	CAD	502600	555826	570484	503110	508085	521495	-0.0858779	0.806548	-	-	43	81	-
1921	Calreticulin	CALR	560440	559540	508686	548245	546428	579093	0.0403573	0.330849	-	-	58	22	-
1922	cAMP-specific 3,5-cyclic phosphodiesterase 4A	PDE4A	2797.7	1992.71	2724	3633.97	1906.85	2355.1	0.0346083	0.0497711	-	-	5.3	3	+
1923	Microtubule-associated protein 4	MAP4	819730	897863	768910	833678	762528	758428	-0.0770559	0.56692	-	-	20.7	63	-
1924	Microtubule-associated protein 4	MAP4	35082	34644.6	33534.4	34604.5	32324.1	32848.8	-0.0498652	0.336987	-	-	16.9	44	-
1925	Microtubule-associated protein 4	MAP4	543.56	935.922	458.744	682.336	928.986	777.351	0.359396	0.620822	-	-	1.6	40	+
1926	Calnexin	CANX	733270	679641	680210	709777	713003	727725	0.0398561	0.39322	-	-	42.9	36	-
1927	Phosphatidylinositol 3-kinase regulatory subunit alpha	PIK3R1	54645	64206.5	63341.8	54338.3	56879.3	56944.3	-0.11218	0.763683	-	-	17.1	15	-
1928	Proteasome subunit beta type-8	PSMB8	33019	37532.7	37498	36451.1	35474	38514.5	0.0332894	0.171841	-	-	29.8	7	-
1929	Proteasome subunit beta type-9	PSMB9	29838	33320.6	30794.6	30431.3	31262.3	31921.6	-0.00391204	0.0191108	-	-	38.4	7	-
1930	Proteasome subunit alpha type-5	PSMA5	69357	90083.7	86020.3	81380.4	85137.4	85257.2	0.0454375	0.190112	-	-	47.7	11	-
1931	Proteasome subunit beta type-4	PSMB4	54404	64930.2	62848.1	58404.2	54941.1	57461.1	-0.0893094	0.550358	-	-	40.2	8	-
1932	Proteasome subunit beta type-6	PSMB6	94706	87405.4	90693.3	92978.4	93446.3	92172.5	0.0310651	0.2386	-	-	40.6	9	-
1933	Proteasome subunit beta type-5	PSMB5	119260	95911.4	113403	97294.5	107519	99219.8	-0.107205	0.606993	-	-	73	18	-
1934	Glutathione S-transferase Mu 2	GSTM2	9271.3	18560.5	15574.4	17079.9	16096.3	19036.7	0.321853	0.724887	-	-	47.1	11	-
1935	ATP-binding cassette sub-family D member 3	ABCD3	121190	89434	116687	120568	125772	128941	0.209522	1.06849	-	-	24.7	19	-
1936	Tropomodulin-1	TMOD1	4958.4	6113.89	5630.79	5970.18	5167.15	5345.75	-0.0165902	0.0489743	-	-	20.3	6	-
1937	Sperm-specific antigen 2	SSFA2	40350	43508.6	44730.1	45945.2	46687.8	49690.2	0.146936	1.21535	-	-	13.2	15	-
1939	NADH-ubiquinone oxidoreductase 75 kDa subunit, mitochondrial	NDUFS1	238960	208460	262383	235120	240319	246307	0.0301985	0.146585	-	-	62	37	-
1940	DNA polymerase delta catalytic subunit	POLD1	257600	214373	226165	214730	224915	225051	-0.0668275	0.434164	-	-	40.2	44	-
1942	Probable global transcription activator SNF2L1	SMARCA1	144460	130906	131744	141840	153926	149512	0.129942	1.22283	-	-	1.2	43	-
1943	Probable global transcription activator SNF2L1	SMARCA1	1645.2	1793.1	1658.96	1776.26	1914.43	1722.11	0.0863151	0.269568	-	-	2.3	43	+
1944	Gamma-aminobutyric acid receptor subunit beta-3;Gamma-aminobutyric acid receptor subunit beta-2;Gamma-aminobutyric acid receptor subunit beta-1	GABRB3;GABRB2;GABRB1	5054	2576.5	5062.38	3574.61	4709.98	4058.48	0.0172656	0.0230687	-	-	8	3	-
1945	Mitogen-activated protein kinase 1	MAPK1	151190	202929	172949	169179	151862	165887	-0.105393	0.488438	-	-	39.2	19	-
1946	Dual specificity protein phosphatase 1	DUSP1	9246.4	13440.7	11213.3	12001.1	10254.7	10619	-0.0308871	0.0797537	-	-	13.1	5	-
1947	Grancalcin	GCA	5460.9	6073.16	6594.11	6597.08	6180.82	6336.52	0.080184	0.320846	-	-	17.5	3	-
1948	Retinoic acid receptor RXR-beta	RXRB	16889	21401.4	15586.8	18556.8	16849.7	17863.8	-0.00413603	0.0116629	-	-	10.9	8	-
1949	DNA repair protein complementing XP-G cells	ERCC5	31382	49627	34762.3	40376.2	34333	38570.7	-0.00599231	0.0129973	-	-	18.2	17	-
1950	Retinoblastoma-like protein 1	RBL1	31055	24639.6	24235.8	28114.7	30432.2	29087.7	0.141464	0.68173	-	-	10.6	9	-
1951	Granulins;Acrogranin;Paragranulin;Granulin-1;Granulin-2;Granulin-3;Granulin-4;Granulin-5;Granulin-6;Granulin-7	GRN	25361	27992.2	27644.8	28234.3	31479.7	28628.2	0.124887	0.843272	-	-	13.5	7	-
1952	Receptor-type tyrosine-protein phosphatase mu	PTPRM	18683	21393.6	22778.7	19973.9	19446	19989.5	-0.0765859	0.380733	-	-	12.3	16	-
1953	Cytosol aminopeptidase	LAP3	218870	228387	190640	205350	186707	182640	-0.14818	1.04096	-	-	67.6	34	-
1954	ADP-ribosyl cyclase/cyclic ADP-ribose hydrolase 1	CD38	29798	31463.7	28367.7	29408.2	29765.6	30016	-0.00585229	0.0296728	-	-	43	14	-
1957	General transcription factor IIE subunit 1	GTF2E1	81029	82352.9	79070.1	83363.7	80552.3	84787.5	0.0366019	0.295008	-	-	38.5	17	-
1958	Transcription initiation factor IIE subunit beta	GTF2E2	117360	119473	113134	106084	117008	100805	-0.114094	0.925545	-	-	48.1	18	-
1959	Tripeptidyl-peptidase 2	TPP2	348450	358699	318501	335795	330850	346040	-0.0167755	0.114718	-	-	40.7	50	-
1960	Inositol monophosphatase 1	IMPA1	82628	109081	88893.3	96272.4	88988.5	85407.7	-0.0436403	0.167984	-	-	47.6	17	-
1962	Ephrin type-A receptor 2	EPHA2	188790	174328	184939	183603	182140	182937	0.00244636	0.0170195	-	-	34.8	34	-
1963	Ephrin type-B receptor 2	EPHB2	64402	72929.1	65671.6	69043	67796.4	73404	0.0518974	0.330563	-	-	20.3	20	-
1964	Tyrosine-protein phosphatase non-receptor type 6	PTPN6	82620	78061.2	75518.5	73719.6	76593.3	73980.1	-0.0738409	0.630837	-	-	33.9	18	-
1965	SHC-transforming protein 1	SHC1	1253.9	1321.52	1190.31	1244.78	1349.74	1214.6	0.0163677	0.039288	-	-	1.9	20	+
1966	SHC-transforming protein 1	SHC1	94920	115557	104377	98881.7	96665.4	99287.3	-0.09022	0.590126	-	-	2.1	20	-
1967	DNA-3-methyladenine glycosylase	MPG	33567	44278.3	39884.6	37778	33674	31812.1	-0.183572	0.866174	-	-	45.6	11	-
1968	Cellular retinoic acid-binding protein 2	CRABP2	2204.2	3125.61	2517.46	2242.62	2476.42	2050.43	-0.202332	0.600611	-	-	40.6	7	+
1969	AT-rich interactive domain-containing protein 4A	ARID4A	39616	39909.1	42347.6	38437.5	38490.9	38594.3	-0.0765558	0.6113	-	-	15.8	17	-
1970	Lysine-specific demethylase 5A	KDM5A	6918.9	7465.92	7535.85	7798.3	8466.54	8498.19	0.175819	1.00911	-	-	4	9	-
1971	Transketolase	TKT	1756200	2.08483e+06	1.98705e+06	1.79581e+06	1.70983e+06	1.84011e+06	-0.121577	1.01272	-	-	54.7	40	-
1972	RNA-binding motif, single-stranded-interacting protein 1	RBMS1	17339	16428.6	19659.9	16897.6	17803.6	16199.8	-0.0668418	0.312213	-	-	10.2	4	-
1973	Protein PML	PML	39359	49272.4	44766.3	44312.4	43954.9	46702.9	0.0224536	0.0948076	-	-	17.6	14	-
1974	Non-receptor tyrosine-protein kinase TYK2	TYK2	16845	22072.4	21345.3	21480.1	17311.5	19750	-0.0372994	0.111773	-	-	9.4	12	-
1975	Elongation factor 1-delta	EEF1D	16162	21667.3	21970	18994.4	18010.1	16715.6	-0.1427	0.536739	-	-	0	25	-
1976	Elongation factor 1-delta	EEF1D	393670	405420	413996	406912	391802	400588	-0.0163527	0.146292	-	-	6.8	28	-
1978	Cellular retinoic acid-binding protein 1	CRABP1	5266.3	7966.01	5727.66	6562.64	6207.37	6550.62	0.0504319	0.122335	-	-	29.2	5	-
1979	Myristoylated alanine-rich C-kinase substrate	MARCKS	181680	126822	112948	219784	216395	231109	0.692822	2.82194	+	-	51.5	14	-
1980	Guanine nucleotide-binding protein subunit alpha-11	GNA11	88185	83262.9	83719.4	92103.2	87834	94340.1	0.104045	1.00867	-	-	23.7	11	-
1981	Delta-1-pyrroline-5-carboxylate dehydrogenase, mitochondrial	ALDH4A1	103500	88221.1	103623	92852.8	97533.4	95079	-0.0453286	0.259417	-	-	32.1	17	-
1982	Endoplasmic reticulum resident protein 29	ERP29	266610	197969	252231	215631	232786	215042	-0.100856	0.448115	-	-	43.7	13	-
1983	Peroxiredoxin-6	PRDX6	559000	636208	613445	553057	553970	529857	-0.142148	1.48412	-	-	69.2	24	-
1984	Flavin reductase (NADPH)	BLVRB	146840	177717	155899	145031	151044	151814	-0.0969329	0.661333	-	-	61.7	12	-
1985	Peroxiredoxin-5, mitochondrial	PRDX5	335230	462194	401170	351880	337811	351494	-0.191021	1.02456	-	-	60.5	9	-
1986	D-dopachrome decarboxylase;D-dopachrome decarboxylase-like protein	DDT;DDTL	64518	102154	30040.7	82361.9	70194.7	80620.1	0.411726	0.542169	-	-	53.4	8	-
1988	Thioredoxin-dependent peroxide reductase, mitochondrial	PRDX3	131220	159338	160856	144554	139811	137016	-0.0934712	0.55097	-	-	47.1	11	-
1990	60S ribosomal protein L12	RPL12	238480	242839	214599	230258	242047	223536	0.00117843	0.00652536	-	-	69.1	10	-
1991	Enoyl-CoA hydratase, mitochondrial	ECHS1	280720	277128	275085	263958	253819	267574	-0.0851713	1.05192	-	-	55.5	21	-
1992	UMP-CMP kinase	CMPK1	81232	68856.1	82259.1	67287.6	75456.5	64082.6	-0.16663	1.00191	-	-	41.3	11	-
1993	Phosphatidylethanolamine-binding protein 1;Hippocampal cholinergic neurostimulating peptide	PEBP1	211830	217930	214805	186986	178853	165283	-0.281053	3.03434	-	-	79.7	13	-
1994	Protein disulfide-isomerase A3	PDIA3	893660	780836	806945	822171	845053	832053	0.012646	0.0841008	-	-	67.5	45	-
1995	Serine/threonine-protein phosphatase 2A 65 kDa regulatory subunit A alpha isoform	PPP2R1A	364660	404129	348687	387484	356788	386721	0.0190652	0.110666	-	-	33.6	26	-
1996	Serine/threonine-protein phosphatase 2A 65 kDa regulatory subunit A beta isoform	PPP2R1B	34223	40647.4	32033.9	35265	32391.5	35954.9	-0.0392307	0.156538	-	-	20	15	-
1997	Cell division cycle protein 27 homolog	CDC27	114510	121672	114074	118725	112205	110898	-0.0351502	0.268276	-	-	22	17	-
1998	G1/S-specific cyclin-D3	CCND3	11287	11630.9	13180.6	11255.6	10452.8	11464.4	-0.119782	0.615197	-	-	21.2	7	-
1999	Wee1-like protein kinase	WEE1	8004.1	9645	10764	8508.97	8675.53	9241.4	-0.0948722	0.339505	-	-	7	4	-
2000	M-phase inducer phosphatase 2	CDC25B	20924	21432.8	22628.9	20127.8	17753	18046	-0.218071	1.56903	-	-	18.9	9	-
2001	M-phase inducer phosphatase 3	CDC25C	27671	29743.6	27773.9	28727.6	25614.5	29439.8	-0.0258411	0.123913	-	-	18.3	7	-
2002	Peptidyl-prolyl cis-trans isomerase F, mitochondrial	PPIF	109720	113706	118742	104331	107208	102598	-0.122792	1.3066	-	-	58	11	-
2003	NK-tumor recognition protein;Putative peptidyl-prolyl cis-trans isomerase	NKTR	5542.5	6374.87	6236.38	6182.69	6570.99	7813.01	0.175527	0.72858	-	-	2.9	4	-
2004	Glycylpeptide N-tetradecanoyltransferase 1	NMT1	96194	88042.7	82539	86648.6	93766.5	86851.7	0.00452627	0.0221446	-	-	33.5	21	-
2005	Heme oxygenase 2	HMOX2	93357	92816.9	99663.5	91114.6	91061.5	86191.6	-0.0907133	0.841627	-	-	50.9	14	-
2007	Tyrosine-protein kinase receptor UFO	AXL	48694	47003.7	56768.5	46686.7	45990	53104.4	-0.0628152	0.2918	-	-	21.1	16	-
2009	Alpha-2-macroglobulin receptor-associated protein	LRPAP1	116860	138771	127252	125522	114311	120395	-0.0854965	0.567744	-	-	52.7	21	-
2011	Adenylosuccinate lyase	ADSL	133270	118957	136267	116638	117539	119229	-0.134105	1.20692	-	-	39.7	18	-
2012	Pyruvate kinase PKLR	PKLR	507.28	917.532	849.917	677.525	650.062	809.241	-0.0501471	0.07114	-	-	37.6	22	+
2013	CAP-Gly domain-containing linker protein 1	CLIP1	717560	791641	750879	735859	714470	739300	-0.0446883	0.426035	-	-	1.3	99	-
2014	CAP-Gly domain-containing linker protein 1	CLIP1	15878	22025.3	15542.4	17726.2	17514.5	15908.1	-0.0460677	0.128201	-	-	0.8	97	-
2015	Sorcin	SRI	94174	113189	101820	101637	91929.5	96497.5	-0.0891906	0.556896	-	-	39.4	7	-
2016	Leukocyte elastase inhibitor	SERPINB1	246720	226749	240344	226409	235120	230434	-0.0441316	0.39867	-	-	44.9	19	-
2017	High affinity cationic amino acid transporter 1	SLC7A1	12704	11066.7	10413.9	13061.7	12789.6	13211.4	0.197354	1.12751	-	-	6.5	4	-
2018	Aldehyde dehydrogenase X, mitochondrial	ALDH1B1	133420	120348	120683	121713	122578	124131	-0.0217883	0.147222	-	-	40.2	25	-
2019	Aldehyde dehydrogenase, dimeric NADP-preferring	ALDH3A1	850500	900960	819286	828826	825848	862663	-0.0294663	0.25659	-	-	53.4	33	-
2020	DNA-directed RNA polymerase II subunit RPB2	POLR2B	230660	216853	229563	219744	223272	220803	-0.027996	0.248944	-	-	36.6	44	-
2021	Succinate dehydrogenase [ubiquinone] flavoprotein subunit, mitochondrial	SDHA	195350	175293	182306	187827	174252	189190	-0.00392601	0.0227913	-	-	45.3	25	-
2022	Coronin-1A	CORO1A	22106	28769.7	21223.4	27097.8	22231.1	26539.4	0.0814147	0.260022	-	-	14.1	6	-
2023	Rab GDP dissociation inhibitor alpha	GDI1	93949	95901.3	94718.8	93789.7	86561.5	97684.7	-0.0352642	0.242871	-	-	44.1	25	-
2025	S-adenosylmethionine synthase isoform type-2	MAT2A	287960	253262	244672	264130	274769	255088	0.0177049	0.0970305	-	-	52.4	20	-
2026	Homeobox protein Hox-C8;Homeobox protein Hox-B8	HOXC8;HOXB8	1793.4	2494.36	2572.5	2519.95	2682.97	3050.82	0.280628	0.850849	-	-	13.6	4	+
2027	cAMP-dependent protein kinase type I-beta regulatory subunit	PRKAR1B	27339	28553.2	30337.1	28706.3	28200.7	27085.9	-0.037018	0.210212	-	-	17.6	11	-
2028	cAMP-dependent protein kinase type II-beta regulatory subunit	PRKAR2B	2074.3	2295.77	2697.46	3043.64	2191.85	2116.44	0.0454597	0.0925744	-	-	19.4	8	+
2029	Carbamoyl-phosphate synthase [ammonia], mitochondrial	CPS1	279720	307333	308752	293221	291361	292709	-0.0286546	0.226572	-	-	42.2	60	-
2030	Ribonucleoside-diphosphate reductase subunit M2	RRM2	131320	174553	162684	130353	136407	129964	-0.230121	1.35367	-	-	44.7	21	-
2031	Syndecan-4	SDC4	5495.5	7411.62	6118.34	5450.95	5264.48	5673.55	-0.20471	0.826458	-	-	23.5	3	-
2032	Nucleolysin TIA-1 isoform p40	TIA1	68023	60258.1	73978.8	65149.3	67173.7	61309.1	-0.0588473	0.303832	-	-	27.7	14	-
2034	Sodium- and chloride-dependent taurine transporter	SLC6A6	24727	19906.9	19269.5	25297.8	23865.9	24381	0.211349	1.13632	-	-	11.3	7	-
2035	Gamma-aminobutyric acid receptor subunit alpha-5	GABRA5	14126	11057.3	10843.5	13029.2	13537.9	13457	0.162308	0.716732	-	-	14.9	6	-
2036	DnaJ homolog subfamily A member 1	DNAJA1	153740	141947	145655	135894	138471	135634	-0.105534	1.1525	-	-	68	25	-
2037	RAC-alpha serine/threonine-protein kinase	AKT1	42173	45293.7	42628.5	39629.7	44260	43322.5	-0.0332503	0.191282	-	-	35.8	20	-
2038	RAC-beta serine/threonine-protein kinase	AKT2	132320	106445	107217	115018	124120	120713	0.0635007	0.311717	-	-	41.4	23	-
2039	Cytochrome b-c1 complex subunit 1, mitochondrial	UQCRC1	169530	135607	158305	160062	150623	174473	0.0696316	0.338079	-	-	36.7	17	-
2040	3-hydroxyisobutyrate dehydrogenase, mitochondrial	HIBADH	93362	105066	106298	93719.8	92578.3	90684.4	-0.135404	1.18748	-	-	36.3	9	-
2041	Bifunctional purine biosynthesis protein PURH;Phosphoribosylaminoimidazolecarboxamide formyltransferase;IMP cyclohydrolase	ATIC	654340	759103	686190	671863	627697	703623	-0.0666346	0.466596	-	-	78.4	44	-
2042	Heterogeneous nuclear ribonucleoprotein H3	HNRNPH3	78700	59755.4	82085.6	66216.9	82999.4	67648.2	-0.0180698	0.0484145	-	-	39.9	12	-
2043	Heterogeneous nuclear ribonucleoprotein H;Heterogeneous nuclear ribonucleoprotein H, N-terminally processed	HNRNPH1	347810	370693	378698	355081	361591	360889	-0.0251689	0.215408	-	-	34.1	21	-
2044	14-3-3 protein beta/alpha;14-3-3 protein beta/alpha, N-terminally processed	YWHAB	324260	258581	316311	271849	293637	262109	-0.114037	0.634219	-	-	52.9	20	-
2045	14-3-3 protein sigma	SFN	503510	468735	505908	463393	479232	473640	-0.0609732	0.646723	-	-	55.6	22	-
2046	Stress-induced-phosphoprotein 1	STIP1	1862500	1.62401e+06	1.54113e+06	1.6772e+06	1.66053e+06	1.61353e+06	-0.0176237	0.0973678	-	-	75.1	65	-
2047	Protein S100-A11;Protein S100-A11, N-terminally processed	S100A11	150110	142306	163562	163689	186851	165262	0.177581	1.39875	-	-	56.2	7	-
2048	Neural cell adhesion molecule L1	L1CAM	19027	18990.2	16956.2	20781.2	20039.3	21563.5	0.183861	1.29342	-	-	23.3	25	-
2049	Type II inositol 1,4,5-trisphosphate 5-phosphatase	INPP5B	5612.5	7214.82	7377.74	4549.15	7310.62	4925.83	-0.288942	0.76607	-	-	4.8	4	-
2050	Peroxiredoxin-2	PRDX2	88221	110913	107021	103025	91550.3	96179.2	-0.0690292	0.325628	-	-	36.9	12	-
2051	Beta-arrestin-2	ARRB2	45486	51958.5	53350.2	49535.1	47713.3	50858	-0.0229872	0.114236	-	-	34.2	13	-
2052	Glycerol kinase;Putative glycerol kinase 3	GK;GK3P	5618.5	5770.1	5986.36	6196.77	5682.96	6591.25	0.0860834	0.368872	-	-	8	4	-
2054	Deoxycytidylate deaminase	DCTD	59474	71673.5	70251.7	60953.8	56237.2	60292.9	-0.178335	1.21719	-	-	53.9	8	-
2055	Pyrroline-5-carboxylate reductase 1, mitochondrial	PYCR1	61096	56167.2	53197.4	67752.5	59052.6	65887.9	0.176709	1.28615	-	-	30.1	11	-
2059	4-hydroxyphenylpyruvate dioxygenase	HPD	6001.4	5760	5908.8	6141.87	5853.18	6224.56	0.0438788	0.183665	-	-	10.7	3	-
2060	General transcription factor IIH subunit 1	GTF2H1	36650	39426.7	40105.6	40147.3	37919.5	39125.4	0.013187	0.072432	-	-	17.2	10	-
2061	Syntaxin-2	STX2	21531	24280.5	21161.4	24200.8	22562.3	24311.4	0.0876497	0.502306	-	-	38.3	9	-
2062	Cystathionine gamma-lyase	CTH	2406	2585.92	3246.87	2939.51	2561.62	2549.04	-0.0245926	0.0577787	-	-	21.2	8	+
2063	60S ribosomal protein L9	RPL9	224750	227557	239642	211590	223609	212248	-0.0958119	1.05712	-	-	52.1	12	-
2065	Long-chain-fatty-acid--CoA ligase 1	ACSL1	89836	100088	96531.3	89975.1	83901.1	92357.7	-0.105344	0.859804	-	-	33.1	24	-
2066	Kinesin-1 heavy chain	KIF5B	630180	620141	571062	605516	608324	627491	0.0168642	0.129596	-	-	56	65	-
2068	Deoxyuridine 5-triphosphate nucleotidohydrolase, mitochondrial	DUT	77196	78179	83816.4	80302.6	96690.7	84955.3	0.127663	0.86183	-	-	11.9	12	-
2069	Deoxyuridine 5-triphosphate nucleotidohydrolase, mitochondrial	DUT	7306.5	9617.96	5273.06	9291.46	12358.1	11665	0.61795	1.74958	+	-	8.5	11	-
2070	Multidrug resistance-associated protein 1	ABCC1	262800	252129	276335	265710	253112	261310	-0.0197175	0.150098	-	-	32.5	44	-
2071	Cyclin-dependent kinases regulatory subunit 2	CKS2	18277	12625	17478.8	14827.2	17999.1	14979.8	-0.00424015	0.00960757	-	-	24.1	3	-
2072	Protein S100-A3	S100A3	2166.5	3955.8	3220.84	3535.51	3058.89	2960.25	0.0712923	0.12649	-	-	30.7	3	-
2073	Dual specificity protein kinase TTK	TTK	71464	67774.5	62888.4	68207.3	68891.1	67251.1	0.0176827	0.103947	-	-	32.8	24	-
2074	DNA replication licensing factor MCM4	MCM4	306600	327170	314700	304799	292533	300201	-0.0793308	0.916247	-	-	47.2	42	-
2075	DNA replication licensing factor MCM5	MCM5	376210	426783	414151	382450	388499	401724	-0.0519372	0.41767	-	-	57.9	49	-
2076	DNA replication licensing factor MCM7	MCM7	422520	342519	413428	364876	380889	370131	-0.0726761	0.422482	-	-	58.3	47	-
2077	N-acetylgalactosamine-6-sulfatase	GALNS	14642	12202	12200.5	13877.1	12285.6	11705.9	-0.0424198	0.150264	-	-	9	6	-
2078	Serine hydroxymethyltransferase, cytosolic	SHMT1	131450	143686	127716	127193	126834	132308	-0.0588386	0.460183	-	-	58.1	25	-
2079	Serine hydroxymethyltransferase, mitochondrial	SHMT2	342700	295058	312831	305235	320367	310148	-0.0202416	0.126533	-	-	51.3	26	-
2080	Bifunctional epoxide hydrolase 2;Cytosolic epoxide hydrolase 2;Lipid-phosphate phosphatase	EPHX2	30662	37945.6	33894.8	33347.5	33363.9	34759.5	-0.00939133	0.0380491	-	-	33.5	15	-
2081	Heat shock 70 kDa protein 1-like	HSPA1L	2807.3	3393.66	4152.46	3913.43	3956.7	3168.82	0.103563	0.252406	-	-	5.6	21	-
2082	Heat shock 70 kDa protein 4	HSPA4	1080500	1.05881e+06	1.02239e+06	1.0501e+06	1.01502e+06	1.07889e+06	-0.00816447	0.0683953	-	-	65	62	-
2083	G protein-coupled receptor kinase 5	GRK5	2101.7	3062.44	2048.81	2536.36	2137.49	2336.17	-0.0194004	0.0373818	-	-	7.5	3	+
2084	Mannose-6-phosphate isomerase	MPI	19257	23747.6	23624.5	19856.4	20242.3	20544.2	-0.129245	0.668082	-	-	30.3	10	-
2086	Glypican-1;Secreted glypican-1	GPC1	46695	42467.4	41087.7	48372.2	44494.2	48316.8	0.117331	0.839822	-	-	22.6	11	-
2087	Profilin-2	PFN2	86967	93891.8	82642.2	90443	86553.1	88540.4	0.0128612	0.0750289	-	-	17.9	9	-
2088	Profilin-2	PFN2	54211	68944.8	49062.4	60902.1	56582.7	61333.7	0.0682961	0.242218	-	-	13.6	8	-
2089	Carbonic anhydrase-related protein	CA8	18555	16649.7	20667.8	16451.9	18261.2	16563.1	-0.119893	0.585368	-	-	39.7	9	-
2090	Catenin alpha-1	CTNNA1	372620	359899	354780	366355	372985	355199	0.0095876	0.0786503	-	-	47.6	39	-
2091	Catenin beta-1	CTNNB1	86795	84517.3	87331.8	85453.4	84926.7	83549.1	-0.0264619	0.212856	-	-	25.4	22	-
2092	Polycomb complex protein BMI-1	BMI1	13737	9527.64	13716.6	12307	13510.1	12268.8	0.0614449	0.163958	-	-	11	5	-
2093	Polycomb group RING finger protein 2	PCGF2	1441.3	1352.93	1321.36	1108.75	1504.38	1564.1	0.00597983	0.0115808	-	-	3.2	3	+
2094	Prohibitin	PHB	376880	305089	383324	383584	370086	383016	0.10097	0.582755	-	-	61.4	20	-
2095	Serpin B6	SERPINB6	89563	119327	119114	88114.3	90834	95414.7	-0.245733	1.28527	-	-	51.1	18	-
2096	Merlin	NF2	101130	105707	103127	99888.6	103828	97290.6	-0.0425796	0.356957	-	-	31.3	20	-
2097	Radixin	RDX	385440	368034	356030	372594	357429	377633	-0.00203277	0.0143233	-	-	29	46	-
2098	Replication protein A 14 kDa subunit	RPA3	36669	32926.8	38758.9	33897.5	34088.7	35166.8	-0.0678886	0.39705	-	-	52.9	5	-
2099	Replication factor C subunit 4	RFC4	173590	163579	174777	174831	177345	171341	0.0327331	0.28053	-	-	57.3	23	-
2100	Replication factor C subunit 2	RFC2	55940	67055.3	65861.6	60660	59793.3	59091.4	-0.0683303	0.392769	-	-	41	12	-
2101	Replication factor C subunit 1	RFC1	154520	150755	142742	146054	152561	140905	-0.0276005	0.2008	-	-	27.1	28	-
2102	60S ribosomal protein L22	RPL22	92406	105766	108022	98421.8	93707.6	92845.9	-0.100689	0.723957	-	-	42.2	7	-
2103	General transcription factor IIF subunit 1	GTF2F1	102680	90027.6	84144.8	106387	99909.8	101976	0.159571	1.14539	-	-	40.8	23	-
2104	Sepiapterin reductase	SPR	92405	97946.8	94995.6	91358.7	92654.2	87452.5	-0.0719773	0.665494	-	-	51	13	-
2105	Prostaglandin G/H synthase 2	PTGS2	8117.9	5966.68	6697.59	7699.24	8374.94	9009.5	0.280188	1.18334	-	-	11.8	6	-
2106	Alpha-L-iduronidase	IDUA	2211.7	7322.75	4807.61	5688.38	4144.2	5607.84	0.254565	0.286249	-	-	6.1	4	-
2107	Cystathionine beta-synthase	CBS	30023	33250	30652.1	32595.9	33813.1	34613.2	0.106063	0.780066	-	-	34.8	17	-
2110	Insulin receptor substrate 1	IRS1	26125	29127.6	31256.2	27132.2	28782.2	28140	-0.0380527	0.182186	-	-	15.5	14	-
2111	Glycogen debranching enzyme;4-alpha-glucanotransferase;Amylo-alpha-1,6-glucosidase	AGL	124380	141173	135090	132916	126556	134580	-0.0224606	0.140706	-	-	31	48	-
2112	Myosin-9	MYH9	3547900	3.56399e+06	3.3396e+06	3.67914e+06	3.43212e+06	3.67705e+06	0.0456296	0.462577	-	-	51.4	156	-
2113	Myosin-10	MYH10	2400.2	3322.86	2420.48	2814.92	2880.24	2751.88	0.0696079	0.176142	-	-	0.6	115	+
2114	Myosin-10	MYH10	669060	671776	662685	671478	650619	654499	-0.0196319	0.203989	-	-	0.7	117	-
2115	Coatomer subunit beta	COPB2	289770	273638	275922	278463	287013	290632	0.0287856	0.259916	-	-	46.6	42	-
2116	Alpha-actinin-2	ACTN2	1203.1	1383.34	1520.88	1081.8	1228.06	1137.84	-0.247902	0.80328	-	-	0.9	21	+
2117	Sterol O-acyltransferase 1	SOAT1	25237	19306.6	27744	25504.4	25821.8	25699.2	0.108084	0.383145	-	-	9.3	4	-
2118	Alpha-adducin	ADD1	122880	125610	110232	123192	122806	120528	0.0333029	0.220641	-	-	34.4	19	-
2119	Beta-adducin	ADD2	124090	145975	131093	126707	121980	126925	-0.0918628	0.687035	-	-	37.9	25	-
2120	Basigin	BSG	87198	91755.5	94852.1	93355.2	82155.9	87598.8	-0.0585874	0.402591	-	-	3.6	8	-
2122	RNA-binding protein FUS	FUS	209490	220959	235697	204327	217095	199199	-0.101394	0.898247	-	-	20.4	11	-
2123	Nuclear pore complex protein Nup214	NUP214	334920	370267	334590	372149	352819	371267	0.0774955	0.71604	-	-	0.5	45	-
2124	Nuclear pore complex protein Nup214	NUP214	9260.3	10639.2	9971.2	10644.8	10569.9	10896.4	0.106534	0.57103	-	-	0.5	45	-
2125	Protein DEK	DEK	180930	206205	185672	173261	159463	154639	-0.232399	2.07809	-	-	41.3	17	-
2127	Myosin-11	MYH11	2140.9	2537.11	2217.25	2009.64	1934.99	2047.66	-0.198976	0.769896	-	-	0.6	26	+
2128	Glutaredoxin-1	GLRX	2798	4142.27	4514.84	4016.85	3798.27	3846.53	0.0551585	0.115168	-	-	18.9	3	-
2129	Choline kinase alpha	CHKA	21461	21037.9	23184.5	19554.5	21147.4	20891.1	-0.0923323	0.580478	-	-	21.2	7	-
2130	Protein phosphatase 1A	PPM1A	83720	83574.8	71484.8	74914.9	77441.9	75113.1	-0.0662818	0.411091	-	-	28.8	17	-
2131	Aryl hydrocarbon receptor	AHR	35622	37230.9	36891.8	35538.5	35794.3	36601.7	-0.0238495	0.15202	-	-	11.2	9	-
2132	Hydroxymethylglutaryl-CoA lyase, mitochondrial	HMGCL	33004	35774.5	37027.1	31456.4	33589.8	32040.3	-0.122964	0.916793	-	-	25.2	7	-
2133	26S protease regulatory subunit 7	PSMC2	475330	497964	525984	463373	467965	469546	-0.0967167	1.10398	-	-	80.4	36	-
2136	ADP-ribosylation factor-like protein 2	ARL2	28352	41097.4	35438.8	33918.8	30792	33964.3	-0.0730541	0.236476	-	-	49.5	9	-
2137	ADP-ribosylation factor-like protein 3	ARL3	49387	67466	54119.6	55580.2	50592.8	57488.7	-0.0525535	0.18465	-	-	73.1	12	-
2139	Dual specificity mitogen-activated protein kinase kinase 2	MAP2K2	136820	162199	156736	142883	138817	142276	-0.100555	0.74387	-	-	38.5	19	-
2140	Zinc finger protein 76;Zinc finger protein 143	ZNF76;ZNF143	8416.5	7130.89	8500.51	7186.3	7200.57	6889.27	-0.172381	0.865324	-	-	3	3	-
2141	ATP synthase subunit gamma, mitochondrial	ATP5C1	468140	316971	286125	464375	468395	463488	0.41587	1.58412	-	-	30	11	-
2142	V-type proton ATPase subunit E 1	ATP6V1E1	150680	140600	143114	139966	144025	147925	-0.00799681	0.0551513	-	-	46	14	-
2143	Oxygen-dependent coproporphyrinogen-III oxidase, mitochondrial	CPOX	65155	53319.5	64248.5	53173.5	58110.5	56420.3	-0.118828	0.682112	-	-	42.3	19	-
2144	60S ribosomal protein L4	RPL4	705900	734710	776336	692283	742936	686553	-0.0631163	0.583432	-	-	55.7	32	-
2146	Lon protease homolog, mitochondrial	LONP1	245350	212657	252190	228252	233342	233473	-0.0271808	0.156614	-	-	36.4	35	-
2147	Phosphoglucomutase-1	PGM1	295580	294497	291288	271464	270538	268904	-0.120188	1.74319	-	-	54.3	29	-
2148	Serine/threonine-protein phosphatase PP1-gamma catalytic subunit	PPP1CC	13092	14600.9	14633.6	13155.9	13943.2	12148	-0.109344	0.572117	-	-	10.4	17	-
2150	Guanine nucleotide-binding protein-like 1	GNL1	70943	81826.7	72947.1	69212.1	71347.5	71596.6	-0.0867678	0.634234	-	-	29.2	18	-
2151	Tumor necrosis factor receptor superfamily member 3	LTBR	2006.7	1759.33	1180.91	2022.91	1843.14	1806.14	0.230584	0.529743	-	-	7.9	3	+
2152	Serpin B5	SERPINB5	15006	18660.3	17538.7	15220.2	14292.1	17363.4	-0.126266	0.537604	-	-	37.6	13	-
2153	DNA-directed RNA polymerase II subunit RPB9	POLR2I	5231.8	5725.45	6252.08	6252.18	5490.57	6579.38	0.0900785	0.329843	-	-	26.4	3	-
2155	Dihydrolipoyllysine-residue succinyltransferase component of 2-oxoglutarate dehydrogenase complex, mitochondrial	DLST	116330	120898	96807	120862	126345	135133	0.199972	1.28399	-	-	34.4	14	-
2157	Phospholipid hydroperoxide glutathione peroxidase, mitochondrial	GPX4	66537	59584.9	69715.7	58135.8	62055.1	56508.3	-0.146383	1.07168	-	-	58.2	11	-
2158	Signal recognition particle 14 kDa protein	SRP14	56005	59297.7	54792.9	56022.8	59097.3	57009.7	0.0175983	0.109888	-	-	29.4	6	-
2159	TGF-beta receptor type-2	TGFBR2	4195.1	4576.72	5389.76	4851.3	4662.2	4958.17	0.0386511	0.118161	-	-	14.3	6	-
2160	Nuclear pore glycoprotein p62	NUP62	41860	49808.7	42977.6	52076.5	45849.3	53934.4	0.174393	1.04161	-	-	26.2	12	-
2161	Hippocalcin-like protein 1;Neuron-specific calcium-binding protein hippocalcin	HPCAL1;HPCA	43006	36315.3	37920.4	40321.5	38564.2	32883.6	-0.0706368	0.307419	-	-	38.9	10	-
2162	Squalene synthase	FDFT1	83266	75911.4	75354.3	84430.3	85954.8	87294.9	0.137167	1.31448	-	-	36	13	-
2163	Zinc finger E-box-binding homeobox 1	ZEB1	5320.7	5733.08	4790.16	5499.37	5523.52	4818.68	0.000831434	0.00239173	-	-	9	8	-
2165	Transgelin-2	TAGLN2	1003000	1.14749e+06	975743	1.04433e+06	1.02775e+06	1.03141e+06	-0.00690195	0.0392993	-	-	85.4	20	-
2166	Transaldolase	TALDO1	580900	684354	602446	599256	570074	591855	-0.0814327	0.626347	-	-	54.6	26	-
2168	Electron transfer flavoprotein subunit beta	ETFB	358730	436870	408574	383828	358044	381870	-0.0956754	0.646914	-	-	67.8	20	-
2169	RNA-binding motif protein, X chromosome;RNA-binding motif protein, X chromosome, N-terminally processed	RBMX	135270	113156	118845	130515	147724	132574	0.163563	1.13734	-	-	15.6	21	-
2170	Breast cancer type 1 susceptibility protein	BRCA1	54840	57632.6	55127.5	59805.1	57722.8	58751.6	0.0730511	0.642673	-	-	10.7	17	-
2171	Coilin	COIL	37165	35543.4	31226.3	34763.6	35484.2	35802.4	0.0328402	0.161906	-	-	19.4	10	-
2172	Vitamin K-dependent gamma-carboxylase	GGCX	48202	45192.7	49330.9	45580.6	47929.1	46842	-0.0235169	0.144381	-	-	10	9	-
2173	Lysosomal acid lipase/cholesteryl ester hydrolase	LIPA	10258	14395.5	11274.2	11021.6	9581.43	11060.1	-0.170458	0.613915	-	-	9.9	4	-
2174	V-type proton ATPase catalytic subunit A	ATP6V1A	245600	226637	242059	237237	238701	246573	0.0171673	0.131662	-	-	50.7	30	-
2175	Stress-70 protein, mitochondrial	HSPA9	1386700	1.31074e+06	1.31744e+06	1.31883e+06	1.31292e+06	1.30026e+06	-0.0296491	0.321275	-	-	56.4	52	-
2176	Eukaryotic initiation factor 4A-III;Eukaryotic initiation factor 4A-III, N-terminally processed	EIF4A3	202300	226457	222695	213413	214516	205493	-0.0389944	0.29405	-	-	37.7	24	-
2177	DNA-binding protein SMUBP-2	IGHMBP2	35248	54701.9	34114.8	42701.9	38233	40687.2	0.00472103	0.00973353	-	-	7.2	9	-
2178	Cyclin-dependent kinase inhibitor 1	CDKN1A	5387.1	5835.52	5339.98	5026.54	4599.68	4188.87	-0.264515	1.33505	-	-	37.8	4	-
2179	40S ribosomal protein S19	RPS19	409650	452836	401252	418946	433591	401315	-0.0100194	0.0617364	-	-	67.6	16	-
2180	60S ribosomal protein L3	RPL3	1138300	1.13347e+06	1.02795e+06	1.0974e+06	1.13351e+06	1.08319e+06	0.00759567	0.0534321	-	-	54.8	28	-
2181	Collagen alpha-1(XVIII) chain;Endostatin	COL18A1	29521	32018	35993.3	30499.2	31190.6	31235.9	-0.0650889	0.339139	-	-	10.1	10	-
2182	Dolichyl-diphosphooligosaccharide--protein glycosyltransferase 48 kDa subunit	DDOST	133030	133767	148598	139156	139264	138592	0.00748995	0.0460462	-	-	25.4	12	-
2183	Acidic leucine-rich nuclear phosphoprotein 32 family member A	ANP32A	129360	172443	162787	164195	154474	160995	0.0564289	0.232603	-	-	38.2	14	-
2184	Flap endonuclease 1	FEN1	176560	175192	149197	178011	170890	176325	0.072321	0.473475	-	-	47.6	16	-
2185	Homeobox protein cut-like 1	CUX1	163260	152157	149269	155302	153117	157566	0.00500662	0.0332878	-	-	7.5	31	-
2186	Macrophage-capping protein	CAPG	120640	116713	116718	114612	110435	113948	-0.0627859	0.631091	-	-	39.9	11	-
2187	Adenylyl cyclase-associated protein 2	CAP2	153160	155624	160309	150845	153589	154363	-0.0318307	0.289407	-	-	44	21	-
2188	Interleukin-6 receptor subunit beta	IL6ST	24127	24526.2	27328.8	23072.4	22304.4	25466.8	-0.101093	0.57314	-	-	29.6	20	-
2190	Alpha-taxilin	TXLNA	271110	274031	251529	274411	268676	268280	0.0273354	0.225331	-	-	59.3	36	-
2191	T-complex protein 1 subunit zeta	CCT6A	431360	527529	505784	469288	429395	458207	-0.105963	0.692118	-	-	42.9	30	-
2192	Nicotinamide N-methyltransferase	NNMT	53054	43850.8	52307.2	42605.6	48244.2	43878.2	-0.144056	0.831069	-	-	38.6	9	-
2193	Proteasome subunit beta type-10	PSMB10	6781.5	8659.3	7836.37	7541.73	6985.76	7489.2	-0.0739719	0.271228	-	-	16.8	5	-
2194	Von Hippel-Lindau disease tumor suppressor	VHL	12277	10369.2	12380.2	11335.6	11254.2	10697.8	-0.0692161	0.299441	-	-	19.4	3	-
2198	60S ribosomal protein L13a	RPL13A	579470	515310	595372	531532	578644	529447	-0.0422158	0.273511	-	-	51.2	17	-
2199	ADP-ribosylation factor-like protein 1	ARL1	16037	19069.9	20145.2	17290.6	17141.2	17496.4	-0.0828718	0.376277	-	-	20.7	4	-
2201	DNA mismatch repair protein Mlh1	MLH1	103640	115389	110552	111391	110755	114388	0.031378	0.225096	-	-	36.6	26	-
2202	Signal transducer and activator of transcription 3	STAT3	199100	201448	204633	193884	205356	193263	-0.0310167	0.274401	-	-	50.5	34	-
2203	Ubiquitin carboxyl-terminal hydrolase 8	USP8	227690	219523	204674	221557	226904	220609	0.0388247	0.315355	-	-	29.8	36	-
2204	Peroxisomal biogenesis factor 19	PEX19	14534	17307.2	14835	16740.6	15310.1	17211.9	0.080478	0.367551	-	-	23.7	5	-
2205	Malate dehydrogenase, cytoplasmic	MDH1	393270	439282	413242	384800	376035	396075	-0.105635	1.10888	-	-	53.7	22	-
2206	Malate dehydrogenase, mitochondrial	MDH2	681120	742677	668127	670901	623787	636722	-0.114316	1.18799	-	-	72.5	26	-
2207	Replication factor C subunit 5	RFC5	69887	68814.6	76866.2	67737.3	71385.4	71730.7	-0.0306398	0.191289	-	-	61.2	19	-
2208	Replication factor C subunit 3	RFC3	62403	61577.6	63797.2	59281.4	63249.2	61520	-0.0292772	0.210264	-	-	43.5	14	-
2209	Trifunctional enzyme subunit alpha, mitochondrial;Long-chain enoyl-CoA hydratase;Long chain 3-hydroxyacyl-CoA dehydrogenase	HADHA	875240	717554	867060	763583	808539	785200	-0.0559114	0.317536	-	-	55.3	41	-
2210	Eukaryotic translation initiation factor 2 subunit 3;Putative eukaryotic translation initiation factor 2 subunit 3-like protein	EIF2S3;EIF2S3L	379980	451176	399693	385154	367988	388665	-0.104961	0.824172	-	-	55.5	25	-
2211	DNA-binding protein inhibitor ID-1	ID1	10766	12040.4	12613.6	14836.3	14297.1	15045.3	0.321609	2.17833	-	-	32.9	4	-
2212	Centrin-2	CETN2	56045	73262.3	69126	79459.9	76800.6	74870.5	0.228952	1.35246	-	-	55.2	10	-
2214	Eukaryotic translation initiation factor 2D	EIF2D	83643	77951.2	76431.5	80222.6	80472.2	83300.5	0.0366134	0.265526	-	-	41.4	18	-
2215	Protein BUD31 homolog	BUD31	40179	39112.5	37245	35612.4	37244.5	35950.8	-0.0985619	0.799838	-	-	52.8	7	-
2216	N-alpha-acetyltransferase 10	NAA10	156540	162760	152853	159890	151407	157310	-0.0107657	0.0779132	-	-	70.5	16	-
2217	Lysine-specific demethylase 5C	KDM5C	104870	131389	117689	114997	109255	113098	-0.0635114	0.342367	-	-	20.1	37	-
2220	Protein phosphatase inhibitor 2-like protein 3;Protein phosphatase inhibitor 2	PPP1R2P3;PPP1R2	14865	13861.4	18260.5	12410.4	12169.3	12194.1	-0.343583	1.85575	-	-	18	5	-
2221	Tyrosine-protein kinase CSK	CSK	131410	133532	153297	125562	137148	124151	-0.110448	0.772058	-	-	44.7	18	-
2222	Patatin-like phospholipase domain-containing protein 4	PNPLA4	13951	16610.4	15485.6	15805.7	13312.9	14229.7	-0.0870719	0.381347	-	-	26.5	6	-
2223	Glycine--tRNA ligase	GARS	1039.4	1448.75	1778.03	1099.73	1049.74	1194.03	-0.319273	0.769755	-	-	2.2	36	+
2224	Glycine--tRNA ligase	GARS	408820	415394	416815	399974	411319	401468	-0.0333028	0.363421	-	-	2	36	-
2225	Isoleucine--tRNA ligase, cytoplasmic	IARS	504180	474166	537179	474363	492706	476536	-0.0684761	0.625051	-	-	42.8	57	-
2226	Folate transporter 1	SLC19A1	26238	20774.2	17595.5	27971.9	25692.9	27799.2	0.352913	1.52783	-	-	6.9	4	-
2227	Eukaryotic translation initiation factor 1	EIF1	81816	72202	86432.3	72913.4	73198.9	72829.8	-0.131153	0.969028	-	-	27.4	10	-
2228	Protein kinase C iota type	PRKCI	38070	48009	42169	42433.4	42649.6	43322.5	0.00823588	0.0327517	-	-	25.8	13	-
2229	Beta-centractin	ACTR1B	9074.4	8739.42	10606	9529.9	10239.6	9255.63	0.0342418	0.123544	-	-	21.8	13	-
2230	Enoyl-CoA delta isomerase 1, mitochondrial	ECI1	72188	81402.6	85292.2	66511.7	73452.6	62266	-0.240127	1.66848	-	-	27.4	6	-
2231	Lamina-associated polypeptide 2, isoform alpha;Thymopoietin;Thymopentin	TMPO	263220	245565	283884	256807	274482	255907	-0.00822092	0.0463246	-	-	28	27	-
2232	Lamina-associated polypeptide 2, isoforms beta/gamma;Thymopoietin;Thymopentin	TMPO	69604	56619.4	69007.3	62337.4	68436	63030.5	-0.00543657	0.0209012	-	-	7.3	20	-
2234	Signal transducer and activator of transcription 1-alpha/beta	STAT1	387860	416056	439793	381093	398097	380498	-0.0993298	0.965296	-	-	52.5	40	-
2235	Signal transducer and activator of transcription 6	STAT6	84486	108061	93259.6	90385.3	83318	85689.1	-0.133302	0.765317	-	-	22.4	18	-
2236	Signal transducer and activator of transcription 5A	STAT5A	2143.9	1279.33	2360.9	1325.61	1897.92	1605.95	-0.226817	0.407916	-	-	6.4	20	+
2237	Superkiller viralicidic activity 2-like 2	SKIV2L2	313040	307063	345826	330031	332013	328365	0.0380705	0.29871	-	-	41.8	49	-
2238	Aldo-keto reductase family 1 member C3	AKR1C3	857410	912304	895067	831824	829885	852910	-0.0833041	1.10139	-	-	23.5	34	-
2239	Aldo-keto reductase family 1 member C3	AKR1C3	11861	13621.3	12008.4	10895	12527.5	10489.1	-0.146164	0.709383	-	-	7.8	18	-
2240	Phosphatidylinositol 4,5-bisphosphate 3-kinase catalytic subunit alpha isoform	PIK3CA	2476.1	1630.41	1611.56	2428.79	2819.91	2825.67	0.52424	1.61686	+	-	3.4	3	+
2241	Phosphatidylinositol 4,5-bisphosphate 3-kinase catalytic subunit beta isoform	PIK3CB	19251	20105.5	17097.7	20553.3	19682	21307.7	0.127096	0.749558	-	-	5.6	5	-
2242	Serine/threonine-protein kinase mTOR	MTOR	146450	161919	153751	161744	149688	159204	0.0267548	0.183845	-	-	17.5	37	-
2243	Phosphatidylinositol 4-kinase alpha	PI4KA	29189	32843.8	28473.1	30925.6	31852.1	32339.1	0.0742765	0.447659	-	-	8.2	16	-
2244	Epidermal growth factor receptor substrate 15	EPS15	113510	133655	123668	122858	114387	119740	-0.0523273	0.329563	-	-	39.8	31	-
2245	Protein AF-9	MLLT3	10280	11436.8	12117.9	11349.8	10336.5	11225.9	-0.0378036	0.151635	-	-	6.7	3	-
2246	Caspase-3;Caspase-3 subunit p17;Caspase-3 subunit p12	CASP3	18322	20258.1	20148.3	20115.7	19313.7	19697.8	0.0110817	0.0516024	-	-	35.4	11	-
2247	Caspase-2;Caspase-2 subunit p18;Caspase-2 subunit p13;Caspase-2 subunit p12	CASP2	24361	29726.8	28141.6	27212.2	26337.6	25630.6	-0.0499326	0.232426	-	-	22.6	10	-
2248	40S ribosomal protein S27	RPS27	161640	121044	167238	129928	146856	134621	-0.116399	0.458369	-	-	13.1	4	-
2249	Abelson tyrosine-protein kinase 2	ABL2	30033	36136.9	34799.5	35439.2	34678.5	34656.2	0.057804	0.300636	-	-	12.6	12	-
2250	Tyrosine-protein kinase FRK	FRK	2977.2	4127.02	4252.63	3181.29	3256.34	3440.54	-0.18397	0.562742	-	-	2.8	5	-
2251	Probable helicase with zinc finger domain	HELZ	72976	78260.9	76473.8	77515.1	78767.4	83686.3	0.0754624	0.634757	-	-	19.1	30	-
2252	Condensin-2 complex subunit D3	NCAPD3	68620	73078.3	60351	76084.8	73509.9	72688.6	0.141942	1.00061	-	-	12.2	19	-
2253	RNA-binding protein 34	RBM34	119300	130188	122728	132075	137620	133321	0.115434	1.20875	-	-	52.1	24	-
2254	Leucine-rich PPR motif-containing protein, mitochondrial	LRPPRC	1013600	1.02245e+06	1.0103e+06	991299	1.00045e+06	996660	-0.027698	0.330922	-	-	57.7	88	-
2255	3-ketoacyl-CoA thiolase, mitochondrial	ACAA2	165790	171377	170791	159363	151247	167596	-0.0881854	0.859886	-	-	53.7	20	-
2256	60S ribosomal protein L35	RPL35	186090	243613	219804	202018	195395	209935	-0.0886631	0.44625	-	-	37.4	9	-
2258	Cyclin-dependent kinase 4 inhibitor C	CDKN2C	16586	33888.4	24062.3	28325.4	25256.4	29700.7	0.217237	0.454322	-	-	18.5	4	-
2260	C-X-C motif chemokine 5;ENA-78(8-78);ENA-78(9-78)	CXCL5	19220	14598.6	18716	19334.7	24343.7	20611.7	0.295167	1.28843	-	-	25.4	3	-
2261	Huntingtin	HTT	59936	72669.9	63912.9	65838.1	66223.1	66992.2	0.023121	0.113709	-	-	10.9	30	-
2262	Endothelin-converting enzyme 1	ECE1	67687	86487.6	79842.5	71857.9	70851.2	77118	-0.0838414	0.415566	-	-	31.6	24	-
2263	Methylenetetrahydrofolate reductase	MTHFR	4153.2	6496.27	5446.97	5511.53	4748.41	6260.68	0.0523092	0.109459	-	-	12.8	8	-
2265	Neutral amino acid transporter A	SLC1A4	27257	24048.3	17566.5	27162.6	26604.7	30047.7	0.305055	1.12998	-	-	13	5	-
2266	Platelet-activating factor acetylhydrolase IB subunit alpha	PAFAH1B1	309560	312359	361617	282971	299089	277184	-0.191939	1.66643	-	-	50.5	25	-
2267	Cell surface glycoprotein MUC18	MCAM	24075	20286.1	21117	22343.1	21351.3	22487.7	0.018951	0.0810603	-	-	32.4	22	-
2268	Carnitine O-acetyltransferase	CRAT	57283	63949.6	62389.6	62846.9	59766.4	58880.6	-0.0157932	0.0895374	-	-	30.2	18	-
2269	Matrin-3	MATR3	412650	464741	483756	495756	488248	479606	0.107824	0.929277	-	-	34.7	30	-
2270	DNA mismatch repair protein Msh2	MSH2	311300	303922	332948	284439	309319	290304	-0.10084	0.996321	-	-	35.9	31	-
2271	G protein-coupled receptor kinase 6	GRK6	13746	9835.41	10213.3	12402.2	12483.7	12121.4	0.147563	0.5357	-	-	12.3	6	-
2272	Biotinidase	BTD	1438.8	1853.35	2101.99	2367.31	1926.65	1754.86	0.171312	0.409107	-	-	9.9	4	+
2273	Glycerol-3-phosphate dehydrogenase, mitochondrial	GPD2	299800	249593	269219	272173	284308	288257	0.0489908	0.303761	-	-	58.2	47	-
2275	Aldehyde dehydrogenase family 3 member B1	ALDH3B1	67765	60547.6	65019.9	62454.9	63368	63164.6	-0.0312683	0.205046	-	-	29.7	13	-
2277	Tyrosine-protein phosphatase non-receptor type 9	PTPN9	50845	65640.4	59351.3	54970.4	53871.7	53955.9	-0.103336	0.539634	-	-	25.8	14	-
2278	Ran-specific GTPase-activating protein	RANBP1	139310	177380	159854	158928	151592	169080	0.0147893	0.060124	-	-	66	11	-
2279	Nicotinamide phosphoribosyltransferase	NAMPT	518440	467086	498906	488858	501976	503155	0.0104678	0.0766677	-	-	62.5	31	-
2280	26S protease regulatory subunit 6B	PSMC4	283360	299310	299860	277227	274457	270798	-0.101234	1.26888	-	-	62.7	30	-
2281	Elongation factor Ts, mitochondrial	TSFM	143450	140264	141957	129219	136963	131909	-0.0970014	1.10269	-	-	44.3	15	-
2282	Peptidyl-prolyl cis-trans isomerase C	PPIC	14991	19428.9	14503.5	16663.6	14694.1	17503.6	0.00696134	0.0187643	-	-	17.5	4	-
2283	Voltage-dependent anion-selective channel protein 2	VDAC2	291970	213004	282985	269478	281367	282342	0.0942118	0.386249	-	-	4.4	16	-
2284	Voltage-dependent anion-selective channel protein 2	VDAC2	3285.6	2741.21	3729.04	3199.83	2799.77	3071.7	-0.0958117	0.275706	-	-	3.9	16	-
2285	Short/branched chain specific acyl-CoA dehydrogenase, mitochondrial	ACADSB	72284	67417.7	74636.6	69232.4	63036	68441.4	-0.0947317	0.728308	-	-	40.5	14	-
2286	Chromobox protein homolog 5	CBX5	84781	73551.8	80175.1	74646.5	77055.1	73545.2	-0.0803535	0.590756	-	-	43.5	10	-
2287	Ubiquitin carboxyl-terminal hydrolase 5	USP5	350070	343540	320060	342997	329232	352712	0.016442	0.119034	-	-	39.9	32	-
2288	Mitogen-activated protein kinase 8	MAPK8	67013	69677.5	70889.9	66368.8	65698.1	66170.4	-0.0660565	0.596769	-	-	12.5	11	-
2289	Mitogen-activated protein kinase 9	MAPK9	13523	16592.4	12872.8	15864.4	13992.1	16590.7	0.116837	0.45716	-	-	10.2	9	-
2290	Dual specificity mitogen-activated protein kinase kinase 4	MAP2K4	68319	55792.5	50218	66397.2	65259.9	67287	0.202362	1.06369	-	-	28.8	10	-
2291	Antigen KI-67	MKI67	1104700	1.02316e+06	1.03602e+06	1.11219e+06	1.12525e+06	1.08084e+06	0.0693522	0.805415	-	-	4.2	142	-
2292	Antigen KI-67	MKI67	10069	8165.84	10749.6	8548.27	10676.1	9243.86	-0.0224055	0.0604077	-	-	0.6	130	-
2293	Phosphorylase b kinase regulatory subunit alpha, liver isoform	PHKA2	8738.9	11080.8	11593.3	10664.1	10318.8	10567.9	0.0169441	0.0507287	-	-	5.8	7	-
2294	Phosphorylase b kinase regulatory subunit alpha, skeletal muscle isoform	PHKA1	89741	87076.6	88617.5	82385.2	93951.9	90505.3	0.00555533	0.0307888	-	-	17.7	19	-
2295	Ran GTPase-activating protein 1	RANGAP1	209550	244814	246665	218468	216244	224068	-0.0858384	0.615637	-	-	42.9	29	-
2296	ATP-dependent DNA helicase Q1	RECQL	216870	238452	226031	203517	201791	203569	-0.161173	1.92955	-	-	39.4	25	-
2297	Probable 28S rRNA (cytosine(4447)-C(5))-methyltransferase	NOP2	309460	368887	329200	341811	345395	338978	0.0302487	0.184469	-	-	1.5	34	-
2299	Transcriptional regulator ATRX	ATRX	107430	87890.1	86585.2	100210	105134	111993	0.176435	1.07912	-	-	1.6	26	-
2300	Transcriptional regulator ATRX	ATRX	665.88	1384.35	1283.77	1243.97	1332.13	2183.57	0.537484	0.879043	-	-	1.2	25	+
2301	Adapter molecule crk	CRK	151400	143248	150674	142012	143325	138254	-0.0718934	0.744493	-	-	15.5	20	-
2303	Crk-like protein	CRKL	96879	86856.7	99133.7	83511.6	89123.3	81943.4	-0.150597	1.24988	-	-	63.4	16	-
2304	Translation initiation factor IF-2, mitochondrial	MTIF2	98658	99072.2	93547.7	92128.5	96353.6	94435.3	-0.0417685	0.345734	-	-	27.2	19	-
2305	Large proline-rich protein BAG6	BAG6	144400	171164	152770	163881	151912	165324	0.0414564	0.238201	-	-	27.9	30	-
2306	Vesicle-fusing ATPase	NSF	307700	287450	322497	303462	306656	306014	-0.00079661	0.00514876	-	-	43.5	36	-
2307	Neurogenic locus notch homolog protein 1;Notch 1 extracellular truncation;Notch 1 intracellular domain	NOTCH1	10901	13006.5	14441.5	13628.9	12072.4	13469.3	0.038048	0.122328	-	-	2.4	8	-
2308	Dual specificity mitogen-activated protein kinase kinase 3	MAP2K3	26619	30347.3	29373.6	24768	25458.6	25932.5	-0.17905	1.36374	-	-	9.2	13	-
2309	Dual specificity mitogen-activated protein kinase kinase 3	MAP2K3	1534.1	2153.27	938.059	2052.39	1869.94	2466.86	0.537099	1.03141	-	-	3.8	12	+
2310	Lys-63-specific deubiquitinase BRCC36	BRCC3	26111	26183.5	30982.6	23520.1	27233.3	25287.7	-0.129021	0.682454	-	-	33.3	10	-
2311	60S ribosomal protein L27a	RPL27A	195720	233212	229501	208298	207227	200376	-0.0921218	0.64149	-	-	39.9	8	-
2312	60S ribosomal protein L5	RPL5	569070	464954	544397	539524	540032	546426	0.0481345	0.282587	-	-	50.5	20	-
2314	60S ribosomal protein L28	RPL28	340360	359720	306624	359679	354370	345354	0.076545	0.596754	-	-	58.4	12	-
2315	40S ribosomal protein S9	RPS9	423400	481156	494063	427079	452518	411068	-0.113788	0.896201	-	-	58.8	21	-
2316	40S ribosomal protein S5;40S ribosomal protein S5, N-terminally processed	RPS5	1134200	1.24455e+06	1.00171e+06	940288	973817	997428	-0.21019	1.68003	-	-	46.1	15	-
2317	40S ribosomal protein S10	RPS10	477510	466469	389645	533224	507319	534349	0.245315	1.93398	-	-	61.2	17	-
2318	Microtubule-associated protein 1B;MAP1B heavy chain;MAP1 light chain LC1	MAP1B	1100300	900982	865284	882845	855840	788332	-0.175398	1.08444	-	-	46.2	97	-
2319	Glucosamine-6-phosphate isomerase 1	GNPDA1	71876	85215.2	83933.1	70257.5	68881.8	71340.7	-0.191454	1.49892	-	-	36	13	-
2320	E3 ubiquitin-protein ligase NEDD4	NEDD4	1388.9	1791.75	1472.45	1704.95	1511.88	1697.76	0.0853897	0.221655	-	-	2.4	30	+
2321	E3 ubiquitin-protein ligase NEDD4	NEDD4	129700	127462	136835	127254	128418	127897	-0.0380463	0.328448	-	-	4.2	33	-
2322	Transcriptional coactivator YAP1	YAP1	68975	79257.3	95032.8	127163	143898	145213	0.78488	4.0583	+	-	21.6	10	-
2323	Utrophin	UTRN	430710	428601	425242	441453	436600	450633	0.0486295	0.58894	-	-	31.7	99	-
2324	Ras GTPase-activating-like protein IQGAP1	IQGAP1	1131000	1.10409e+06	1.1899e+06	1.07309e+06	1.09997e+06	1.09844e+06	-0.0655346	0.790832	-	-	49.2	89	-
2325	Glycogenin-1	GYG1	41800	38290.1	46916.4	38471.9	38383.9	33568.3	-0.199721	1.19678	-	-	27.7	11	-
2326	Dolichyl-diphosphooligosaccharide--protein glycosyltransferase subunit STT3A	STT3A	110170	82772.6	104676	106610	104511	111840	0.12818	0.618978	-	-	18.7	16	-
2327	Guanine nucleotide exchange factor MSS4	RABIF	13577	18313.6	16058.8	15233.4	13165.4	13293.2	-0.194254	0.827034	-	-	27.6	3	-
2328	Cytosolic phospholipase A2;Phospholipase A2;Lysophospholipase	PLA2G4A	107620	103670	121840	97288.4	106811	105535	-0.103268	0.707418	-	-	26.3	20	-
2329	Rap1 GTPase-activating protein 1	RAP1GAP	428.38	478.777	481.174	339.066	437.872	637.306	-0.0202476	0.026803	-	-	3	12	+
2330	Rap1 GTPase-activating protein 1	RAP1GAP	51828	59841.8	57872.5	51784.8	52512.5	53537.3	-0.100678	0.73671	-	-	6.5	14	-
2331	F-actin-capping protein subunit alpha-2	CAPZA2	108580	120247	131176	113478	107890	117407	-0.0842558	0.530361	-	-	56.6	17	-
2332	F-actin-capping protein subunit beta	CAPZB	586780	621689	610016	607897	572526	622394	-0.0129547	0.100131	-	-	55.1	21	-
2333	Eukaryotic translation initiation factor 1A, X-chromosomal	EIF1AX	21921	24176.2	19822	19977.9	18827.5	19579.1	-0.170814	1.03622	-	-	6.9	6	-
2334	Aldehyde dehydrogenase family 1 member A3	ALDH1A3	156610	160976	148009	145760	150412	147731	-0.0680736	0.6556	-	-	38.5	22	-
2335	Glutamine--tRNA ligase	QARS	310840	325476	339919	310694	314030	314191	-0.0552918	0.554319	-	-	50.2	39	-
2337	Zinc finger protein 36, C3H1 type-like 2	ZFP36L2	7686.4	10540.9	9918.84	9231.29	8571.88	9601.55	-0.0270001	0.0749192	-	-	11.1	5	-
2338	Cytochrome b-c1 complex subunit Rieske, mitochondrial;Cytochrome b-c1 complex subunit 11;Putative cytochrome b-c1 complex subunit Rieske-like protein 1	UQCRFS1;UQCRFS1P1	97899	88703.6	100912	106276	97971.6	101775	0.0913701	0.699676	-	-	44.9	13	-
2339	ATP synthase subunit O, mitochondrial	ATP5O	242250	181835	234448	212319	223895	209290	-0.0179427	0.0634834	-	-	51.6	11	-
2341	LIM and senescent cell antigen-like-containing domain protein 1	LIMS1	113490	123411	116129	102954	108766	104502	-0.158337	1.70001	-	-	3.7	14	-
2344	Prolyl endopeptidase	PREP	114550	110167	54955.1	107259	91819.9	97968.1	0.158789	0.270637	-	-	50.7	33	-
2345	NADP-dependent malic enzyme	ME1	221600	183260	182657	174557	186193	184410	-0.10252	0.637912	-	-	42.3	25	-
2347	Iron-responsive element-binding protein 2	IREB2	121950	138592	116831	130758	124163	130701	0.0346152	0.196463	-	-	21.3	23	-
2348	Tissue factor pathway inhibitor 2	TFPI2	21672	20557.7	17326.9	18061.5	20140.4	19483.9	-0.0410787	0.158478	-	-	25	4	-
2351	DNA-binding protein RFX5	RFX5	7802.8	9776.84	9186.96	8647.54	7326.38	8322.68	-0.136836	0.552664	-	-	10.4	5	-
2352	Phosphatidylinositol 5-phosphate 4-kinase type-2 alpha	PIP4K2A	31225	28899.9	29642.1	29045.6	33299	30180.7	0.0420052	0.222878	-	-	21.2	10	-
2353	Transcription factor SOX-9;Transcription factor SOX-8	SOX9;SOX8	8284.6	7258.69	7298.84	7224.99	6617.51	7526.25	-0.0955312	0.413756	-	-	12.4	6	-
2354	Coatomer subunit delta	ARCN1	325350	323770	318996	303320	315353	319553	-0.0455454	0.489584	-	-	55.2	36	-
2355	Lanosterol synthase	LSS	66907	63405.4	69489.5	67133.6	67615.2	67582.7	0.0191599	0.126106	-	-	28.8	18	-
2356	Serine/threonine-protein phosphatase 2B catalytic subunit gamma isoform	PPP3CC	24448	32593.6	27008.7	27687.3	26131.1	28451.1	-0.0214164	0.0721465	-	-	2.7	10	-
2358	Glutamate--cysteine ligase catalytic subunit	GCLC	351190	357846	363734	327408	337752	326738	-0.113096	1.56385	-	-	44.3	28	-
2359	Glutamate--cysteine ligase regulatory subunit	GCLM	100600	98255.3	106411	102528	101241	97137.1	-0.0203253	0.141165	-	-	37.2	10	-
2360	CD151 antigen	CD151	39128	30165.5	23787.6	41441.8	34837	41679.9	0.366581	1.2518	-	-	17.4	5	-
2361	Nuclear receptor-interacting protein 1	NRIP1	4427.4	4874.39	5287.83	4740.89	5043.35	4910.07	0.0136432	0.0432133	-	-	2.6	4	-
2362	Trafficking protein particle complex subunit 10	TRAPPC10	26732	24099.9	25645.5	27577.9	29132.8	26700.1	0.125567	0.893104	-	-	12.3	14	-
2363	26S proteasome non-ATPase regulatory subunit 8	PSMD8	177660	153537	164657	189690	145601	197521	0.0934994	0.366846	-	-	36	14	-
2364	Protein PRRC2A	PRRC2A	170050	172544	166701	176958	174539	178311	0.0570523	0.621787	-	-	29.1	51	-
2365	Glutathione synthetase	GSS	209360	223686	217986	201106	200991	200007	-0.112186	1.38855	-	-	51.3	28	-
2366	T-complex protein 1 subunit epsilon	CCT5	754780	917252	852426	797779	759065	804338	-0.092311	0.65642	-	-	64.7	41	-
2367	Phosphatidylserine synthase 1	PTDSS1	8714.7	5031.36	6470.7	7415.01	8933.4	7880.05	0.29318	0.804312	-	-	7.8	3	-
2369	Heat shock 70 kDa protein 13	HSPA13	61658	67151.8	63465.7	61221.2	64032.1	64815.4	-0.0161763	0.100204	-	-	22.5	12	-
2370	Casein kinase I isoform alpha	CSNK1A1	99913	99665.7	106773	94576.8	98022.1	93340.2	-0.0990494	0.977431	-	-	33.5	12	-
2371	Casein kinase I isoform delta	CSNK1D	28806	33890.6	32363.3	29227.9	29541.5	29280.1	-0.107201	0.690105	-	-	5.6	7	-
2372	Isocitrate dehydrogenase [NADP], mitochondrial	IDH2	119040	130132	127148	118644	116165	122667	-0.0734546	0.659675	-	-	52.7	27	-
2373	Phosphatidylinositol transfer protein beta isoform	PITPNB	132510	138704	137259	128135	124778	130118	-0.0927215	1.03315	-	-	63.1	21	-
2374	CD97 antigen;CD97 antigen subunit alpha;CD97 antigen subunit beta	CD97	28731	26928.5	27405.2	28706.3	27911.7	31084.4	0.0774116	0.500841	-	-	15.5	11	-
2375	DNA polymerase delta subunit 2	POLD2	68823	73670.7	63271.5	70758.9	70805.7	69891.6	0.0421183	0.261473	-	-	24.9	12	-
2377	Paxillin	PXN	222790	204746	214836	197368	199769	196518	-0.112959	1.30966	-	-	3.9	22	-
2378	Paxillin	PXN	3288.2	4328.98	4677.39	3648.76	3094.62	3685.86	-0.225953	0.717102	-	-	2.6	21	-
2379	Calcium signal-modulating cyclophilin ligand	CAMLG	9071.2	10126.5	10067	8961.14	9517.38	10004.3	-0.0387095	0.159864	-	-	26.4	7	-
2380	Nuclear receptor subfamily 2 group C member 2	NR2C2	2954	3612.68	3121.6	3700.01	2907.29	3359.9	0.0391996	0.102966	-	-	8.7	4	-
2381	MAP kinase-activated protein kinase 2	MAPKAPK2	60996	57644.9	56710.7	55807.1	59204.3	56159.3	-0.034618	0.236395	-	-	23.5	14	-
2383	4-trimethylaminobutyraldehyde dehydrogenase	ALDH9A1	171640	161773	155517	153721	156488	163768	-0.0441338	0.347298	-	-	47	23	-
2384	60S ribosomal protein L34	RPL34	276180	182609	231608	210881	244272	209116	-0.0389438	0.107058	-	-	49.6	9	-
2385	Ribose-5-phosphate isomerase	RPIA	28825	30467.3	28029	29170.2	29401.6	30062	0.0222755	0.126397	-	-	43.4	11	-
2386	Protein ERGIC-53	LMAN1	162620	116039	145603	164347	165412	160534	0.222511	1.13616	-	-	39.4	20	-
2387	Nuclear autoantigenic sperm protein	NASP	178980	199338	176399	196487	174977	180225	-0.00748627	0.0390623	-	-	7.9	45	-
2389	Fatty acid synthase;[Acyl-carrier-protein] S-acetyltransferase;[Acyl-carrier-protein] S-malonyltransferase;3-oxoacyl-[acyl-carrier-protein] synthase;3-oxoacyl-[acyl-carrier-protein] reductase;3-hydroxyacyl-[acyl-carrier-protein] dehydratase;Enoyl-[acyl-carrier-protein] reductase;Oleoyl-[acyl-carrier-protein] hydrolase	FASN	1714000	1.88062e+06	1.85745e+06	1.68227e+06	1.73224e+06	1.71863e+06	-0.0858627	1.012	-	-	49.9	112	-
2391	Cyclin-dependent kinase 8	CDK8	36749	35911.4	41151.8	36567.6	38997.3	37815.5	-0.00339416	0.0157151	-	-	12.5	12	-
2392	Protein farnesyltransferase/geranylgeranyltransferase type-1 subunit alpha	FNTA	41192	37053.6	39199.9	34767.6	36829.9	34160.8	-0.150621	1.21718	-	-	34.8	11	-
2393	Protein farnesyltransferase subunit beta	FNTB	23290	24297.4	21362.8	23288.2	22681.1	22201.1	-0.0146309	0.0687612	-	-	14.2	7	-
2394	Deoxyhypusine synthase	DHPS	30033	32910	30499.3	29711.1	27777.7	27890.3	-0.129718	0.985954	-	-	32	9	-
2395	T-complex protein 1 subunit gamma	CCT3	600870	665493	655611	616577	594976	605344	-0.0798158	0.828907	-	-	68.8	46	-
2396	39S ribosomal protein L19, mitochondrial	MRPL19	135900	116971	136856	118310	131275	111676	-0.108958	0.649268	-	-	44.9	14	-
2397	Beta-arrestin-1	ARRB1	26736	27519.8	26405.6	26451.5	26194.3	26163.8	-0.0333069	0.208599	-	-	26.6	14	-
2398	Elongation factor Tu, mitochondrial	TUFM	545180	619490	609944	544366	530872	556936	-0.118679	1.16572	-	-	68.6	27	-
2399	Alpha-aminoadipic semialdehyde dehydrogenase	ALDH7A1	272750	255069	275643	244459	255168	249603	-0.100198	1.1261	-	-	52.3	28	-
2400	Ubiquitin-conjugating enzyme E2 R1	CDC34	8370.4	6386.09	8640.55	6358.63	7308.01	7779.75	-0.117811	0.366315	-	-	21.2	6	-
2401	Inositol polyphosphate 1-phosphatase	INPP1	25816	31142.8	28025.9	25978.5	25663.4	27739.9	-0.0949783	0.52125	-	-	14.3	5	-
2403	Glutamate dehydrogenase 2, mitochondrial	GLUD2	20728	11071.1	11212.2	14207.3	15647.1	15783.2	0.149157	0.285537	-	-	15.8	24	-
2404	Centromere protein F	CENPF	326120	314469	336707	329717	334887	353347	0.0587238	0.577064	-	-	29.5	94	-
2405	Signal recognition particle 9 kDa protein	SRP9	53451	48796.7	45372.5	47344.1	57958.8	54323.3	0.110989	0.574644	-	-	62.8	6	-
2407	Choline-phosphate cytidylyltransferase A	PCYT1A	70724	61077.2	66249.9	64180.9	68227.9	66131.5	0.00569735	0.0287646	-	-	43.3	14	-
2408	Alanine--tRNA ligase, cytoplasmic	AARS	700470	808259	712761	716178	681824	723877	-0.0636993	0.487757	-	-	50.1	54	-
2409	Cysteine--tRNA ligase, cytoplasmic	CARS	236350	264370	236203	250314	233966	237813	-0.0278849	0.186928	-	-	46.6	40	-
2410	Probable histidine--tRNA ligase, mitochondrial	HARS2	90571	100237	85680.5	86426.8	81133.7	83899.2	-0.134307	1.06433	-	-	23.1	18	-
2411	Serine--tRNA ligase, cytoplasmic	SARS	168820	180017	170264	163061	167233	165682	-0.065238	0.66939	-	-	47.9	28	-
2412	Protein phosphatase 1F	PPM1F	22747	31445.7	29137.1	27680.2	24976.6	26608	-0.0600366	0.201645	-	-	38	13	-
2413	Alpha-mannosidase 2x	MAN2A2	4229.9	4414.14	4235.69	3939.97	3498.11	3510.65	-0.236286	1.19579	-	-	3.2	4	-
2414	DNA primase small subunit	PRIM1	50879	52715.9	60746.5	49998	50040	49720.9	-0.129769	0.901144	-	-	44	16	-
2415	DNA primase large subunit	PRIM2	77532	91200.1	81064.2	83420.4	82621.1	86969.4	0.0215087	0.114777	-	-	29.9	18	-
2416	Caspase-4;Caspase-4 subunit 1;Caspase-4 subunit 2	CASP4	5087.4	5154.56	4902	4931.63	4103.92	4994.92	-0.115541	0.454724	-	-	12.7	4	-
2417	Casein kinase I isoform epsilon	CSNK1E	7768.7	7454.37	6242.99	8040.7	8475.81	7100.3	0.140186	0.552852	-	-	6.5	7	-
2418	Transcriptional repressor CTCF	CTCF	36624	40712.5	34552.7	38105.2	36264.5	39769.2	0.0310457	0.15065	-	-	15.5	12	-
2419	Proteasome subunit beta type-3	PSMB3	119370	110287	125971	107076	112769	105546	-0.126637	1.09954	-	-	50.7	12	-
2420	Proteasome subunit beta type-2	PSMB2	99476	105749	107496	103187	95199.1	97624.3	-0.0792528	0.684839	-	-	46.3	13	-
2421	DNA replication licensing factor MCM2	MCM2	320700	347636	340074	319081	321505	326155	-0.06011	0.627982	-	-	49	43	-
2422	Very long-chain specific acyl-CoA dehydrogenase, mitochondrial	ACADVL	295320	342183	339909	308000	302932	307651	-0.0863254	0.690844	-	-	51.8	32	-
2423	YLP motif-containing protein 1	YLPM1	258840	270261	273949	274776	277971	286640	0.0640364	0.699517	-	-	6	61	-
2424	YLP motif-containing protein 1	YLPM1	810.95	1020.12	1082.7	860.53	934.885	963.736	-0.0693964	0.151068	-	-	1.3	49	+
2425	Vacuolar protein sorting-associated protein 41 homolog	VPS41	8974.4	12474.6	12390.6	10248.8	10529.5	12372.2	-0.0183817	0.0444602	-	-	11.5	9	-
2426	Transmembrane emp24 domain-containing protein 10	TMED10	43566	51322.3	47633.1	50008.1	46546.2	50810.9	0.0504028	0.274711	-	-	34.7	8	-
2427	RNA-binding protein 25	RBM25	206080	181835	187820	208642	216387	210518	0.144467	1.45393	-	-	32.4	32	-
2428	Protein numb homolog	NUMB	69353	72896.5	77411.5	74171.4	74088.8	74712.9	0.0230397	0.150025	-	-	24.8	15	-
2429	Dual specificity protein kinase CLK1	CLK1	3696.5	5577.11	4535.29	4006.83	4598.83	5187.11	0.010596	0.0213425	-	-	9.1	4	-
2431	Dual specificity protein kinase CLK3	CLK3	6844.4	6808.2	8686.5	6983.41	7044.33	7267.32	-0.0597181	0.201092	-	-	5.3	3	-
2432	Presenilin-1;Presenilin-1 NTF subunit;Presenilin-1 CTF subunit;Presenilin-1 CTF12	PSEN1	13710	11628.6	14071.8	13147.8	14653.6	14409.8	0.102468	0.469496	-	-	5.8	3	-
2433	Translation initiation factor eIF-2B subunit beta	EIF2B2	49359	53558.5	61015.1	47216.5	50766.4	48056.8	-0.161896	1.04289	-	-	28.5	9	-
2434	Histidine triad nucleotide-binding protein 1	HINT1	71528	116129	117833	116061	118828	114327	0.229288	0.671847	-	-	40.5	6	-
2435	Nuclear pore complex protein Nup153	NUP153	277460	294463	301440	302611	301187	304264	0.0570699	0.582354	-	-	37.2	46	-
2436	E3 SUMO-protein ligase RanBP2	RANBP2	1050700	1.00899e+06	1.02149e+06	1.05759e+06	1.06525e+06	1.08432e+06	0.0579416	0.769941	-	-	35.5	141	-
2437	Regulator of G-protein signaling 19	RGS19	11667	11258.4	7527.79	13366.6	11471.6	12355.8	0.312717	1.0227	-	-	11.1	3	-
2438	Regulator of G-protein signaling 3	RGS3	6414.3	4770.49	4365.71	6279.32	6522.96	6128.46	0.303337	1.1207	-	-	4.5	3	-
2439	Presenilin-2;Presenilin-2 NTF subunit;Presenilin-2 CTF subunit	PSEN2	7377.8	6392.49	6413.8	6789.94	7363.37	7460.44	0.10076	0.44143	-	-	5.6	3	-
2440	Tuberin	TSC2	42223	39170.9	43523.9	39464.6	42418.7	42036.1	-0.0109111	0.0567547	-	-	12.4	15	-
2441	NADH dehydrogenase [ubiquinone] flavoprotein 1, mitochondrial	NDUFV1	116990	108954	100686	121673	109171	124428	0.121646	0.84831	-	-	56.7	22	-
2442	Glycogen synthase kinase-3 alpha	GSK3A	30242	26900.4	29978.8	25382.9	27568.7	27164.7	-0.119834	0.804107	-	-	20.3	14	-
2443	Glycogen synthase kinase-3 beta	GSK3B	99633	80354.6	93451.7	86006.4	92477.2	87191.5	-0.0364985	0.173626	-	-	42.1	18	-
2444	Transcription initiation factor TFIID subunit 6	TAF6	46571	44340	40077.7	51131.4	48661.4	50793.5	0.203596	1.66563	-	-	28.3	15	-
2445	Cytosolic purine 5-nucleotidase	NT5C2	73601	69655	72805.6	70931.1	67070	74735.4	-0.0233749	0.146217	-	-	20.7	12	-
2446	Selenide, water dikinase 1	SEPHS1	22138	25013.2	25547.4	22569	22710.6	20235.1	-0.149274	0.90512	-	-	35.7	9	-
2447	5-formyltetrahydrofolate cyclo-ligase	MTHFS	95360	51269.6	82552.4	59892.2	75488.5	61969.3	-0.17554	0.378644	-	-	38.9	7	-
2448	GMP synthase [glutamine-hydrolyzing]	GMPS	456740	483378	464558	447581	432563	459015	-0.0689269	0.780597	-	-	60.2	44	-
2449	DNA ligase 3	LIG3	150220	146177	144147	146915	139011	132707	-0.0746364	0.681139	-	-	38.8	35	-
2450	DNA ligase 4	LIG4	18154	17857	22318.1	19156.4	19303.6	19621.1	0.00137152	0.00468297	-	-	11.7	11	-
2451	Double-strand break repair protein MRE11A	MRE11A	161470	170087	161662	161521	155367	168486	-0.0234942	0.176705	-	-	44.6	29	-
2452	Ketohexokinase	KHK	16963	21556.3	19198.2	18875.9	18271.3	20138.9	-0.00512196	0.0173583	-	-	20.5	7	-
2454	Guanine nucleotide-binding protein G(q) subunit alpha	GNAQ	10837	8192.21	9876.71	9131.31	10053.3	10356	0.0388818	0.121133	-	-	18.9	8	-
2455	Isocitrate dehydrogenase [NAD] subunit alpha, mitochondrial	IDH3A	136460	157318	136804	144291	133794	138367	-0.0455934	0.281978	-	-	41.5	16	-
2457	Sulfotransferase 1A1;Sulfotransferase 1A2	SULT1A1;SULT1A2	10938	14878	15195.4	11694.2	11921.6	11326.2	-0.215709	0.864251	-	-	16.6	11	-
2458	Cysteine-rich protein 1	CRIP1	83883	113582	93719.2	109355	101031	114101	0.165843	0.8104	-	-	35.1	4	-
2459	Protoporphyrinogen oxidase	PPOX	19513	25890.6	24847.2	22413	20004.7	20381.5	-0.152672	0.656739	-	-	22.6	9	-
2460	Rab GDP dissociation inhibitor beta	GDI2	468110	512831	512177	456495	463718	477253	-0.0944579	1.01645	-	-	53.7	42	-
2461	Emerin	EMD	90604	57392.5	88383.1	76007.8	88103.6	75213.4	0.044044	0.0999958	-	-	46.1	10	-
2462	Carnitine O-palmitoyltransferase 1, liver isoform	CPT1A	139130	124062	125961	126322	133297	132206	0.011357	0.0681903	-	-	28.6	20	-
2463	Glycine amidinotransferase, mitochondrial	GATM	4116.3	6442.3	4961.38	5348.24	4967.85	5517.99	0.0520534	0.120144	-	-	6.9	3	-
2464	Sulfate transporter	SLC26A2	27191	15716.1	22958.4	24326.4	25013.7	24256.1	0.196398	0.536221	-	-	6.9	5	-
2465	Serpin B8	SERPINB8	7499.8	10220.6	11003.6	10827.2	10589.3	9162.19	0.105548	0.297004	-	-	21.9	11	-
2466	Serpin B9	SERPINB9	158160	231405	188037	172744	161544	175138	-0.164588	0.685079	-	-	50.5	20	-
2467	Serpin H1	SERPINH1	175960	199316	195287	184190	178601	188668	-0.0473722	0.347095	-	-	53.8	24	-
2468	Hsc70-interacting protein;Putative protein FAM10A5;Putative protein FAM10A4	ST13;ST13P5;ST13P4	286880	352786	316435	306035	271314	293958	-0.130628	0.856227	-	-	41.5	17	-
2469	Peroxisomal targeting signal 1 receptor	PEX5	27054	26356.3	29532.6	25305.9	27445.7	25790.2	-0.0778063	0.477631	-	-	31.2	13	-
2470	ETS domain-containing transcription factor ERF	ERF	43251	49741.4	40813	46264.3	43109.7	45042.9	0.0110002	0.0466342	-	-	25.2	10	-
2471	Vasodilator-stimulated phosphoprotein	VASP	123110	135417	131217	121814	120632	119259	-0.106638	1.08962	-	-	41.6	18	-
2472	Dynamin-2	DNM2	351800	339995	362742	329960	344915	328130	-0.0721383	0.798995	-	-	1.4	42	-
2473	Dynamin-2	DNM2	3878.4	4972.12	4593.12	5251.1	4941.22	4904.96	0.17431	0.708639	-	-	0.9	42	-
2474	Methionine aminopeptidase 2	METAP2	185890	138323	148887	165583	168690	167094	0.0952961	0.441616	-	-	5.2	22	-
2475	Methionine aminopeptidase 2	METAP2	20394	13885	10372.6	21446.7	21548.5	23587.8	0.630644	1.80312	+	-	5.3	21	-
2476	Bis(5-nucleosyl)-tetraphosphatase [asymmetrical]	NUDT2	31069	28020.2	31781.9	27336.8	30450.7	30016	-0.0490324	0.254815	-	-	49	6	-
2477	Cyclin-dependent kinase 7	CDK7	70801	87284.2	88250.9	78880.5	72754.8	74910.4	-0.114408	0.623994	-	-	34.1	12	-
2479	Biotin--protein ligase;Biotin--[methylmalonyl-CoA-carboxytransferase] ligase;Biotin--[propionyl-CoA-carboxylase [ATP-hydrolyzing]] ligase;Biotin--[methylcrotonoyl-CoA-carboxylase] ligase;Biotin--[acetyl-CoA-carboxylase] ligase	HLCS	2475.1	2866.54	2795.57	2848.95	2410.1	2701.53	-0.0322116	0.0898586	-	-	3.9	3	+
2480	Kinetochore-associated protein 1	KNTC1	169290	205128	196485	182721	182772	191626	-0.0308192	0.163326	-	-	16.4	37	-
2481	Ras association domain-containing protein 2	RASSF2	28029	33352.1	34978.2	29354.6	31105.5	29206.4	-0.0980365	0.495095	-	-	27	8	-
2482	Cyclin-dependent kinase 9	CDK9	89876	101233	97473.1	95127.8	95519.3	95358.4	-0.0111766	0.0681146	-	-	33.6	13	-
2483	Lipopolysaccharide-responsive and beige-like anchor protein	LRBA	176350	206441	183400	186358	181179	186324	-0.0286187	0.175081	-	-	0.6	48	-
2484	Lipopolysaccharide-responsive and beige-like anchor protein	LRBA	3946.7	3979.02	4679.25	4125.44	4366.92	4508.69	0.0481788	0.159525	-	-	0.5	48	-
2485	Basal cell adhesion molecule	BCAM	86556	85643.8	85119.7	91526.9	85811.5	92701.6	0.0688281	0.621342	-	-	39.6	19	-
2486	Palmitoyl-protein thioesterase 1	PPT1	63446	40372.5	61206.1	45200.7	51989.2	46951.6	-0.16895	0.495578	-	-	34.6	9	-
2488	T-complex protein 1 subunit theta	CCT8	1017000	1.04744e+06	1.02431e+06	1.0121e+06	1.00171e+06	1.03018e+06	-0.0210422	0.226281	-	-	69.3	44	-
2489	T-complex protein 1 subunit delta	CCT4	536740	561437	555385	532667	508928	527636	-0.075533	0.948724	-	-	67.5	38	-
2490	Annexin A11	ANXA11	192370	227445	215033	194856	197502	194389	-0.110244	0.897931	-	-	41.3	21	-
2491	Poly(A) polymerase alpha	PAPOLA	114280	128864	120002	120558	119452	120897	-0.00718067	0.0438847	-	-	42.7	29	-
2492	Fragile X mental retardation syndrome-related protein 1	FXR1	249230	230138	224379	250739	252606	238652	0.0773582	0.708144	-	-	43.2	30	-
2493	Fragile X mental retardation syndrome-related protein 2	FXR2	126600	110235	120157	117935	132429	115258	0.0340993	0.181191	-	-	34.8	23	-
2494	Ras-related protein Rab-5C	RAB5C	344090	209706	201266	336980	347982	338978	0.484203	1.61772	-	-	55.6	12	-
2495	Ras-related protein Rab-7a	RAB7A	278720	226065	276810	236174	261951	246235	-0.0650874	0.33163	-	-	83.6	19	-
2496	Ras-related protein Rab-9A	RAB9A	30373	26441.5	32224.9	27956.7	29757.2	26379.7	-0.0793028	0.385195	-	-	46.8	9	-
2497	Ras-related protein Rab-13	RAB13	118210	112774	105564	124377	118584	123476	0.123981	1.1865	-	-	44.3	13	-
2499	Ras-related protein Rab-27A	RAB27A	12692	14126.2	14466.3	14151.6	14030	15475.2	0.0814798	0.410328	-	-	25.8	6	-
2500	1-phosphatidylinositol 4,5-bisphosphate phosphodiesterase delta-1	PLCD1	7616.3	10325.7	8403.12	9065.57	8630.03	12247.3	0.178656	0.517877	-	-	13	11	-
2502	28S ribosomal protein S29, mitochondrial	DAP3	81193	62234	85717.7	72522.4	76620.3	69599.9	-0.0544713	0.190697	-	-	38.1	14	-
2503	Dual specificity protein phosphatase 3	DUSP3	50762	48123.5	59553.8	43557.8	49680.2	43469.9	-0.209688	1.24937	-	-	48.1	7	-
2505	RNA-binding protein Nova-1	NOVA1	4220.5	4794.28	5362.91	4596.15	4672.32	4998.7	-0.00520906	0.0145613	-	-	7.9	6	-
2506	DNA replication ATP-dependent helicase/nuclease DNA2;DNA replication nuclease DNA2;DNA replication ATP-dependent helicase DNA2	DNA2	9244.1	9250.27	10337.5	9455.04	9733.96	9532.67	-0.00361826	0.0137375	-	-	10.3	8	-
2507	Probable global transcription activator SNF2L2	SMARCA2	155400	137548	154567	146975	154946	149021	0.012898	0.0762382	-	-	15.1	31	-
2509	Isocitrate dehydrogenase [NAD] subunit gamma, mitochondrial	IDH3G	59380	41843.5	60678.4	46398	53413.3	51936.6	-0.0760494	0.224361	-	-	37.4	12	-
2510	Galactokinase	GALK1	82454	101318	93217.3	88193.3	84261	88489.2	-0.0813255	0.484	-	-	37.8	17	-
2511	Translocon-associated protein subunit delta	SSR4	71352	35988.8	68597.3	50455.8	63201.2	53150.4	-0.0185333	0.0271144	-	-	38.2	7	-
2512	B-cell receptor-associated protein 31	BCAP31	511860	442289	411765	484310	469271	493412	0.088861	0.56307	-	-	40.2	15	-
2513	Thiopurine S-methyltransferase	TPMT	44050	47899.1	50838.6	43617.5	47859.1	40770.1	-0.111284	0.664306	-	-	35.9	11	-
[truncated: 5,210 more rows]
