# Supplementary material for: Proteome-Wide Monitoring of Drug Action in Living Cells Using a Novel Label-Free Solvent-Based Shift Assay
Source: Mol Cell Proteomics. 2025 Nov 5;24(12):101444. doi: 10.1016/j.mcpro.2025.101444 (PMC12802111; doi:10.1016/j.mcpro.2025.101444)
Supplement: Supplementary Dataset S19 [file mmc20.xlsx]

## Sheet: Sheet1
id	gene	DMSO_1	DMSO_2	DMSO_3	AHPC_1	AHPC_2	AHPC_3	JQ1_1	JQ1_2	JQ1_3	MZ1_1	MZ1_2	MZ1_3	Indisulam_1	Indisulam_2	Indisulam_3
0		8.70478e+06	8.13551e+06	8.01563e+06	8.17046e+06	7.73202e+06	8.2053e+06	7.83238e+06	8.28603e+06	8.38982e+06	8.57345e+06	7.82016e+06	8285000	7.92382e+06	7.77384e+06	8.01522e+06
3	RBM47	77763.7	68288.7	80431.3	78458.1	80260.9	81761.7	70106.1	82981.8	74250.8	82930.8	79452.6	71791	77485.9	82112.2	77018.9
4	TTC26	94883	89085.1	96532.5	95298.5	100253	92606.1	94508.5	92073.1	90288.7	87418.5	83377.6	106730	95369.7	105616	88091.9
5	E2F8	42164.1	37910.3	29586.2	34320.5	33487.2	34235.2	32572.2	33976.8	40449.1	37152.8	43031.4	30908	36938.5	38367.8	37804.1
6	UBA6	8.33751e+06	8.58197e+06	8.68474e+06	8.90198e+06	8.94609e+06	8.71327e+06	8.19518e+06	8.74814e+06	8.56088e+06	8.18797e+06	8.73234e+06	8748400	8.55595e+06	8.99283e+06	1.0186e+07
7	ESYT2	1.69424e+06	1.70375e+06	1.85826e+06	1.84581e+06	1.90883e+06	1.84124e+06	1.75953e+06	1.75996e+06	1.7579e+06	1.73054e+06	1.77256e+06	1798400	1.82341e+06	1.84321e+06	1.75278e+06
9	UHRF1BP1L	118958	115304	119516	126224	124990	118936	117546	120827	104898	120743	123139	121310	122562	122624	136938
10	KIAA1598	1.11482e+07	1.10133e+07	1.05912e+07	1.04319e+07	9.97046e+06	1.03273e+07	1.02369e+07	1.05132e+07	1.09713e+07	1.07448e+07	1.04315e+07	10616000	1.01254e+07	1.01672e+07	9.75936e+06
12	MEX3A	70683	75805.5	79877.7	60572.1	68899	66659.8	74851.7	65112.4	77579.6	70594.8	81802.9	79851	64731.1	70045.8	71236
13	ILVBL	925533	957735	943653	967354	986837	957683	997867	956751	941697	915579	937467	953010	1.00142e+06	1.00377e+06	927172
16	PTPDC1	109594	121276	119644	101825	120699	119415	103525	127242	117227	115018	107650	111530	124923	103462	118674
18	NBAS	2.74744e+06	2.76867e+06	2.99696e+06	3.09266e+06	3.04322e+06	3.07292e+06	3.00938e+06	2.90245e+06	2.86506e+06	2.85684e+06	3.01348e+06	3037800	3.10035e+06	3.23783e+06	3.17063e+06
19	TARSL2	114124	92524.1	113552	104828	102909	120337	120298	99164.6	106224	100301	120198	113640	114962	110652	128562
21	TYW5	94245.3	88892.6	199403	139184	116161	140887	101449	93368.4	95875.2	125831	93971.4	107530	108659	105083	92613.3
22	VWA8	158293	169271	174762	165187	166949	174629	169595	177863	164000	161793	178893	169630	164047	173228	169825
23	SBNO1	2.64154e+06	2.67696e+06	2.70256e+06	2.67392e+06	2.6673e+06	2.8358e+06	2.72237e+06	2.68981e+06	2.7297e+06	2.70357e+06	2.80874e+06	2818900	2.77477e+06	2.8e+06	2.82211e+06
24	CPED1	15402.1	14912.8	17734.8	19582.6	15659.9	19124.2	20833.6	18222.3	16929.1	18831.9	21331.8	17602	18096.5	18534.1	16043
25	ISPD	1.26355e+06	1.29126e+06	1.23869e+06	1.30785e+06	1.2654e+06	1.26496e+06	1.18269e+06	1.32751e+06	1.13238e+06	1.26915e+06	1.19955e+06	1270700	1.1864e+06	1.22352e+06	1.19754e+06
26	GTPBP10	989372	1.03406e+06	1.05675e+06	1.06497e+06	1.14772e+06	1.08611e+06	1.08558e+06	1.02484e+06	1.0207e+06	998743	1.00484e+06	1040700	1.04698e+06	1.06219e+06	1.05616e+06
27	WDR91	2.07872e+06	2.14861e+06	2.09656e+06	2.08099e+06	2.11433e+06	2.06269e+06	2.129e+06	2.07387e+06	2.10529e+06	2.14459e+06	2.14992e+06	2142100	2.08372e+06	2.09816e+06	2.1049e+06
30	KRBA1	118289	122125	124461	118001	133251	159058	153845	134682	129505	151137	139765	117130	122562	113189	110606
31	TMEM189	653773	605870	670637	517078	521965	610758	532208	596231	651326	792626	694683	593200	589913	633866	459928
32	TRAPPC13	492472	510040	500765	510997	515509	485258	507724	480575	496495	470270	461404	507580	497518	486303	441910
33	CNOT1	6.23111e+06	6.52394e+06	6.56887e+06	6.73078e+06	6.88376e+06	6.69788e+06	6.60113e+06	6.50727e+06	6.39678e+06	6.30103e+06	6.6159e+06	6710800	6.68249e+06	6.69627e+06	6.91029e+06
37	PALM3	255923	242514	248184	251809	252749	243772	241873	236081	276039	240265	261377	242370	244803	223991	288159
38	PGP	4.57827e+06	4.37731e+06	4.32543e+06	4.09079e+06	3.91096e+06	4.16234e+06	4.17592e+06	4.14992e+06	4.39461e+06	4.36811e+06	4.02607e+06	4273100	4.09104e+06	4.03734e+06	3.43508e+06
39	C5orf51	570752	499643	541150	543860	490318	521093	482338	519357	478259	477152	447831	546120	472151	570073	444329
40	RCCD1	398043	422456	399124	418146	414547	409790	405768	400760	396361	388326	371493	405850	409679	400471	430499
42	ZNF316	643761	660678	649830	681199	648099	687286	658451	662440	657965	667244	646503	661810	645818	630456	618928
43	TCAF2	472400	474641	475132	483742	453652	487019	467330	451076	442942	452107	462295	479590	469155	488535	464425
44	WIPF3	42803.1	45005.3	40474.3	33488	38619	36142.7	39444.1	42410.9	41233.8	41740.6	54459.6	39117	42175.8	35762.8	57451.6
47	SMCHD1	5.95072e+06	6.46129e+06	6.4739e+06	6.91267e+06	7.24957e+06	6.78399e+06	6.84626e+06	6.6758e+06	6.41784e+06	6.20156e+06	6.54162e+06	6545200	6.63975e+06	6.93637e+06	6.86872e+06
50	UNC119B	1.34069e+06	1.43382e+06	1.29687e+06	1.21524e+06	1.24848e+06	1.21397e+06	1.30995e+06	1.27332e+06	1.3644e+06	1.2776e+06	1.31348e+06	1272100	1.28143e+06	1.23304e+06	1.36578e+06
51	METTL15	88367.9	74420.5	93919.1	90959.1	91806.1	85342.4	82402.6	86959.7	87718.9	81578.4	83482.7	76633	87136.1	92668.1	100684
52	CCDC85C	11127.2	10943.5	8824.97	12097.7	13707	12999	13950.4	17030.6	14368.3	13473.5	17939.4	11579	11989.9	13554.1	10419.6
54	ZFP92	148112	143891	140287	154851	151164	142187	157104	147277	143991	137498	164197	143300	166447	146272	148545
58	ZSWIM8	91871	111511	112204	109501	114460	114004	98650.3	109526	101758	100187	101995	109520	107049	97137.1	103547
59	TBKBP1	87008.1	89366.3	88115.9	91373.5	105508	109634	106502	115161	112640	96439.7	120195	96102	113391	97974.4	99905.8
60	POM121C;POM121;POM121B	346381	360488	345417	341091	342198	319996	332588	306881	356203	317246	353254	332940	350340	355929	349785
61	YDJC	797686	869934	793759	753507	790472	764054	807215	793580	836979	780990	805716	773600	800528	740457	790615
62	LYRM9	18834.1	18009.3	15326.3	17858.3	18620.4	17178.9	23314.9	22071.1	15917.1	18590	21403.9	24314	20512.3	20273.4	19857.5
65	PHF20L1	86049	75457.3	80118.1	76772.8	81123.9	79482.7	75807.8	81992.1	76330	86639.6	84329.2	81051	80489	80202.9	86076.1
66	SNRPG;SNRPGP15	4.824e+06	4.84009e+06	4.96021e+06	4.75844e+06	4.68332e+06	4.56181e+06	4.68974e+06	4.44146e+06	4.8138e+06	4.87089e+06	4.71384e+06	4597000	4.80805e+06	4.59188e+06	3.67144e+06
67	KIAA1324L	440606	451167	428719	432032	425446	408592	456473	437292	437085	449167	432916	445410	413836	397774	356803
68	NUDT19	463675	519022	468685	460576	474826	425795	448688	499819	503957	489810	508106	460170	472102	426600	442991
69	MIF4GD	737107	731534	693166	686418	687572	672904	697051	713344	687503	709910	694329	713310	698826	699065	686769
70	LOC93622	298078	276650	296117	280176	285134	296773	301933	302252	336271	341134	310229	293160	285136	293994	274216
73	FAM195B	313337	304313	284034	293794	306241	295390	323910	342760	346198	362874	359460	302970	289244	285167	391490
117	NACA	4.91473e+06	4.85953e+06	4.56711e+06	4.45215e+06	4.30928e+06	4.26302e+06	4.54539e+06	4.62111e+06	4.72184e+06	4.53952e+06	4.32952e+06	4488400	4.31495e+06	4.3588e+06	3.58439e+06
118	C11orf98	1.2153e+06	1.20757e+06	1.23277e+06	1.22989e+06	1.21615e+06	1.20715e+06	1.23435e+06	1.18113e+06	1.22224e+06	1.14111e+06	1.2254e+06	1186800	1.2225e+06	1.24403e+06	1.48813e+06
119	SLC35A4	357705	338156	318709	356730	339807	353729	342778	345420	339276	364282	343261	345710	346544	369322	319471
121	SMCR7L	383614	373885	343031	347042	376038	351756	344205	387999	366875	362322	355612	354920	326953	351827	362081
122	DNASE2	417309	412380	373555	386691	393308	390826	389154	426244	450583	401923	419111	383180	378946	368211	441550
123	AGPS	1.27234e+06	1.35494e+06	1.38274e+06	1.43523e+06	1.38261e+06	1.37088e+06	1.37598e+06	1.30296e+06	1.28242e+06	1.25424e+06	1.26303e+06	1359700	1.42075e+06	1.42952e+06	1.29365e+06
126	TK2	26302.3	18262.2	15042.2	24774.8	16362.2	21487	22076.1	16604.8	18639.8	22988	19846.3	19269	19867.3	19049.6	22947.5
127	DDX39A	1.49641e+06	1.51354e+06	1.50522e+06	1.58401e+06	1.55795e+06	1.53554e+06	1.60626e+06	1.47904e+06	1.49141e+06	1.41846e+06	1.50149e+06	1552900	1.60701e+06	1.6567e+06	1.47557e+06
128	PDLIM1	2.17222e+06	2.33985e+06	1.93229e+06	2.06004e+06	2.11338e+06	2.08315e+06	2.1799e+06	2.13883e+06	2.19429e+06	2.28796e+06	2.19219e+06	2156900	2.14528e+06	1.95097e+06	2.32964e+06
129	ACOT7	5.13928e+06	5.07578e+06	5.23257e+06	5.06009e+06	4.92001e+06	5.05531e+06	5.40332e+06	5.66847e+06	5.08503e+06	4.95337e+06	5.01912e+06	5189800	5.15324e+06	5.19922e+06	5.12612e+06
130	MYO1C	265490	244071	293340	269988	270416	297372	251988	247103	266099	276290	246986	268770	263135	300226	262352
131	MYO1F	103159	99698.4	103189	102947	103807	109403	117706	94074.2	101043	103554	117616	102990	112806	109933	98960.1
132	SNAP23	1.55549e+06	1.54826e+06	1.47226e+06	1.44644e+06	1.44575e+06	1.49101e+06	1.54165e+06	1.52405e+06	1.61483e+06	1.61418e+06	1.51517e+06	1490000	1.43129e+06	1.40096e+06	1.18015e+06
133	HAX1	394601	373338	409241	445252	404972	412362	385726	397321	397209	428813	399150	421430	421885	418408	390718
134	AIP	2.13299e+06	2.13511e+06	2.08973e+06	2.10528e+06	1.97859e+06	2.06656e+06	2.05377e+06	2.08078e+06	2.15139e+06	1.98016e+06	2.02031e+06	2036800	2.00039e+06	1.94949e+06	1.89921e+06
135	GTPBP1	1.52444e+06	1.47882e+06	1.58162e+06	1.5588e+06	1.56117e+06	1.57094e+06	1.54991e+06	1.50192e+06	1.47754e+06	1.4682e+06	1.51248e+06	1546500	1.54925e+06	1.60435e+06	1.59082e+06
136	STXBP3	1.14593e+06	1.0985e+06	1.25453e+06	1.15638e+06	1.13184e+06	1.24348e+06	1.13179e+06	1.2015e+06	1.05742e+06	1.13246e+06	1.16667e+06	1207300	1.1546e+06	1.25241e+06	1.11913e+06
137	ARVCF	135886	148882	151059	154193	161467	156402	140162	174513	158581	133349	137676	150340	159335	163438	155758
138	SMAP	1.88642e+06	2.39703e+06	1.76601e+06	1.83654e+06	1.9474e+06	1.58486e+06	1.73906e+06	1.5977e+06	1.74531e+06	1.50918e+06	1.65932e+06	1667400	1.76516e+06	1.74429e+06	2.94003e+06
140	AP3B1	6.13532e+06	6.52526e+06	6.60065e+06	6.68684e+06	6.91703e+06	6.8346e+06	6.63438e+06	6.56469e+06	6.43132e+06	6.11095e+06	6.54736e+06	6680700	6.84923e+06	6.98895e+06	7.18472e+06
141	LGALS8	703329	750309	706679	715675	727670	719415	710998	708996	764867	688431	749546	712470	741511	728616	805679
142	NDUFS8	320316	307445	260249	360753	440532	418963	406031	432139	415227	393988	414799	398130	354086	347091	287387
144	NFKBIE	3.85961e+06	3.94104e+06	4.11718e+06	3.95795e+06	3.98591e+06	3.91675e+06	3.85115e+06	3.8883e+06	4.10719e+06	3.98096e+06	4.29019e+06	3880100	3.97288e+06	3.9885e+06	3.94196e+06
145	PSMD11	6.61848e+06	6.58734e+06	6.48009e+06	6.92268e+06	7.01798e+06	6.64229e+06	6.52525e+06	6.53349e+06	6.59018e+06	6.41896e+06	6.28252e+06	6677500	6.9102e+06	6.71451e+06	6.1583e+06
148	PSMD9	2.66429e+06	2.54534e+06	2.53146e+06	2.50214e+06	2.27852e+06	2.54061e+06	2.33919e+06	2.71385e+06	2.51856e+06	2.83422e+06	2.55684e+06	2612800	2.34207e+06	2.51321e+06	2.67836e+06
149	ATOX1	330196	286028	267233	326824	266900	319231	275214	348731	281831	291815	238703	305910	249252	294526	277879
150	MEN1	208895	205973	198183	199524	193019	209542	184340	189435	201578	198047	204071	195470	212264	201646	201806
151	CBX4	386466	377669	416854	423977	396852	424439	419188	391912	404555	397158	401288	387540	373726	405898	377640
152	PGRMC1	2.80352e+06	2.54534e+06	2.31993e+06	2.64008e+06	2.82846e+06	2.88946e+06	2.95716e+06	2.98697e+06	3.15466e+06	3.13534e+06	3.10962e+06	2812900	2.83497e+06	2.61927e+06	1.73591e+06
153	SUPT5H	4.92965e+06	5.11625e+06	4.8982e+06	5.10255e+06	5.25557e+06	5.06075e+06	4.95928e+06	5.10048e+06	4.95827e+06	4.837e+06	4.91406e+06	5165700	4.9823e+06	5.15627e+06	5.12592e+06
154	TAF4	956051	919665	956401	952337	975778	984511	976266	996735	959934	974209	955693	967650	914124	1.00397e+06	849339
155	DFFA	6.65578e+06	6.09323e+06	6.46507e+06	6.08548e+06	5.94295e+06	6.48298e+06	6.8441e+06	7.10723e+06	7.15847e+06	7.8393e+06	7.44464e+06	6539000	6.36637e+06	6.02264e+06	6.39291e+06
157	RFXAP	451328	473414	466418	428111	434095	480768	485231	518104	512947	530725	519479	451020	443827	429829	392015
158	HIP1	491810	499888	516282	513036	504516	522798	501788	506263	475472	510184	499762	491760	535442	480524	501582
159	CLIC1	1.59665e+07	1.6211e+07	1.5502e+07	1.50744e+07	1.52147e+07	1.49313e+07	1.54775e+07	1.56356e+07	1.58683e+07	1.54484e+07	1.6526e+07	16152000	1.63442e+07	1.53648e+07	1.7426e+07
160	EIF3F	5.83123e+06	5.79679e+06	6.09409e+06	6.21378e+06	6.21991e+06	6.22724e+06	6.08422e+06	6.00335e+06	5.94022e+06	5.90815e+06	6.14044e+06	6294800	6.19797e+06	6.34693e+06	5.96074e+06
161	WWP2	244407	293425	256716	267179	308661	269558	299491	259186	303676	251453	297830	248600	303957	279207	386252
162	CDC7	518766	545166	501922	527034	533610	484447	545272	473772	485309	488309	507727	511100	486054	467573	395997
163	PIK3CD	369859	373027	400445	385625	376189	377090	381190	373947	388694	385469	371151	398110	390791	392528	365076
164	PDHX	1.00636e+06	952168	939373	916933	895394	960356	931411	919273	930691	924525	901246	924320	963639	967722	937833
165	QSOX1	9511.41	5320.61	10854.3	10674.7	8732.09	7365.16	10091.4	13594.8	13141.8	6713.1	12068	8709.5	5970.64	8147.43	10548.2
166	DCTN6	2.23348e+06	2.21456e+06	2.11231e+06	2.05096e+06	2.0527e+06	2.02895e+06	2.19446e+06	2.19292e+06	2.26621e+06	2.24135e+06	2.28185e+06	2167900	2.27387e+06	2.14053e+06	2.23023e+06
167	SLC33A1	205995	212549	221284	225435	235035	229814	214731	222680	209514	208808	222639	220160	225007	214280	204234
168	WASL	1.35092e+06	1.30324e+06	1.30197e+06	1.28857e+06	1.26153e+06	1.25306e+06	1.33418e+06	1.2659e+06	1.35425e+06	1.34735e+06	1.38323e+06	1335400	1.3389e+06	1.26182e+06	1.22892e+06
169	IPO5	1.16895e+07	1.13737e+07	1.18523e+07	1.17927e+07	1.13335e+07	1.14787e+07	1.14776e+07	1.11042e+07	1.16291e+07	1.12818e+07	1.15783e+07	11882000	1.19148e+07	1.17049e+07	1.15453e+07
171	POLRMT	1.01159e+06	966037	1.09235e+06	1.01612e+06	1.04932e+06	1.05329e+06	1.01534e+06	1.0499e+06	1.03947e+06	1.04289e+06	1.11063e+06	1042600	1.03264e+06	1.07934e+06	1.06439e+06
172	EEF2K	2.38558e+06	2.61044e+06	2.44377e+06	2.58956e+06	2.79991e+06	2.60099e+06	2.49161e+06	2.57498e+06	2.43881e+06	2.31079e+06	2.49845e+06	2544900	2.56803e+06	2.71388e+06	2.71119e+06
173	SAP18	1.2532e+06	1.2638e+06	1.21273e+06	1.29293e+06	1.37269e+06	1.28671e+06	1.35184e+06	1.2599e+06	1.29672e+06	1.24799e+06	1.24629e+06	1261800	1.25694e+06	1.32776e+06	1.21555e+06
174	IGF2BP3	7.0677e+06	7.22372e+06	7.29963e+06	7.41289e+06	7.62899e+06	7.42333e+06	7.52424e+06	7.1227e+06	7.25633e+06	6.97179e+06	7.69287e+06	7738400	7.73503e+06	7.92613e+06	7.83371e+06
178	RTCA	1.75995e+06	1.80216e+06	1.76091e+06	1.85146e+06	1.88142e+06	1.85258e+06	1.79672e+06	1.73643e+06	1.78679e+06	1.62158e+06	1.65981e+06	1757900	1.82585e+06	1.83494e+06	1.56839e+06
179	PIK3C2A	352519	359592	367545	375326	384829	395703	392187	409992	407136	391986	394826	353260	397269	402136	413068
180	IFRD1	196813	216361	219846	225769	225791	217913	239995	216018	216668	205116	227770	222330	240285	229282	241607
181	PIK3R2	674532	660904	691891	716649	678706	687360	697201	691568	658826	648340	680659	685700	663429	709557	677014
182	GOLIM4	2.02072e+06	1.99982e+06	2.01716e+06	1.93768e+06	1.85552e+06	1.9209e+06	1.87937e+06	1.96608e+06	1.99651e+06	1.97129e+06	1.96338e+06	1917200	1.91122e+06	1.88921e+06	1.80979e+06
183	MANBA	1.05644e+06	1.02576e+06	1.06212e+06	987749	914715	1.00166e+06	952786	1.00693e+06	1.05446e+06	1.07501e+06	1.00142e+06	999070	921530	1.04605e+06	950798
184	TRAF5	193395	191170	193721	197707	194749	173965	196643	204152	193808	191603	206587	190360	191483	201204	187873
185	AGRN	334492	309379	350180	313085	297724	326901	308620	316650	306848	321636	317265	320040	314904	326751	299786
186	MEIS1;MEIS2	1.30844e+06	1.28494e+06	1.20663e+06	1.30683e+06	1.27211e+06	1.27408e+06	1.26421e+06	1.20347e+06	1.2395e+06	1.18595e+06	1.13551e+06	1356600	1.43598e+06	1.20528e+06	1.4943e+06
187	EXOC5	958385	1.0402e+06	1.00566e+06	1.05996e+06	1.10168e+06	1.09708e+06	1.09704e+06	1.02889e+06	997074	975877	1.08136e+06	1035400	1.10181e+06	1.07985e+06	1.07283e+06
189	HMGN4	1.26945e+06	1.21597e+06	1.23495e+06	1.19401e+06	1.15396e+06	1.22642e+06	1.14381e+06	1.19793e+06	1.18067e+06	1.19648e+06	1.15932e+06	1207100	1.13869e+06	1.24176e+06	1.12407e+06
190	NDUFA4	779442	727363	698028	852653	926937	880676	838227	813796	797269	735842	832738	818470	799114	831478	697615
191	PSMD14	7.42077e+06	7.23089e+06	7.69829e+06	7.72706e+06	7.7877e+06	7.63279e+06	7.83868e+06	7.39122e+06	7.50073e+06	7.05166e+06	7.2592e+06	7722100	7.82527e+06	7.78959e+06	7.07071e+06
192	ZNF593	357031	413861	368328	377634	369884	384650	373150	352427	379050	372310	370125	374230	346008	362841	364962
193	KPNA3	416912	437109	448870	466351	454796	457564	431200	487876	423061	419116	422153	448320	437564	468219	444123
194	STK25	274540	262743	325803	331255	316828	342361	329648	316010	349640	318310	315323	310570	352935	328972	332786
195	KRIT1	169544	159657	180189	171964	170135	185304	173981	201902	181697	164379	183059	186900	172906	178565	157621
196	VWA5A	727228	764839	742529	706971	713916	666082	696281	707347	752564	709920	733139	711730	690201	675983	663473
197	PES1	2.50279e+06	2.36419e+06	2.62926e+06	2.58029e+06	2.42654e+06	2.55628e+06	2.48851e+06	2.50427e+06	2.4067e+06	2.49003e+06	2.52092e+06	2651000	2.4932e+06	2.66822e+06	2.41566e+06
199	EBAG9	295803	283830	336211	271536	272155	294606	294749	267012	308531	328455	346499	305500	326807	295920	388321
200	SDCBP	217331	260808	217487	227391	250452	208952	233073	251655	198958	215210	212585	206620	214421	220920	307833
202	MPHOSPH10	473771	485085	483282	476178	494421	466949	493636	493362	471696	472429	503806	466380	455740	459528	463457
203	NOP56	2.83914e+06	2.97387e+06	3.25821e+06	3.17517e+06	3.12999e+06	3.11441e+06	3.01868e+06	3.19693e+06	2.89254e+06	2.89813e+06	3.15115e+06	2993000	3.14553e+06	3.11047e+06	3.07308e+06
204	DDX3X;DDX3Y	3.96599e+06	3.95633e+06	3.97968e+06	4.12667e+06	4.15474e+06	4.15718e+06	4.13422e+06	4.03842e+06	4.02898e+06	3.90401e+06	3.91613e+06	4130400	4.13358e+06	4.19382e+06	3.89082e+06
205	RNASET2	1.42348e+06	1.48411e+06	1.21929e+06	1.57567e+06	2.18248e+06	2.64838e+06	2.94467e+06	3.65316e+06	3.37016e+06	3.26453e+06	3.60413e+06	1981100	1.76858e+06	1.42997e+06	2.25925e+06
206	PIR	2.86357e+06	3.05067e+06	2.51088e+06	2.75179e+06	2.91221e+06	2.85839e+06	2.75195e+06	2.93557e+06	2.8648e+06	3.08477e+06	2.88142e+06	2702600	2.89478e+06	2.62437e+06	2.79896e+06
208	KPNA4	3.28186e+06	3.28692e+06	3.32988e+06	3.30588e+06	3.2266e+06	3.21628e+06	3.22191e+06	3.37671e+06	3.17482e+06	3.25119e+06	3.25267e+06	3326400	3.28007e+06	3.31295e+06	3.26293e+06
209	TRIM38	302915	288556	314712	335297	335184	335429	303098	306599	291784	317757	297206	315740	307255	346762	396203
210	E2F3	130218	130399	141088	143124	141976	145358	122796	142329	139150	138041	135941	148390	132085	148436	135251
211	PPP6C	3.6164e+06	3.76272e+06	3.47266e+06	3.49397e+06	3.45847e+06	3.43302e+06	3.42975e+06	3.75456e+06	3.61083e+06	3.41635e+06	3.21113e+06	3368600	3.18153e+06	3.32972e+06	2.90278e+06
212	CES2	377356	373310	373008	384569	357142	367502	372174	363027	387102	398305	372495	374510	377405	362682	307102
213	MAN2B1	1.65465e+06	1.77998e+06	1.45277e+06	1.58735e+06	1.77697e+06	1.72591e+06	1.82941e+06	1.81967e+06	1.88542e+06	1.82094e+06	1.86626e+06	1716100	1.64262e+06	1.51858e+06	1.39048e+06
214	PDXK	4.38488e+06	4.30476e+06	4.32252e+06	4.12157e+06	4.10549e+06	4.07061e+06	4.22109e+06	4.17242e+06	4.37265e+06	4.34204e+06	4.07628e+06	4152300	4.27466e+06	3.93502e+06	3.92334e+06
216	ARID1A	5.08573e+06	5.25844e+06	5.03943e+06	5.07826e+06	5.22854e+06	5.10878e+06	5.09922e+06	5.25865e+06	5.13062e+06	5.01113e+06	5.02731e+06	5103600	4.91966e+06	5.15186e+06	5.14207e+06
217	BHLHE40	185513	193670	198347	175273	178217	189591	180508	196979	170665	205575	210680	181000	184731	186463	170555
218	SOCS2	589116	569593	565281	606240	579606	611016	545488	587817	542613	539077	563384	611490	562858	591239	643881
219	CDK2AP1;CDK2AP2	462748	459271	333898	516234	752407	872212	1.14898e+06	1.40001e+06	1.39573e+06	1.30471e+06	1.38995e+06	656150	586196	454486	482977
220	C2CD2L	648647	652733	687356	654176	661625	661417	683452	678078	645829	651176	690737	677280	663048	642262	591289
221	FCHO1	2.5135e+06	2.50468e+06	2.51589e+06	2.48796e+06	2.49006e+06	2.41762e+06	2.53895e+06	2.47832e+06	2.54887e+06	2.50598e+06	2.51481e+06	2510800	2.59769e+06	2.55174e+06	2.66869e+06
224	TRAFD1	988807	993587	1.01878e+06	987471	991185	1.04563e+06	1.1332e+06	1.33301e+06	1.44518e+06	1.38771e+06	1.58162e+06	967300	995563	960754	1.40817e+06
226	UBFD1	3.6856e+06	3.81971e+06	3.7462e+06	3.66445e+06	3.60876e+06	3.64008e+06	3.92864e+06	3.78128e+06	3.89722e+06	3.53344e+06	3.79079e+06	3787200	3.90712e+06	3.64416e+06	3.99969e+06
227	CIT	2.33769e+06	2.28985e+06	2.32949e+06	2.39081e+06	2.38523e+06	2.33391e+06	2.36107e+06	2.29777e+06	2.25593e+06	2.19161e+06	2.27098e+06	2334000	2.43925e+06	2.36568e+06	2.43202e+06
228	COPE	441100	484500	417154	466536	492180	458919	475304	449030	470335	413934	497246	462460	467858	486688	807161
229	RFXANK	284251	263129	293313	327612	313746	298276	285845	294439	285376	302545	300236	294250	282444	302367	278054
230	AP3D1	6.18935e+06	6.30269e+06	6.65921e+06	6.65273e+06	7.06298e+06	6.97814e+06	6.78361e+06	6.50779e+06	6.61138e+06	6.30708e+06	6.63178e+06	6517700	6.83391e+06	6.95541e+06	6.54644e+06
231	CCS	2.33781e+06	2.08605e+06	2.01962e+06	2.14607e+06	2.33722e+06	2.34968e+06	2.64883e+06	2.46361e+06	2.79558e+06	2.78532e+06	2.7617e+06	2349500	2.38568e+06	2.12807e+06	2.45538e+06
233	DVL2	720320	681274	738450	726383	756433	759739	714829	707833	696879	708753	721180	710420	731208	748898	726046
234	CHD1	101188	105925	105893	112949	119895	113884	105328	111205	106283	110368	121297	114330	124494	120947	126679
236	GOSR2	993693	856197	1.18505e+06	980055	1.01831e+06	1.10869e+06	1.04022e+06	955626	1.01765e+06	1.11066e+06	1.25105e+06	1141800	1.23801e+06	1.12762e+06	884809
237	TOR1A	290617	291491	325994	327352	318576	334995	305004	330856	297165	296038	296522	312570	305186	326355	323906
238	TOR1B	255358	261931	257863	263758	285417	263123	263052	251322	239463	245260	248281	249390	260530	264567	268330
239	STX16	859251	841129	868128	820328	820710	841789	849187	885299	860699	861964	893892	824190	807046	816669	811411
240	ADAM10	869576	915693	883317	852162	878058	837300	896192	847489	929702	915298	939641	854010	918173	831592	1.05986e+06
241	EI24	270917	262988	252299	263267	280228	241504	259746	262025	245422	229692	277380	282810	281848	272329	291523
242	KMT2D	2.05875e+06	2.0719e+06	2.10876e+06	2.04382e+06	2.04835e+06	2.06038e+06	2.109e+06	2.16223e+06	2.19814e+06	2.1399e+06	2.19573e+06	2072600	2.11289e+06	2.16161e+06	2.2751e+06
244	TRDMT1	96088.8	99085.1	103080	91712.8	109015	107145	100707	107617	116915	110681	98371.7	98886	108396	109932	113035
245	APAF1	603580	611201	612113	642320	648080	647819	665326	671186	629635	611815	649703	655520	641515	637232	636194
246	RIOK3	628394	645365	637619	688875	683262	661288	665138	624387	619951	601419	631159	659490	637291	694702	686203
248	MAP2K7	639369	674217	683768	683174	703452	692301	663523	674460	641360	667045	661113	630800	676395	697331	689383
249	ACOT8	301363	288113	309367	316043	328501	311653	320059	331418	330389	300042	347745	315280	320250	306548	320150
252	PRMT5	2.51627e+07	2.43873e+07	2.5474e+07	2.3883e+07	2.29109e+07	2.38674e+07	2.55275e+07	2.39584e+07	2.66009e+07	2.57052e+07	2.56612e+07	25225000	2.59877e+07	2.40081e+07	2.32686e+07
254	CHEK1	917747	977265	917155	946404	989106	937401	906739	929273	938731	893683	895834	958780	937599	947768	928088
255	TNFRSF10B	174274	175649	144831	159495	158537	159233	156268	166074	150002	149844	158126	154230	150359	149478	154472
256	FPGT	490715	473112	524286	483835	495082	488817	479333	535596	477886	492897	525013	507680	500318	495832	406102
257	TPP1	1.2248e+06	1.25059e+06	1.24989e+06	1.33195e+06	1.30614e+06	1.32949e+06	1.24815e+06	1.25432e+06	1.22024e+06	1.19314e+06	1.20142e+06	1261300	1.27119e+06	1.30363e+06	1.26154e+06
258	TCERG1	7.73028e+06	7.76547e+06	7.72033e+06	7.97031e+06	7.98431e+06	7.87323e+06	7.8322e+06	7.77431e+06	7.81473e+06	7.63796e+06	7.74051e+06	7924600	7.89016e+06	8.07751e+06	8.13582e+06
259	NDC80	6.95194e+06	7.03389e+06	7.49468e+06	7.53443e+06	7.46584e+06	7.61638e+06	7.46291e+06	7.06835e+06	7.45655e+06	7.21995e+06	7.50792e+06	7490800	7.61278e+06	7.8109e+06	7.08975e+06
261	UNC13B	258884	242835	274336	249056	244450	256688	250730	241272	244125	267208	272505	252570	251847	262199	225493
262	SH2D1B	53132.9	58955.7	55144	56837.1	58892.6	48763.6	51041.9	64318.3	59501.1	51632.6	61226.1	53469	53996.9	56529.1	54203.1
263	POLR3A	4.3986e+06	4.49006e+06	4.66618e+06	4.64571e+06	4.656e+06	4.73651e+06	4.59263e+06	4.55692e+06	4.58109e+06	4.45663e+06	4.62589e+06	4533200	4.63438e+06	4.78745e+06	4.76608e+06
265	PSMA7	1.4816e+07	1.52298e+07	1.36499e+07	1.36885e+07	1.43753e+07	1.35328e+07	1.39476e+07	1.36703e+07	1.51517e+07	1.39688e+07	1.59616e+07	14325000	1.46925e+07	1.38453e+07	1.94418e+07
267	SCAMP3	2.36657e+06	2.26022e+06	2.39633e+06	2.38979e+06	2.35423e+06	2.40462e+06	2.29523e+06	2.32526e+06	2.26813e+06	2.2915e+06	2.26842e+06	2422300	2.365e+06	2.49553e+06	2.30432e+06
268	PHYH	313288	297746	346128	302313	278621	319000	353362	308300	324918	300188	300664	329050	303752	340303	310230
269	OPLAH	2.78475e+06	2.87537e+06	2.77915e+06	2.78897e+06	2.63601e+06	2.70388e+06	2.70424e+06	2.7609e+06	2.72674e+06	2.81316e+06	2.66446e+06	2858600	2.71936e+06	2.76057e+06	2.68608e+06
270	BACH1	980503	959433	964961	942974	921445	894062	958797	1.00607e+06	1.02422e+06	1.06093e+06	1.02686e+06	929090	892943	918285	922799
271	BCKDK	138485	154704	149757	150763	164785	151157	151075	150793	147074	136206	146630	145900	147851	164945	149317
274	GEMIN2	536889	579717	501102	491362	551910	466257	570582	514102	579638	504606	571947	527970	578937	522573	525145
275	TAX1BP3	270255	284264	241900	241065	256511	253194	237478	252767	256698	261661	226561	247100	249974	236795	209420
276	GIPC1	808576	770169	839608	805115	763296	834949	769010	808720	799363	805159	790653	842160	766673	839138	832238
277	IKBKB	1.08996e+06	1.17936e+06	1.21966e+06	1.23591e+06	1.2947e+06	1.26016e+06	1.21801e+06	1.20329e+06	1.16177e+06	1.21087e+06	1.26657e+06	1280400	1.25587e+06	1.2821e+06	1.24549e+06
279	HAT1	4.24589e+06	4.17352e+06	4.24311e+06	4.03165e+06	3.96228e+06	4.09182e+06	4.19987e+06	4.01464e+06	4.28494e+06	4.15519e+06	4.25268e+06	4192100	4.16509e+06	4.00641e+06	4.23172e+06
282	MYL12A;MYL12B;MYL9	2.95214e+06	2.90991e+06	2.78907e+06	2.93099e+06	2.8674e+06	2.83313e+06	2.83122e+06	2.89925e+06	3.21399e+06	2.90387e+06	2.96596e+06	2968000	2.86658e+06	2.78119e+06	2.72189e+06
283	HGS	7.88203e+06	7.71169e+06	7.30018e+06	7.59227e+06	8.18801e+06	7.85211e+06	8.11582e+06	8.10766e+06	8.36735e+06	8.41872e+06	8.59833e+06	8221300	8.05495e+06	7.54756e+06	7.48797e+06
284	AURKA	542593	549186	493572	517412	543072	516050	547507	516250	553427	511654	521250	523140	541384	520443	531515
286	DSCR3	185610	199001	194713	209694	200336	203604	189750	198590	195285	191071	213086	191140	197610	205170	198050
287	PPP1R12A	8.27999e+06	8.44195e+06	8.14102e+06	8.13894e+06	8.25625e+06	8.19839e+06	8.26872e+06	8.21545e+06	8.27552e+06	8.22707e+06	8.43683e+06	8283100	8.07251e+06	8.10595e+06	8.09023e+06
289	SLC27A2	398079	445506	431751	440339	470232	453120	436310	445156	450955	396647	451130	404040	438861	471040	441344
290	GAK	2.32529e+06	2.41854e+06	2.40134e+06	2.46543e+06	2.4859e+06	2.48566e+06	2.46551e+06	2.39891e+06	2.39977e+06	2.39546e+06	2.47475e+06	2424400	2.48647e+06	2.47627e+06	2.33437e+06
293	XPO1	2.24623e+07	2.33004e+07	2.41545e+07	2.45384e+07	2.43098e+07	2.44971e+07	2.38502e+07	2.33421e+07	2.32207e+07	2.32685e+07	2.37189e+07	24217000	2.47252e+07	2.50369e+07	2.30988e+07
294	BTAF1	1.29664e+06	1.36721e+06	1.32929e+06	1.39842e+06	1.43375e+06	1.44768e+06	1.46257e+06	1.38505e+06	1.37724e+06	1.30804e+06	1.39056e+06	1346300	1.42232e+06	1.41139e+06	1.33676e+06
295	ARHGEF10	98912	106341	103590	99396	97558.9	100267	102736	90928.7	100017	87110.9	105576	96786	95737.5	101808	88324.5
296	ZNF609	3.55599e+06	3.63649e+06	3.60306e+06	3.68336e+06	3.58702e+06	3.56126e+06	3.50047e+06	3.3597e+06	3.38403e+06	3.47265e+06	3.37789e+06	3453800	3.53247e+06	3.59045e+06	3.47552e+06
297	SPTBN2	1.56079e+06	636788	1.37355e+06	754212	633343	662431	631534	628747	655769	725613	824150	682200	632354	724344	744897
298	MAST4	776891	826713	832806	733845	704747	702516	704517	713740	717093	736561	715328	720600	723929	741907	836899
299	SEC16A	2.42421e+06	2.47005e+06	2.57982e+06	2.55739e+06	2.53562e+06	2.64146e+06	2.55097e+06	2.57601e+06	2.53333e+06	2.57991e+06	2.61682e+06	2500100	2.58755e+06	2.66493e+06	2.68073e+06
300	PLXNB2	598875	631580	602133	591852	613389	631907	602646	604555	570815	607394	615413	605430	610207	638784	576245
301	KHNYN	356008	331004	342922	361486	343143	369014	324116	366249	322850	357786	329054	366130	311069	320553	289414
302	U2SURP	7.05531e+06	7.57442e+06	7.0432e+06	6.63029e+06	7.23359e+06	7.36175e+06	7.02179e+06	7.33943e+06	6.87966e+06	6.64574e+06	6.96357e+06	7233500	7022600	7.40389e+06	7.94021e+06
303	SETD1A	443422	447053	469841	445391	488673	486088	461094	439939	458892	450095	467023	466510	466746	467799	506922
304	TRANK1	50154.5	53644.8	58404.9	62186.9	61338	56899.5	57503.4	56035.1	62525.5	55112	53782.8	61376	56569.7	57284.9	57229.4
305	SYNJ2	736783	743535	787959	767227	771642	755590	757064	760386	747645	777528	784618	779610	784118	769305	728670
307	KIAA0355	61409.8	63015.6	57828.5	60102	53638	56314.1	59099.1	56339.4	57364.1	58452.8	55615.2	65648	65626.7	57212.4	51699.6
308	KIF3B	448392	484349	472054	503061	501340	499852	478713	500369	457505	462805	463627	473620	486639	494076	476392
309	PFAS	8.47253e+06	8.19901e+06	8.66808e+06	8.64111e+06	8.3227e+06	8.29279e+06	8.42622e+06	8.29153e+06	8.49449e+06	8.29474e+06	8.59234e+06	8862800	8.63575e+06	8.58809e+06	8.39543e+06
310	CEP290	563568	590793	582537	628080	631812	621729	641837	595451	605786	604349	654993	597980	621007	624462	607094
312	ANKRD28	1.61915e+06	1.60865e+06	1.65055e+06	1.76896e+06	1.71326e+06	1.78556e+06	1.6813e+06	1.64769e+06	1.65233e+06	1.64671e+06	1.70611e+06	1711200	1.75336e+06	1.81794e+06	1.76081e+06
313	ARHGEF11	472604	426834	469240	464089	478172	467004	451486	455564	469436	481146	500446	475400	480093	466644	463776
314	KIAA0391	419451	476018	473384	491891	491585	498045	478384	481099	461242	489946	495694	458720	475078	515899	441025
315	CHUK	1.04373e+06	979907	1.12004e+06	1.12013e+06	1.09724e+06	1.11948e+06	1.11038e+06	1.05819e+06	1.09382e+06	1.05895e+06	1.08065e+06	1071200	1.14855e+06	1.11719e+06	1.02411e+06
317	FYB	1.08628e+06	1.0268e+06	1.06531e+06	1.01982e+06	1.03712e+06	1.04112e+06	1.0005e+06	978655	983937	1.00747e+06	952163	1037200	1.03303e+06	1.06367e+06	1.0611e+06
318	NPC1	1.6295e+06	1.53373e+06	1.61003e+06	1.55741e+06	1.46768e+06	1.52466e+06	1.54521e+06	1.59002e+06	1.60558e+06	1.65223e+06	1.6355e+06	1545900	1.52905e+06	1.57546e+06	1.47701e+06
319	SCAMP1	606023	616654	565919	569344	570106	569724	586567	589185	592635	582202	619114	591350	584361	569552	584786
320	SCAMP2	1.0557e+06	1.03472e+06	960044	943993	919262	994375	1.01919e+06	1.00511e+06	1.05045e+06	999181	973920	1017000	1.03761e+06	989750	958947
321	ARPC1B	4.28693e+06	4.30825e+06	4.16863e+06	4.20241e+06	4.20266e+06	4.18889e+06	4.18381e+06	4.21922e+06	4.21687e+06	4.18439e+06	4.09742e+06	4285400	4.11992e+06	4.0915e+06	4.23234e+06
322	ARPC2	6.5192e+06	6.76151e+06	6.38357e+06	6.37796e+06	6.284e+06	6.38e+06	6.63006e+06	6.75777e+06	6.83201e+06	6.30781e+06	6.41702e+06	6574700	6.54755e+06	6.22309e+06	6.31965e+06
323	ARPC3	860418	772641	883171	857613	777276	880814	756810	850609	750471	850599	801721	912890	770088	893017	688776
326	POLR1C	1.11766e+06	1.10869e+06	1.13397e+06	1.17343e+06	1.16105e+06	1.18466e+06	1.17828e+06	1.17269e+06	1.12709e+06	1.0505e+06	1.15088e+06	1127600	1.14796e+06	1.10861e+06	1.09968e+06
327	PLSCR1	532220	521758	508842	493448	498428	467954	487278	483938	482959	501050	481182	469160	501333	470745	423677
328	TRIM24	200315	207520	208327	215182	217700	229040	223954	228639	207472	213343	211229	209420	213250	213646	199130
329	AXIN1	116025	99254.9	105465	114516	107843	120190	122909	134938	131855	144933	144334	112750	119655	107390	109721
330	PGRMC2	1.5502e+06	1.67507e+06	1.40605e+06	1.43717e+06	1.5192e+06	1.43486e+06	1.41505e+06	1.53236e+06	1.47664e+06	1.45798e+06	1.33693e+06	1469500	1.39305e+06	1.4115e+06	1.45427e+06
331	CETN3	1.29231e+06	1.08662e+06	1.18323e+06	1.21357e+06	1.05045e+06	1.26929e+06	1.1888e+06	1.3192e+06	1.34231e+06	1.37999e+06	1.19496e+06	1192500	1.08679e+06	1.12454e+06	895922
332	RGL2	160242	172064	180435	181976	177810	183129	177475	170191	168778	160980	166347	179770	169609	176933	173231
334	WDR46	34164	29880.3	33365.2	35435.7	35380.6	34774.5	49145.7	32063.9	38056.5	32153.2	32739.3	36171	36339.4	39272	35644.2
335	NKRF	2.73565e+06	2.8166e+06	2.83624e+06	2.99764e+06	3.01902e+06	3.00516e+06	2.94692e+06	2.95449e+06	2.79224e+06	2.81274e+06	2.77465e+06	2944800	2.84863e+06	2.98957e+06	2.76963e+06
336	GNPAT	586300	611701	622922	642496	628806	638959	646777	648170	640037	614348	686291	611490	660951	665582	630792
337	CASC3	3.09787e+06	3.0987e+06	3.0129e+06	2.73965e+06	2.67486e+06	2.65778e+06	2.70969e+06	2.75707e+06	2.86853e+06	2.67365e+06	2.77074e+06	2736300	2.69536e+06	2.7234e+06	2.85072e+06
340	CLIC2	2.00495e+06	2.10275e+06	2.02708e+06	2.14978e+06	2.17652e+06	2.13128e+06	1.97282e+06	2.20264e+06	1.88915e+06	2.01498e+06	2.04205e+06	2138700	1.96634e+06	2.18971e+06	2.06488e+06
341	ACOX3	169990	163865	180153	170295	137893	153213	159640	145896	165683	173700	146032	186040	156906	164968	141250
343	SURF4	1.223e+06	1.19002e+06	1.50167e+06	1.22776e+06	1.18506e+06	1.30985e+06	1.36273e+06	1.20778e+06	1.50336e+06	1.3998e+06	1.35049e+06	1272700	1.44534e+06	1.27632e+06	1.05554e+06
345	SPTLC1	761103	721608	818546	814367	778259	836119	749842	812620	857244	780958	709330	811530	729374	842084	657000
346	SPTLC2	814220	854215	824592	869442	914025	843246	826628	833999	841217	808746	808269	792660	828462	833767	808519
347	FANCG	110173	108595	110674	110205	114583	100313	109939	110541	97221.1	110253	114051	112750	103381	113491	101677
350	PMM2	2.84479e+06	2.8015e+06	2.82213e+06	2.78693e+06	2.85786e+06	2.80861e+06	2.85507e+06	2.9761e+06	3.6473e+06	3.50518e+06	3.53437e+06	2836200	2.82385e+06	2.80056e+06	2.97049e+06
351	POLR3G	325876	312983	324146	307607	319181	319461	322567	346622	359927	378514	392444	334750	305411	308339	313081
352	TM9SF1	165561	144137	143028	155991	161552	146427	144773	156599	126003	150011	164881	148460	140485	154555	139006
353	HMGB3	6.16312e+06	6.1773e+06	6.03381e+06	5.89998e+06	5.77158e+06	5.8028e+06	5.85741e+06	5.69877e+06	6.07635e+06	5.73611e+06	6.00924e+06	6080400	6.16178e+06	5.88123e+06	7.75931e+06
354	PPM1G	8.10177e+06	8.26977e+06	7.70075e+06	8.06765e+06	8.19018e+06	8.14925e+06	7.78721e+06	1.02774e+07	9.52922e+06	8.11144e+06	7.64449e+06	7973000	7.45384e+06	7.85259e+06	7.51307e+06
355	INPPL1	3.02434e+06	3.14266e+06	3.14867e+06	3.14346e+06	3.12612e+06	3.07615e+06	3.06056e+06	2.94183e+06	3.00222e+06	2.98468e+06	3.17876e+06	3059300	3.07928e+06	3.13041e+06	3.03521e+06
356	FANCA	227740	229315	237029	239071	236624	254181	241216	248433	223115	229901	231899	229470	233339	257802	256805
357	EIF3D	3.95491e+06	4.1771e+06	4.22326e+06	4.36751e+06	4.46865e+06	4.39974e+06	4.39174e+06	4.29172e+06	4.19684e+06	4.18345e+06	4.551e+06	4265700	4.26529e+06	4.62598e+06	5.05955e+06
358	EIF3H	8.87795e+06	9.13457e+06	8.77899e+06	8.78156e+06	8.81773e+06	8.70885e+06	8.83185e+06	8.57271e+06	8.99856e+06	8.59045e+06	8.66259e+06	8786000	9.19373e+06	8.76496e+06	8.85313e+06
359	HDAC3	763076	759348	734616	726364	706250	717008	702639	695276	695158	694458	728534	713470	708221	739471	669852
360	NVL	23526.1	20607.7	26012.2	25763.1	22826.8	29396.1	23826.7	20562.3	27343.2	22892.1	23286.4	28943	28153.6	25199	22273.5
361	BCAT2	6.50584e+06	6.97275e+06	5.88784e+06	6.0928e+06	6.38939e+06	6.04784e+06	6.27515e+06	6.49346e+06	6.53689e+06	6.41176e+06	6.59403e+06	6127900	6.22295e+06	6.15385e+06	6.04769e+06
363	IPO8	1.33551e+06	1.45042e+06	1.40851e+06	1.52283e+06	1.47941e+06	1.46547e+06	1.42566e+06	1.43083e+06	1.35875e+06	1.32744e+06	1.34976e+06	1441800	1.43549e+06	1.51382e+06	1.3594e+06
364	STX7	2.23468e+06	2.04567e+06	2.11268e+06	2.04744e+06	1.92377e+06	2.11671e+06	1.95967e+06	2.12259e+06	2.20302e+06	2.33217e+06	2.08554e+06	2138000	2.0523e+06	2.06881e+06	2.05448e+06
365	TNRC18	113527	102727	112659	118039	116029	127261	104539	94202.1	89787.8	95351.2	79496.5	122390	118933	113967	100892
367	ABCC4	181265	206784	197199	198950	207765	203411	195948	205444	186051	185535	201151	201780	182868	208637	208144
368	CD3EAP	1.40651e+06	1.33909e+06	1.48473e+06	1.42076e+06	1.43498e+06	1.42325e+06	1.42528e+06	1.41076e+06	1.52801e+06	1.4512e+06	1.45164e+06	1478400	1.47617e+06	1.47994e+06	1.45119e+06
369	P4HA2	374336	388557	428737	389899	390784	417940	447194	430784	456413	386293	391894	420180	361628	430113	385264
370	MAGEB2	2.96742e+06	3.02086e+06	3.11406e+06	3.20149e+06	3.21176e+06	3.21738e+06	3.13391e+06	3.16151e+06	3.10907e+06	3.03066e+06	3.11438e+06	3098500	3.18923e+06	3.43068e+06	3.58398e+06
371	GYG2	288066	317465	284289	276607	297686	286899	287386	296984	287700	284027	276268	290840	278658	291195	274874
372	YKT6	3.00605e+06	2.98746e+06	2.86884e+06	2.85145e+06	2.95342e+06	2.87526e+06	2.90851e+06	2.94554e+06	2.91142e+06	2.91127e+06	2.9166e+06	3054500	2.92239e+06	2.99274e+06	3.55588e+06
373	NUPL2	11402.3	14692.9	15808.9	17038.8	14674	20547.6	15528.2	20907.5	16907.3	12079.5	16152.2	17701	17172.6	14668	18248.1
374	ARPC5	5.92918e+06	5.41741e+06	5.55847e+06	5.65404e+06	5.44235e+06	5.62145e+06	5.46709e+06	5.30878e+06	5.99519e+06	5.91795e+06	5.60819e+06	5637000	5.61872e+06	5.48159e+06	5.25866e+06
375	POLR2D	1.0997e+06	1.20521e+06	1.04646e+06	1.04949e+06	1.14129e+06	1.03199e+06	1.18814e+06	1.14207e+06	1.25039e+06	1.1823e+06	1.19479e+06	1022000	1.1142e+06	1.03889e+06	1.13662e+06
376	PDPK1;PDPK2P	639116	680576	702873	670214	682789	680897	660724	669434	659327	659215	727325	674290	686415	683904	708892
378	RNF113A	2.32554e+06	2.51921e+06	2.41044e+06	2.22014e+06	2.34516e+06	2.19e+06	2.18901e+06	2.35927e+06	2.51728e+06	2.39181e+06	2.59385e+06	2236200	2.20733e+06	2.27118e+06	2.68597e+06
379	KDM6A	1.08419e+06	1.06039e+06	1.09782e+06	1.06636e+06	1.08543e+06	1.0826e+06	1.03825e+06	1.07174e+06	1.08555e+06	1.02179e+06	1.09283e+06	1051300	1.04971e+06	1.0347e+06	1.05605e+06
380	DHX15	1.37474e+07	1.45108e+07	1.38065e+07	1.3911e+07	1.38318e+07	1.38398e+07	1.39692e+07	1.38173e+07	1.37544e+07	1.33609e+07	1.34927e+07	14095000	1.42622e+07	1.42634e+07	1.44944e+07
381	RNMT	3.0472e+06	2.97737e+06	3.15905e+06	3.09489e+06	3.07366e+06	3.19756e+06	2.92326e+06	2.91856e+06	2.96215e+06	2.99417e+06	2.88985e+06	3120400	2.94698e+06	3.17313e+06	2.91925e+06
382	ZZEF1	2.04491e+06	2.29324e+06	1.96771e+06	2.17258e+06	2.3202e+06	2.07062e+06	2.38643e+06	1.97848e+06	2.17207e+06	1.90467e+06	2.12255e+06	2094700	2.38129e+06	1.99776e+06	2.23373e+06
383	TTI1	1.56175e+06	1.56685e+06	1.60047e+06	1.63417e+06	1.6349e+06	1.6057e+06	1.61396e+06	1.50742e+06	1.56847e+06	1.58071e+06	1.71649e+06	1614300	1.69492e+06	1.68152e+06	1.74743e+06
384	RRP8	174815	165629	193020	183774	170645	176749	177353	181609	157168	163555	145079	175630	160389	184355	148946
385	PJA2	549308	558224	554281	553269	545341	589167	583261	608966	626154	641249	632540	556230	557579	533236	582543
386	ZBTB24	365648	350506	361526	384077	350015	362736	359025	350010	347662	343397	354244	356790	359930	369039	355774
387	CYB5B	1.11144e+06	1.19832e+06	1.00266e+06	1.09528e+06	1.12191e+06	1.04914e+06	1.03449e+06	1.15474e+06	1.10558e+06	1.07209e+06	1.02331e+06	1147300	1.04571e+06	1.07066e+06	950880
388	PRPF4	4.42098e+06	4.36476e+06	4.23865e+06	4.5671e+06	4.45835e+06	4.40739e+06	4.2349e+06	4.37599e+06	4.04529e+06	4.26009e+06	4.03023e+06	4438800	4.31915e+06	4.36197e+06	4.34965e+06
389	PHGDH	1.20807e+07	1.14011e+07	1.25672e+07	1.24454e+07	1.21209e+07	1.22504e+07	1.1965e+07	1.19277e+07	1.23361e+07	1.17979e+07	1.21794e+07	12031000	1.28699e+07	1.27881e+07	1.31546e+07
390	NDUFS4	179725	173224	184351	189948	163093	189370	182302	181341	169240	185868	175583	182770	177024	179279	143503
391	ARHGAP6	2.49461e+06	2.60808e+06	2.61506e+06	2.66326e+06	2.7778e+06	2.71245e+06	2.75618e+06	2.59301e+06	2.70799e+06	2.69658e+06	2.81936e+06	2588100	2.72824e+06	2.80351e+06	2.86101e+06
393	DYNC1LI2	622088	639798	659118	664503	639922	649939	636399	641201	592031	583537	572851	672090	583883	622297	559627
394	PSMD3	9.80311e+06	9.64905e+06	1.01513e+07	1.02483e+07	1.01406e+07	1.00636e+07	9.8237e+06	9.4096e+06	9.76449e+06	9.5714e+06	9.85684e+06	10155000	1.0503e+07	1.03204e+07	1.0327e+07
396	PAPSS1	3.89475e+06	3.80414e+06	3.6403e+06	3.74835e+06	3.54023e+06	3.52272e+06	3.60397e+06	3.49524e+06	3.54186e+06	3.55263e+06	3.41185e+06	3723800	3.67063e+06	3.6573e+06	3.56473e+06
397	ZW10	1.50206e+06	1.58421e+06	1.56031e+06	1.6693e+06	1.69435e+06	1.71789e+06	1.61509e+06	1.69871e+06	1.59608e+06	1.53128e+06	1.60923e+06	1617200	1.61998e+06	1.70123e+06	1.56016e+06
398	SPINT1	70294.3	79033.2	74391.3	67281.9	64819.3	74824.3	57042.3	68880.6	75203.8	79342.9	71608.6	81860	72248.5	66246.6	65163.9
399	SART1	5.51702e+06	5.56733e+06	5.65527e+06	5.55883e+06	5.59236e+06	5.59942e+06	5.54729e+06	5.52321e+06	5.66565e+06	5.51016e+06	5.56958e+06	5544300	5.57784e+06	5.74515e+06	5.51745e+06
400	GPAA1	348199	317021	334053	363896	341017	340444	334729	343131	344298	339508	357066	347300	351862	352280	270378
402	ZBTB43	63992.2	69703	61807.8	56518.2	66768.4	74618.7	74922.2	82290	63972.9	63500.4	63995.5	58402	76241.9	67874.8	91544.2
403	AP5Z1	110191	115323	117804	140538	115367	124255	118795	121243	122719	118438	110484	113660	123431	126397	114979
404	CCP110	97082.8	113068	94401.7	100351	96736.5	107606	115846	98214.6	117299	89773.9	92016.9	106860	107840	100901	116163
405	CTIF	456334	460668	440384	437873	423612	433824	433511	428750	414842	429105	434443	460550	421202	429478	394690
406	PPIP5K2	5.29717e+06	5.219e+06	5.59535e+06	5.58933e+06	5.59633e+06	5.60873e+06	5.21455e+06	5.56528e+06	5.30297e+06	5.32383e+06	5.5085e+06	5642800	5.44867e+06	5.7209e+06	5.48195e+06
407	MAP3K7	2.46886e+06	2.48137e+06	2.54758e+06	2.54265e+06	2.54016e+06	2.59435e+06	2.64714e+06	2.58777e+06	2.7243e+06	2.75456e+06	2.79627e+06	2591900	2.57564e+06	2.56431e+06	2.6619e+06
409	LYRM1	169677	195330	170318	174717	189635	177846	179259	188437	201102	158863	186235	176040	178272	169829	204008
410	RIPK2	997411	963962	1.02816e+06	944271	910423	1.0142e+06	931561	992043	1.00415e+06	1.0073e+06	1.06448e+06	979710	943141	1.03301e+06	991258
411	WDR62	1.61975e+06	1.58978e+06	1.62861e+06	1.6274e+06	1.66146e+06	1.63215e+06	1.60147e+06	1.65409e+06	1.59248e+06	1.57372e+06	1.6212e+06	1613600	1.62155e+06	1.65784e+06	1.59926e+06
412	HNRNPR	9.7137e+06	9.88587e+06	9.62138e+06	1.00842e+07	9.74454e+06	1.00387e+07	9.80304e+06	9.92618e+06	9.86646e+06	9.40134e+06	9.58478e+06	9946800	9.78001e+06	9.92061e+06	9.70441e+06
413	PRPF3	4.3329e+06	4.28325e+06	4.30759e+06	4.40107e+06	4.37422e+06	4.38176e+06	4.33858e+06	4.40016e+06	4.52137e+06	4.45507e+06	4.51399e+06	4254500	4.43388e+06	4.40027e+06	4.37939e+06
414	TXNL1	9.23656e+06	9.25741e+06	9.16244e+06	9.04956e+06	9.0911e+06	9.10453e+06	9.129e+06	8.98917e+06	9.44587e+06	9.10522e+06	9.10054e+06	9352200	9.38692e+06	9.47349e+06	9.74074e+06
415	TPD52L2	5.35457e+06	5.08087e+06	4.93617e+06	4.86764e+06	4.46506e+06	4.58357e+06	4.42377e+06	4.62801e+06	4.64813e+06	4.84326e+06	4.481e+06	4913000	4.49642e+06	4.62564e+06	4.35016e+06
416	EMC8	301267	265856	324173	311305	287525	320899	285244	303607	295650	300814	297378	318170	288161	300294	375911
418	ERI3	1.27137e+06	1.20559e+06	1.29014e+06	1.30544e+06	1.21351e+06	1.26717e+06	1.31606e+06	1.25735e+06	1.27793e+06	1.26238e+06	1.24092e+06	1310200	1.33392e+06	1.28981e+06	1.09577e+06
419	PRKRIR	412748	410974	428345	468835	425644	451073	414371	435054	413095	408492	414946	435210	419875	483629	454227
420	SYNJ1	399029	493916	409614	407726	398582	377745	395512	408688	388219	402037	401129	413100	381044	400085	390317
421	FIBP	365876	377801	367217	407123	394291	408011	393831	365917	388283	368108	363418	389930	410392	407031	417276
422	EIF4G3	2.22313e+06	2.2488e+06	2.27568e+06	2.29403e+06	2.16178e+06	2.27574e+06	2.19324e+06	2.16491e+06	2.22537e+06	2.20444e+06	2.20171e+06	2170900	2.2288e+06	2.23617e+06	2.05819e+06
423	TBX1	50188.2	55066.7	54023.1	47043	51628.4	55056.6	53100.6	45213.7	54384.6	57433	56940.7	51002	46964.3	49199.1	50320.7
424	CBFA2T2	149508	153345	142754	132825	144991	148327	144313	125377	153893	139167	135196	135930	143500	128051	123108
425	PPIH	3.04853e+06	2.95633e+06	2.57535e+06	3.04788e+06	3.49061e+06	3.52521e+06	3.77208e+06	3.74522e+06	4.03682e+06	3.87263e+06	3.90916e+06	3493300	3.43217e+06	2.98968e+06	3.35945e+06
427	HTRA2	1.10066e+06	1.14266e+06	1.01213e+06	1.03874e+06	1.01983e+06	1.00654e+06	1.0436e+06	1.02559e+06	1.0361e+06	1.04018e+06	1.01124e+06	1019900	1.02191e+06	990951	1.08836e+06
428	OIP5	482893	471357	462639	434452	407496	435217	445138	460922	448734	465599	425757	434320	437700	434747	386818
429	AKR7A2	3.90377e+06	4.07804e+06	3.75576e+06	3.94404e+06	4.0327e+06	3.8217e+06	3.88759e+06	3.86951e+06	3.79666e+06	3.75991e+06	3.85712e+06	4073000	3.93766e+06	3.96732e+06	4.17441e+06
430	EPB41L2	1.32047e+07	1.34089e+07	1.25881e+07	1.20875e+07	1.19404e+07	1.20181e+07	1.2351e+07	1.22947e+07	1.23248e+07	1.22651e+07	1.17078e+07	12397000	1.23392e+07	1.19961e+07	1.06974e+07
432	TGOLN2	2.19497e+06	2.09209e+06	2.13162e+06	1.98894e+06	1.97897e+06	2.01853e+06	1.9438e+06	1.99012e+06	2.02181e+06	2.12238e+06	1.91109e+06	2068700	1.90244e+06	2.00774e+06	1.65307e+06
433	RAD51C	196091	199397	194240	180298	197027	183387	198042	189537	210465	203281	224728	171500	200127	183222	197412
435	B4GAT1	247921	287877	259466	248722	269131	261113	254674	270451	266882	257230	279029	281040	229514	270674	267208
436	MED7	145032	141882	127384	136616	147685	137642	143712	137968	120380	133442	130762	121150	125353	129604	95165.2
437	WIPF1	568285	588501	612915	569344	519403	540517	536265	551145	538452	560202	537657	543880	553199	541995	662505
438	FOXO3;FOXO6;FOXO1	466984	494331	517712	471329	459153	482418	474017	462469	448438	473273	438193	470160	462745	511730	453785
440	XRCC2	41628.6	51158.8	47001.4	46540.5	54139	49574	43128.5	47212.3	57197.1	47451.4	52977.7	45989	47441.4	53201.2	48158.8
442	AKAP10	234551	217370	236929	231359	224789	236673	225513	226785	240260	237679	237335	215400	231963	243582	214936
443	DENR	3.34227e+06	3.47638e+06	3.06535e+06	2.92589e+06	3.09738e+06	2.94754e+06	3.04338e+06	2.95871e+06	3.2931e+06	3.05829e+06	3.02606e+06	3044500	3.02357e+06	2.98345e+06	2.46773e+06
444	XPOT	4.29066e+06	4.27098e+06	4.47705e+06	4.43008e+06	4.57074e+06	4.55471e+06	4.34581e+06	4.35783e+06	4.25617e+06	4.26738e+06	4.40905e+06	4416000	4.4571e+06	4.57137e+06	4.39904e+06
445	DNPH1	1.24105e+07	1.36023e+07	1.18533e+07	1.15081e+07	1.27674e+07	1.17249e+07	1.38311e+07	1.23067e+07	1.3879e+07	1.31388e+07	1.34304e+07	12538000	1.32329e+07	1.16505e+07	1.20701e+07
446	TIMM44	5.4441e+06	5.43223e+06	5.51832e+06	5.63494e+06	5.47572e+06	5.54567e+06	5.34349e+06	5.5686e+06	5.18109e+06	5.25095e+06	5.00434e+06	5575200	5.21929e+06	5.54017e+06	5.5761e+06
449	CHMP2A	5.47154e+06	4.95888e+06	5.49419e+06	5.21787e+06	4.62452e+06	5.23241e+06	4.69697e+06	5.34714e+06	4.97946e+06	5.39223e+06	4.69026e+06	5177200	4.82483e+06	5.06551e+06	4.50996e+06
450	NCK2	483555	498558	467647	472850	447168	446814	484639	479028	472004	460021	457482	471690	465350	474099	467687
451	PLRG1	3.40557e+06	3.40873e+06	3.48504e+06	3.61513e+06	3.48673e+06	3.46353e+06	3.45107e+06	3.43527e+06	3.45389e+06	3.26672e+06	3.38534e+06	3359600	3.45169e+06	3.58274e+06	3.40997e+06
452	PRC1	1.22456e+06	1.2104e+06	1.28076e+06	1.29432e+06	1.32921e+06	1.29888e+06	1.34414e+06	1.29325e+06	1.23692e+06	1.26196e+06	1.26315e+06	1279200	1.30612e+06	1.28845e+06	1.17984e+06
453	RGS10	2.47788e+06	2.60563e+06	2.50269e+06	2.39303e+06	2.46227e+06	2.44961e+06	2.54468e+06	2.54877e+06	2.59241e+06	2.50463e+06	2.70074e+06	2479700	2.53476e+06	2.58856e+06	2.64008e+06
454	ZNF207	1.33214e+06	1.1103e+06	1.36471e+06	1.25177e+06	1.2654e+06	1.21757e+06	1.22411e+06	1.24613e+06	1.32972e+06	1.33036e+06	1.13598e+06	1249000	1.17352e+06	1.17457e+06	803786
456	NDUFA2	569982	578245	509462	577613	676182	668709	787230	754159	912750	812228	917444	620430	655302	563852	561932
457	ASNA1	1.03419e+06	1.01623e+06	1.04619e+06	1.10567e+06	1.05499e+06	1.08021e+06	1.05318e+06	1.03926e+06	1.0485e+06	1.03436e+06	1.09068e+06	1050300	1.04815e+06	1.10687e+06	1.04494e+06
458	BUB1	531016	538147	536342	523020	554453	551083	526770	555032	542973	541934	570714	539130	528700	532522	529807
459	BUB3	8.19599e+06	7.85397e+06	7.84517e+06	7.94695e+06	7.42888e+06	7.69981e+06	7.58341e+06	7.86305e+06	7.47132e+06	7.6951e+06	7.29841e+06	7927300	7.50409e+06	7.66042e+06	7.33475e+06
460	ACTN4	4.38368e+07	4.32986e+07	4.26297e+07	4.15383e+07	4.08365e+07	4.14695e+07	4.20757e+07	4.41537e+07	4.36122e+07	4.19252e+07	4.2109e+07	42418000	4.08196e+07	4.10113e+07	4.68973e+07
461	GSTZ1	373229	384471	377853	356498	346140	354660	367609	372221	355150	380714	366863	385560	352047	354263	350289
462	WBSCR22	476696	517211	509844	507530	546901	524642	544239	494743	546825	508662	544754	525120	544115	544612	556025
463	GATC	25474.4	49050.1	19863.8	23022.8	22162.2	28121.1	30239.3	25441.7	39406.3	38488.5	29654.7	18510	25860.8	25423.3	28747.9
464	HTATSF1	1.04543e+07	1.00538e+07	1.01222e+07	9.87564e+06	9.25084e+06	9.71788e+06	9.75984e+06	1.00746e+07	9.92721e+06	1.00832e+07	9.23516e+06	9991500	9.48604e+06	9.77319e+06	7.94772e+06
465	AP1G1	4.59283e+06	4.61139e+06	4.53523e+06	4.61345e+06	4.25833e+06	4.29491e+06	4.2981e+06	4.25579e+06	4.30394e+06	4.3069e+06	4.24914e+06	4635200	4.37622e+06	4.46871e+06	4.45481e+06
466	STX6	596095	618258	659300	589739	589456	618963	578208	558919	632036	642709	559939	550790	618344	592939	563455
468	SYNGR2	1.19043e+06	1.20521e+06	1.14963e+06	1.09464e+06	1.14091e+06	1.09883e+06	1.11385e+06	1.11623e+06	1.23715e+06	1.18376e+06	1.13107e+06	1065900	1.1623e+06	1.08537e+06	937493
469	SGTA	9.59492e+06	9.1207e+06	7.66596e+06	8.64019e+06	1.03627e+07	1.05116e+07	1.12738e+07	1.14847e+07	1.22833e+07	1.17291e+07	1.18532e+07	9988600	9.75952e+06	8.21224e+06	8.23357e+06
470	LIAS	153022	151694	156304	146535	148044	144427	153169	149259	144633	142076	148707	144820	160047	145410	139006
473	NARS	9.31646e+06	9.70094e+06	9.4857e+06	1.03827e+07	1.08836e+07	1.05089e+07	1.02604e+07	1.01695e+07	9.72237e+06	9.26871e+06	9.96629e+06	10190000	1.04288e+07	1.09088e+07	1.21184e+07
474	SSNA1	447153	396369	351618	441451	585703	665584	885880	978438	1.06912e+06	975335	1.16869e+06	497490	508475	395179	439266
475	SLC25A17	119555	115332	116812	118678	108410	113183	120890	119229	134488	111160	111929	114290	114796	121751	86143
476	NUDT21	7.49755e+06	7.16192e+06	7.56889e+06	7.46907e+06	7.37566e+06	7.28394e+06	7.32288e+06	7.12104e+06	7.55865e+06	7.66048e+06	7.38038e+06	7332900	7.45111e+06	7.37556e+06	7.10508e+06
477	LANCL1	1.48497e+06	1.53543e+06	1.45696e+06	1.50003e+06	1.47279e+06	1.44768e+06	1.42678e+06	1.53364e+06	1.48692e+06	1.54995e+06	1.41646e+06	1498600	1.43178e+06	1.47824e+06	1.36681e+06
478	STRN	3.09329e+06	3.04501e+06	3.11634e+06	3.1189e+06	3.01477e+06	3.13699e+06	2.99557e+06	3.161e+06	3.13141e+06	3.09301e+06	3.07993e+06	3089900	3.08094e+06	3.17313e+06	3.29503e+06
479	RRP9	1.27895e+06	1.31107e+06	1.27238e+06	1.26929e+06	1.24054e+06	1.24643e+06	1.20082e+06	1.25184e+06	1.26835e+06	1.17072e+06	1.21348e+06	1227900	1.17801e+06	1.22918e+06	1.2069e+06
481	C21orf2	82922.6	75244.1	99036.7	92786.3	81855.5	99585	76950.8	93147.2	74466.6	107761	82748.5	84839	83342.8	94702	86483.6
482	AKAP8	404336	446119	401037	425061	432469	437853	433858	423163	404517	396876	422385	421190	422012	431960	401337
483	GTPBP6	78082.6	75020.5	77077.6	82033.7	87072.3	87067.3	81781.9	72949.3	70783.3	76922.8	82074.1	85524	73455.4	89417.3	87479.7
484	SLC37A4	107413	106331	113879	114108	103495	126643	108746	110413	109871	111880	91959.4	115190	112640	118579	108126
485	ZBTB14	261760	235504	293959	235298	234761	243145	253350	246937	260962	261025	304939	243230	260121	242426	219895
486	IDH3B	2.34226e+06	2.34145e+06	2.47892e+06	2.49074e+06	2.43845e+06	2.59804e+06	2.51631e+06	2.41387e+06	2.40889e+06	2.39191e+06	2.5467e+06	2472300	2.40637e+06	2.62913e+06	2.04677e+06
487	NRD1	1.14544e+07	1.19219e+07	1.13133e+07	1.15823e+07	1.1912e+07	1.11321e+07	1.14579e+07	1.14151e+07	1.13802e+07	1.11379e+07	1.15884e+07	11706000	1.19577e+07	1.16607e+07	1.20536e+07
489	AHCYL1	1.49905e+06	1.4859e+06	1.47171e+06	1.5651e+06	1.54841e+06	1.523e+06	1.49337e+06	1.52481e+06	1.52776e+06	1.42065e+06	1.64283e+06	1585200	1.57081e+06	1.61727e+06	1.82996e+06
490	KIF1C	219015	225192	201606	222969	214250	220586	226790	211044	215512	218369	228943	219710	215952	211504	199367
493	ORC5	489054	504823	505054	514510	567346	568746	536979	542680	486465	486098	533711	541900	534291	553620	479057
494	PDE6D	91948	82994.9	88988.2	75183	72709.3	91570.8	73439.2	80855.4	86492.4	88620.7	80004.7	70172	82769.1	77439.3	68383.6
497	PEX1	832512	857885	912511	936577	937779	914473	916863	879481	887643	836523	915526	869360	878981	962295	924775
499	RAD21	1.43804e+06	1.36721e+06	1.45377e+06	1.39935e+06	1.40747e+06	1.45524e+06	1.40518e+06	1.43326e+06	1.41397e+06	1.43181e+06	1.3781e+06	1375400	1.39831e+06	1.42022e+06	1.20999e+06
500	DHX16	5.54025e+06	5.52082e+06	5.58588e+06	5.77854e+06	5.65153e+06	5.65013e+06	5.64675e+06	5.60031e+06	5.5778e+06	5.35521e+06	5.4925e+06	5598400	5.58799e+06	5.79727e+06	5.71152e+06
501	SSSCA1	956195	903163	931633	949555	1.01737e+06	1.14004e+06	1.29652e+06	1.62046e+06	1.71629e+06	1.76891e+06	1.84586e+06	1003200	955707	939055	1.09927e+06
502	GMFG	415720	429268	401374	416227	424529	405531	442771	418547	411413	443484	442102	437650	431876	405377	400504
503	PPP1R12B	97818.1	109246	105966	96559.3	95904.7	105421	108934	104209	100777	102345	97246.6	91809	109674	92169.6	97415.6
504	SH3BP5	1.32252e+06	1.25975e+06	1.29141e+06	1.22284e+06	1.14895e+06	1.18705e+06	1.16025e+06	1.20719e+06	1.20541e+06	1.22692e+06	1.16547e+06	1233000	1.1865e+06	1.19927e+06	1.20515e+06
505	MED14	786049	809588	828553	836439	871555	853166	841279	830994	793481	795431	820680	865020	819310	873924	810361
506	PRPSAP2	4.5394e+06	4.3592e+06	4.41658e+06	4.32283e+06	4.01342e+06	3.95759e+06	4.18418e+06	3.94955e+06	4.16242e+06	4.1897e+06	3.93103e+06	4288000	4.03942e+06	4.0821e+06	3.8509e+06
507	SMARCA5	4.57285e+06	4.59337e+06	4.78583e+06	4.88238e+06	4.87123e+06	4.90236e+06	4.79878e+06	4.75128e+06	4.65134e+06	4.60386e+06	4.72862e+06	4659200	4.92366e+06	4.96909e+06	5.06387e+06
508	KIAA0513	181566	180791	169890	172882	175882	190347	183335	178464	162934	160229	184647	188300	170477	157523	146703
511	URB1	879239	909721	948752	1.00258e+06	1.02673e+06	1.02978e+06	961990	1.03534e+06	951650	907738	951686	964290	959532	1.04359e+06	1.03547e+06
512	ZFC3H1	2.64082e+06	2.66281e+06	2.82167e+06	2.91745e+06	2.93244e+06	2.98451e+06	2.76219e+06	2.85143e+06	2.67858e+06	2.67469e+06	2.70759e+06	2978500	2.72911e+06	3.04021e+06	2.82952e+06
513	LCMT2	241856	248354	262343	269339	267987	281893	244954	257511	242147	266885	278162	257200	242715	287059	186433
514	AQR	667179	705361	708236	714665	690134	730865	685950	687962	646343	659267	663471	710730	692738	736729	695958
516	CEP104	27963	39685.9	38544.7	34616.2	40207	36702.3	37893.6	32547.2	38315.9	30807.1	42220.2	40418	37140.4	35299.4	41832.6
517	OPA1	4.58633e+06	4.74886e+06	4.91113e+06	5.08299e+06	5.21199e+06	5.09707e+06	4.99591e+06	4.83682e+06	4.68691e+06	4.69249e+06	5.00862e+06	4968200	5.12592e+06	5.21837e+06	5.05049e+06
518	ZEB2	309293	328626	334718	312446	322102	336148	336983	362515	338300	351373	341783	331310	308621	316429	313647
519	MCM3AP	1.13076e+06	1.16068e+06	1.19534e+06	1.25158e+06	1.19366e+06	1.26025e+06	1.215e+06	1.21461e+06	1.1391e+06	1.14445e+06	1.25863e+06	1219700	1.22572e+06	1.28459e+06	1.23211e+06
521	KIF1B	1.83817e+06	1.85537e+06	1.86254e+06	1.88493e+06	1.91167e+06	1.83663e+06	1.88078e+06	1.81776e+06	1.82545e+06	1.77329e+06	1.8053e+06	1839100	1.84604e+06	1.88729e+06	1.76925e+06
524	KDM1A	4.9045e+06	5.12286e+06	4.94145e+06	5.14112e+06	5.11671e+06	5.02654e+06	5.00774e+06	5.07222e+06	5.14591e+06	4.89706e+06	4.88792e+06	5091800	5.15577e+06	5.17554e+06	5.31144e+06
525	TBC1D4	1.57138e+06	1.63771e+06	1.6205e+06	1.64687e+06	1.64501e+06	1.64884e+06	1.6118e+06	1.67966e+06	1.64218e+06	1.61407e+06	1.68619e+06	1617700	1.70018e+06	1.65228e+06	1.58125e+06
527	FADS1	5297.89	7653.29	5043.26	4945.51	5032.59	5790.53	7170.18	7927.36	6131.32	8545.72	6980.06	4406.7	2485.88	5348.9	4415.09
529	EVI5	356189	352563	356017	372934	382106	378335	365337	366646	357127	351561	349577	358270	384224	383100	342644
530	MAN1A2	240652	279159	303512	277654	273932	274048	271053	274338	267422	250108	281093	264750	285214	268669	268659
531	ACSL4	691704	726420	706970	735560	770376	728532	736759	716835	694374	681904	726176	719210	722427	745816	723566
532	SNX3	2.96658e+06	2.81499e+06	3.18664e+06	3.08719e+06	2.90285e+06	3.05771e+06	3.33931e+06	3.11177e+06	3.42577e+06	3.16245e+06	3.17107e+06	3374000	3.32768e+06	3.00214e+06	2.77334e+06
533	DOK2	132938	146241	157178	136922	133270	150410	131934	143876	145841	144203	157564	147920	133060	153807	143225
534	STX10	113113	112841	124142	109723	106132	115442	118598	104788	120787	125018	108821	116050	114708	103242	101456
535	MGEA5	2.78402e+06	2.81612e+06	2.84025e+06	2.88e+06	2.97809e+06	2.92034e+06	2.77787e+06	2.82842e+06	2.76347e+06	2.7874e+06	2.79444e+06	2853100	2.82258e+06	2886000	2.73187e+06
536	SORBS3	365768	378537	338806	340507	328029	317571	337885	379240	407470	350664	324168	349420	327978	328009	291997
539	CDC40	159532	157713	159000	162870	159633	148953	163969	161905	165670	145465	149452	154190	151900	168616	145705
540	B4GALT3	111993	141863	95640.1	114989	106936	99114.8	107657	95012.8	103775	109805	134207	99574	118991	125275	102828
541	RANBP6	218667	210898	214127	193601	200052	207117	207284	211914	206625	188538	202812	212930	214713	200796	186124
542	NEMF	4.53097e+06	4.51402e+06	4.5763e+06	4.63069e+06	4.68615e+06	4.70655e+06	4.69162e+06	4.49478e+06	4.46371e+06	4.36091e+06	4.72349e+06	4641300	4.76395e+06	4.67335e+06	4.91333e+06
543	GMDS	3.08824e+06	3.19682e+06	3.06608e+06	2.96556e+06	3.00541e+06	2.96054e+06	2.90936e+06	3.07213e+06	2.96613e+06	2.99458e+06	2.84832e+06	2955700	2.88288e+06	3.00815e+06	2.57464e+06
544	NMT2	530186	511937	567840	560166	534820	571761	510654	573752	491448	550630	543777	561180	509967	617867	583181
545	CCNT1	1.79785e+06	1.82329e+06	1.90843e+06	1.86861e+06	1.87215e+06	1.88651e+06	1.84255e+06	1.87056e+06	1.86218e+06	1.83575e+06	1.82815e+06	1825200	1.8518e+06	1.86315e+06	1.94634e+06
546	BUB1B	3.51087e+06	3.4593e+06	3.54332e+06	3.50528e+06	3.42179e+06	3.41311e+06	3.44168e+06	3.37492e+06	3.38698e+06	3.47192e+06	3.31949e+06	3502600	3.5433e+06	3.55419e+06	3.34e+06
547	PLOD3	4.6986e+06	4.97539e+06	4.97742e+06	4.92716e+06	4.87879e+06	5.04434e+06	5.19013e+06	4.9294e+06	5.03109e+06	4.6366e+06	4.88316e+06	5287600	4.84688e+06	5.1727e+06	5.11933e+06
548	EIF4E2	938313	936365	874830	972824	1.02124e+06	945329	870684	983731	796987	837743	819300	937380	897606	938602	884778
549	CCNT2	268101	273319	272879	296909	261342	285876	295434	264442	262156	273423	287446	305180	295049	284328	264687
550	DIAPH1	3.14889e+07	3.26824e+07	3.2196e+07	3.38356e+07	3.45903e+07	3.35042e+07	3.28061e+07	3.28592e+07	3.1919e+07	3.00084e+07	3.22983e+07	33541000	3.37324e+07	3.46218e+07	3.60816e+07
552	TSPAN3	1.62432e+06	1.62176e+06	1.52498e+06	1.48176e+06	1.43384e+06	1.48557e+06	1.43928e+06	1.61726e+06	1.5144e+06	1.49343e+06	1.43198e+06	1521300	1.38553e+06	1.38e+06	1.36701e+06
553	EXOC3	1.80495e+06	1.96878e+06	1.93065e+06	2.02491e+06	2.00959e+06	2.00544e+06	1.97582e+06	1.93322e+06	1.81903e+06	1.78413e+06	1.86675e+06	1889000	1.89824e+06	1.98439e+06	1.8243e+06
554	PLIN3	1.66837e+07	1.62563e+07	1.5787e+07	1.52876e+07	1.51476e+07	1.55877e+07	1.55029e+07	1.55985e+07	1.60327e+07	1.5879e+07	1.52543e+07	16612000	1.56779e+07	1.56526e+07	1.41836e+07
555	RAD1	1.48931e+06	1.49156e+06	1.33239e+06	1.37265e+06	1.36569e+06	1.26588e+06	1.34705e+06	1.37815e+06	1.31752e+06	1.30273e+06	1.32606e+06	1332600	1.2627e+06	1.10471e+06	1.05122e+06
556	PRMT3	3.133e+06	3.16352e+06	3.57637e+06	3.41184e+06	3.42226e+06	3.54346e+06	3.3286e+06	3.35804e+06	3.48073e+06	3.29967e+06	3.60376e+06	3413100	3.58486e+06	3.82398e+06	4.1526e+06
557	KPNA6	2.48559e+06	2.37117e+06	2.49376e+06	2.54024e+06	2.50074e+06	2.56061e+06	2.46175e+06	2.44111e+06	2.40863e+06	2.3917e+06	2.38984e+06	2471300	2.4653e+06	2.56125e+06	2.29156e+06
558	UGDH	2.25803e+06	2.35325e+06	2.44523e+06	2.39155e+06	2.51142e+06	2.55084e+06	2.43423e+06	2.43037e+06	2.49506e+06	2.39577e+06	2.54413e+06	2440900	2.51798e+06	2.58618e+06	2.68525e+06
559	TPST2	358415	334806	375185	359353	332727	365658	362228	335497	345672	347880	366558	343950	365619	369118	347398
560	CTNND1	3.50353e+06	3.51298e+06	3.67217e+06	3.7273e+06	3.67899e+06	3.78943e+06	3.61026e+06	3.62183e+06	3.39957e+06	3.41186e+06	3.43811e+06	3610900	3.66311e+06	3.88687e+06	3.75983e+06
561	MAGEC1	1.40952e+06	1.37127e+06	1.46798e+06	1.49317e+06	1.45199e+06	1.48603e+06	1.49243e+06	1.47993e+06	1.47562e+06	1.46705e+06	1.4696e+06	1500800	1.48993e+06	1.56005e+06	1.46024e+06
565	DPM1	481678	476216	552378	553075	537335	564967	526967	532489	505138	516586	516450	527430	516065	589245	518436
566	USO1	8.20045e+06	8.26477e+06	8.49707e+06	8.70721e+06	8.92558e+06	8.81782e+06	8.72384e+06	8.20484e+06	8.30082e+06	8.10466e+06	8.44404e+06	8641900	8.83313e+06	8.76032e+06	8.48866e+06
568	TOM1	1.3461e+06	1.24852e+06	1.32447e+06	1.27114e+06	1.1999e+06	1.2621e+06	1.28394e+06	1.2248e+06	1.26875e+06	1.34798e+06	1.28612e+06	1279500	1.28124e+06	1.21865e+06	1.24117e+06
570	PFKFB2	2.56994e+06	2.60903e+06	2.51635e+06	2.518e+06	2.63175e+06	2.45598e+06	2.48495e+06	2.52307e+06	2.51034e+06	2.41652e+06	2.47242e+06	2489300	2.50286e+06	2.45554e+06	2.49726e+06
571	CCDC22	1.99208e+06	1.97614e+06	1.94149e+06	1.95724e+06	2.02396e+06	1.9704e+06	2.13398e+06	1.88783e+06	1.97108e+06	1.87745e+06	1.98366e+06	1961700	1.99961e+06	2.01805e+06	1.86824e+06
572	PQBP1	7.22799e+06	7.09994e+06	7.70093e+06	6.67924e+06	6.12841e+06	6.58725e+06	6.66969e+06	7.259e+06	7.52436e+06	7.53015e+06	7.54017e+06	6239700	6.21768e+06	6.51135e+06	7.14768e+06
573	DKC1	3.99126e+06	4.08276e+06	3.98487e+06	3.96796e+06	3.94328e+06	3.961e+06	3.85003e+06	3.97564e+06	3.85304e+06	3.83498e+06	3.72543e+06	3906700	3.7758e+06	3.9663e+06	4.00617e+06
574	EIF5B	2.43408e+07	2.42703e+07	2.58064e+07	2.51151e+07	2.57324e+07	2.62487e+07	2.55416e+07	2.4475e+07	2.52987e+07	2.44947e+07	2.57932e+07	25689000	2.6496e+07	2.66369e+07	2.78249e+07
575	EDF1	1.39749e+07	1.4158e+07	1.39759e+07	1.34187e+07	1.28298e+07	1.31677e+07	1.24787e+07	1.29849e+07	1.27331e+07	1.24152e+07	1.1474e+07	13080000	1.26514e+07	1.3698e+07	1.32956e+07
576	KIN	779021	784133	765458	790626	807439	784502	752819	800971	779174	747812	756179	780430	759834	791412	775417
577	DNAJA2	4.7252e+06	5.51073e+06	4.85039e+06	5.17569e+06	5.63707e+06	5.15709e+06	5.01168e+06	6.35857e+06	5.49086e+06	4.66298e+06	4.55051e+06	5126400	4.77332e+06	5.17622e+06	4.50276e+06
578	BRD4	8.60899e+06	8.7251e+06	8.62519e+06	7.98941e+06	8.05879e+06	9.39982e+06	9.55604e+06	9.50064e+06	9.22099e+06	9.33503e+06	8.97972e+06	8187500	8.45087e+06	8.25224e+06	8.39482e+06
579	CUTA	122444	109822	107988	108388	140823	159620	191187	198347	217387	219829	195690	141310	133177	109648	101314
580	SMPD2	129135	126569	134441	131369	137552	128459	149187	133084	146919	140845	147266	126460	136436	147337	140910
581	TBL1X	793005	775708	747346	779816	776170	766045	762426	770002	777260	781261	780648	783530	778957	771821	809487
582	HUS1	222746	238193	216413	214431	219344	212824	230021	238139	206843	210434	244115	223400	205601	226189	270645
584	PPP1R11	497983	500209	449508	491640	489392	487093	444349	508233	502775	481490	547185	422670	439739	434203	543101
586	NBN	2.18257e+06	2.18144e+06	2.27249e+06	2.29681e+06	2.25526e+06	2.31529e+06	2.26499e+06	2.29432e+06	2.30525e+06	2.26898e+06	2.25119e+06	2269000	2.28548e+06	2.37917e+06	2.46124e+06
587	RNGTT	777060	789049	817189	826743	835541	820041	810615	803656	775514	727521	793915	809300	807104	849075	761319
589	MITF	360365	328541	345281	332896	370054	375458	399053	452943	479826	456121	431010	375360	355247	386454	397376
590	SRGAP2	2.15802e+06	2.14493e+06	2.16304e+06	2.27252e+06	2.27294e+06	2.2148e+06	2.22949e+06	2.15047e+06	2.19673e+06	2.12676e+06	2.19426e+06	2254400	2.22148e+06	2.28784e+06	2.21655e+06
591	IGSF3	125043	136938	134778	96707.6	107862	122218	108615	99587.9	109663	122932	113247	110660	117391	109816	113652
592	DNAJC6	1.15363e+06	1.13728e+06	1.08416e+06	1.18586e+06	1.14753e+06	1.196e+06	1.19049e+06	1.1553e+06	1.17471e+06	1.1432e+06	1.11273e+06	1176400	1.18172e+06	1.16766e+06	1.07005e+06
593	FAM20B	57947.6	63867.5	71611.3	69712.6	63525.3	66422	65846	71391.9	65435.7	75634.1	68818.4	66038	65610.2	62779.3	66743.4
594	DENND4B	779310	761187	827106	807757	786511	822503	821218	835636	840446	839046	866198	858590	822959	862299	800534
595	EFCAB14	444144	457431	399689	383382	406730	391186	435784	383371	444354	408596	413651	412130	413601	399236	398703
596	CBFA2T3	1.76885e+06	1.74715e+06	1.8201e+06	1.84655e+06	1.84427e+06	1.8182e+06	1.70328e+06	1.81788e+06	1.75982e+06	1.7882e+06	1.77904e+06	1774800	1.76467e+06	1.84117e+06	2.02927e+06
598	WDR1	9.73897e+06	1.05529e+07	9.38554e+06	1.09408e+07	1.13741e+07	1.02849e+07	1.00294e+07	1.01928e+07	9.34377e+06	9.53835e+06	9.8842e+06	10023000	1.02191e+07	1.07068e+07	1.19456e+07
601	N4BP1	903668	956791	880212	933054	897842	884815	900775	886373	905609	877375	873845	880990	878767	918738	899163
602	ROCK2	9.20046e+06	8.97285e+06	9.26716e+06	9.41768e+06	9.15745e+06	9.34819e+06	9.0503e+06	9.07318e+06	9.12108e+06	8.83944e+06	9.20584e+06	9323200	9.18817e+06	9.34772e+06	8.9194e+06
603	CLASP2	4.70282e+06	4.65791e+06	5.07713e+06	5.0029e+06	5.0219e+06	5.18124e+06	4.89711e+06	4.87237e+06	4.69205e+06	4.68081e+06	4.92274e+06	4978400	5.04552e+06	5.22743e+06	5.14639e+06
604	PTCD1	429270	463045	469122	469030	498561	473494	463207	470128	426837	448562	457494	444540	486015	473748	395071
605	CPNE3	4.21087e+06	4.17814e+06	4.4775e+06	4.34424e+06	4.37857e+06	4.42278e+06	4.42696e+06	4.21999e+06	4.27916e+06	4.15905e+06	4.46256e+06	4538000	4.50589e+06	4.55698e+06	4.28708e+06
606	DEPDC5	51000.5	44616.6	55923.5	48758.9	54746.8	46966.8	54714.1	54833.2	50535.7	61916.5	51583.9	60548	53825.2	56539.3	57498
607	ATG13	705699	734458	746445	698442	696713	687572	715815	721399	763750	741326	717674	723790	734554	674012	673289
608	PPFIA3	731776	713607	771914	782746	727386	754208	769583	692425	712457	741920	740579	725130	721217	705705	695227
609	HIP1R	2.70003e+06	2.71592e+06	2.7755e+06	2.73001e+06	2.81258e+06	2.74352e+06	2.76651e+06	2.71756e+06	2.67666e+06	2.70378e+06	2.75547e+06	2801800	2.79848e+06	2.83331e+06	2.63226e+06
610	OBSL1	711860	711475	779044	710697	710343	745597	728823	706209	700282	725248	735570	738820	736115	747301	768574
611	RNF40	7.78672e+06	7.79312e+06	7.87649e+06	7.65642e+06	7.35042e+06	7.45588e+06	7.71715e+06	7.40886e+06	7.70081e+06	8.98114e+06	8.10749e+06	7944900	7.7881e+06	7.6926e+06	6.86604e+06
612	ZC3H11A	1.98823e+06	2.11502e+06	2.02289e+06	2.08934e+06	2.04882e+06	2.09099e+06	2.02475e+06	1.95739e+06	1.99548e+06	2.0179e+06	2.01969e+06	2009400	2.06449e+06	2.0977e+06	2.08371e+06
613	CLUH	6.26168e+06	6.71216e+06	6.39286e+06	6.53008e+06	6.688e+06	6.40222e+06	6.44016e+06	6.41112e+06	6.41745e+06	6.19666e+06	6.44035e+06	6555100	6.55867e+06	6.62749e+06	6.68463e+06
614	RAB11FIP3	155597	154619	157816	135068	133025	132331	152530	141587	162035	157758	161326	136850	161647	136663	129447
615	CAND2	865689	895332	929812	998781	1.01699e+06	920410	933477	953823	916680	908447	925177	951670	970898	980062	932358
616	TSC22D2	758732	778859	709966	682154	708415	742324	706208	734864	756443	734371	780672	748680	718388	737352	724132
617	KDM4A	330376	338882	343405	348396	332897	349221	361608	339921	372230	354355	348123	350780	325617	356937	349486
618	DNAJC13	493748	529570	496759	534729	549103	570775	514420	546107	476461	507817	546171	514510	500338	549813	550551
619	PHACTR2	42721.3	46197	45131.1	41220.3	42817.8	38904.7	43634.7	42725.4	39681.1	43405.8	32987.2	35794	46673.6	42447	44670.6
620	PPP6R2	655723	772179	595713	592659	655254	558467	783802	639820	721395	590252	695831	590540	672180	563965	638890
621	CNOT3	2.86742e+06	2.84575e+06	2.83733e+06	2.72602e+06	2.67741e+06	2.7143e+06	2.72481e+06	2.75413e+06	2.85787e+06	2.68501e+06	2.82303e+06	2782700	2.79156e+06	2.7736e+06	3.12155e+06
623	ANKRD17	2.0916e+06	2.04237e+06	2.13198e+06	2.10584e+06	2.04523e+06	2.14096e+06	2.06185e+06	2.10124e+06	2.21278e+06	2.11852e+06	2.16299e+06	2098900	2.10313e+06	2.11946e+06	2.01703e+06
624	SIN3B	78371.4	85864	85218.3	88922.4	92407.3	95150.6	79875.3	95095.9	87867.8	89622.7	84545.5	87589	83341.8	91196.2	91995.9
626	XYLB	961201	977359	994009	952522	983623	985248	965183	931728	937446	979110	1.00974e+06	976360	985806	975552	955871
627	COQ9	1.72108e+06	1.62705e+06	1.71356e+06	1.55787e+06	1.5244e+06	1.65078e+06	1.60419e+06	1.6303e+06	1.67506e+06	1.6686e+06	1.61265e+06	1650200	1.58281e+06	1.57614e+06	1.50305e+06
628	GGCT	3.51628e+06	3.36637e+06	3.25229e+06	3.15496e+06	3.03906e+06	3.1227e+06	3.08423e+06	3.35408e+06	3.24391e+06	3.20531e+06	3.05135e+06	3161700	2.98396e+06	3.01381e+06	3.06361e+06
629	NDUFS7	629032	659640	673096	719884	685984	697565	679056	656187	622610	636495	641506	688320	660033	704685	629742
630	RTN2	98062.4	93621.4	95931.5	82185.7	90617.9	87607.5	98227.6	87267.9	92757	83823.3	82617.8	84045	95880	92408.7	81785.2
631	NDUFS2	286381	285603	310569	291643	284169	286862	292157	292240	276514	300647	289987	299980	294873	288963	195580
632	ZPR1	3.61448e+06	3.22343e+06	3.1718e+06	3.54134e+06	3.58267e+06	3.77791e+06	3.82843e+06	3.7552e+06	3.75428e+06	3.83457e+06	3.38118e+06	3691100	3.62379e+06	3.29176e+06	4.7419e+06
634	GBAS	1.34863e+06	1.36881e+06	1.31618e+06	1.38313e+06	1.32524e+06	1.36591e+06	1.29896e+06	1.33583e+06	1.2324e+06	1.33641e+06	1.32252e+06	1447800	1.36319e+06	1.42408e+06	1.36578e+06
635	SEMA7A	74532.7	71307.9	75399.4	72972	69740.3	66214.5	74837.6	64990.9	76616.4	76250.3	81335.1	79397	71893.4	64000.8	62997.9
636	HMMR	6.00812e+06	6.14343e+06	6.43292e+06	6.5261e+06	6.62088e+06	6.57268e+06	6.35488e+06	6.28811e+06	6.18089e+06	6.07477e+06	6.35117e+06	6377000	6.50287e+06	6.53763e+06	6.2435e+06
639	TBCA	8.71525e+06	8.25382e+06	8.96575e+06	8.47944e+06	7.10608e+06	7.54936e+06	6.58489e+06	7.09239e+06	6.91562e+06	7.27375e+06	7.17234e+06	8332600	7.86118e+06	8.29031e+06	1.67972e+07
640	ATP6V1G1	1.16043e+06	1.17615e+06	1.15591e+06	1.17102e+06	1.15604e+06	1.17728e+06	1.2166e+06	1.26742e+06	1.31072e+06	1.22609e+06	1.24678e+06	1209100	1.22777e+06	1.20301e+06	1.28264e+06
641	VPS4B	732980	711579	796418	728756	753654	772166	743427	728164	722975	752504	766441	773570	757375	777362	723442
643	ENTPD5	71687.9	59170.9	71417.3	68513	67967.9	67266.4	66788	67627.5	68987.9	69462.4	66455.8	63764	73181.3	72882	71301.9
644	ZNF217	1.4082e+06	1.55893e+06	1.40824e+06	1.49734e+06	1.59246e+06	1.44574e+06	1.48783e+06	1.59118e+06	1.39946e+06	1.38197e+06	1.41316e+06	1426700	1.35334e+06	1.49286e+06	1.61078e+06
646	FLNB	2.7827e+07	2.77291e+07	2.74655e+07	2.73112e+07	2.70955e+07	2.67382e+07	2.66846e+07	2.68648e+07	2.67101e+07	2.64956e+07	2.71443e+07	27747000	2.73614e+07	2.75705e+07	2.72785e+07
647	NCOR1	3.35623e+06	3.3892e+06	3.33297e+06	3.3107e+06	3.19644e+06	3.29344e+06	3.31977e+06	3.3684e+06	3.47007e+06	3.45878e+06	3.40244e+06	3313200	3.30924e+06	3.22627e+06	3.25706e+06
648	VAMP4	612521	626240	570344	567740	546882	571927	625646	593814	616702	546824	575881	595430	612002	553394	547804
649	NDUFS6	171241	184367	161531	179964	181553	176131	184471	205866	171076	184753	146191	175650	165423	174996	168580
650	PEX14	846928	891181	838679	868885	830456	779735	843617	834690	911003	814929	833935	847410	820285	775934	788125
652	ULK1	20048.3	25455.3	23391.4	26278.5	22078.1	17446.3	23187.1	23848.5	23112.8	22122.6	17096.5	24411	27267.7	21407.6	19184.5
653	SLC43A1	125176	132513	122858	120245	113902	123287	116072	117742	126326	121785	117971	114970	118260	140311	128634
654	CS	2.04406e+07	2.10785e+07	1.96352e+07	2.00071e+07	2.08446e+07	1.98147e+07	1.98061e+07	2.00329e+07	1.94411e+07	1.9544e+07	2.05231e+07	21049000	2.11191e+07	1.99119e+07	2.45013e+07
655	SPAG7	2.05189e+06	2.14276e+06	2.18799e+06	1.91932e+06	1.84833e+06	1.83129e+06	1.79794e+06	1.81366e+06	1.85794e+06	1.84357e+06	1.7849e+06	1877900	1.9199e+06	1.92808e+06	2.56075e+06
656	SEC22B	1.37823e+06	1.35117e+06	1.32856e+06	1.42169e+06	1.34641e+06	1.38877e+06	1.35231e+06	1.40705e+06	1.23498e+06	1.25643e+06	1.26095e+06	1408400	1.34153e+06	1.36414e+06	1.27729e+06
657	DEAF1	82123.6	89938	79473.4	96513	98456.9	88956.3	96997.3	94457.8	105320	106802	108445	84638	81763.2	81430.1	96885.7
658	PRPF40A	5.32003e+06	5.61234e+06	5.60792e+06	3.80638e+06	4.71546e+06	5.87387e+06	5.73945e+06	5.53881e+06	5.571e+06	5.17316e+06	5.70506e+06	5581000	5.8081e+06	5.87511e+06	6.07876e+06
659	TACC1	7.25146e+06	6.99049e+06	7.22532e+06	6.81514e+06	6.8779e+06	6.86982e+06	6.8333e+06	7.06081e+06	7.42971e+06	7.78446e+06	7.67455e+06	6743800	7.06768e+06	6.98045e+06	6.92593e+06
660	NME6	44522.7	46565.9	59156.1	54206.1	47885.2	50446.1	40364.5	41087.5	41164.4	43405.8	48384.5	50795	45787.7	51550.3	45144.9
661	CDC45	868890	860810	901702	922347	872018	939152	928002	895196	881863	890711	946470	933800	974147	972696	843999
662	GIGYF1	1.52168e+06	1.49599e+06	1.55366e+06	1.54119e+06	1.5313e+06	1.55674e+06	1.56926e+06	1.74078e+06	1.66209e+06	1.65557e+06	1.71038e+06	1545500	1.45988e+06	1.52878e+06	1.58804e+06
663	LRCH4	439222	494010	490767	511127	540804	530542	487006	526530	536911	514595	530156	510190	525002	529689	543688
665	VPS26A	2.26862e+06	2.43335e+06	2.30636e+06	2.32007e+06	2.4204e+06	2.29483e+06	2.33252e+06	2.3236e+06	2.28085e+06	2.28837e+06	2.38422e+06	2424400	2.35485e+06	2.37633e+06	2.48676e+06
667	PMPCB	3.55611e+06	3.47307e+06	4.48461e+06	3.79062e+06	3.34693e+06	4.19111e+06	4.76741e+06	3.8791e+06	4.44971e+06	3.73384e+06	3.96817e+06	4827000	3.49042e+06	4.24855e+06	3.6807e+06
668	SAP30	143912	137881	168789	176757	144935	170443	138631	167621	134680	154400	153984	174790	133031	178995	157456
669	MED24	928229	964528	1.01204e+06	1.0239e+06	1.02304e+06	982851	947245	944770	940207	958131	985610	1006100	1.00327e+06	1.0208e+06	969217
670	KATNA1	1.13413e+06	1.08614e+06	1.12395e+06	1.12634e+06	1.1032e+06	1.19213e+06	1.05328e+06	1.17811e+06	1.13999e+06	1.12026e+06	1.06489e+06	1142700	1.06932e+06	1.15587e+06	1.01547e+06
671	ERN1	43812.7	47994.3	36251.8	45474.5	40092.6	40867.5	37598.7	40509.5	46686.7	32026	44718.4	37598	36095.5	40121.9	56972.1
672	ZNF324	49921.1	42117.3	43280.7	47129.2	42546.5	51593.9	48903.4	47060.1	43009.9	50022.7	48953.7	46764	47276.5	49416.7	38535.7
673	PSIP1	3.83662e+06	3.87783e+06	3.83872e+06	3.90196e+06	3.93506e+06	3.95298e+06	3.97916e+06	3.93178e+06	3.91057e+06	3.97533e+06	3.9121e+06	3823900	3.73717e+06	3.7952e+06	3.18792e+06
674	ERLIN1	206500	186622	215948	220827	207907	218383	215830	197158	197982	174879	197425	212110	201669	209034	210017
676	NDUFS3	1.30314e+06	1.32409e+06	1.32064e+06	1.43087e+06	1.44065e+06	1.38342e+06	1.40885e+06	1.33199e+06	1.32754e+06	1.28271e+06	1.25472e+06	1353900	1.36309e+06	1.3664e+06	1.33759e+06
677	SRSF10	653966	656621	723416	571105	636822	702811	685133	700966	687015	717449	686022	680340	691167	705727	618989
678	GMNN	679730	661093	649275	627024	650528	655849	673684	650446	665016	696793	688612	602050	591015	607816	902260
680	ECI2	3.66598e+06	3.3358e+06	3.67162e+06	3.51761e+06	3.25893e+06	3.58541e+06	3.36382e+06	3.39154e+06	3.18651e+06	3.70454e+06	3.34344e+06	3605200	3.44603e+06	3.70398e+06	2.88663e+06
681	TADA3	801344	830968	800361	863555	862197	846076	853657	853921	844620	858711	826483	792520	803094	814346	772484
682	TAF5L	148497	151873	152644	161062	146721	142408	144134	170945	146200	143035	151431	138700	147198	159846	150727
683	EED	481642	522287	480523	508345	518061	515755	523164	521620	482009	488674	486728	498660	493879	510664	531988
684	BANF1	424349	408257	367690	448515	551145	610196	832911	975970	1.10951e+06	1.06635e+06	1.3213e+06	492360	521548	479062	512417
685	SF3B1	1.19373e+07	1.1921e+07	1.25298e+07	1.24092e+07	1.24451e+07	1.27076e+07	1.2474e+07	1.20171e+07	1.22253e+07	1.2093e+07	1.24751e+07	12428000	1.2706e+07	1.30408e+07	1.30167e+07
686	CSDE1	1.01417e+07	1.03048e+07	1.05903e+07	1.06571e+07	1.05905e+07	1.04941e+07	1.0483e+07	1.02705e+07	1.03443e+07	1.00865e+07	1.02956e+07	10570000	1.04132e+07	1.05921e+07	1.00592e+07
687	WBP4	818059	896229	785273	769981	813885	752991	773246	756921	850219	752076	789285	807150	848531	797939	889110
688	SKAP2	79499	84075.2	75576.9	82942.2	89989.3	77095.9	80023.7	79860.6	74614.3	67695.1	86107.9	88830	76144.3	85937.5	82957.2
689	PRKRA	666986	805116	688968	743505	752350	738166	727743	739505	749533	691069	690908	726110	698426	731585	815290
691	RPS6KA5	320112	347355	324719	318369	327310	326763	321524	343872	332996	306434	333989	344170	319675	314480	369490
692	MED6	435901	415239	463604	451676	435636	449220	436788	416220	397273	401266	376404	428520	413094	435687	365405
693	MYCBP2	1.17749e+06	1.21616e+06	1.26573e+06	1.34438e+06	1.37373e+06	1.35586e+06	1.2892e+06	1.27277e+06	1.2376e+06	1.17875e+06	1.30798e+06	1239400	1.34514e+06	1.36176e+06	1.38111e+06
695	NPM3	141831	140004	139868	147824	141541	171900	154681	163861	155100	152492	145946	149880	141715	153489	124395
696	LYPLA1	7.1683e+06	6.94181e+06	5.92973e+06	6.46334e+06	6.68138e+06	6.12261e+06	6.9351e+06	6.38695e+06	6.9282e+06	6.07195e+06	6.04479e+06	6712200	6.96474e+06	6.06547e+06	5.64391e+06
697	ERAL1	119720	127786	134960	122822	145899	135632	139063	143710	132728	117427	137456	126960	127128	137445	126885
698	CREG1	239088	259525	188394	225759	263119	230238	235619	248676	234532	223051	223910	223930	243749	217917	255478
699	SNRNP200	1.65429e+07	1.75064e+07	1.78341e+07	1.82671e+07	1.89503e+07	1.84318e+07	1.81325e+07	1.76929e+07	1.7263e+07	1.70124e+07	1.78478e+07	17918000	1.83063e+07	1.88797e+07	1.8207e+07
700	TRMU	218691	228466	247337	234900	249309	248087	243864	229010	260268	217024	237311	228340	253515	257077	207650
701	TIPRL	2.11651e+06	2.33381e+06	1.923e+06	2.12864e+06	2.28598e+06	2.05356e+06	2.1151e+06	2.06646e+06	1.99651e+06	1.91874e+06	2.01872e+06	2144100	2.15113e+06	2.12354e+06	2.30761e+06
702	OFD1	634928	619381	695041	663048	660916	674416	643631	656686	683330	691246	652049	665410	629671	681218	609883
703	TOM1L1	292193	301293	262699	288779	265444	280409	270650	272446	277863	293025	270832	284140	284980	261360	269956
704	SURF6	1.86139e+06	1.91179e+06	1.88221e+06	1.95724e+06	1.92254e+06	1.90025e+06	1.91966e+06	1.90049e+06	1.87117e+06	1.79446e+06	1.84109e+06	1823700	1.94634e+06	1.93238e+06	1.98204e+06
707	UTP20	318319	349317	336065	354774	367871	345081	351568	330421	321502	326015	337446	370220	341510	355203	349425
708	NUP155	2.11795e+06	2.08266e+06	2.24508e+06	2.27178e+06	2.31179e+06	2.30321e+06	2.21259e+06	2.28741e+06	2.19018e+06	2.12384e+06	2.19964e+06	2204200	2.22841e+06	2.34721e+06	2.37357e+06
709	RP2	200628	196661	198501	190096	189645	184954	185984	197184	187027	194710	194554	202370	191268	183754	149790
710	WDHD1	5.90548e+06	5.87887e+06	6.07733e+06	5.96395e+06	5.84824e+06	5.7661e+06	5.66375e+06	5.51822e+06	5.5701e+06	5.46991e+06	5.41065e+06	5896500	5.88371e+06	5.96576e+06	5.89468e+06
711	CRTAP	444240	465159	465498	509866	501586	497483	488931	524037	475459	459176	494729	497970	455496	502268	523262
714	PALM	287584	290226	280228	246339	253231	255628	257144	273482	265585	263246	276586	250460	247827	260284	274195
716	GRAP2	860394	806041	851327	776933	802098	801032	786826	824371	796370	838984	804360	826950	778410	799604	810536
717	RNASEH2A	395347	381358	409250	404620	407515	409827	375442	395288	393587	374458	427748	434300	402381	442826	596815
718	CDC123	460835	466696	492215	463820	490904	484244	452989	474527	479055	451825	496611	485810	477371	480977	488472
719	CAPN15	357392	338278	363811	391354	377919	357315	354283	380110	338313	368953	358641	371030	366428	384347	363676
720	POP7	252939	241712	244833	244532	227407	236277	243273	251898	257225	242559	234049	228530	216284	238007	196074
721	RPP40	915232	984152	859159	914671	946570	876029	936689	910732	914702	869545	837050	877870	881859	862718	856264
722	EIF3G	1.25898e+07	1.22502e+07	1.28385e+07	1.27151e+07	1.22551e+07	1.23066e+07	1.21463e+07	1.18429e+07	1.19479e+07	1.19543e+07	1.11681e+07	12309000	1.20591e+07	1.2259e+07	1.0275e+07
723	EIF3J	9.84763e+06	1.01491e+07	9.76161e+06	9.32962e+06	9.91752e+06	9.30671e+06	9.62366e+06	9.30027e+06	1.0392e+07	9.89891e+06	1.05656e+07	9521300	9.97124e+06	9.49751e+06	1.1074e+07
724	PSMD10	3.4081e+06	3.49138e+06	3.34745e+06	3.655e+06	3.66916e+06	3.46344e+06	3.47173e+06	3.4221e+06	3.29015e+06	3.18842e+06	3.12232e+06	3408800	3.44661e+06	3.48258e+06	2.55077e+06
725	AP1G2	1.1277e+06	1.19521e+06	1.18305e+06	1.19856e+06	1.20283e+06	1.17691e+06	1.10099e+06	1.1083e+06	1.17249e+06	1.12318e+06	1.12292e+06	1161800	1.17704e+06	1.18907e+06	1.0613e+06
726	ZMPSTE24	1.35729e+06	1.34145e+06	1.37145e+06	1.36069e+06	1.36522e+06	1.33327e+06	1.30742e+06	1.32598e+06	1.33293e+06	1.26081e+06	1.19206e+06	1367500	1.32377e+06	1.3323e+06	1.20814e+06
727	PPP1R37	49916.3	51953.2	44774.1	55157.3	46401.2	50210.1	52685.5	55370.2	47300.6	48678.7	45544.2	41525	45761.3	47646.8	49278.4
728	TRAPPC6A	381520	382688	385984	393607	383883	396727	384073	374394	401717	376304	357383	414150	401415	403326	437475
729	IDH1	1.4804e+07	1.50949e+07	1.42572e+07	1.4826e+07	1.54576e+07	1.45874e+07	1.47431e+07	1.48134e+07	1.49462e+07	1.44359e+07	1.45128e+07	15479000	1.53344e+07	1.51201e+07	1.50644e+07
730	GATB	577695	591010	589184	612784	636113	598008	615850	597049	617717	564863	632552	591250	624539	613708	630226
731	SCO1	1.12063e+06	1.08605e+06	1.1489e+06	1.17621e+06	1.08079e+06	1.13091e+06	1.09197e+06	1.04346e+06	1.05231e+06	1.07407e+06	1.07865e+06	1151500	1.15138e+06	1.09358e+06	1.00963e+06
732	ATRN	186524	181216	178541	160265	143139	177072	171417	175612	157014	179498	168021	163510	151022	157138	142762
733	STAM2	2.96128e+06	3.01624e+06	2.78179e+06	2.68903e+06	2.79935e+06	2.78206e+06	2.96195e+06	2.92994e+06	2.99194e+06	2.89678e+06	3.01836e+06	2816300	2.90942e+06	2.75592e+06	2.82201e+06
735	DHRS3	518188	535882	530114	555448	562762	554706	517275	568343	535113	538389	519210	542120	539208	563161	496323
737	ARL6IP5	317404	321277	306507	344048	333719	335042	334767	343144	318111	311074	306002	319250	304201	315953	319214
739	PIAS2	135850	143372	146971	140806	144396	144694	133644	142840	145032	133495	132362	141440	149803	153693	134078
740	BCAS2	2.69401e+06	2.34995e+06	2.48511e+06	2.7428e+06	2.82742e+06	3.14796e+06	3.12997e+06	3.20128e+06	3.27731e+06	3.29936e+06	3.18731e+06	2967100	2.91507e+06	2.66652e+06	2.14298e+06
741	DCTN3	2.96044e+06	2.80659e+06	2.66213e+06	2.50159e+06	2.47172e+06	2.53849e+06	2.56872e+06	2.59301e+06	2.68873e+06	2.75998e+06	2.53436e+06	2624000	2.52432e+06	2.56307e+06	2.36627e+06
742	DNAJC8	1.33311e+07	1.28701e+07	1.28531e+07	1.25918e+07	1.18137e+07	1.2161e+07	1.24562e+07	1.27563e+07	1.30841e+07	1.26279e+07	1.20289e+07	12702000	1.22796e+07	1.24154e+07	1.2067e+07
744	RAD17	338066	332712	368911	363173	375631	398985	364660	364907	342268	352333	379910	356710	356711	384947	383309
745	ATP5H	774111	651129	770721	713831	690758	848860	1.04173e+06	989357	1.08457e+06	1.1359e+06	1.14335e+06	811920	845497	761498	605067
746	FLOT1	1.17048e+06	1.13351e+06	1.19143e+06	1.29988e+06	1.24281e+06	1.28469e+06	1.21613e+06	1.36882e+06	1.27927e+06	1.21139e+06	1.18345e+06	1193900	1.19245e+06	1.28301e+06	1.09917e+06
748	MPDZ	13891.8	23808.9	17713.9	16087.7	16216.6	18107.3	17492	15396.5	14105	18430.4	17316.4	15099	17060.4	16116	15347.4
750	CPD	3.37356e+06	3.41571e+06	3.3795e+06	3.22402e+06	3.17763e+06	3.26366e+06	3.23252e+06	3.31111e+06	3.45736e+06	3.44732e+06	3.34539e+06	3365900	3.33363e+06	3.24474e+06	3.12505e+06
751	GLRX3	2.42205e+06	2.506e+06	2.18607e+06	2.26427e+06	2.36898e+06	2.21407e+06	2.43423e+06	2.32462e+06	2.4329e+06	2.33081e+06	2.43138e+06	2323700	2.39046e+06	2.21407e+06	2.36483e+06
752	RSL1D1	9.78373e+06	9.91983e+06	9.91186e+06	1.01667e+07	1.01482e+07	9.85617e+06	1.01505e+07	9.77517e+06	9.81175e+06	9.4028e+06	9.89507e+06	9719800	9.9888e+06	9.9699e+06	1.02247e+07
753	CLPX	1.60712e+06	1.63148e+06	1.72294e+06	1.75097e+06	1.76326e+06	1.82576e+06	1.65275e+06	1.79193e+06	1.66222e+06	1.64264e+06	1.67911e+06	1686200	1.66213e+06	1.85805e+06	1.70061e+06
754	NEBL	420161	432089	419932	411731	399423	423776	412145	450245	452741	465568	460133	413220	427680	418340	455328
755	RNF8	31016	27582.9	27276.1	25688.9	27619.2	31450.1	27967.5	23574.8	23850	26485.2	20590.3	29107	27952.6	20603.1	29743
756	SNCG	5.65361e+06	5.52695e+06	5.27073e+06	5.21963e+06	4.70166e+06	4.87056e+06	4.72684e+06	4.77417e+06	4.77899e+06	4.66016e+06	4.28542e+06	5251300	4.89937e+06	4.99707e+06	5.46353e+06
757	CIAO1	2.98571e+06	2.69281e+06	3.34991e+06	2.86368e+06	2.58298e+06	3.02544e+06	3.21797e+06	2.69531e+06	3.41973e+06	3.10469e+06	3.32719e+06	3345700	3.26114e+06	3.21324e+06	2.97018e+06
758	DFFB	439535	428947	433682	422113	408328	425629	425800	403267	462475	443505	472019	462560	461399	422419	394186
760	SRP72	4.05612e+06	4.12918e+06	4.22618e+06	4.61243e+06	4.46667e+06	4.5135e+06	4.27124e+06	4.27612e+06	3.97877e+06	3.98242e+06	4.00494e+06	4354100	4.3131e+06	4.64241e+06	4.26897e+06
762	DXO	457273	470319	464496	432153	447877	460560	492331	421795	481380	479196	474292	476570	477546	460956	440892
763	RECQL4	733076	707484	711915	702150	672467	686853	701625	710531	647422	708638	678839	703640	682630	692640	684886
764	RECQL5	1.49604e+06	1.46043e+06	1.5217e+06	1.53275e+06	1.48725e+06	1.57555e+06	1.47947e+06	1.5018e+06	1.4421e+06	1.47258e+06	1.5396e+06	1514800	1.49569e+06	1.58316e+06	1.76925e+06
765	URI1	1.31698e+06	1.37693e+06	1.37437e+06	1.32584e+06	1.34272e+06	1.33299e+06	1.34771e+06	1.37048e+06	1.40794e+06	1.36539e+06	1.50833e+06	1376700	1.36865e+06	1.32946e+06	1.64618e+06
766	B3GAT3	132384	140495	149848	134688	150124	144427	148633	137879	145738	138604	135697	137430	153100	137989	142340
768	MTA2	2.15851e+07	2.2121e+07	2.14109e+07	2.11001e+07	2.14977e+07	2.10316e+07	2.10045e+07	2.10073e+07	2.10169e+07	2.05711e+07	2.03142e+07	21559000	2.15826e+07	2.15425e+07	2.15265e+07
769	USP1	559825	574254	590195	526821	554746	562404	536500	549086	569827	544728	555175	534450	539325	533610	550253
770	ALDH1A2	2.16031e+07	2.14304e+07	2.1074e+07	1.9844e+07	2.04523e+07	1.98589e+07	2.03443e+07	2.00917e+07	2.21792e+07	2.17848e+07	2.17191e+07	20598000	2.09894e+07	2.03992e+07	2.14143e+07
771	STK10	385166	388057	392431	379053	377021	400672	401016	386299	391879	376294	385871	393880	387405	414181	330800
773	LTN1	2.80039e+06	3.00133e+06	2.92402e+06	3.05122e+06	3.20221e+06	3.05116e+06	3.11193e+06	2.91741e+06	2.90603e+06	2.84423e+06	2.99149e+06	2911200	3.12377e+06	3.17403e+06	2.93633e+06
774	TOMM70A	632883	665886	643702	658635	651785	647376	641809	647428	646356	590919	607729	605980	626217	652766	587945
775	IPO13	342350	371130	323727	351474	332906	371503	353869	351941	327743	315620	339780	329940	336085	351396	344043
776	DDHD2	923692	1.04454e+06	928992	921735	932873	925785	969973	879123	919852	936016	973944	958640	947024	942828	920710
777	MYO1D	684387	679047	756552	770231	746187	827721	749466	773838	711365	715947	758231	733170	765912	780670	722794
778	TOX4	399017	349091	404360	373379	329570	383599	334889	383179	344362	410306	354134	378290	334973	355373	329401
779	MICAL2	150844	175045	168770	159403	161580	162884	161302	167314	150669	148071	147522	152950	157998	158260	148185
780	KIAA0754	30942.6	26756.4	27752.3	30139.6	26076.5	32518.6	28570.4	25957	26381.3	29273.3	25771.2	26498	26023.8	29450.3	27463.8
781	SEC24D	2.40724e+06	2.39854e+06	2.60741e+06	2.4353e+06	2.37266e+06	2.51369e+06	2.46804e+06	2.33063e+06	2.36664e+06	2.38482e+06	2.46839e+06	2459500	2.51837e+06	2.42109e+06	2.49078e+06
782	SUPT7L	803691	756696	802210	731824	699407	746436	650308	752829	650774	734027	722939	756650	669185	764229	786190
783	FCHSD2	227896	212624	258000	244457	208020	227685	240108	215238	212121	238023	263588	221230	245769	216252	218619
784	UFL1	2.26043e+06	2.30447e+06	2.39624e+06	2.42909e+06	2.40499e+06	2.45155e+06	2.37882e+06	2.26529e+06	2.36843e+06	2.31225e+06	2.39949e+06	2336700	2.39632e+06	2.43956e+06	2.30659e+06
785	PHF14	115859	127550	118806	124685	114895	105651	124017	103118	148987	106719	137761	105200	124055	105039	141445
786	TMEM63A	179268	179385	187010	176914	181648	180151	166223	180203	179681	190675	181129	182300	197825	187573	176246
787	FARP2	92458.2	78985.1	80331.2	92408.1	86917.3	91144.9	104492	108005	106212	111567	122931	107000	107303	113706	119816
788	UBXN7	3.89992e+06	3.7949e+06	3.46273e+06	3.72971e+06	3.95274e+06	3.85747e+06	4.05871e+06	3.98536e+06	4.17449e+06	4.08638e+06	4.04244e+06	3940100	3.8599e+06	3.66274e+06	3.56401e+06
789	KLHL18	183793	174526	206606	177387	161023	174850	173032	170434	175404	187088	159787	180010	179873	195879	110061
791	PROSC	1.98341e+06	1.77998e+06	1.64345e+06	1.93591e+06	2.30839e+06	2.35724e+06	2.42803e+06	2.50453e+06	2.51574e+06	2.42924e+06	2.37396e+06	2250800	2.22236e+06	1.95822e+06	1.98575e+06
792	ERLIN2	1.08225e+06	1.09454e+06	1.11658e+06	1.21914e+06	1.17901e+06	1.18825e+06	1.17856e+06	1.18172e+06	1.03644e+06	1.09523e+06	1.11474e+06	1198800	1.15177e+06	1.22647e+06	1.08404e+06
793	PRPF6	4.64614e+06	4.89897e+06	4.88363e+06	5.14195e+06	5.22806e+06	5.27279e+06	5.16806e+06	4.95587e+06	4.84911e+06	4.54432e+06	4.97893e+06	4895600	5.05811e+06	5.28409e+06	5.42196e+06
795	PCF11	1.60543e+06	1.57223e+06	1.53882e+06	1.63315e+06	1.59066e+06	1.6351e+06	1.5161e+06	1.5601e+06	1.49771e+06	1.53212e+06	1.48047e+06	1571600	1.539e+06	1.59336e+06	1.4589e+06
796	FRYL	995510	1.08992e+06	1.08343e+06	1.07582e+06	1.08439e+06	1.10049e+06	1.12907e+06	1.07629e+06	1.04728e+06	1.05175e+06	1.06929e+06	1089800	1.11225e+06	1.16165e+06	1.04628e+06
797	NFAT5	28416.7	30370.9	30349.3	32865.9	35846.6	38069.5	34453.4	32407.9	31983.2	35700.4	31804.7	30687	33997.8	37853.4	28992.8
798	ENDOD1	390558	391359	433736	392893	420105	422891	433191	474552	446910	476568	450800	427560	418450	418045	376611
799	GLS	2.55562e+06	2.71706e+06	2.65622e+06	2.79138e+06	2.95947e+06	2.74269e+06	2.70603e+06	2.83788e+06	2.72289e+06	2.53653e+06	2.79383e+06	2722900	2.76736e+06	2.80578e+06	2.95516e+06
800	HAUS5	1.46235e+06	1.50543e+06	1.46197e+06	1.45942e+06	1.35766e+06	1.4168e+06	1.49525e+06	1.30948e+06	1.37724e+06	1.40866e+06	1.4255e+06	1405000	1.43002e+06	1.39428e+06	1.33614e+06
802	KDM4B	96318.7	114153	93855.4	100017	100149	100618	99739.7	114103	112794	89541.4	111326	106380	106883	104949	109834
804	SOGA1	862753	893530	941468	911659	897511	930671	932951	923608	881363	926923	923589	919110	939335	953479	929168
805	USP19	1.08598e+06	1.13643e+06	1.12222e+06	1.10122e+06	1.10339e+06	1.08896e+06	1.0468e+06	1.09001e+06	1.09139e+06	1.06385e+06	1.11114e+06	1150100	1.10406e+06	1.15395e+06	1.06871e+06
806	WDR47	377549	387717	363784	359474	351499	388411	357692	364446	379512	377076	325682	369920	348291	354422	303172
807	AP2A2	1.7662e+06	1.8114e+06	1.83112e+06	1.84933e+06	1.77678e+06	1.77441e+06	1.81579e+06	1.68119e+06	1.83444e+06	1.81719e+06	1.79614e+06	1786900	1.92624e+06	1.85329e+06	1.81349e+06
808	SEC31A	1.23852e+07	1.21927e+07	1.26282e+07	1.28431e+07	1.31172e+07	1.31751e+07	1.29943e+07	1.26526e+07	1.2598e+07	1.27145e+07	1.28245e+07	13051000	1.3268e+07	1.28584e+07	1.27832e+07
810	CEP152	380028	384990	373190	390817	397003	379782	400602	379240	406122	398284	415495	383270	404606	384335	441828
811	HEXIM1	2.52409e+06	2.50638e+06	2.418e+06	2.35734e+06	2.34563e+06	2.42583e+06	2.52035e+06	2.43753e+06	2.63338e+06	2.58429e+06	2.5357e+06	2376000	2.28597e+06	2.23798e+06	2.19597e+06
813	CCNB2	263384	270602	265011	255341	269792	285194	278520	257204	254990	235855	274998	287290	283975	291297	290710
815	UBR5	6.20488e+06	6.36911e+06	6.38502e+06	6.74562e+06	6.74235e+06	6.70489e+06	6.62029e+06	6.41316e+06	6.36249e+06	6.47818e+06	6.48958e+06	6541700	6.57653e+06	6.61831e+06	6.04861e+06
816	AGFG2	1.3313e+06	1.3674e+06	1.25071e+06	1.13765e+06	1.1602e+06	1.1983e+06	1.1873e+06	1.26125e+06	1.2709e+06	1.29376e+06	1.27023e+06	1261500	1.20133e+06	1.18522e+06	1.06912e+06
817	SCAF4	2.15658e+06	2.16342e+06	2.22186e+06	2.21671e+06	2.15072e+06	2.17562e+06	2.10299e+06	2.13921e+06	2.11839e+06	2.04355e+06	2.08505e+06	2153900	2.19816e+06	2.19662e+06	2.25205e+06
819	MFN2	105165	107378	105830	101324	100338	106352	108192	102608	110017	98356.2	102862	105040	111996	106453	117274
820	SNUPN	519813	565546	554454	554752	583302	558485	559284	554840	545246	508120	496940	545850	573385	565280	524631
821	UBE4B	2.37078e+06	2.3775e+06	2.43785e+06	2.48314e+06	2.43524e+06	2.43108e+06	2.38145e+06	2.42576e+06	2.33684e+06	2.33665e+06	2.46338e+06	2420900	2.43066e+06	2.45826e+06	2.40856e+06
822	ZFPL1	435793	479122	449599	482509	481764	503825	523248	518283	603140	547450	678949	493410	502884	453794	635783
823	IKBKAP	2.87717e+06	3.03322e+06	2.97602e+06	3.07004e+06	3.09615e+06	3.08232e+06	2.99473e+06	2.92969e+06	2.87507e+06	2.87405e+06	2.89926e+06	2963000	3.03479e+06	3.07024e+06	3.19059e+06
826	RTN3	1.08149e+06	1.10464e+06	1.05274e+06	1.02279e+06	995250	1.03586e+06	915304	1.18424e+06	1.08665e+06	1.02617e+06	920987	1042800	944614	1.03998e+06	1.00319e+06
828	LETM1	3.1472e+06	3.08917e+06	3.26431e+06	3.19686e+06	3.08037e+06	3.25288e+06	3.15279e+06	3.1275e+06	3.07234e+06	3.08363e+06	3.10913e+06	3245900	3.12494e+06	3.22616e+06	3.01474e+06
830	ZRANB2	9.91057e+06	9.85096e+06	1.0379e+07	6.6341e+06	8.03733e+06	9.81837e+06	9.98712e+06	9.97912e+06	1.04531e+07	9.9134e+06	1.02658e+07	9440300	9.86489e+06	9.91891e+06	9.97884e+06
831	SNX4	118934	124974	120836	126122	134480	123518	139222	146855	132086	127833	132692	124210	128885	129139	121308
832	ZWINT	2.25321e+06	2.17191e+06	1.99612e+06	2.23887e+06	2.30064e+06	2.3176e+06	2.3297e+06	2.36669e+06	2.46514e+06	2.40515e+06	2.39852e+06	2265200	2.3049e+06	2.16274e+06	1.7853e+06
833	LUC7L3	3.15406e+06	3.19522e+06	3.19611e+06	2.90262e+06	3.20646e+06	3.26486e+06	3.36025e+06	3.09975e+06	3.19447e+06	3.0341e+06	3.12122e+06	3100600	3.25656e+06	3.19828e+06	2.89424e+06
834	KIF20A	70312.4	81912.7	81436.6	73045.2	76214.3	73648.8	79246.1	79713.5	73667.8	74517.4	85698.7	73792	71680.7	71503	73147.9
835	KIF4A	4.3755e+06	4.45836e+06	4.60335e+06	4.77614e+06	4.80667e+06	4.81699e+06	4.57629e+06	4.6977e+06	4.44663e+06	4.35309e+06	4.49517e+06	4532000	4.63985e+06	4.87946e+06	4.5753e+06
836	MBD4	61704.6	52584.4	58652.5	58045	53736.3	64273.9	62398.4	56258.9	66586.4	62273.1	62690.8	60050	57690.7	56100.8	53579.6
837	SBF1	238931	239825	253237	271360	264584	270720	254919	251693	256814	252725	244176	257180	279741	259355	230978
838	GOSR1	991791	1.03425e+06	1.02196e+06	1.05051e+06	1.02616e+06	960817	974106	964871	984270	924504	954618	983970	992245	1.02392e+06	1.01693e+06
839	KAT7	305924	272989	275474	298336	246161	261003	243818	268687	227866	226523	211510	288090	270872	263842	343570
840	ATE1	697721	714966	699421	687976	635347	698589	677760	706899	680119	676492	662139	705410	676503	680935	666107
841	TNKS	277933	272319	270621	259346	255027	271660	269710	293237	306694	275018	297817	280950	296942	269621	250240
842	CCNDBP1	516070	468366	479758	482185	471281	485120	516947	506033	487660	483669	479251	495980	490015	470247	450142
844	VAPB	2.96959e+06	2.93925e+06	2.8529e+06	2.86554e+06	2.85965e+06	2.84622e+06	2.96909e+06	3.11062e+06	3.14991e+06	3.13368e+06	3.24656e+06	3043000	3.11577e+06	2.94345e+06	3.18987e+06
846	MPZL1	781560	698596	691044	679911	652504	682483	678399	704406	666480	715144	663043	707950	645662	671406	535281
847	NDUFC2;NDUFC2-KCTD14	73182.5	76964.1	77547.5	74785.3	73008.9	78987.6	70277	71587.6	74615.6	76009.4	77599.4	66983	83615.9	82687.8	80386.8
848	NDUFA10	79862.4	88760.5	82302.6	92649.1	92260.8	90081.9	79263	84678.6	84161.5	88555	79575.9	84419	84609.2	87479.7	70924.2
849	FKBP9	2.01362e+06	1.96774e+06	1.95332e+06	1.82727e+06	1.75409e+06	1.82142e+06	1.85054e+06	1.85778e+06	2.00383e+06	2.00862e+06	1.99355e+06	1850800	1.84975e+06	1.80661e+06	1.68343e+06
850	CELF2	2.73156e+06	2.62384e+06	2.7379e+06	2.65102e+06	2.52976e+06	2.6411e+06	2.64329e+06	2.74006e+06	2.78068e+06	2.73495e+06	2.64614e+06	2647500	2.58774e+06	2.55684e+06	2.37368e+06
851	PGLS	3.24323e+06	3.08455e+06	2.97757e+06	3.03194e+06	2.94482e+06	2.94155e+06	2.94392e+06	2.90245e+06	2.94186e+06	3.05172e+06	3.09435e+06	3144700	3.0582e+06	2.98741e+06	2.71808e+06
852	SMC2	1.18514e+07	1.17181e+07	1.2355e+07	1.29432e+07	1.27391e+07	1.30266e+07	1.23303e+07	1.24431e+07	1.19578e+07	1.18313e+07	1.23591e+07	12533000	1.25538e+07	1.34306e+07	1.44439e+07
853	ATG7	1.67402e+06	1.68545e+06	1.70956e+06	1.72084e+06	1.73188e+06	1.76122e+06	1.7153e+06	1.68043e+06	1.74017e+06	1.6759e+06	1.76511e+06	1733400	1.74877e+06	1.72684e+06	1.52815e+06
855	FARS2	205201	216710	226593	217333	214930	224255	221381	223716	197840	200070	201640	217900	206235	227265	192205
856	ZBTB7A	30238.6	45576.1	35998.7	41520.7	38687	41115.5	34679.7	35784.8	45500.1	29911.4	44436.2	35604	32578.2	30416.9	36854.3
857	LYPLA2	1.23166e+06	1.17851e+06	1.1825e+06	1.30183e+06	1.20784e+06	1.19849e+06	1.2011e+06	1.18207e+06	1.14912e+06	1.21181e+06	1.11879e+06	1239600	1.18299e+06	1.16312e+06	1.00905e+06
858	IPO7	1.05523e+07	1.11341e+07	1.08334e+07	1.11401e+07	1.13382e+07	1.09957e+07	1.09216e+07	1.08784e+07	1.03502e+07	1.00507e+07	1.05615e+07	11028000	1.12747e+07	1.13355e+07	1.08579e+07
859	ARIH2	2.22866e+06	2.27494e+06	2.11332e+06	2.10018e+06	2.11149e+06	2.13607e+06	2.14572e+06	2.08615e+06	2.17323e+06	2.11529e+06	2.12744e+06	2204400	2.20645e+06	2.08479e+06	2.10315e+06
860	TNFAIP8	752041	732543	746290	720533	692951	728293	708772	689625	736960	728261	717613	718090	685791	723506	692398
861	MAP3K6	82932.3	94245	103398	96309	88988.3	101807	92232.9	87775.5	93260.5	93126.1	92060.8	95852	88696.2	100067	95593.3
862	SLU7	448633	616409	454525	416384	469721	479053	541290	492019	454693	417938	458350	458620	429846	467505	481372
863	PGM3	6.74435e+06	6.77387e+06	6.70865e+06	6.72531e+06	6.74263e+06	6.74167e+06	6.80709e+06	6.55868e+06	6.49143e+06	6.37996e+06	6.69298e+06	7077400	6.96377e+06	7.03359e+06	6.33591e+06
864	MOCS3	548730	545138	527519	556866	550398	544426	522582	565722	525892	511154	549983	565410	523080	550697	506017
867	CD2BP2	282795	260129	273680	271647	302053	326440	334100	391362	351592	368567	388376	285330	278765	264318	278424
868	MED26	242181	232098	239915	241992	234223	233520	246269	238523	240850	249138	246619	245540	253427	242188	239662
870	BAG4	837542	840195	827534	796336	736441	795648	708715	794974	809958	823948	758671	761280	778557	772988	1.14022e+06
871	AHSA1	3.76189e+06	3.65526e+06	3.87378e+06	3.83799e+06	3.78448e+06	3.92762e+06	3.70615e+06	3.76274e+06	3.53865e+06	3.8159e+06	4.03511e+06	3944900	3.89103e+06	4.05071e+06	5.46497e+06
872	PARN	2.46404e+06	2.39986e+06	2.44049e+06	2.50001e+06	2.37503e+06	2.4651e+06	2.36342e+06	2.39201e+06	2.30602e+06	2.36074e+06	2.35381e+06	2558100	2.47642e+06	2.48046e+06	2.28971e+06
873	TGDS	191290	196802	172631	158652	171723	178833	184819	190841	175777	178340	176816	165100	167316	158101	163105
874	PSMG1	3.65154e+06	3.55082e+06	3.6097e+06	3.43325e+06	3.34901e+06	3.49285e+06	3.46008e+06	3.54549e+06	3.72371e+06	3.66795e+06	3.59729e+06	3562300	3.54662e+06	3.4819e+06	4.1884e+06
875	FMNL1	1.92144e+06	1.92924e+06	1.99457e+06	1.98514e+06	2.00978e+06	2.07753e+06	1.96145e+06	1.91123e+06	1.92626e+06	1.88413e+06	1.94224e+06	1973000	1.9562e+06	2.01646e+06	1.86515e+06
876	SGPL1	495168	518871	520835	545334	572952	527500	509987	517145	516055	477538	533271	496510	509392	549337	533408
878	NSA2	269269	263450	274463	281427	257920	295178	275965	264518	261283	261682	269317	262910	268716	279875	267918
879	H6PD	178449	190622	180135	187872	195987	178768	185195	195138	164861	182928	206856	179480	176272	173205	176503
880	SEC24A	885545	974718	918156	918704	899430	945514	903489	891488	898109	901044	914671	905970	952400	962952	903927
881	SEC24B	618478	662980	680663	648392	686570	656042	628407	623223	642362	615297	647443	660060	662873	631373	630164
882	NADK	358379	353742	323772	354459	304880	334451	345257	324181	338608	341478	338570	354600	309928	308067	264626
883	TDP2	843366	828600	811389	748817	756065	777154	788732	776996	804859	809476	773905	820470	786918	810131	781982
885	METTL18	166729	167205	156659	165984	159265	162303	156390	157263	166363	165390	171368	180090	168018	166849	141898
886	ETHE1	433566	377990	354050	377523	358419	372960	375029	424135	421250	411307	418403	373520	385522	399961	379152
887	ACSL3	2.85839e+06	3.27853e+06	3.04559e+06	3.21725e+06	3.52993e+06	3.43025e+06	3.17655e+06	3.31303e+06	3.06604e+06	3.02983e+06	3.24864e+06	3225400	3.20894e+06	3.52824e+06	3.59252e+06
888	POLR1A	2.00387e+06	1.97529e+06	2.01688e+06	2.09508e+06	2.09523e+06	2.25223e+06	2.07105e+06	2.08513e+06	1.97776e+06	2.00403e+06	2.10716e+06	2094200	2.09942e+06	2.1053e+06	2.00653e+06
889	PCNT	4.87911e+06	4.80764e+06	4.91022e+06	4.76548e+06	4.69589e+06	4.81663e+06	4.85982e+06	4.83772e+06	4.90652e+06	4.93512e+06	4.84211e+06	4754800	4.82961e+06	4.78609e+06	4.33154e+06
890	YEATS4	1.79918e+06	1.78866e+06	1.80936e+06	1.7621e+06	1.70201e+06	1.74241e+06	1.79503e+06	1.71866e+06	1.76355e+06	1.81103e+06	1.70183e+06	1717700	1.72136e+06	1.70814e+06	1.6397e+06
891	DUS4L	276982	286424	294661	275022	267854	286337	289856	289005	312319	290105	289449	292370	289127	280374	267250
892	ZBTB11	790610	789143	813711	857047	850485	830348	816992	795792	816225	810164	805337	830760	844443	838402	819982
893	CNOT4	2.07319e+06	2.08143e+06	1.99111e+06	2.01582e+06	1.93246e+06	1.95888e+06	1.86988e+06	2.09996e+06	2.03915e+06	1.99528e+06	1.79993e+06	1898800	1.87697e+06	1.95913e+06	1.74795e+06
894	STAMBP	1.96139e+06	1.93396e+06	1.8497e+06	1.83431e+06	1.80003e+06	1.74315e+06	1.87195e+06	1.79308e+06	1.87053e+06	1.86056e+06	1.92209e+06	1876100	1.8558e+06	1.81216e+06	2.12939e+06
895	CPSF4	405612	415493	401383	441405	458945	468571	468467	471202	456966	453692	508485	418930	450579	441829	542505
896	NFATC1	9284.69	6833.78	9811.7	9819.09	11699.3	10182.5	9805.86	14138.2	9280.07	9317.41	6399.43	12116	11730.4	9046.99	5793.84
897	ASMTL	1.46367e+06	1.50071e+06	1.52343e+06	1.51356e+06	1.60314e+06	1.52955e+06	1.54784e+06	1.50845e+06	1.48268e+06	1.4657e+06	1.56599e+06	1544200	1.50817e+06	1.57353e+06	1.57106e+06
898	CDS2	103834	103218	123614	108870	107380	104739	115349	96716	96368.4	103990	93534.1	105460	121079	113131	81279
899	FGFR1OP	4.59704e+06	4.51016e+06	4.53259e+06	4.42749e+06	4.44389e+06	4.68894e+06	4.75013e+06	4.75153e+06	5.12754e+06	5.0007e+06	4.92298e+06	4643600	4.86073e+06	4.43472e+06	5.65389e+06
900	PPP1R3D	84369.1	81092.8	89502.7	88850.1	80793	86205.3	83763.5	90766.3	94872.2	100909	102673	89042	87777.1	76557.8	69702.8
902	POP4	511365	555865	484866	485244	493532	483811	499196	491533	461820	514501	493141	458890	463994	477963	488802
903	HERC2	1.4224e+06	1.46005e+06	1.50677e+06	1.62082e+06	1.62025e+06	1.60477e+06	1.67689e+06	1.54041e+06	1.53251e+06	1.47988e+06	1.52054e+06	1534400	1.6312e+06	1.64616e+06	1.52177e+06
904	SNAP29	5.71293e+06	5.96605e+06	5.3606e+06	5.39188e+06	5.48782e+06	5.31861e+06	5.60383e+06	5.96972e+06	6.10615e+06	5.84892e+06	5.87987e+06	5495300	5.39588e+06	5.27072e+06	6.00457e+06
905	OXSR1	4.55564e+06	4.44524e+06	4.73821e+06	4.84586e+06	4.70969e+06	4.84437e+06	4.46922e+06	4.59656e+06	4.43353e+06	4.67518e+06	4.56542e+06	4769200	4.59018e+06	4.93963e+06	4.53569e+06
906	GGPS1	1.47811e+06	1.57676e+06	1.46096e+06	1.5842e+06	1.66789e+06	1.56227e+06	1.4883e+06	1.83336e+06	1.54586e+06	1.34193e+06	1.32264e+06	1561000	1.45081e+06	1.55393e+06	1.39469e+06
907	HSPA4L	1.22011e+07	1.25625e+07	1.21683e+07	1.22553e+07	1.26134e+07	1.23343e+07	1.22806e+07	1.25499e+07	1.23914e+07	1.1603e+07	1.2013e+07	12406000	1.22933e+07	1.2387e+07	1.24837e+07
908	PTBP3	508465	508483	535769	578902	509261	569733	526310	550557	531556	559409	541627	566510	524427	567195	517161
910	LSM8	597611	588831	593009	559962	559227	565713	542201	545736	562763	555291	543911	545770	553257	520749	587327
911	AP2A1	1.25826e+07	1.26088e+07	1.29168e+07	1.30099e+07	1.25519e+07	1.26818e+07	1.27041e+07	1.23945e+07	1.2282e+07	1.24913e+07	1.2375e+07	12862000	1.28202e+07	1.32334e+07	1.25238e+07
912	WIZ	959288	909107	1.02788e+06	953727	922787	979993	935750	942622	939206	962646	967066	940870	953063	1.00388e+06	910791
914	STAU1	4.10594e+06	4.20013e+06	4.31223e+06	4.62495e+06	4.5024e+06	4.45745e+06	4.34074e+06	4.50731e+06	4.4325e+06	4.45736e+06	4.54929e+06	4214000	4.16597e+06	4.38033e+06	4.4863e+06
915	TTC4	2.03781e+06	2.11955e+06	2.0147e+06	2.13708e+06	2.12009e+06	2.05559e+06	2.0117e+06	2.04971e+06	1.99651e+06	1.89257e+06	1.99392e+06	2093400	2.00176e+06	2.11266e+06	2.08782e+06
917	SDPR	3.5294e+06	3.78301e+06	3.3195e+06	3.62681e+06	3.76728e+06	3.65889e+06	3.43491e+06	3.82002e+06	3.3455e+06	3.35181e+06	3.35675e+06	3570400	3.34573e+06	3.64246e+06	3.68626e+06
918	BAG2	1.18872e+07	1.14483e+07	1.1866e+07	1.12699e+07	1.11426e+07	1.1157e+07	1.13189e+07	1.12899e+07	1.20058e+07	1.18115e+07	1.14393e+07	11014000	1.11801e+07	1.1357e+07	1.1074e+07
919	BAG3	2.52915e+06	2.56166e+06	2.45024e+06	2.39359e+06	2.28655e+06	2.28063e+06	2.24752e+06	2.24688e+06	2.44472e+06	2.37784e+06	2.21967e+06	2402800	2.30304e+06	2.27549e+06	2.39652e+06
922	MLYCD	153467	125550	151824	127170	130992	124394	146858	138531	138405	144630	140290	129060	126202	142816	120557
923	CRYZL1	2.79233e+06	2.73857e+06	2.67124e+06	2.6463e+06	2.45528e+06	2.54042e+06	2.65371e+06	2.84018e+06	2.92567e+06	2.64372e+06	2.52422e+06	2644100	2.54062e+06	2.50505e+06	2.28683e+06
924	AIFM1	7.06241e+06	7.2542e+06	6.93512e+06	6.95883e+06	6.96949e+06	6.85728e+06	6.93275e+06	6.91658e+06	6.88146e+06	6.84135e+06	6.89296e+06	6988600	7.00679e+06	7.02804e+06	7.19645e+06
925	EML2	1.0496e+06	1.05444e+06	1.03389e+06	1.07813e+06	1.04799e+06	1.06933e+06	1.01909e+06	1.19903e+06	1.08805e+06	1.01877e+06	1.07308e+06	1092900	1.03391e+06	1.07828e+06	1.13539e+06
926	LATS1	512713	552761	525916	560760	556240	546003	561829	538690	541560	522165	544070	533110	515626	547785	502456
928	BPNT1	6.25024e+06	6.6581e+06	6.08161e+06	6.48772e+06	6.57986e+06	6.45864e+06	6.25383e+06	6.80495e+06	6.65093e+06	6.34378e+06	6.40749e+06	6541200	6.30295e+06	6.33776e+06	6.81634e+06
930	DDAH2	3.17536e+06	2.8483e+06	3.0872e+06	2.974e+06	3.42302e+06	4.0968e+06	4.31961e+06	4.29224e+06	4.34928e+06	4.61741e+06	4.43641e+06	3816900	3.44642e+06	3.02412e+06	2.66179e+06
931	ABHD16A	204551	211238	207607	226529	242720	217894	217718	224739	221548	211195	213343	206040	232851	224693	218074
932	C6orf47	198414	178763	167031	187084	175721	180621	187374	177927	168033	193584	176572	172760	164457	164492	171234
933	TXNDC12	1.93215e+06	1.98557e+06	1.58344e+06	1.89568e+06	2.12869e+06	2.12989e+06	2.2293e+06	2.68418e+06	2.40247e+06	2.34854e+06	2.32168e+06	1987400	1.87512e+06	1.79097e+06	1.91608e+06
934	TRUB2	76280	85084.7	82194.2	79453.8	86408.7	71616.9	83514.6	72849.6	64277.3	75928.1	82218.3	75743	79713.3	86192.5	78463.6
935	ECD	536191	592492	575179	559879	621972	560044	604608	566553	596758	537763	566511	566970	608206	595341	490818
936	SYF2	389908	390057	418711	421576	415511	410104	394066	429172	401383	412756	410462	379190	381073	420425	419869
937	MBD3	3.57272e+06	3.43769e+06	3.37213e+06	3.47756e+06	3.54307e+06	3.6115e+06	3.63702e+06	3.53539e+06	3.56665e+06	3.59652e+06	3.60034e+06	3709600	3.51559e+06	3.56948e+06	3.27579e+06
938	TOP3B	581980	583604	568405	616242	620394	611117	560937	610206	588012	546480	567953	571480	592859	598491	556303
939	NUDT3	2.13468e+06	2.3306e+06	1.91271e+06	2.10018e+06	2.21698e+06	2.02203e+06	1.89214e+06	2.28664e+06	2.22948e+06	2.13354e+06	2.37726e+06	2050400	1.88917e+06	2.07096e+06	2.84928e+06
940	PTTG1	330485	311087	322771	292941	311799	307725	326061	329935	321579	331250	343945	311980	327060	281699	332210
941	BCL10	1.11628e+06	1.08718e+06	1.07496e+06	1.05589e+06	1.08382e+06	1.1051e+06	1.22083e+06	1.27495e+06	1.35836e+06	1.28855e+06	1.34524e+06	1113300	1.09518e+06	1.02429e+06	1.01865e+06
942	NDUFB10	92477.5	117785	106130	101074	112598	113469	103863	106328	84185.9	102938	89778.9	110710	93860.4	118907	123150
943	CLPTM1	95464.3	113483	81556.8	108740	111341	102673	90811	101182	88249.3	75200.3	76284.9	93878	76363.9	83493.4	72503.7
944	ZBED1	179918	202491	192938	180029	186336	195187	175164	184525	207588	180009	198073	190200	186488	184083	175319
945	MOCS2	941538	847667	886194	827049	773760	835649	789024	837375	876585	900888	769580	858590	801602	855206	740904
946	TOMM40	175778	189018	181027	178351	159019	184456	171539	185995	169856	173680	164918	185040	165306	176627	150428
947	PEX11B	197282	187273	206760	209583	206413	198469	193750	205431	188041	190602	199636	214430	187961	201816	185105
948	PAK4	862656	910475	842631	894203	908580	844454	898136	840661	862702	822353	846725	891210	870864	859455	867233
949	CHEK2	1.17685e+06	1.17908e+06	1.20044e+06	1.26753e+06	1.19999e+06	1.23831e+06	1.19584e+06	1.21397e+06	1.17423e+06	1.17948e+06	1.16541e+06	1231200	1.17762e+06	1.21049e+06	1.11697e+06
951	ACTL6A	4.7187e+06	4.63809e+06	4.68931e+06	4.61456e+06	4.54163e+06	4.66525e+06	4.60456e+06	4.5146e+06	4.49697e+06	4.72012e+06	4.61807e+06	4842900	4.61253e+06	4.77544e+06	4.1884e+06
952	WHSC1	103662	109058	107150	109946	110575	117922	109357	121673	114542	109346	106956	115570	120045	112027	121524
953	MOCS2	507815	445902	513049	485930	486093	497289	497703	529190	525507	529234	505931	534150	525246	481408	677344
954	CYB5A	155008	158902	148928	162703	195694	183498	198972	204856	197622	196014	196093	190120	182926	158430	179415
957	ALDH1A1	8.92103e+06	9.17599e+06	8.67254e+06	8.53163e+06	8.74721e+06	8.46178e+06	8.68318e+06	9.75139e+06	9.60627e+06	8.72516e+06	8.97385e+06	8881200	8.74903e+06	8.83544e+06	9.37637e+06
958	GLUD1	1.70062e+07	1.59638e+07	1.65064e+07	1.6223e+07	1.49122e+07	1.60828e+07	1.54944e+07	1.64219e+07	1.58606e+07	1.69154e+07	1.53178e+07	16315000	1.4992e+07	1.58509e+07	1.41425e+07
959	DHFR	4.27766e+06	4.23532e+06	4.33372e+06	4.63357e+06	4.56667e+06	4.59573e+06	4.41935e+06	4.33635e+06	4.14919e+06	4.18731e+06	4.3432e+06	4473600	4.59887e+06	4.67278e+06	4.4189e+06
960	CYB5R3	1.2007e+06	1.2438e+06	1.23432e+06	1.26771e+06	1.33176e+06	1.26081e+06	1.24975e+06	1.29631e+06	1.27477e+06	1.28657e+06	1.34378e+06	1248200	1.31675e+06	1.32697e+06	1.41363e+06
963	SOD1	960479	966509	808584	784739	814812	812832	913745	953018	1.01446e+06	914390	1.18983e+06	809030	833057	798131	4.91508e+06
964	PNP	1.57968e+07	1.64007e+07	1.48992e+07	1.49845e+07	1.55209e+07	1.46741e+07	1.58673e+07	1.5422e+07	1.51376e+07	1.51251e+07	1.40095e+07	15229000	1.47198e+07	1.42782e+07	1.30846e+07
965	HPRT1	1.01322e+07	1.00821e+07	9.48661e+06	8.70814e+06	8.69334e+06	9.02055e+06	9.11538e+06	9.34323e+06	9.82742e+06	9.45973e+06	1.06069e+07	9459700	9.46946e+06	9.10467e+06	1.01197e+07
966	GOT2	1.86693e+07	1.83905e+07	1.88184e+07	1.67913e+07	1.63556e+07	1.72333e+07	1.68074e+07	1.71943e+07	1.89981e+07	1.84471e+07	1.93223e+07	17696000	1.76936e+07	1.70441e+07	2.23188e+07
967	ABL1	2.96285e+06	2.97067e+06	3.09121e+06	3.17053e+06	3.11686e+06	3.09265e+06	3.01445e+06	3.00078e+06	2.86095e+06	2.94724e+06	2.88448e+06	3044100	3.03772e+06	3.17551e+06	3.0133e+06
968	PGK1	8.64148e+07	8.30987e+07	8.28025e+07	7.78241e+07	7.589e+07	7.89047e+07	7.71189e+07	7.56729e+07	8.25061e+07	8.3108e+07	8.02246e+07	84928000	8.42326e+07	7.8833e+07	7.49589e+07
969	AK1	7.75628e+06	7.56404e+06	7.5434e+06	7.52553e+06	7.53522e+06	7.31049e+06	7.53786e+06	7.95217e+06	7.52988e+06	7.76788e+06	7.48947e+06	7698200	7.51931e+06	7.54926e+06	7.07719e+06
971	ADA	1.88498e+06	1.85754e+06	1.81573e+06	1.82745e+06	1.67885e+06	1.71282e+06	1.78019e+06	1.82862e+06	1.85126e+06	1.87777e+06	1.81275e+06	1784000	1.76828e+06	1.72707e+06	1.7391e+06
972	CA1	2.49738e+06	2.5777e+06	2.40653e+06	2.31442e+06	2.27341e+06	2.34452e+06	2.33477e+06	2.40428e+06	2.53064e+06	2.50671e+06	2.29957e+06	2388100	2.37124e+06	2.27379e+06	2.24073e+06
973	CA2	27174.8	25533.6	15308.1	20499.4	22377.8	19633.1	21039.3	16364.4	20960.4	21883.8	17756.2	18084	27847.3	24643.7	28360
974	ASS1	130711	133136	134741	140547	140766	134682	142190	139311	133961	127718	139924	127780	131363	142396	126051
975	TIMP1	344071	354591	339380	341313	318614	318189	331761	322186	351027	322293	333537	324990	332310	331975	257196
976	CST3	143804	122965	143328	135411	134168	141366	150849	166828	168726	172178	167935	145760	145500	137365	134561
979	LDLR	60076.4	67567.9	66024.8	63242.8	60917.3	62424.6	66530.7	60366	62824.8	69555.2	59928.7	69746	71722.7	62905.1	71287.5
980	TGFB1	955016	968679	931360	921059	924838	913099	930791	974499	964814	932940	949231	931370	903734	926353	861307
981	HBZ	2.46404e+07	2.60318e+07	2.34324e+07	2.28485e+07	2.41586e+07	2.29446e+07	2.47715e+07	2.27424e+07	2.41441e+07	2.42517e+07	2.48647e+07	24788000	2.48608e+07	2.32036e+07	2.40774e+07
982	HBD;HBB	841116	651158	595886	848018	927400	914381	833258	928122	882467	907842	846469	818820	816256	770450	600262
983	HBE1	1.23816e+08	1.24739e+08	1.10374e+08	1.15638e+08	1.20528e+08	1.14207e+08	1.17255e+08	1.15512e+08	1.31906e+08	1.26331e+08	1.2899e+08	121870000	1.23909e+08	1.16018e+08	9.62302e+07
985	CRYAB	334564	367640	338442	376031	395661	362247	354048	342428	366734	349048	372947	361860	370614	360733	329730
986	LMNA	1.17637e+07	1.22965e+07	1.17476e+07	1.14469e+07	1.15282e+07	1.1428e+07	1.15405e+07	1.2044e+07	1.22728e+07	1.20044e+07	1.22882e+07	11358000	1.14845e+07	1.15429e+07	1.21925e+07
987	SPTA1	9.5368e+06	9.67264e+06	9.5112e+06	9.08191e+06	9.12512e+06	9.24771e+06	9.23231e+06	9.25897e+06	9.65597e+06	9.65815e+06	9.35353e+06	9197400	9.39745e+06	9.29457e+06	8.44791e+06
988	APOE	1.62312e+06	1.65507e+06	1.59336e+06	1.52422e+06	1.54387e+06	1.51848e+06	1.53883e+06	1.55946e+06	1.55473e+06	1.52148e+06	1.51749e+06	1599000	1.52769e+06	1.50022e+06	1.32616e+06
989	APOC1	429318	295548	284799	408551	494846	566561	548014	620960	614326	614776	685643	519960	450403	409332	284454
991	FN1	59680.5	61359.7	57417.8	59426.2	63841.9	55690	46543.3	48186.6	56251.9	56694.8	60478.4	52053	56685.8	56874.7	61196.1
992	TFRC	1.15369e+07	1.18436e+07	1.16648e+07	1.11939e+07	1.10745e+07	1.11708e+07	1.13884e+07	1.12793e+07	1.21282e+07	1.17938e+07	1.20016e+07	11614000	1.15138e+07	1.13446e+07	1.11213e+07
993	FTL	1.13473e+06	1.07416e+06	1.01277e+06	975327	892662	907181	985563	1.01236e+06	1.08885e+06	1.07553e+06	998364	949560	858444	870412	711516
994	FTH1	587142	764622	498780	570280	674150	549866	606543	844113	665992	617309	607252	592570	503450	556918	717310
995	CAT	1.25681e+07	1.28201e+07	1.18014e+07	1.13997e+07	1.11426e+07	1.14022e+07	1.13592e+07	1.18524e+07	1.19777e+07	1.18636e+07	1.09718e+07	11269000	1.09245e+07	1.07804e+07	9.71213e+06
996	RAF1	908505	930827	967420	985061	1.0169e+06	1.00313e+06	982276	928940	916243	881973	953177	970350	969230	977501	999438
997	GBA	872067	913146	916426	852162	858246	863380	861565	926370	916731	904162	844172	891720	845126	830980	745031
998	FUCA1	1.49641e+06	1.45486e+06	1.42427e+06	1.38461e+06	1.35331e+06	1.33281e+06	1.33832e+06	1.45692e+06	1.36222e+06	1.45757e+06	1.39557e+06	1375700	1.39188e+06	1.41343e+06	1.2992e+06
999	ALDOA	2.93023e+08	2.97038e+08	2.77459e+08	2.57779e+08	2.66805e+08	2.57592e+08	2.60882e+08	2.7072e+08	2.938e+08	2.96122e+08	2.77306e+08	267580000	2.64589e+08	2.5804e+08	2.40506e+08
1000	CSTB	5.23904e+06	5.78085e+06	4.723e+06	5.20517e+06	5.32476e+06	5.0212e+06	4.64738e+06	5.47104e+06	4.84796e+06	4.70124e+06	4.82403e+06	5415600	5.11587e+06	5.58731e+06	1.08878e+07
1001	ANXA1	3.90329e+07	3.92765e+07	3.86276e+07	3.85347e+07	3.94867e+07	3.83599e+07	3.85801e+07	3.64075e+07	3.87821e+07	3.82842e+07	3.82084e+07	39788000	3.81785e+07	3.82987e+07	3.24657e+07
1002	APOB	226765	253789	201224	235020	222643	204314	222921	205405	205944	190707	168668	225930	207728	235435	203740
1003	NR3C1	657684	693756	675354	642690	668478	690974	674868	626957	666377	676033	715133	672330	696777	684901	653687
1005	SOD2	5.18441e+06	4.55554e+06	4.04643e+06	5.1528e+06	5.88671e+06	6.15285e+06	6.30633e+06	6.9286e+06	6.75046e+06	6.53063e+06	6.22657e+06	5990600	5.37539e+06	4.8824e+06	4.56779e+06
1006	OAT	2.18029e+06	2.07954e+06	2.21831e+06	2.21059e+06	2.16074e+06	2.21932e+06	2.26124e+06	2.09497e+06	2.19262e+06	2.18546e+06	2.20758e+06	2177800	2.34012e+06	2.20603e+06	2.24546e+06
1007	TK1	1.09626e+07	1.08124e+07	1.06039e+07	1.02084e+07	1.02436e+07	1.02535e+07	1.01909e+07	1.01299e+07	1.08185e+07	1.08501e+07	1.06004e+07	10388000	1.00444e+07	9.69342e+06	9.21749e+06
1010	GAPDH	4.05792e+08	3.9968e+08	3.94125e+08	3.51112e+08	3.58362e+08	3.6115e+08	3.71206e+08	3.69382e+08	4.14842e+08	4.07136e+08	4.12087e+08	375210000	3.76517e+08	3.51124e+08	3.77547e+08
1011	ASL	2.81688e+06	2.76423e+06	2.76339e+06	2.6119e+06	2.7001e+06	2.66746e+06	2.64432e+06	2.70669e+06	2.7279e+06	2.74048e+06	2.68951e+06	2783600	2.76355e+06	2.78799e+06	2.62845e+06
1013	CAPNS1	3.17464e+06	3.09181e+06	2.88514e+06	2.90966e+06	2.77411e+06	2.76021e+06	2.9365e+06	2.80514e+06	2.83706e+06	2.8949e+06	2.706e+06	2800400	2.89488e+06	2.76385e+06	2.64955e+06
1014	HSPB1	2.07993e+07	1.91236e+07	1.71648e+07	2.06996e+07	2.25044e+07	2.23979e+07	2.23701e+07	2.27015e+07	2.49981e+07	2.38076e+07	2.37775e+07	21875000	2.17709e+07	2.11447e+07	1.67036e+07
1015	TYMS	4.83928e+06	4.66687e+06	5.26863e+06	4.94023e+06	4.9529e+06	5.007e+06	4.87579e+06	5.07759e+06	5.05151e+06	5.1888e+06	5.34139e+06	5214300	5.2428e+06	5.40669e+06	5.27471e+06
1016	RPN1	6.50055e+06	6.47393e+06	7.00287e+06	7.28162e+06	7.07999e+06	7.105e+06	7.02179e+06	6.68961e+06	6.616e+06	6.54836e+06	6.75015e+06	7050900	7.08104e+06	7.29239e+06	7.17433e+06
1017	RPN2	1.4934e+06	1.5209e+06	1.6388e+06	1.63213e+06	1.65125e+06	1.68526e+06	1.58954e+06	1.51279e+06	1.58619e+06	1.60823e+06	1.61656e+06	1613800	1.70096e+06	1.72933e+06	1.49471e+06
1018	GNAI2;GNAI1	328583	408728	350517	396638	434218	417442	329470	385966	337003	311908	365421	342900	346193	402510	510750
1019	SLC4A2	161518	174838	170573	181253	178897	177828	171877	172211	152455	168007	176316	169160	160115	172786	164031
1020	ATP1A1	8.24076e+06	8.31289e+06	8.27115e+06	8.5066e+06	8.50088e+06	8.35548e+06	8.21735e+06	8.2377e+06	8.10035e+06	8.06056e+06	8.24553e+06	8213300	8.35838e+06	8.62185e+06	8.53291e+06
1021	ALDH2	4.23326e+06	4.24815e+06	4.13448e+06	4.26276e+06	4.10936e+06	4.1994e+06	4.23349e+06	4.26321e+06	4.17038e+06	4.16395e+06	4.10291e+06	4209900	4.15484e+06	4.19359e+06	4.43474e+06
1024	HMGN1	6.93629e+06	6.92983e+06	6.60074e+06	6.42088e+06	6.12973e+06	6.19064e+06	6.28116e+06	6.16817e+06	6.50183e+06	6.28435e+06	5.89087e+06	6415800	6.27203e+06	6.19487e+06	4.74529e+06
1025	SLC25A5	3.00653e+06	2.96567e+06	3.32405e+06	3.35399e+06	3.32178e+06	3.31216e+06	3.27206e+06	3.18261e+06	2.94789e+06	3.15297e+06	3.05672e+06	3207500	3.08738e+06	3.36417e+06	2.85051e+06
1026	ISG15	1.84731e+06	2.04595e+06	1.811e+06	1.76896e+06	1.92367e+06	1.80326e+06	1.85598e+06	1.90841e+06	1.87335e+06	1.73565e+06	1.70073e+06	1817500	1.71784e+06	1.78202e+06	1.81391e+06
1027	PCCA	543616	527316	519469	514019	508769	519498	509217	513462	507334	490624	498907	549530	528115	524228	511316
1028	PCCB	783125	866028	788496	790450	820956	779993	832122	814231	813155	786704	778571	812590	818851	796976	827051
1029	EIF2S1	8.68264e+06	9.15787e+06	9.1506e+06	9.04808e+06	8.98353e+06	9.03382e+06	8.5423e+06	8.75671e+06	9.0638e+06	8.59118e+06	8.88199e+06	8748800	8.79606e+06	9.23939e+06	9.77994e+06
1031	ICAM1	1.37859e+06	1.38221e+06	1.40596e+06	1.40139e+06	1.40492e+06	1.37881e+06	1.42181e+06	1.42252e+06	1.43568e+06	1.45412e+06	1.46007e+06	1397700	1.39919e+06	1.3996e+06	1.36722e+06
1034	RPLP0;RPLP0P6	8.8806e+06	8.76472e+06	9.51666e+06	9.44828e+06	8.89288e+06	9.30486e+06	9.27485e+06	9.08047e+06	8.74633e+06	8.79169e+06	8.91644e+06	9064900	9.13705e+06	9.40245e+06	9.24651e+06
1036	POLR3D	939432	962264	941650	999708	942392	982298	996364	968835	902258	935995	912106	955320	932457	996174	890952
1037	SSB	7.87842e+07	7.89445e+07	7.58537e+07	7.48761e+07	7.39192e+07	7.43937e+07	7.73574e+07	7.57969e+07	8.05463e+07	7.78091e+07	7.54444e+07	76613000	7.60253e+07	7.42666e+07	7.89699e+07
1038	ITGB1	3.29053e+06	3.25749e+06	3.03502e+06	3.05447e+06	2.96429e+06	3.08527e+06	3.15448e+06	3.10985e+06	3.36232e+06	3.24295e+06	3.2407e+06	3129300	3.08425e+06	2.99863e+06	2.75842e+06
1039	PRKCB	5.12328e+06	5.21607e+06	5.2679e+06	5.57153e+06	5.52638e+06	5.52401e+06	5.58655e+06	5.32988e+06	5.25892e+06	4.99205e+06	5.29069e+06	5484100	5.50233e+06	5.56532e+06	5.23623e+06
1040	KRT18	1.56319e+07	1.69007e+07	1.49548e+07	1.48065e+07	1.56779e+07	1.45367e+07	1.54747e+07	1.61662e+07	1.69368e+07	1.55714e+07	1.58077e+07	14744000	1.45285e+07	1.43246e+07	1.43472e+07
1041	CALB1	9.56556e+06	9.65094e+06	8.99671e+06	9.51224e+06	9.61788e+06	9.32607e+06	9.48185e+06	9.4766e+06	9.52459e+06	9.44128e+06	9.37552e+06	9536500	9.59863e+06	9.59756e+06	1.11059e+07
1042	UROD	1.2301e+07	1.25663e+07	1.16438e+07	1.12393e+07	1.13042e+07	1.11432e+07	1.13376e+07	1.1642e+07	1.25194e+07	1.19272e+07	1.28037e+07	11570000	1.15781e+07	1.16528e+07	1.29879e+07
1043	GLA	328535	315399	313565	310230	292261	301973	311137	382808	359490	331969	340427	288430	313684	312712	347243
1045	RB1	2.2549e+06	2.36636e+06	2.40006e+06	2.48407e+06	2.51048e+06	2.4829e+06	2.45602e+06	2.40914e+06	2.35983e+06	2.27638e+06	2.32876e+06	2404100	2.46403e+06	2.52137e+06	2.4455e+06
1047	CDK1	7.04147e+06	7.88794e+06	7.46654e+06	8.0112e+06	8.3262e+06	7.95583e+06	7.51241e+06	8.25969e+06	7.07949e+06	7.23402e+06	7.85168e+06	7370300	7.73473e+06	8.30867e+06	9.22079e+06
1048	ATP5B	4.84855e+06	4.76084e+06	5.01166e+06	5.04072e+06	4.96717e+06	4.97243e+06	4.94651e+06	4.93796e+06	4721200	4.78518e+06	4.84822e+06	5042300	4.98698e+06	5.17372e+06	5.35569e+06
1050	S100A6	252530	234419	239961	253718	272628	288365	312339	341353	371357	337130	513811	292430	322533	260726	509988
1051	EIF4E	2.86152e+06	3.04964e+06	2.84261e+06	2.88436e+06	2.88839e+06	2.82446e+06	2.94495e+06	2.88762e+06	2.93877e+06	2.81076e+06	2.96351e+06	2928800	2.94727e+06	2.863e+06	2.77673e+06
1052	ENO1	4.94758e+08	5.13607e+08	4.92579e+08	4.41247e+08	4.6663e+08	4.44795e+08	4.58079e+08	4.65295e+08	5.06102e+08	5.23729e+08	5.11478e+08	462000000	4.68775e+08	4.47823e+08	4.7421e+08
1054	PYGL	2.90183e+06	2.88915e+06	2.98203e+06	3.00941e+06	2.90484e+06	2.93648e+06	2.78623e+06	2.7967e+06	2.80996e+06	2.85559e+06	2.87482e+06	2901600	2.90151e+06	3.02514e+06	3.0134e+06
1055	GPI	1.09733e+08	1.10209e+08	1.05183e+08	9.9053e+07	1.00782e+08	9.85617e+07	1.02012e+08	1.03915e+08	1.11176e+08	1.0504e+08	1.02448e+08	101730000	1.00434e+08	9.8856e+07	1.03928e+08
1056	POLB	577768	602672	559426	630342	679226	636784	602486	641636	586368	574726	611467	602220	612753	634693	712689
1057	NPM1	3.27573e+07	3.22362e+07	3.31503e+07	3.48118e+07	3.52218e+07	3.73024e+07	3.83124e+07	3.7589e+07	3.73913e+07	3.67399e+07	3.76575e+07	34847000	3.40651e+07	3.45617e+07	3.55074e+07
1061	ITGAV	541931	554299	540686	518978	537448	526772	515622	549725	550730	542935	536020	519520	543706	533326	484037
1062	HEXA	4.81834e+06	4.81688e+06	4.66381e+06	4.48877e+06	4.60704e+06	4.61076e+06	4.53252e+06	4.74885e+06	4.71953e+06	4.76203e+06	4.53952e+06	4757800	4.46257e+06	4.50803e+06	4.30828e+06
1063	EPHX1	874967	885671	870605	874262	860269	857333	866984	846070	860969	882609	921610	877400	901090	872213	862315
1064	DBI	561907	489718	475970	482194	487189	505503	491551	546963	579703	597707	727679	569410	507626	522891	1.26967e+06
1065	LDHB	4.51413e+07	4.18635e+07	4.4174e+07	4.27629e+07	3.68381e+07	4.1935e+07	3.90666e+07	3.9594e+07	3.85047e+07	4.11213e+07	3.75243e+07	44256000	4.02889e+07	4.10567e+07	3.70354e+07
1068	P4HB	7.23016e+07	7.51384e+07	6.8986e+07	6.76045e+07	7.06893e+07	6.9539e+07	6.90589e+07	7.30325e+07	7.22089e+07	7.27594e+07	7.06582e+07	71354000	7.0105e+07	6.86805e+07	7.45998e+07
1069	ACYP1	5.98466e+06	6.19287e+06	5.49601e+06	5.75249e+06	5.82848e+06	5.58117e+06	5.76358e+06	5.22055e+06	5.68273e+06	5.47825e+06	5.32599e+06	5656000	5.81795e+06	5.6409e+06	5.84961e+06
1070	CTSD	6.35891e+06	6.22391e+06	6.14053e+06	5.98082e+06	5.78302e+06	6.07411e+06	6.38832e+06	6.64294e+06	6.82687e+06	6.55096e+06	6.95697e+06	6349200	6.27476e+06	6.37877e+06	7.42633e+06
1071	ANXA2;ANXA2P2	1.5798e+07	1.63025e+07	1.59391e+07	1.57502e+07	1.64435e+07	1.5537e+07	1.59358e+07	1.5679e+07	1.59325e+07	1.544e+07	1.76157e+07	16934000	1.69365e+07	1.67325e+07	2.05304e+07
1072	CAPN1	2.18269e+07	2.21984e+07	2.22077e+07	2.13217e+07	2.09164e+07	2.1582e+07	2.15924e+07	2.16773e+07	2.26274e+07	2.22018e+07	2.14967e+07	22115000	2.2205e+07	2.1309e+07	1.94407e+07
1073	TUBB	1.10123e+07	1.15577e+07	1.16557e+07	1.25733e+07	1.28346e+07	1.2373e+07	1.23651e+07	1.19614e+07	1.1797e+07	1.1115e+07	1.19867e+07	11905000	1.26953e+07	1.28142e+07	1.45602e+07
1075	HEXB	1.28365e+07	1.30324e+07	1.20518e+07	1.22433e+07	1.24054e+07	1.20724e+07	1.21265e+07	1.28749e+07	1.35734e+07	1.30648e+07	1.24886e+07	12438000	1.18777e+07	1.26907e+07	1.14197e+07
1076	CTSL	980780	1.01076e+06	827579	931664	928185	896892	891290	1.02778e+06	928970	933388	807707	928790	741335	820419	822894
1077	PFN1	9.58048e+07	9.2492e+07	9.36186e+07	8.70916e+07	1.00499e+08	1.08094e+08	1.11122e+08	1.17429e+08	1.3644e+08	1.28823e+08	1.48585e+08	103890000	1.1065e+08	9.96514e+07	1.51354e+08
1078	BPGM	1.19224e+06	1.24135e+06	1.23168e+06	1.13811e+06	1.18884e+06	1.16216e+06	1.22975e+06	1.15003e+06	1.21767e+06	1.22943e+06	1.40192e+06	1220800	1.21909e+06	1.20256e+06	1.24642e+06
1079	APRT	5.6879e+06	5.8567e+06	6.13133e+06	5.86383e+06	5.93615e+06	6.17073e+06	5.85168e+06	6.01269e+06	5.84557e+06	5.70076e+06	5.98298e+06	5936500	6.3692e+06	6.40178e+06	6.05139e+06
1080	EPRS	2.45069e+07	2.4342e+07	2.6105e+07	2.79592e+07	2.71758e+07	2.78381e+07	2.64301e+07	2.66705e+07	2.55041e+07	2.44509e+07	2.54597e+07	26912000	2.70326e+07	2.83977e+07	2.97697e+07
1081	CTSB	1.90664e+06	2.00378e+06	1.65037e+06	1.80632e+06	2.04485e+06	1.88596e+06	1.84058e+06	2.1286e+06	1.97558e+06	1.82584e+06	1.92526e+06	1886300	1.74721e+06	1.85567e+06	1.72407e+06
1082	HSP90AA1	4.84494e+07	5.09757e+07	4.66062e+07	4.94116e+07	5.04601e+07	4.90338e+07	4.62212e+07	5.04985e+07	4.7054e+07	4.50095e+07	4.74609e+07	49357000	4.878e+07	5.03299e+07	5.8528e+07
1083	GALT	124935	115709	114899	114850	114394	110998	110503	114949	123972	124069	127573	131040	116669	116392	102517
1084	HNRNPC;HNRNPCL4;HNRNPCL1;HNRNPCL3;HNRNPCL2	2.34527e+07	2.43778e+07	2.41655e+07	2.36402e+07	2.3875e+07	2.2821e+07	2.51772e+07	2.163e+07	2.56814e+07	2.39389e+07	2.50199e+07	24077000	2.49398e+07	2.37724e+07	2.32459e+07
1085	LAMB1	1.79027e+06	1.83367e+06	1.73096e+06	1.71324e+06	1.69435e+06	1.65511e+06	1.77803e+06	1.58721e+06	1.74762e+06	1.69676e+06	1.77391e+06	1690000	1.82195e+06	1.6856e+06	1.58166e+06
1086	YES1	716289	754083	732695	767719	813016	792117	738421	756103	726301	725112	822366	747200	761736	767708	826907
1087	LYN	454999	457318	512166	480349	507815	515976	506465	488886	494248	481083	503256	494590	528612	518302	471463
1089	FH	1.2585e+07	1.2288e+07	1.2009e+07	1.24797e+07	1.16284e+07	1.20005e+07	1.16457e+07	1.19456e+07	1.14706e+07	1.16478e+07	1.10885e+07	12568000	12025000	1.16675e+07	1.11193e+07
1091	SP1	281952	264092	270111	281678	265917	283709	273608	302827	322927	265310	293823	278090	305420	292056	303100
1092	ANXA6	2.22204e+06	2.25569e+06	2.2225e+06	2.32833e+06	2.27842e+06	2.25979e+06	2.27025e+06	2.17118e+06	2.14472e+06	2.10809e+06	2.22065e+06	2241700	2.30158e+06	2.3207e+06	2.12981e+06
1094	CD55	1.83275e+06	1.93066e+06	1.75463e+06	1.64056e+06	1.704e+06	1.7379e+06	1.74751e+06	1.85676e+06	1.95233e+06	1.86901e+06	1.95739e+06	1727200	1.76955e+06	1.75154e+06	1.82173e+06
1097	GUSB	2.80027e+06	2.68715e+06	2.91792e+06	2.61533e+06	2.55273e+06	2.57924e+06	2.63672e+06	2.66654e+06	2.85144e+06	2.88646e+06	2.92784e+06	2660800	2.60013e+06	2.62074e+06	2.81625e+06
1098	PFKM	2.43528e+06	2.24777e+06	2.46581e+06	2.57454e+06	2.45603e+06	2.45173e+06	2.56271e+06	2.46361e+06	2.44292e+06	2.50786e+06	2.47988e+06	2514000	2.51798e+06	2.75603e+06	2.25092e+06
1099	HSP90AB1	2.33011e+08	2.38872e+08	2.2907e+08	2.38024e+08	2.47966e+08	2.35641e+08	2.26086e+08	2.35275e+08	2.29009e+08	2.30276e+08	2.33487e+08	240630000	2.40324e+08	2.4799e+08	2.62218e+08
1100	SRPR	2.76308e+06	2.76668e+06	2.83114e+06	2.92357e+06	2.9555e+06	2.86678e+06	2.85432e+06	2.80374e+06	2.68025e+06	2.69262e+06	2.71479e+06	2757700	2.88317e+06	2.97076e+06	2.66262e+06
1101	ASNS	1.96091e+07	2.03624e+07	2.1063e+07	2.20818e+07	2.27738e+07	2.21914e+07	2.20855e+07	2.17028e+07	2.04827e+07	1.98777e+07	2.17142e+07	21782000	2.21699e+07	2.28863e+07	2.47472e+07
1103	HMBS	1.16242e+07	1.15851e+07	1.14007e+07	1.09232e+07	1.08079e+07	1.09735e+07	1.12381e+07	1.07082e+07	1.21058e+07	1.16134e+07	1.1717e+07	11074000	1.15079e+07	1.09132e+07	1.15484e+07
1104	MME	92457	121927	98089.6	102947	117059	95925	120345	80336.2	109420	95789.1	108159	102050	125655	97693.4	113549
1105	PDHA1	1.36873e+06	1.40712e+06	1.36107e+06	1.3847e+06	1.46712e+06	1.41357e+06	1.35325e+06	1.41472e+06	1.37031e+06	1.32389e+06	1.40241e+06	1400900	1.40183e+06	1.41592e+06	1.42361e+06
1107	PTPRC	5.69886e+06	5.6614e+06	5.53908e+06	5.53705e+06	5.62497e+06	5.46869e+06	5.62327e+06	5.93162e+06	5.66051e+06	5.5845e+06	5.2946e+06	5423300	5.50701e+06	5.49382e+06	5.11007e+06
1108	SNRPB2	8.25099e+06	7.92964e+06	8.10615e+06	8.05078e+06	7.35269e+06	7.79615e+06	7.28823e+06	7.74093e+06	7.40389e+06	7.4753e+06	6.93437e+06	7814400	7.40994e+06	7.67991e+06	7.34998e+06
1111	CFH	134779	122135	141443	154573	123440	131631	128891	149553	146817	140574	129247	140510	134543	141105	129622
1112	SNRNP70	1.02216e+07	1.16096e+07	1.06048e+07	1.08333e+07	1.11435e+07	1.05789e+07	1.01167e+07	1.1305e+07	1.06441e+07	1.03378e+07	9.79478e+06	9729100	9.85318e+06	1.02936e+07	1.07283e+07
1113	ITGA5	979047	999154	927535	920002	950823	917100	945273	953964	975987	923816	991083	947600	952029	904869	849669
1114	NFIC	599501	545704	583894	585020	540860	581377	541741	579876	588217	568251	567110	572590	538613	558934	684721
1115	VIM	4.80631e+07	4.74452e+07	4.54908e+07	4.2838e+07	4.26183e+07	4.61104e+07	5.48249e+07	5.8416e+07	6.31163e+07	6.27955e+07	6.37389e+07	44527000	4.32627e+07	4.34611e+07	5.111e+07
1116	RPS17	7.63582e+06	8.33449e+06	8.21697e+06	8.25269e+06	8.45854e+06	8.36802e+06	7.9588e+06	9.02382e+06	8.89954e+06	7.6291e+06	7.99852e+06	7936000	8.0087e+06	8.30107e+06	8.66668e+06
1117	GNAI3	131289	125040	134368	137191	136550	130663	139147	138480	134424	114361	117971	139230	109030	119972	106542
1118	ANXA5	1.07006e+07	1.06095e+07	1.10292e+07	1.1396e+07	1.14999e+07	1.14999e+07	1.08681e+07	1.10107e+07	1.06003e+07	1.03264e+07	1.05751e+07	11484000	1.11264e+07	1.17389e+07	1.09958e+07
1119	RPSA	6.54868e+06	6.80981e+06	6.6267e+06	6.87929e+06	6.79613e+06	6.74711e+06	6.69458e+06	6.71467e+06	6.13016e+06	6.28915e+06	6.24257e+06	6676900	6.43047e+06	6.83723e+06	6.30524e+06
1120	CD63	3.64613e+06	3.70064e+06	3.4834e+06	3.36382e+06	3.14748e+06	3.21877e+06	2.94467e+06	3.08581e+06	3.02456e+06	2.86727e+06	2.74277e+06	3310500	3.09206e+06	3.19726e+06	2.9636e+06
1121	MRPL3	312266	337495	335510	338087	333360	337420	339059	321841	327127	340196	324962	381680	324982	313415	328135
1122	SNRPA	4.47682e+06	4.56912e+06	4.72519e+06	4.64061e+06	4.18876e+06	4.2125e+06	3.97109e+06	4.01745e+06	4.20326e+06	4.09221e+06	4.09742e+06	4140900	4.35056e+06	4.57647e+06	7.00403e+06
1124	ENO2	3.27946e+06	2.99057e+06	3.10742e+06	2.86387e+06	2.78243e+06	2.95003e+06	2.99754e+06	2.99336e+06	3.19858e+06	3.18383e+06	3.27417e+06	2884900	3.06786e+06	3.09812e+06	3.67638e+06
1125	HBQ1	581233	614947	593701	587393	612841	585793	595827	588533	572742	553622	624843	563080	541149	553700	572911
1126	ACAA1	1.94081e+06	1.86037e+06	2.01124e+06	1.84062e+06	1.81733e+06	1.80059e+06	1.97996e+06	1.81098e+06	2.03902e+06	1.91238e+06	1.93895e+06	1927500	1.93093e+06	1.9112e+06	1.89273e+06
1127	SRP19	943885	953206	1.01523e+06	980611	942505	980085	988287	927559	977040	1.00385e+06	981640	964270	996343	1.01828e+06	1.28439e+06
1128	GSTP1	4.16623e+07	4.4844e+07	3.75012e+07	4.18943e+07	4.35286e+07	4.01456e+07	3.99485e+07	4.19915e+07	4.09011e+07	3.77659e+07	3.82438e+07	42999000	3.8841e+07	4.12164e+07	4.15846e+07
1130	LGALS1	6.85109e+06	6.34015e+06	6.14554e+06	7.25613e+06	7.80187e+06	9.97141e+06	1.45402e+07	1.65473e+07	1.91714e+07	1.83074e+07	1.90169e+07	7879100	7.99006e+06	7.01727e+06	7.66742e+06
1131	QDPR	3.05334e+06	3.13427e+06	3.07045e+06	3.08654e+06	3.0402e+06	3.03125e+06	3.21092e+06	3.02533e+06	3.23685e+06	3.02857e+06	3.06637e+06	3026600	3.25441e+06	2.85813e+06	3.32405e+06
1132	HMGB1	3.08848e+07	3.22428e+07	2.83342e+07	2.94536e+07	3.0799e+07	2.92495e+07	2.89029e+07	3.005e+07	3.06142e+07	2.88906e+07	3.09068e+07	29594000	3.0424e+07	2.98141e+07	3.85851e+07
1137	CLTA	3.14383e+06	3.08907e+06	2.89425e+06	3.00042e+06	3.08925e+06	3.02369e+06	3.53888e+06	3.53501e+06	4.231e+06	4.09732e+06	4.31132e+06	3025500	3.27851e+06	2.9618e+06	3.54199e+06
1138	CLTB	1.52493e+06	1.45854e+06	1.35206e+06	1.46749e+06	1.48356e+06	1.47801e+06	1.59161e+06	1.64347e+06	1.8135e+06	1.66787e+06	1.8213e+06	1536200	1.55237e+06	1.45172e+06	2.65325e+06
1141	CNP	2.00171e+06	1.96066e+06	2.05695e+06	2.15284e+06	2.13966e+06	2.13404e+06	2.05978e+06	1.97311e+06	1.98714e+06	1.94554e+06	2.02177e+06	2044900	2.11328e+06	2.19787e+06	2.06498e+06
1142	DLD	1.86825e+07	1.81471e+07	1.87938e+07	1.82004e+07	1.72262e+07	1.78731e+07	1.74986e+07	1.70191e+07	1.87464e+07	1.80019e+07	1.85685e+07	18658000	1.86156e+07	1.89465e+07	2.27201e+07
1144	HNRNPA1	6.37143e+06	8.72689e+06	6.07724e+06	7.01232e+06	8.60212e+06	7.0294e+06	6.3839e+06	8.15586e+06	6.35106e+06	6.06236e+06	6.55946e+06	6561400	6.45252e+06	7.28446e+06	1.39068e+07
1145	SNRPA1	7.73257e+06	7.99908e+06	7.77951e+06	7.29266e+06	7.28454e+06	7.39899e+06	7.43493e+06	7.20402e+06	7.73485e+06	7.6047e+06	7.81882e+06	7303100	7.48662e+06	7.50553e+06	7.51071e+06
1146	CTSH	805592	891087	696362	770194	821958	730478	710359	798209	735817	692038	698751	754240	713685	778076	767329
1147	PARP1	4.11593e+07	4.20239e+07	4.22827e+07	4.38234e+07	4.46742e+07	4.419e+07	4.3152e+07	4.3421e+07	4.35043e+07	4.19221e+07	4.46708e+07	43073000	4.4612e+07	4.52911e+07	4.84346e+07
1148	POLA1	1.83528e+06	1.89518e+06	1.92664e+06	1.98551e+06	1.97254e+06	1.95353e+06	1.88979e+06	1.95176e+06	1.80426e+06	1.79956e+06	1.83157e+06	1893200	1.84556e+06	1.96196e+06	1.90188e+06
1149	FURIN	130326	131645	144366	129534	135388	119996	134940	131767	127207	128166	130529	127620	129333	126284	117202
1150	LTA4H	1.27727e+07	1.30701e+07	1.24005e+07	1.22201e+07	1.07408e+07	1.09569e+07	1.23519e+07	1.20564e+07	1.17542e+07	1.15508e+07	1.11417e+07	12622000	1.1783e+07	1.14647e+07	1.10719e+07
1151	ALDOC	1.76127e+07	1.68271e+07	1.76884e+07	1.64269e+07	1.52979e+07	1.68249e+07	1.67839e+07	1.61905e+07	1.76894e+07	1.73575e+07	1.66115e+07	16923000	1.70535e+07	1.60537e+07	1.49368e+07
1154	TFPT	137751	142835	138675	142401	146041	154503	134639	143352	138585	152232	162878	159880	131129	145104	140941
1156	ATXN1L	155826	146043	143574	126938	151911	164248	179325	184167	192703	207421	198439	153560	144729	133490	154246
1158	POLR2M	903307	898276	864577	855360	1.25273e+06	1.2125e+06	937365	979946	1.00561e+06	991841	958674	860970	815905	802403	853466
1159	CHTF8	609356	543553	597444	584010	595184	722291	920554	1.12615e+06	1.27386e+06	1.33307e+06	1.28526e+06	650830	616178	573166	563938
1168	INAFM2	207234	225031	208190	197884	195609	202139	197460	185420	207254	200018	196875	199010	201474	185805	179888
1169	CT45A10;CT45A2;CT45A9;CT45A8;CT45A3;CT45A1;CT45A7;CT45A5;CT45A6	2.95238e+06	2.98652e+06	3.06089e+06	2.97725e+06	2.9763e+06	3.09274e+06	2.98308e+06	3.02098e+06	2.96934e+06	2.97175e+06	2.98709e+06	3011000	3.01069e+06	3.09925e+06	2.92943e+06
1170	HSPA1A;HSPA1B	9.59637e+07	9.24307e+07	9.16881e+07	9.28605e+07	8.96311e+07	9.20696e+07	8.87946e+07	9.33377e+07	8.95361e+07	9.34754e+07	8.76838e+07	92764000	9.29276e+07	9.30455e+07	9.49882e+07
1171		281194	287622	275183	288927	264792	307458	299473	331099	366464	383175	387985	284810	284366	259581	675069
1172		71233	66303.6	78149.4	65791.2	63809.8	67911.8	69165.1	82001	63379.6	69784.6	63155	72486	64075.4	60057.6	36470.5
1173		497851	507021	510427	519525	559227	588955	624566	619681	599942	619280	673036	536700	535500	526811	579116
1174		157390	144099	152088	164399	155115	163142	152314	161266	149719	144453	146447	169580	156662	160832	162426
1175		656385	695785	655704	671419	684925	673642	664424	726808	731785	720087	790873	707550	687869	684550	850893
1176	ZBTB48	164923	155081	170737	168951	169303	159325	177578	166061	137609	176224	157930	184790	167804	161738	176462
1177	FDX1	623340	607729	571756	602383	567091	592062	607811	641214	610563	602086	611992	607280	624832	567682	787651
1178	TROVE2	1.50218e+07	1.52288e+07	1.45386e+07	1.46146e+07	1.42165e+07	1.36065e+07	1.50643e+07	1.34401e+07	1.34552e+07	1.37551e+07	1.43796e+07	14597000	1.46593e+07	1.4651e+07	1.441e+07
1179	MYB	387128	392350	378499	398363	392646	383921	358368	362937	370342	355283	361048	368350	378897	377831	380840
1180	MYBL2	592810	597766	560819	603968	606697	610011	614573	604900	654498	628435	615950	565860	592586	555705	534509
1181	GAA	256332	284631	273662	243688	272940	260680	239901	297674	261732	256031	280617	242620	251369	268272	292367
1182	ARAF	858228	928987	880494	988769	975400	940259	914957	923480	906290	846522	868787	932360	936467	937831	1.05626e+06
1184	DLAT	4.37718e+06	4.43119e+06	4.26934e+06	4.23022e+06	4.17241e+06	4.22116e+06	4.61291e+06	4.18304e+06	4.46666e+06	4.31524e+06	4.2048e+06	4216100	4.27817e+06	4.21694e+06	3.90523e+06
1185	NR2F6	155766	152468	144066	140417	149453	130414	134536	159655	132150	147581	140058	137010	136905	157829	142453
1186	TXN	6.27985e+06	5.65602e+06	6.09828e+06	5.52129e+06	5.2602e+06	5.7815e+06	5.5071e+06	5.71424e+06	6.65337e+06	5.92806e+06	8.07939e+06	5774100	6.88191e+06	6.86374e+06	1.80969e+07
1187	COX5B	454060	447827	482134	415216	427885	445524	465433	560223	541830	627674	630023	461320	457145	459528	598801
1188	CTSA	896207	945092	976343	941768	898428	940628	941047	911729	941440	957714	1.04331e+06	969710	1.01381e+06	978011	939633
1189	MGST1	163804	170451	170173	168803	175967	163418	188989	160857	196723	159937	208493	179110	218792	192253	251465
1190	MAPT	551570	583000	556203	505870	456393	455204	468457	444043	432244	404571	441479	478340	488766	504738	585290
1191	PRKAR1A	2.25393e+06	2.33683e+06	2.33978e+06	2.38534e+06	2.41076e+06	2.37374e+06	2.41075e+06	2.35684e+06	2.35238e+06	2.2792e+06	2.48855e+06	2353700	2.34939e+06	2.41214e+06	2.27181e+06
1192	UROS	218197	203152	224235	231080	263289	297870	269194	327544	240478	284246	273251	287510	253184	226846	224917
1193	ESD	3.35984e+06	3.49921e+06	3.09485e+06	3.29577e+06	3.24021e+06	3.23518e+06	3.40054e+06	3.66876e+06	3.58823e+06	3.20979e+06	3.11744e+06	3220900	3.07577e+06	3.20157e+06	3.42273e+06
1194	HSPD1	3.73181e+07	3.64573e+07	3.82843e+07	3.6943e+07	3.6289e+07	3.68913e+07	3.5972e+07	3.57772e+07	3.67196e+07	3.74729e+07	3.77784e+07	38269000	3.80097e+07	3.79644e+07	3.73637e+07
1195	HSPA5	6.16432e+07	6.02304e+07	6.02434e+07	5.89896e+07	5.83586e+07	5.85654e+07	5.85994e+07	5.95924e+07	6.24587e+07	6.19364e+07	6.30243e+07	60487000	6.0405e+07	5.89233e+07	7.11743e+07
1197	ACP2	273156	284565	275838	272973	262533	258716	268358	284312	280688	274955	271699	283520	267770	256862	246886
1198	HSPA8	4.09499e+08	4.10672e+08	4.08795e+08	3.78886e+08	3.87759e+08	3.8216e+08	3.93944e+08	3.9103e+08	4.15099e+08	4.11526e+08	3.99028e+08	391440000	3.95015e+08	3.81899e+08	4.0887e+08
1199	SLC2A1	1.03787e+06	1.00953e+06	1.02925e+06	1.04356e+06	995061	1.03162e+06	1.00745e+06	981033	964236	985710	957367	1028700	990880	995789	814066
1200	SLC2A3;SLC2A14	1.43214e+06	1.41004e+06	1.49839e+06	1.38656e+06	1.35662e+06	1.399e+06	1.38396e+06	1.46932e+06	1.47831e+06	1.40898e+06	1.51089e+06	1479600	1.46973e+06	1.48662e+06	1.4836e+06
1201	EPB41	5.3512e+06	5.50742e+06	5.27364e+06	5.35248e+06	5.28128e+06	5.20457e+06	5.40952e+06	5.0813e+06	5.26637e+06	4.99111e+06	5.14996e+06	5390200	5.52135e+06	5.22494e+06	5.24775e+06
1202	UMPS	3.69137e+06	4.06738e+06	3.56563e+06	3.51168e+06	3.7963e+06	3.65096e+06	3.53043e+06	3.4868e+06	3.43244e+06	3.26203e+06	3.55172e+06	3659400	3.53189e+06	3.65005e+06	3.55815e+06
1203	PDHB	381123	375254	377516	375975	376633	384235	370342	390685	380154	376273	370442	400420	352193	396312	339680
1204	DBT	318523	331910	281566	306494	315126	317350	309550	292444	282627	257386	276659	305290	289693	288747	320150
1205	PYGB	2.16922e+06	2.13285e+06	2.198e+06	2.18408e+06	2.13796e+06	2.14308e+06	2.11726e+06	2.1295e+06	2.18478e+06	2.14428e+06	2.26695e+06	2173300	2.22548e+06	2.22824e+06	2.0585e+06
1207	RALA	816928	773868	790927	836634	722773	802700	756303	780346	774461	786255	715243	801440	728456	801984	775190
1208	RALB	2.30712e+06	2.14606e+06	2.54621e+06	2.35882e+06	2.08918e+06	2.23582e+06	2.24104e+06	2.2213e+06	2.34146e+06	2.355e+06	2.35796e+06	2404200	2.44783e+06	2.44715e+06	2.46803e+06
1209	BCR	1.95261e+06	2.05945e+06	2.0687e+06	2.10148e+06	2.20649e+06	2.12805e+06	2.14487e+06	2.13077e+06	2.13418e+06	2.1743e+06	2.2402e+06	2069300	2.09298e+06	2.13056e+06	2.13505e+06
1210	SPTB	2.3259e+06	2.30164e+06	2.29006e+06	2.25676e+06	2.29468e+06	2.2692e+06	2.29185e+06	2.31554e+06	2.34763e+06	2.26502e+06	2.38312e+06	2345100	2.32168e+06	2.34665e+06	2.26141e+06
1211	LAMP1	3.45142e+06	3.53582e+06	3.40709e+06	3.3335e+06	3.13283e+06	3.2833e+06	3.2869e+06	3.22928e+06	3.55098e+06	3.36932e+06	2.98086e+06	3332700	3.2627e+06	3.05744e+06	2.27777e+06
1212	PIM1	85076.7	101802	92198.1	100555	101756	109247	97081.8	91594.9	101092	87506	96382.9	97954	95723.9	96001.7	86829.3
1213	ACADM	7.22041e+06	7.15107e+06	6.9332e+06	7.3569e+06	7.26979e+06	7.31151e+06	7.15186e+06	7.12283e+06	7.11506e+06	7.03717e+06	7.13801e+06	7339200	7.27569e+06	7.43641e+06	7.51122e+06
1214	TOP1	4.22423e+06	4.27721e+06	4.47122e+06	4.55496e+06	4.53643e+06	4.55158e+06	4.54727e+06	4.46345e+06	4.48541e+06	4.3386e+06	4.48308e+06	4331200	4.51116e+06	4.56774e+06	4.29964e+06
1215	TOP2A	3.34516e+06	3.38108e+06	3.51172e+06	3.6181e+06	3.58211e+06	3.59269e+06	3.50423e+06	3.47478e+06	3.33728e+06	3.21793e+06	3.2286e+06	3446800	3.46818e+06	3.64756e+06	3.32045e+06
1216	G6PD	1.05197e+07	1.12464e+07	1.09654e+07	1.14729e+07	1.19725e+07	1.15811e+07	1.11874e+07	1.12089e+07	1.1027e+07	1.02833e+07	1.1362e+07	11247000	1.1422e+07	1.17989e+07	1.26442e+07
1217	UBL4A	7.0014e+06	5.91331e+06	5.50375e+06	6.7179e+06	7.61765e+06	7.88604e+06	8.17443e+06	8.46364e+06	8.96748e+06	8.6333e+06	8.77889e+06	7534600	7.46048e+06	6.379e+06	4.89193e+06
1219	PC	1.02221e+06	1.0501e+06	1.03972e+06	1.1281e+06	1.07786e+06	1.13386e+06	1.07122e+06	1.11033e+06	995867	1.0162e+06	1.04871e+06	1062500	1.04678e+06	1.09125e+06	1.08353e+06
1220	DMD	2.33408e+06	2.35759e+06	2.34424e+06	2.29375e+06	2.2287e+06	2.24191e+06	2.28904e+06	2.28882e+06	2.32387e+06	2.31851e+06	2.2226e+06	2256300	2.28207e+06	2.26518e+06	1.98832e+06
1221	MTHFD1	9.35485e+06	9.45281e+06	9.74887e+06	1.03169e+07	1.02777e+07	1.033e+07	9.96833e+06	9.84844e+06	9.81355e+06	9.58548e+06	9.84254e+06	9972100	1.01283e+07	1.05516e+07	9.94839e+06
1222	IGF2R	1.54671e+07	1.49618e+07	1.48455e+07	1.4178e+07	1.37288e+07	1.43238e+07	1.43636e+07	1.42354e+07	1.49526e+07	1.47508e+07	1.47901e+07	14425000	1.44183e+07	1.42736e+07	1.36362e+07
1223	ADH5	7.69731e+06	7.74066e+06	8.02428e+06	8.02918e+06	7.5978e+06	7.92799e+06	7.77725e+06	8.10919e+06	7.9244e+06	7.92887e+06	7.41898e+06	8166100	7.5035e+06	7.61238e+06	6.75718e+06
1224	CDK4	274407	274489	274117	284440	276248	302775	280840	284836	250200	260681	265457	281440	291322	296192	279402
1225	SRF	1.00095e+06	995474	1.02989e+06	936670	960748	957130	1.01308e+06	1.0087e+06	1.07549e+06	1.04915e+06	1.03467e+06	987820	1.0621e+06	968844	1.03712e+06
1226	PRPS2	1.07824e+07	1.07944e+07	1.04336e+07	1.05691e+07	9.78803e+06	9.65427e+06	1.0405e+07	9.32827e+06	1.02796e+07	9.884e+06	1.00635e+07	10425000	1.06122e+07	1.03135e+07	9.84806e+06
1227	PABPC1;PABPC3	5.48513e+07	5.55998e+07	5.42498e+07	5.31846e+07	5.31228e+07	5.35484e+07	5.40031e+07	5.42987e+07	5.53401e+07	5.47377e+07	5.34871e+07	54502000	5.39501e+07	5.42289e+07	5.14135e+07
1228	PCNA	1.67354e+07	1.69054e+07	1.64946e+07	1.65113e+07	1.65787e+07	1.63547e+07	1.71098e+07	1.60908e+07	1.63962e+07	1.63639e+07	1.57075e+07	17222000	1.66262e+07	1.69851e+07	1.38729e+07
1229	NEFH	585180	609908	606850	539707	501066	543458	517726	544329	569120	547783	506054	566580	542554	552159	526946
1230	HARS	1.15332e+07	1.12549e+07	1.13278e+07	1.12421e+07	1.07994e+07	1.10703e+07	1.08953e+07	1.08138e+07	1.11491e+07	1.12776e+07	1.07761e+07	11684000	1.13518e+07	1.14103e+07	1.02086e+07
1231	SLC25A4	105898	95471.6	97689	108676	117683	103863	115208	107311	98911.2	105259	98126.1	106060	97907.4	110440	118859
1233	IMPDH2	1.21241e+07	1.18304e+07	1.24961e+07	1.19679e+07	1.12021e+07	1.17876e+07	1.11921e+07	1.17676e+07	1.23284e+07	1.18668e+07	1.17932e+07	11737000	1.17021e+07	1.21695e+07	1.16616e+07
1234	TPR	7.28299e+07	7.21844e+07	6.97892e+07	6.76128e+07	6.60585e+07	6.69161e+07	6.82691e+07	6.85277e+07	7.20599e+07	7.00745e+07	6.74636e+07	67849000	6.79547e+07	6.61231e+07	6.48429e+07
1235	CKB	2.05923e+07	2.12502e+07	1.94804e+07	1.93304e+07	2.02406e+07	1.92744e+07	1.97639e+07	2.08819e+07	2.08063e+07	2.01853e+07	1.88752e+07	19150000	1.91571e+07	1.87256e+07	1.79826e+07
1236	FCGR2A;FCGR2C	2.70845e+06	2.56317e+06	2.55569e+06	2.51067e+06	2.33854e+06	2.49285e+06	2.461e+06	2.54928e+06	2.73021e+06	2.75487e+06	2.82474e+06	2508400	2.49964e+06	2.29135e+06	2.2538e+06
1237	ANXA3	3.74492e+06	3.70913e+06	3.78326e+06	3.72462e+06	3.68589e+06	3.74389e+06	3.61195e+06	3.64536e+06	3.64165e+06	3.5593e+06	3.77259e+06	3789400	3.756e+06	3.81174e+06	3.75407e+06
1238	CKMT1A	778829	840346	721595	745971	804225	750382	737238	778108	747157	764161	745466	751580	700475	700900	682684
1239	BCKDHA	54385.6	60295.5	52878.4	55885.9	58325.5	58975.7	50383.6	57450.6	44140	48690.1	48345.4	59983	51947	54805.7	54924.4
1240	SKI	43970.4	52672.1	45049.1	44753.2	48874.9	45932.5	41021.9	43973.4	39307.4	44928.1	39790.4	44530	45960.4	48400.3	45366.1
1241	SKIL	52601	62217.4	55898	63693.4	59395.5	57992.9	60196	65910.3	59888.9	56987.8	63076.8	61989	56976.5	57716.6	55962.7
1242	ACTN1	1.30771e+07	1.26776e+07	1.23923e+07	1.22016e+07	1.20254e+07	1.21849e+07	1.3e+07	1.27675e+07	1.24307e+07	1.28458e+07	1.21218e+07	12238000	1.20035e+07	1.20471e+07	1.0969e+07
1243	MYL4	1.76404e+06	1.62384e+06	1.62542e+06	1.67449e+06	1.77442e+06	1.87038e+06	2.17671e+06	2.67191e+06	3.17906e+06	3.13024e+06	3.40452e+06	1869600	1.82029e+06	1.7171e+06	1.79518e+06
1244	PEPD	1.98149e+06	2.1504e+06	1.99467e+06	1.8827e+06	2.02037e+06	1.92864e+06	1.93271e+06	2.00073e+06	2.02001e+06	1.9861e+06	2.0109e+06	1918100	1.84712e+06	1.8976e+06	1.96311e+06
1245	XRCC6	1.92637e+07	1.99821e+07	2.03073e+07	2.14171e+07	2.21339e+07	2.14778e+07	2.06354e+07	2.03462e+07	1.98855e+07	1.86984e+07	1.98366e+07	20888000	2.13894e+07	2.18631e+07	2.26296e+07
1246	LYL1	227596	268007	242119	248861	272722	236425	275759	236937	282923	265540	285491	244340	269653	241440	267877
1247	XRCC5	2.11194e+07	2.25446e+07	2.25692e+07	2.30617e+07	2.41473e+07	2.32239e+07	2.36229e+07	2.17821e+07	2.33825e+07	2.13124e+07	2.36847e+07	22797000	2.52452e+07	2.42993e+07	2.69143e+07
1248	UNG	102080	92006.1	98827.2	100425	89255.8	102351	99260.7	98838.6	109026	97455.3	96905.8	100160	91470	101489	83225.8
1249	COX4I1	2.15309e+06	2.3057e+06	2.20347e+06	1.94639e+06	2.00799e+06	2.15276e+06	2.16591e+06	2.0249e+06	2.21021e+06	2.33081e+06	2.25498e+06	2114000	2.14333e+06	2.20376e+06	2.0977e+06
1251	IFI30	657732	624004	511410	631279	658251	617783	718952	693844	749777	631490	696161	614400	666190	565812	566007
1252	LAMP2	3.65166e+06	3.60092e+06	3.50699e+06	3.31246e+06	3.33918e+06	3.29335e+06	3.54198e+06	3.56199e+06	3.90428e+06	3.61133e+06	3.60657e+06	3323500	3.62633e+06	3.40281e+06	3.24976e+06
1253	RNH1	6.26132e+06	6.09531e+06	6.01705e+06	6.12525e+06	5.84814e+06	5.96081e+06	6.0459e+06	5.89645e+06	6.07841e+06	5.91347e+06	6.16207e+06	6244500	6.11348e+06	6.01029e+06	6.14729e+06
1254	CYBA	600211	613418	657070	677167	647957	663445	653060	623300	670230	579189	620800	623140	662521	692708	582409
1255	EEF2	5.06876e+07	5.21975e+07	5.05054e+07	5.1629e+07	5.35142e+07	5.08463e+07	5.10288e+07	5.02977e+07	5.01594e+07	4.98996e+07	5.03036e+07	51996000	5.22875e+07	5.12874e+07	5.39922e+07
1257	PDIA4	1.80989e+07	1.93604e+07	1.66995e+07	1.80149e+07	1.84758e+07	1.73375e+07	1.73803e+07	1.80932e+07	1.69433e+07	1.65557e+07	1.6708e+07	17814000	1.71716e+07	1.79891e+07	1.83644e+07
1260	TPT1	1.88389e+06	2.04039e+06	1.76183e+06	2.02862e+06	2.23513e+06	2.07523e+06	2.09096e+06	2.14842e+06	2.01385e+06	2.01978e+06	1.95568e+06	2096700	1.99747e+06	1.94417e+06	1.88017e+06
1263	LCP1	6.1695e+07	6.03021e+07	5.95504e+07	5.54688e+07	5.47109e+07	5.65547e+07	5.53865e+07	5.93481e+07	6.09857e+07	6.095e+07	5.77457e+07	57226000	5.4836e+07	5.47671e+07	5.10544e+07
1265	APEH	1.11374e+07	1.05539e+07	1.01577e+07	1.04958e+07	9.89673e+06	1.0177e+07	1.0297e+07	1.01592e+07	1.05512e+07	1.03566e+07	9.4851e+06	10242000	1.00581e+07	9.76957e+06	9.51837e+06
1266	ETFA	1.3177e+07	1.38089e+07	1.31163e+07	1.37923e+07	1.39896e+07	1.32949e+07	1.37034e+07	1.26991e+07	1.32921e+07	1.17218e+07	1.23444e+07	13157000	1.33646e+07	1.31621e+07	1.23417e+07
1267	GYS1	701307	749771	719628	709891	730458	722383	755167	672900	706665	713153	687830	696020	735267	736887	680533
1268	PRKAR2A	3.44516e+06	3.57082e+06	3.40628e+06	3.41536e+06	3.60867e+06	3.41264e+06	3.49568e+06	3.50828e+06	3.33035e+06	3.37568e+06	3.40696e+06	3588000	3.5755e+06	3.45028e+06	3.39958e+06
1269	ENO3	1.70928e+06	1.56883e+06	1.72932e+06	1.54777e+06	1.57714e+06	1.61362e+06	1.62532e+06	1.58286e+06	1.72528e+06	1.72449e+06	1.75021e+06	1628300	1.65462e+06	1.60855e+06	1.48e+06
1270	GTF2F2	1.7952e+06	1.91849e+06	1.66002e+06	1.76228e+06	1.82593e+06	1.77007e+06	1.83204e+06	1.79538e+06	1.81094e+06	1.73283e+06	1.70452e+06	1788200	1.81443e+06	1.75755e+06	1.73004e+06
1271	CD59	429066	407426	362017	381333	364931	377993	359307	393293	380758	372623	378163	374110	353237	371554	372875
1272	MTHFD2	1.71903e+06	1.76942e+06	1.86773e+06	1.8459e+06	1.94777e+06	1.86494e+06	1.97141e+06	1.65984e+06	1.82365e+06	1.83074e+06	1.84183e+06	2424900	1.92488e+06	1.85885e+06	2.00303e+06
1273	MIF	4.42941e+06	3.43515e+06	4.20942e+06	4.39634e+06	5.55739e+06	7.6067e+06	9.07274e+06	8.98009e+06	1.08047e+07	1.01213e+07	1.03611e+07	5850800	5.37881e+06	4.29036e+06	4.37527e+06
1275	PRKCSH	2.2632e+07	2.2005e+07	2.14164e+07	2.11863e+07	2.01186e+07	2.144e+07	2.26462e+07	2.48484e+07	2.50315e+07	2.55541e+07	2.47218e+07	21660000	2.04176e+07	2.06054e+07	2.24732e+07
1276	IRF2	128124	115181	124479	131768	130879	135374	135344	132074	145276	125925	123774	132040	124397	145490	127348
1277	HCLS1	4.09583e+06	4.31976e+06	3.81031e+06	3.82789e+06	3.91332e+06	3.7733e+06	3.73301e+06	4.05658e+06	4.03772e+06	3.73051e+06	3.6602e+06	4022600	3.82468e+06	3.77231e+06	4.95181e+06
1278	FDPS	5.26528e+06	5.60602e+06	5.78048e+06	5.96172e+06	6.15554e+06	5.93306e+06	5.65793e+06	5.44649e+06	5.43204e+06	5.27639e+06	5.66316e+06	5983900	6.1005e+06	5.99159e+06	7.27527e+06
1281	AKR1A1	3.7631e+06	3.77754e+06	3.60133e+06	3.7794e+06	3.79847e+06	3.68691e+06	3.63092e+06	3.55304e+06	3.64371e+06	3.59006e+06	3.65825e+06	3899500	3.89259e+06	3.6837e+06	3.74295e+06
1282	PKM	2.99281e+07	2.97067e+07	3.04577e+07	3.15486e+07	3.21686e+07	3.16585e+07	3.04431e+07	3.02571e+07	2.95714e+07	2.96257e+07	3.01152e+07	31142000	3.16514e+07	3.15545e+07	3.17156e+07
1284	ACYP2	810093	752460	771696	721543	706638	720281	724230	718024	738052	735185	711529	743390	706894	704039	688765
1285	HSP90B1	2.9318e+07	3.08511e+07	2.87394e+07	3.05799e+07	3.05976e+07	2.96432e+07	2.97416e+07	2.91895e+07	2.92901e+07	2.74111e+07	2.97023e+07	30723000	3.04337e+07	3.05585e+07	3.3753e+07
1286	CCNB1	4.86299e+06	4.86378e+06	5.22037e+06	5.15827e+06	5.10131e+06	5.22291e+06	5.14993e+06	4.99001e+06	4.88507e+06	4.788e+06	4.9374e+06	5069500	5.27129e+06	5.5013e+06	5.44182e+06
1287	MYL6B	839106	775764	719682	785527	836250	941365	1.13499e+06	1.27855e+06	1.35246e+06	1.37874e+06	1.38629e+06	826270	797436	738394	1.01934e+06
1288	SNRPB;SNRPN	6.06769e+06	6.64895e+06	6.32838e+06	6.10754e+06	5.71175e+06	5.43209e+06	5.37712e+06	5.30469e+06	5.50023e+06	5.27263e+06	5.47027e+06	5608400	5.60204e+06	5.7686e+06	6.81953e+06
1290	IDE	6.818e+06	6.86256e+06	6.85171e+06	6.90525e+06	6.87572e+06	6.89167e+06	6.78662e+06	7.05812e+06	6.97906e+06	6.96126e+06	7.00083e+06	7161700	7.08524e+06	6.84969e+06	6.86172e+06
1292	POU2F1;POU2F3	1.36776e+06	1.34456e+06	1.35251e+06	1.27689e+06	1.29007e+06	1.27261e+06	1.34677e+06	1.3169e+06	1.37891e+06	1.38666e+06	1.36564e+06	1332300	1.33978e+06	1.34567e+06	1.34047e+06
1293	HNRNPL	1.1742e+07	1.24276e+07	1.1795e+07	1.26641e+07	1.27183e+07	1.26339e+07	1.21021e+07	1.27302e+07	1.19051e+07	1.1505e+07	1.21111e+07	12197000	1.21167e+07	1.27972e+07	1.37401e+07
1294	DARS	8.61212e+06	9.79907e+06	8.90265e+06	9.96463e+06	1.07843e+07	1.00507e+07	9.46212e+06	9.67403e+06	8.88452e+06	8.81942e+06	9.09541e+06	9338500	9.51707e+06	1.00764e+07	1.16986e+07
1295	JUP	562112	422324	560528	416088	381076	399382	407637	551375	397748	416437	456908	407990	395210	419246	404671
1297	BRAF	205116	242826	206078	214125	209741	219517	212740	188271	208975	189518	201603	202330	214469	208229	198626
1298	GLUL	9.40467e+06	9.57923e+06	8.88325e+06	8.69423e+06	8.36685e+06	8.77016e+06	8.71079e+06	8.95119e+06	9.21483e+06	9.36339e+06	8.91375e+06	8489000	8.55614e+06	8.50175e+06	7.9365e+06
1299	AKR1B1	3.83891e+06	3.71914e+06	3.93989e+06	3.71553e+06	3.50252e+06	3.82612e+06	3.87435e+06	3.8915e+06	3.76558e+06	3.86105e+06	3.79836e+06	4067400	3.81941e+06	3.99916e+06	3.72042e+06
1300	ANPEP	211759	227362	234816	212790	198190	211339	227391	232219	219737	246042	232339	225780	227768	225724	204553
1301	PVR	294576	286849	280665	287518	285190	281432	294946	280438	299117	321469	311023	282790	278248	283603	274205
1303	GSPT1	1.69833e+07	1.59393e+07	1.67186e+07	1.6439e+07	1.57629e+07	1.63999e+07	1.60119e+07	1.67634e+07	1.61123e+07	1.61115e+07	1.62939e+07	17550000	1.67901e+07	1.71449e+07	1.91413e+07
1307	EZR	4.06563e+07	4.27372e+07	3.78663e+07	3.70163e+07	3.78703e+07	3.67493e+07	3.88731e+07	3.71671e+07	4.24923e+07	3.89817e+07	4.01667e+07	38191000	3.9561e+07	3.66036e+07	4.13202e+07
1308	ATF2	395997	379197	394462	381055	371557	353664	384965	356045	388566	383227	399908	383540	356369	354444	383320
1309	UCHL3	1.94202e+06	1.83669e+06	1.69335e+06	2.11761e+06	2.3547e+06	2.30137e+06	2.26659e+06	2.32219e+06	2.22999e+06	2.14417e+06	2.12145e+06	2320000	2.27455e+06	2.09249e+06	3.10004e+06
1311	VAV1	1.33226e+06	1.41174e+06	1.42399e+06	1.50383e+06	1.55644e+06	1.50382e+06	1.56419e+06	1.416e+06	1.48358e+06	1.33901e+06	1.49733e+06	1451100	1.55344e+06	1.53886e+06	1.51684e+06
1315	NQO1	4.5992e+06	5.07832e+06	4.46166e+06	4.88322e+06	5.20821e+06	4.69668e+06	4.85297e+06	4.57725e+06	4.82998e+06	4.41847e+06	4.61599e+06	4914700	4.94269e+06	4.65794e+06	4.99297e+06
1316	GNS	8.49949e+06	8.95597e+06	8.70222e+06	8.18158e+06	8.26495e+06	8.42223e+06	8.57827e+06	8.31212e+06	8.78396e+06	8.82901e+06	8.55496e+06	8292900	8.64473e+06	8.19638e+06	7.88104e+06
1317	PHKG2	247042	266884	256989	280204	273810	265363	263981	269812	262477	260577	264565	254030	263769	266561	263535
1318	HIVEP1	230147	225588	245006	223154	240575	227593	251481	236989	227173	237377	220733	223470	214606	231877	200345
1319	ARSB	116899	200501	100903	114534	123128	99695.6	129972	111947	119932	104894	128746	101740	114894	104072	106398
1320	RPS2	2.03696e+07	2.34268e+07	2.04001e+07	2.26362e+07	2.27114e+07	2.21277e+07	2.18206e+07	2.29137e+07	2.19082e+07	1.97265e+07	1.95666e+07	20755000	2.05493e+07	2.1334e+07	2.45589e+07
1324	RPA2	884726	897918	918338	870758	873644	897934	865162	876361	862831	842769	831040	881970	826178	837756	793198
1329	NQO2	3.58439e+06	3.52412e+06	3.16788e+06	3.46653e+06	3.61424e+06	3.36673e+06	3.75282e+06	3.36891e+06	3.69199e+06	3.53949e+06	3.38741e+06	3479000	3.69424e+06	3.36802e+06	2.76027e+06
1331	SPN	2.02337e+06	1.97774e+06	1.92072e+06	1.83941e+06	1.80325e+06	1.7815e+06	1.82274e+06	1.78438e+06	1.89557e+06	1.90227e+06	1.7998e+06	1793400	1.80712e+06	1.80604e+06	1.6042e+06
1332	CBR1	2.76814e+06	2.77508e+06	2.7857e+06	2.72296e+06	2.73828e+06	2.70812e+06	2.89208e+06	2.75093e+06	2.92259e+06	2.74851e+06	3.04438e+06	2807000	2.90034e+06	2.79728e+06	2.77179e+06
1333	ANK1	7.93366e+06	7.97313e+06	8.48177e+06	8.44264e+06	8.39086e+06	8.48326e+06	8.22392e+06	8.19103e+06	8.01212e+06	8.02917e+06	8.31809e+06	8318500	8.36716e+06	8.56339e+06	7.93002e+06
1334	ACADS	753666	757310	741446	727059	767351	782538	782046	742318	768887	755340	748764	723080	751677	729148	707081
1335	CREB1	222794	207294	199676	215886	201233	198331	206363	227130	202913	210184	178490	199500	211855	191958	186649
1336	GLB1	1.07351e+06	1.14153e+06	1.02634e+06	1.06349e+06	1.10868e+06	1.07265e+06	1.09028e+06	1.11887e+06	1.12824e+06	1.12485e+06	1.07265e+06	1057700	1.09069e+06	1.08083e+06	1.09515e+06
1337	PPP3CB	435010	425730	439673	457832	456091	410906	433567	435425	442839	424205	446744	428300	447408	444945	392591
1338	NCK1	1.75958e+06	1.78876e+06	1.72486e+06	1.77396e+06	1.68084e+06	1.66617e+06	1.79475e+06	1.65946e+06	1.73337e+06	1.79936e+06	1.62524e+06	1703500	1.70916e+06	1.68775e+06	1.42289e+06
1339	GCFC2	461714	449799	463658	427583	416457	431778	427068	458838	428006	443182	433954	437730	425622	418986	432084
1340	HIST1H1B	750778	776142	755997	806849	786360	744721	783342	727294	726147	680110	700412	734610	723773	780682	752491
1341	HIST1H1D	1.2248e+06	1.22087e+06	1.27648e+06	1.30006e+06	1.19999e+06	1.25509e+06	1.23444e+06	1.21566e+06	1.19553e+06	1.20659e+06	1.1619e+06	1169400	1.18104e+06	1.24391e+06	1.12006e+06
1343	EPCAM	223540	225654	220474	215905	220252	215350	204692	241170	251343	220329	255183	222390	230051	221917	218434
1344	POR	5.12508e+06	5.3325e+06	4.9909e+06	5.00855e+06	4.92568e+06	4.89757e+06	4.93552e+06	5.14166e+06	5.12394e+06	4.93637e+06	4.90234e+06	5151300	5.05713e+06	4.84445e+06	4.97774e+06
1346	FER	352904	370659	388816	387424	391861	388992	382251	374318	360916	376304	384686	360860	392371	388063	348169
1347	ATP2A2	4.77755e+06	4.91067e+06	5.05045e+06	5.14492e+06	5.16946e+06	5.19e+06	5.04897e+06	4.99934e+06	4.91551e+06	4.80457e+06	5.00446e+06	5040400	5.04601e+06	5.24432e+06	4.84428e+06
1348	PLCG2	377007	420220	404925	387350	433244	417756	400565	428277	401987	380725	387142	398660	404069	399825	441540
1351	STMN1	1.91819e+07	2.03548e+07	1.69617e+07	1.85294e+07	1.89995e+07	1.76768e+07	1.99987e+07	1.86213e+07	2.14484e+07	1.87537e+07	1.92478e+07	19110000	2.05835e+07	1.7248e+07	3.31551e+07
1352	YBX3	3.34107e+06	3.08209e+06	3.38679e+06	3.1951e+06	3.00475e+06	3.02028e+06	2.94467e+06	2.7531e+06	2.93377e+06	2.96622e+06	2.88008e+06	3162800	3.10308e+06	3.14979e+06	2.94713e+06
1354	ZFX	90807.2	103520	92644.3	96142.1	99468.3	93952.1	100566	98558.5	97616.7	94530.6	101286	99838	96774.7	91146.4	102172
1357	ZNF24	176656	193170	160675	181429	178557	169392	182819	192529	172939	176974	179101	184410	159803	169851	186659
1358	ZKSCAN1	413638	422673	390255	414586	415294	415921	576396	383780	435531	432244	445743	393920	423192	405570	394484
1360	NAGA	929384	909938	930358	864612	853850	914335	919831	900311	997087	968287	895455	951640	934721	896609	792354
1362	HMGA1	9.01742e+06	8.93795e+06	8.95646e+06	8.74383e+06	8.43491e+06	8.3305e+06	8.56268e+06	8.37643e+06	8.72912e+06	8.35157e+06	8.1511e+06	8673600	8.57536e+06	8.36838e+06	7.7696e+06
1363	ZNF8	113392	161318	112932	110066	129896	113829	119744	103323	119169	119961	125130	142340	106210	110040	119301
1364	GOT1	3.37849e+07	3.38561e+07	3.1993e+07	3.12603e+07	3.05333e+07	3.05273e+07	3.23027e+07	3.1789e+07	3.37324e+07	3.16256e+07	3.13564e+07	31724000	3.16689e+07	2.94639e+07	2.81059e+07
1365	PRKCA	988783	1.01048e+06	1.00694e+06	1.09121e+06	1.06699e+06	1.09035e+06	1.08145e+06	1.0098e+06	1.00266e+06	914787	1.00364e+06	1042300	1.08484e+06	1.05938e+06	1.03105e+06
1367	UBTF	2.71278e+06	2.78159e+06	2789800	2.46256e+06	2.72344e+06	2.90688e+06	2.81384e+06	2.81601e+06	2.74935e+06	2.62422e+06	2.75498e+06	2780200	2.82317e+06	2.99806e+06	2.89342e+06
1368	HOXB9	193744	201973	194795	201416	182130	197806	195460	202516	187823	190926	200491	192320	214352	201012	219196
1369	HOXB4	74171.6	82992	71544.8	73791.5	82691.1	70348.4	77180.9	81508.8	91535.7	72730.2	70109.7	76428	69218.1	77665.9	75855.1
1370	JUND	409451	455639	415907	400560	403535	390495	440940	437778	447000	457925	460487	408610	416782	393785	403889
1371	TAL1	634964	594737	591743	586679	578311	618991	581327	607866	640397	655211	622327	589360	581132	596100	529210
1372	ATF7	587407	545421	561256	530594	498041	508020	547920	490587	561505	568960	577066	527650	551989	487232	535507
1373	PRKACA	3.26875e+06	3.10653e+06	3.35583e+06	3.37754e+06	3.31328e+06	3.38858e+06	3.28963e+06	3.25242e+06	3.18304e+06	3.23346e+06	3.22482e+06	3444000	3.42691e+06	3.38626e+06	2.99776e+06
1374	CAPN2	3.51484e+06	3.56403e+06	3.4987e+06	3.60039e+06	3.49788e+06	3.37687e+06	3.41068e+06	3.55687e+06	3.30402e+06	3.23044e+06	3.32646e+06	3672700	3.52252e+06	3.82556e+06	3.66794e+06
1377	PTPN2	1.14276e+06	1.14672e+06	1.19361e+06	1.23832e+06	1.22079e+06	1.22448e+06	1.25332e+06	1.16822e+06	1.1349e+06	1.11525e+06	1.15903e+06	1219300	1.24211e+06	1.20494e+06	1.09258e+06
1378	CTPS1	4.60871e+06	4.73254e+06	4.51711e+06	5.03349e+06	5.13354e+06	4.88171e+06	4.87616e+06	4.94269e+06	4.56979e+06	4.36206e+06	4.6574e+06	4897400	4.84512e+06	4.89759e+06	5.2496e+06
1379	DDX5	1.21674e+07	1.29371e+07	1.30061e+07	1.33464e+07	1.39556e+07	1.34535e+07	1.31718e+07	1.34964e+07	1.29736e+07	1.22515e+07	1.32692e+07	12941000	1.33685e+07	1.37728e+07	1.46487e+07
1380	PFKL	3.04456e+06	3.15493e+06	3.22461e+06	3.40136e+06	3.38625e+06	3.39375e+06	3.39791e+06	3.30459e+06	3.24443e+06	3.10406e+06	3.32474e+06	3278500	3.33178e+06	3.47532e+06	3.34638e+06
1381	GM2A	739743	704767	600813	731138	877841	932422	998900	1.01649e+06	1.0111e+06	1.0083e+06	973174	841490	776098	702657	735235
1383	PSMC3	9.54932e+06	9.79529e+06	9.85176e+06	1.0024e+07	1.01519e+07	1.0118e+07	9.72979e+06	9.7253e+06	9.7338e+06	9.57568e+06	1.0124e+07	9897600	1.01761e+07	1.03226e+07	1.02056e+07
1384	TCP1	3.11568e+07	3.06105e+07	3.19711e+07	3.16367e+07	3.13368e+07	3.07882e+07	3.00722e+07	3.00769e+07	3.05551e+07	2.84736e+07	3.09105e+07	32057000	3.17967e+07	3.10559e+07	3.29699e+07
1385	PTPN1	4.21593e+06	4.16512e+06	4.32816e+06	4.53122e+06	4.40995e+06	4.37134e+06	4.20372e+06	4.36397e+06	4.12209e+06	4.19242e+06	4.04672e+06	4363600	4.25163e+06	4.44707e+06	3.78411e+06
1387	ERCC2	1.75224e+06	1.74753e+06	1.79288e+06	1.88632e+06	1.83227e+06	1.86927e+06	1.83175e+06	1.74513e+06	1.68893e+06	1.60364e+06	1.71735e+06	1798500	1.86009e+06	1.88128e+06	1.8278e+06
1388	RPL35A	3.13878e+07	3.03152e+07	3.3744e+07	3.62756e+07	3.49042e+07	3.55038e+07	3.52893e+07	3.08543e+07	3.38261e+07	3.22835e+07	3.33598e+07	33389000	3.56925e+07	3.7356e+07	3.47542e+07
1389	ITGB5	191578	176527	171539	166976	164747	183488	168750	160652	172964	186369	180897	173790	162769	162917	151910
1390	ARF4	3.09642e+06	2.99086e+06	3.43277e+06	3.32025e+06	3.23435e+06	3.42952e+06	3.34738e+06	3.01075e+06	3.3035e+06	3.04453e+06	3.13991e+06	3243300	3.30788e+06	3.38116e+06	2.42842e+06
1391	RPL7	7.01174e+06	7.12428e+06	7.44624e+06	7.6148e+06	7.66207e+06	7.65814e+06	7.31603e+06	7.35951e+06	7.00128e+06	6.89526e+06	7.23648e+06	7337900	7.28056e+06	7.86517e+06	8.08756e+06
1392	VCL	1.09433e+08	1.09728e+08	1.05356e+08	9.81816e+07	9.76439e+07	9.7483e+07	1.00641e+08	1.0208e+08	1.10422e+08	1.04883e+08	1.0656e+08	99964000	1.01e+08	9.70566e+07	9.64772e+07
1393	PTPRA	220784	227060	209501	206635	219505	231050	221587	223077	200486	218650	222590	213170	200342	211923	200098
1394	NAT1	338860	376933	359040	361856	360422	367106	376588	350496	335359	330707	380130	366840	408362	340167	369686
1395	SON	1.14557e+06	1.1938e+06	1.21701e+06	1.1802e+06	1.23336e+06	1.24569e+06	1.19922e+06	1.20228e+06	1.18129e+06	1.19168e+06	1.24568e+06	1232000	1.20816e+06	1.25185e+06	1.18231e+06
1396	NELFE	2.58462e+06	2.66196e+06	2.583e+06	2.65316e+06	2.70454e+06	2.63842e+06	2.64075e+06	2.56642e+06	2.68141e+06	2.54998e+06	2.62623e+06	2658400	2.67604e+06	2.74878e+06	2.82849e+06
1397	RPL17	1.32685e+07	1.42457e+07	1.41625e+07	1.44264e+07	1.6003e+07	1.46833e+07	1.53967e+07	1.45193e+07	1.53662e+07	1.33933e+07	1.50552e+07	13907000	1.52896e+07	1.45138e+07	1.44573e+07
1398	PGAM1	2.04539e+07	2.14861e+07	1.9383e+07	1.83598e+07	1.80797e+07	1.89942e+07	1.96455e+07	1.98795e+07	2.06073e+07	1.98402e+07	1.94847e+07	18938000	1.94868e+07	1.90836e+07	2.01291e+07
1399	RCC1	4.04794e+06	3.91491e+06	4.43316e+06	4.46874e+06	4.17525e+06	4.55065e+06	4.12671e+06	4.49324e+06	4.13866e+06	4.13611e+06	4.39757e+06	4367200	4.23602e+06	4.69782e+06	4.97085e+06
1400	ATF1	349871	304699	346301	331190	288555	306232	296834	318862	325791	337110	271443	326520	279126	294764	240578
1402	LIG1	5.39031e+06	5.34392e+06	5.5878e+06	5.61826e+06	5.51409e+06	5.5702e+06	5.46493e+06	5.36133e+06	5.47403e+06	5.34448e+06	5.47906e+06	5530700	5.59511e+06	5.63761e+06	5.52764e+06
1403	XRCC1	2.55334e+06	2.40684e+06	2.56816e+06	2.55517e+06	2.422e+06	2.49709e+06	2.40671e+06	2.45389e+06	2.37254e+06	2.46553e+06	2.4166e+06	2542500	2.47827e+06	2.66085e+06	2.43315e+06
1405	PLCG1	1.69316e+06	1.75385e+06	1.78905e+06	1.81531e+06	1.83208e+06	1.81654e+06	1.78545e+06	1.84819e+06	1.75751e+06	1.75556e+06	1.82289e+06	1767100	1.7838e+06	1.89261e+06	1.78921e+06
1407	NCL	4.16093e+07	3.98416e+07	4.18757e+07	4.29418e+07	3.97089e+07	4.19692e+07	4.05242e+07	3.97461e+07	3.90711e+07	3.89755e+07	3.78065e+07	41241000	4.06167e+07	4.22702e+07	3.85409e+07
1408	HK1	7.58203e+06	7.8134e+06	7.79108e+06	8.27864e+06	8.36326e+06	8.08001e+06	8.11742e+06	7.83517e+06	7.87676e+06	7.46915e+06	7.80709e+06	7970100	8.22773e+06	8.16748e+06	8.56882e+06
1409	POLR2C	403963	392180	428537	440255	436846	442666	423678	416501	423048	425154	470969	428510	433924	433353	360239
1410	POLR2E	1.36788e+06	1.45826e+06	1.40715e+06	1.40176e+06	1.4519e+06	1.40868e+06	1.44012e+06	1.41152e+06	1.373e+06	1.39125e+06	1.40217e+06	1414700	1.43588e+06	1.45433e+06	1.41136e+06
1412	NDUFV2	645566	578802	474094	618680	774469	855710	1.01214e+06	977504	1.08582e+06	1.07156e+06	1.01764e+06	745010	694952	560158	381848
1413	ELK1	428633	397152	427517	429604	430475	422098	433530	393702	431165	398617	419588	415510	439300	412663	432516
1414	GGT1;GGT3P;GGT2	256224	254827	234634	225314	234449	208094	226133	220225	234403	237148	211889	219240	229641	224387	166697
1415	ERCC3	699478	729694	739151	786500	803374	759370	780524	730222	738771	690839	772989	728070	783620	806641	955891
1416	TRIM21	445913	428995	451356	462587	463842	474942	435098	444376	431653	441221	460927	475680	441954	456366	425066
1417	EIF2AK2	670813	677925	708518	714646	737727	733529	757280	684766	715552	689943	713325	706760	734779	749578	785521
1418	TFE3	355515	348959	340600	332191	338237	363879	386703	442867	433733	437040	430228	326830	345354	312384	370025
1420	SRM	5.09175e+06	5.35637e+06	5.43099e+06	5.56569e+06	5.70863e+06	5.56107e+06	5.60364e+06	5.51439e+06	5.29205e+06	5.12238e+06	5.42336e+06	5519000	5.59706e+06	5.77393e+06	5.63609e+06
1421	CSNK2A2	2.83854e+06	3.02246e+06	3.03357e+06	3.11964e+06	3.26119e+06	3.1487e+06	2.97839e+06	3.20153e+06	3.02495e+06	2.91325e+06	2.92906e+06	3145900	3.04776e+06	3.2597e+06	3.17732e+06
1423	NFKB1	1.45802e+06	1.82074e+06	1.31918e+06	1.33511e+06	1.35265e+06	1.33069e+06	1.38283e+06	1.25187e+06	1.38392e+06	1.31493e+06	1.3483e+06	1311100	1.30533e+06	1.38759e+06	1.32483e+06
1424	ATP2B1	287801	310964	308948	299662	299397	294984	310574	300052	289113	290668	312587	292570	319489	290866	288941
1425	EIF2S2	1.08381e+07	1.10992e+07	1.13925e+07	1.13366e+07	1.13155e+07	1.12796e+07	1.13761e+07	1.0994e+07	1.1531e+07	1.10347e+07	1.1432e+07	11227000	1.16728e+07	1.13423e+07	1.196e+07
1426	ANXA7	5.61053e+06	5.69886e+06	5.53881e+06	5.93141e+06	6.04428e+06	5.87646e+06	5.60965e+06	5.79902e+06	5.4924e+06	5.43675e+06	5.68515e+06	5919800	5.74566e+06	5.90978e+06	5.91567e+06
1428	CD33	150266	146090	147854	134855	136541	136775	128140	137508	134115	159197	147681	141550	128904	132108	113199
1430	CCNA2	1.71711e+06	1.66667e+06	1.79215e+06	1.78768e+06	1.73188e+06	1.74334e+06	1.68327e+06	1.70434e+06	1.72232e+06	1.74681e+06	1.95971e+06	1803800	1.81843e+06	1.8806e+06	2.32109e+06
1431	BTF3	6.44146e+07	6.47412e+07	6.25763e+07	5.67518e+07	5.80088e+07	5.785e+07	5.69239e+07	6.26177e+07	6.74828e+07	6.63678e+07	6.81148e+07	57600000	5.79327e+07	5.732e+07	5.50798e+07
1434	RAB4A	309678	314597	332623	312696	336300	304001	320792	304668	298758	305224	348111	314180	312933	304837	331911
1435	RAB5A	1.58594e+06	1.4541e+06	1.70992e+06	1.6502e+06	1.55484e+06	1.69789e+06	1.59433e+06	1.61534e+06	1.61804e+06	1.62022e+06	1.63806e+06	1679600	1.6556e+06	1.80095e+06	1.64381e+06
1436	RAB6A	5.71654e+06	5.65517e+06	5.9249e+06	5.28073e+06	5.19403e+06	5.35281e+06	5.4221e+06	5.23449e+06	5.41033e+06	5.43081e+06	5.24378e+06	5310200	5.54594e+06	5.46368e+06	5.12149e+06
1437	MSH3	1.85405e+06	1.86405e+06	1.96908e+06	1.99904e+06	1.99967e+06	2.0626e+06	1.95356e+06	1.94997e+06	1.92922e+06	1.92594e+06	1.92795e+06	1996000	2.00361e+06	2.0406e+06	2.03545e+06
1438	PSMB1	6.31523e+06	6.63734e+06	6.30799e+06	5.79792e+06	6.19231e+06	6.08905e+06	5.94437e+06	6.52569e+06	6.46317e+06	6.35994e+06	6.26322e+06	6166500	5.96294e+06	6.0521e+06	6.49592e+06
1439	M6PR	2.08486e+06	2.44684e+06	1.86973e+06	1.98366e+06	2.13418e+06	1.93205e+06	1.99695e+06	2.17361e+06	2.08076e+06	1.94502e+06	2.01982e+06	1913400	1.95483e+06	1.90009e+06	2.1898e+06
1441	LMNB1	5.32821e+06	5.35184e+06	5.14898e+06	5.01689e+06	5.06293e+06	4.94606e+06	5.17275e+06	5.12439e+06	5.22026e+06	5.20423e+06	5.11942e+06	5054000	5.0746e+06	5.01214e+06	5.00769e+06
1442	CAST	3.188e+06	3.3358e+06	3.08429e+06	2.96028e+06	2.81041e+06	2.76814e+06	2.89283e+06	2.85962e+06	2.94622e+06	2.89793e+06	2.77856e+06	2885200	2.87322e+06	2.82073e+06	6.29989e+06
1443	IMPDH1	1.48317e+06	1.54307e+06	1.50057e+06	1.51792e+06	1.47515e+06	1.51664e+06	1.47008e+06	1.54156e+06	1.43092e+06	1.48009e+06	1.42e+06	1497100	1.46232e+06	1.46328e+06	1.41332e+06
1445	AGA	879010	841289	770084	795233	897389	985986	1.19641e+06	1.33225e+06	1.47099e+06	1.43536e+06	1.50161e+06	909010	865478	784432	929786
1446	RASA1	990419	1.0234e+06	1.07642e+06	1.06877e+06	1.05471e+06	1.09652e+06	1.06389e+06	1.05456e+06	1.02585e+06	1.01028e+06	1.05861e+06	1046700	1.08259e+06	1.09012e+06	1.04597e+06
1448	CDK11B	3.51255e+06	3.52449e+06	3.81595e+06	3.64044e+06	3.6892e+06	3.80971e+06	3.75865e+06	3.6864e+06	3.59786e+06	3.5983e+06	3.66215e+06	3666100	3.7677e+06	3.77775e+06	3.51833e+06
1449	GSTM3	63865.9	73343	72809.6	70430.1	73409.7	76057.8	68203.4	72174.5	76996.6	75591.3	78047.7	74913	67343.9	69877	65588.9
1450	ATP6V1B2	4.72592e+06	4.64979e+06	4.59971e+06	4.65656e+06	4.65959e+06	4.39218e+06	4.54248e+06	4.4444e+06	4.52394e+06	4.42045e+06	4.54599e+06	4739100	4.69721e+06	4.68649e+06	4.55195e+06
1451	ATP6V1C1	4.00979e+06	4.16097e+06	4.05071e+06	4.19777e+06	4.25588e+06	4.18134e+06	4.19358e+06	3.96119e+06	3.90775e+06	3.79442e+06	4.056e+06	4034300	4.16119e+06	4.16141e+06	4.15661e+06
1452	CSRP1	689357	741355	704402	745377	766651	756282	711993	842221	814491	846439	841802	692330	599172	664392	1.44707e+06
1453	FLNA	5.44711e+07	5.37958e+07	5.37053e+07	5.55188e+07	5.47591e+07	5.37945e+07	5.33382e+07	5.17516e+07	5.11239e+07	5.02833e+07	5.15497e+07	54158000	5.43101e+07	5.5498e+07	5.64113e+07
1454	NF1	1.36704e+06	1.3907e+06	1.5146e+06	1.56584e+06	1.51977e+06	1.55877e+06	1.47064e+06	1.48927e+06	1.39252e+06	1.44192e+06	1.48292e+06	1499400	1.46827e+06	1.57942e+06	1.58475e+06
1455	ACO1	6.46144e+06	6.21938e+06	6.77048e+06	6.87985e+06	6.50698e+06	6.66257e+06	6.48364e+06	6.26407e+06	6.48025e+06	6.46286e+06	6.39368e+06	6686600	6.75761e+06	6.84833e+06	6.49509e+06
1456	TNFAIP3	234948	220087	257663	243197	233778	248824	237450	247474	250585	264622	252141	256930	243125	239696	239312
1457	TAF1;TAF1L	281074	286217	281484	269052	271881	284705	282906	273124	263517	280888	300651	278470	279214	275195	256445
1459	MDK	203829	222031	237029	215942	219552	208352	210787	198296	207883	228817	221418	195380	202293	195437	203113
1460	VDAC1	7.42258e+06	7.55838e+06	7.2276e+06	7.32158e+06	7.41253e+06	7.36396e+06	7.75349e+06	7.63711e+06	7.58292e+06	7.39053e+06	7.33726e+06	7582200	7.84225e+06	7.29058e+06	7.45288e+06
1461	RYR1	117797	117587	113570	115971	105092	114585	125792	128660	113877	127854	114335	129010	113645	115769	107509
1462	SDHB	1.66969e+06	1.60704e+06	1.68087e+06	1.64705e+06	1.63745e+06	1.647e+06	1.59649e+06	1.63478e+06	1.60802e+06	1.59082e+06	1.58798e+06	1725400	1.70496e+06	1.68288e+06	1.67314e+06
1464	TGM2	1.05949e+07	1.06086e+07	1.12677e+07	1.09566e+07	1.10509e+07	1.11579e+07	1.09404e+07	1.10766e+07	1.14023e+07	1.09054e+07	1.09921e+07	11258000	1.15274e+07	1.1408e+07	1.0542e+07
1465	MUT	2.42879e+06	2.34353e+06	2.28414e+06	2.32211e+06	2.20044e+06	2.22513e+06	2.18422e+06	2.24125e+06	2.28444e+06	2.24333e+06	2.13795e+06	2324400	2.28831e+06	2.27322e+06	2.18105e+06
1466	OSBP	8.54377e+06	8.56744e+06	8.30229e+06	7.99256e+06	7.98204e+06	7.89157e+06	8.0992e+06	8.25163e+06	8.08121e+06	8.27306e+06	7.97909e+06	8279000	8.27964e+06	8.15978e+06	7.01731e+06
1467	PCMT1	1.38606e+07	1.3106e+07	1.20782e+07	1.42113e+07	1.7644e+07	2.17922e+07	2.3374e+07	2.34329e+07	2.36124e+07	2.43049e+07	2.36993e+07	18581000	1.71423e+07	1.48311e+07	1.4837e+07
1469	FBL	1.97126e+06	1.97151e+06	2.08691e+06	2.11594e+06	2.08191e+06	2.09044e+06	2.04053e+06	2.11147e+06	1.95631e+06	2.03928e+06	2.05048e+06	2037900	2.05191e+06	2.2339e+06	1.9379e+06
1470	GART	3.13228e+07	3.05454e+07	3.63638e+07	3.23552e+07	3.38493e+07	3.44648e+07	3.2252e+07	3.15064e+07	3.19409e+07	3.05422e+07	3.20845e+07	32350000	3.32797e+07	3.42298e+07	3.33249e+07
1471	PAICS	3.10641e+07	3.27796e+07	3.01444e+07	2.88445e+07	3.12697e+07	2.93067e+07	3.16763e+07	3.03441e+07	3.41434e+07	3.13211e+07	3.33586e+07	30152000	3.32661e+07	2.98526e+07	3.91099e+07
1472	SCP2	5.02532e+06	4.88151e+06	5.10618e+06	4.97592e+06	4.8753e+06	5.10629e+06	5.50832e+06	5.35775e+06	5.88641e+06	5.79585e+06	5.77823e+06	5381300	5.40964e+06	5.01101e+06	5.78571e+06
1474	UBA1	3.31423e+07	3.3241e+07	3.31239e+07	3.31737e+07	3.34579e+07	3.3707e+07	3.34241e+07	3.29526e+07	3.24725e+07	3.27423e+07	3.27906e+07	33725000	3.3428e+07	3.41618e+07	3.37705e+07
1476	FDXR	5.45204e+06	5.421e+06	5.82665e+06	5.85483e+06	5.97708e+06	5.99695e+06	5.67925e+06	5.71143e+06	5.5832e+06	5.49337e+06	5.76443e+06	5802800	5.88771e+06	6.09153e+06	6.26172e+06
1477	HNRNPA2B1	1.22853e+07	1.27956e+07	1.21665e+07	1.28301e+07	1.24962e+07	1.26302e+07	1.20693e+07	1.32636e+07	1.17586e+07	1.21775e+07	1.17479e+07	12251000	1.21499e+07	1.28867e+07	1.41558e+07
1478	RFX1	450967	501549	457284	504841	523931	467631	460061	441729	480737	462784	487033	469950	491176	481193	494214
1479	CBL	2.41362e+06	2.31975e+06	2.37329e+06	2.17397e+06	2.13966e+06	2.24338e+06	2.23757e+06	2.2589e+06	2.33003e+06	2.44207e+06	2.34574e+06	2369000	2.40149e+06	2.27571e+06	2.16448e+06
1482	UQCRC2	972681	1.0117e+06	1.04555e+06	1.03985e+06	1.07068e+06	1.02646e+06	1.00801e+06	970523	997447	954586	965637	1013200	1.02454e+06	1.03385e+06	1.01749e+06
1483	FECH	2.19521e+06	2.3507e+06	2.27668e+06	2.33389e+06	2.44885e+06	2.3955e+06	2.32651e+06	2.4186e+06	2.21574e+06	2.14876e+06	2.2413e+06	2540400	2.29114e+06	2.38324e+06	2.25483e+06
1486	TCEA1	1.90255e+07	1.73602e+07	1.83476e+07	1.75792e+07	1.602e+07	1.758e+07	1.65003e+07	1.77709e+07	1.74467e+07	1.82136e+07	1.68693e+07	18529000	1.63921e+07	1.76843e+07	1.75927e+07
1487	PTGS1	24148.3	28103.7	25403	22518.5	23177.4	24738.6	23588.2	43274	30184	28900	28699.4	23305	19923.9	22598.5	34798.4
1488	SFPQ	1.26006e+07	1.32362e+07	1.31281e+07	1.31406e+07	1.31134e+07	1.28736e+07	1.28394e+07	1.28711e+07	1.22235e+07	1.21431e+07	1.2254e+07	12285000	1.2105e+07	1.27847e+07	1.1997e+07
1489	TUBG1;TUBG2	1.0242e+06	1.13549e+06	1.13606e+06	1.11985e+06	1.13675e+06	1.15894e+06	1.16109e+06	1.0866e+06	1.11467e+06	1.05801e+06	1.23383e+06	1107300	1.20211e+06	1.18182e+06	1.55244e+06
1490	PPIB	2.13396e+07	2.07482e+07	2.01761e+07	1.95881e+07	1.89928e+07	2.00498e+07	2.00982e+07	2.07605e+07	2.05225e+07	2.03573e+07	2.01994e+07	20385000	2.03005e+07	2.04139e+07	2.62876e+07
1491	HRC	1.05801e+06	1.04916e+06	1.1387e+06	1.02483e+06	1.01756e+06	1.07486e+06	1.10437e+06	1.07744e+06	1.25647e+06	1.22838e+06	1.25277e+06	1144300	1.04942e+06	981489	910050
1492	ME2	2.64768e+06	2.77706e+06	2.64529e+06	2.53802e+06	2.51625e+06	2.51553e+06	2.59849e+06	2.54685e+06	2.68167e+06	2.62871e+06	2.53864e+06	2475800	2.6333e+06	2.46392e+06	2.38839e+06
1493	WARS	2.84275e+07	2.94963e+07	2.63345e+07	2.69441e+07	2.73394e+07	2.65308e+07	2.78971e+07	2.80911e+07	2.83051e+07	2.69002e+07	2.68621e+07	27883000	2.73809e+07	2.73688e+07	3.22846e+07
1494	RPS3	3.91881e+07	4.11248e+07	3.97385e+07	4.01533e+07	3.81086e+07	3.86484e+07	4.0002e+07	3.76645e+07	3.84328e+07	3.76763e+07	3.7357e+07	38507000	3.94996e+07	3.93955e+07	3.8333e+07
1496	RPS6KB1	231410	244533	243020	257649	261323	269447	254252	246655	241467	237398	268425	246430	249164	249485	237625
1497	JAK1	57040.3	54722.3	63543.4	53755.6	63919.4	62284.4	54590.1	56230.7	58499.4	56677.1	69071.3	58243	68217.1	62148.1	58038.2
1498	SP100	3.19029e+06	3.12691e+06	3.03675e+06	2.927e+06	3.18964e+06	3.26624e+06	3.27713e+06	3.27927e+06	3.66849e+06	3.57442e+06	3.51202e+06	3277900	3.22016e+06	2.97653e+06	2.95866e+06
1499	NFYA	1.00009e+06	986134	949754	1.10483e+06	913127	932422	915379	949105	939835	917977	886586	919850	904729	917333	1.05646e+06
1500	AHCY	2.52794e+07	2.52657e+07	2.4455e+07	2.3439e+07	2.32039e+07	2.3105e+07	2.37807e+07	2.41106e+07	2.51651e+07	2.38586e+07	2.35332e+07	23640000	2.41378e+07	2.31435e+07	2.34908e+07
1501	CFL1	5.31389e+07	4.85066e+07	5.18941e+07	5.1248e+07	4.44266e+07	5.04895e+07	4.45448e+07	5.08476e+07	4.77475e+07	5.1838e+07	4.63896e+07	53132000	4.55662e+07	5.20092e+07	4.62542e+07
1502	EIF4B	3.05503e+07	3.15908e+07	3.22206e+07	3.02999e+07	2.93868e+07	2.87683e+07	2.84718e+07	2.73814e+07	2.71634e+07	2.6873e+07	2.63148e+07	28477000	2.85546e+07	2.92419e+07	3.48118e+07
1503	ATP2B4	644399	632901	673378	653138	607746	646095	603172	629028	622237	614004	638696	646270	628383	664720	585239
1504	ITPKA	216789	224475	238030	246460	245641	222033	223870	219816	229022	223749	241403	236470	245661	236172	285638
1505	DGKA	28024.4	20038.7	18739.2	24896.3	26209.8	25052.1	20489.8	26806	23951.5	16609.9	25583	18154	22551.4	17467.8	30370.7
1507	CPT2	5.68815e+06	5.66489e+06	5.71892e+06	5.48412e+06	5.49528e+06	5.6764e+06	5.37373e+06	5.65683e+06	5.49895e+06	5.69023e+06	5.75893e+06	5878500	5.73053e+06	5.7626e+06	5.73199e+06
1508	DTYMK	3.601e+06	3.47553e+06	3.73127e+06	3.43028e+06	3.23993e+06	3.52622e+06	3.4629e+06	3.41264e+06	3.86498e+06	4.5146e+06	3.98051e+06	3782000	3.76556e+06	3.7331e+06	3.6275e+06
1509	RRM1	1.2153e+07	1.22125e+07	1.26801e+07	1.28848e+07	1.26748e+07	1.29575e+07	1.28206e+07	1.24819e+07	1.27504e+07	1.21942e+07	1.36173e+07	12842000	1.32182e+07	1.31439e+07	1.57168e+07
1511	NR2F2;NR2F1	128702	147514	150331	154489	172961	153157	155846	185266	155845	146747	168705	156910	152876	161908	160348
1512	EEF1B2	1.3372e+07	1.35136e+07	1.31481e+07	1.38081e+07	1.44093e+07	1.53711e+07	1.56127e+07	1.73477e+07	1.70524e+07	1.69749e+07	1.74043e+07	14260000	1.39558e+07	1.49626e+07	1.55223e+07
1513	ATP5F1	667985	627731	619307	684815	663516	631824	641029	657658	607224	643825	576529	635850	631378	682397	652854
1514	ACP1	5.65252e+06	5.72641e+06	5.14169e+06	5.5834e+06	6.06205e+06	6.07559e+06	6.38888e+06	6.55024e+06	6.53381e+06	6.46817e+06	6.77898e+06	6118800	5.91006e+06	5.63841e+06	7.29853e+06
1516	ACAT1	1.97138e+07	2.02237e+07	1.84861e+07	1.92266e+07	1.85949e+07	1.91232e+07	1.85805e+07	1.89333e+07	1.87836e+07	1.84513e+07	1.79565e+07	19207000	1.87551e+07	1.85193e+07	2.0196e+07
1518	CCNE1	27502.1	25177	22464.5	25415.4	21644.3	25428.2	19692.5	24501.9	24917.2	23459.3	23842.2	24751	21484	31926.2	25879.1
1519	POLR2A	3.90473e+06	3.9718e+06	4.11135e+06	4.22605e+06	4.19094e+06	4.23969e+06	4.12633e+06	4.06872e+06	4.01524e+06	3.87169e+06	3.95094e+06	4060600	4.0846e+06	4.28107e+06	4.13809e+06
1520	CDK2	3.05478e+06	3.00425e+06	3.10924e+06	3.45513e+06	3.36791e+06	3.40066e+06	3.40411e+06	3.18376e+06	3.13539e+06	2.99364e+06	3.03791e+06	3363300	3.26329e+06	3.37606e+06	2.71211e+06
1521	APC	853450	837459	895564	785203	801730	788871	817161	772265	833755	861453	881309	802830	877576	805304	830046
1522	ADRBK1	1.64057e+06	1.66252e+06	1.61194e+06	1.67941e+06	1.7264e+06	1.7214e+06	1.69219e+06	1.5835e+06	1.58979e+06	1.58425e+06	1.68228e+06	1643000	1.66721e+06	1.69126e+06	1.94171e+06
1523	MCM3	1.78546e+07	1.8231e+07	1.81938e+07	1.90773e+07	1.91053e+07	1.87287e+07	1.87937e+07	1.83438e+07	1.84368e+07	1.71688e+07	1.872e+07	18765000	1.93044e+07	1.92661e+07	2.11118e+07
1525	MPST	2.83408e+06	2.84301e+06	2.6839e+06	2.84412e+06	2.90569e+06	2.87692e+06	2.81309e+06	2.81819e+06	2.99926e+06	2.91232e+06	3.04964e+06	2973100	2.95478e+06	2.99296e+06	3.05219e+06
1526	RPS12	5.22268e+06	4.67366e+06	4.73775e+06	5.27906e+06	5.89304e+06	6.90872e+06	8.2736e+06	9.26255e+06	1.02684e+07	9.04693e+06	1.06995e+07	5918400	5.92381e+06	5.16761e+06	6.29063e+06
1527	BRD2	570836	546997	551886	532068	498258	551691	560665	596474	593894	547012	537083	542910	525100	541519	483636
1529	YY1	1.86031e+06	1.98453e+06	1.8721e+06	1.96558e+06	1.99371e+06	1.95538e+06	1.92614e+06	1.94818e+06	1.89672e+06	1.83147e+06	1.84024e+06	1859700	1.89346e+06	1.95731e+06	2.03452e+06
1530	DNAJB1	9.26002e+06	9.55282e+06	9.61319e+06	9.61421e+06	9.71713e+06	9.34819e+06	9.79271e+06	8.92396e+06	9.5924e+06	9.48987e+06	1.01085e+07	9620600	1.00512e+07	1.00149e+07	9.4024e+06
1531	DNAJB2	302205	326400	298740	279490	331848	329501	322454	314987	350385	330999	330263	306270	323782	298605	320716
1532	ATP5A1	4.94987e+06	4.73735e+06	4.95484e+06	5.23873e+06	5.01085e+06	4.97169e+06	4.9451e+06	4.80204e+06	4.69449e+06	4.7955e+06	4.66058e+06	5085200	4.86386e+06	5.2144e+06	4.77143e+06
1533	CTSS	589212	585916	518012	502459	528175	510777	435117	543115	485297	471688	460096	519860	450267	505668	457314
1534	PSMA1	2.05189e+07	2.03256e+07	1.95223e+07	1.91422e+07	1.86582e+07	1.89149e+07	1.92032e+07	1.94243e+07	2.02438e+07	1.98631e+07	1.94066e+07	19147000	1.9319e+07	1.88944e+07	1.93244e+07
1535	PSMA2	3.80931e+06	4.26891e+06	3.52538e+06	3.63006e+06	3.91256e+06	3.59564e+06	3.50667e+06	3.82041e+06	3.92483e+06	3.6765e+06	3.86653e+06	3657400	3.59365e+06	3.70092e+06	5.09628e+06
1536	PSMA3	1.70411e+07	1.87981e+07	1.5889e+07	1.60802e+07	1.75494e+07	1.62607e+07	1.67754e+07	1.86072e+07	1.85486e+07	1.69311e+07	1.6471e+07	16559000	1.63774e+07	1.62962e+07	1.80289e+07
1537	PSMA4	2.28245e+07	2.24786e+07	2.13881e+07	2.14552e+07	1.98445e+07	2.10897e+07	2.07537e+07	2.17131e+07	2.27725e+07	2.20392e+07	2.04962e+07	22025000	2.12674e+07	2.13045e+07	2.50528e+07
1540	MSN	2.1194e+08	2.19021e+08	1.99539e+08	1.94899e+08	1.93171e+08	1.90587e+08	2.02973e+08	1.96608e+08	2.1993e+08	2.08849e+08	2.00552e+08	198130000	2.02079e+08	1.89318e+08	1.99151e+08
1541	DDX6	5.78213e+06	5.92086e+06	6.05211e+06	6.32957e+06	6.34043e+06	6.32211e+06	6.11662e+06	6.18454e+06	6.049e+06	6.01648e+06	6.068e+06	6163700	6.23856e+06	6.43656e+06	6.26234e+06
1544	U2AF2	6.71728e+06	6.76038e+06	6.55895e+06	6.37267e+06	6.51936e+06	6.5512e+06	6.98225e+06	6.54615e+06	6.81776e+06	6.52677e+06	6.51462e+06	6611900	6.92542e+06	6.66579e+06	6.61713e+06
1545	RPL13	1.54117e+07	1.50515e+07	1.59701e+07	1.67903e+07	1.5813e+07	1.65622e+07	1.62664e+07	1.5532e+07	1.57399e+07	1.50032e+07	1.51651e+07	15992000	1.64301e+07	1.67041e+07	1.53443e+07
1546	CHML	1.07153e+06	1.06218e+06	1.04874e+06	1.03586e+06	1.03089e+06	976213	1.00181e+06	990393	992143	1.01844e+06	1.02267e+06	1022200	1.01732e+06	1.04589e+06	975514
1548	MGAT1	39431.2	45510.1	36011.4	40450.9	50804.2	49095.5	45580.7	52356.4	52550.7	37007.9	44455.8	42358	34529.6	44374.4	46411.6
1549	HMGB2	5.00884e+07	4.81839e+07	4.53387e+07	4.65146e+07	4.41383e+07	4.53968e+07	4.37239e+07	4.84679e+07	4.38382e+07	4.53181e+07	4.26404e+07	47132000	4.24012e+07	4.56559e+07	4.65474e+07
1550	PTBP1	1.60832e+07	1.49269e+07	1.54474e+07	1.55759e+07	1.51778e+07	1.52918e+07	1.48877e+07	1.50883e+07	1.55036e+07	1.52409e+07	1.4558e+07	15709000	1.5151e+07	1.57637e+07	1.56911e+07
1551	TARS	2.18799e+07	2.21286e+07	2.12169e+07	2.16554e+07	2.20337e+07	2.13248e+07	2.15905e+07	2.12029e+07	2.15216e+07	2.02833e+07	2.08627e+07	22200000	2.18245e+07	2.20501e+07	2.13402e+07
1552	VARS	1.74791e+07	1.79791e+07	1.83313e+07	1.91784e+07	1.96923e+07	1.87453e+07	1.87026e+07	1.85433e+07	1.80323e+07	1.76464e+07	1.86137e+07	18436000	1.87688e+07	1.93873e+07	2.01384e+07
1553	EEF1G	2.3786e+07	2.39448e+07	2.53237e+07	2.51855e+07	2.50736e+07	2.51277e+07	2.43414e+07	2.51143e+07	2.44921e+07	2.44749e+07	2.55794e+07	25205000	2.54628e+07	2.64646e+07	2.86883e+07
1554	FKBP2	4.50342e+06	4.72471e+06	4.25222e+06	4.32181e+06	4.50429e+06	4.40923e+06	4.38413e+06	4.43979e+06	4721200	4.49865e+06	4.27992e+06	4295400	4.277e+06	3.99168e+06	4.47642e+06
1555	STOM	569055	552450	538236	545927	525945	523932	570038	525993	547904	520924	558033	535300	555043	535989	604429
1556	AK4	878048	885086	854014	964110	907332	928919	880114	893854	817612	819767	801513	892210	824442	929151	902157
1557	YWHAQ	7.15615e+06	7.49818e+06	6.7194e+06	6.83554e+06	6.88234e+06	6.80989e+06	6.85584e+06	7.03984e+06	7.03107e+06	6.6984e+06	6.82137e+06	7237100	6.78317e+06	7.01535e+06	7.17598e+06
1558	MAPK3	1.07124e+06	1.01623e+06	1.12341e+06	1.16064e+06	1.079e+06	1.10685e+06	1.10315e+06	1.0965e+06	1.06083e+06	1.0895e+06	1.1201e+06	1109600	1.11469e+06	1.17049e+06	1.06768e+06
1559	MARK3	1.23599e+06	1.27541e+06	1.36453e+06	1.31073e+06	1.32835e+06	1.29418e+06	1.20937e+06	1.22555e+06	1.22364e+06	1.22036e+06	1.26046e+06	1298500	1.28787e+06	1346800	1.30507e+06
1561	ARNT	942537	926902	881013	825538	830408	843310	877014	871387	887655	893683	912387	871890	864385	846775	798816
1562	RPL10;RPL10L	8.1138e+06	7.9553e+06	9.07429e+06	8.72427e+06	8.56393e+06	8.55009e+06	8.51356e+06	8.01751e+06	8.82827e+06	8.3988e+06	9.03298e+06	8701600	9.12339e+06	9.08087e+06	1.05081e+07
1563	RPA1	4.89476e+06	4.90689e+06	4.93189e+06	4.98185e+06	4.88702e+06	4.91555e+06	4.89457e+06	4.88899e+06	4.81893e+06	4.78987e+06	4.95377e+06	4980100	5.00133e+06	5.11333e+06	5.13929e+06
1564	APEX1	4.88585e+06	4.77981e+06	5.00738e+06	5.13268e+06	4.88579e+06	4.8972e+06	4.86893e+06	4.48212e+06	4.97317e+06	5.04085e+06	4.83955e+06	5270600	5.26993e+06	5.23129e+06	5.02148e+06
1566	DCK	3.55467e+06	3.40609e+06	3.43669e+06	3.41795e+06	3.22943e+06	3.26293e+06	3.41172e+06	3.26726e+06	3.27076e+06	3.41989e+06	3.49614e+06	3501100	3.39344e+06	3.20655e+06	3.28865e+06
1567	CAD	1.78064e+07	1.76857e+07	1.90324e+07	1.88771e+07	1.87253e+07	1.85922e+07	1.89017e+07	1.7739e+07	1.81145e+07	1.78737e+07	1.88446e+07	18393000	1.91746e+07	1.93091e+07	1.84313e+07
1568	CALR	3.68981e+07	3.36316e+07	3.55479e+07	3.79025e+07	3.46376e+07	3.75117e+07	3.57091e+07	3.72169e+07	3.60954e+07	3.64042e+07	3.34453e+07	37851000	3.47042e+07	3.76857e+07	3.1838e+07
1569	MAP4	3.78163e+07	3.78301e+07	3.68137e+07	3.63868e+07	3.51197e+07	3.56273e+07	3.61298e+07	3.3808e+07	3.64204e+07	3.42531e+07	3.43078e+07	36302000	3.68965e+07	3.62931e+07	3.92889e+07
1571	CANX	2.49702e+07	2.5343e+07	2.43266e+07	2.50826e+07	2.53449e+07	2.4604e+07	2.44682e+07	2.46157e+07	2.46938e+07	2.40568e+07	2.36602e+07	24571000	2.47593e+07	2.50528e+07	2.18856e+07
1572	PIK3R1	742860	721202	739042	737794	737765	752797	725179	695711	682572	696845	697615	710760	739062	756513	681027
1574	PSMB9	788660	849696	766933	737006	764071	741955	756012	713996	800390	722078	705397	721430	790538	731811	777958
1575	PSMA5	6.61535e+06	6.63112e+06	6.98757e+06	6.41216e+06	6.56247e+06	6.70369e+06	6.40306e+06	6.67568e+06	7.05791e+06	6.82477e+06	6.36424e+06	6551800	6.83879e+06	6.58115e+06	5.853e+06
1577	PSMB4	6.18707e+06	6.03521e+06	5.89676e+06	5.8438e+06	5.56155e+06	5.61915e+06	5.7494e+06	5.42961e+06	5.98273e+06	5.94297e+06	5.52377e+06	5745300	5.86654e+06	5.54368e+06	5.08044e+06
1578	PSMB6	5.50908e+06	5.52441e+06	5.01758e+06	4.90611e+06	4.86594e+06	4.85212e+06	4.83456e+06	5.32694e+06	5.32236e+06	5.29172e+06	5.18819e+06	5081300	4.93908e+06	4.9547e+06	6.21408e+06
1579	PSMB5	8.83138e+06	9.69151e+06	8.41593e+06	8.65066e+06	8.76016e+06	8.44832e+06	8.37175e+06	9.16473e+06	9.03054e+06	8.62069e+06	8.5276e+06	8588200	8.42287e+06	8.50095e+06	9.09865e+06
1581	ABCD3	258523	294906	267033	274753	291533	274158	296101	267766	276450	271264	277258	285830	278775	285246	280853
1582	TMOD1	351785	373470	384318	367279	362199	363409	373179	364715	348484	362624	363540	358500	344788	356971	328382
1583	SSFA2	135405	137013	116739	126224	131956	124698	128901	137048	146470	122661	137676	132560	143676	126760	131495
1584	NDUFS1	783329	812532	778880	796800	828206	808988	785802	853921	759640	772805	760552	804540	776283	816306	717114
1585	POLD1	4.4625e+06	4.5812e+06	4.66545e+06	4.87478e+06	4.80573e+06	4.88171e+06	4.63696e+06	4.60794e+06	4.50506e+06	4.47175e+06	4.61098e+06	4640200	4.69604e+06	5.03243e+06	4.8306e+06
1586	MAPK1	1.80182e+07	1.7915e+07	1.84524e+07	1.72566e+07	1.68556e+07	1.73237e+07	1.75427e+07	1.81405e+07	1.79655e+07	1.715e+07	1.82668e+07	17903000	1.80653e+07	1.73919e+07	1.86155e+07
1587	RXRB	274034	270206	296728	285951	301458	282539	276951	270899	281870	261838	275816	281700	285419	293087	268700
1588	ERCC5	646312	708456	663935	684592	736838	657305	742582	691773	724349	676190	681648	674220	761931	696243	726097
1589	RBL1	157499	215219	150713	153822	145455	140352	166449	148888	156898	151512	161949	138540	148349	156809	144656
1590	GRN	212277	237712	220237	213708	224997	228948	238708	255964	281638	277823	300163	221680	239115	199708	289342
1591	LAP3	5.56035e+06	5.5495e+06	5.50402e+06	5.44518e+06	5.02975e+06	4.84096e+06	4.9096e+06	5.20469e+06	5.46016e+06	5.31413e+06	5.50142e+06	4995900	5.07089e+06	4.91187e+06	8.07161e+06
1592	TNFRSF8	349245	375603	342066	325109	338880	354651	339575	353258	379435	355231	358605	332140	365980	335034	337375
1593	GTF2E1	1.18966e+06	1.22012e+06	1.13105e+06	1.12949e+06	1.1084e+06	1.10519e+06	1.12653e+06	1.10538e+06	1.13581e+06	1.0919e+06	1.03196e+06	1124700	1.0982e+06	1.13198e+06	891878
1594	GTF2E2	1.26957e+06	1.34324e+06	1.31855e+06	1.41418e+06	1.48356e+06	1.42823e+06	1.33644e+06	1.35692e+06	1.29312e+06	1.21983e+06	1.21033e+06	1370300	1.34456e+06	1.45512e+06	1.43575e+06
1595	TPP2	1.05159e+07	1.03123e+07	1.09217e+07	1.10817e+07	1.07664e+07	1.09901e+07	1.06342e+07	1.06629e+07	1.03723e+07	1.05186e+07	1.03879e+07	10976000	1.07479e+07	1.13559e+07	1.02472e+07
1596	IMPA1	7.9292e+06	7.98417e+06	7.7847e+06	7.22814e+06	7.20495e+06	7.28652e+06	7.33763e+06	7.38227e+06	7.98579e+06	8.00811e+06	7.725e+06	7429800	7.30047e+06	7.08016e+06	6.90895e+06
1597	PTPN6	308896	293142	321805	321586	298528	307946	309400	300832	294404	313524	337398	317450	315460	316395	289795
1601	MPG	371207	373310	407875	396388	427336	389988	418916	401464	475652	400223	477834	420260	471536	413853	540292
1602	CRABP2	216416	203246	194085	213013	191308	194118	197779	205815	195285	215032	196277	213170	196800	193941	179641
1603	ARID4A	77719.2	65176.2	72087.5	68783.7	76923.2	73712.5	73265.5	74239.5	74633.5	77448.3	73791.6	81303	71078.7	73693.3	59878
1605	TKT	5.86913e+07	5.99794e+07	5.75107e+07	5.46372e+07	4.88503e+07	5.34719e+07	5.40529e+07	5.32578e+07	5.88333e+07	5.65749e+07	5.8282e+07	54511000	5.72351e+07	5.2893e+07	6.32654e+07
1606	NOS3	17911.1	15344.9	15311.7	16275.8	14463.2	16341.8	18214.2	18238.9	14273.3	15904	14046.1	13580	18031.2	15682.1	12862.4
1609	TYK2	254130	276216	277213	310397	302545	284060	296665	280847	307889	283182	304414	288820	301020	299024	264471
1611	EEF1D	1.85453e+07	1.85877e+07	1.8558e+07	1.91144e+07	1.99409e+07	1.97889e+07	1.95704e+07	1.74231e+07	1.91393e+07	2.02093e+07	2.23458e+07	19866000	2.07035e+07	1.95788e+07	2.59511e+07
1612	MARCKS	2.59606e+06	2.85358e+06	2.55386e+06	2.33648e+06	2.48968e+06	2.50014e+06	2.82643e+06	2.78251e+06	3.37273e+06	3.07529e+06	3.30899e+06	2558000	2.64921e+06	2.32772e+06	3.9682e+06
1613	GNA11;GNA14	45031.7	58248.1	45963.4	49992.8	54373.4	49212.6	50338.5	54523.7	41229.9	39947.2	52485.4	49598	44635.4	54319.6	42531.3
1614	ALDH4A1	2.92614e+06	3.0436e+06	3.05041e+06	3.27705e+06	3.23151e+06	3.30865e+06	3.03145e+06	3.17673e+06	2.99515e+06	2.91576e+06	3.02667e+06	3083200	3.12826e+06	3.31941e+06	3.26921e+06
1616	ERP29	9.84005e+06	8.54583e+06	6.89596e+06	9.63368e+06	1.15972e+07	1.18005e+07	1.13668e+07	1.21397e+07	1.05534e+07	1.06093e+07	1.11272e+07	11279000	1.05761e+07	9.4148e+06	8.59989e+06
1617	PRDX6	6.12233e+07	6.37505e+07	5.65809e+07	5.75462e+07	6.00109e+07	5.58845e+07	5.95189e+07	5.68739e+07	6.18808e+07	5.95601e+07	5.70164e+07	58222000	5.79395e+07	5.69518e+07	5.56314e+07
1618	BLVRB	2.08751e+07	1.95613e+07	1.9882e+07	2.02936e+07	1.92584e+07	1.98055e+07	1.95854e+07	1.91557e+07	2.05353e+07	2.01749e+07	2.00858e+07	20753000	2.06908e+07	2.03946e+07	1.85692e+07
1619	PRDX5	1.7561e+07	1.69337e+07	1.6174e+07	1.70286e+07	1.86573e+07	2.10021e+07	2.29505e+07	2.15162e+07	2.13842e+07	2.1815e+07	2.2529e+07	19672000	1.9762e+07	1.8644e+07	1.76215e+07
1620	DDT;DDTL	1.53178e+06	1.25437e+06	1.19871e+06	1.41817e+06	1.75589e+06	1.81654e+06	1.90698e+06	2.10175e+06	1.98123e+06	2.14375e+06	2.2033e+06	1729500	1.72175e+06	1.60855e+06	1.26123e+06
1621	GCHFR	224551	227277	204748	202074	217908	211118	206927	216402	215936	218619	281753	208970	235836	208467	520062
1622	PRDX3	5.6157e+06	5.0688e+06	5.24605e+06	5.2938e+06	5.22305e+06	5.18152e+06	5.21868e+06	5.09716e+06	5.37271e+06	5.45469e+06	5.26186e+06	5405800	5.16416e+06	5.04319e+06	6.13351e+06
1624	RPL12	1.54045e+07	1.43052e+07	1.53354e+07	1.57929e+07	1.50634e+07	1.59048e+07	1.58363e+07	1.51254e+07	1.4805e+07	1.50386e+07	1.50222e+07	15339000	1.52622e+07	1.59551e+07	1.62601e+07
1625	ECHS1	1.00064e+07	9.28081e+06	9.62958e+06	9.31849e+06	7.78108e+06	8.67428e+06	8.84772e+06	8.66477e+06	8.82069e+06	8.39453e+06	8.51697e+06	9200900	9.05987e+06	9.09911e+06	8.34975e+06
1626	CMPK1	9.33355e+06	8.69745e+06	8.64112e+06	9.02258e+06	9.11822e+06	9.76582e+06	8.99583e+06	9.84128e+06	9.10926e+06	9.64877e+06	9.64452e+06	9904900	9.17676e+06	9.29695e+06	9.79342e+06
1627	PEBP1	2.44082e+07	2.20135e+07	2.04493e+07	2.16202e+07	2.54923e+07	2.64939e+07	2.74162e+07	2.70528e+07	2.90307e+07	2.8117e+07	2.81558e+07	25252000	2.46666e+07	2.1862e+07	1.96249e+07
1628	PDIA3	3.16417e+07	3.18314e+07	3.33516e+07	3.37819e+07	3.32273e+07	3.39974e+07	3.27582e+07	3.26457e+07	3.22671e+07	3.15912e+07	3.35846e+07	34473000	3.32261e+07	3.53719e+07	3.50186e+07
1629	PPP2R1A	6.47107e+06	6.58451e+06	6.71065e+06	6.81023e+06	6.82222e+06	6.87258e+06	6.80446e+06	6.61034e+06	6.7285e+06	6.68255e+06	7.14742e+06	6930700	6.97401e+06	7.07722e+06	7.33166e+06
1630	PPP2R1B	2.93926e+06	2.89387e+06	3.00825e+06	3.04371e+06	2.99293e+06	3.06573e+06	2.99792e+06	3.01229e+06	2.92118e+06	2.96236e+06	2.95044e+06	3032600	2.9702e+06	3.05268e+06	2.99622e+06
1631	CDC27	2.56465e+06	2.60525e+06	2.60595e+06	2.78229e+06	2.68913e+06	2.73992e+06	2.63878e+06	2.64825e+06	2.45872e+06	2.45969e+06	2.48855e+06	2641400	2.60208e+06	2.7064e+06	2.50343e+06
1632	CCND3	85608.6	72125.9	77125.9	85069.7	84292.3	85234.5	86559.4	74761.2	85027.1	85759.6	82298.9	76195	81090	82486.1	91276.6
1633	WEE1	280966	278414	278743	275596	270633	300285	287592	281179	272713	279752	276158	287030	281078	308769	279001
1635	CDC25C	203961	227909	209729	224851	223513	210666	224856	238459	232130	233644	209556	229500	225338	217623	195961
1636	PPIF	1.03883e+07	1.02746e+07	1.01113e+07	9.83021e+06	1.01208e+07	9.80731e+06	1.03816e+07	1.05815e+07	1.10639e+07	1.06927e+07	1.10605e+07	10121000	1.038e+07	9.91687e+06	1.14156e+07
1637	NKTR	125477	135400	125417	139981	141390	129077	162204	139886	132651	130794	155646	132850	140534	142816	139469
1638	NMT1	6.83942e+06	7.0221e+06	7.30154e+06	7.57651e+06	7.58277e+06	7.53369e+06	7.3335e+06	7.05902e+06	7.02915e+06	6.76106e+06	7.35277e+06	7371300	7.70615e+06	7.8322e+06	8.95819e+06
1642	LRPAP1	2.62686e+06	2.64686e+06	2.60886e+06	2.55693e+06	2.53402e+06	2.52337e+06	2.47546e+06	2.55747e+06	2.6213e+06	2.54623e+06	2.54242e+06	2528300	2.52247e+06	2.4331e+06	2.47421e+06
1644	ADSL	8.7102e+06	8.83114e+06	8.44307e+06	8.35225e+06	7.92287e+06	8.37678e+06	8.61537e+06	8.1955e+06	8.04461e+06	8.28567e+06	7.95845e+06	8573400	8.51419e+06	8.09156e+06	7.79903e+06
1645	PKLR	7.31764e+06	7.13569e+06	7.6473e+06	7.49725e+06	7.51206e+06	7.39005e+06	7.41032e+06	7.1851e+06	7.36164e+06	7.25811e+06	7.54163e+06	7547300	7.75152e+06	7.73668e+06	7.47665e+06
1648	SRI	4.66563e+06	4.09549e+06	3.73209e+06	4.53382e+06	5.29574e+06	5.83976e+06	5.96597e+06	5.69928e+06	6.39883e+06	6.4737e+06	6.07924e+06	5490100	5.28154e+06	4.40231e+06	2.87346e+06
1649	SERPINB1	4.30329e+06	4.1288e+06	4.35057e+06	4.31652e+06	4.27658e+06	4.33585e+06	4.26476e+06	4.40322e+06	4.39718e+06	4.1164e+06	4.10536e+06	4407100	4.4972e+06	4.3767e+06	4.26208e+06
1650	SLC7A1	364384	331825	342576	304844	297564	345837	307935	336648	315337	323815	330447	357710	311284	335080	290597
1651	ALDH1B1	3.09558e+06	3.16021e+06	3.38743e+06	3.55766e+06	3.28057e+06	3.42288e+06	3.25018e+06	3.1399e+06	3.05834e+06	3.07748e+06	3.07651e+06	3187300	3.32622e+06	3.33097e+06	3.00434e+06
1652	POLR2B	3.88548e+06	4.02822e+06	4.01027e+06	4.22308e+06	4.34085e+06	4.28385e+06	4.15958e+06	4.18943e+06	3.90608e+06	3.86199e+06	4.15251e+06	4170300	4.15338e+06	4.32129e+06	4.56995e+06
1653	SDHA	1.81975e+06	1.86782e+06	1.80298e+06	1.80437e+06	1.81478e+06	1.76334e+06	1.7662e+06	1.76226e+06	1.83855e+06	1.77882e+06	1.74581e+06	1817200	1.82419e+06	1.79505e+06	1.92699e+06
1654	CORO1A	1.55537e+06	1.64582e+06	1.59428e+06	1.63361e+06	1.6522e+06	1.62801e+06	1.59245e+06	1.55371e+06	1.52917e+06	1.47414e+06	1.57222e+06	1620100	1.61267e+06	1.62849e+06	1.55738e+06
1655	GDI1	1.49316e+06	1.50666e+06	1.51933e+06	1.60255e+06	1.51929e+06	1.5773e+06	1.46219e+06	1.57455e+06	1.43157e+06	1.4756e+06	1.45995e+06	1608800	1.48964e+06	1.58033e+06	1.48494e+06
1657	MAT2A	8.42054e+06	8.28118e+06	8.22188e+06	8.21996e+06	7.874e+06	8.18852e+06	8.10268e+06	8.15151e+06	8.47599e+06	8.13719e+06	8.0811e+06	8499600	8.26549e+06	7.97746e+06	7.52655e+06
1660	PRKAR1B	203552	223107	211514	205457	204249	209145	201959	211837	224977	230109	226218	207310	230987	193748	186289
1661	PRKAR2B	5.54181e+06	6.08427e+06	5.90232e+06	6.13211e+06	6.52863e+06	6.04664e+06	5.82679e+06	6.26522e+06	5.76505e+06	5.67636e+06	5.67342e+06	6102600	5.9523e+06	6.23476e+06	6.28127e+06
1662	CPS1	67850.3	69270	58704.5	64852.1	60036.4	65005	75877.3	66415.3	59808	68340.5	62274.2	70244	59414.7	65637	56193.2
1663	RRM2	5.16684e+06	5.09625e+06	5.23949e+06	4.88655e+06	4.78739e+06	5.08831e+06	5.09518e+06	5.10982e+06	5.31324e+06	5.22113e+06	5.33479e+06	5056900	5.02104e+06	4.90201e+06	4.48774e+06
1664	TIA1	1.2591e+06	1.38438e+06	1.17986e+06	1.15721e+06	1.24366e+06	1.16152e+06	1.19453e+06	1.25661e+06	1.21803e+06	1.15029e+06	1.15831e+06	1156600	1.15518e+06	1.12699e+06	1.19188e+06
1665	DNAJA1	7.13124e+06	7.90586e+06	7.26521e+06	7.73188e+06	8.18687e+06	7.70968e+06	7.36214e+06	8.67922e+06	7.84645e+06	6.98409e+06	6.89699e+06	7136400	7.21754e+06	7.81622e+06	8.33658e+06
1666	AKT1	819623	841478	845181	850261	886254	878601	824008	839318	848922	826190	819654	855000	889577	832634	803210
1667	AKT2	1.34646e+06	1.34843e+06	1.28558e+06	1.28968e+06	1.28355e+06	1.32931e+06	1.25773e+06	1.27578e+06	1.24891e+06	1.24965e+06	1.24202e+06	1313500	1.3189e+06	1.34159e+06	1.25948e+06
1668	UQCRC1	2.01711e+06	1.8715e+06	2.19099e+06	1.9717e+06	1.92206e+06	2.07071e+06	2.05762e+06	1.9946e+06	1.98727e+06	2.05273e+06	2.28039e+06	1993000	2.13377e+06	2.0049e+06	2.04851e+06
1669	HIBADH	2.40676e+06	2.38976e+06	2.34561e+06	2.30469e+06	2.23579e+06	2.33677e+06	2.51829e+06	2.31605e+06	2.24116e+06	2.32549e+06	2.22163e+06	2367700	2.4449e+06	2.30903e+06	2.10357e+06
1670	ATIC	3.26778e+07	3.3474e+07	3.2869e+07	3.32191e+07	3.19512e+07	3.3034e+07	3.3332e+07	3.26009e+07	3.31185e+07	3.1855e+07	3.19025e+07	33861000	3.40164e+07	3.29856e+07	3.38661e+07
1671	HNRNPH3	1.96536e+06	2.06945e+06	1.93812e+06	2.11733e+06	2.29203e+06	2.15709e+06	2.22207e+06	2.15724e+06	1.98598e+06	2.00164e+06	2.05121e+06	2106300	2.16109e+06	2.19957e+06	2.3283e+06
1672	HNRNPH1	3.58078e+06	3.69376e+06	3.56909e+06	3.57898e+06	3.81577e+06	3.66765e+06	3.61101e+06	3.57068e+06	3.69495e+06	3.5032e+06	3.61769e+06	3685200	3.7597e+06	3.6743e+06	3.73946e+06
1676	SFN	3.63457e+06	3.48109e+06	3.23335e+06	3.20492e+06	3.19862e+06	3.17285e+06	3.31132e+06	3.3395e+06	3.46905e+06	3.34701e+06	3.15238e+06	3365800	3.30709e+06	3.15602e+06	2.80338e+06
1677	STIP1	6.6754e+07	6.92926e+07	6.26146e+07	6.33884e+07	6.27313e+07	6.17811e+07	6.16292e+07	6.29054e+07	6.52584e+07	6.13441e+07	6.10868e+07	62040000	6.20617e+07	6.12088e+07	7.79769e+07
1678	S100A11	5.166e+06	4.76763e+06	4.11417e+06	5.22687e+06	5.57497e+06	5.94228e+06	6.2914e+06	7.13727e+06	6.60791e+06	6.42636e+06	6.27054e+06	5394100	5.24866e+06	5.00353e+06	5.48164e+06
1679	INPP5B	1.22937e+06	1.30164e+06	1.26409e+06	1.32769e+06	1.36985e+06	1.34046e+06	1.31728e+06	1.27258e+06	1.25295e+06	1.24204e+06	1.28453e+06	1312700	1.35353e+06	1.33649e+06	1.23993e+06
1680	PRDX2	6.23869e+07	6.02672e+07	6.10675e+07	5.40643e+07	5.49661e+07	5.5583e+07	5.65145e+07	5.73266e+07	6.5297e+07	6.32418e+07	6.05554e+07	56227000	5.99152e+07	5.49926e+07	5.62992e+07
1681	ARRB2	88714.5	85809.3	82917.3	69440	74976.9	97483	81302.9	90597.5	81455.5	93852.9	70902.5	85173	74604.8	89896.6	60347.2
1683	DCTD	2.19689e+06	2.12341e+06	2.21567e+06	2.09879e+06	2.10951e+06	2.17562e+06	2.11707e+06	2.11633e+06	2.27122e+06	2.26095e+06	2.49454e+06	2182600	2.25328e+06	2.31617e+06	2.92614e+06
1684	PYCR1	4.02579e+06	4.28504e+06	3.96912e+06	4.09144e+06	4.1035e+06	3.90467e+06	4.08313e+06	3.88076e+06	3.95719e+06	3.75084e+06	4.01105e+06	3969000	4.07396e+06	3.9978e+06	4.46026e+06
1685	ELF1	559260	544572	546423	538131	537533	528662	529419	556183	527549	532936	527078	529920	521187	556974	537977
1686	GTF2H1	901814	926949	901620	995165	951674	941826	895629	940653	824675	852924	872257	935020	891772	961150	878686
1687	STX2	495878	480896	459051	461021	441855	456467	466598	475652	462218	447311	445950	467310	444579	411473	390039
1688	CTH	1.0339e+07	1.06473e+07	9.97014e+06	9.528e+06	9.52808e+06	9.47265e+06	9.56825e+06	9.9584e+06	1.06925e+07	1.06604e+07	1.00714e+07	9908300	9.59854e+06	9.4174e+06	8.89408e+06
1689	RPL9	8.43799e+06	8.50583e+06	8.83635e+06	8.95945e+06	9.01973e+06	9.06766e+06	8.67623e+06	8.66132e+06	8.74839e+06	8.50526e+06	8.46346e+06	8680600	8.64034e+06	9.30398e+06	8.73788e+06
1690	ACSL1	1.4366e+06	1.44146e+06	1.47572e+06	1.52774e+06	1.54529e+06	1.47359e+06	1.50323e+06	1.46817e+06	1.37043e+06	1.39876e+06	1.44175e+06	1447700	1.44807e+06	1.51642e+06	1.43657e+06
1691	KIF5B	1.56644e+07	1.52722e+07	1.65702e+07	1.66902e+07	1.60172e+07	1.65539e+07	1.57095e+07	1.57775e+07	1.54509e+07	1.5708e+07	1.54363e+07	16430000	1.58193e+07	1.68752e+07	1.5439e+07
1695	ABCC1	199136	200208	205413	221513	213767	198128	207340	200188	177356	197119	201114	214820	205435	202009	168456
1698	MAN1A1	786217	762423	759667	740047	750904	769594	769292	725248	773202	781250	740750	758750	769639	733488	684495
1699	TTK	1.83949e+06	1.78414e+06	1.84533e+06	1.851e+06	1.81629e+06	1.83571e+06	1.76629e+06	1.80471e+06	1.75173e+06	1.84847e+06	1.78844e+06	1881300	1.79297e+06	1.86587e+06	1.71595e+06
1700	MCM4	1.50651e+07	1.54968e+07	1.60493e+07	1.70555e+07	1.7247e+07	1.70111e+07	1.65012e+07	1.55793e+07	1.45918e+07	1.48666e+07	1.56244e+07	16192000	1.63042e+07	1.72945e+07	1.69115e+07
1701	MCM5	1.28064e+07	1.29314e+07	1.30489e+07	1.40417e+07	1.38412e+07	1.40039e+07	1.31249e+07	1.34542e+07	1.30083e+07	1.24997e+07	1.29858e+07	13309000	1.33626e+07	1.36912e+07	1.26566e+07
1702	MCM7	6.67588e+06	7.03569e+06	6.89979e+06	7.51422e+06	7.67011e+06	7.44426e+06	7.23291e+06	7.32907e+06	6.83625e+06	6.64251e+06	6.93009e+06	7315500	7.19432e+06	7.50791e+06	7.62647e+06
1703	GALNS	404782	394576	385265	395266	390018	380418	396526	403689	392920	389734	350249	372320	374234	376574	344527
1705	SHMT1	2.29545e+06	2.44184e+06	2.13863e+06	2.09666e+06	1.9629e+06	2.03309e+06	2.06382e+06	2.05329e+06	2.08166e+06	2.07306e+06	1.97596e+06	2036200	2.01532e+06	1.94791e+06	1.86402e+06
1706	SHMT2	4.26202e+07	4.59611e+07	4.32425e+07	4.11388e+07	3.82173e+07	3.93002e+07	4.29735e+07	3.88703e+07	4.33695e+07	4.06417e+07	4.12563e+07	41417000	4.30051e+07	3.99587e+07	4.22915e+07
1707	EPHX2	4.4258e+06	4.41873e+06	4.26661e+06	4.06224e+06	4.08328e+06	4.03659e+06	4.09158e+06	4.10108e+06	4.33618e+06	4.35101e+06	4.24706e+06	4156300	4.1647e+06	4.11371e+06	3.98415e+06
1708	HSPA1L	283336	267913	294806	270405	261200	233143	243226	319885	278967	245583	265567	274600	243925	242211	233684
1709	HSPA4	5.03748e+07	4.93265e+07	4.75952e+07	4.77466e+07	4.28612e+07	4.5879e+07	4.82733e+07	4.67533e+07	4.67754e+07	4.69874e+07	4.48491e+07	49252000	4.72853e+07	4.60854e+07	4.64291e+07
1710	MPI	804545	805182	850198	815238	750355	814206	807347	722422	845943	790926	826165	834020	809231	812284	710693
1711	CA8	679526	719230	687283	694242	727717	716160	689923	737370	704430	667264	711541	725970	711460	739278	784564
1712	CTNNA1	5.72316e+06	5.89859e+06	5.73213e+06	5.45974e+06	5.5002e+06	5.45625e+06	5.54062e+06	5.49661e+06	5.76274e+06	5.59024e+06	5.70494e+06	5560000	5.77054e+06	5.61926e+06	5.4696e+06
1714	BMI1;PCGF2	207872	204680	201388	210046	215611	211293	192699	211748	205893	195326	195715	211010	200430	205000	205603
1715	PHB	1.37727e+06	1.36608e+06	1.40533e+06	1.43105e+06	1.44944e+06	1.37983e+06	1.38537e+06	1.32023e+06	1.39355e+06	1.32911e+06	1.38812e+06	1415900	1.41861e+06	1.41025e+06	1.43596e+06
1716	PTPN7	462014	524466	459033	496637	509223	497400	445495	466535	464967	456643	457128	504880	493479	482088	506819
1717	SERPINB6	6.97588e+06	7.06531e+06	7.18189e+06	7.2045e+06	7.32159e+06	7.09504e+06	7.41323e+06	6.9387e+06	7.28715e+06	6.87763e+06	7.48801e+06	7294300	7.56331e+06	7.25647e+06	7.96233e+06
1718	NF2	628153	629722	617841	619172	594239	582492	614592	610539	586663	622492	570970	604890	601348	618150	558886
1719	RDX	1.85838e+07	1.82508e+07	1.83486e+07	1.80641e+07	1.69549e+07	1.73163e+07	1.70553e+07	1.80369e+07	1.79103e+07	1.82991e+07	1.68778e+07	17671000	1.68145e+07	1.72423e+07	1.64443e+07
1720	RPA3	499476	512871	476334	541997	554217	604111	540304	615896	574334	550036	538805	560470	512670	553076	540076
1721	RFC4	3.67441e+06	3.57922e+06	3.8868e+06	3.93505e+06	3.83553e+06	3.98746e+06	3.80598e+06	3.64766e+06	3.91854e+06	3.72154e+06	4.05136e+06	3921400	4.03357e+06	4.08504e+06	4.45635e+06
1722	RFC2	1.04656e+06	1.07473e+06	1.11521e+06	1.15239e+06	1.09497e+06	1.14787e+06	1.08596e+06	1.0861e+06	1.05249e+06	1.0651e+06	1.1382e+06	1086000	1.10035e+06	1.12016e+06	1.07807e+06
1723	RFC1	1.53227e+06	1.52581e+06	1.59928e+06	1.54072e+06	1.53451e+06	1.56504e+06	1.54597e+06	1.50806e+06	1.4855e+06	1.43765e+06	1.53618e+06	1499800	1.50437e+06	1.54872e+06	1.56551e+06
1724	RPL22	400365	441420	431851	414576	408592	425942	416775	395953	420467	409347	429495	421090	418168	447064	442487
1725	GTF2F1	4.34758e+06	4.3307e+06	4.19358e+06	3.97399e+06	4.15795e+06	4.12851e+06	4.30505e+06	4.11092e+06	4.41927e+06	4.22182e+06	4.239e+06	4150900	4.26617e+06	4.14952e+06	3.81251e+06
1726	SPR	716012	748101	732003	716723	739750	770387	752377	778735	763172	724518	728131	780020	733881	739754	723905
1727	IDUA	112135	118832	123769	105857	107408	117230	111498	105829	119399	122056	119552	105040	118240	108385	107324
1728	CBS	8.30767e+06	8.85709e+06	7.99041e+06	8.82383e+06	9.15443e+06	8.77311e+06	8.4729e+06	8.75466e+06	8.45223e+06	8.02438e+06	8.48313e+06	8835600	8.73478e+06	8.81108e+06	1.04021e+07
1730	AGL	4.51364e+06	4.54733e+06	4.7149e+06	4.66805e+06	4.62131e+06	4.69576e+06	4.6981e+06	4.68939e+06	4.65455e+06	4.63493e+06	4.56517e+06	4633800	4.54774e+06	4.7904e+06	4.19211e+06
1731	MYH9	4.10028e+07	3.93906e+07	3.95245e+07	3.94247e+07	3.8498e+07	3.85037e+07	3.7826e+07	3.78051e+07	3.77791e+07	3.91663e+07	3.88302e+07	40863000	4.03601e+07	3.96596e+07	4.018e+07
1732	MYH10	2.43685e+07	2.39863e+07	2.35909e+07	2.32026e+07	2.27332e+07	2.33327e+07	2.31317e+07	2.27923e+07	2.31899e+07	2.34395e+07	2.27074e+07	24382000	2.42422e+07	2.33792e+07	2.27685e+07
1733	COPB2	9.40202e+06	9.48489e+06	9.59406e+06	9.79684e+06	9.86554e+06	9.72618e+06	9.38596e+06	9.58733e+06	9.30421e+06	9.19343e+06	9.37821e+06	9881800	9.59873e+06	1.0142e+07	9.7679e+06
1734	SOAT1	138942	145571	169435	171157	165248	162432	156991	168618	146611	164358	162304	147590	160340	165874	171358
1737	ADD2	3.89053e+06	4.02728e+06	3.95746e+06	3.75521e+06	3.67701e+06	3.66193e+06	3.68868e+06	3.49192e+06	3.63998e+06	3.55961e+06	3.5808e+06	3739000	3.79707e+06	3.74817e+06	3.89854e+06
1740	FUS	2.6389e+06	3.1437e+06	2.70958e+06	2.86341e+06	3.0332e+06	2.83175e+06	2.80361e+06	2.78136e+06	2.75859e+06	2.40171e+06	2.39522e+06	2526100	2.58433e+06	2.58664e+06	3.06341e+06
1741	DDIT3	62349.6	56346.1	60660.4	63088	67060.5	67116.2	71838.9	83839.8	82604.9	82947.4	83541.3	62614	63027.6	63324.3	67054.2
1744	DEK	1.68016e+06	1.74111e+06	1.76866e+06	1.5918e+06	1.70957e+06	1.82742e+06	1.74526e+06	1.71879e+06	1.63769e+06	1.54776e+06	1.657e+06	1764700	1.72897e+06	1.86972e+06	1.87482e+06
1746	SOX5	242277	220974	241126	225064	226585	241808	264977	263278	287649	276968	267827	234160	213952	227832	189458
1748	ZNF93	305009	310964	328790	313020	345695	334590	313185	324181	332803	323867	348490	335170	313645	362693	336336
1750	PPM1A	1.75417e+06	1.72385e+06	1.7285e+06	1.63018e+06	1.61486e+06	1.61934e+06	1.61537e+06	1.55026e+06	1.72695e+06	1.73158e+06	1.64478e+06	1792100	1.67072e+06	1.65126e+06	1.54647e+06
1751	HMGCL	3.07921e+06	3.06426e+06	3.15714e+06	2.95972e+06	2.96817e+06	3.07799e+06	3.42994e+06	2.95091e+06	3.4449e+06	2.9901e+06	3.07883e+06	3303400	3.07908e+06	2.99455e+06	2.99375e+06
1752	PSMC2	8.10201e+06	7.89464e+06	8.61581e+06	8.59087e+06	8.36534e+06	8.46426e+06	8.07807e+06	8.02493e+06	8.20116e+06	8.2106e+06	8.68311e+06	8496800	8.3855e+06	8.61109e+06	1.09515e+07
1754	ARL2	1.20386e+06	1.24059e+06	1.34095e+06	1.35856e+06	1.37146e+06	1.30377e+06	1.37184e+06	1.29721e+06	1.29299e+06	1.31639e+06	1.37456e+06	1314200	1.37324e+06	1.38261e+06	1.38945e+06
1755	ARL3	586215	564989	543536	542377	545918	558559	549517	554981	556355	596237	521715	525610	533266	539638	504679
1757	MAP2K2	6.38298e+06	6.43119e+06	7.00387e+06	6.90942e+06	6.91627e+06	7.12841e+06	7.09063e+06	6.70163e+06	6.71964e+06	6.53501e+06	7.48068e+06	6932200	7.26456e+06	7.00481e+06	7.32209e+06
1758	ATP5C1	1.98269e+06	1.77121e+06	1.92801e+06	2.00155e+06	1.84919e+06	1.90698e+06	1.91619e+06	1.82236e+06	1.8207e+06	1.84054e+06	1.76511e+06	1930800	1.93288e+06	1.93397e+06	1.57765e+06
1759	ATP6V1E1;ATP6V1E2	5.46817e+06	5.68348e+06	5.33984e+06	5.43239e+06	5.47506e+06	5.24624e+06	5.58599e+06	5.21582e+06	5.33842e+06	5.16274e+06	5.2913e+06	5452500	5.3752e+06	5.23446e+06	4.71556e+06
1760	CPOX	2.94901e+06	3.05181e+06	2.88851e+06	2.82855e+06	2.8536e+06	2.88061e+06	2.8145e+06	2.98723e+06	2.81112e+06	2.91273e+06	2.79957e+06	2878000	2.78248e+06	2.89019e+06	2.79988e+06
1762	RPL4	1.80495e+07	1.79168e+07	1.89004e+07	1.97596e+07	1.93936e+07	1.92615e+07	1.87721e+07	1.91148e+07	1.8293e+07	1.78997e+07	1.88898e+07	18604000	1.88692e+07	1.97816e+07	2.09842e+07
1764	LONP1	9.15003e+06	9.58961e+06	9.70151e+06	1.02622e+07	1.04242e+07	1.0224e+07	9.86784e+06	1.01236e+07	9.79506e+06	9.39217e+06	9.87541e+06	9941000	9.97514e+06	1.05124e+07	1.0753e+07
1766	TGFBR1	138196	134617	154993	150030	150587	148963	148097	136997	131341	148259	148133	143680	150905	137218	124796
1767	GNL1	2.6691e+06	2.9535e+06	2.77669e+06	2.95073e+06	3.02753e+06	2.8653e+06	2.8315e+06	2.82036e+06	2.72366e+06	2.76509e+06	2.96522e+06	2862700	2.86629e+06	2.94866e+06	3.3827e+06
1768	SREBF1	89988.9	88569.9	87988.4	92651.9	91791.9	92431	100951	101641	96552	99728.4	109276	95205	89648.4	77485.8	110143
1769	DLST	3.0874e+06	3.07228e+06	3.15641e+06	2.82308e+06	2.69027e+06	2.74453e+06	2.75712e+06	2.66807e+06	2.94943e+06	2.90105e+06	2.60656e+06	2824100	2.82863e+06	2.71638e+06	2.83147e+06
1770	GMPR	2.46176e+06	2.58752e+06	2.28706e+06	2.22737e+06	2.29288e+06	2.34525e+06	2.27504e+06	2.43829e+06	2.32092e+06	2.33686e+06	2.27342e+06	2250400	2.17913e+06	2.285e+06	2.25606e+06
1771	GPX4	3.45322e+06	3.48704e+06	3.69211e+06	3.6575e+06	3.54855e+06	3.6658e+06	3.62294e+06	3.64101e+06	3.70252e+06	3.44304e+06	3.70308e+06	3598500	3.67482e+06	3.8012e+06	3.74028e+06
1772	SRP14	5.24879e+06	5.5512e+06	5.28393e+06	5.53723e+06	5.38743e+06	5.44546e+06	5.32884e+06	5.24229e+06	5.2602e+06	5.04898e+06	4.65264e+06	5466700	5.36408e+06	5.3693e+06	5.29241e+06
1773	NUP62	2.36236e+06	2.12804e+06	1.97008e+06	2.1647e+06	2.37692e+06	2.36673e+06	2.5073e+06	2.50568e+06	2.65559e+06	2.45145e+06	2.42784e+06	2440800	2.40207e+06	2.21215e+06	1.89108e+06
1774	HPCAL1;HPCA	1.71121e+06	1.70007e+06	1.68224e+06	1.86759e+06	1.85344e+06	1.83239e+06	1.95122e+06	2.47435e+06	2.38025e+06	2.60973e+06	2.86163e+06	1773400	1.68096e+06	1.84536e+06	4.61564e+06
1775	FDFT1	2.35032e+06	2.46241e+06	2.5759e+06	2.58752e+06	2.57485e+06	2.54669e+06	2.45574e+06	2.46336e+06	2.43445e+06	2.42789e+06	2.46705e+06	2539700	2.57408e+06	2.61202e+06	2.41484e+06
1776	ZEB1	69406.2	61749.4	65152.4	55773.8	60803.9	66784.3	54750.7	63254.5	71291.9	65485.6	66394.7	54194	65948.7	52770.6	60447
1778	TAGLN2	6.24122e+07	5.58639e+07	4.9929e+07	6.02532e+07	7.30638e+07	7.79108e+07	8.20354e+07	7.80973e+07	8.2953e+07	7.95566e+07	7.89016e+07	74926000	6.95645e+07	5.96349e+07	5.49646e+07
1781	SNCA	1.2455e+06	1.1703e+06	1.18032e+06	1.06896e+06	1.08439e+06	1.10344e+06	1.04266e+06	1.10786e+06	1.1574e+06	1.18073e+06	1.08788e+06	1144700	1.13352e+06	1.10121e+06	1.24981e+06
1786	BRCA1	968253	954810	964506	972453	941428	978242	943207	929401	1.00387e+06	971050	1.00258e+06	940790	1.00181e+06	937854	1.04278e+06
1787	COIL	215044	226192	215229	224499	224458	211865	232303	212464	210953	218880	219548	221790	231904	228557	276469
1788	ATP6V1A	7.35952e+06	7.25476e+06	7.33132e+06	7.54796e+06	7.24002e+06	7.0766e+06	7.13871e+06	7.00506e+06	6.67995e+06	6.79891e+06	6.72523e+06	7428900	7.05275e+06	7.34757e+06	6.58708e+06
1789	HSPA9	4.90186e+07	4.77179e+07	4.66918e+07	4.73637e+07	4.64267e+07	4.72416e+07	4.4866e+07	4.78567e+07	4.64941e+07	4.69144e+07	4.40441e+07	48552000	4.60687e+07	4.6653e+07	4.38113e+07
1790	EIF4A3	2.87572e+06	2.87905e+06	3.02974e+06	3.10406e+06	3.10334e+06	3.07891e+06	3.08996e+06	2.99758e+06	2.96356e+06	2.83328e+06	3.10791e+06	3055600	3.1826e+06	3.17732e+06	3.45453e+06
1791	IGHMBP2	276008	294708	308638	306735	310183	332976	322802	274198	287328	292681	333488	319530	314943	326355	319996
1792	RPS19	2.18257e+07	2.14153e+07	2.23069e+07	2.26584e+07	2.07037e+07	2.18244e+07	2.12806e+07	2.08794e+07	2.16192e+07	2.12405e+07	2.09592e+07	21123000	2.15318e+07	2.17419e+07	2.61559e+07
1793	RPL3	2.64768e+07	2.7381e+07	2.76913e+07	2.91291e+07	2.90058e+07	2.85424e+07	2.80586e+07	2.73712e+07	2.71917e+07	2.72349e+07	2.75303e+07	27509000	2.78092e+07	2.94537e+07	3.02153e+07
1794	COL15A1	82849.2	86288.6	91351.2	98691.5	88069.5	93067.1	85666.3	81282.4	88352	98903.6	104945	82336	93737.4	91506.7	103352
1795	COL18A1	325021	293255	351136	311389	309710	331206	312969	308159	318715	333158	316593	345800	325656	311568	275286
1796	DDOST	2.54756e+06	2.51911e+06	2.6655e+06	2.63369e+06	2.76125e+06	2.74647e+06	2.71579e+06	2.59595e+06	2.74909e+06	2.60514e+06	2.66471e+06	2743500	2.72667e+06	2789800	2.76696e+06
1797	ANP32A	1.60796e+07	1.55091e+07	1.4871e+07	1.42243e+07	1.45247e+07	1.52346e+07	1.60757e+07	1.73567e+07	1.82686e+07	1.73315e+07	1.70317e+07	15113000	1.51491e+07	1.36697e+07	1.29478e+07
1798	FEN1	9.19372e+06	9.57169e+06	1.00129e+07	1.02298e+07	1.06917e+07	1.04923e+07	1.00848e+07	1.02415e+07	9.83628e+06	9.71686e+06	1.01894e+07	10205000	1.06035e+07	1.09994e+07	1.07036e+07
1799	CUX1	2.99329e+06	2.88849e+06	2.99095e+06	2.99569e+06	3.01212e+06	3.12021e+06	3.06986e+06	3.05666e+06	3.00812e+06	3.11324e+06	3.03583e+06	3192700	2.92581e+06	2.95013e+06	2.66519e+06
1800	CAPG	1.98438e+06	1.78791e+06	1.8752e+06	1.83033e+06	1.68613e+06	1.78178e+06	1.75455e+06	1.86494e+06	1.9156e+06	1.95764e+06	1.6989e+06	1854300	1.68506e+06	1.84072e+06	1.60255e+06
1801	TXLNA	1.2727e+07	1.35353e+07	1.29369e+07	1.25167e+07	1.25708e+07	1.23085e+07	1.28488e+07	1.21759e+07	1.30468e+07	1.24799e+07	1.24739e+07	12028000	1.26855e+07	1.20947e+07	1.20999e+07
1802	CCT6A	2.19473e+07	2.12841e+07	2.22996e+07	2.24749e+07	2.13749e+07	2.19157e+07	2.1615e+07	2.12515e+07	2.04416e+07	2.07389e+07	2.09556e+07	22668000	2.21201e+07	2.26971e+07	2.39755e+07
1803	NNMT	409848	534080	408822	473869	544613	445680	456971	490932	415677	387304	423815	464260	454638	472740	581071
1804	PSMB10	298391	281452	284198	263489	280095	273356	252448	298403	294250	284537	255476	277320	279029	269745	261703
1805	VHL	380714	404200	371142	425108	479930	451073	429698	469757	478349	475234	452156	435890	397942	421807	404743
1806	PBX2	806482	800531	834481	754425	788014	776831	788930	779208	792145	855041	732773	817920	816139	797905	717680
1807	RPL13A	1.40242e+07	1.41023e+07	1.45486e+07	1.47286e+07	1.51797e+07	1.48705e+07	1.48267e+07	1.39592e+07	1.37596e+07	1.3411e+07	1.40229e+07	14141000	1.42983e+07	1.51393e+07	1.50871e+07
1808	ARL1	609549	629533	670282	680235	666692	635465	647745	585503	626822	594308	594926	617570	634861	644155	583561
1809	ARL4A	17807.6	23124	13371.2	19067.1	15218.5	17225.9	19345	20339.8	16596.5	17136.5	21458.9	14556	19225.4	20673.4	18562
1810	MLH1	2.21904e+06	2.23786e+06	2.33914e+06	2.4176e+06	2.3271e+06	2.41366e+06	2.28594e+06	2.32066e+06	2.17669e+06	2.23572e+06	2.19829e+06	2332700	2.28021e+06	2.48568e+06	2.29043e+06
1811	STAT3	5.01172e+06	5.12352e+06	5.23184e+06	5.28175e+06	5.35265e+06	5.23822e+06	5.24385e+06	5.18973e+06	5.1102e+06	5.04596e+06	5.3266e+06	5179700	5.18963e+06	5.4613e+06	5.63578e+06
1812	USP8	4.13314e+06	4.04822e+06	4.32489e+06	4.27332e+06	4.24094e+06	4.26292e+06	4.11825e+06	4.30732e+06	4.10167e+06	4.03695e+06	4.19637e+06	4306800	4.18236e+06	4.33727e+06	4.2059e+06
1813	PEX19	502797	433476	451702	442971	474372	530745	527343	582677	518996	628101	541480	478310	442198	427076	397386
1814	MDH1	5.24783e+07	5.41232e+07	4.92224e+07	4.81536e+07	4.81461e+07	4.76776e+07	5.45892e+07	4.84194e+07	5.17724e+07	5.06754e+07	5.04795e+07	50633000	5.27822e+07	4.5623e+07	4.7278e+07
1815	MDH2	1.23539e+08	1.19625e+08	1.21465e+08	1.0404e+08	1.05149e+08	1.10012e+08	1.10099e+08	1.08014e+08	1.26736e+08	1.24663e+08	1.25521e+08	109230000	1.07547e+08	1.09388e+08	1.08188e+08
1816	RFC5	2.85153e+06	2.85915e+06	3.06954e+06	3.18601e+06	2.99019e+06	3.16069e+06	3.023e+06	3.01638e+06	3.07593e+06	3.0171e+06	3.00945e+06	3081400	3.12748e+06	3.33085e+06	3.19635e+06
1817	RFC3	1.03586e+06	1.03689e+06	1.09718e+06	1.2082e+06	1.17683e+06	1.11957e+06	1.13292e+06	1.10395e+06	1.06063e+06	1.01991e+06	1.11871e+06	1095500	1.11167e+06	1.18375e+06	1.07663e+06
1818	HADHA	2.0342e+07	2.15464e+07	1.98319e+07	2.02667e+07	1.97727e+07	2.03927e+07	1.96568e+07	2.03666e+07	2.05122e+07	1.96066e+07	1.96057e+07	20460000	1.98781e+07	1.95244e+07	2.11488e+07
1819	EIF2S3;EIF2S3L	8.42921e+06	8.94653e+06	8.54505e+06	8.89122e+06	9.08098e+06	8.83801e+06	8.76892e+06	8.52156e+06	8.6626e+06	8.25387e+06	8.32945e+06	8625600	8.74376e+06	8.80666e+06	8.99163e+06
1821	ETV3	43367.5	48262.2	42758.1	55129.5	47238.7	52690.1	54838	54397.1	56144	51412.6	57533.1	48820	49686.4	52163.3	65948
1823	CETN2	174214	171705	161941	175792	178633	200848	215267	204625	205906	203281	226475	175830	180751	159325	194078
1825	EIF2D	2.72265e+06	2.81159e+06	2.88059e+06	2.94304e+06	3.07158e+06	2.97114e+06	2.93011e+06	2.76167e+06	2.80239e+06	2.84183e+06	2.94262e+06	2886300	3.01606e+06	3.04044e+06	2.90474e+06
1826	BUD31	2.11506e+06	2.15266e+06	2.09674e+06	2.10408e+06	2.02273e+06	2.00221e+06	2.17117e+06	2.11044e+06	2.19711e+06	2.17994e+06	2.00992e+06	2114300	2.04069e+06	2.02926e+06	1.70874e+06
1828	NAA10	6.04386e+06	5.87831e+06	6.1276e+06	5.87625e+06	5.59321e+06	5.84345e+06	5.54842e+06	5.89518e+06	5.7558e+06	5.77875e+06	5.82111e+06	6134000	5.87962e+06	6.21708e+06	5.76513e+06
1829	KDM5C	1.7088e+06	1.76885e+06	1.77312e+06	1.72548e+06	1.77536e+06	1.73836e+06	1.7539e+06	1.78285e+06	1.71179e+06	1.69582e+06	1.76462e+06	1703600	1.70692e+06	1.73296e+06	1.63342e+06
1830	PPP1R2;PPP1R2P3	661908	720627	556776	637036	689311	612390	670810	681492	662987	612857	584518	621510	666161	573291	872996
1831	CSK	3.22037e+06	3.39354e+06	3.36147e+06	3.54765e+06	3.59127e+06	3.49064e+06	3.37875e+06	3.36252e+06	3.32225e+06	3.06966e+06	3.38143e+06	3409500	3.46544e+06	3.57243e+06	3.8119e+06
1832	PNPLA4	100995	111822	119188	118493	119224	120798	124374	126609	114335	107980	130273	121350	120338	122318	144851
1835	IARS	1.89725e+07	1.96047e+07	2.01033e+07	2.19289e+07	2.18692e+07	2.17442e+07	2.06298e+07	2.14676e+07	1.97802e+07	1.94022e+07	1.95837e+07	20545000	2.05454e+07	2.22404e+07	2.2682e+07
1836	SLC19A1	288342	280235	309458	269738	279557	291463	278567	308287	292478	290679	294140	301650	278990	299036	276881
1838	PRKCI	864919	888436	915060	933425	896056	935004	925513	961252	917938	851882	900659	934580	934594	938647	944274
1839	ACTR1B	1.32901e+06	1.34872e+06	1.27629e+06	1.32686e+06	1.24007e+06	1.2266e+06	1.24243e+06	1.23269e+06	1.18911e+06	1.18261e+06	1.16783e+06	1294300	1.23314e+06	1.32482e+06	1.16564e+06
1840	ECI1	5.69693e+06	6.10607e+06	4.90057e+06	5.03237e+06	4.8667e+06	4.85387e+06	4.77173e+06	5.05381e+06	5.39544e+06	5.20413e+06	4.89415e+06	4784300	5.19529e+06	4.96036e+06	5.11213e+06
1841	TMPO	9.56243e+06	9.25741e+06	9.67602e+06	8.84969e+06	8.99875e+06	9.112e+06	9.16328e+06	8.87038e+06	9.27994e+06	9.42115e+06	9.15697e+06	8982700	9.27471e+06	8.97198e+06	9.61201e+06
1843	STAT1	2.35538e+06	2.3941e+06	2.37912e+06	2.51104e+06	2.49271e+06	2.49838e+06	2.40559e+06	2.46681e+06	2.33247e+06	2.30266e+06	2.36504e+06	2452300	2.44539e+06	2.58403e+06	2.5874e+06
1844	STAT6	863330	906871	859769	937875	931512	897030	876855	878765	860314	836971	911300	904580	961268	931225	907518
1845	STAT5A	1.681e+07	1.65318e+07	1.73351e+07	1.79491e+07	1.78945e+07	1.78482e+07	1.75221e+07	1.75254e+07	1.69522e+07	1.64295e+07	1.73433e+07	17960000	1.81414e+07	1.85465e+07	2.08957e+07
1846	SKIV2L2	1.10256e+07	1.09096e+07	1.1092e+07	1.11216e+07	1.0755e+07	1.07993e+07	1.09291e+07	1.06366e+07	1.1134e+07	1.07261e+07	1.07037e+07	11003000	1.14464e+07	1.12745e+07	1.02909e+07
1847	ARHGAP25	1.22974e+06	1.22276e+06	1.2528e+06	1.23731e+06	1.28591e+06	1.28607e+06	1.22252e+06	1.24984e+06	1.30404e+06	1.33495e+06	1.33718e+06	1284100	1.26299e+06	1.27938e+06	1.26875e+06
1848	PIK3CA	381087	365800	412583	371813	343871	392809	354499	382782	333214	388931	363503	400380	368750	396108	288478
1849	PIK3CB	882476	963113	919158	942139	978992	954456	931768	962045	889120	843300	951698	911560	956809	941094	922943
1850	MTOR	3.17187e+06	3.36023e+06	3.44461e+06	3.61578e+06	3.74043e+06	3.70554e+06	3.57964e+06	3.58091e+06	3.50295e+06	3.30906e+06	3.56528e+06	3535900	3.60282e+06	3.6684e+06	3.73966e+06
1851	PI4KA	2.39305e+06	2.50458e+06	2.61169e+06	2.69255e+06	2.75341e+06	2.62063e+06	2.60535e+06	2.53982e+06	2.4871e+06	2.47251e+06	2.61132e+06	2625800	2.63682e+06	2.7404e+06	2.55581e+06
1852	EPS15	1.16026e+07	1.16719e+07	1.12149e+07	1.10622e+07	1.1032e+07	1.11081e+07	1.15377e+07	1.12653e+07	1.19946e+07	1.18918e+07	1.20465e+07	11424000	1.1505e+07	1.12997e+07	1.32925e+07
1853	CASP3	4.82556e+06	5.15069e+06	4.85103e+06	4.88859e+06	5.03977e+06	4.88199e+06	4.73566e+06	4.98489e+06	4.96149e+06	4.80843e+06	4.92555e+06	4961800	5.13743e+06	5.03333e+06	5.74516e+06
1854	CASP2	500523	528174	487288	522149	510934	474638	531851	485050	455039	480072	454123	484930	442998	480705	474087
1856	MATK	92147.8	99858.8	107514	108175	114904	106048	119904	108935	110236	106447	113892	113290	107030	107753	128593
1857	TEC	199244	223767	207389	217166	253874	235346	232895	226619	215640	210111	207247	204630	227563	226166	225133
1858	ABL2	727312	740317	718763	734123	740733	727979	710875	741270	720072	704269	724710	728480	761229	744898	795914
1859	HELZ	1.13859e+06	1.21729e+06	1.15509e+06	1.16574e+06	1.25954e+06	1.18005e+06	1.16645e+06	1.24166e+06	1.22441e+06	1.21285e+06	1.21035e+06	1182200	1.21567e+06	1.22307e+06	1.2458e+06
1860	NCAPD3	1.2177e+06	1.2571e+06	1.32264e+06	1.35216e+06	1.3482e+06	1.34664e+06	1.33334e+06	1.29133e+06	1.2688e+06	1.26519e+06	1.33779e+06	1318900	1.35948e+06	1.38804e+06	1.4127e+06
1861	RBM34	2.25405e+06	2.37882e+06	2.417e+06	2.37078e+06	2.50065e+06	2.38665e+06	2.4224e+06	2.3094e+06	2.3213e+06	2.33081e+06	2.37311e+06	2298000	2.41827e+06	2.35639e+06	2.36287e+06
1862	LRPPRC	1.89689e+07	1.9267e+07	2.0137e+07	2.07793e+07	2.05705e+07	2.08564e+07	2.02748e+07	2.01454e+07	1.94167e+07	1.91906e+07	2.04474e+07	20491000	2.06323e+07	2.15595e+07	2.34414e+07
1863	ACAA2	7.7369e+06	7.53743e+06	7.37594e+06	7.21831e+06	6.70633e+06	6.77818e+06	7.12218e+06	6.70253e+06	7.01772e+06	7.22047e+06	7.07156e+06	7172800	7.36086e+06	7.00946e+06	6.8644e+06
1864	RPL35	4.25793e+06	4.53865e+06	4.18265e+06	4.5658e+06	4.55127e+06	4.3435e+06	4.50444e+06	4.17409e+06	4.33554e+06	3.90818e+06	4.0764e+06	4365700	4.57438e+06	4.49194e+06	5.08013e+06
1865	WAS	540836	500020	504799	511284	479316	511072	487776	509051	502146	513260	460927	524650	483946	528839	454505
1866	CDKN2C	1.05923e+06	940837	879192	1.04059e+06	1.24479e+06	1.46289e+06	1.71671e+06	1.7441e+06	1.92947e+06	1.89017e+06	1.81715e+06	1234700	1.10191e+06	929129	649437
1868	HTT	384180	399709	400681	409682	420521	405208	385867	417012	401961	396417	426038	389930	405230	434509	368039
1869	ECE1	364685	389330	362181	355441	397987	361556	349652	435822	337658	353375	342113	366720	346203	365107	423903
1870	MTHFR	2.78475e+06	2.8015e+06	2.86119e+06	2.95963e+06	2.92535e+06	2.92126e+06	2.79515e+06	2.80629e+06	2.73702e+06	2.67438e+06	2.66568e+06	2839900	2.79282e+06	2.89586e+06	2.3567e+06
1872	SLC1A4	327212	325683	351464	340016	330704	335318	308789	339870	304036	333481	306479	342080	338564	329652	267003
1873	PAFAH1B1	6.57564e+06	7.07342e+06	6.3853e+06	6.56373e+06	6.33476e+06	6.36138e+06	6.6742e+06	6.2119e+06	6.5261e+06	6.25442e+06	6.30878e+06	6721900	6.73634e+06	6.30286e+06	6.914e+06
1874	MCAM	2.84359e+06	2.81226e+06	2.69127e+06	2.65584e+06	2.68044e+06	2.63169e+06	2.78858e+06	2.70681e+06	2.92927e+06	2.86122e+06	2.79689e+06	2772000	2.71906e+06	2.63706e+06	2.55972e+06
1875	CRAT	506263	512861	480259	494394	520188	501364	484151	480856	461628	468060	451240	481560	500601	515469	524559
1876	MATR3	7.82463e+06	7.94275e+06	7.91182e+06	8.44338e+06	8.35995e+06	8.32266e+06	8.14212e+06	8.25048e+06	8.14581e+06	7.89957e+06	7.71645e+06	8138100	8.05953e+06	8.49903e+06	8.01213e+06
1877	MSH2	7.92078e+06	8.00918e+06	8.45955e+06	8.55768e+06	8.58605e+06	8.54346e+06	8.51694e+06	8.27094e+06	8.38841e+06	7.96109e+06	8.16832e+06	8393400	8.71147e+06	8.81323e+06	8.36878e+06
1878	GRK6	546143	552431	549145	544991	562960	570000	574086	562090	558320	549942	580132	545530	587054	547581	570256
1880	GPD2	982309	984530	967420	955581	949500	943024	930152	985496	947463	958923	926704	996310	968732	994554	970729
1882	MAGEA1	349426	317663	347430	326694	332831	336434	312659	334321	310239	332835	316593	340020	305967	341108	316538
1886	MAGEB1	2.00507e+06	1.99935e+06	2.12752e+06	2.20373e+06	2.11272e+06	2.22697e+06	2.13839e+06	2.11249e+06	2.0683e+06	2.02697e+06	2.06196e+06	2174800	2.25485e+06	2.325e+06	2.20266e+06
1887	PTPN9	313746	347458	323390	345086	337888	323094	337105	336226	319653	323148	333940	328580	305576	350093	325213
1888	SYK	1.01183e+06	1.09133e+06	1.08297e+06	1.14711e+06	1.17296e+06	1.15442e+06	1.18185e+06	1.10707e+06	1.04154e+06	1.01902e+06	1.09812e+06	1106500	1.11206e+06	1.12889e+06	1.11615e+06
1890	NAMPT	6.21426e+06	6.49875e+06	6.18752e+06	6.49198e+06	6.60283e+06	6.34774e+06	6.29712e+06	6.46022e+06	6.15585e+06	5.9167e+06	6.09158e+06	6453600	6.3892e+06	6.43158e+06	6.47297e+06
1891	PSMC4	7.39033e+06	8.0205e+06	7.74182e+06	8.12976e+06	8.53274e+06	7.85165e+06	8.02773e+06	8.00332e+06	7.63532e+06	7.41524e+06	7.85791e+06	7807500	7.92372e+06	8.17405e+06	8.30406e+06
1892	TSFM	2.4253e+06	2.49883e+06	2.63545e+06	2.61042e+06	2.62504e+06	2.6517e+06	2.51284e+06	2.63815e+06	2.37203e+06	2.42893e+06	2.55586e+06	2658500	2.54813e+06	2.72125e+06	2.81285e+06
1894	VDAC2	2.56874e+06	2.8867e+06	2.37657e+06	2.65279e+06	2.85833e+06	2.65935e+06	2.59708e+06	2.79197e+06	2.51625e+06	2.46573e+06	2.41134e+06	2641700	2.42676e+06	2.62391e+06	2.86934e+06
1895	ACADSB	318331	354176	297647	345624	359042	345671	320491	335842	292336	298468	296816	339260	323109	345787	364633
1896	CBX5	1.89797e+06	1.93528e+06	1.87829e+06	1.71825e+06	1.73179e+06	1.7273e+06	1.82922e+06	1.80484e+06	1.84304e+06	1.76662e+06	1.73689e+06	1802600	1.81365e+06	1.76469e+06	1.69794e+06
1897	USP5	8.996e+06	9.04041e+06	9.30267e+06	9.11501e+06	8.91405e+06	8.95647e+06	9.03076e+06	9.18852e+06	9.27378e+06	9.50582e+06	9.38774e+06	9333000	9.14193e+06	9.17209e+06	8.72605e+06
1898	MAPK8	805086	833968	785163	820791	836524	797132	767808	859521	739375	754391	738111	786930	754224	819819	816967
1899	MAPK9	1.46307e+06	1.48382e+06	1.46725e+06	1.4876e+06	1.43989e+06	1.47276e+06	1.45618e+06	1.46651e+06	1.4891e+06	1.50167e+06	1.52042e+06	1526400	1.54818e+06	1.49864e+06	1.44419e+06
1900	MAP2K4	796627	854121	749477	813505	883323	834036	791325	845878	823019	718293	751928	768000	771454	819060	913301
1901	MKI67	1.1655e+07	1.19361e+07	1.16848e+07	1.17594e+07	1.15717e+07	1.12206e+07	1.14494e+07	1.11361e+07	1.08121e+07	1.09033e+07	1.12005e+07	11294000	1.1664e+07	1.15372e+07	1.18324e+07
1902	PHKA2	145405	173923	166257	171472	190288	176574	166702	178489	178050	157883	171295	168810	165560	173987	184560
1903	PHKA1	485492	516305	536169	580394	560058	552936	538820	537041	518559	505284	546953	529840	560936	557235	556365
1904	RANGAP1	4.19932e+06	4.36835e+06	4.19658e+06	4.41052e+06	4.42404e+06	4.41762e+06	4.43776e+06	4.11194e+06	4.26567e+06	4.07866e+06	4.13541e+06	4256000	4.38686e+06	4.33274e+06	4.14858e+06
1905	RECQL	7.34773e+06	7.573e+06	7.94934e+06	8.2614e+06	8.13942e+06	8.12002e+06	7.79209e+06	7.73505e+06	7.52153e+06	7.49417e+06	7.95625e+06	8040300	8.44755e+06	8.29586e+06	8.19375e+06
1907	CRK	2.36946e+06	2.40835e+06	2.25919e+06	2.09286e+06	2.18607e+06	2.18125e+06	2.19211e+06	2.26555e+06	2.30384e+06	2.35e+06	2.08346e+06	2262800	2.15026e+06	2.21906e+06	2.13567e+06
1908	CRKL	1.17716e+07	1.20427e+07	1.15336e+07	1.11577e+07	1.10339e+07	1.12123e+07	1.11864e+07	1.09724e+07	1.19711e+07	1.14716e+07	1.1177e+07	11563000	1.15128e+07	1.12863e+07	1.21112e+07
1909	MTIF2	1.75477e+06	1.73781e+06	1.84369e+06	1.83524e+06	1.9231e+06	1.87877e+06	1.80987e+06	1.95662e+06	1.72232e+06	1.69769e+06	1.75265e+06	1795700	1.79063e+06	1.83913e+06	1.69547e+06
1910	BAG6	5.15059e+06	5.12927e+06	5.10026e+06	4.96127e+06	4.93645e+06	4.99575e+06	5.35364e+06	5.29356e+06	5.57279e+06	5.33853e+06	5.38121e+06	5127200	5.13167e+06	4.83753e+06	4.68942e+06
1911	NSF	3.41219e+06	3.50666e+06	3.49733e+06	3.59372e+06	3.58948e+06	3.59915e+06	3.54236e+06	3.45241e+06	3.36014e+06	3.35389e+06	3.48526e+06	3612400	3.4953e+06	3.7961e+06	3.33866e+06
1913	NOTCH1	105417	115030	116447	109491	112985	123582	119115	120984	125020	122536	116954	115860	112552	120958	111934
1914	MAP2K3;MAP2K6	466407	499445	465725	502561	517957	492412	477764	486342	471889	471845	490331	512640	491040	513781	488729
1915	BRCC3	383337	387623	361808	386589	398941	410113	427171	443749	415741	442473	403621	389850	359950	373038	364057
1916	RPL27A	4.73747e+06	4.89963e+06	5.04672e+06	5.15752e+06	5.08221e+06	5.14796e+06	5.33889e+06	4.87467e+06	4.91589e+06	4.77611e+06	5.14202e+06	5193300	5.38154e+06	5.12727e+06	4.87361e+06
1917	RPL5	2.18715e+07	2.32419e+07	2.11678e+07	2.10352e+07	2.16528e+07	2.10897e+07	1.99066e+07	2.23639e+07	2.1329e+07	2.06076e+07	2.14894e+07	21191000	2.00722e+07	2.17147e+07	2.96e+07
1919	RPL28	8.34136e+06	9.06371e+06	8.61663e+06	9.30551e+06	9.83623e+06	9.28458e+06	8.82875e+06	9.18583e+06	8.75917e+06	8.13792e+06	8.71353e+06	9076400	8.9146e+06	9.52765e+06	1.03331e+07
1920	RPS9	3.82314e+07	4.10738e+07	4.01747e+07	3.80082e+07	4.05076e+07	3.87351e+07	3.9863e+07	3.82603e+07	4.05017e+07	3.88774e+07	4.07188e+07	36834000	4.0162e+07	3.89774e+07	4.07305e+07
1921	RPS5	1.28978e+07	1.32985e+07	1.31153e+07	1.35736e+07	1.37316e+07	1.30718e+07	1.37992e+07	1.28928e+07	1.35014e+07	1.2924e+07	1.37737e+07	12822000	1.34895e+07	1.34272e+07	1.47249e+07
1922	RPS10	2.40604e+07	2.4976e+07	2.47182e+07	2.50539e+07	2.38665e+07	2.39596e+07	2.57849e+07	2.35275e+07	2.43586e+07	2.35688e+07	2.40988e+07	23963000	2.51281e+07	2.43389e+07	2.70347e+07
1923	MAP1B	1.93311e+07	1.94076e+07	1.88803e+07	1.91033e+07	1.88321e+07	1.86909e+07	1.8759e+07	1.82556e+07	1.89583e+07	1.83585e+07	1.84574e+07	18703000	1.93532e+07	1.87052e+07	1.97721e+07
1924	GNPDA1	1.00913e+07	1.02736e+07	9.97743e+06	9.63368e+06	8.96954e+06	9.14233e+06	9.76829e+06	8.92613e+06	1.00409e+07	9.7228e+06	9.32299e+06	9704800	9.74088e+06	9.33525e+06	9.11933e+06
1925	NEDD4	1.58642e+06	1.55694e+06	1.57096e+06	1.59894e+06	1.60484e+06	1.52374e+06	1.54831e+06	1.52635e+06	1.61033e+06	1.5634e+06	1.59836e+06	1597500	1.58525e+06	1.51699e+06	1.48298e+06
1926	UTRN	326369	314229	333015	302332	329900	335198	338035	312532	315671	323304	340647	308720	322924	326411	299858
1927	IQGAP1	2.01001e+07	2.08341e+07	2.0401e+07	2.09564e+07	2.17945e+07	2.09007e+07	2.09528e+07	2.08589e+07	2.02759e+07	1.98683e+07	2.0324e+07	20812000	2.11494e+07	2.1641e+07	2.06055e+07
1928	GYG1	671704	676811	685289	630472	577432	639190	602232	560108	641912	624003	612212	634670	629408	658942	617384
1929	STT3A	2.49124e+06	2.55789e+06	2.55295e+06	2.62368e+06	2.66474e+06	2.61132e+06	2.52458e+06	2.48624e+06	2.37627e+06	2.2549e+06	2.40377e+06	2557800	2.5334e+06	2.68556e+06	2.41967e+06
1931	RAP1GAP	481389	492454	474076	468409	498476	497270	465875	483068	481200	456048	464995	486500	459428	496048	518807
1932	CAPZA2	2.36874e+06	2.37438e+06	2.40061e+06	2.269e+06	2.31462e+06	2.3294e+06	2.268e+06	2.29892e+06	2.27199e+06	2.38899e+06	2.2744e+06	2414500	2.29856e+06	2.40659e+06	2.22993e+06
1933	CAPZB	1.92433e+07	1.87339e+07	1.84861e+07	1.77118e+07	1.72895e+07	1.77994e+07	1.76996e+07	1.80535e+07	1.83572e+07	1.87214e+07	1.78527e+07	18118000	1.78555e+07	1.76888e+07	1.63784e+07
1934	EIF1AX;EIF1AY	3.13734e+06	3.28674e+06	2.87949e+06	3.19955e+06	3.0418e+06	3.0542e+06	3.01529e+06	3.08799e+06	2.89858e+06	2.79053e+06	2.70136e+06	3101600	2.8418e+06	3.04588e+06	3.21302e+06
1935	QARS	9.01646e+06	9.01267e+06	9.77163e+06	9.9498e+06	9.66231e+06	9.91978e+06	9.88381e+06	9.25616e+06	9.58804e+06	9.00658e+06	9.64843e+06	9610700	1.00678e+07	1.02834e+07	1.07663e+07
1937	ZFP36L2	351592	312370	348495	328150	325278	375043	420701	487991	469706	467413	512076	321910	349432	323987	337139
1938	UQCRFS1;UQCRFS1P1	657010	619692	658581	665718	653562	666303	652093	669025	626784	632731	557667	646380	625954	638195	523283
1940	ATP5O	413578	431221	424585	409274	439284	437872	406632	419736	409923	424862	449297	424910	438325	422917	441766
1943	SLC6A9	22357.6	20718.1	22906.1	24350.3	23218.1	22901.2	18282.8	21383.2	20265.6	20778.6	16683.6	20415	23100.7	18651.9	15354.6
1944	PREP	1.12422e+07	1.11407e+07	1.13333e+07	1.12004e+07	1.07059e+07	1.10196e+07	1.10878e+07	1.10423e+07	1.13644e+07	1.11077e+07	1.09316e+07	11210000	1.11186e+07	1.07519e+07	1.01589e+07
1945	ME1	2.51146e+06	2.48581e+06	2.52008e+06	2.36355e+06	2.36879e+06	2.34018e+06	2.4547e+06	2.4654e+06	2.48556e+06	2.49806e+06	2.44408e+06	2373300	2.35397e+06	2.24274e+06	2.16623e+06
1946	IREB2	4.27766e+06	4.41571e+06	4.337e+06	4.15429e+06	4.18026e+06	4.3872e+06	4.39212e+06	4.73095e+06	4.69063e+06	4.69332e+06	4.70285e+06	4186700	4.07855e+06	4.43257e+06	5.59648e+06
1949	RFX5	639983	666197	677740	655724	656682	636618	648900	634386	646176	606382	650522	633960	642062	672528	785408
1950	PIP4K2A	4.1649e+06	3.90925e+06	4.29821e+06	4.05464e+06	3.99263e+06	3.92431e+06	4.07045e+06	4.01668e+06	4.23703e+06	4.16478e+06	4.22397e+06	4121900	4.15426e+06	4.03224e+06	3.67926e+06
1951	ARCN1	1.41891e+07	1.44429e+07	1.40141e+07	1.48899e+07	1.47232e+07	1.46197e+07	1.43993e+07	1.39183e+07	1.415e+07	1.3388e+07	1.42794e+07	14690000	1.50398e+07	1.47495e+07	1.50552e+07
1952	LSS	1.52914e+06	1.52081e+06	1.49548e+06	1.50086e+06	1.47978e+06	1.53111e+06	1.46313e+06	1.47277e+06	1.50387e+06	1.48457e+06	1.54058e+06	1527900	1.51315e+06	1.52062e+06	1.55234e+06
1953	PPP3CC	184394	171960	196689	177517	168651	173651	174995	191072	183148	171021	164625	191040	176204	181930	161840
1954	GCLC	439619	455412	434492	422697	452404	443809	410708	467507	430626	417250	435554	450000	418529	419971	418923
1955	GCLM	1.71783e+06	1.78414e+06	1.82784e+06	1.82226e+06	1.84361e+06	1.83507e+06	1.86068e+06	1.69526e+06	1.7385e+06	1.71219e+06	1.80518e+06	1792800	1.90361e+06	1.91833e+06	1.74136e+06
1956	CD151	2.094e+06	2.07794e+06	2.06424e+06	1.83033e+06	1.85051e+06	1.89601e+06	1.96427e+06	2.00956e+06	2.11454e+06	2.12895e+06	2.20599e+06	1956700	2.02235e+06	1.87165e+06	1.80115e+06
1957	TRAPPC10	514891	519692	551121	543990	548460	537263	522694	530814	546209	536689	570567	529280	561043	543558	535014
1958	PSMD8	2.51543e+06	2.72659e+06	2.44432e+06	2.62497e+06	2.61332e+06	2.52669e+06	2.61389e+06	2.5223e+06	2.59254e+06	2.34207e+06	2.49673e+06	2520500	2.57291e+06	2.57678e+06	2.81408e+06
1959	PRRC2A	9.07615e+06	9.56225e+06	9.62776e+06	9.08627e+06	8.79807e+06	8.9231e+06	8.89186e+06	9.33748e+06	9.42249e+06	9.49352e+06	9.60861e+06	8449200	8.51009e+06	8.62673e+06	1.06202e+07
1960	GSS	1.47847e+07	1.45354e+07	1.41252e+07	1.36718e+07	1.36522e+07	1.36231e+07	1.40293e+07	1.3715e+07	1.4796e+07	1.42681e+07	1.45164e+07	14056000	1.423e+07	1.37173e+07	1.35539e+07
1961	CCT5	5.54374e+07	5.46468e+07	5.46832e+07	5.48319e+07	5.30652e+07	5.36959e+07	5.23943e+07	5.45672e+07	5.37283e+07	5.2278e+07	5.60403e+07	55178000	5.50584e+07	5.58073e+07	5.79106e+07
1964	NES	4.37393e+06	4.33797e+06	4.27763e+06	4.16764e+06	3.96096e+06	4.06508e+06	4.11581e+06	4.187e+06	4.1673e+06	4.21473e+06	4.1993e+06	4004000	4.03191e+06	3.98771e+06	4.18974e+06
1965	HSPA13	517960	510201	534057	508939	523298	533594	511734	536977	527677	492250	526332	511380	486405	522936	527841
1968	CSNK1D	503411	541713	527637	493207	553621	481036	540585	533052	589823	507901	557972	487580	534281	472275	518591
1969	IDH2	4.36599e+06	4.36127e+06	4.47013e+06	4.64006e+06	4.62604e+06	4.77053e+06	4.63902e+06	4.44005e+06	4.36649e+06	4.35341e+06	4.5102e+06	4627800	4.61623e+06	4.7334e+06	4.78151e+06
1970	PIK3CG	689983	719136	694677	761100	721677	716621	731847	704304	676202	682123	706728	695220	698240	753499	688302
1974	POLD2	1.1255e+06	1.14322e+06	1.12932e+06	1.17631e+06	1.18411e+06	1.13054e+06	1.16466e+06	1.21341e+06	1.12515e+06	1.12422e+06	1.14846e+06	1161400	1.16338e+06	1.18658e+06	1.23808e+06
1976	PXN	1.21156e+06	1.16096e+06	1.03125e+06	1.25306e+06	1.59047e+06	1.7013e+06	1.79297e+06	2.01633e+06	2.61411e+06	2.04678e+06	2.03264e+06	1414100	1.33812e+06	1.20539e+06	1.2708e+06
1977	CAMLG	146873	138730	138766	137997	135822	125131	122721	127355	117606	118595	131666	125470	122982	141059	104072
1978	NR2C2	310328	322220	329764	320817	344429	318198	317580	338694	318407	325723	345766	304780	341822	344212	326087
1979	MAPKAPK2	1.34514e+06	1.4625e+06	1.31982e+06	1.45006e+06	1.43167e+06	1.38757e+06	1.46661e+06	1.32266e+06	1.40395e+06	1.31712e+06	1.31311e+06	1398000	1.44388e+06	1.4285e+06	1.37473e+06
1980	ALDH9A1	8.43029e+06	9.12976e+06	8.99671e+06	9.18036e+06	9.61316e+06	9.37032e+06	8.9607e+06	9.07024e+06	9.26607e+06	8.75936e+06	9.46861e+06	9297900	9.14437e+06	9.52414e+06	9.87049e+06
1981	RPL34	1.49977e+07	1.58893e+07	1.51077e+07	1.65697e+07	1.70324e+07	1.67207e+07	1.64683e+07	1.6381e+07	1.48512e+07	1.43317e+07	1.47204e+07	15387000	1.50164e+07	1.71608e+07	1.73385e+07
1982	RPIA	2.67163e+06	2.69583e+06	2.64538e+06	2.42094e+06	2.41681e+06	2.46861e+06	2.52552e+06	2.61027e+06	2.86095e+06	2.7679e+06	2.88203e+06	2434100	2.35934e+06	2.37044e+06	2.92861e+06
1983	LMAN1	3.15382e+06	3.22947e+06	3.18892e+06	3.31394e+06	3.29721e+06	3.25915e+06	3.13523e+06	3.19053e+06	2.97987e+06	3.0561e+06	3.08751e+06	3291200	3.19548e+06	3.33312e+06	3.26591e+06
1984	SLC11A2	99908.4	106775	118469	114136	97672.3	113690	104398	113887	104398	117969	97264.9	108460	107001	112676	103414
1985	NASP	4.25805e+07	4.48506e+07	3.96229e+07	3.95424e+07	4.03252e+07	3.9515e+07	4.28524e+07	4.03024e+07	4.27081e+07	3.98013e+07	3.97831e+07	39794000	4.12626e+07	3.82262e+07	3.63162e+07
1986	FASN	3.54841e+07	3.62847e+07	3.63793e+07	3.76012e+07	3.81048e+07	3.75486e+07	3.67431e+07	3.70482e+07	3.54251e+07	3.52385e+07	3.59497e+07	37406000	3.73531e+07	3.82885e+07	3.71846e+07
1988	FNTA	1.25934e+06	1.35447e+06	1.19425e+06	1.23434e+06	1.28686e+06	1.2184e+06	1.27032e+06	1.31051e+06	1.18365e+06	1.16374e+06	1.15282e+06	1253500	1.1826e+06	1.22816e+06	1.29745e+06
1989	FNTB	291784	300567	334517	319130	314351	329114	341491	306932	313963	321845	316410	325470	316992	342898	315108
1990	DHPS	3.88139e+06	3.90897e+06	3.90155e+06	3.75901e+06	3.75631e+06	3.82207e+06	3.84392e+06	3.74445e+06	4.02808e+06	4.07522e+06	3.81119e+06	3843000	3.95152e+06	3.90341e+06	3.73668e+06
1991	CCT3	2.1342e+07	2.14389e+07	2.12971e+07	2.19669e+07	2.16263e+07	2.09376e+07	2.11106e+07	2.14203e+07	2.02168e+07	1.99403e+07	2.19414e+07	22222000	2.15845e+07	2.16524e+07	2.23775e+07
1992	MRPL19	194479	210719	192136	211122	211745	222365	209040	210648	199279	184013	197730	205290	197971	220365	190816
1993	ARRB1	2.88114e+06	2.81395e+06	2.82968e+06	2.72584e+06	2.64357e+06	2.73034e+06	2.60826e+06	2.77804e+06	2.71403e+06	2.83484e+06	2789800	2891800	2.75419e+06	2.8281e+06	2.63082e+06
1994	TUFM	3.23637e+07	3.32381e+07	3.27879e+07	3.52299e+07	3.44287e+07	3.49405e+07	3.37885e+07	3.43233e+07	3.31943e+07	3.31177e+07	3.35125e+07	34676000	3.48125e+07	3.67826e+07	3.50886e+07
1996	INPP1	73335.3	68800.1	72411.7	80908.3	72766	77316.2	73806.4	80328.5	64633	65445	70569	76153	72994.9	78734.4	76107.3
1998	GLUD2	1.14616e+06	1.09501e+06	1.06057e+06	1.06961e+06	1.05877e+06	1.03328e+06	1.07986e+06	1.10937e+06	1.09513e+06	1.0205e+06	1.02704e+06	1098300	1.06161e+06	1.04044e+06	1.07787e+06
1999	CENPF	5.71907e+06	5.65366e+06	5.74387e+06	5.57126e+06	5.49481e+06	5.59269e+06	5.66863e+06	5.64366e+06	5.64715e+06	5.72672e+06	5.6452e+06	5473500	5.59365e+06	5.58764e+06	5.39469e+06
2000	SRP9	4.43891e+06	4.16286e+06	4.07365e+06	4.13649e+06	3.86029e+06	3.99585e+06	4.05364e+06	4.02627e+06	4.09718e+06	4.00682e+06	3.89426e+06	4260700	4.10148e+06	4.06453e+06	3.77578e+06
2002	PCYT1A	1.16431e+06	1.20059e+06	1.18533e+06	1.21774e+06	1.21322e+06	1.23269e+06	1.22195e+06	1.16264e+06	1.2006e+06	1.13871e+06	1.1813e+06	1219300	1.22026e+06	1.24935e+06	1.20413e+06
2003	AARS	2.5336e+07	2.55261e+07	2.57198e+07	2.71323e+07	2.58478e+07	2.64432e+07	2.54796e+07	2.56603e+07	2.49224e+07	2.4405e+07	2.40096e+07	26155000	2.51827e+07	2.66153e+07	2.60458e+07
2005	CARS	7.93257e+06	7.72368e+06	7.96491e+06	8.15655e+06	7.91842e+06	8.02313e+06	7.80383e+06	7.7316e+06	7.66961e+06	7.58749e+06	7.69189e+06	8247900	8.24334e+06	8.21031e+06	7.6348e+06
2006	HARS2	455721	444553	429019	463273	443141	458707	439719	441051	429547	432744	445205	445600	431534	451415	451573
2007	SARS	1.6597e+07	1.68866e+07	1.70245e+07	1.78027e+07	1.82726e+07	1.77745e+07	1.76836e+07	1.72275e+07	1.76881e+07	1.69467e+07	1.81703e+07	17962000	1.84692e+07	1.85216e+07	1.97484e+07
2008	PPM1F	5.12436e+06	5.00747e+06	5.42407e+06	5.27146e+06	5.22712e+06	5.19184e+06	5.15885e+06	5.14882e+06	5.29488e+06	5.01019e+06	5.42959e+06	5286000	5.43715e+06	5.43921e+06	5.0792e+06
2009	MAN2A2	143985	138495	152689	133668	127372	131870	149656	125804	148550	142931	180921	134840	162945	139439	135868
2010	PRIM1	2.80978e+06	2.68177e+06	3.08438e+06	3.04612e+06	2.88725e+06	3.18373e+06	2.91058e+06	2.87291e+06	2.95765e+06	2.91638e+06	2.86407e+06	2944000	3.08855e+06	3.05359e+06	2.9458e+06
2011	PRIM2	792980	822250	824301	874716	845428	864229	819500	818668	788177	830778	775016	865290	826139	872848	835901
2013	STAR	201230	206945	206906	181484	210866	203669	198089	199690	193962	193741	204620	204730	208557	199471	206951
2014	CTCF	1.22131e+06	1.33532e+06	1.13661e+06	1.29126e+06	1.36172e+06	1.26053e+06	1.19979e+06	1.31601e+06	1.21333e+06	1.15477e+06	1.22736e+06	1216200	1.23733e+06	1.27326e+06	1.51869e+06
2015	PSMB3	1.17029e+07	1.21918e+07	1.13779e+07	1.11299e+07	1.15443e+07	1.11137e+07	1.15189e+07	1.14879e+07	1.27944e+07	1.18855e+07	1.18024e+07	11398000	1.17264e+07	1.13525e+07	1.25002e+07
2016	PSMB2	7.68311e+06	7.79387e+06	7.13226e+06	7.21247e+06	7.21384e+06	7.07964e+06	7.15703e+06	7.4283e+06	7.50972e+06	7.19503e+06	7.13569e+06	7269400	7.10377e+06	6.89739e+06	8.35942e+06
2017	MCM2	1.36295e+07	1.39957e+07	1.37746e+07	1.44969e+07	1.46069e+07	1.42085e+07	1.44848e+07	1.38441e+07	1.39715e+07	1.32275e+07	1.41781e+07	14445000	1.47803e+07	1.47371e+07	1.52085e+07
2018	ACADVL	1.02162e+07	1.00434e+07	1.0593e+07	9.85802e+06	9.73415e+06	9.97602e+06	1.01637e+07	9.60012e+06	1.04255e+07	1.03913e+07	1.04275e+07	10012000	1.05879e+07	9.98939e+06	1.0327e+07
2019	YLPM1	1.47029e+06	1.55317e+06	1.41826e+06	1.47388e+06	1.53272e+06	1.55877e+06	1.56456e+06	1.55269e+06	1.62844e+06	1.61626e+06	1.58761e+06	1465000	1.45207e+06	1.46917e+06	1.43472e+06
2020	VPS41	537454	576471	596624	605572	661257	595970	599650	612227	594574	585237	612725	589050	612587	623827	638890
2021	TMED10	841080	901097	813875	896122	936144	932515	836386	920348	800274	776527	809405	889560	866873	925061	992235
2022	RBM25	4.20413e+06	4.22626e+06	4.28373e+06	3.14726e+06	3.70801e+06	4.50954e+06	4.34121e+06	4.43954e+06	4.28776e+06	4.09555e+06	4.07335e+06	4382100	4.33729e+06	4.5018e+06	4.35448e+06
2023	NUMB	786458	737996	805561	758699	760952	805152	760802	792020	794084	811592	756362	784940	741150	791140	711599
2024	CLK3	35040.1	32083.3	42198.9	37157.2	35392.9	27339.3	35049.8	35394.8	37269.3	31318	35089.6	34110	30729.4	34540.2	40938.4
2026	EIF2B2	1.09096e+06	1.27739e+06	1.04546e+06	1.11892e+06	1.3172e+06	1.11413e+06	1.14832e+06	1.07274e+06	1.07803e+06	924077	1.11233e+06	1078500	1.16425e+06	1.12033e+06	1.72901e+06
2027	HINT1	7.92475e+06	7.04125e+06	7.51863e+06	7.813e+06	8.40107e+06	9.73355e+06	1.25116e+07	1.5243e+07	1.78397e+07	1.7417e+07	1.67899e+07	8880900	8.34735e+06	7.56467e+06	7.15519e+06
2028	NUP153	1.04298e+07	1.04718e+07	1.02269e+07	1.00583e+07	9.90618e+06	9.90411e+06	1.01355e+07	9.87721e+06	1.06764e+07	1.01987e+07	1.01514e+07	10201000	1.04669e+07	1.0163e+07	1.10102e+07
2029	RANBP2	3.46466e+07	3.40599e+07	3.48358e+07	3.43177e+07	3.37377e+07	3.42011e+07	3.46309e+07	3.3854e+07	3.45993e+07	3.43804e+07	3.51556e+07	34634000	3.49218e+07	3.49379e+07	3.379e+07
2031	RGS3	175862	182678	191845	202417	179568	179496	191994	196915	171526	189466	192758	186140	176321	185941	198297
2033	TSC2	1.3325e+06	1.36296e+06	1.36745e+06	1.37006e+06	1.33204e+06	1.34627e+06	1.46529e+06	1.35117e+06	1.4498e+06	1.37613e+06	1.3246e+06	1425500	1.39871e+06	1.37207e+06	1.22275e+06
2034	NDUFV1	567455	600370	587427	598119	614249	609753	613756	581181	575400	577740	621545	576890	588840	593245	626162
2035	GSK3A	347308	356337	359559	429409	334201	350354	332916	345816	335282	321991	331766	358010	348164	345357	335060
2036	GSK3B	976929	1.09803e+06	976252	999522	987971	984511	1.08324e+06	1.00803e+06	1.02741e+06	943471	1.00244e+06	992440	987660	992514	1.0016e+06
2037	TAF6	1.41361e+06	1.40674e+06	1.46406e+06	1.41567e+06	1.47723e+06	1.40278e+06	1.42312e+06	1.3146e+06	1.31226e+06	1.39198e+06	1.43931e+06	1419700	1.38739e+06	1.46056e+06	1.36588e+06
2038	NT5C2	4.05179e+06	4.28381e+06	4.13412e+06	3.97213e+06	4.03488e+06	3.98524e+06	4.25941e+06	4.05121e+06	4.19504e+06	4.11025e+06	4.04098e+06	4126500	4.27436e+06	4.00935e+06	4.17297e+06
2039	SEPHS1	1.21975e+06	1.22427e+06	1.14781e+06	1.14655e+06	1.14337e+06	1.12086e+06	1.13846e+06	1.15928e+06	1.16779e+06	1.14831e+06	1.13693e+06	1200900	1.15684e+06	1.14964e+06	1.16142e+06
2040	MTHFS	781645	871019	721194	776729	823640	775015	733998	932482	778198	722912	711663	774430	694464	783786	739690
2041	GMPS	2.86922e+07	2.96472e+07	2.85992e+07	2.85784e+07	2.96902e+07	2.8913e+07	2.89226e+07	2.87764e+07	2.93133e+07	2.8167e+07	2.90769e+07	30319000	2.97518e+07	2.98458e+07	3.10714e+07
2042	LIG3	1.80507e+06	1.95057e+06	1.96644e+06	2.07005e+06	2.1251e+06	2.07384e+06	2.00926e+06	1.97465e+06	1.90122e+06	1.83241e+06	1.89362e+06	1967900	1.94273e+06	2.04637e+06	1.83521e+06
2045	MRE11A	5.62388e+06	6.01653e+06	5.91661e+06	5.87829e+06	5.94664e+06	5.94265e+06	5.91657e+06	5.6365e+06	5.79934e+06	5.59607e+06	5.71996e+06	5792600	5.96518e+06	5.93483e+06	5.93172e+06
2046	KHK	1.32685e+06	1.30428e+06	1.24989e+06	1.22275e+06	1.21398e+06	1.23693e+06	1.2583e+06	1.19641e+06	1.25391e+06	1.23495e+06	1.21216e+06	1271200	1.26621e+06	1.25717e+06	1.15535e+06
2047	HNMT	114646	132494	102042	100889	102985	115737	105741	109674	101874	99903.5	99195.1	111840	103361	118137	96056.3
2048	GNAQ	196933	228400	210039	207348	208417	221121	214234	214561	204197	191447	208200	241510	216684	220274	219031
2049	IDH3A	4.00642e+06	4.04851e+06	3.98369e+06	4.39578e+06	4.24548e+06	4.20733e+06	4.05355e+06	4.09724e+06	3.74336e+06	3.82998e+06	3.76453e+06	4188800	4.0406e+06	4.40073e+06	4.25405e+06
2050	MNX1	366598	350855	344980	303231	307318	322107	315814	314425	355329	328935	319073	303130	321714	309098	284331
2051	SULT1A1;SULT1A2	745567	721910	765085	779993	755545	769272	774598	740682	767282	734351	741019	747870	779864	729874	785130
2052	PPOX	1.90098e+06	1.91915e+06	1.98474e+06	1.96614e+06	1.89144e+06	1.92495e+06	1.98052e+06	1.94575e+06	1.96132e+06	1.87985e+06	1.93809e+06	1983900	2.01981e+06	2.04037e+06	1.73745e+06
2053	GDI2	1.99039e+07	2.03284e+07	2.03118e+07	2.05031e+07	2.11329e+07	2.09099e+07	2.01085e+07	2.0203e+07	1.96274e+07	1.94648e+07	2.03704e+07	21127000	2.06489e+07	2.10371e+07	1.97577e+07
2054	EMD	1.54959e+06	1.78348e+06	1.41216e+06	1.59273e+06	1.82054e+06	1.52733e+06	1.58588e+06	1.53786e+06	1.44646e+06	1.39302e+06	1.59066e+06	1477200	1.49012e+06	1.54702e+06	1.53834e+06
2055	CPT1A	575674	598587	612223	617049	643675	629676	632821	621983	609703	580086	630341	636590	629573	607669	604686
2056	SERPINB9	3.08006e+06	3.12889e+06	3.18737e+06	3.35853e+06	3.23993e+06	3.3294e+06	3.27122e+06	3.10998e+06	3.25085e+06	3.00782e+06	3.40183e+06	3363800	3.37139e+06	3.33652e+06	3.64438e+06
2057	SERPINH1	6.91367e+06	7.28137e+06	7.07972e+06	7.69489e+06	7.87617e+06	7.76868e+06	7.72522e+06	7.52458e+06	7.46695e+06	6.90777e+06	7.20484e+06	7366400	7.48223e+06	7.65713e+06	7.33403e+06
2058	PDLIM4	502484	516918	525625	532374	540038	611071	608093	750860	725787	733287	703674	533810	514143	508761	569063
2059	ST13;ST13P5;ST13P4	1.59099e+07	1.50949e+07	1.43255e+07	1.45683e+07	1.44245e+07	1.48834e+07	1.55817e+07	1.51433e+07	1.59004e+07	1.54943e+07	1.48194e+07	15093000	1.49969e+07	1.36958e+07	1.42978e+07
2060	PEX5	392387	384698	369812	374121	384347	384935	381011	362247	382902	398336	377564	372470	379570	346592	324955
2061	ERF	172721	164091	162542	172474	157469	166940	185918	188131	222344	205106	223678	155040	163608	143326	175309
2062	VASP	1.63106e+07	1.59921e+07	1.53563e+07	1.54814e+07	1.55569e+07	1.59353e+07	1.65303e+07	1.6569e+07	1.73658e+07	1.66277e+07	1.60227e+07	16180000	1.60154e+07	1.55076e+07	1.59627e+07
2063	DNM2	8.18817e+06	8.39233e+06	8.86376e+06	8.75486e+06	8.91462e+06	8.99289e+06	8.73943e+06	8.67117e+06	8.48036e+06	8.57794e+06	8.9675e+06	8690600	9.11051e+06	9.29253e+06	8.43567e+06
2064	METAP2	1.66103e+07	1.7881e+07	1.64846e+07	1.58939e+07	1.63452e+07	1.61399e+07	1.60354e+07	1.65204e+07	1.68765e+07	1.68122e+07	1.67056e+07	16218000	1.52759e+07	1.58656e+07	1.68971e+07
2066	NUDT2	138449	150977	133102	147611	132259	147580	119697	146663	128194	135319	134475	136510	128592	138555	142227
2067	CDK7	1.36139e+06	1.32739e+06	1.34149e+06	1.40454e+06	1.37023e+06	1.34295e+06	1.37908e+06	1.27798e+06	1.25956e+06	1.31003e+06	1.28184e+06	1396400	1.38368e+06	1.37479e+06	1.23016e+06
2068	HLCS	1.13007e+06	1.20144e+06	1.11621e+06	1.14692e+06	1.21937e+06	1.14253e+06	1.17396e+06	1.11799e+06	1.10934e+06	1.114e+06	1.12557e+06	1161000	1.22914e+06	1.2302e+06	1.17645e+06
2069	KNTC1	3.19353e+06	3.30108e+06	3.44452e+06	3.53198e+06	3.54014e+06	3.50954e+06	3.46037e+06	3.39551e+06	3.32726e+06	3.3004e+06	3.42748e+06	3368600	3.57003e+06	3.66025e+06	3.45792e+06
2070	CDK9	802559	841450	861763	863490	905121	869825	879766	780308	805578	804909	814071	824840	831535	858027	769798
2073	PPT1	4.36045e+06	4.59441e+06	4.05699e+06	4.41915e+06	4.47877e+06	4.22955e+06	4.34873e+06	4.39133e+06	4.32899e+06	4.06583e+06	4.28664e+06	4302700	4.26139e+06	4.35676e+06	5.30784e+06
2075	CCT8	3.10436e+07	3.09153e+07	3.16515e+07	3.22625e+07	3.10929e+07	3.11099e+07	3.16894e+07	3.12098e+07	3.07285e+07	2.90679e+07	3.1288e+07	31944000	3.23382e+07	3.18253e+07	3.43004e+07
2076	CCT4	3.27139e+07	3.26126e+07	3.2746e+07	3.44771e+07	3.36271e+07	3.27178e+07	3.28023e+07	3.21355e+07	3.14682e+07	3.04129e+07	3.29262e+07	33941000	3.31744e+07	3.42196e+07	3.4357e+07
2077	ANXA11	6.77504e+06	6.69612e+06	6.92774e+06	6.90933e+06	6.72685e+06	6.81118e+06	6.59184e+06	6.66391e+06	6.86296e+06	6.46202e+06	6.84397e+06	6801700	6.9625e+06	7.1043e+06	7.61597e+06
2078	PAPOLA	1.03132e+06	1.01906e+06	1.03162e+06	1.04281e+06	1.01794e+06	1.03402e+06	983403	1.04673e+06	1.00454e+06	1.01962e+06	1.03372e+06	1065200	1.0099e+06	1.05624e+06	996073
2079	FXR1	3.54408e+06	3.64422e+06	3.66315e+06	3.8709e+06	3.91824e+06	3.83175e+06	3.72455e+06	3.6304e+06	3.57435e+06	3.48287e+06	3.46999e+06	3603900	3.60262e+06	3.80528e+06	3.39454e+06
2080	FXR2	722149	708965	741036	726281	722981	778749	720690	768659	718094	707324	725969	710180	704387	784478	775859
2081	RAB5C	4.33627e+06	4.21937e+06	4.3329e+06	4.41034e+06	4.30011e+06	4.24495e+06	4.3708e+06	4.21002e+06	4.34247e+06	4.22401e+06	4.08984e+06	4463500	4.46247e+06	4.27087e+06	4.16175e+06
2082	RAB7A	3.88067e+06	3.98284e+06	3.81359e+06	3.96194e+06	4.00227e+06	3.94173e+06	3.93878e+06	3.98344e+06	3.8348e+06	3.78827e+06	3.9215e+06	3997000	4.01308e+06	4.05048e+06	4.38741e+06
2083	RAB9A	314456	349619	311616	337160	367616	365400	364820	360048	377136	347401	394960	334680	374204	363838	386736
2084	RAB13	815508	764471	848805	878684	829728	848492	827304	828782	771032	831800	751965	845890	790557	890377	640650
2085	RAB28	82754.2	81539.1	85656.3	86550.2	79533	87168.7	86441.1	87088.9	91384.2	90696.7	95601.1	85623	85399.5	81885.6	91098.6
2086	RAB27A	1.52372e+06	1.52562e+06	1.62824e+06	1.57345e+06	1.57043e+06	1.54236e+06	1.65604e+06	1.47494e+06	1.51812e+06	1.47268e+06	1.57258e+06	1577400	1.6153e+06	1.56753e+06	1.55614e+06
2087	PLCD1	1.03823e+06	1.03303e+06	957858	1.01213e+06	901028	963030	1.01045e+06	972121	971826	951395	901918	1042900	1.02142e+06	1.01514e+06	886908
2088	DAP	814882	786756	766733	809454	802580	855802	803243	922905	999887	966806	1.02674e+06	827170	800089	766597	1.356e+06
2089	DAP3	826447	846677	875540	894193	879268	863510	820852	841607	778057	818453	792082	819550	767727	918874	826516
2090	DUSP3	492448	522947	467064	478977	483711	484871	461554	479526	488520	487099	449273	496860	435310	471425	503362
2091	DNA2	326887	327353	331895	359326	345459	344924	333480	351647	348934	327736	337385	342130	353579	341176	319954
2092	SMARCA2	1.40844e+06	1.46769e+06	1.44639e+06	1.44051e+06	1.47572e+06	1.48216e+06	1.47806e+06	1.43697e+06	1.4019e+06	1.37717e+06	1.37358e+06	1465500	1.38846e+06	1.51801e+06	1.47609e+06
2093	SMARCA4	5.1175e+06	5.02785e+06	5.28611e+06	5.13611e+06	5.08287e+06	5.14897e+06	5.08081e+06	5.03732e+06	4.90357e+06	4.97547e+06	4.85237e+06	4883100	4.96893e+06	5.1522e+06	4.60895e+06
2094	IDH3G	1.38774e+06	1.42854e+06	1.45659e+06	1.55194e+06	1.49273e+06	1.4947e+06	1.4868e+06	1.46804e+06	1.38045e+06	1.35955e+06	1.41707e+06	1463100	1.4751e+06	1.54962e+06	1.50675e+06
2095	GALK1	2.78607e+06	2.73895e+06	2.96045e+06	2.92997e+06	2.94595e+06	2.93177e+06	2.90128e+06	2.9082e+06	2.70761e+06	2.79637e+06	2.91575e+06	2844300	2.94269e+06	2.9652e+06	2.87901e+06
2096	SSR4	541823	569008	537690	537677	529187	516852	534584	552884	544655	501968	512858	520810	522134	527423	532040
2097	BCAP31	1.34346e+07	1.36844e+07	1.319e+07	1.32e+07	1.27986e+07	1.29105e+07	1.27999e+07	1.31677e+07	1.35374e+07	1.30273e+07	1.25142e+07	13409000	1.29597e+07	1.27507e+07	1.37144e+07
2098	TPMT	2.17066e+06	2.20493e+06	2.22077e+06	2.34955e+06	2.31538e+06	2.25537e+06	2.18685e+06	2.17898e+06	2.18299e+06	2.09673e+06	2.13746e+06	2235900	2.14157e+06	2.24274e+06	2.02886e+06
2099	BRCA2	49820	54283.6	57598.1	55917.4	57125	59212.6	54232.3	58944.1	58597	49490.9	57886.2	57097	53916.9	59642.9	57370.4
2100	RENBP	2.90785e+06	2.90028e+06	2.9049e+06	2.83597e+06	2.77902e+06	2.82234e+06	2.82361e+06	2.84811e+06	2.94198e+06	2.94547e+06	2.83769e+06	2860400	2.80229e+06	2.8392e+06	2.59326e+06
2101	MECP2	381051	372819	387551	366176	346811	353922	347812	373154	375312	378713	337141	367000	357296	384664	325789
2103	HCFC1	1.22288e+07	1.20342e+07	1.154e+07	1.17315e+07	1.16965e+07	1.18457e+07	1.2165e+07	1.19859e+07	1.22115e+07	1.18605e+07	1.20273e+07	12127000	1.20718e+07	1.18409e+07	1.24302e+07
2104	IRAK1	464566	467064	476553	494218	488002	474038	484536	440438	458905	452806	477248	486690	485244	463448	481815
2106	ALDH5A1	3.41929e+06	3.40401e+06	3.15896e+06	3.17748e+06	3.12706e+06	3.14345e+06	3.23412e+06	3.0573e+06	3.3857e+06	3.26808e+06	3.09997e+06	3226600	3.18182e+06	3.14673e+06	2.97955e+06
2107	HSD17B4	6.66986e+06	6.6081e+06	6.62988e+06	6.68601e+06	6.59858e+06	6.55867e+06	6.53276e+06	6.58988e+06	6.72105e+06	6.37433e+06	6.3778e+06	6655300	6.61487e+06	6.64868e+06	6.3605e+06
2108	PSMD7	9.66304e+06	1.04255e+07	9.97925e+06	9.94146e+06	1.07304e+07	9.63952e+06	1.00397e+07	9.42366e+06	1.04399e+07	9.87086e+06	1.0847e+07	10432000	1.10318e+07	1.02778e+07	1.17881e+07
2109	SUOX	1.42926e+06	1.44042e+06	1.34113e+06	1.32065e+06	1.34178e+06	1.31031e+06	1.34461e+06	1.36856e+06	1.34963e+06	1.3777e+06	1.34316e+06	1306100	1.29489e+06	1.30057e+06	1.26062e+06
2110	STAT5B	979805	1.10445e+06	1.02124e+06	1.13357e+06	1.14309e+06	1.12086e+06	1.01674e+06	1.16783e+06	1.01645e+06	942949	1.01453e+06	1073700	1.06269e+06	1.1646e+06	1.30476e+06
2111	USP11	1.40711e+06	1.39589e+06	1.48255e+06	1.53099e+06	1.49235e+06	1.50834e+06	1.39532e+06	1.41485e+06	1.40986e+06	1.35465e+06	1.431e+06	1494200	1.44398e+06	1.53342e+06	1.42989e+06
2114	CLCN7	827241	858414	880376	869201	909648	882676	869971	820343	857552	838608	874883	912250	884357	899544	847518
2116	VAMP7	1.34574e+06	1.35881e+06	1.29068e+06	1.43096e+06	1.40189e+06	1.36203e+06	1.26497e+06	1.32061e+06	1.36055e+06	1.30137e+06	1.33803e+06	1384700	1.29694e+06	1.45796e+06	1.26833e+06
2117	XK	148545	154732	167787	163139	167857	172656	170440	170344	148191	152815	175436	154630	165179	172990	136547
2118	RPS6KA3	8.06506e+06	8.22184e+06	8.26049e+06	8.405e+06	8.45948e+06	8.50769e+06	8.48182e+06	8.1776e+06	8.0947e+06	7.9443e+06	8.21743e+06	8251500	8.47194e+06	8.60916e+06	8.92639e+06
2119	PRKX;PRKY	132384	114992	132629	144978	135983	146363	135860	140743	135323	132035	134145	138240	133090	143167	145448
2120	AFF1	287019	293925	304768	271184	294737	288070	295801	280796	330659	296132	322005	295250	341315	305245	336861
2122	HDGF	1.40435e+07	1.364e+07	1.25526e+07	1.26113e+07	1.45105e+07	1.53388e+07	1.61189e+07	1.53197e+07	1.64668e+07	1.60093e+07	1.54876e+07	14992000	1.41197e+07	1.27462e+07	1.2956e+07
2124	CCNH	1.00408e+06	984341	1.02542e+06	1.07322e+06	1.03457e+06	1.01429e+06	992325	993692	1.01489e+06	1.00045e+06	1.00243e+06	1057700	1.03459e+06	1.04023e+06	983746
2125	MNAT1	502436	523626	495375	510422	541872	534691	625984	598903	648012	630103	633639	496580	517158	485226	514228
2126	NEK2	130170	161686	134878	142123	154113	142196	160128	134529	143259	137655	148658	124750	162857	145524	163476
2127	NEK3	191518	195208	205076	200618	199731	179985	192896	183080	185383	182448	185258	196350	196439	202439	189766
2128	NEK4	105604	106727	115846	116926	105764	107440	116222	97432	104929	110034	117338	119490	119987	106877	115875
2131	HNRNPA3	9.51105e+06	9.67264e+06	9.88363e+06	1.03104e+07	1.01141e+07	1.0141e+07	9.61896e+06	1.02987e+07	9.5811e+06	9.41323e+06	9.75874e+06	9797600	9.96343e+06	1.04371e+07	1.02909e+07
2133	PGD	2.22096e+07	2.13747e+07	2.11386e+07	2.19752e+07	2.14854e+07	2.04619e+07	2.11069e+07	2.07605e+07	2.05713e+07	2.07692e+07	2.1636e+07	21735000	2.19211e+07	2.15379e+07	2.19782e+07
2134	HNRNPM	2.81483e+07	2.91632e+07	2.93896e+07	3.07301e+07	3.09625e+07	3.06223e+07	3.08958e+07	3.05129e+07	3.04126e+07	2.94193e+07	3.12318e+07	29603000	3.07899e+07	3.44994e+07	3.27991e+07
2135	KPNA2	4.35696e+06	4.32325e+06	4.67747e+06	4.59927e+06	4.62235e+06	4.65382e+06	4.68279e+06	4.42624e+06	4.51174e+06	4.51898e+06	4.61526e+06	4614700	4.89986e+06	4.88161e+06	4.63427e+06
2136	KPNA1	2.07559e+06	2.03048e+06	2.22778e+06	2.20614e+06	2.12794e+06	2.18539e+06	2.15398e+06	2.14177e+06	2.1302e+06	2.10236e+06	2.19658e+06	2234200	2.21523e+06	2.28512e+06	2.18568e+06
2137	NCBP2	1.01864e+06	991889	1.02479e+06	1.09686e+06	1.0393e+06	1.03817e+06	1.01674e+06	1.0504e+06	1.00547e+06	976701	911349	1073900	1.04191e+06	1.11062e+06	1.04504e+06
2141	POLR2H	672185	759527	631318	679836	762502	694698	709354	731514	802714	645337	696332	720490	724125	735788	843135
2143	ARHGDIA	1.21132e+07	1.1754e+07	1.24889e+07	1.15248e+07	1.08363e+07	1.17784e+07	1.10596e+07	1.24588e+07	1.18151e+07	1.28385e+07	1.16223e+07	12388000	1.10249e+07	1.26692e+07	1.15947e+07
2144	ARHGDIB	6.81018e+06	6.98455e+06	6.44886e+06	6.28618e+06	6.54734e+06	6.20576e+06	6.76154e+06	6.37532e+06	6.93758e+06	6.34284e+06	6.62151e+06	6769100	6.77059e+06	6.56166e+06	6.04738e+06
2145	AGFG1	2.66862e+06	2.69092e+06	2.65767e+06	2.49352e+06	2.43325e+06	2.49175e+06	2.56271e+06	2.67561e+06	2.76938e+06	2.71473e+06	2.82779e+06	2556600	2.65682e+06	2.49723e+06	2.54871e+06
2146	HNRNPF	6.83052e+06	7.33562e+06	6.79698e+06	6.76657e+06	7.16761e+06	6.73135e+06	6.51454e+06	7.09342e+06	6.70911e+06	6.60101e+06	6.57302e+06	6923900	6.63058e+06	6.89127e+06	7.10137e+06
2147	STAT2	317921	330136	331139	339923	320958	339338	335640	314872	300748	318706	327674	330450	331685	336020	309737
2149	GTF2A2	875978	849271	787167	790088	761717	755590	815104	800383	827295	798945	734153	803470	808197	758224	690134
2150	MSH6	8.01308e+06	8.20674e+06	8.38825e+06	8.70971e+06	8.67443e+06	8.73475e+06	8.56503e+06	8.49113e+06	8.34641e+06	8.05117e+06	8.09771e+06	8369900	8.6261e+06	8.78967e+06	9.14361e+06
2151	KIF11	8.60514e+06	8.55763e+06	8.54342e+06	8.79194e+06	8.80516e+06	8.71816e+06	8.4296e+06	8.56977e+06	8.20129e+06	8.2253e+06	8.25774e+06	8789300	8.61253e+06	8.83408e+06	8.63889e+06
2152	ZNF131	151024	157921	160256	165280	182414	152567	163199	168337	164861	156183	160190	167460	164769	162418	110411
2154	ZNF143	291483	284367	281575	290605	288149	311524	264573	285361	264172	255488	278956	278930	265184	269881	290628
2155	RBM5	1.04642e+06	1.13785e+06	1.09927e+06	1.06284e+06	1.10083e+06	1.098e+06	1.07197e+06	1.12208e+06	1.03839e+06	1.0554e+06	1.04587e+06	1089800	1.06279e+06	1.11103e+06	1.09351e+06
2156	HRSP12	377104	344269	276430	365768	396200	368747	385284	376542	383673	345117	358764	392490	358926	345244	278949
2157	SMS	5.5441e+06	5.46015e+06	5.49573e+06	5.34135e+06	5.15991e+06	5.0755e+06	5.20299e+06	5.05944e+06	5.4879e+06	5.30131e+06	5.47821e+06	5530300	5.59775e+06	5.15027e+06	5.51735e+06
2158	HK2	2.99293e+06	3.02303e+06	3.17252e+06	3.24692e+06	3.27121e+06	3.21379e+06	3.19543e+06	3.11407e+06	3.0794e+06	3.01648e+06	3.23911e+06	3216900	3.21275e+06	3.30933e+06	3.52687e+06
2160	DGKQ	84521.9	87906.7	84370.6	80099	85453.1	85276.9	103910	81286.3	84304	71610.4	79143.5	79051	86911.7	85670.1	95481.1
2161	NDST1	54679.3	54310	52749.1	53316.2	52304.3	58345.1	55558.4	55788.3	63106	48789.2	59496.3	65678	53493.4	54554.1	46687.4
2163	THOP1	1.36451e+07	1.30437e+07	1.33348e+07	1.30127e+07	1.23326e+07	1.28515e+07	1.28056e+07	1.27267e+07	1.28927e+07	1.30241e+07	1.25203e+07	13485000	1.28446e+07	1.27972e+07	1.20382e+07
2165	CAPZA1	6.55061e+06	6.21127e+06	6.39258e+06	6.33096e+06	6.06583e+06	6.14519e+06	6.23279e+06	6.1238e+06	6.2356e+06	6.29467e+06	6.28032e+06	6686000	6.60716e+06	6.46795e+06	6.88724e+06
2166	NUP98	2.7478e+06	2.90689e+06	2.75556e+06	2.90772e+06	2.96212e+06	2.89057e+06	2.98411e+06	3.15806e+06	3.10932e+06	3.0854e+06	3.15396e+06	2857400	2.88551e+06	2.90288e+06	3.07823e+06
2167	BLVRA	8.25929e+06	7.55036e+06	8.30411e+06	8.12763e+06	7.87579e+06	8.19239e+06	8.25426e+06	7.98746e+06	8.47163e+06	8.45375e+06	9.01991e+06	8691000	8.71791e+06	8.17496e+06	7.99742e+06
2168	SLC25A1	1.23034e+06	1.21276e+06	1.31855e+06	1.32982e+06	1.34442e+06	1.35733e+06	1.31831e+06	1.2568e+06	1.21438e+06	1.2092e+06	1.27207e+06	1302400	1.28816e+06	1.32063e+06	1.31845e+06
2169	PPP5C	1.41999e+07	1.46939e+07	1.38047e+07	1.35838e+07	1.32561e+07	1.34267e+07	1.35099e+07	1.40334e+07	1.38726e+07	1.40168e+07	1.2921e+07	13252000	1.31255e+07	1.31666e+07	1.16286e+07
2170	PLK1	1.87728e+06	1.98567e+06	1.97791e+06	2.02435e+06	2.05601e+06	2.04821e+06	1.97094e+06	1.94345e+06	1.95786e+06	1.86181e+06	1.97266e+06	2010700	2.00937e+06	2.00105e+06	2.01085e+06
2171	ARFIP2	898565	878416	851947	843188	834983	837576	805957	859598	811101	813730	788527	853850	785191	827343	828060
2174	NUDT6	54345.9	60152.1	57903.1	62329.7	64960.2	57602.9	70178.4	55105.5	58486.5	56817.8	53752.2	55881	66130.2	59214.6	55996.7
2175	NUBP1	1.27534e+06	1.21333e+06	1.23823e+06	1.23656e+06	1.22201e+06	1.22412e+06	1.29436e+06	1.27193e+06	1.24873e+06	1.2361e+06	1.28917e+06	1270000	1.19782e+06	1.18771e+06	1.14455e+06
2176	ACLY	3.75118e+07	3.71187e+07	3.78572e+07	3.67965e+07	3.71728e+07	3.71983e+07	3.61758e+07	3.63257e+07	3.70227e+07	3.71205e+07	3.71701e+07	38363000	3.73473e+07	3.76766e+07	3.62102e+07
2177	METAP1	478729	505851	494601	494727	493702	534073	487165	510278	510455	496139	525233	498790	495313	492444	465413
2178	SUCLG1	4.7684e+06	4.76745e+06	5.05227e+06	5.10617e+06	4.9184e+06	5.24255e+06	4.97224e+06	5.29804e+06	5.22116e+06	4.96337e+06	5.39892e+06	4924500	5.08914e+06	5.0875e+06	4.71916e+06
2179	MVD	2.47836e+06	2.35919e+06	2.44386e+06	2.40555e+06	2.24373e+06	2.41182e+06	2.30265e+06	2.32436e+06	2.33761e+06	2.40807e+06	2.37702e+06	2481400	2.38949e+06	2.44772e+06	2.36277e+06
2180	PGGT1B	543170	541902	497833	511099	482841	548169	543929	496840	492321	494805	452083	527270	501001	468967	523273
2181	RABGGTB	137342	128286	130343	125195	136909	128054	125529	146216	126171	130513	147327	137870	140456	142079	253523
2182	COPB1	9.67591e+06	1.03652e+07	1.02934e+07	1.06349e+07	1.05811e+07	1.03798e+07	1.03158e+07	1.05552e+07	1.01427e+07	9.47621e+06	1.009e+07	10420000	1.03615e+07	1.073e+07	1.11656e+07
2183	COPA	1.20113e+07	1.22823e+07	1.2823e+07	1.34002e+07	1.33979e+07	1.38103e+07	1.33155e+07	1.31409e+07	1.32176e+07	1.28146e+07	1.3428e+07	12925000	1.33226e+07	1.40244e+07	1.39871e+07
2184	CTSC	4.29126e+06	4.04653e+06	4.20441e+06	4.09774e+06	3.80736e+06	4.04508e+06	4.10041e+06	4.53723e+06	4.13442e+06	4.21014e+06	4.06236e+06	3994800	3.92527e+06	4.1213e+06	3.59828e+06
2185	LIMK1	21823.3	27369.6	25109.7	21889	23570.7	23491.3	34920.2	22067.3	28726.3	23311.2	22865	22405	23883.2	25508.3	23453.8
2186	LIMK2	43848.8	42354.1	49573	48540.1	38376.1	43973.4	42069.1	41492.8	38290.2	49588.9	34618.1	40483	42163.1	46122.7	34304.5
2187	AP3M2	168137	172564	185079	171046	169038	169392	181748	174935	179231	185034	190095	178470	170955	184219	181318
2189	HCCS	1.19022e+06	1.24644e+06	1.14544e+06	1.08268e+06	1.12031e+06	1.09385e+06	1.14466e+06	1.14166e+06	1.17402e+06	1.17906e+06	1.16576e+06	1099900	1.10074e+06	1.06608e+06	1.01067e+06
2190	MAPK12	351400	399331	355079	358222	360243	382373	365834	368986	350064	354981	369489	348010	348242	375384	348221
2193	TTC3	31028	33089.1	37222.5	29253.3	35422.2	33829.6	32973.3	33681.4	35123.3	35363.6	39929.7	39919	35551.1	36400.8	35396.3
2195	SMTN	778203	743865	733223	710503	723624	671494	728147	739122	741352	738000	782224	710290	743394	747516	815630
2196	SLC16A1	542906	494190	561065	593484	530425	559324	521548	562538	496059	516753	478909	559830	490503	574333	339917
2197	IST1	804124	790162	802283	830460	808753	827951	790799	842489	815711	785953	828877	823610	804646	898682	867336
2198	SEC24C	9.62032e+06	9.65188e+06	9.91368e+06	9.7199e+06	9.9629e+06	9.72157e+06	9.83497e+06	9.70983e+06	1.00395e+07	9.99546e+06	1.04367e+07	10057000	1.03898e+07	1.02732e+07	1.03784e+07
2199	SUB1	7.22715e+06	7.18702e+06	7.07207e+06	5.24624e+06	6.27927e+06	7.31068e+06	7.1883e+06	7.29455e+06	7.37692e+06	7.15342e+06	7.16159e+06	7197600	7.44565e+06	7.1665e+06	6.98047e+06
2200	POLG	625494	637458	672777	684481	645480	662957	658939	661468	595807	623951	652977	669940	632471	679428	655529
2201	CLNS1A	1.5816e+06	1.70866e+06	1.50686e+06	1.45099e+06	1.60796e+06	1.63308e+06	1.78179e+06	1.86507e+06	1.92883e+06	1.85212e+06	1.96216e+06	1534000	1.60779e+06	1.53183e+06	1.56417e+06
2202	BLM	2.46248e+06	2.48779e+06	2.54421e+06	2.57408e+06	2.58648e+06	2.64543e+06	2.65146e+06	2.49174e+06	2.60178e+06	2.48096e+06	2.64687e+06	2672100	2.52657e+06	2.6825e+06	2.72858e+06
2203	RARS	1.04588e+07	1.06926e+07	1.155e+07	1.19689e+07	1.23563e+07	1.2243e+07	1.19115e+07	1.12298e+07	1.108e+07	1.07949e+07	1.18614e+07	11918000	1.2145e+07	1.25797e+07	1.44676e+07
2204	HIRA	1.20143e+06	1.22842e+06	1.24324e+06	1.27652e+06	1.33658e+06	1.2704e+06	1.28093e+06	1.30936e+06	1.19658e+06	1.22703e+06	1.29357e+06	1274200	1.24875e+06	1.33014e+06	1.27718e+06
2205	ATXN3	593712	605248	612915	552528	576874	565114	570836	601000	602139	581472	631257	609320	589396	580747	680122
2206	ATN1	518682	518522	522911	458555	456081	458227	453196	458185	487698	505451	509340	453400	440793	476581	535240
2208	PMS1	631102	678821	658973	663326	716175	672259	663025	643874	643004	638841	649899	676810	645916	669355	593501
2209	PMS2	1.04673e+06	1.18908e+06	1.03917e+06	1.02335e+06	1.05225e+06	1.00645e+06	1.10258e+06	991851	1.05967e+06	1.06114e+06	1.03562e+06	1017300	1.03225e+06	1.03259e+06	977222
2210	YARS	2.59569e+07	2.5511e+07	2.65549e+07	2.69997e+07	2.69868e+07	2.71024e+07	2.60723e+07	2.58598e+07	2.59716e+07	2.51359e+07	2.62427e+07	26523000	2.64579e+07	2.79875e+07	2.79258e+07
2211	USP14	1.8165e+07	1.82159e+07	1.78532e+07	1.75477e+07	1.79304e+07	1.72665e+07	1.76733e+07	1.77479e+07	1.78731e+07	1.74128e+07	1.82253e+07	18363000	1.87814e+07	1.83313e+07	1.79559e+07
2212	PRKAG1	965714	976416	1.00102e+06	1.04458e+06	944415	1.00157e+06	1.04022e+06	981864	953012	903348	888443	960250	981903	991823	835530
2213	BCAT1	5.75818e+06	5.99172e+06	5.25588e+06	5.02793e+06	5.05423e+06	5.03226e+06	5.23107e+06	5.33141e+06	5.55494e+06	5.43821e+06	5.98799e+06	4987500	4.99011e+06	4.84909e+06	5.41321e+06
2215	ATP1B3	1.9721e+06	1.97623e+06	1.90315e+06	1.95668e+06	1.89683e+06	1.93039e+06	1.90163e+06	1.87146e+06	1.99163e+06	1.9397e+06	1.82094e+06	1923500	1.8679e+06	1.88661e+06	2.06693e+06
2217	RAD23B	1.57523e+07	1.52685e+07	1.51514e+07	1.42531e+07	1.42165e+07	1.458e+07	1.46407e+07	1.47392e+07	1.59634e+07	1.6319e+07	1.51211e+07	15398000	1.55237e+07	1.42986e+07	1.53165e+07
2218	EPHB4;EPHA5;EPHA8	88661.6	81605.1	87463.9	88359.7	95044.5	95823.6	103196	99832.1	112497	104425	112164	105650	91502.2	89605.4	96127.3
2219	NAGLU	597623	595218	633804	612108	592358	613874	590709	629719	639048	653084	607154	612940	612392	606966	584765
2220	GALC	678334	607823	697546	629267	669234	668101	695811	639577	685269	630896	625491	668640	695108	698804	606353
2221	AK2	1.23311e+07	9.73963e+06	8.89591e+06	1.19652e+07	1.34924e+07	1.43911e+07	1.4559e+07	1.4963e+07	1.6504e+07	1.53931e+07	1.54717e+07	14025000	1.38778e+07	1.16652e+07	1.01471e+07
2222	ALDH18A1	3.01832e+06	3.05322e+06	3.11598e+06	3.20882e+06	3.14011e+06	3.08435e+06	3.05079e+06	3.24028e+06	3.00838e+06	2.96664e+06	2.9695e+06	3058700	3.04933e+06	3.08996e+06	2.96123e+06
2223	NAPA	3.86623e+06	4.16012e+06	3.68346e+06	3.64118e+06	3.79894e+06	3.61215e+06	3.41303e+06	3.72668e+06	3.48343e+06	3.69652e+06	3.47903e+06	3652500	3.51315e+06	3.7016e+06	3.40215e+06
2224	EIF5	5.1471e+06	5.14861e+06	5.12339e+06	5.47818e+06	5.53848e+06	5.4119e+06	5.40585e+06	5.58638e+06	5.47134e+06	5.21456e+06	5.64544e+06	5488400	5.42652e+06	5.43706e+06	6.48079e+06
2225	SLC12A2	451003	444930	452112	445233	423716	426394	469256	447010	445600	439730	440942	463980	445223	450622	414889
2226	PSMD4	1.49171e+07	1.50543e+07	1.52179e+07	1.42994e+07	1.4674e+07	1.48391e+07	1.54324e+07	1.39209e+07	1.50901e+07	1.49802e+07	1.53569e+07	14982000	1.48612e+07	1.46951e+07	1.33964e+07
2228	DRG2	2.16212e+06	2.21352e+06	2.22587e+06	2.21347e+06	2.20781e+06	2.25749e+06	2.21118e+06	2.12707e+06	2.1835e+06	2.2206e+06	2.16946e+06	2275300	2.28324e+06	2.20795e+06	1.93954e+06
2231	CSE1L	1.80796e+07	1.87867e+07	1.92091e+07	1.93063e+07	1.92282e+07	1.93224e+07	1.89026e+07	1.89997e+07	1.86603e+07	1.86776e+07	1.96497e+07	19214000	1.93668e+07	1.97726e+07	1.89849e+07
2233	VCP	5.48983e+07	5.37845e+07	5.05446e+07	4.83279e+07	4.87804e+07	4.79846e+07	5.00765e+07	4.91712e+07	5.30798e+07	5.08954e+07	5.02291e+07	50040000	4.98728e+07	4.68729e+07	4.73346e+07
2234	MFAP1	2.54034e+06	2.65545e+06	2.57007e+06	2.16804e+06	2.39525e+06	2.39541e+06	2.46034e+06	2.35071e+06	2.44048e+06	2.32028e+06	2.4392e+06	2417300	2.53174e+06	2.52511e+06	2.61724e+06
2235	HADHB	5.59031e+06	5.87425e+06	5.45503e+06	5.71736e+06	5.56419e+06	5.54245e+06	5.64666e+06	5.42693e+06	5.34805e+06	5.11759e+06	5.29948e+06	5744100	5.54428e+06	5.57733e+06	5.55058e+06
2237	NCKAP1L	100834	117436	108079	106247	109497	129225	118082	112802	110468	106249	108897	113900	115879	103889	112181
2240	MLLT10	199136	198774	238358	242233	214335	212215	181147	211517	198765	216909	209714	222200	225026	224433	261230
2241	ELL	978337	929015	1.01113e+06	907098	931710	969207	952223	978450	1.00297e+06	950436	949096	965150	956127	981569	864877
2242	NAP1L1	1.25092e+07	1.3908e+07	1.22139e+07	1.30915e+07	1.38951e+07	1.26348e+07	1.23163e+07	1.31332e+07	1.21266e+07	1.18032e+07	1.20346e+07	13018000	1.2267e+07	1.2472e+07	1.18571e+07
2244	CASP9	1.29664e+06	1.31362e+06	1.41471e+06	1.40751e+06	1.38223e+06	1.46473e+06	1.44623e+06	1.28596e+06	1.34488e+06	1.34746e+06	1.55719e+06	1369600	1.42622e+06	1.45467e+06	1.42824e+06
2245	CASP6	1.10612e+06	1.06001e+06	1.19297e+06	1.20764e+06	1.10792e+06	1.21591e+06	1.12644e+06	1.12967e+06	1.1174e+06	1.16999e+06	1.08821e+06	1199400	1.12562e+06	1.1825e+06	1.08157e+06
2246	ADK	1.07166e+07	1.03963e+07	1.10264e+07	1.01269e+07	9.95155e+06	1.02406e+07	1.0375e+07	1.02621e+07	1.11649e+07	1.05582e+07	1.10752e+07	10457000	1.08552e+07	1.06755e+07	1.04587e+07
2247	ADAR	4.16406e+06	4.07785e+06	4.1689e+06	4.30837e+06	4.13734e+06	4.34304e+06	4.12624e+06	4.31397e+06	4.05621e+06	4.13934e+06	3.95217e+06	4135400	4.04791e+06	4.25263e+06	3.82507e+06
2251	SEC13	2.59341e+06	2.45826e+06	2.52418e+06	2.52736e+06	2.43722e+06	2.39393e+06	2.5582e+06	2.39469e+06	2.45949e+06	2.40484e+06	2.27794e+06	2562800	2.49876e+06	2.47899e+06	1.80331e+06
2252	NHP2L1	2.717e+06	2.5878e+06	2.4679e+06	2.90392e+06	2.95815e+06	3.10703e+06	2.61868e+06	2.96907e+06	2.58817e+06	2.78031e+06	2.66275e+06	2788600	2.6255e+06	2.77235e+06	2.79865e+06
2253	NPEPPS	3.272e+07	3.38118e+07	3.19338e+07	3.16747e+07	3.17253e+07	3.18419e+07	3.30306e+07	3.37965e+07	3.28758e+07	3.21167e+07	3.16044e+07	32711000	3.19928e+07	3.19885e+07	3.34381e+07
2254	GFER	99418.6	90333.3	85107.2	108045	118799	132368	129211	142853	161611	148040	143882	111470	97595.2	92881.2	113734
2255	HNRNPH2	909600	951696	992734	963090	1.00158e+06	984418	985188	948440	948632	939947	969497	968370	984147	990033	935816
2256	OXCT1	1.41482e+07	1.43023e+07	1.41534e+07	1.40259e+07	1.3587e+07	1.41136e+07	1.39485e+07	1.41549e+07	1.44274e+07	1.38082e+07	1.34817e+07	13814000	1.37002e+07	1.36924e+07	1.40066e+07
2257	SH3BGR	685663	659555	672878	627181	563055	623397	671740	639181	588243	618175	557532	630750	573210	621119	355856
2259	EIF3B	1.38618e+07	1.38438e+07	1.45978e+07	1.51022e+07	1.5279e+07	1.51258e+07	1.44641e+07	1.44285e+07	1.39843e+07	1.41137e+07	1.41952e+07	15209000	1.47871e+07	1.54883e+07	1.59504e+07
2260	BID	907566	904447	927991	860885	839379	848215	877118	905975	885100	913535	982434	929850	911344	919192	1.27636e+06
2262		1.70736e+06	1.76819e+06	1.68333e+06	1.62323e+06	1.62828e+06	1.56642e+06	1.52587e+06	1.59488e+06	1.67095e+06	1.64504e+06	1.62316e+06	1642100	1.59803e+06	1.58124e+06	1.79394e+06
2263	RRP1	1.01339e+06	977737	1.01941e+06	1.06061e+06	1.00073e+06	1.02839e+06	981901	1.01957e+06	972083	972478	975300	988990	1.02854e+06	1.03058e+06	1.03187e+06
2264	MARS	1.52926e+07	1.51656e+07	1.59537e+07	1.67709e+07	1.66354e+07	1.66848e+07	1.62157e+07	1.60537e+07	1.58645e+07	1.52044e+07	1.53703e+07	16357000	1.64496e+07	1.69761e+07	1.68796e+07
2265	ARPP19	492520	488840	564616	518070	496084	506729	446725	453864	455039	482949	436397	459590	446686	439166	652329
2266	MAZ	324745	423598	318236	371349	422374	342103	364585	403471	376699	353876	421909	328460	360096	321958	591649
2268	POLE2	324745	320975	369767	371368	330553	362754	326511	331316	312461	324712	320930	339460	349627	358977	329071
2270	ATP5E;ATP5EP2	3.41845e+06	3.4459e+06	3.64321e+06	3.36048e+06	3.39665e+06	3.43025e+06	3.18989e+06	3.38809e+06	3.2434e+06	3.50477e+06	3.73875e+06	3430300	3.26514e+06	3.58263e+06	3.67072e+06
2272	HDAC4	523892	499681	518358	477698	489118	504812	527127	494116	523041	546960	568270	492300	497684	491243	547135
2273	EIF6	1.26969e+06	1.33079e+06	1.19288e+06	1.26623e+06	1.28865e+06	1.2373e+06	1.21237e+06	1.33046e+06	1.25587e+06	1.19981e+06	1.41158e+06	1282800	1.25606e+06	1.26034e+06	1.654e+06
2274	NDUFA6	288667	295265	287749	328622	346754	315248	321571	342875	293569	275946	307480	322950	306669	322718	400339
2276	PEX3	69656.6	85178.1	78272.3	79262.8	88239.7	86383.2	85534.8	88533.8	78212.8	82963.1	81572.1	100810	82592.5	83658.9	97578.2
2277	PER3	581221	616277	570790	571328	600458	581100	594343	587612	627695	603536	594181	584510	613641	564226	513518
2278	HSD17B7	396935	417361	403340	436436	464579	415847	402584	441946	388553	388316	400225	403160	417387	446021	472297
2279	BCAR1	821356	780604	809367	757939	747945	924125	775537	817722	820501	817098	778522	756300	732847	767051	672888
2280	STX17	412977	388689	407092	397278	369251	401124	374691	448378	390531	394593	363125	397240	377131	392584	326849
2281	RWDD2B	436178	376829	496322	422002	367540	446344	463827	419531	492989	514762	523022	463600	453125	405762	340493
2282	C21orf59	4.18031e+06	4.07426e+06	4.30021e+06	3.94618e+06	3.8722e+06	4.03623e+06	4.12614e+06	4.03433e+06	4.14007e+06	4.1749e+06	4.0604e+06	4339600	4.02313e+06	4.14249e+06	3.69274e+06
2283	WDR4	1.60014e+06	1.53609e+06	1.57798e+06	1.59022e+06	1.59898e+06	1.57527e+06	1.6272e+06	1.5523e+06	1.51068e+06	1.51543e+06	1.44163e+06	1611800	1.56613e+06	1.60141e+06	1.39768e+06
2285	TMEM33	841946	839516	900472	861200	882756	888825	879766	892907	822595	804033	869337	875640	846072	922410	827947
2286	SYNJ2BP	109426	100481	100530	99433.1	94138	98036.2	106530	122931	126941	122421	119954	98774	115235	95976.8	98039.2
2287	GEMIN4	1.45633e+06	1.4275e+06	1.52352e+06	1.63027e+06	1.5589e+06	1.59684e+06	1.55057e+06	1.5133e+06	1.39625e+06	1.42785e+06	1.4365e+06	1489500	1.50983e+06	1.58747e+06	1.50027e+06
2289	CORO7	4.15528e+06	4.1688e+06	4.44836e+06	4.3575e+06	4.43727e+06	4.60062e+06	4.39831e+06	4.35464e+06	4.45228e+06	4.28897e+06	4.63041e+06	4394900	4.46345e+06	4.53692e+06	4.46428e+06
2290	NUP107	2.61856e+06	2.60016e+06	2.80455e+06	2.90123e+06	2.81598e+06	2.89416e+06	2.70734e+06	2.78456e+06	2.6886e+06	2.57449e+06	2.722e+06	2812300	2.76248e+06	2.91195e+06	2.73495e+06
2291	GSDMD	109386	105548	97698.1	103039	111208	112344	94132.9	110293	106438	107740	86831.1	100990	101712	113366	93584.7
2292	SNX16	31869.2	31678.6	34694.7	25401.5	25769.3	30426.8	32970.4	29126.8	33600.1	36410.5	40876.4	28509	35023.2	27144.5	28860.1
2293	EEFSEC	519115	506285	581699	565997	535983	583700	522675	539726	514411	537002	510684	527290	552360	593018	542896
2294	SESN2	1.17407e+06	1.17889e+06	1.26245e+06	1.22655e+06	1.19961e+06	1.23527e+06	1.24111e+06	1.2337e+06	1.23927e+06	1.22557e+06	1.25069e+06	1238200	1.20757e+06	1.2821e+06	1.09052e+06
2296	EPPK1	2.06789e+06	2.09605e+06	2.32011e+06	2.20401e+06	2.15478e+06	2.25841e+06	2.13003e+06	2.12451e+06	2.16128e+06	2.21872e+06	2.19145e+06	2224000	2.13191e+06	2.27299e+06	2.21408e+06
2299	ANTXR2	636336	618051	628750	626301	638211	605208	615794	624822	665080	655764	652904	644020	610382	617436	573683
2300	MTPN	2.70532e+06	2.4542e+06	2.40972e+06	2.65028e+06	2.4894e+06	2.70342e+06	2.79562e+06	2.74134e+06	2.95842e+06	2.75518e+06	2.91624e+06	2762900	2.70667e+06	2.52262e+06	5.44676e+06
2301	AP3S2	149869	155902	170883	157882	168897	172388	165951	172914	159518	156371	179150	161470	169745	181432	165297
2302	ZNF280A	334961	343288	345836	368726	348550	348907	331254	337300	335590	338569	366484	347010	321119	365628	367710
2303	ZNF445	243589	244401	234761	247693	254111	259878	253604	274223	235700	221038	250125	254420	244188	256295	213814
2304	ARPC4	4.04794e+06	4.40977e+06	3.93943e+06	3.97464e+06	4.09093e+06	3.97289e+06	4.19771e+06	4.14263e+06	4.006e+06	3.86981e+06	3.94545e+06	4078300	4.03523e+06	3.91213e+06	4.17883e+06
2306	CD81	657672	629278	702354	611246	581960	635023	615944	614579	655140	687670	659256	638980	634237	661129	529817
2308	TPI1	6.28935e+07	5.79538e+07	5.78694e+07	4.94394e+07	4.88796e+07	5.18161e+07	5.03958e+07	5.64085e+07	5.5665e+07	5.62183e+07	6.15205e+07	52461000	5.03177e+07	5.39491e+07	6.59923e+07
2309	EIF3E	4.4122e+06	4.56771e+06	4.60471e+06	4.72646e+06	4.82492e+06	4.63436e+06	4.54238e+06	4.66228e+06	4.60523e+06	4.31827e+06	4.64494e+06	4611800	4.74892e+06	4.833e+06	4.8377e+06
2310	SEC61B	1.69641e+06	1.76517e+06	1.5971e+06	1.59773e+06	1.59274e+06	1.56568e+06	1.60682e+06	1.54885e+06	1.5876e+06	1.55495e+06	1.53875e+06	1574800	1.56496e+06	1.58532e+06	1.49842e+06
2312	PPP4C	980299	1.03208e+06	978711	938709	984947	948925	943770	1.00094e+06	988072	965909	962033	927730	952829	941627	872667
2313	GABARAPL2	3.44769e+06	3.41345e+06	3.37213e+06	3.03695e+06	2.94813e+06	3.04545e+06	2.93453e+06	2.98045e+06	3.14772e+06	3.14734e+06	2.81179e+06	3085100	2.94883e+06	3.11262e+06	2.93252e+06
2315	MYL6	893126	834421	810314	915469	907418	986354	1.06492e+06	1.21967e+06	1.24087e+06	1.32348e+06	1.35611e+06	959910	893050	906909	1.13518e+06
2318	EIF4A1	2.37812e+07	2.34636e+07	2.41564e+07	2.54386e+07	2.5671e+07	2.50604e+07	2.49716e+07	2.3874e+07	2.34352e+07	2.30798e+07	2.49087e+07	24740000	2.58364e+07	2.59139e+07	2.74874e+07
2319	RPS20	2.95226e+06	2.96859e+06	2.75083e+06	3.02888e+06	2.63346e+06	2.76325e+06	2.82671e+06	2.76666e+06	2.70478e+06	2.68929e+06	2.54682e+06	2698000	2.6976e+06	2.76623e+06	2.66004e+06
2320	PRPS1	3.41821e+06	3.5511e+06	3.32678e+06	3.22884e+06	3.14824e+06	3.03669e+06	3.32963e+06	3.13108e+06	3.14682e+06	3.16402e+06	3.02582e+06	3267300	3.18914e+06	3.07047e+06	3.36336e+06
2321	PSMA6	2.04094e+07	1.97689e+07	1.81765e+07	1.88224e+07	1.78926e+07	1.86457e+07	1.74319e+07	1.95035e+07	1.84779e+07	1.87506e+07	1.71893e+07	18407000	1.68184e+07	1.81726e+07	1.93965e+07
2322	CDC42	2.22313e+06	2.28098e+06	1.91098e+06	2.15849e+06	2.19968e+06	2.11588e+06	2.22724e+06	2.11978e+06	2.31218e+06	2.02531e+06	2.28674e+06	2217000	2.30402e+06	2.16648e+06	2.22951e+06
2323	DSTN	1.44911e+06	1.53581e+06	1.42245e+06	1.47212e+06	1.52865e+06	1.51894e+06	1.41392e+06	1.50666e+06	1.44389e+06	1.39031e+06	1.41182e+06	1476800	1.51422e+06	1.48017e+06	1.35055e+06
2324	GMFB	438356	446760	388980	418229	414311	469816	486884	836275	752397	455287	404330	442940	409572	387769	439976
2325	RAB8A	3.346e+06	3.3941e+06	3.18209e+06	3.34982e+06	3.42264e+06	3.33253e+06	3.25074e+06	3.42108e+06	3.20988e+06	3.15224e+06	3.07761e+06	3328500	3.17675e+06	3.45164e+06	3.45731e+06
2326	SPCS3	406791	411559	402721	417330	432828	421996	410783	411667	407920	385563	371468	417280	405864	438577	411072
2327	SRP54	5.36624e+06	5.40213e+06	5.72794e+06	5.8413e+06	5.83548e+06	5.77652e+06	5.64994e+06	5.50186e+06	5.35601e+06	5.24052e+06	5.49177e+06	5794800	5.80839e+06	6.00995e+06	5.75278e+06
2329	RAB2A	3.30316e+06	3.2238e+06	3.49096e+06	3.32154e+06	3.34636e+06	3.47478e+06	3.31517e+06	3.44614e+06	3.44965e+06	3.40384e+06	3.43921e+06	3447400	3.32407e+06	3.52303e+06	3.44588e+06
2330	RAB5B	1.04467e+06	1.07944e+06	1.02424e+06	1.00824e+06	1.08656e+06	1.05854e+06	1.04548e+06	1.04526e+06	1.02054e+06	1.02434e+06	961838	1061800	1.04922e+06	1.04178e+06	998409
2331	CKS1B	516961	524202	451074	526840	608389	630920	664659	850059	739580	767018	728167	579040	493615	512602	482000
2332	RAB10	3.21616e+06	3.27881e+06	3.06089e+06	3.25804e+06	3.10929e+06	3.01106e+06	3.03934e+06	3.17276e+06	3.09237e+06	2.94495e+06	3.0566e+06	3144600	3.00825e+06	3.22616e+06	2.88323e+06
2333	UBE2M	1.08322e+07	9.9538e+06	1.00275e+07	1.05728e+07	9.53092e+06	1.01761e+07	9.60394e+06	1.0015e+07	1.03654e+07	1.08616e+07	1.00188e+07	10996000	1.0422e+07	1.05962e+07	9.0652e+06
2334	UBE2K	5.0879e+06	5.04728e+06	4.74158e+06	4.80479e+06	4.55807e+06	4.60459e+06	4.99788e+06	4.64489e+06	4.89034e+06	4.65412e+06	4.67231e+06	4905400	4.94318e+06	4.68921e+06	4.82463e+06
2335	UBE2N;UBE2NL	2.67921e+06	2.47835e+06	2.11678e+06	2.32471e+06	2.37096e+06	2.24467e+06	2.39976e+06	2.27757e+06	2.6791e+06	2.55322e+06	2.53241e+06	2461500	2.37241e+06	2.16127e+06	1.57827e+06
2336	RAB14	2.1052e+06	2.18484e+06	1.99375e+06	2.23479e+06	2.28551e+06	2.21231e+06	2.21306e+06	2.14893e+06	2.08025e+06	2.00758e+06	2.12426e+06	2201900	2.12303e+06	2.22257e+06	2.55324e+06
2337	ACTR3	6.66397e+06	6.86973e+06	6.64919e+06	6.61954e+06	6.53099e+06	6.56024e+06	6.79357e+06	6.75764e+06	6.63295e+06	6.52406e+06	6.59049e+06	6789100	6.66151e+06	6.51101e+06	6.3747e+06
2338	ACTR2	7.08635e+06	7.70292e+06	7.12452e+06	7.08556e+06	7.38786e+06	6.85018e+06	7.29293e+06	7.03357e+06	7.42675e+06	6.77107e+06	6.81783e+06	6933300	7.36067e+06	7.06181e+06	7.06155e+06
2339	ACTR1A	4.47971e+06	4.66347e+06	4.40511e+06	4.40691e+06	4.12704e+06	4.13966e+06	4.03589e+06	4.17025e+06	3.96233e+06	4.11713e+06	4.02986e+06	4435400	4.19963e+06	4.40073e+06	4.72183e+06
2340	COPS2	5.14265e+06	5.46629e+06	5.06784e+06	5.26997e+06	5.38582e+06	5.18917e+06	5.15848e+06	5.08463e+06	5.2132e+06	5.0153e+06	5.05247e+06	5230700	5.32046e+06	5.2791e+06	5.35332e+06
2342	ABCE1	1.10639e+07	1.08916e+07	1.06112e+07	1.13329e+07	1.1014e+07	1.08131e+07	1.12757e+07	1.07706e+07	1.07394e+07	1.04445e+07	1.04862e+07	11570000	1.12415e+07	1.08342e+07	1.05914e+07
2343	RAP1B	4.02014e+06	3.94812e+06	3.79537e+06	4.12565e+06	4.02855e+06	3.7697e+06	4.20193e+06	3.83754e+06	3.92098e+06	4.01412e+06	3.71835e+06	3990700	4.16987e+06	3.87293e+06	3.68842e+06
2344	RAP2B	944077	991700	990094	1.01992e+06	992603	929933	1.10935e+06	1.06356e+06	891418	919270	1.0919e+06	959690	895548	928789	1.01079e+06
2345	MAX	519536	556743	572894	512471	483333	470028	482667	450923	506307	480353	531207	474710	475048	467958	677786
2346	RPS3A	2.08558e+07	2.11417e+07	2.22441e+07	2.16943e+07	2.113e+07	2.21536e+07	2.03217e+07	2.1488e+07	2.01886e+07	2.05273e+07	2.06428e+07	20380000	2.07318e+07	2.15674e+07	2.55972e+07
2348	PSME3	1.36644e+07	1.44231e+07	1.38575e+07	1.3034e+07	1.31711e+07	1.30275e+07	1.34836e+07	1.28672e+07	1.41127e+07	1.41106e+07	1.36283e+07	13310000	1.36914e+07	1.29751e+07	1.08589e+07
2349	RPL15	1.66127e+07	1.58298e+07	1.70309e+07	1.72316e+07	1.67762e+07	1.70554e+07	1.61772e+07	1.69679e+07	1.58568e+07	1.54098e+07	1.62304e+07	16472000	1.63169e+07	1.80627e+07	1.95045e+07
2350	MAGOHB;MAGOH	4.1986e+06	4.43411e+06	4.30239e+06	4.68177e+06	4.62934e+06	4.50898e+06	4.22654e+06	4.43519e+06	4.27402e+06	4.13903e+06	4.0808e+06	4649700	4.48306e+06	4.6721e+06	4.53332e+06
2351	RPL27	3.65816e+06	3.70423e+06	3.79e+06	3.95545e+06	3.91634e+06	3.84391e+06	3.90816e+06	3.93101e+06	3.76019e+06	3.43939e+06	3.67315e+06	3652900	3.83522e+06	3.90681e+06	3.67782e+06
2352	ATP6V0D1	895364	923882	918156	961236	978614	951967	939356	941637	911735	865687	863095	923100	888923	951247	967231
2353	PCBD1	362519	347345	320776	337466	322584	338969	356086	352030	374927	350268	396976	334860	334622	327023	599099
2354	RPL37A	1.35284e+06	1.60157e+06	1.28513e+06	1.57484e+06	1.81865e+06	1.63049e+06	1.43561e+06	1.68362e+06	1.43426e+06	1.32806e+06	1.44651e+06	1445500	1.37812e+06	1.65659e+06	1.99274e+06
2355	RHOA	4.68272e+06	4.65621e+06	5.05692e+06	5.14705e+06	4.92199e+06	5.11237e+06	5.05921e+06	4.99499e+06	5.22245e+06	4.9934e+06	5.73926e+06	5236500	5.4355e+06	5.25814e+06	6.50209e+06
2356	NAA20	1.042e+06	994720	1.06394e+06	1.00193e+06	917532	992439	962836	932827	938345	1.01603e+06	960653	1022400	1.01459e+06	1.00356e+06	1.03496e+06
2357	HSPE1	2.20953e+07	2.35146e+07	2.01097e+07	2.05105e+07	2.21235e+07	2.29565e+07	2.55397e+07	2.39328e+07	2.56878e+07	2.61348e+07	2.70148e+07	22940000	2.47798e+07	2.02949e+07	2.4598e+07
2358	SEC61A1;SEC61A2	806314	876236	765158	866225	902701	840370	829333	894825	758240	766768	759991	783200	807963	862038	856223
2360	VBP1	1.39869e+07	1.32871e+07	1.27903e+07	1.3034e+07	1.31172e+07	1.36674e+07	1.38133e+07	1.42904e+07	1.45044e+07	1.4535e+07	1.37419e+07	13616000	1.30933e+07	1.24901e+07	1.16492e+07
2361	STXBP1	1.41903e+06	1.47939e+06	1.42172e+06	1.56362e+06	1.54387e+06	1.50779e+06	1.48896e+06	1.48223e+06	1.43118e+06	1.39886e+06	1.42245e+06	1502900	1.46983e+06	1.5545e+06	1.45386e+06
2362	B2M	1.23587e+06	1.2738e+06	1.05975e+06	1.24787e+06	1.6089e+06	1.70286e+06	2.0395e+06	2.48126e+06	2.54309e+06	2.42851e+06	2.41586e+06	1394000	1.3348e+06	1.23202e+06	1.74558e+06
2364	NPC2	2.27247e+06	2.37646e+06	1.93957e+06	2.12799e+06	2.34686e+06	2.38646e+06	2.45677e+06	3.01306e+06	2.82589e+06	2.68084e+06	2.78956e+06	2304200	2.0883e+06	2.24603e+06	2.97183e+06
2365	COPZ1	648178	692313	631254	734003	737897	729002	639902	704905	659044	661623	665450	714620	663995	723381	670604
2366	RPL37	1.88618e+07	1.71856e+07	2.01078e+07	1.85322e+07	1.6971e+07	1.88992e+07	1.82415e+07	1.83617e+07	1.80811e+07	1.96796e+07	1.7948e+07	18532000	1.93181e+07	1.94088e+07	1.75391e+07
2368	UFM1	1.09958e+06	1.00331e+06	1.04027e+06	1.08666e+06	1.10235e+06	1.11063e+06	1.16081e+06	1.14337e+06	1.21726e+06	1.18344e+06	1.12876e+06	1157600	1.08835e+06	1.1365e+06	1.14372e+06
2369	DCAF7	936724	919363	875130	903640	905225	920456	957201	958388	951496	867032	808354	894430	826559	883748	684197
2370	WDR5	1.53347e+06	1.59799e+06	1.50349e+06	1.45822e+06	1.50001e+06	1.41126e+06	1.38246e+06	1.32969e+06	1.29518e+06	1.25132e+06	1.17836e+06	1384800	1.35285e+06	1.4294e+06	1.39439e+06
2371	AP1S1	954089	995663	898606	920030	864220	879864	891938	850302	836324	806358	756729	916980	855136	876530	525979
2373	NUTF2	3.20978e+06	2.83631e+06	2.80874e+06	3.53828e+06	3.80254e+06	3.83046e+06	3.82129e+06	3.73116e+06	3.96439e+06	3.87492e+06	3.67889e+06	3771400	3.90391e+06	3.52835e+06	3.13328e+06
2374	HNRNPK	2.67632e+07	2.61308e+07	2.59266e+07	2.73103e+07	2.56209e+07	2.64063e+07	2.63174e+07	2.49366e+07	2.58303e+07	2.54811e+07	2.5627e+07	26843000	2.7138e+07	2.67898e+07	2.56569e+07
2375	YWHAG	4.01472e+07	3.98426e+07	3.73655e+07	3.60596e+07	3.55895e+07	3.80695e+07	3.88243e+07	3.84905e+07	3.6202e+07	3.82341e+07	3.70992e+07	39179000	3.81717e+07	3.66942e+07	3.81076e+07
2376	RRAS2	841489	884737	844389	845645	806361	853525	783558	847975	769131	818047	769018	848450	789474	882751	763151
2377	RPS7	8.41284e+06	8.84275e+06	8.95592e+06	8.9957e+06	8.98409e+06	8.86972e+06	9.22677e+06	9.00324e+06	9.38294e+06	8.75279e+06	1.05529e+07	8906300	9.78196e+06	9.56856e+06	1.76112e+07
2378	PPP1CA	5.23339e+06	5.64404e+06	5.05947e+06	5.17328e+06	5.40558e+06	5.20687e+06	5.05442e+06	5.38e+06	5.18636e+06	4.83544e+06	5.25062e+06	5189600	5.02416e+06	5.14109e+06	6.13834e+06
2379	PPP1CB	1.97078e+06	2.08407e+06	1.95933e+06	1.97503e+06	2.00213e+06	2.01714e+06	1.95385e+06	2.03922e+06	1.98354e+06	2.01196e+06	1.96387e+06	2013200	1.94966e+06	2.04445e+06	1.88202e+06
2380	PSMC1	9.46027e+06	9.24628e+06	9.54216e+06	9.96927e+06	9.8627e+06	9.88844e+06	9.55416e+06	9.43236e+06	9.40323e+06	9.09187e+06	9.19924e+06	9918500	9.58683e+06	1.0155e+07	1.0363e+07
2381	PSMC5	5.60186e+06	6.21193e+06	5.56758e+06	6.15603e+06	6.50415e+06	6.04111e+06	5.8066e+06	6.12022e+06	5.50781e+06	5.20632e+06	5.40638e+06	5816200	5.71268e+06	6.04825e+06	6.41421e+06
2382	RPS8	2.92374e+06	2.88245e+06	2.92848e+06	3.14253e+06	2.81693e+06	2.99437e+06	2.77111e+06	2.92304e+06	2.94378e+06	2.81399e+06	3.07212e+06	2900100	2.87527e+06	3.08565e+06	3.50515e+06
2383	RPS15A	1.33359e+07	1.26097e+07	1.37519e+07	1.37135e+07	1.27448e+07	1.3424e+07	1.32892e+07	1.28941e+07	1.26808e+07	1.31649e+07	1.2877e+07	13023000	1.31587e+07	1.33819e+07	1.59998e+07
2384	RPS16	2.1863e+07	2.24701e+07	2.17296e+07	2.23201e+07	2.17889e+07	2.19037e+07	2.17812e+07	2.16722e+07	2.16603e+07	2.03062e+07	2.01273e+07	22323000	2.15572e+07	2.18835e+07	2.204e+07
2385	UBE2G1	1.96861e+06	2.30041e+06	1.77357e+06	1.93768e+06	2.08219e+06	1.94201e+06	1.87129e+06	2.02938e+06	1.94797e+06	1.86233e+06	1.80945e+06	1942500	1.86351e+06	1.91992e+06	2.03071e+06
2386	UBE2H	445937	445392	404333	428797	443491	445219	389999	471675	397145	470166	398210	459660	351159	432696	405021
2387	YWHAE	1.39231e+08	1.4258e+08	1.29041e+08	1.29042e+08	1.29773e+08	1.26357e+08	1.31474e+08	1.3013e+08	1.33422e+08	1.29668e+08	1.30945e+08	131590000	1.28797e+08	1.23372e+08	1.22131e+08
2388	RPS14	4.31136e+06	4.39901e+06	4.4521e+06	4.46559e+06	4.35532e+06	4.44076e+06	4.34591e+06	4.33648e+06	4.35043e+06	4.30096e+06	4.53072e+06	4343300	4.50091e+06	4.65182e+06	5.78077e+06
2389	RPS23	2.65189e+06	2.62978e+06	2.83478e+06	2.87119e+06	2.77392e+06	2.80031e+06	2.69316e+06	2.90156e+06	2.7103e+06	2.73548e+06	2.70563e+06	2754400	2.73194e+06	2.78108e+06	3.02781e+06
2390	RPS18	1.04978e+07	1.09945e+07	1.09581e+07	1.08295e+07	1.06331e+07	1.05983e+07	1.10324e+07	1.06008e+07	1.1441e+07	1.02835e+07	1.05648e+07	10550000	1.09762e+07	1.07406e+07	1.21061e+07
2392	RPS13	1.62132e+07	1.72281e+07	1.65802e+07	1.68793e+07	1.685e+07	1.63427e+07	1.64909e+07	1.64987e+07	1.6391e+07	1.66746e+07	1.69939e+07	16860000	1.70955e+07	1.73749e+07	1.83253e+07
2394	SNRPE	1.8774e+06	1.62667e+06	2.09811e+06	1.70342e+06	1.54548e+06	1.58882e+06	1.69116e+06	1.21913e+06	1.72605e+06	1.85368e+06	1.7237e+06	1705100	1.82058e+06	1.68027e+06	1.26072e+06
2395	SNRPF	1.77992e+06	1.66082e+06	1.81337e+06	1.71287e+06	1.63093e+06	1.64257e+06	1.61734e+06	1.54757e+06	1.69214e+06	1.67173e+06	1.60386e+06	1684300	1.65979e+06	1.67155e+06	1.32606e+06
2396	LSM3	427730	436599	384537	409311	451270	433124	503103	481905	540173	476485	520566	438160	460092	404006	547588
2397	LSM6	5.36131e+06	4.94539e+06	5.13668e+06	5.08197e+06	4.86537e+06	5.19267e+06	5.46277e+06	5.14933e+06	5.44861e+06	5.2792e+06	5.47784e+06	5532000	5.36593e+06	5.18268e+06	5.07416e+06
2398	SNRPD1	500763	539722	522228	528777	533393	498202	477746	483132	438601	474639	451985	480550	477663	545405	643109
2399	SNRPD2	7.40044e+06	7.73339e+06	7.49131e+06	7.36867e+06	7.10494e+06	6.70848e+06	6.93933e+06	6.37468e+06	6.95158e+06	6.66107e+06	6.67026e+06	6942200	7.44028e+06	6.98623e+06	7.69942e+06
2400	SNRPD3	1.4431e+06	1.68582e+06	1.44421e+06	1.45136e+06	1.47317e+06	1.33982e+06	1.27971e+06	1.33813e+06	1.22046e+06	1.24006e+06	1.24861e+06	1320900	1.38368e+06	1.36516e+06	1.52538e+06
2402	ARF6	923764	988021	1.00175e+06	983670	1.04024e+06	1.02102e+06	1.03731e+06	997298	1.0012e+06	992300	1.05996e+06	1011700	1.05264e+06	998962	1.04576e+06
2403	PSMC6	7.26794e+06	7.24505e+06	7.37949e+06	7.57104e+06	7.56755e+06	7.4627e+06	7.44432e+06	7.2131e+06	7.55813e+06	7.17219e+06	7.54115e+06	7557900	7.668e+06	7.80421e+06	8.20425e+06
2405	TBPL1	1.60748e+06	1.69045e+06	1.69599e+06	1.64418e+06	1.65588e+06	1.62773e+06	1.72009e+06	1.58747e+06	1.67776e+06	1.83012e+06	1.8268e+06	1682600	1.71765e+06	1.75902e+06	1.59679e+06
2406	RPL7A	1.56825e+07	1.62723e+07	1.65702e+07	1.71445e+07	1.66997e+07	1.70286e+07	1.69182e+07	1.58005e+07	1.59518e+07	1.59416e+07	1.68754e+07	16372000	1.70311e+07	1.74214e+07	2.12013e+07
2407	POLR2G	1.43648e+06	1.44448e+06	1.425e+06	1.44236e+06	1.3482e+06	1.38185e+06	1.49037e+06	1.38007e+06	1.48229e+06	1.38114e+06	1.3687e+06	1379800	1.43851e+06	1.39779e+06	1.21452e+06
2409	ETF1	1.5786e+07	1.64327e+07	1.63234e+07	1.63519e+07	1.63414e+07	1.62349e+07	1.58278e+07	1.62263e+07	1.62151e+07	1.58133e+07	1.63037e+07	16777000	1.64408e+07	1.67653e+07	1.4872e+07
2410	CNBP	463615	526400	428619	512461	563357	544454	559895	619707	643209	545291	736413	521600	492718	472173	1.05255e+06
2412	RPS4X	1.59641e+07	1.79178e+07	1.6989e+07	1.63583e+07	1.76865e+07	1.65677e+07	1.69191e+07	1.64271e+07	1.74133e+07	1.57998e+07	1.76389e+07	15161000	1.69921e+07	1.68798e+07	1.84251e+07
2414	RPL23A	1.17746e+07	1.19908e+07	1.18879e+07	1.24528e+07	1.21285e+07	1.2373e+07	1.1733e+07	1.24071e+07	1.18282e+07	1.11609e+07	1.06789e+07	12159000	1.14152e+07	1.21865e+07	1.26309e+07
2416	HIST1H4A	2.04804e+06	2.09332e+06	2.10949e+06	2.22125e+06	2.18569e+06	2.21213e+06	2.11257e+06	2.16069e+06	2.12532e+06	2.01613e+06	2.02275e+06	2092500	2.13328e+06	2.23096e+06	2.4489e+06
2417	RAB1A	1.0457e+07	1.12322e+07	9.5804e+06	1.06516e+07	1.13335e+07	1.05679e+07	1.00425e+07	1.1324e+07	9.4939e+06	9.22607e+06	9.27193e+06	10220000	9.95758e+06	1.04927e+07	1.05081e+07
2418	RAN	5.15144e+07	5.51705e+07	4.72482e+07	4.78328e+07	4.83096e+07	4.64902e+07	4.78459e+07	4.95676e+07	5.05395e+07	4.72616e+07	4.69295e+07	46704000	4.70726e+07	4.63686e+07	6.15439e+07
2419	RPL23	2.96333e+07	3.27692e+07	3.2115e+07	3.23125e+07	3.5873e+07	3.28736e+07	3.39585e+07	3.26227e+07	3.2321e+07	2.90825e+07	3.20026e+07	30895000	3.43881e+07	3.26377e+07	3.61515e+07
2420	RAP1A	422904	416229	409569	435472	425503	409882	411215	424953	402821	417605	394691	405620	417826	427620	386582
2422	RPS15	4.61689e+06	5.0254e+06	5.09935e+06	4.65823e+06	4.89978e+06	4.5524e+06	4.85729e+06	4.58556e+06	5.11162e+06	4.71918e+06	5.10952e+06	4417300	4.97313e+06	4.70825e+06	4.73161e+06
2423	RPS24	6.72582e+06	6.57413e+06	6.88221e+06	7.30017e+06	6.70397e+06	6.8712e+06	6.96121e+06	6.35639e+06	6.80183e+06	6.39279e+06	6.32943e+06	6540100	6.94894e+06	6.63191e+06	6.7579e+06
2424	RPS25	1.32288e+07	1.41778e+07	1.31062e+07	1.29691e+07	1.29518e+07	1.33401e+07	1.31061e+07	1.22113e+07	1.31251e+07	1.21504e+07	1.27793e+07	13275000	1.37753e+07	1.39405e+07	1.53844e+07
2425	RPS26;RPS26P11	1.08362e+07	1.17285e+07	1.15701e+07	1.13895e+07	1.17976e+07	1.16696e+07	1.16682e+07	1.17964e+07	1.17995e+07	1.12495e+07	1.22992e+07	11235000	1.13196e+07	1.17808e+07	1.29107e+07
2426	RPS28	2.52734e+06	2.43278e+06	2.56971e+06	2.4633e+06	2.2581e+06	2.4332e+06	2.28969e+06	2.37884e+06	2.40529e+06	2.41788e+06	2.2854e+06	2514600	2.39788e+06	2.4561e+06	2.8077e+06
2427	FAU	1.41205e+06	1.26644e+06	1.42126e+06	1.38897e+06	1.3501e+06	1.39661e+06	1.34123e+06	1.19604e+06	1.41282e+06	1.32765e+06	1.5997e+06	1387200	1.44485e+06	1.43699e+06	2.57361e+06
2428	GNB1	1.24309e+06	1.24182e+06	1.22175e+06	1.31304e+06	1.29915e+06	1.32248e+06	1.32103e+06	1.30194e+06	1.27084e+06	1.2043e+06	1.19983e+06	1286700	1.2465e+06	1.29626e+06	1.25136e+06
2430	RBX1	895665	959810	861517	908386	881272	880556	860429	868881	963645	909834	988078	829670	847741	888915	1.22059e+06
2432	RPL30	4.75913e+06	4.64073e+06	5.06065e+06	5.1997e+06	4.9616e+06	5.04609e+06	5.01168e+06	4.93669e+06	4.98229e+06	4.61199e+06	4.98443e+06	4987800	4.84951e+06	5.04274e+06	5.22161e+06
2434	RPL31	8.93078e+06	9.90851e+06	8.87979e+06	9.97297e+06	1.04847e+07	9.87092e+06	9.5598e+06	9.69333e+06	9.04865e+06	8.38859e+06	8.44416e+06	9485600	9.21793e+06	9.89149e+06	9.99582e+06
2435	RPL10A	2.05995e+07	2.11021e+07	2.17159e+07	2.28985e+07	2.34109e+07	2.25186e+07	2.21972e+07	2.1956e+07	2.1469e+07	2.06253e+07	2.18913e+07	21711000	2.28324e+07	2.34415e+07	2.47287e+07
2436	RPL32	3.71099e+06	4.44458e+06	3.67745e+06	4.08681e+06	4.75516e+06	4.30349e+06	3.93643e+06	4.34236e+06	4.00201e+06	3.43897e+06	4.29043e+06	3733200	4.26119e+06	4.65998e+06	6.2219e+06
2439	RPL8	1.05223e+07	1.0117e+07	1.09035e+07	1.08991e+07	1.03003e+07	1.07919e+07	1.05365e+07	1.07806e+07	1.03544e+07	1.04015e+07	1.08966e+07	10693000	1.02864e+07	1.08311e+07	1.19414e+07
2440	PPIA	5.57021e+07	5.50355e+07	4.9176e+07	5.06278e+07	6.15195e+07	6.92965e+07	7.90986e+07	8.12914e+07	9.09321e+07	8.74821e+07	9.6433e+07	61356000	6.16226e+07	5.25587e+07	9.40631e+07
2442	FKBP1A	559909	565498	463221	493578	555172	534774	587224	601371	596013	595215	584176	526680	530105	475958	776415
2443	RPS27A	1.77475e+07	1.71564e+07	1.65765e+07	1.55945e+07	1.61004e+07	1.60754e+07	1.59706e+07	1.67506e+07	1.83418e+07	1.76411e+07	2.23433e+07	16632000	1.7838e+07	1.67166e+07	2.19227e+07
2445	GRB2	1.02663e+07	1.00868e+07	9.22254e+06	9.60309e+06	9.26209e+06	9.19073e+06	8.93469e+06	8.97613e+06	9.25772e+06	8.84653e+06	8.78902e+06	9605200	9.11773e+06	8.82332e+06	9.12344e+06
2446	TRA2B	1.48245e+06	1.56779e+06	1.51724e+06	1.42855e+06	1.55682e+06	1.59012e+06	1.55564e+06	1.60831e+06	1.51132e+06	1.42451e+06	1.38213e+06	1479600	1.42105e+06	1.5945e+06	1.23757e+06
2448	AP2B1	4.51449e+06	4.77603e+06	4.4551e+06	4.67167e+06	4.56176e+06	4.52069e+06	4.71134e+06	4.50654e+06	4.40424e+06	4.39303e+06	4.37387e+06	4583700	4.5536e+06	4.58803e+06	4.30242e+06
2451	YWHAZ	4.47562e+07	4.81273e+07	4.23237e+07	3.90798e+07	4.2555e+07	4.06066e+07	4.39737e+07	4.16207e+07	4.67522e+07	4.51335e+07	4.59596e+07	40606000	4.43622e+07	3.99349e+07	4.20312e+07
2453	PPP2R2A	9.91936e+06	1.0134e+07	9.55218e+06	9.81167e+06	9.74454e+06	9.70221e+06	9.95988e+06	9.82632e+06	9.5558e+06	9.66139e+06	9.53897e+06	9902100	9.49365e+06	9.68039e+06	8.4474e+06
2454	SUMO1	1.69015e+06	1.57751e+06	1.62615e+06	1.67662e+06	1.57469e+06	1.66875e+06	1.53263e+06	1.62915e+06	1.59788e+06	1.61835e+06	1.53007e+06	1684100	1.57979e+06	1.60594e+06	1.87657e+06
2457	RPL38	5.78646e+06	6.25184e+06	6.10474e+06	6.23557e+06	6.56322e+06	6.33345e+06	6.44758e+06	6.24285e+06	5.98376e+06	5.52559e+06	5.69834e+06	5951800	6.23017e+06	6.23929e+06	5.76986e+06
2458	SKP1	4.59728e+06	4.18135e+06	4.34328e+06	4.32496e+06	3.92797e+06	4.11994e+06	4.06134e+06	4.24761e+06	4.66829e+06	4.40022e+06	4.45083e+06	4409300	4.48442e+06	4.37874e+06	5.02858e+06
2459	GNG5	444987	452450	385074	460993	518884	443320	514777	442304	500155	436581	489525	455410	518319	444050	405206
2460	RPS21	3.21965e+06	2.90887e+06	2.90317e+06	3.11574e+06	2.75813e+06	3.00958e+06	2.75824e+06	3.19373e+06	2.71929e+06	3.01356e+06	2.54377e+06	3138600	2.82639e+06	3.01132e+06	3.00373e+06
2462	GNB2L1	1.54346e+07	1.65894e+07	1.5645e+07	1.62286e+07	1.62252e+07	1.58071e+07	1.60701e+07	1.54719e+07	1.55087e+07	1.54484e+07	1.46581e+07	15322000	1.56427e+07	1.5554e+07	1.33234e+07
2465	UBE2I	1.84611e+07	1.69517e+07	1.63707e+07	1.87909e+07	1.83208e+07	1.93049e+07	2.02579e+07	2.02733e+07	2.00088e+07	2.01206e+07	2.06477e+07	20088000	1.94937e+07	1.76197e+07	1.59751e+07
2466	SEPW1	629080	675000	620145	587310	631907	596183	578124	586615	595525	572777	589111	564130	589884	600383	545818
2468	YBX1	2.1153e+07	2.32655e+07	2.12151e+07	2.05708e+07	2.00042e+07	1.89591e+07	1.66299e+07	1.70383e+07	1.63255e+07	1.68132e+07	1.61937e+07	19242000	1.8758e+07	2.06065e+07	2.50755e+07
2469	SEC11A	378801	366017	422745	395711	389668	402332	374878	408714	374015	398388	365250	376430	419533	422374	405134
2470	CSNK2B	1.16491e+06	1.2788e+06	1.16821e+06	1.2259e+06	1.27164e+06	1.21591e+06	1.23942e+06	1.1275e+06	1.22059e+06	1.17562e+06	1.2579e+06	1208000	1.31148e+06	1.15213e+06	1.09392e+06
2471	TPM4	1.74731e+06	1.90236e+06	1.62351e+06	1.7112e+06	1.65144e+06	1.54393e+06	1.62758e+06	1.65652e+06	1.7629e+06	1.55193e+06	1.59091e+06	1583800	1.54915e+06	1.48538e+06	2.24989e+06
2473	UBE2L3	4.1862e+07	3.45751e+07	3.07509e+07	4.00606e+07	4.68171e+07	4.23398e+07	3.6745e+07	3.34602e+07	3.48805e+07	3.33533e+07	3.32694e+07	45620000	4.44745e+07	3.97332e+07	3.85223e+07
2474	EEF1A1;EEF1A1P5	2.30375e+08	2.42231e+08	2.4679e+08	2.40481e+08	2.59158e+08	2.57444e+08	2.55332e+08	2.48637e+08	2.48453e+08	2.4332e+08	2.58494e+08	253060000	2.62218e+08	2.6817e+08	3.35513e+08
2476	TUBA4A	610620	496114	727231	579792	494666	613902	591376	561617	600431	646651	616463	640870	595181	608995	451254
2478	CSNK2A1;CSNK2A3	1.08185e+06	1.16068e+06	1.08671e+06	1.06998e+06	1.16407e+06	1.09698e+06	1.11423e+06	1.24395e+06	1.14609e+06	1.04998e+06	1.09738e+06	1091700	1.09654e+06	1.13113e+06	1.28377e+06
2479	PAFAH1B2	1.44105e+06	1.25012e+06	1.12058e+06	1.34178e+06	1.30954e+06	1.44952e+06	1.53563e+06	1.39183e+06	1.51016e+06	1.61282e+06	1.54241e+06	1404400	1.25158e+06	1.27338e+06	973672
2484	HBA1	9.02103e+06	7.80727e+06	6.87593e+06	8.9144e+06	9.72469e+06	9.70866e+06	9.68189e+06	9.55984e+06	1.04577e+07	1.04372e+07	1.08621e+07	9807700	9.66273e+06	8.60463e+06	5579600
2485	FAM193A	206163	205511	202626	209388	205619	220872	208824	227271	201822	214407	236761	204440	220762	218926	210223
2486	SH3BP2	87728.9	97622.7	104090	92130	98929.5	88734.1	89243.5	93968.1	84691.9	86131.8	100287	100710	97887.9	98911.5	99768.9
2487	NOP14	1.21915e+06	1.20097e+06	1.27793e+06	1.33529e+06	1.29886e+06	1.35383e+06	1.23341e+06	1.27052e+06	1.2197e+06	1.24997e+06	1.22369e+06	1268500	1.25206e+06	1.34578e+06	1.27482e+06
2489	IGBP1	2.95671e+06	2.94765e+06	2.80173e+06	2.78415e+06	2.79075e+06	2.84216e+06	2.92185e+06	2.89286e+06	3.01981e+06	2.94631e+06	2.92002e+06	2825100	2.80922e+06	2.80238e+06	3.07473e+06
2490	PSPH	3.84841e+06	3.79405e+06	4.00873e+06	3.7871e+06	3.63797e+06	3.62671e+06	3.69694e+06	3.45803e+06	4.10244e+06	3.81809e+06	3.85297e+06	3633400	3.70477e+06	3.52881e+06	3.9861e+06
2491	RBM6	463591	479754	476024	497091	502928	484069	485127	484820	485707	487808	475709	486980	483059	484615	462521
2492	EIF4G2	8.61549e+06	8.70547e+06	9.25168e+06	9.49741e+06	9.54037e+06	9.55378e+06	9.3344e+06	8.85913e+06	8.96132e+06	8.57189e+06	9.15233e+06	9414900	9.57278e+06	9.76764e+06	9.71069e+06
2493	RPP38	937073	963773	992916	915654	846591	881680	943301	881770	908923	937986	867871	866830	922525	866820	672816
2494	RPP30	5.13327e+06	5.3192e+06	5.24514e+06	4.98046e+06	4.88087e+06	4.99677e+06	5.01544e+06	5.02696e+06	5.20305e+06	5.22822e+06	5.24647e+06	4858500	5.21675e+06	5.21248e+06	4.94656e+06
2495	GTF2I	8.61164e+06	8.64122e+06	9.08777e+06	9.28512e+06	9.47326e+06	9.42564e+06	9.32482e+06	8.93969e+06	9.04621e+06	8.79252e+06	9.07024e+06	9200600	9.35774e+06	9.55462e+06	9.22758e+06
2496	PIP4K2B	2.60075e+06	2.66488e+06	2.67807e+06	2.7517e+06	2.69622e+06	2.70037e+06	2.61662e+06	2.66897e+06	2.59999e+06	2.64309e+06	2.6867e+06	2744700	2.84171e+06	2.79286e+06	3.13935e+06
2497	SRPK2	1.6804e+06	1.67205e+06	1.66585e+06	1.69813e+06	1.60465e+06	1.69346e+06	1.66111e+06	1.6248e+06	1.59158e+06	1.50094e+06	1.50283e+06	1660700	1.61764e+06	1.66815e+06	1.53505e+06
2499	CCT2	2.84287e+07	2.83254e+07	2.82914e+07	2.87787e+07	2.81532e+07	2.77145e+07	2.73176e+07	2.73661e+07	2.63543e+07	2.58554e+07	2.86713e+07	29110000	2.90151e+07	2.93416e+07	3.41028e+07
2501	PRAME	810381	837827	873983	888251	862622	900598	877540	756716	796088	830548	824003	846240	896787	885221	827977
2502	RAE1	3.03048e+06	3.18635e+06	3.0129e+06	3.04436e+06	3.15315e+06	3.05393e+06	3.1896e+06	3.24091e+06	3.2574e+06	3.02722e+06	3.29164e+06	3151400	3.26124e+06	3.11398e+06	3.9503e+06
2503	GSTO1	3.61015e+07	3.54921e+07	3.47566e+07	3.3233e+07	3.28634e+07	3.30072e+07	3.45548e+07	3.38566e+07	3.69482e+07	3.57452e+07	3.42492e+07	33900000	3.43656e+07	3.31012e+07	2.97492e+07
2505	PRKDC	4.1341e+07	4.25711e+07	4.5366e+07	4.78708e+07	4.78644e+07	4.83838e+07	4.58464e+07	4.56894e+07	4.42081e+07	4.25612e+07	4.51741e+07	45473000	4.65126e+07	4.86971e+07	4.87001e+07
2506	ADAM17	318595	312634	300042	315143	311402	327491	283892	331316	326819	305203	311328	307480	301537	301846	318051
2507	BLOC1S1	314865	294500	278470	296881	313737	280639	301811	283455	299413	278427	273923	297200	290561	294651	267404
2508	ARG2	628502	598096	604291	582415	572356	591720	642607	582012	663334	616256	636424	613620	601552	560340	521812
2509	MAP1A	1.32348e+07	1.32051e+07	1.31208e+07	1.29413e+07	1.26096e+07	1.27943e+07	1.28384e+07	1.26077e+07	1.3242e+07	1.30815e+07	1.291e+07	13035000	1.31343e+07	1.27927e+07	1.25485e+07
2510	CRADD	337537	310096	356836	317906	304161	347128	352554	291038	329233	365710	371810	355280	351032	347487	341275
2511	IFI35	756759	728665	698128	687336	686939	700313	681423	655612	681544	670601	700779	718640	684308	690260	639662
2514	DCD	251952	322428	239934	287119	129366	143182	227006	374791	416280	181541	537755	153350	182185	562413	215975
2516	TMF1	3.42555e+06	3.60101e+06	3.2553e+06	3.16497e+06	3.04719e+06	3.11348e+06	3.16772e+06	3.13862e+06	3.27538e+06	3.28643e+06	3.17546e+06	3106100	3.17138e+06	3.12248e+06	3.07679e+06
2517	MRPS22	1.3816e+06	1.39693e+06	1.41698e+06	1.4228e+06	1.37562e+06	1.39937e+06	1.35071e+06	1.41357e+06	1.30982e+06	1.32702e+06	1.30102e+06	1417800	1.32982e+06	1.42566e+06	1.27564e+06
2518	MRPS25	142721	168224	167987	161757	165702	152567	156625	144515	164604	146674	172981	169840	173882	157387	175597
2519	MRPS10	112493	136202	113206	124444	125500	113340	123285	114409	126432	114956	123542	137820	115606	124357	116399
2520	MRPS35	623376	607729	599884	647353	634345	617755	592935	649628	574681	599042	579228	626320	587318	593981	595786
2521	MRPS5	961634	936610	1.04291e+06	1.03011e+06	920178	1.00664e+06	954101	1.01034e+06	977066	957954	952492	987130	979757	1.03732e+06	973909
2522	MRPS36	431015	438156	443826	483835	452527	455323	478863	551669	504650	478205	471250	420540	510543	504410	604522
2523	MRPS11	297861	280433	298558	302017	292147	301134	289705	294861	291720	275748	280580	290370	295332	304883	309109
2524	MRPS15	798384	754187	840774	857909	786625	849275	787784	825726	712084	787152	752221	829060	818178	868565	747202
2526	MRPS34	678166	686756	724572	683535	716364	698155	732288	676966	731643	677931	754750	661340	726934	737352	719265
2527	MRPS6	373506	369630	384145	376995	401985	405909	382110	398305	380475	381298	381962	371070	379717	390953	315026
2528	MRPS9	716710	699427	719846	734513	748030	741273	717450	728125	750406	756508	806998	741810	768780	760320	807953
2529	HMGN5	4.58139e+06	4.76575e+06	4.40338e+06	4.0424e+06	3.98516e+06	3.86033e+06	4.00001e+06	3.73205e+06	4.07791e+06	3.85135e+06	3.52204e+06	4043200	4.02664e+06	3.8667e+06	3.27836e+06
2530	SARNP	7.40537e+06	7.20476e+06	7.40908e+06	7.09066e+06	6.66682e+06	6.8039e+06	6.91688e+06	6.6781e+06	7.19995e+06	6.78025e+06	6.48066e+06	7000800	6.9183e+06	7.03574e+06	7.02471e+06
2531	RBP5	221567	237287	213827	211465	204646	203236	211050	249507	232747	222654	266300	203580	221543	191494	228570
2532	LSM11	156957	152921	165019	162990	166874	172840	167134	156880	149385	181010	180457	178400	163081	173477	167190
2533	COG7	630777	652290	679889	672337	666115	700082	678775	646418	635889	652479	663776	657510	662726	683428	676026
2534	RPL24	2.50159e+07	2.63422e+07	2.51698e+07	2.68681e+07	2.81031e+07	2.64229e+07	2.78633e+07	2.50785e+07	2.68526e+07	2.43988e+07	2.65848e+07	25892000	2.76287e+07	2.69847e+07	2.78929e+07
2535	TXNL4A	708250	671141	649120	643404	656067	638766	662424	631714	651839	666274	615388	679650	630344	620779	539191
2537	CBX1	461858	586010	395455	469753	546059	431557	368971	498553	345800	392632	341954	402960	407484	433637	659882
2540	ARF5	2.0727e+06	2.03935e+06	2.16859e+06	2.03956e+06	2.10412e+06	2.10353e+06	2.19925e+06	2.0795e+06	1.9653e+06	2.10038e+06	2.17276e+06	2016200	2.17348e+06	2.2262e+06	2.01044e+06
2541	ERH	743100	596869	512785	723991	1.09942e+06	1.40149e+06	1.7709e+06	1.60153e+06	1.80837e+06	1.81593e+06	1.82619e+06	1032600	934867	668675	627046
2542	RHOG	1.71301e+06	1.64639e+06	1.77995e+06	1.81364e+06	1.72063e+06	1.77339e+06	1.62495e+06	1.72019e+06	1.72746e+06	1.74357e+06	1.67911e+06	1812500	1.84234e+06	1.73319e+06	1.4019e+06
2544	SERF2	1.86452e+06	1.66016e+06	1.82775e+06	1.69934e+06	1.47156e+06	1.64543e+06	1.50596e+06	1.63018e+06	1.50772e+06	1.62095e+06	1.46752e+06	1676500	1.57052e+06	1.67053e+06	1.43637e+06
2545	SRSF3	4.05853e+06	4.65762e+06	3.9897e+06	3.48452e+06	4.60203e+06	4.32829e+06	4.71998e+06	4.05696e+06	4.48734e+06	3.72425e+06	4.34601e+06	4157200	4.65546e+06	4.34158e+06	4.8308e+06
2547	FOXK1	5.43772e+06	5.55422e+06	5.61511e+06	5.49635e+06	5.78651e+06	5.55259e+06	5.54823e+06	5.70849e+06	5.69082e+06	5.49201e+06	5.63335e+06	5455600	5.64497e+06	5.57337e+06	5.42021e+06
2548	RPP14	325238	321852	306981	294953	293026	321480	314293	301587	292645	314608	302569	328330	321275	321245	280853
2549	CCZ1;CCZ1B	665037	676226	672049	689422	688508	670950	669702	641534	657221	636391	636803	687290	676668	666567	614596
2550	DAB2	1.56596e+06	1.49071e+06	1.57907e+06	1.49354e+06	1.42836e+06	1.48566e+06	1.50624e+06	1.58005e+06	1.68713e+06	1.67934e+06	1.64967e+06	1535400	1.48105e+06	1.51926e+06	1.42021e+06
2552	HSPG2	925906	974340	881213	905827	906302	892430	870759	861017	895618	856376	863840	903080	871683	898139	846149
2553	XIAP	1.42541e+06	1.41655e+06	1.37145e+06	1.32639e+06	1.38535e+06	1.3613e+06	1.36734e+06	1.4362e+06	1.38264e+06	1.47581e+06	1.37151e+06	1382400	1.3106e+06	1.32006e+06	1.33223e+06
2554	ARHGAP4	1.59484e+06	1.66469e+06	1.68634e+06	1.75681e+06	1.76364e+06	1.74712e+06	1.69154e+06	1.69782e+06	1.64e+06	1.59186e+06	1.63244e+06	1663400	1.70223e+06	1.81579e+06	1.81658e+06
2556	RBM10	4.18741e+06	4.28457e+06	4.42778e+06	4.19925e+06	4.1968e+06	4.29823e+06	4.07261e+06	4.17204e+06	4.05518e+06	4.2605e+06	4.15874e+06	4200200	4.27758e+06	4.28424e+06	4.19581e+06
2557	RBM3	1.24201e+06	1.49354e+06	1.10437e+06	1.26224e+06	1.51986e+06	1.31253e+06	1.24628e+06	1.5523e+06	1.3522e+06	1.30304e+06	1.2513e+06	1186200	1.11332e+06	1.25649e+06	1.42556e+06
2558	ATP2C1	335527	342986	312071	356378	313359	318051	334945	345893	304755	322189	335235	360140	341617	333391	306259
2560	CYCS	1.47414e+07	1.72998e+07	1.36062e+07	1.52728e+07	1.53858e+07	1.35512e+07	1.30225e+07	1.46318e+07	1.31881e+07	1.21379e+07	1.23285e+07	13365000	1.36709e+07	1.48696e+07	1.86443e+07
2561	MPP1	9.72549e+06	9.45752e+06	1.01523e+07	9.75327e+06	9.41853e+06	9.64136e+06	9.70912e+06	9.40985e+06	9.83371e+06	9.56025e+06	9.99781e+06	9892000	1.01069e+07	1.00368e+07	9.13836e+06
2562	TFAM	4.35275e+06	4.35354e+06	4.08804e+06	4.37428e+06	4.26921e+06	4.20807e+06	4.25913e+06	4.27012e+06	4.12582e+06	4.12089e+06	4.06712e+06	4237600	4.26168e+06	4.31212e+06	4.37959e+06
2563	PITPNA	3.55058e+06	3.59233e+06	3.37131e+06	3.36048e+06	3.27736e+06	3.3116e+06	3.45586e+06	3.49358e+06	3.6568e+06	3.4787e+06	3.40378e+06	3607900	3.39364e+06	3.26627e+06	3.57708e+06
2564	SLC25A3	1.03498e+06	1.04095e+06	1.12331e+06	1.12245e+06	1.11596e+06	1.17018e+06	1.11583e+06	1.05711e+06	1.00621e+06	1.02795e+06	1.09955e+06	1102900	1.13664e+06	1.17106e+06	1.10894e+06
2565	HDLBP	8.4061e+06	8.15174e+06	8.8298e+06	8.85155e+06	8.69551e+06	8.87691e+06	8.45477e+06	8.52783e+06	8.48049e+06	8.55959e+06	8.66955e+06	8748600	8.60736e+06	9.00586e+06	8.58158e+06
2566	GTF2B	510860	498917	544073	519729	526455	539273	500605	529650	547891	529912	525624	500110	549930	551943	496149
2568	CDK6	1.20639e+06	1.18398e+06	1.17413e+06	1.25297e+06	1.21228e+06	1.20964e+06	1.2583e+06	1.19923e+06	1.16805e+06	1.15529e+06	1.16736e+06	1262800	1.23948e+06	1.28017e+06	1.18704e+06
2569	CDK5	1.27005e+06	1.40287e+06	1.28613e+06	1.43041e+06	1.56646e+06	1.43486e+06	1.40453e+06	1.46101e+06	1.3147e+06	1.24569e+06	1.38397e+06	1427300	1.41168e+06	1.4932e+06	1.60821e+06
2570	CDK16	84464.2	80621.1	85039	77899.1	78197.4	70511.6	85434.3	78983.4	82140	80284.4	82669.1	78688	80936.8	85551.1	76314.1
2571	CDK17	134971	139089	130052	128699	132571	143274	138405	130207	132767	145131	139533	133870	141715	136550	143976
2572	PURA	2.67969e+06	2.6662e+06	2.81593e+06	2.72176e+06	2.67164e+06	2.73135e+06	2.70668e+06	2.7008e+06	2.73715e+06	2.62297e+06	2.69109e+06	2683700	2.74638e+06	2.67898e+06	2.59244e+06
2573	CDC42EP1	47679.2	49204.8	50082	58178.5	56496.4	62566.5	59058.7	62161.2	54947.1	59645.6	55588.3	64497	51932.4	44568.1	53685.5
2575	CLTC	2.80135e+07	2.99152e+07	2.86675e+07	3.07189e+07	3.15873e+07	3.04913e+07	2.96035e+07	3.03684e+07	2.91758e+07	2.81368e+07	2.92589e+07	29753000	2.9662e+07	3.13132e+07	3.50793e+07
2576	HSF1	1.88209e+06	1.78725e+06	1.86572e+06	1.88178e+06	1.78349e+06	1.88937e+06	1.79268e+06	1.88911e+06	1.86051e+06	1.88037e+06	1.80689e+06	1905200	1.88683e+06	1.86825e+06	1.80516e+06
2578	FKBP3	7.07853e+06	7.169e+06	7.03765e+06	6.79048e+06	6.31557e+06	6.70286e+06	6.48947e+06	6.76825e+06	6.6996e+06	6.43637e+06	6.25967e+06	6908200	6.42296e+06	6.46455e+06	6.22478e+06
2579	PLCB2	614483	642600	573732	600696	669480	672876	725132	741909	847368	849880	825652	636760	665429	600678	639621
2580	REEP5	3.84059e+06	3.50827e+06	3.46911e+06	3.5673e+06	3.27055e+06	3.37282e+06	3.48309e+06	3.42351e+06	3.60685e+06	3.46994e+06	3.27307e+06	3519200	3.39334e+06	3.34287e+06	2.97286e+06
2581	SORD	4.33939e+06	4.43392e+06	3.98241e+06	4.1047e+06	3.93563e+06	3.84585e+06	3.88356e+06	4.0475e+06	4.05505e+06	4.0211e+06	3.69795e+06	3854000	3.8959e+06	3.77163e+06	3.98466e+06
2582	HNRNPU	2.8472e+07	3.01388e+07	2.97875e+07	3.09785e+07	3.0954e+07	3.06683e+07	3.04244e+07	2.99132e+07	3.06592e+07	2.91211e+07	3.16972e+07	30629000	3.1264e+07	3.1593e+07	3.60867e+07
2586	U2AF1	927892	934799	915242	927956	953943	943946	927664	942686	867159	901930	890154	946820	918037	929355	889563
2587	SPTBN1	1.66813e+07	1.7062e+07	1.68206e+07	1.63148e+07	1.62828e+07	1.64451e+07	1.61002e+07	1.64168e+07	1.66081e+07	1.66391e+07	1.63501e+07	16387000	1.64477e+07	1.63574e+07	1.58814e+07
2588	TIAL1	5.44374e+06	5.57271e+06	5.44693e+06	5.42034e+06	5.30056e+06	5.33179e+06	5.47291e+06	5.24536e+06	5.30117e+06	5.56427e+06	5.28947e+06	5366600	5.41266e+06	5.44397e+06	5.06418e+06
2590	SRSF2	4.06021e+06	4.30249e+06	4.05617e+06	2.60653e+06	3.69327e+06	4.28016e+06	4.05721e+06	4.24224e+06	3.98904e+06	4.021e+06	4.05332e+06	3927500	3.91356e+06	4.23167e+06	4.05978e+06
2591	FOXK2	311146	298114	312235	323283	301779	317442	296261	302878	309045	297967	292051	323180	293508	330808	316415
2592	RUNX1	267416	256931	275074	260801	293367	293307	281234	274338	297024	283067	313173	299490	298766	272827	290968
2593	GALK2	1.03426e+06	928062	997287	1.07025e+06	978424	1.00811e+06	997491	979755	966869	1.00108e+06	984914	1031300	996538	986702	912993
2594	AMPD3	942200	990474	915880	962997	971052	912306	954007	1.01295e+06	904852	882484	917090	969000	930935	923724	977089
[truncated: 3,818 more rows]

## Sheet: Sheet1 (2)
id	protein	gene	DMSO_1	DMSO_2	DMSO_3	Indisulam_1	Indisulam_2	Indisulam_3	log2_foldchange	-log10_pvalue	significant	known target	Unique sequence coverage [%]	Unique peptides	lowest_5_percent
0			8.70478e+06	8.13551e+06	8.01563e+06	7.92382e+06	7.77384e+06	8.01522e+06	-0.0670971	0.851436	-	-	62.3	14	-
3	RNA-binding protein 47	RBM47	77763.7	68288.7	80431.3	77485.9	82112.2	77018.9	0.0660802	0.339496	-	-	6.9	3	-
4	Intraflagellar transport protein 56	TTC26	94883	89085.1	96532.5	95369.7	105616	88091.9	0.0403161	0.18895	-	-	9.9	5	-
5	Transcription factor E2F8	E2F8	42164.1	37910.3	29586.2	36938.5	38367.8	37804.1	0.0600106	0.173982	-	-	4.2	3	+
6	Ubiquitin-like modifier-activating enzyme 6	UBA6	8.33751e+06	8.58197e+06	8.68474e+06	8.55595e+06	8.99283e+06	1.0186e+07	0.111603	0.938135	-	-	41.2	39	-
7	Extended synaptotagmin-2	ESYT2	1.69424e+06	1.70375e+06	1.85826e+06	1.82341e+06	1.84321e+06	1.75278e+06	0.0450674	0.427276	-	-	24.2	20	-
9	UHRF1-binding protein 1-like	UHRF1BP1L	118958	115304	119516	122562	122624	136938	0.109395	0.824504	-	-	8.6	10	-
10	Shootin-1	KIAA1598	1.11482e+07	1.10133e+07	1.05912e+07	1.01254e+07	1.01672e+07	9.75936e+06	-0.124059	2.00713	-	-	58.2	39	-
12	RNA-binding protein MEX3A	MEX3A	70683	75805.5	79877.7	64731.1	70045.8	71236	-0.135365	0.878533	-	-	7.3	3	+
13	Acetolactate synthase-like protein	ILVBL	925533	957735	943653	1.00142e+06	1.00377e+06	927172	0.0519972	0.538762	-	-	11.4	7	-
16	Protein tyrosine phosphatase domain-containing protein 1	PTPDC1	109594	121276	119644	124923	103462	118674	-0.0173555	0.0715602	-	-	8.8	4	-
18	Neuroblastoma-amplified sequence	NBAS	2.74744e+06	2.76867e+06	2.99696e+06	3.10035e+06	3.23783e+06	3.17063e+06	0.160483	2.13892	-	-	16.7	39	-
19	Probable threonine--tRNA ligase 2, cytoplasmic	TARSL2	114124	92524.1	113552	114962	110652	128562	0.149265	0.729793	-	-	11.8	8	-
21	tRNA wybutosine-synthesizing protein 5	TYW5	94245.3	88892.6	199403	108659	105083	92613.3	-0.219892	0.339737	-	-	9.2	3	-
22	von Willebrand factor A domain-containing protein 8	VWA8	158293	169271	174762	164047	173228	169825	0.0145019	0.0863397	-	-	11	19	-
23	Protein strawberry notch homolog 1	SBNO1	2.64154e+06	2.67696e+06	2.70256e+06	2.77477e+06	2.8e+06	2.82211e+06	0.0660885	1.11287	-	-	18.3	24	-
24	Cadherin-like and PC-esterase domain-containing protein 1	CPED1	15402.1	14912.8	17734.8	18096.5	18534.1	16043	0.13386	0.49478	-	-	6.3	4	+
25	Isoprenoid synthase domain-containing protein	ISPD	1.26355e+06	1.29126e+06	1.23869e+06	1.1864e+06	1.22352e+06	1.19754e+06	-0.0724567	1.04265	-	-	44.3	18	-
26	GTP-binding protein 10	GTPBP10	989372	1.03406e+06	1.05675e+06	1.04698e+06	1.06219e+06	1.05616e+06	0.0398514	0.449627	-	-	28.4	12	-
27	WD repeat-containing protein 91	WDR91	2.07872e+06	2.14861e+06	2.09656e+06	2.08372e+06	2.09816e+06	2.1049e+06	-0.0083624	0.0911017	-	-	29.2	20	-
30	Protein KRBA1	KRBA1	118289	122125	124461	122562	113189	110606	-0.0762288	0.544618	-	-	8.2	6	-
31	Transmembrane protein 189	TMEM189	653773	605870	670637	589913	633866	459928	-0.209081	0.991703	-	-	11.2	3	-
32	Trafficking protein particle complex subunit 13	TRAPPC13	492472	510040	500765	497518	486303	441910	-0.0781432	0.697497	-	-	13.9	7	-
33	CCR4-NOT transcription complex subunit 1	CNOT1	6.23111e+06	6.52394e+06	6.56887e+06	6.68249e+06	6.69627e+06	6.91029e+06	0.0705367	1.04858	-	-	27.3	62	-
37	Paralemmin-3	PALM3	255923	242514	248184	244803	223991	288159	0.0122446	0.0475267	-	-	6.7	4	-
38	Phosphoglycolate phosphatase	PGP	4.57827e+06	4.37731e+06	4.32543e+06	4.09104e+06	4.03734e+06	3.43508e+06	-0.203825	1.73866	-	-	41.7	14	-
39	UPF0600 protein C5orf51	C5orf51	570752	499643	541150	472151	570073	444329	-0.12259	0.620448	-	-	11.2	4	-
40	RCC1 domain-containing protein 1	RCCD1	398043	422456	399124	409679	400471	430499	0.0245462	0.191446	-	-	20.7	8	-
42	Zinc finger protein 316	ZNF316	643761	660678	649830	645818	630456	618928	-0.0444137	0.512255	-	-	9.8	8	-
43	TRPM8 channel-associated factor 2	TCAF2	472400	474641	475132	469155	488535	464425	-0.000399377	0.00311644	-	-	12.4	9	-
44	WAS/WASL-interacting protein family member 3	WIPF3	42803.1	45005.3	40474.3	42175.8	35762.8	57451.6	0.0508029	0.114783	-	-	10.1	5	+
47	Structural maintenance of chromosomes flexible hinge domain-containing protein 1	SMCHD1	5.95072e+06	6.46129e+06	6.4739e+06	6.63975e+06	6.93637e+06	6.86872e+06	0.115277	1.50732	-	-	30.6	66	-
50	Protein unc-119 homolog B	UNC119B	1.34069e+06	1.43382e+06	1.29687e+06	1.28143e+06	1.23304e+06	1.36578e+06	-0.0693927	0.610706	-	-	39.4	7	-
51	Probable methyltransferase-like protein 15	METTL15	88367.9	74420.5	93919.1	87136.1	92668.1	100684	0.132154	0.618153	-	-	9.3	3	-
52	Coiled-coil domain-containing protein 85C	CCDC85C	11127.2	10943.5	8824.97	11989.9	13554.1	10419.6	0.218671	0.664048	-	-	9.5	4	+
54	Zinc finger protein 92 homolog	ZFP92	148112	143891	140287	166447	146272	148545	0.0915226	0.647104	-	-	11.5	5	-
58	Zinc finger SWIM domain-containing protein 8	ZSWIM8	91871	111511	112204	107049	97137.1	103547	-0.0314427	0.126158	-	-	7.9	12	-
59	TANK-binding kinase 1-binding protein 1	TBKBP1	87008.1	89366.3	88115.9	113391	97974.4	99905.8	0.231976	1.7679	-	-	9.4	5	-
60	Nuclear envelope pore membrane protein POM 121C;Nuclear envelope pore membrane protein POM 121;Putative nuclear envelope pore membrane protein POM 121B	POM121C;POM121;POM121B	346381	360488	345417	350340	355929	349785	0.00538596	0.0417075	-	-	3.4	4	-
61	Carbohydrate deacetylase	YDJC	797686	869934	793759	800528	740457	790615	-0.0776949	0.722802	-	-	30.7	8	-
62	LYR motif-containing protein 9	LYRM9	18834.1	18009.3	15326.3	20512.3	20273.4	19857.5	0.222552	0.999129	-	-	35.9	3	+
65	PHD finger protein 20-like protein 1	PHF20L1	86049	75457.3	80118.1	80489	80202.9	86076.1	0.0317036	0.158903	-	-	2.8	3	-
66	Small nuclear ribonucleoprotein G;Putative small nuclear ribonucleoprotein G-like protein 15	SNRPG;SNRPGP15	4.824e+06	4.84009e+06	4.96021e+06	4.80805e+06	4.59188e+06	3.67144e+06	-0.171595	0.99449	-	-	34.2	3	-
67	UPF0577 protein KIAA1324-like	KIAA1324L	440606	451167	428719	413836	397774	356803	-0.179016	1.62607	-	-	14.4	13	-
68	Nucleoside diphosphate-linked moiety X motif 19, mitochondrial	NUDT19	463675	519022	468685	472102	426600	442991	-0.112757	0.95002	-	-	22.4	6	-
69	MIF4G domain-containing protein	MIF4GD	737107	731534	693166	698826	699065	686769	-0.0519385	0.586307	-	-	37.8	10	-
70		LOC93622	298078	276650	296117	285136	293994	274216	-0.0290564	0.212462	-	-	38.7	5	-
73	Protein FAM195B	FAM195B	313337	304313	284034	289244	285167	391490	0.084579	0.299723	-	-	36.1	3	-
117	Nascent polypeptide-associated complex subunit alpha;Nascent polypeptide-associated complex subunit alpha, muscle-specific form	NACA	4.91473e+06	4.85953e+06	4.56711e+06	4.31495e+06	4.3588e+06	3.58439e+06	-0.231403	1.76414	-	-	35.8	6	-
118	Uncharacterized protein C11orf98	C11orf98	1.2153e+06	1.20757e+06	1.23277e+06	1.2225e+06	1.24403e+06	1.48813e+06	0.107679	0.733722	-	-	35.8	7	-
119		SLC35A4	357705	338156	318709	346544	369322	319471	0.028301	0.155989	-	-	36.9	3	-
121		SMCR7L	383614	373885	343031	326953	351827	362081	-0.0801099	0.612099	-	-	27.1	3	-
122	Deoxyribonuclease-2-alpha	DNASE2	417309	412380	373555	378946	368211	441550	-0.0204346	0.0934525	-	-	25.6	8	-
123	Alkyldihydroxyacetonephosphate synthase, peroxisomal	AGPS	1.27234e+06	1.35494e+06	1.38274e+06	1.42075e+06	1.42952e+06	1.29365e+06	0.0467946	0.383011	-	-	32.8	18	-
126	Thymidine kinase 2, mitochondrial	TK2	26302.3	18262.2	15042.2	19867.3	19049.6	22947.5	0.0884806	0.169128	-	-	18.4	3	+
127	ATP-dependent RNA helicase DDX39A	DDX39A	1.49641e+06	1.51354e+06	1.50522e+06	1.60701e+06	1.6567e+06	1.47557e+06	0.0681874	0.691989	-	-	14.8	7	-
128	PDZ and LIM domain protein 1	PDLIM1	2.17222e+06	2.33985e+06	1.93229e+06	2.14528e+06	1.95097e+06	2.32964e+06	-0.00348041	0.0139625	-	-	56.5	18	-
129	Cytosolic acyl coenzyme A thioester hydrolase	ACOT7	5.13928e+06	5.07578e+06	5.23257e+06	5.15324e+06	5.19922e+06	5.12612e+06	0.00297547	0.0325365	-	-	48.8	18	-
130	Unconventional myosin-Ic	MYO1C	265490	244071	293340	263135	300226	262352	0.0416066	0.194931	-	-	11.9	12	-
131	Unconventional myosin-If	MYO1F	103159	99698.4	103189	112806	109933	98960.1	0.069863	0.43975	-	-	8.2	8	-
132	Synaptosomal-associated protein 23	SNAP23	1.55549e+06	1.54826e+06	1.47226e+06	1.43129e+06	1.40096e+06	1.18015e+06	-0.194448	1.50339	-	-	68.7	12	-
133	HCLS1-associated protein X-1	HAX1	394601	373338	409241	421885	418408	390718	0.064686	0.550069	-	-	43	10	-
134	AH receptor-interacting protein	AIP	2.13299e+06	2.13511e+06	2.08973e+06	2.00039e+06	1.94949e+06	1.89921e+06	-0.120576	1.94815	-	-	44.2	13	-
135	GTP-binding protein 1	GTPBP1	1.52444e+06	1.47882e+06	1.58162e+06	1.54925e+06	1.60435e+06	1.59082e+06	0.0497324	0.596903	-	-	29.3	19	-
136	Syntaxin-binding protein 3	STXBP3	1.14593e+06	1.0985e+06	1.25453e+06	1.1546e+06	1.25241e+06	1.11913e+06	0.0117554	0.0663839	-	-	17.9	11	-
137	Armadillo repeat protein deleted in velo-cardio-facial syndrome	ARVCF	135886	148882	151059	159335	163438	155758	0.136144	1.16652	-	-	7.4	7	-
138	Small acidic protein	SMAP	1.88642e+06	2.39703e+06	1.76601e+06	1.76516e+06	1.74429e+06	2.94003e+06	0.0602931	0.109395	-	-	17.5	4	-
140	AP-3 complex subunit beta-1	AP3B1	6.13532e+06	6.52526e+06	6.60065e+06	6.84923e+06	6.98895e+06	7.18472e+06	0.126722	1.82058	-	-	31.1	34	-
141	Galectin-8	LGALS8	703329	750309	706679	741511	728616	805679	0.0743645	0.691372	-	-	22	8	-
142	NADH dehydrogenase [ubiquinone] iron-sulfur protein 8, mitochondrial	NDUFS8	320316	307445	260249	354086	347091	287387	0.15423	0.739664	-	-	26.7	5	-
144	NF-kappa-B inhibitor epsilon	NFKBIE	3.85961e+06	3.94104e+06	4.11718e+06	3.97288e+06	3.9885e+06	3.94196e+06	-0.00124659	0.0115988	-	-	22.8	10	-
145	26S proteasome non-ATPase regulatory subunit 11	PSMD11	6.61848e+06	6.58734e+06	6.48009e+06	6.9102e+06	6.71451e+06	6.1583e+06	0.00544468	0.0403588	-	-	41.5	18	-
148	26S proteasome non-ATPase regulatory subunit 9	PSMD9	2.66429e+06	2.54534e+06	2.53146e+06	2.34207e+06	2.51321e+06	2.67836e+06	-0.0409716	0.328677	-	-	48	13	-
149	Copper transport protein ATOX1	ATOX1	330196	286028	267233	249252	294526	277879	-0.102374	0.511519	-	-	54.4	4	-
150	Menin	MEN1	208895	205973	198183	212264	201646	201806	0.00619721	0.0401894	-	-	11.6	7	-
151	E3 SUMO-protein ligase CBX4	CBX4	386466	377669	416854	373726	405898	377640	-0.0289647	0.197555	-	-	16.6	9	-
152	Membrane-associated progesterone receptor component 1	PGRMC1	2.80352e+06	2.54534e+06	2.31993e+06	2.83497e+06	2.61927e+06	1.73591e+06	-0.12033	0.299079	-	-	41	9	-
153	Transcription elongation factor SPT5	SUPT5H	4.92965e+06	5.11625e+06	4.8982e+06	4.9823e+06	5.15627e+06	5.12592e+06	0.0307088	0.389574	-	-	34.9	37	-
154	Transcription initiation factor TFIID subunit 4	TAF4	956051	919665	956401	914124	1.00397e+06	849339	-0.0364787	0.237092	-	-	15.6	15	-
155	DNA fragmentation factor subunit alpha	DFFA	6.65578e+06	6.09323e+06	6.46507e+06	6.36637e+06	6.02264e+06	6.39291e+06	-0.0323802	0.306987	-	-	16.3	6	-
157	Regulatory factor X-associated protein	RFXAP	451328	473414	466418	443827	429829	392015	-0.138077	1.34158	-	-	32.7	8	-
158	Huntingtin-interacting protein 1	HIP1	491810	499888	516282	535442	480524	501582	0.00798557	0.0530692	-	-	11.1	11	-
159	Chloride intracellular channel protein 1	CLIC1	1.59665e+07	1.6211e+07	1.5502e+07	1.63442e+07	1.53648e+07	1.7426e+07	0.0417247	0.36657	-	-	79.3	17	-
160	Eukaryotic translation initiation factor 3 subunit F	EIF3F	5.83123e+06	5.79679e+06	6.09409e+06	6.19797e+06	6.34693e+06	5.96074e+06	0.0622943	0.81995	-	-	35.9	11	-
161	NEDD4-like E3 ubiquitin-protein ligase WWP2	WWP2	244407	293425	256716	303957	279207	386252	0.277432	1.24285	-	-	9.1	9	-
162	Cell division cycle 7-related protein kinase	CDC7	518766	545166	501922	486054	467573	395997	-0.219149	1.5666	-	-	15.2	9	-
163	Phosphatidylinositol 4,5-bisphosphate 3-kinase catalytic subunit delta isoform	PIK3CD	369859	373027	400445	390791	392528	365076	0.00650868	0.0414724	-	-	5.8	6	-
164	Pyruvate dehydrogenase protein X component, mitochondrial	PDHX	1.00636e+06	952168	939373	963639	967722	937833	-0.0138597	0.122309	-	-	31.3	16	-
165	Sulfhydryl oxidase 1	QSOX1	9511.41	5320.61	10854.3	5970.64	8147.43	10548.2	-0.0327655	0.036402	-	-	5.6	3	+
166	Dynactin subunit 6	DCTN6	2.23348e+06	2.21456e+06	2.11231e+06	2.27387e+06	2.14053e+06	2.23023e+06	0.0183949	0.176391	-	-	30.5	6	-
167	Acetyl-coenzyme A transporter 1	SLC33A1	205995	212549	221284	225007	214280	204234	0.00779409	0.0457715	-	-	9.8	5	-
168	Neural Wiskott-Aldrich syndrome protein	WASL	1.35092e+06	1.30324e+06	1.30197e+06	1.3389e+06	1.26182e+06	1.22892e+06	-0.0475991	0.496145	-	-	23.6	13	-
169	Importin-5	IPO5	1.16895e+07	1.13737e+07	1.18523e+07	1.19148e+07	1.17049e+07	1.15453e+07	0.0103555	0.115384	-	-	2.8	3	-
171	DNA-directed RNA polymerase, mitochondrial	POLRMT	1.01159e+06	966037	1.09235e+06	1.03264e+06	1.07934e+06	1.06439e+06	0.0507672	0.436927	-	-	17.2	18	-
172	Eukaryotic elongation factor 2 kinase	EEF2K	2.38558e+06	2.61044e+06	2.44377e+06	2.56803e+06	2.71388e+06	2.71119e+06	0.104066	1.25603	-	-	27.3	21	-
173	Histone deacetylase complex subunit SAP18	SAP18	1.2532e+06	1.2638e+06	1.21273e+06	1.25694e+06	1.32776e+06	1.21555e+06	0.0262895	0.238653	-	-	47.1	9	-
174	Insulin-like growth factor 2 mRNA-binding protein 3	IGF2BP3	7.0677e+06	7.22372e+06	7.29963e+06	7.73503e+06	7.92613e+06	7.83371e+06	0.121971	2.2378	-	-	34.5	22	-
178	RNA 3-terminal phosphate cyclase	RTCA	1.75995e+06	1.80216e+06	1.76091e+06	1.82585e+06	1.83494e+06	1.56839e+06	-0.0293331	0.183405	-	-	32.8	10	-
179	Phosphatidylinositol 4-phosphate 3-kinase C2 domain-containing subunit alpha	PIK3C2A	352519	359592	367545	397269	402136	413068	0.1674	2.18678	-	-	11.6	18	-
180	Interferon-related developmental regulator 1	IFRD1	196813	216361	219846	240285	229282	241607	0.16926	1.57563	-	-	9.1	3	-
181	Phosphatidylinositol 3-kinase regulatory subunit beta	PIK3R2	674532	660904	691891	663429	709557	677014	0.0157252	0.133431	-	-	26.1	14	-
182	Golgi integral membrane protein 4	GOLIM4	2.02072e+06	1.99982e+06	2.01716e+06	1.91122e+06	1.88921e+06	1.80979e+06	-0.10632	1.68056	-	-	31.2	23	-
183	Beta-mannosidase	MANBA	1.05644e+06	1.02576e+06	1.06212e+06	921530	1.04605e+06	950798	-0.109527	1.10327	-	-	20.6	17	-
184	TNF receptor-associated factor 5	TRAF5	193395	191170	193721	191483	201204	187873	0.00508319	0.0329419	-	-	20.4	9	-
185	Agrin;Agrin N-terminal 110 kDa subunit;Agrin C-terminal 110 kDa subunit;Agrin C-terminal 90 kDa fragment;Agrin C-terminal 22 kDa fragment	AGRN	334492	309379	350180	314904	326751	299786	-0.0774683	0.592952	-	-	3.4	6	-
186	Homeobox protein Meis1;Homeobox protein Meis2	MEIS1;MEIS2	1.30844e+06	1.28494e+06	1.20663e+06	1.43598e+06	1.20528e+06	1.4943e+06	0.116778	0.727978	-	-	12.1	5	-
187	Exocyst complex component 5	EXOC5	958385	1.0402e+06	1.00566e+06	1.10181e+06	1.07985e+06	1.07283e+06	0.116149	1.53091	-	-	27.7	23	-
189	High mobility group nucleosome-binding domain-containing protein 4	HMGN4	1.26945e+06	1.21597e+06	1.23495e+06	1.13869e+06	1.24176e+06	1.12407e+06	-0.0874215	0.945772	-	-	26.7	3	-
190	Cytochrome c oxidase subunit NDUFA4	NDUFA4	779442	727363	698028	799114	831478	697615	0.0760353	0.472012	-	-	55.6	5	-
191	26S proteasome non-ATPase regulatory subunit 14	PSMD14	7.42077e+06	7.23089e+06	7.69829e+06	7.82527e+06	7.78959e+06	7.07071e+06	0.0204211	0.161194	-	-	30.3	11	-
192	Zinc finger protein 593	ZNF593	357031	413861	368328	346008	362841	364962	-0.0827665	0.615561	-	-	45.5	5	-
193	Importin subunit alpha-4	KPNA3	416912	437109	448870	437564	468219	444123	0.0512006	0.460372	-	-	11.5	6	-
194	Serine/threonine-protein kinase 25	STK25	274540	262743	325803	352935	328972	332786	0.2391	1.64459	-	-	5.4	3	-
195	Krev interaction trapped protein 1	KRIT1	169544	159657	180189	172906	178565	157621	-0.00108511	0.00497851	-	-	9.5	7	-
196	von Willebrand factor A domain-containing protein 5A	VWA5A	727228	764839	742529	690201	675983	663473	-0.138656	1.95169	-	-	21.2	14	-
197	Pescadillo homolog	PES1	2.50279e+06	2.36419e+06	2.62926e+06	2.4932e+06	2.66822e+06	2.41566e+06	0.0155825	0.10711	-	-	21.3	14	-
199	Receptor-binding cancer antigen expressed on SiSo cells	EBAG9	295803	283830	336211	326807	295920	388321	0.137287	0.623276	-	-	26.3	4	-
200	Syntenin-1	SDCBP	217331	260808	217487	214421	220920	307833	0.0807672	0.228912	-	-	30.5	6	-
202	U3 small nucleolar ribonucleoprotein protein MPP10	MPHOSPH10	473771	485085	483282	455740	459528	463457	-0.0648309	0.810362	-	-	11.3	8	-
203	Nucleolar protein 56	NOP56	2.83914e+06	2.97387e+06	3.25821e+06	3.14553e+06	3.11047e+06	3.07308e+06	0.0427468	0.354844	-	-	23.2	14	-
204	ATP-dependent RNA helicase DDX3X;ATP-dependent RNA helicase DDX3Y	DDX3X;DDX3Y	3.96599e+06	3.95633e+06	3.97968e+06	4.13358e+06	4.19382e+06	3.89082e+06	0.0370788	0.434354	-	-	40.2	26	-
205	Ribonuclease T2	RNASET2	1.42348e+06	1.48411e+06	1.21929e+06	1.76858e+06	1.42997e+06	2.25925e+06	0.38312	1.4072	-	-	38.7	10	-
206	Pirin	PIR	2.86357e+06	3.05067e+06	2.51088e+06	2.89478e+06	2.62437e+06	2.79896e+06	-0.014941	0.0733864	-	-	39	10	-
208	Importin subunit alpha-3	KPNA4	3.28186e+06	3.28692e+06	3.32988e+06	3.28007e+06	3.31295e+06	3.26293e+06	-0.00623677	0.071391	-	-	24.4	8	-
209	E3 ubiquitin-protein ligase TRIM38	TRIM38	302915	288556	314712	307255	346762	396203	0.20594	1.25175	-	-	10.8	5	-
210	Transcription factor E2F3	E2F3	130218	130399	141088	132085	148436	135251	0.0488249	0.291361	-	-	6.9	3	-
211	Serine/threonine-protein phosphatase 6 catalytic subunit;Serine/threonine-protein phosphatase 6 catalytic subunit, N-terminally processed	PPP6C	3.6164e+06	3.76272e+06	3.47266e+06	3.18153e+06	3.32972e+06	2.90278e+06	-0.206605	2.12952	-	-	33.9	11	-
212	Cocaine esterase	CES2	377356	373310	373008	377405	362682	307102	-0.107325	0.680456	-	-	10.7	5	-
213	Lysosomal alpha-mannosidase;Lysosomal alpha-mannosidase A peptide;Lysosomal alpha-mannosidase B peptide;Lysosomal alpha-mannosidase C peptide;Lysosomal alpha-mannosidase D peptide;Lysosomal alpha-mannosidase E peptide	MAN2B1	1.65465e+06	1.77998e+06	1.45277e+06	1.64262e+06	1.51858e+06	1.39048e+06	-0.100966	0.559223	-	-	18.7	18	-
214	Pyridoxal kinase	PDXK	4.38488e+06	4.30476e+06	4.32252e+06	4.27466e+06	3.93502e+06	3.92334e+06	-0.102027	1.35071	-	-	31.4	12	-
216	AT-rich interactive domain-containing protein 1A	ARID1A	5.08573e+06	5.25844e+06	5.03943e+06	4.91966e+06	5.15186e+06	5.14207e+06	-0.0161163	0.173113	-	-	21.2	40	-
217	Class E basic helix-loop-helix protein 40	BHLHE40	185513	193670	198347	184731	186463	170555	-0.0928638	0.773317	-	-	8.3	3	-
218	Suppressor of cytokine signaling 2	SOCS2	589116	569593	565281	562858	591239	643881	0.0586181	0.468963	-	-	29.8	5	-
219	Cyclin-dependent kinase 2-associated protein 1;Cyclin-dependent kinase 2-associated protein 2	CDK2AP1;CDK2AP2	462748	459271	333898	586196	454486	482977	0.286197	1.08588	-	-	50.6	3	-
220	C2 domain-containing protein 2-like	C2CD2L	648647	652733	687356	663048	642262	591289	-0.0696147	0.612542	-	-	15.7	10	-
221	F-BAR domain only protein 1	FCHO1	2.5135e+06	2.50468e+06	2.51589e+06	2.59769e+06	2.55174e+06	2.66869e+06	0.0531486	0.793824	-	-	20.6	17	-
224	TRAF-type zinc finger domain-containing protein 1	TRAFD1	988807	993587	1.01878e+06	995563	960754	1.40817e+06	0.142777	0.506322	-	-	25.6	15	-
226	Ubiquitin domain-containing protein UBFD1	UBFD1	3.6856e+06	3.81971e+06	3.7462e+06	3.90712e+06	3.64416e+06	3.99969e+06	0.0369295	0.374831	-	-	39.8	9	-
227	Citron Rho-interacting kinase	CIT	2.33769e+06	2.28985e+06	2.32949e+06	2.43925e+06	2.36568e+06	2.43202e+06	0.0568322	0.874699	-	-	18.7	42	-
228	Coatomer subunit epsilon	COPE	441100	484500	417154	467858	486688	807161	0.347914	0.960879	-	-	40.9	12	-
229	DNA-binding protein RFXANK	RFXANK	284251	263129	293313	282444	302367	278054	0.0380839	0.254466	-	-	13.5	3	-
230	AP-3 complex subunit delta-1	AP3D1	6.18935e+06	6.30269e+06	6.65921e+06	6.83391e+06	6.95541e+06	6.54644e+06	0.0868166	1.12962	-	-	28.8	33	-
231	Copper chaperone for superoxide dismutase	CCS	2.33781e+06	2.08605e+06	2.01962e+06	2.38568e+06	2.12807e+06	2.45538e+06	0.113293	0.805622	-	-	28.5	10	-
233	Segment polarity protein dishevelled homolog DVL-2	DVL2	720320	681274	738450	731208	748898	726046	0.0445795	0.446798	-	-	15.1	8	-
234	Chromodomain-helicase-DNA-binding protein 1	CHD1	101188	105925	105893	124494	120947	126679	0.249645	2.44905	-	-	6.6	10	-
236	Golgi SNAP receptor complex member 2	GOSR2	993693	856197	1.18505e+06	1.23801e+06	1.12762e+06	884809	0.0976386	0.279146	-	-	25.1	4	-
237	Torsin-1A	TOR1A	290617	291491	325994	305186	326355	323906	0.0747639	0.569265	-	-	16.9	5	-
238	Torsin-1B	TOR1B	255358	261931	257863	260530	264567	268330	0.0335931	0.304187	-	-	16.7	5	-
239	Syntaxin-16	STX16	859251	841129	868128	807046	816669	811411	-0.0768266	1.11785	-	-	25.3	8	-
240	Disintegrin and metalloproteinase domain-containing protein 10	ADAM10	869576	915693	883317	918173	831592	1.05986e+06	0.0674461	0.355966	-	-	23.4	14	-
241	Etoposide-induced protein 2.4 homolog	EI24	270917	262988	252299	281848	272329	291523	0.105298	1.05294	-	-	8.3	3	-
242	Histone-lysine N-methyltransferase 2D	KMT2D	2.05875e+06	2.0719e+06	2.10876e+06	2.11289e+06	2.16161e+06	2.2751e+06	0.0693782	0.914083	-	-	9.8	44	-
244	tRNA (cytosine(38)-C(5))-methyltransferase	TRDMT1	96088.8	99085.1	103080	108396	109932	113035	0.152248	1.36645	-	-	9.3	3	-
245	Apoptotic protease-activating factor 1	APAF1	603580	611201	612113	641515	637232	636194	0.0679259	0.936655	-	-	12.6	15	-
246	Serine/threonine-protein kinase RIO3	RIOK3	628394	645365	637619	637291	694702	686203	0.0775012	0.843249	-	-	15.5	9	-
248	Dual specificity mitogen-activated protein kinase kinase 7	MAP2K7	639369	674217	683768	676395	697331	689383	0.0472158	0.500761	-	-	23.9	10	-
249	Acyl-coenzyme A thioesterase 8	ACOT8	301363	288113	309367	320250	306548	320150	0.075536	0.745213	-	-	22.3	5	-
252	Protein arginine N-methyltransferase 5;Protein arginine N-methyltransferase 5, N-terminally processed	PRMT5	2.51627e+07	2.43873e+07	2.5474e+07	2.59877e+07	2.40081e+07	2.32686e+07	-0.0355707	0.320962	-	-	37.7	25	-
254	Serine/threonine-protein kinase Chk1	CHEK1	917747	977265	917155	937599	947768	928088	0.00125177	0.0100858	-	-	27.7	12	-
255	Tumor necrosis factor receptor superfamily member 10B	TNFRSF10B	174274	175649	144831	150359	149478	154472	-0.117576	0.69596	-	-	9.5	3	-
256	Fucose-1-phosphate guanylyltransferase	FPGT	490715	473112	524286	500318	495832	406102	-0.0909612	0.484224	-	-	6.8	4	-
257	Tripeptidyl-peptidase 1	TPP1	1.2248e+06	1.25059e+06	1.24989e+06	1.27119e+06	1.30363e+06	1.26154e+06	0.0423129	0.557374	-	-	19	9	-
258	Transcription elongation regulator 1	TCERG1	7.73028e+06	7.76547e+06	7.72033e+06	7.89016e+06	8.07751e+06	8.13582e+06	0.0539986	0.902977	-	-	29.6	41	-
259	Kinetochore protein NDC80 homolog	NDC80	6.95194e+06	7.03389e+06	7.49468e+06	7.61278e+06	7.8109e+06	7.08975e+06	0.0673466	0.684273	-	-	39.4	28	-
261	Protein unc-13 homolog B	UNC13B	258884	242835	274336	251847	262199	225493	-0.0706439	0.424849	-	-	3.4	6	-
262	SH2 domain-containing protein 1B	SH2D1B	53132.9	58955.7	55144	53996.9	56529.1	54203.1	-0.0207321	0.0980132	-	-	22	3	+
263	DNA-directed RNA polymerase III subunit RPC1	POLR3A	4.3986e+06	4.49006e+06	4.66618e+06	4.63438e+06	4.78745e+06	4.76608e+06	0.0661389	0.953876	-	-	29.9	36	-
265	Proteasome subunit alpha type-7	PSMA7	1.4816e+07	1.52298e+07	1.36499e+07	1.46925e+07	1.38453e+07	1.94418e+07	0.12023	0.469782	-	-	8.5	5	-
267	Secretory carrier-associated membrane protein 3	SCAMP3	2.36657e+06	2.26022e+06	2.39633e+06	2.365e+06	2.49553e+06	2.30432e+06	0.0284807	0.270401	-	-	28	10	-
268	Phytanoyl-CoA dioxygenase, peroxisomal	PHYH	313288	297746	346128	303752	340303	310230	-0.003274	0.015308	-	-	18.9	7	-
269	5-oxoprolinase	OPLAH	2.78475e+06	2.87537e+06	2.77915e+06	2.71936e+06	2.76057e+06	2.68608e+06	-0.047402	0.687511	-	-	26.6	29	-
270	Transcription regulator protein BACH1	BACH1	980503	959433	964961	892943	918285	922799	-0.0875497	1.3059	-	-	19.6	14	-
271	[3-methyl-2-oxobutanoate dehydrogenase [lipoamide]] kinase, mitochondrial	BCKDK	138485	154704	149757	147851	164945	149317	0.0608824	0.371348	-	-	18.8	5	-
274	Gem-associated protein 2	GEMIN2	536889	579717	501102	578937	522573	525145	0.00889321	0.0460179	-	-	26	7	-
275	Tax1-binding protein 3	TAX1BP3	270255	284264	241900	249974	236795	209420	-0.194717	1.24673	-	-	45.2	4	-
276	PDZ domain-containing protein GIPC1	GIPC1	808576	770169	839608	766673	839138	832238	0.0114132	0.077086	-	-	36.9	11	-
277	Inhibitor of nuclear factor kappa-B kinase subunit beta	IKBKB	1.08996e+06	1.17936e+06	1.21966e+06	1.25587e+06	1.2821e+06	1.24549e+06	0.118384	1.34921	-	-	27	17	-
279	Histone acetyltransferase type B catalytic subunit	HAT1	4.24589e+06	4.17352e+06	4.24311e+06	4.16509e+06	4.00641e+06	4.23172e+06	-0.0301846	0.378739	-	-	27.9	11	-
282	Myosin regulatory light chain 12A;Myosin regulatory light chain 12B;Myosin regulatory light polypeptide 9	MYL12A;MYL12B;MYL9	2.95214e+06	2.90991e+06	2.78907e+06	2.86658e+06	2.78119e+06	2.72189e+06	-0.0476252	0.586055	-	-	55	9	-
283	Hepatocyte growth factor-regulated tyrosine kinase substrate	HGS	7.88203e+06	7.71169e+06	7.30018e+06	8.05495e+06	7.54756e+06	7.48797e+06	0.0123045	0.101294	-	-	24.8	23	-
284	Aurora kinase A	AURKA	542593	549186	493572	541384	520443	531515	0.00869294	0.0574936	-	-	22.3	8	-
286	Down syndrome critical region protein 3	DSCR3	185610	199001	194713	197610	205170	198050	0.0529818	0.439849	-	-	21.9	5	-
287	Protein phosphatase 1 regulatory subunit 12A	PPP1R12A	8.27999e+06	8.44195e+06	8.14102e+06	8.07251e+06	8.10595e+06	8.09023e+06	-0.0347451	0.513067	-	-	2.7	3	-
289	Very long-chain acyl-CoA synthetase	SLC27A2	398079	445506	431751	438861	471040	441344	0.0842742	0.722656	-	-	15	9	-
290	Cyclin-G-associated kinase	GAK	2.32529e+06	2.41854e+06	2.40134e+06	2.48647e+06	2.47627e+06	2.33437e+06	0.0299708	0.321749	-	-	15.6	22	-
293	Exportin-1	XPO1	2.24623e+07	2.33004e+07	2.41545e+07	2.47252e+07	2.50369e+07	2.30988e+07	0.0592332	0.637386	-	-	35.1	37	-
294	TATA-binding protein-associated factor 172	BTAF1	1.29664e+06	1.36721e+06	1.32929e+06	1.42232e+06	1.41139e+06	1.33676e+06	0.0624749	0.744907	-	-	18.9	31	-
295	Rho guanine nucleotide exchange factor 10	ARHGEF10	98912	106341	103590	95737.5	101808	88324.5	-0.1133	0.755244	-	-	1.8	3	-
296	Zinc finger protein 609	ZNF609	3.55599e+06	3.63649e+06	3.60306e+06	3.53247e+06	3.59045e+06	3.47552e+06	-0.0266495	0.354342	-	-	27.5	33	-
297	Spectrin beta chain, non-erythrocytic 2	SPTBN2	1.56079e+06	636788	1.37355e+06	632354	724344	744897	-0.6668	1.24463	-	-	11.9	27	-
298	Microtubule-associated serine/threonine-protein kinase 4	MAST4	776891	826713	832806	723929	741907	836899	-0.083646	0.647504	-	-	6.5	13	-
299	Protein transport protein Sec16A	SEC16A	2.42421e+06	2.47005e+06	2.57982e+06	2.58755e+06	2.66493e+06	2.68073e+06	0.0863273	1.24727	-	-	16.5	35	-
300	Plexin-B2	PLXNB2	598875	631580	602133	610207	638784	576245	-0.00666514	0.0449806	-	-	10.7	17	-
301	Protein KHNYN	KHNYN	356008	331004	342922	311069	320553	289414	-0.161902	1.6156	-	-	15.6	9	-
302	U2 snRNP-associated SURP motif-containing protein	U2SURP	7.05531e+06	7.57442e+06	7.0432e+06	7022600	7.40389e+06	7.94021e+06	0.0444631	0.364273	-	-	27.9	35	-
303	Histone-lysine N-methyltransferase SETD1A	SETD1A	443422	447053	469841	466746	467799	506922	0.0829967	0.81147	-	-	9.6	14	-
304	TPR and ankyrin repeat-containing protein 1	TRANK1	50154.5	53644.8	58404.9	56569.7	57284.9	57229.4	0.0796772	0.432172	-	-	1.4	3	+
305	Synaptojanin-2	SYNJ2	736783	743535	787959	784118	769305	728670	0.00871077	0.0645571	-	-	12.2	16	-
307	Uncharacterized protein KIAA0355	KIAA0355	61409.8	63015.6	57828.5	65626.7	57212.4	51699.6	-0.0683975	0.279927	-	-	3.6	3	+
308	Kinesin-like protein KIF3B;Kinesin-like protein KIF3B, N-terminally processed	KIF3B	448392	484349	472054	486639	494076	476392	0.0533247	0.527196	-	-	18.2	13	-
309	Phosphoribosylformylglycinamidine synthase	PFAS	8.47253e+06	8.19901e+06	8.66808e+06	8.63575e+06	8.58809e+06	8.39543e+06	0.0161035	0.17962	-	-	26.2	38	-
310	Centrosomal protein of 290 kDa	CEP290	563568	590793	582537	621007	624462	607094	0.0931835	1.23625	-	-	8.4	22	-
312	Serine/threonine-protein phosphatase 6 regulatory ankyrin repeat subunit A	ANKRD28	1.61915e+06	1.60865e+06	1.65055e+06	1.75336e+06	1.81794e+06	1.76081e+06	0.128211	2.12234	-	-	19.2	18	-
313	Rho guanine nucleotide exchange factor 11	ARHGEF11	472604	426834	469240	480093	466644	463776	0.0448097	0.365874	-	-	11.2	15	-
314	Mitochondrial ribonuclease P protein 3	KIAA0391	419451	476018	473384	475078	515899	441025	0.0645293	0.379446	-	-	20.1	11	-
315	Inhibitor of nuclear factor kappa-B kinase subunit alpha	CHUK	1.04373e+06	979907	1.12004e+06	1.14855e+06	1.11719e+06	1.02411e+06	0.0660163	0.475889	-	-	17	12	-
317	FYN-binding protein	FYB	1.08628e+06	1.0268e+06	1.06531e+06	1.03303e+06	1.06367e+06	1.0611e+06	-0.00911107	0.08315	-	-	22.6	14	-
318	Niemann-Pick C1 protein	NPC1	1.6295e+06	1.53373e+06	1.61003e+06	1.52905e+06	1.57546e+06	1.47701e+06	-0.0591566	0.685351	-	-	9.6	11	-
319	Secretory carrier-associated membrane protein 1	SCAMP1	606023	616654	565919	584361	569552	584786	-0.0399447	0.366934	-	-	27.8	9	-
320	Secretory carrier-associated membrane protein 2	SCAMP2	1.0557e+06	1.03472e+06	960044	1.03761e+06	989750	958947	-0.0302309	0.238618	-	-	16.7	5	-
321	Actin-related protein 2/3 complex subunit 1B	ARPC1B	4.28693e+06	4.30825e+06	4.16863e+06	4.11992e+06	4.0915e+06	4.23234e+06	-0.0366388	0.504049	-	-	36	13	-
322	Actin-related protein 2/3 complex subunit 2	ARPC2	6.5192e+06	6.76151e+06	6.38357e+06	6.54755e+06	6.22309e+06	6.31965e+06	-0.0426575	0.529254	-	-	49	19	-
323	Actin-related protein 2/3 complex subunit 3	ARPC3	860418	772641	883171	770088	893017	688776	-0.103262	0.501217	-	-	22.5	5	-
326	DNA-directed RNA polymerases I and III subunit RPAC1	POLR1C	1.11766e+06	1.10869e+06	1.13397e+06	1.14796e+06	1.10861e+06	1.09968e+06	-0.00193777	0.0175628	-	-	39.9	11	-
327	Phospholipid scramblase 1	PLSCR1	532220	521758	508842	501333	470745	423677	-0.166314	1.43104	-	-	14.3	4	-
328	Transcription intermediary factor 1-alpha	TRIM24	200315	207520	208327	213250	213646	199130	0.0223692	0.156378	-	-	12.7	9	-
329	Axin-1	AXIN1	116025	99254.9	105465	119655	107390	109721	0.0717225	0.390632	-	-	4.2	4	-
330	Membrane-associated progesterone receptor component 2	PGRMC2	1.5502e+06	1.67507e+06	1.40605e+06	1.39305e+06	1.4115e+06	1.45427e+06	-0.117518	0.984504	-	-	30	8	-
331	Centrin-3	CETN3	1.29231e+06	1.08662e+06	1.18323e+06	1.08679e+06	1.12454e+06	895922	-0.200558	1.13822	-	-	32.3	7	-
332	Ral guanine nucleotide dissociation stimulator-like 2	RGL2	160242	172064	180435	169609	176933	173231	0.0211429	0.126551	-	-	6.6	6	-
334	WD repeat-containing protein 46	WDR46	34164	29880.3	33365.2	36339.4	39272	35644.2	0.192897	1.08285	-	-	10	5	+
335	NF-kappa-B-repressing factor	NKRF	2.73565e+06	2.8166e+06	2.83624e+06	2.84863e+06	2.98957e+06	2.76963e+06	0.0366949	0.405964	-	-	35.5	27	-
336	Dihydroxyacetone phosphate acyltransferase	GNPAT	586300	611701	622922	660951	665582	630792	0.104269	1.2733	-	-	17.4	10	-
337	Protein CASC3	CASC3	3.09787e+06	3.0987e+06	3.0129e+06	2.69536e+06	2.7234e+06	2.85072e+06	-0.155626	2.47815	-	-	20.5	15	-
340	Chloride intracellular channel protein 2	CLIC2	2.00495e+06	2.10275e+06	2.02708e+06	1.96634e+06	2.18971e+06	2.06488e+06	0.0190194	0.153477	-	-	45.7	10	-
341	Peroxisomal acyl-coenzyme A oxidase 3	ACOX3	169990	163865	180153	156906	164968	141250	-0.152283	1.09557	-	-	7.4	4	-
343	Surfeit locus protein 4	SURF4	1.223e+06	1.19002e+06	1.50167e+06	1.44534e+06	1.27632e+06	1.05554e+06	-0.0555308	0.172119	-	-	15.6	5	-
345	Serine palmitoyltransferase 1	SPTLC1	761103	721608	818546	729374	842084	657000	-0.0519512	0.231563	-	-	23.7	12	-
346	Serine palmitoyltransferase 2	SPTLC2	814220	854215	824592	828462	833767	808519	-0.0127793	0.119458	-	-	22.1	12	-
347	Fanconi anemia group G protein	FANCG	110173	108595	110674	103381	113491	101677	-0.0501731	0.317809	-	-	12.1	6	-
350	Phosphomannomutase 2	PMM2	2.84479e+06	2.8015e+06	2.82213e+06	2.82385e+06	2.80056e+06	2.97049e+06	0.0209255	0.231791	-	-	38.6	11	-
351	DNA-directed RNA polymerase III subunit RPC7	POLR3G	325876	312983	324146	305411	308339	313081	-0.0550833	0.570805	-	-	18.8	5	-
352	Transmembrane 9 superfamily member 1	TM9SF1	165561	144137	143028	140485	154555	139006	-0.0591374	0.315867	-	-	12.5	6	-
353	High mobility group protein B3	HMGB3	6.16312e+06	6.1773e+06	6.03381e+06	6.16178e+06	5.88123e+06	7.75931e+06	0.0972291	0.476421	-	-	41.5	10	-
354	Protein phosphatase 1G	PPM1G	8.10177e+06	8.26977e+06	7.70075e+06	7.45384e+06	7.85259e+06	7.51307e+06	-0.0768418	1.01176	-	-	51.6	28	-
355	Phosphatidylinositol 3,4,5-trisphosphate 5-phosphatase 2	INPPL1	3.02434e+06	3.14266e+06	3.14867e+06	3.07928e+06	3.13041e+06	3.03521e+06	-0.0108692	0.116353	-	-	28.1	33	-
356	Fanconi anemia group A protein	FANCA	227740	229315	237029	233339	257802	256805	0.106529	0.958787	-	-	4.2	5	-
357	Eukaryotic translation initiation factor 3 subunit D	EIF3D	3.95491e+06	4.1771e+06	4.22326e+06	4.26529e+06	4.62598e+06	5.05955e+06	0.172302	1.56895	-	-	46.7	20	-
358	Eukaryotic translation initiation factor 3 subunit H	EIF3H	8.87795e+06	9.13457e+06	8.77899e+06	9.19373e+06	8.76496e+06	8.85313e+06	0.000989679	0.00943185	-	-	46.3	20	-
359	Histone deacetylase 3	HDAC3	763076	759348	734616	708221	739471	669852	-0.0930138	1.01885	-	-	15.9	7	-
360	Nuclear valosin-containing protein-like	NVL	23526.1	20607.7	26012.2	28153.6	25199	22273.5	0.108462	0.351333	-	-	5.7	4	+
361	Branched-chain-amino-acid aminotransferase, mitochondrial	BCAT2	6.50584e+06	6.97275e+06	5.88784e+06	6.22295e+06	6.15385e+06	6.04769e+06	-0.0685767	0.543752	-	-	43.6	13	-
363	Importin-8	IPO8	1.33551e+06	1.45042e+06	1.40851e+06	1.43549e+06	1.51382e+06	1.3594e+06	0.0382201	0.30905	-	-	12.6	13	-
364	Syntaxin-7	STX7	2.23468e+06	2.04567e+06	2.11268e+06	2.0523e+06	2.06881e+06	2.05448e+06	-0.0489661	0.557588	-	-	39.7	8	-
365	Trinucleotide repeat-containing gene 18 protein	TNRC18	113527	102727	112659	118933	113967	100892	0.0192505	0.0840912	-	-	1.4	3	-
367	Multidrug resistance-associated protein 4	ABCC4	181265	206784	197199	182868	208637	208144	0.0344995	0.174359	-	-	5.4	6	-
368	DNA-directed RNA polymerase I subunit RPA34	CD3EAP	1.40651e+06	1.33909e+06	1.48473e+06	1.47617e+06	1.47994e+06	1.45119e+06	0.0603506	0.643559	-	-	31.8	11	-
369	Prolyl 4-hydroxylase subunit alpha-2	P4HA2	374336	388557	428737	361628	430113	385264	-0.0191605	0.0887399	-	-	10.9	6	-
370	Melanoma-associated antigen B2	MAGEB2	2.96742e+06	3.02086e+06	3.11406e+06	3.18923e+06	3.43068e+06	3.58398e+06	0.163433	1.95413	-	-	33.2	12	-
371	Glycogenin-2	GYG2	288066	317465	284289	278658	291195	274874	-0.0736996	0.59053	-	-	5.8	3	-
372	Synaptobrevin homolog YKT6	YKT6	3.00605e+06	2.98746e+06	2.86884e+06	2.92239e+06	2.99274e+06	3.55588e+06	0.0905229	0.599781	-	-	57.1	12	-
373	Nucleoporin-like protein 2	NUPL2	11402.3	14692.9	15808.9	17172.6	14668	18248.1	0.265113	0.841919	-	-	7.1	3	+
374	Actin-related protein 2/3 complex subunit 5	ARPC5	5.92918e+06	5.41741e+06	5.55847e+06	5.61872e+06	5.48159e+06	5.25866e+06	-0.0468653	0.473561	-	-	48.3	7	-
375	DNA-directed RNA polymerase II subunit RPB4	POLR2D	1.0997e+06	1.20521e+06	1.04646e+06	1.1142e+06	1.03889e+06	1.13662e+06	-0.0253664	0.158781	-	-	40.1	6	-
376	3-phosphoinositide-dependent protein kinase 1;Putative 3-phosphoinositide-dependent protein kinase 2	PDPK1;PDPK2P	639116	680576	702873	686415	683904	708892	0.0407816	0.368465	-	-	25.8	11	-
378	RING finger protein 113A	RNF113A	2.32554e+06	2.51921e+06	2.41044e+06	2.20733e+06	2.27118e+06	2.68597e+06	-0.0228801	0.114345	-	-	35.6	11	-
379	Lysine-specific demethylase 6A	KDM6A	1.08419e+06	1.06039e+06	1.09782e+06	1.04971e+06	1.0347e+06	1.05605e+06	-0.0459845	0.604121	-	-	16.8	21	-
380	Pre-mRNA-splicing factor ATP-dependent RNA helicase DHX15	DHX15	1.37474e+07	1.45108e+07	1.38065e+07	1.42622e+07	1.42634e+07	1.44944e+07	0.0327893	0.418765	-	-	40.9	39	-
381	mRNA cap guanine-N7 methyltransferase	RNMT	3.0472e+06	2.97737e+06	3.15905e+06	2.94698e+06	3.17313e+06	2.91925e+06	-0.0234245	0.208923	-	-	33.6	18	-
382	Zinc finger ZZ-type and EF-hand domain-containing protein 1	ZZEF1	2.04491e+06	2.29324e+06	1.96771e+06	2.38129e+06	1.99776e+06	2.23373e+06	0.0678817	0.38406	-	-	8.8	26	-
383	TELO2-interacting protein 1 homolog	TTI1	1.56175e+06	1.56685e+06	1.60047e+06	1.69492e+06	1.68152e+06	1.74743e+06	0.115563	1.88796	-	-	18.6	19	-
384	Ribosomal RNA-processing protein 8	RRP8	174815	165629	193020	160389	184355	148946	-0.114561	0.581353	-	-	32.7	15	-
385	E3 ubiquitin-protein ligase Praja-2	PJA2	549308	558224	554281	557579	533236	582543	0.00907919	0.069274	-	-	19	9	-
386	Zinc finger and BTB domain-containing protein 24	ZBTB24	365648	350506	361526	359930	369039	355774	0.00948626	0.0751418	-	-	6.9	5	-
387	Cytochrome b5 type B	CYB5B	1.11144e+06	1.19832e+06	1.00266e+06	1.04571e+06	1.07066e+06	950880	-0.108986	0.740001	-	-	26.7	4	-
388	U4/U6 small nuclear ribonucleoprotein Prp4	PRPF4	4.42098e+06	4.36476e+06	4.23865e+06	4.31915e+06	4.36197e+06	4.34965e+06	0.000916024	0.00937003	-	-	33	16	-
389	D-3-phosphoglycerate dehydrogenase	PHGDH	1.20807e+07	1.14011e+07	1.25672e+07	1.28699e+07	1.27881e+07	1.31546e+07	0.107612	1.42951	-	-	38.5	19	-
390	NADH dehydrogenase [ubiquinone] iron-sulfur protein 4, mitochondrial	NDUFS4	179725	173224	184351	177024	179279	143503	-0.11122	0.577506	-	-	20	3	-
391	Rho GTPase-activating protein 6	ARHGAP6	2.49461e+06	2.60808e+06	2.61506e+06	2.72824e+06	2.80351e+06	2.86101e+06	0.121026	1.87201	-	-	35.1	24	-
393	Cytoplasmic dynein 1 light intermediate chain 2	DYNC1LI2	622088	639798	659118	583883	622297	559627	-0.122508	1.30242	-	-	19.5	9	-
394	26S proteasome non-ATPase regulatory subunit 3	PSMD3	9.80311e+06	9.64905e+06	1.01513e+07	1.0503e+07	1.03204e+07	1.0327e+07	0.0737548	1.19424	-	-	43.4	28	-
396	Bifunctional 3-phosphoadenosine 5-phosphosulfate synthase 1;Sulfate adenylyltransferase;Adenylyl-sulfate kinase	PAPSS1	3.89475e+06	3.80414e+06	3.6403e+06	3.67063e+06	3.6573e+06	3.56473e+06	-0.0575197	0.766532	-	-	35.4	22	-
397	Centromere/kinetochore protein zw10 homolog	ZW10	1.50206e+06	1.58421e+06	1.56031e+06	1.61998e+06	1.70123e+06	1.56016e+06	0.0705701	0.801284	-	-	26.2	19	-
398	Kunitz-type protease inhibitor 1	SPINT1	70294.3	79033.2	74391.3	72248.5	66246.6	65163.9	-0.135371	0.872225	-	-	6	3	+
399	U4/U6.U5 tri-snRNP-associated protein 1	SART1	5.51702e+06	5.56733e+06	5.65527e+06	5.57784e+06	5.74515e+06	5.51745e+06	0.00852639	0.0940371	-	-	44.1	36	-
400	Glycosylphosphatidylinositol anchor attachment 1 protein	GPAA1	348199	317021	334053	351862	352280	270378	-0.0459533	0.171388	-	-	6.4	7	-
402	Zinc finger and BTB domain-containing protein 43	ZBTB43	63992.2	69703	61807.8	76241.9	67874.8	91544.2	0.260341	1.23217	-	-	6.6	3	+
403	AP-5 complex subunit zeta-1	AP5Z1	110191	115323	117804	123431	126397	114979	0.0869884	0.640575	-	-	21.8	14	-
404	Centriolar coiled-coil protein of 110 kDa	CCP110	97082.8	113068	94401.7	107840	100901	116163	0.0955399	0.478124	-	-	9.4	8	-
405	CBP80/20-dependent translation initiation factor	CTIF	456334	460668	440384	421202	429478	394690	-0.124921	1.3965	-	-	25.1	13	-
406	Inositol hexakisphosphate and diphosphoinositol-pentakisphosphate kinase 2	PPIP5K2	5.29717e+06	5.219e+06	5.59535e+06	5.44867e+06	5.7209e+06	5.48195e+06	0.0478701	0.564079	-	-	18.8	25	-
407	Mitogen-activated protein kinase kinase kinase 7	MAP3K7	2.46886e+06	2.48137e+06	2.54758e+06	2.57564e+06	2.56431e+06	2.6619e+06	0.0572829	0.841624	-	-	34.9	16	-
409	LYR motif-containing protein 1	LYRM1	169677	195330	170318	178272	169829	204008	0.0432829	0.191608	-	-	27.9	4	-
410	Receptor-interacting serine/threonine-protein kinase 2	RIPK2	997411	963962	1.02816e+06	943141	1.03301e+06	991258	-0.0112117	0.0844032	-	-	20	9	-
411	WD repeat-containing protein 62	WDR62	1.61975e+06	1.58978e+06	1.62861e+06	1.62155e+06	1.65784e+06	1.59926e+06	0.0119461	0.127699	-	-	17.1	24	-
412	Heterogeneous nuclear ribonucleoprotein R	HNRNPR	9.7137e+06	9.88587e+06	9.62138e+06	9.78001e+06	9.92061e+06	9.70441e+06	0.00909105	0.107244	-	-	29.4	18	-
413	U4/U6 small nuclear ribonucleoprotein Prp3	PRPF3	4.3329e+06	4.28325e+06	4.30759e+06	4.43388e+06	4.40027e+06	4.37939e+06	0.0319919	0.481374	-	-	39.5	28	-
414	Thioredoxin-like protein 1	TXNL1	9.23656e+06	9.25741e+06	9.16244e+06	9.38692e+06	9.47349e+06	9.74074e+06	0.0482941	0.763791	-	-	61.6	18	-
415	Tumor protein D54	TPD52L2	5.35457e+06	5.08087e+06	4.93617e+06	4.49642e+06	4.62564e+06	4.35016e+06	-0.189912	2.59775	-	-	65.9	13	-
416	ER membrane protein complex subunit 8	EMC8	301267	265856	324173	288161	300294	375911	0.108396	0.43247	-	-	29.5	6	-
418	ERI1 exoribonuclease 3	ERI3	1.27137e+06	1.20559e+06	1.29014e+06	1.33392e+06	1.28981e+06	1.09577e+06	-0.0229578	0.115095	-	-	47.7	7	-
419	52 kDa repressor of the inhibitor of the protein kinase	PRKRIR	412748	410974	428345	419875	483629	454227	0.114731	1.01924	-	-	12.6	11	-
420	Synaptojanin-1	SYNJ1	399029	493916	409614	381044	400085	390317	-0.146706	0.941659	-	-	7.4	10	-
421	Acidic fibroblast growth factor intracellular-binding protein	FIBP	365876	377801	367217	410392	407031	417276	0.15251	2.06411	-	-	17.1	6	-
422	Eukaryotic translation initiation factor 4 gamma 3	EIF4G3	2.22313e+06	2.2488e+06	2.27568e+06	2.2288e+06	2.23617e+06	2.05819e+06	-0.049792	0.548899	-	-	18.2	32	-
423	T-box transcription factor TBX1	TBX1	50188.2	55066.7	54023.1	46964.3	49199.1	50320.7	-0.120251	0.758644	-	-	8.9	3	+
424	Protein CBFA2T2	CBFA2T2	149508	153345	142754	143500	128051	123108	-0.177613	1.3334	-	-	5.7	4	-
425	Peptidyl-prolyl cis-trans isomerase H	PPIH	3.04853e+06	2.95633e+06	2.57535e+06	3.43217e+06	2.98968e+06	3.35945e+06	0.190216	1.4096	-	-	40.1	9	-
427	Serine protease HTRA2, mitochondrial	HTRA2	1.10066e+06	1.14266e+06	1.01213e+06	1.02191e+06	990951	1.08836e+06	-0.0692839	0.565962	-	-	17.7	8	-
428	Protein Mis18-beta	OIP5	482893	471357	462639	437700	434747	386818	-0.172212	1.67774	-	-	37.6	6	-
429	Aflatoxin B1 aldehyde reductase member 2	AKR7A2	3.90377e+06	4.07804e+06	3.75576e+06	3.93766e+06	3.96732e+06	4.17441e+06	0.0417418	0.434174	-	-	33.4	12	-
430	Band 4.1-like protein 2	EPB41L2	1.32047e+07	1.34089e+07	1.25881e+07	1.23392e+07	1.19961e+07	1.06974e+07	-0.16441	1.64747	-	-	6.6	7	-
432	Trans-Golgi network integral membrane protein 2	TGOLN2	2.19497e+06	2.09209e+06	2.13162e+06	1.90244e+06	2.00774e+06	1.65307e+06	-0.210842	1.76112	-	-	38.2	14	-
433	DNA repair protein RAD51 homolog 3	RAD51C	196091	199397	194240	200127	183222	197412	-0.0230953	0.156462	-	-	10.6	4	-
435	Beta-1,4-glucuronyltransferase 1	B4GAT1	247921	287877	259466	229514	270674	267208	-0.0525902	0.25637	-	-	8.2	4	-
436	Mediator of RNA polymerase II transcription subunit 7	MED7	145032	141882	127384	125353	129604	95165.2	-0.253876	1.12982	-	-	24	4	-
437	WAS/WASL-interacting protein family member 1	WIPF1	568285	588501	612915	553199	541995	662505	-0.015112	0.0680644	-	-	26.8	11	-
438	Forkhead box protein O3;Forkhead box protein O6;Forkhead box protein O1	FOXO3;FOXO6;FOXO1	466984	494331	517712	462745	511730	453785	-0.0511304	0.350985	-	-	5.6	4	-
440	DNA repair protein XRCC2	XRCC2	41628.6	51158.8	47001.4	47441.4	53201.2	48158.8	0.093382	0.406652	-	-	10	3	+
442	A-kinase anchor protein 10, mitochondrial	AKAP10	234551	217370	236929	231963	243582	214936	0.00256591	0.0131056	-	-	7.4	5	-
443	Density-regulated protein	DENR	3.34227e+06	3.47638e+06	3.06535e+06	3.02357e+06	2.98345e+06	2.46773e+06	-0.226017	1.53937	-	-	28.3	6	-
444	Exportin-T	XPOT	4.29066e+06	4.27098e+06	4.47705e+06	4.4571e+06	4.57137e+06	4.39904e+06	0.0425357	0.563166	-	-	26.5	22	-
445	2-deoxynucleoside 5-phosphate N-hydrolase 1	DNPH1	1.24105e+07	1.36023e+07	1.18533e+07	1.32329e+07	1.16505e+07	1.20701e+07	-0.0349125	0.217559	-	-	42.5	7	-
446	Mitochondrial import inner membrane translocase subunit TIM44	TIMM44	5.4441e+06	5.43223e+06	5.51832e+06	5.21929e+06	5.54017e+06	5.5761e+06	-0.00580852	0.0550131	-	-	51.8	31	-
449	Charged multivesicular body protein 2a	CHMP2A	5.47154e+06	4.95888e+06	5.49419e+06	4.82483e+06	5.06551e+06	4.50996e+06	-0.145188	1.42528	-	-	37.8	11	-
450	Cytoplasmic protein NCK2	NCK2	483555	498558	467647	465350	474099	467687	-0.0426037	0.432149	-	-	28.9	10	-
451	Pleiotropic regulator 1	PLRG1	3.40557e+06	3.40873e+06	3.48504e+06	3.45169e+06	3.58274e+06	3.40997e+06	0.01994	0.230506	-	-	44.4	20	-
452	Protein regulator of cytokinesis 1	PRC1	1.22456e+06	1.2104e+06	1.28076e+06	1.30612e+06	1.28845e+06	1.17984e+06	0.0215865	0.166138	-	-	19.8	14	-
453	Regulator of G-protein signaling 10	RGS10	2.47788e+06	2.60563e+06	2.50269e+06	2.53476e+06	2.58856e+06	2.64008e+06	0.0334548	0.40109	-	-	37.7	7	-
454	BUB3-interacting and GLEBS motif-containing protein ZNF207	ZNF207	1.33214e+06	1.1103e+06	1.36471e+06	1.17352e+06	1.17457e+06	803786	-0.288477	1.02131	-	-	16.4	7	-
456	NADH dehydrogenase [ubiquinone] 1 alpha subcomplex subunit 2	NDUFA2	569982	578245	509462	655302	563852	561932	0.1021	0.647293	-	-	35.4	4	-
457	ATPase ASNA1	ASNA1	1.03419e+06	1.01623e+06	1.04619e+06	1.04815e+06	1.10687e+06	1.04494e+06	0.0469611	0.545666	-	-	32.5	9	-
458	Mitotic checkpoint serine/threonine-protein kinase BUB1	BUB1	531016	538147	536342	528700	532522	529807	-0.0130511	0.125457	-	-	15.9	15	-
459	Mitotic checkpoint protein BUB3	BUB3	8.19599e+06	7.85397e+06	7.84517e+06	7.50409e+06	7.66042e+06	7.33475e+06	-0.0867659	1.36778	-	-	46.6	15	-
460	Alpha-actinin-4	ACTN4	4.38368e+07	4.32986e+07	4.26297e+07	4.08196e+07	4.10113e+07	4.68973e+07	-0.0145094	0.0932962	-	-	41.8	47	-
461	Maleylacetoacetate isomerase	GSTZ1	373229	384471	377853	352047	354263	350289	-0.103875	1.35209	-	-	18.5	5	-
462	Probable 18S rRNA (guanine-N(7))-methyltransferase	WBSCR22	476696	517211	509844	544115	544612	556025	0.130139	1.57089	-	-	14.8	4	-
463	Glutamyl-tRNA(Gln) amidotransferase subunit C, mitochondrial	GATC	25474.4	49050.1	19863.8	25860.8	25423.3	28747.9	-0.131021	0.173624	-	-	27.2	3	+
464	HIV Tat-specific factor 1	HTATSF1	1.04543e+07	1.00538e+07	1.01222e+07	9.48604e+06	9.77319e+06	7.94772e+06	-0.176655	1.3346	-	-	48.3	42	-
465	AP-1 complex subunit gamma-1	AP1G1	4.59283e+06	4.61139e+06	4.53523e+06	4.37622e+06	4.46871e+06	4.45481e+06	-0.0469512	0.755273	-	-	22.4	20	-
466	Syntaxin-6	STX6	596095	618258	659300	618344	592939	563455	-0.0780323	0.688624	-	-	33.7	8	-
468	Synaptogyrin-2	SYNGR2	1.19043e+06	1.20521e+06	1.14963e+06	1.1623e+06	1.08537e+06	937493	-0.159963	1.15901	-	-	21	7	-
469	Small glutamine-rich tetratricopeptide repeat-containing protein alpha	SGTA	9.59492e+06	9.1207e+06	7.66596e+06	9.75952e+06	8.21224e+06	8.23357e+06	-0.00792615	0.0282786	-	-	39.6	13	-
470	Lipoyl synthase, mitochondrial	LIAS	153022	151694	156304	160047	145410	139006	-0.0551604	0.35172	-	-	8.6	4	-
473	Asparagine--tRNA ligase, cytoplasmic	NARS	9.31646e+06	9.70094e+06	9.4857e+06	1.04288e+07	1.09088e+07	1.21184e+07	0.228464	2.40177	-	-	38.5	25	-
474	Sjoegren syndrome nuclear autoantigen 1	SSNA1	447153	396369	351618	508475	395179	439266	0.167385	0.752837	-	-	37	5	-
475	Peroxisomal membrane protein PMP34	SLC25A17	119555	115332	116812	114796	121751	86143	-0.139944	0.526169	-	-	9.4	4	-
476	Cleavage and polyadenylation specificity factor subunit 5	NUDT21	7.49755e+06	7.16192e+06	7.56889e+06	7.45111e+06	7.37556e+06	7.10508e+06	-0.0192634	0.204198	-	-	53.3	13	-
477	LanC-like protein 1	LANCL1	1.48497e+06	1.53543e+06	1.45696e+06	1.43178e+06	1.47824e+06	1.36681e+06	-0.0665132	0.771386	-	-	32.1	11	-
478	Striatin	STRN	3.09329e+06	3.04501e+06	3.11634e+06	3.08094e+06	3.17313e+06	3.29503e+06	0.0447076	0.568242	-	-	32.9	23	-
479	U3 small nucleolar RNA-interacting protein 2	RRP9	1.27895e+06	1.31107e+06	1.27238e+06	1.17801e+06	1.22918e+06	1.2069e+06	-0.0959581	1.45549	-	-	23.8	11	-
481	Protein C21orf2	C21orf2	82922.6	75244.1	99036.7	83342.8	94702	86483.6	0.0478571	0.168896	-	-	24.7	4	-
482	A-kinase anchor protein 8	AKAP8	404336	446119	401037	422012	431960	401337	0.00542544	0.0320416	-	-	18.9	11	-
483	Putative GTP-binding protein 6	GTPBP6	78082.6	75020.5	77077.6	73455.4	89417.3	87479.7	0.115924	0.621492	-	-	11.6	5	-
484	Glucose-6-phosphate translocase	SLC37A4	107413	106331	113879	112640	118579	108126	0.0503485	0.322944	-	-	7.9	3	-
485	Zinc finger and BTB domain-containing protein 14	ZBTB14	261760	235504	293959	260121	242426	219895	-0.128689	0.665509	-	-	5.6	4	-
486	Isocitrate dehydrogenase [NAD] subunit beta, mitochondrial	IDH3B	2.34226e+06	2.34145e+06	2.47892e+06	2.40637e+06	2.62913e+06	2.04677e+06	-0.0234116	0.102426	-	-	21.6	9	-
487	Nardilysin	NRD1	1.14544e+07	1.19219e+07	1.13133e+07	1.19577e+07	1.16607e+07	1.20536e+07	0.040508	0.539347	-	-	31.3	37	-
489	Putative adenosylhomocysteinase 2	AHCYL1	1.49905e+06	1.4859e+06	1.47171e+06	1.57081e+06	1.61727e+06	1.82996e+06	0.168	1.64714	-	-	15.8	11	-
490	Kinesin-like protein KIF1C	KIF1C	219015	225192	201606	215952	211504	199367	-0.0423012	0.276737	-	-	5.5	6	-
493	Origin recognition complex subunit 5	ORC5	489054	504823	505054	534291	553620	479057	0.0615027	0.463176	-	-	19.5	10	-
494	Retinal rod rhodopsin-sensitive cGMP 3,5-cyclic phosphodiesterase subunit delta	PDE6D	91948	82994.9	88988.2	82769.1	77439.3	68383.6	-0.210549	1.29987	-	-	25.3	3	-
497	Peroxisome biogenesis factor 1	PEX1	832512	857885	912511	878981	962295	924775	0.0877721	0.861558	-	-	12.5	18	-
499	Double-strand-break repair protein rad21 homolog	RAD21	1.43804e+06	1.36721e+06	1.45377e+06	1.39831e+06	1.42022e+06	1.20999e+06	-0.0834446	0.617002	-	-	31.1	19	-
500	Putative pre-mRNA-splicing factor ATP-dependent RNA helicase DHX16	DHX16	5.54025e+06	5.52082e+06	5.58588e+06	5.58799e+06	5.79727e+06	5.71152e+06	0.0383192	0.568945	-	-	33.4	40	-
501	Sjoegren syndrome/scleroderma autoantigen 1	SSSCA1	956195	903163	931633	955707	939055	1.09927e+06	0.0980662	0.766311	-	-	29.1	7	-
502	Glia maturation factor gamma	GMFG	415720	429268	401374	431876	405377	400504	-0.0102473	0.0713544	-	-	32.4	4	-
503	Protein phosphatase 1 regulatory subunit 12B	PPP1R12B	97818.1	109246	105966	109674	92169.6	97415.6	-0.0671864	0.338446	-	-	3.8	4	-
504	SH3 domain-binding protein 5	SH3BP5	1.32252e+06	1.25975e+06	1.29141e+06	1.1865e+06	1.19927e+06	1.20515e+06	-0.109093	1.69918	-	-	34.9	18	-
505	Mediator of RNA polymerase II transcription subunit 14	MED14	786049	809588	828553	819310	873924	810361	0.0460267	0.453307	-	-	15.7	20	-
506	Phosphoribosyl pyrophosphate synthase-associated protein 2	PRPSAP2	4.5394e+06	4.3592e+06	4.41658e+06	4.03942e+06	4.0821e+06	3.8509e+06	-0.153613	2.40891	-	-	45.3	15	-
507	SWI/SNF-related matrix-associated actin-dependent regulator of chromatin subfamily A member 5	SMARCA5	4.57285e+06	4.59337e+06	4.78583e+06	4.92366e+06	4.96909e+06	5.06387e+06	0.100512	1.67383	-	-	33	40	-
508	Uncharacterized protein KIAA0513	KIAA0513	181566	180791	169890	170477	157523	146703	-0.167127	1.30913	-	-	17	7	-
511	Nucleolar pre-ribosomal-associated protein 1	URB1	879239	909721	948752	959532	1.04359e+06	1.03547e+06	0.150109	1.73272	-	-	10.5	20	-
512	Zinc finger C3H1 domain-containing protein	ZFC3H1	2.64082e+06	2.66281e+06	2.82167e+06	2.72911e+06	3.04021e+06	2.82952e+06	0.0808929	0.829503	-	-	15.6	33	-
513	tRNA wybutosine-synthesizing protein 4	LCMT2	241856	248354	262343	242715	287059	186433	-0.0929133	0.276784	-	-	8.6	4	-
514	Intron-binding protein aquarius	AQR	667179	705361	708236	692738	736729	695958	0.0305922	0.272622	-	-	11.8	17	-
516	Centrosomal protein of 104 kDa	CEP104	27963	39685.9	38544.7	37140.4	35299.4	41832.6	0.119527	0.345523	-	-	4.5	4	+
517	Dynamin-like 120 kDa protein, mitochondrial;Dynamin-like 120 kDa protein, form S1	OPA1	4.58633e+06	4.74886e+06	4.91113e+06	5.12592e+06	5.21837e+06	5.05049e+06	0.112286	1.72889	-	-	39.3	39	-
518	Zinc finger E-box-binding homeobox 2	ZEB2	309293	328626	334718	308621	316429	313647	-0.0505041	0.456707	-	-	11.6	12	-
519	Germinal-center associated nuclear protein	MCM3AP	1.13076e+06	1.16068e+06	1.19534e+06	1.22572e+06	1.28459e+06	1.23211e+06	0.102131	1.41285	-	-	14.9	24	-
521	Kinesin-like protein KIF1B	KIF1B	1.83817e+06	1.85537e+06	1.86254e+06	1.84604e+06	1.88729e+06	1.76925e+06	-0.0144519	0.14564	-	-	8.4	14	-
524	Lysine-specific histone demethylase 1A	KDM1A	4.9045e+06	5.12286e+06	4.94145e+06	5.15577e+06	5.17554e+06	5.31144e+06	0.0636704	0.980335	-	-	35.7	27	-
525	TBC1 domain family member 4	TBC1D4	1.57138e+06	1.63771e+06	1.6205e+06	1.70018e+06	1.65228e+06	1.58125e+06	0.0303574	0.312636	-	-	18.2	20	-
527	Fatty acid desaturase 1	FADS1	5297.89	7653.29	5043.26	2485.88	5348.9	4415.09	-0.600137	1.01026	-	-	7.9	4	+
529	Ecotropic viral integration site 5 protein homolog	EVI5	356189	352563	356017	384224	383100	342644	0.0579711	0.460577	-	-	9.9	9	-
530	Mannosyl-oligosaccharide 1,2-alpha-mannosidase IB	MAN1A2	240652	279159	303512	285214	268669	268659	0.00462117	0.0183433	-	-	10	6	-
531	Long-chain-fatty-acid--CoA ligase 4	ACSL4	691704	726420	706970	722427	745816	723566	0.0447295	0.507208	-	-	11.5	8	-
532	Sorting nexin-3	SNX3	2.96658e+06	2.81499e+06	3.18664e+06	3.32768e+06	3.00214e+06	2.77334e+06	0.019389	0.097853	-	-	45.1	8	-
533	Docking protein 2	DOK2	132938	146241	157178	133060	153807	143225	-0.0200036	0.0860145	-	-	15	5	-
534	Syntaxin-10	STX10	113113	112841	124142	114708	103242	101456	-0.133062	0.911061	-	-	19.3	4	-
535	Protein O-GlcNAcase	MGEA5	2.78402e+06	2.81612e+06	2.84025e+06	2.82258e+06	2886000	2.73187e+06	-0.000307987	0.00289347	-	-	21.6	20	-
536	Vinexin	SORBS3	365768	378537	338806	327978	328009	291997	-0.192846	1.63981	-	-	31	9	-
539	Pre-mRNA-processing factor 17	CDC40	159532	157713	159000	151900	168616	145705	-0.0334189	0.193304	-	-	7.6	4	-
540	Beta-1,4-galactosyltransferase 3;N-acetyllactosamine synthase;Beta-N-acetylglucosaminylglycopeptide beta-1,4-galactosyltransferase;Beta-N-acetylglucosaminyl-glycolipid beta-1,4-galactosyltransferase	B4GALT3	111993	141863	95640.1	118991	125275	102828	0.0042011	0.00979859	-	-	6.9	4	-
541	Ran-binding protein 6	RANBP6	218667	210898	214127	214713	200796	186124	-0.0997793	0.776016	-	-	5.7	6	-
542	Nuclear export mediator factor NEMF	NEMF	4.53097e+06	4.51402e+06	4.5763e+06	4.76395e+06	4.67335e+06	4.91333e+06	0.0749658	1.21824	-	-	22.9	28	-
543	GDP-mannose 4,6 dehydratase	GMDS	3.08824e+06	3.19682e+06	3.06608e+06	2.88288e+06	3.00815e+06	2.57464e+06	-0.146353	1.40779	-	-	39.5	17	-
544	Glycylpeptide N-tetradecanoyltransferase 2	NMT2	530186	511937	567840	509967	617867	583181	0.0845651	0.511327	-	-	21.9	10	-
545	Cyclin-T1	CCNT1	1.79785e+06	1.82329e+06	1.90843e+06	1.8518e+06	1.86315e+06	1.94634e+06	0.0340764	0.367729	-	-	24.2	17	-
546	Mitotic checkpoint serine/threonine-protein kinase BUB1 beta	BUB1B	3.51087e+06	3.4593e+06	3.54332e+06	3.5433e+06	3.55419e+06	3.34e+06	-0.0109819	0.107988	-	-	28.6	32	-
547	Procollagen-lysine,2-oxoglutarate 5-dioxygenase 3	PLOD3	4.6986e+06	4.97539e+06	4.97742e+06	4.84688e+06	5.1727e+06	5.11933e+06	0.0471635	0.532893	-	-	33.1	24	-
548	Eukaryotic translation initiation factor 4E type 2	EIF4E2	938313	936365	874830	897606	938602	884778	-0.0147438	0.118859	-	-	35.9	7	-
549	Cyclin-T2	CCNT2	268101	273319	272879	295049	284328	264687	0.0503917	0.400733	-	-	8.6	5	-
550	Protein diaphanous homolog 1	DIAPH1	3.14889e+07	3.26824e+07	3.2196e+07	3.37324e+07	3.46218e+07	3.60816e+07	0.115613	1.74766	-	-	40.6	58	-
552	Tetraspanin-3	TSPAN3	1.62432e+06	1.62176e+06	1.52498e+06	1.38553e+06	1.38e+06	1.36701e+06	-0.206684	3.02395	-	-	8.5	3	-
553	Exocyst complex component 3	EXOC3	1.80495e+06	1.96878e+06	1.93065e+06	1.89824e+06	1.98439e+06	1.8243e+06	0.000785687	0.00537862	-	-	29.7	22	-
554	Perilipin-3	PLIN3	1.66837e+07	1.62563e+07	1.5787e+07	1.56779e+07	1.56526e+07	1.41836e+07	-0.0996067	1.1214	-	-	59.5	23	-
555	Cell cycle checkpoint protein RAD1	RAD1	1.48931e+06	1.49156e+06	1.33239e+06	1.2627e+06	1.10471e+06	1.05122e+06	-0.337744	2.59912	-	-	18.1	5	-
556	Protein arginine N-methyltransferase 3	PRMT3	3.133e+06	3.16352e+06	3.57637e+06	3.58486e+06	3.82398e+06	4.1526e+06	0.227811	1.92	-	-	25.8	15	-
557	Importin subunit alpha-7	KPNA6	2.48559e+06	2.37117e+06	2.49376e+06	2.4653e+06	2.56125e+06	2.29156e+06	-0.00752319	0.0541743	-	-	12.9	10	-
558	UDP-glucose 6-dehydrogenase	UGDH	2.25803e+06	2.35325e+06	2.44523e+06	2.51798e+06	2.58618e+06	2.68525e+06	0.142822	1.90344	-	-	25.3	12	-
559	Protein-tyrosine sulfotransferase 2	TPST2	358415	334806	375185	365619	369118	347398	0.0194832	0.127271	-	-	15.6	5	-
560	Catenin delta-1	CTNND1	3.50353e+06	3.51298e+06	3.67217e+06	3.66311e+06	3.88687e+06	3.75983e+06	0.0814024	1.15064	-	-	33.4	30	-
561	Melanoma-associated antigen C1	MAGEC1	1.40952e+06	1.37127e+06	1.46798e+06	1.48993e+06	1.56005e+06	1.46024e+06	0.0861668	1.05541	-	-	6.3	7	-
565	Dolichol-phosphate mannosyltransferase subunit 1	DPM1	481678	476216	552378	516065	589245	518436	0.105082	0.668054	-	-	31.2	7	-
566	General vesicular transport factor p115	USO1	8.20045e+06	8.26477e+06	8.49707e+06	8.83313e+06	8.76032e+06	8.48866e+06	0.063268	0.986519	-	-	41.9	34	-
568	Target of Myb protein 1	TOM1	1.3461e+06	1.24852e+06	1.32447e+06	1.28124e+06	1.21865e+06	1.24117e+06	-0.0666333	0.767731	-	-	23.7	10	-
570	6-phosphofructo-2-kinase/fructose-2,6-bisphosphatase 2;6-phosphofructo-2-kinase;Fructose-2,6-bisphosphatase	PFKFB2	2.56994e+06	2.60903e+06	2.51635e+06	2.50286e+06	2.45554e+06	2.49726e+06	-0.0455398	0.663228	-	-	41.4	22	-
571	Coiled-coil domain-containing protein 22	CCDC22	1.99208e+06	1.97614e+06	1.94149e+06	1.99961e+06	2.01805e+06	1.86824e+06	-0.00658685	0.0562251	-	-	33.7	18	-
572	Polyglutamine-binding protein 1	PQBP1	7.22799e+06	7.09994e+06	7.70093e+06	6.21768e+06	6.51135e+06	7.14768e+06	-0.149875	1.47471	-	-	46.2	13	-
573	H/ACA ribonucleoprotein complex subunit 4	DKC1	3.99126e+06	4.08276e+06	3.98487e+06	3.7758e+06	3.9663e+06	4.00617e+06	-0.03804	0.47705	-	-	38.1	21	-
574	Eukaryotic translation initiation factor 5B	EIF5B	2.43408e+07	2.42703e+07	2.58064e+07	2.6496e+07	2.66369e+07	2.78249e+07	0.121761	1.76816	-	-	45.2	62	-
575	Endothelial differentiation-related factor 1	EDF1	1.39749e+07	1.4158e+07	1.39759e+07	1.26514e+07	1.3698e+07	1.32956e+07	-0.0877264	1.26791	-	-	65.5	13	-
576	DNA/RNA-binding protein KIN17	KIN	779021	784133	765458	759834	791412	775417	-0.00133326	0.0115508	-	-	30.3	11	-
577	DnaJ homolog subfamily A member 2	DNAJA2	4.7252e+06	5.51073e+06	4.85039e+06	4.77332e+06	5.17622e+06	4.50276e+06	-0.0610064	0.377202	-	-	32.8	17	-
578	Bromodomain-containing protein 4	BRD4	8.60899e+06	8.7251e+06	8.62519e+06	8.45087e+06	8.25224e+06	8.39482e+06	-0.0487292	0.807105	-	-	20.3	27	-
579	Protein CutA	CUTA	122444	109822	107988	133177	109648	101314	0.00896825	0.0283174	-	-	17.9	3	-
580	Sphingomyelin phosphodiesterase 2	SMPD2	129135	126569	134441	136436	147337	140910	0.122115	1.0778	-	-	8.3	3	-
581	F-box-like/WD repeat-containing protein TBL1X	TBL1X	793005	775708	747346	778957	771821	809487	0.0273991	0.262522	-	-	14.7	7	-
582	Checkpoint protein HUS1	HUS1	222746	238193	216413	205601	226189	270645	0.0441534	0.172248	-	-	21.8	5	-
584	Protein phosphatase 1 regulatory subunit 11	PPP1R11	497983	500209	449508	439739	434203	543101	-0.0369116	0.153907	-	-	41.3	4	-
586	Nibrin	NBN	2.18257e+06	2.18144e+06	2.27249e+06	2.28548e+06	2.37917e+06	2.46124e+06	0.102252	1.40599	-	-	26.1	21	-
587	mRNA-capping enzyme;Polynucleotide 5-triphosphatase;mRNA guanylyltransferase	RNGTT	777060	789049	817189	807104	849075	761319	0.0194468	0.145673	-	-	21.9	12	-
589	Microphthalmia-associated transcription factor	MITF	360365	328541	345281	355247	386454	397376	0.138774	1.2557	-	-	9	5	-
590	SLIT-ROBO Rho GTPase-activating protein 2	SRGAP2	2.15802e+06	2.14493e+06	2.16304e+06	2.22148e+06	2.28784e+06	2.21655e+06	0.056708	0.879075	-	-	27.1	27	-
591	Immunoglobulin superfamily member 3	IGSF3	125043	136938	134778	117391	109816	113652	-0.218496	1.95689	-	-	4.9	5	-
592	Putative tyrosine-protein phosphatase auxilin	DNAJC6	1.15363e+06	1.13728e+06	1.08416e+06	1.18172e+06	1.16766e+06	1.07005e+06	0.017943	0.133336	-	-	11.9	10	-
593	Glycosaminoglycan xylosylkinase	FAM20B	57947.6	63867.5	71611.3	65610.2	62779.3	66743.4	0.0176046	0.0673234	-	-	20.5	5	+
594	DENN domain-containing protein 4B	DENND4B	779310	761187	827106	822959	862299	800534	0.0704836	0.706588	-	-	8.6	13	-
595	EF-hand calcium-binding domain-containing protein 14	EFCAB14	444144	457431	399689	413601	399236	398703	-0.100888	0.869106	-	-	13.1	6	-
596	Protein CBFA2T3	CBFA2T3	1.76885e+06	1.74715e+06	1.8201e+06	1.76467e+06	1.84117e+06	2.02927e+06	0.0763836	0.685784	-	-	4.9	3	-
598	WD repeat-containing protein 1	WDR1	9.73897e+06	1.05529e+07	9.38554e+06	1.02191e+07	1.07068e+07	1.19456e+07	0.146088	1.20565	-	-	38.6	24	-
601	NEDD4-binding protein 1	N4BP1	903668	956791	880212	878767	918738	899163	-0.02271	0.19777	-	-	21.4	18	-
602	Rho-associated protein kinase 2	ROCK2	9.20046e+06	8.97285e+06	9.26716e+06	9.18817e+06	9.34772e+06	8.9194e+06	0.000646175	0.00632346	-	-	35.3	56	-
603	CLIP-associating protein 2	CLASP2	4.70282e+06	4.65791e+06	5.07713e+06	5.04552e+06	5.22743e+06	5.14639e+06	0.0958162	1.24705	-	-	34.7	47	-
604	Pentatricopeptide repeat-containing protein 1, mitochondrial	PTCD1	429270	463045	469122	486015	473748	395071	-0.0119235	0.0502226	-	-	13.3	9	-
605	Copine-3	CPNE3	4.21087e+06	4.17814e+06	4.4775e+06	4.50589e+06	4.55698e+06	4.28708e+06	0.0534034	0.606877	-	-	30.5	17	-
606	DEP domain-containing protein 5	DEPDC5	51000.5	44616.6	55923.5	53825.2	56539.3	57498	0.153166	0.776639	-	-	5.5	3	+
607	Autophagy-related protein 13	ATG13	705699	734458	746445	734554	674012	673289	-0.0716332	0.705081	-	-	27.4	8	-
608	Liprin-alpha-3	PPFIA3	731776	713607	771914	721217	705705	695227	-0.0626636	0.683976	-	-	10.7	14	-
609	Huntingtin-interacting protein 1-related protein	HIP1R	2.70003e+06	2.71592e+06	2.7755e+06	2.79848e+06	2.83331e+06	2.63226e+06	0.0120899	0.112762	-	-	35.6	37	-
610	Obscurin-like protein 1	OBSL1	711860	711475	779044	736115	747301	768574	0.0332306	0.278587	-	-	17	14	-
611	E3 ubiquitin-protein ligase BRE1B	RNF40	7.78672e+06	7.79312e+06	7.87649e+06	7.7881e+06	7.6926e+06	6.86604e+06	-0.0721826	0.700321	-	-	39.1	46	-
612	Zinc finger CCCH domain-containing protein 11A	ZC3H11A	1.98823e+06	2.11502e+06	2.02289e+06	2.06449e+06	2.0977e+06	2.08371e+06	0.028393	0.325057	-	-	29.9	22	-
613	Clustered mitochondria protein homolog	CLUH	6.26168e+06	6.71216e+06	6.39286e+06	6.55867e+06	6.62749e+06	6.68463e+06	0.0376425	0.465123	-	-	36.5	40	-
614	Rab11 family-interacting protein 3	RAB11FIP3	155597	154619	157816	161647	136663	129447	-0.136314	0.79904	-	-	10.9	4	-
615	Cullin-associated NEDD8-dissociated protein 2	CAND2	865689	895332	929812	970898	980062	932358	0.0999552	1.25346	-	-	8.5	10	-
616	TSC22 domain family protein 2	TSC22D2	758732	778859	709966	718388	737352	724132	-0.0431116	0.408653	-	-	4.5	3	-
617	Lysine-specific demethylase 4A	KDM4A	330376	338882	343405	325617	356937	349486	0.0264253	0.19913	-	-	9.2	9	-
618	DnaJ homolog subfamily C member 13	DNAJC13	493748	529570	496759	500338	549813	550551	0.0738595	0.643404	-	-	6.8	15	-
619	Phosphatase and actin regulator 2	PHACTR2	42721.3	46197	45131.1	46673.6	42447	44670.6	-0.00309357	0.0125986	-	-	6.7	3	+
620	Serine/threonine-protein phosphatase 6 regulatory subunit 2	PPP6R2	655723	772179	595713	672180	563965	638890	-0.105539	0.474004	-	-	20.2	14	-
621	CCR4-NOT transcription complex subunit 3	CNOT3	2.86742e+06	2.84575e+06	2.83733e+06	2.79156e+06	2.7736e+06	3.12155e+06	0.0206641	0.15816	-	-	22.2	17	-
623	Ankyrin repeat domain-containing protein 17	ANKRD17	2.0916e+06	2.04237e+06	2.13198e+06	2.10313e+06	2.11946e+06	2.01703e+06	-0.00619309	0.0580477	-	-	12.8	25	-
624	Paired amphipathic helix protein Sin3b	SIN3B	78371.4	85864	85218.3	83341.8	91196.2	91995.9	0.095346	0.609663	-	-	3.4	4	-
626	Xylulose kinase	XYLB	961201	977359	994009	985806	975552	955871	-0.00754953	0.0721594	-	-	19	9	-
627	Ubiquinone biosynthesis protein COQ9, mitochondrial	COQ9	1.72108e+06	1.62705e+06	1.71356e+06	1.58281e+06	1.57614e+06	1.50305e+06	-0.118597	1.65122	-	-	23	6	-
628	Gamma-glutamylcyclotransferase	GGCT	3.51628e+06	3.36637e+06	3.25229e+06	2.98396e+06	3.01381e+06	3.06361e+06	-0.160883	2.40476	-	-	70.2	12	-
629	NADH dehydrogenase [ubiquinone] iron-sulfur protein 7, mitochondrial	NDUFS7	629032	659640	673096	660033	704685	629742	0.0228852	0.162837	-	-	18.9	4	-
630	Reticulon-2	RTN2	98062.4	93621.4	95931.5	95880	92408.7	81785.2	-0.093815	0.565951	-	-	11.2	3	-
631	NADH dehydrogenase [ubiquinone] iron-sulfur protein 2, mitochondrial	NDUFS2	286381	285603	310569	294873	288963	195580	-0.202707	0.674143	-	-	15.1	6	-
632	Zinc finger protein ZPR1	ZPR1	3.61448e+06	3.22343e+06	3.1718e+06	3.62379e+06	3.29176e+06	4.7419e+06	0.204714	0.847239	-	-	44	19	-
634	Protein NipSnap homolog 2	GBAS	1.34863e+06	1.36881e+06	1.31618e+06	1.36319e+06	1.42408e+06	1.36578e+06	0.0419883	0.509432	-	-	28	7	-
635	Semaphorin-7A	SEMA7A	74532.7	71307.9	75399.4	71893.4	64000.8	62997.9	-0.155745	1.04858	-	-	4.2	3	+
636	Hyaluronan mediated motility receptor	HMMR	6.00812e+06	6.14343e+06	6.43292e+06	6.50287e+06	6.53763e+06	6.2435e+06	0.0535893	0.670385	-	-	52	39	-
639	Tubulin-specific chaperone A	TBCA	8.71525e+06	8.25382e+06	8.96575e+06	7.86118e+06	8.29031e+06	1.67972e+07	0.254432	0.452107	-	-	68.5	14	-
640	V-type proton ATPase subunit G 1	ATP6V1G1	1.16043e+06	1.17615e+06	1.15591e+06	1.22777e+06	1.20301e+06	1.28264e+06	0.0880099	1.22757	-	-	49.2	7	-
641	Vacuolar protein sorting-associated protein 4B	VPS4B	732980	711579	796418	757375	777362	723442	0.0120495	0.0792917	-	-	18.9	7	-
643	Ectonucleoside triphosphate diphosphohydrolase 5	ENTPD5	71687.9	59170.9	71417.3	73181.3	72882	71301.9	0.109362	0.560976	-	-	9.6	3	+
644	Zinc finger protein 217	ZNF217	1.4082e+06	1.55893e+06	1.40824e+06	1.35334e+06	1.49286e+06	1.61078e+06	0.0246876	0.131498	-	-	22.4	23	-
646	Filamin-B	FLNB	2.7827e+07	2.77291e+07	2.74655e+07	2.73614e+07	2.75705e+07	2.72785e+07	-0.0141568	0.180806	-	-	40	101	-
647	Nuclear receptor corepressor 1	NCOR1	3.35623e+06	3.3892e+06	3.33297e+06	3.30924e+06	3.22627e+06	3.25706e+06	-0.0415519	0.630911	-	-	20.6	48	-
648	Vesicle-associated membrane protein 4	VAMP4	612521	626240	570344	612002	553394	547804	-0.0792692	0.639463	-	-	37.1	5	-
649	NADH dehydrogenase [ubiquinone] iron-sulfur protein 6, mitochondrial	NDUFS6	171241	184367	161531	165423	174996	168580	-0.0211711	0.119615	-	-	29	3	-
650	Peroxisomal membrane protein PEX14	PEX14	846928	891181	838679	820285	775934	788125	-0.111864	1.42659	-	-	21.6	7	-
652	Serine/threonine-protein kinase ULK1	ULK1	20048.3	25455.3	23391.4	27267.7	21407.6	19184.5	-0.0307235	0.0691496	-	-	1.8	3	+
653	Large neutral amino acids transporter small subunit 3	SLC43A1	125176	132513	122858	118260	140311	128634	0.0222619	0.105297	-	-	12.2	5	-
654	Citrate synthase, mitochondrial	CS	2.04406e+07	2.10785e+07	1.96352e+07	2.11191e+07	1.99119e+07	2.45013e+07	0.0947952	0.623974	-	-	28.8	17	-
655	Sperm-associated antigen 7	SPAG7	2.05189e+06	2.14276e+06	2.18799e+06	1.9199e+06	1.92808e+06	2.56075e+06	-0.00708662	0.023012	-	-	44.5	14	-
656	Vesicle-trafficking protein SEC22b	SEC22B	1.37823e+06	1.35117e+06	1.32856e+06	1.34153e+06	1.36414e+06	1.27729e+06	-0.0273147	0.280532	-	-	51.6	11	-
657	Deformed epidermal autoregulatory factor 1 homolog	DEAF1	82123.6	89938	79473.4	81763.2	81430.1	96885.7	0.0453656	0.192383	-	-	5.3	3	-
658	Pre-mRNA-processing factor 40 homolog A	PRPF40A	5.32003e+06	5.61234e+06	5.60792e+06	5.8081e+06	5.87511e+06	6.07876e+06	0.102986	1.55983	-	-	23.4	24	-
659	Transforming acidic coiled-coil-containing protein 1	TACC1	7.25146e+06	6.99049e+06	7.22532e+06	7.06768e+06	6.98045e+06	6.92593e+06	-0.0333879	0.468868	-	-	27.6	24	-
660	Nucleoside diphosphate kinase 6	NME6	44522.7	46565.9	59156.1	45787.7	51550.3	45144.9	-0.0676126	0.219039	-	-	16.1	3	+
661	Cell division control protein 45 homolog	CDC45	868890	860810	901702	974147	972696	843999	0.0819505	0.640198	-	-	24.6	14	-
662	PERQ amino acid-rich with GYF domain-containing protein 1	GIGYF1	1.52168e+06	1.49599e+06	1.55366e+06	1.45988e+06	1.52878e+06	1.58804e+06	0.00101132	0.00792374	-	-	22.5	23	-
663	Leucine-rich repeat and calponin homology domain-containing protein 4	LRCH4	439222	494010	490767	525002	529689	543688	0.168573	1.71919	-	-	14.5	7	-
665	Vacuolar protein sorting-associated protein 26A	VPS26A	2.26862e+06	2.43335e+06	2.30636e+06	2.35485e+06	2.37633e+06	2.48676e+06	0.0427551	0.464457	-	-	38.5	13	-
667	Mitochondrial-processing peptidase subunit beta	PMPCB	3.55611e+06	3.47307e+06	4.48461e+06	3.49042e+06	4.24855e+06	3.6807e+06	-0.00704794	0.0222596	-	-	33.9	17	-
668	Histone deacetylase complex subunit SAP30	SAP30	143912	137881	168789	133031	178995	157456	0.0542674	0.175294	-	-	12.7	3	-
669	Mediator of RNA polymerase II transcription subunit 24	MED24	928229	964528	1.01204e+06	1.00327e+06	1.0208e+06	969217	0.0438618	0.426666	-	-	15.2	12	-
670	Katanin p60 ATPase-containing subunit A1	KATNA1	1.13413e+06	1.08614e+06	1.12395e+06	1.06932e+06	1.15587e+06	1.01547e+06	-0.0471831	0.388562	-	-	19.1	10	-
671	Serine/threonine-protein kinase/endoribonuclease IRE1;Serine/threonine-protein kinase;Endoribonuclease	ERN1	43812.7	47994.3	36251.8	36095.5	40121.9	56972.1	0.0380656	0.0751683	-	-	3.3	3	+
672	Zinc finger protein 324A	ZNF324	49921.1	42117.3	43280.7	47276.5	49416.7	38535.7	-0.00515662	0.0143966	-	-	6.3	3	+
673	PC4 and SFRS1-interacting protein	PSIP1	3.83662e+06	3.87783e+06	3.83872e+06	3.73717e+06	3.7952e+06	3.18792e+06	-0.112326	0.896492	-	-	36.2	24	-
674	Erlin-1	ERLIN1	206500	186622	215948	201669	209034	210017	0.0297605	0.173527	-	-	12.9	4	-
676	NADH dehydrogenase [ubiquinone] iron-sulfur protein 3, mitochondrial	NDUFS3	1.30314e+06	1.32409e+06	1.32064e+06	1.36309e+06	1.3664e+06	1.33759e+06	0.0428877	0.595459	-	-	29.9	8	-
677	Serine/arginine-rich splicing factor 10	SRSF10	653966	656621	723416	691167	705727	618989	-0.0136802	0.0750101	-	-	28.3	7	-
678	Geminin	GMNN	679730	661093	649275	591015	607816	902260	0.0505769	0.130225	-	-	24.9	6	-
680	Enoyl-CoA delta isomerase 2, mitochondrial	ECI2	3.66598e+06	3.3358e+06	3.67162e+06	3.44603e+06	3.70398e+06	2.88663e+06	-0.0950839	0.496174	-	-	49.9	15	-
681	Transcriptional adapter 3	TADA3	801344	830968	800361	803094	814346	772484	-0.0257163	0.254425	-	-	28.7	11	-
682	TAF5-like RNA polymerase II p300/CBP-associated factor-associated factor 65 kDa subunit 5L	TAF5L	148497	151873	152644	147198	159846	150727	0.0143002	0.089262	-	-	7	4	-
683	Polycomb protein EED	EED	481642	522287	480523	493879	510664	531988	0.0501735	0.422814	-	-	24.8	9	-
684	Barrier-to-autointegration factor;Barrier-to-autointegration factor, N-terminally processed	BANF1	424349	408257	367690	521548	479062	512417	0.335705	2.97719	-	-	53.9	4	-
685	Splicing factor 3B subunit 1	SF3B1	1.19373e+07	1.1921e+07	1.25298e+07	1.2706e+07	1.30408e+07	1.30167e+07	0.0915223	1.47623	-	-	36.1	45	-
686	Cold shock domain-containing protein E1	CSDE1	1.01417e+07	1.03048e+07	1.05903e+07	1.04132e+07	1.05921e+07	1.00592e+07	0.00118734	0.0111558	-	-	45.7	41	-
687	WW domain-binding protein 4	WBP4	818059	896229	785273	848531	797939	889110	0.0214471	0.128451	-	-	20.3	8	-
688	Src kinase-associated phosphoprotein 2	SKAP2	79499	84075.2	75576.9	76144.3	85937.5	82957.2	0.0346102	0.170629	-	-	8.9	3	-
689	Interferon-inducible double-stranded RNA-dependent protein kinase activator A	PRKRA	666986	805116	688968	698426	731585	815290	0.0570513	0.281219	-	-	31.9	8	-
691	Ribosomal protein S6 kinase alpha-5	RPS6KA5	320112	347355	324719	319675	314480	369490	0.0136436	0.0668709	-	-	10	7	-
692	Mediator of RNA polymerase II transcription subunit 6	MED6	435901	415239	463604	413094	435687	365405	-0.117191	0.792883	-	-	17.1	5	-
693	E3 ubiquitin-protein ligase MYCBP2	MYCBP2	1.17749e+06	1.21616e+06	1.26573e+06	1.34514e+06	1.36176e+06	1.38111e+06	0.160349	2.31717	-	-	8.3	36	-
695	Nucleoplasmin-3	NPM3	141831	140004	139868	141715	153489	124395	-0.0125506	0.0535234	-	-	23.6	3	-
696	Acyl-protein thioesterase 1	LYPLA1	7.1683e+06	6.94181e+06	5.92973e+06	6.96474e+06	6.06547e+06	5.64391e+06	-0.102508	0.514724	-	-	34.1	7	-
697	GTPase Era, mitochondrial	ERAL1	119720	127786	134960	127128	137445	126885	0.0342462	0.192041	-	-	13	5	-
698	Protein CREG1	CREG1	239088	259525	188394	243749	217917	255478	0.0717362	0.24448	-	-	20.5	4	-
699	U5 small nuclear ribonucleoprotein 200 kDa helicase	SNRNP200	1.65429e+07	1.75064e+07	1.78341e+07	1.83063e+07	1.88797e+07	1.8207e+07	0.0949776	1.34122	-	-	36.6	79	-
700	Mitochondrial tRNA-specific 2-thiouridylase 1	TRMU	218691	228466	247337	253515	257077	207650	0.0436954	0.185042	-	-	18.5	7	-
701	TIP41-like protein	TIPRL	2.11651e+06	2.33381e+06	1.923e+06	2.15113e+06	2.12354e+06	2.30761e+06	0.0500785	0.297106	-	-	33.5	9	-
702	Oral-facial-digital syndrome 1 protein	OFD1	634928	619381	695041	629671	681218	609883	-0.0210908	0.12775	-	-	10.1	10	-
703	TOM1-like protein 1	TOM1L1	292193	301293	262699	284980	261360	269956	-0.0672915	0.456125	-	-	19.4	5	-
704	Surfeit locus protein 6	SURF6	1.86139e+06	1.91179e+06	1.88221e+06	1.94634e+06	1.93238e+06	1.98204e+06	0.0514686	0.764419	-	-	35.2	14	-
707	Small subunit processome component 20 homolog	UTP20	318319	349317	336065	341510	355203	349425	0.0606016	0.547404	-	-	7.6	20	-
708	Nuclear pore complex protein Nup155	NUP155	2.11795e+06	2.08266e+06	2.24508e+06	2.22841e+06	2.34721e+06	2.37357e+06	0.10872	1.38178	-	-	19.6	23	-
709	Protein XRP2	RP2	200628	196661	198501	191268	183754	149790	-0.19102	1.11933	-	-	14.9	6	-
710	WD repeat and HMG-box DNA-binding protein 1	WDHD1	5.90548e+06	5.87887e+06	6.07733e+06	5.88371e+06	5.96576e+06	5.89468e+06	-0.00939537	0.108949	-	-	38.7	43	-
711	Cartilage-associated protein	CRTAP	444240	465159	465498	455496	502268	523262	0.105198	0.910432	-	-	18.7	9	-
714	Paralemmin-1	PALM	287584	290226	280228	247827	260284	274195	-0.134379	1.36851	-	-	20.4	7	-
716	GRB2-related adapter protein 2	GRAP2	860394	806041	851327	778410	799604	810536	-0.0756236	0.910368	-	-	21.8	7	-
717	Ribonuclease H2 subunit A	RNASEH2A	395347	381358	409250	402381	442826	596815	0.261779	1.07831	-	-	34.4	12	-
718	Cell division cycle protein 123 homolog	CDC123	460835	466696	492215	477371	480977	488472	0.0277774	0.251448	-	-	19.6	5	-
719	Calpain-15	CAPN15	357392	338278	363811	366428	384347	363676	0.0732282	0.71478	-	-	6.4	6	-
720	Ribonuclease P protein subunit p20	POP7	252939	241712	244833	216284	238007	196074	-0.189514	1.41373	-	-	28.6	4	-
721	Ribonuclease P protein subunit p40	RPP40	915232	984152	859159	881859	862718	856264	-0.0828166	0.7646	-	-	19.4	6	-
722	Eukaryotic translation initiation factor 3 subunit G	EIF3G	1.25898e+07	1.22502e+07	1.28385e+07	1.20591e+07	1.2259e+07	1.0275e+07	-0.12748	1.01842	-	-	55.6	23	-
723	Eukaryotic translation initiation factor 3 subunit J	EIF3J	9.84763e+06	1.01491e+07	9.76161e+06	9.97124e+06	9.49751e+06	1.1074e+07	0.0347499	0.251751	-	-	14	3	-
724	26S proteasome non-ATPase regulatory subunit 10	PSMD10	3.4081e+06	3.49138e+06	3.34745e+06	3.44661e+06	3.48258e+06	2.55077e+06	-0.12652	0.537895	-	-	56.2	12	-
725	AP-1 complex subunit gamma-like 2	AP1G2	1.1277e+06	1.19521e+06	1.18305e+06	1.17704e+06	1.18907e+06	1.0613e+06	-0.0341104	0.260917	-	-	11.6	7	-
726	CAAX prenyl protease 1 homolog	ZMPSTE24	1.35729e+06	1.34145e+06	1.37145e+06	1.32377e+06	1.3323e+06	1.20814e+06	-0.0762916	0.827549	-	-	24.4	10	-
727	Protein phosphatase 1 regulatory subunit 37	PPP1R37	49916.3	51953.2	44774.1	45761.3	47646.8	49278.4	-0.0373083	0.162948	-	-	5.4	3	+
728	Trafficking protein particle complex subunit 6A	TRAPPC6A	381520	382688	385984	401415	403326	437475	0.109925	1.19732	-	-	18.5	4	-
729	Isocitrate dehydrogenase [NADP] cytoplasmic	IDH1	1.4804e+07	1.50949e+07	1.42572e+07	1.53344e+07	1.51201e+07	1.50644e+07	0.0442149	0.612988	-	-	46.6	22	-
730	Glutamyl-tRNA(Gln) amidotransferase subunit B, mitochondrial	GATB	577695	591010	589184	624539	613708	630226	0.0880008	1.23017	-	-	15.1	9	-
731	Protein SCO1 homolog, mitochondrial	SCO1	1.12063e+06	1.08605e+06	1.1489e+06	1.15138e+06	1.09358e+06	1.00963e+06	-0.045806	0.363807	-	-	14.6	6	-
732	Attractin	ATRN	186524	181216	178541	151022	157138	142762	-0.27764	2.71788	-	-	2.9	4	-
733	Signal transducing adapter molecule 2	STAM2	2.96128e+06	3.01624e+06	2.78179e+06	2.90942e+06	2.75592e+06	2.82201e+06	-0.0449993	0.479707	-	-	27.8	14	-
735	Short-chain dehydrogenase/reductase 3	DHRS3	518188	535882	530114	539208	563161	496323	0.0113248	0.0733332	-	-	16.6	5	-
737	PRA1 family protein 3	ARL6IP5	317404	321277	306507	304201	315953	319214	-0.00893407	0.0661663	-	-	12.2	3	-
739	E3 SUMO-protein ligase PIAS2	PIAS2	135850	143372	146971	149803	153693	134078	0.0362929	0.199408	-	-	4.8	3	-
740	Pre-mRNA-splicing factor SPF27	BCAS2	2.69401e+06	2.34995e+06	2.48511e+06	2.91507e+06	2.66652e+06	2.14298e+06	0.0274704	0.0934529	-	-	50.7	12	-
741	Dynactin subunit 3	DCTN3	2.96044e+06	2.80659e+06	2.66213e+06	2.52432e+06	2.56307e+06	2.36627e+06	-0.176945	2.02806	-	-	40.9	10	-
742	DnaJ homolog subfamily C member 8	DNAJC8	1.33311e+07	1.28701e+07	1.28531e+07	1.22796e+07	1.24154e+07	1.2067e+07	-0.0871583	1.49182	-	-	51.4	17	-
744	Cell cycle checkpoint protein RAD17	RAD17	338066	332712	368911	356711	384947	383309	0.114359	1.02974	-	-	18.4	9	-
745	ATP synthase subunit d, mitochondrial	ATP5H	774111	651129	770721	845497	761498	605067	0.00134674	0.00365228	-	-	26.7	5	-
746	Flotillin-1	FLOT1	1.17048e+06	1.13351e+06	1.19143e+06	1.19245e+06	1.28301e+06	1.09917e+06	0.0297617	0.199351	-	-	36.8	15	-
748	Multiple PDZ domain protein	MPDZ	13891.8	23808.9	17713.9	17060.4	16116	15347.4	-0.157826	0.355535	-	-	3.1	4	+
750	Carboxypeptidase D	CPD	3.37356e+06	3.41571e+06	3.3795e+06	3.33363e+06	3.24474e+06	3.12505e+06	-0.0680648	0.990837	-	-	22	31	-
751	Glutaredoxin-3	GLRX3	2.42205e+06	2.506e+06	2.18607e+06	2.39046e+06	2.21407e+06	2.36483e+06	-0.0280756	0.189969	-	-	38.2	15	-
752	Ribosomal L1 domain-containing protein 1	RSL1D1	9.78373e+06	9.91983e+06	9.91186e+06	9.9888e+06	9.9699e+06	1.02247e+07	0.0273385	0.388789	-	-	38	28	-
753	ATP-dependent Clp protease ATP-binding subunit clpX-like, mitochondrial	CLPX	1.60712e+06	1.63148e+06	1.72294e+06	1.66213e+06	1.85805e+06	1.70061e+06	0.0724509	0.678392	-	-	25.6	16	-
754	Nebulette	NEBL	420161	432089	419932	427680	418340	455328	0.0318967	0.268614	-	-	30	7	-
755	E3 ubiquitin-protein ligase RNF8	RNF8	31016	27582.9	27276.1	27952.6	20603.1	29743	-0.148674	0.442382	-	-	8	3	+
756	Gamma-synuclein	SNCG	5.65361e+06	5.52695e+06	5.27073e+06	4.89937e+06	4.99707e+06	5.46353e+06	-0.100048	1.06566	-	-	80.3	11	-
757	Probable cytosolic iron-sulfur protein assembly protein CIAO1	CIAO1	2.98571e+06	2.69281e+06	3.34991e+06	3.26114e+06	3.21324e+06	2.97018e+06	0.0695493	0.394943	-	-	23	7	-
758	DNA fragmentation factor subunit beta	DFFB	439535	428947	433682	461399	422419	394186	-0.0299502	0.188768	-	-	10.7	3	-
760	Signal recognition particle subunit SRP72	SRP72	4.05612e+06	4.12918e+06	4.22618e+06	4.3131e+06	4.64241e+06	4.26897e+06	0.0907273	1.16701	-	-	35.6	25	-
762	Decapping and exoribonuclease protein	DXO	457273	470319	464496	477546	460956	440892	-0.0138905	0.108952	-	-	21	8	-
763	ATP-dependent DNA helicase Q4	RECQL4	733076	707484	711915	682630	692640	684886	-0.0630974	0.832758	-	-	20.2	19	-
764	ATP-dependent DNA helicase Q5	RECQL5	1.49604e+06	1.46043e+06	1.5217e+06	1.49569e+06	1.58316e+06	1.76925e+06	0.111176	0.945006	-	-	20	17	-
765	Unconventional prefoldin RPB5 interactor 1	URI1	1.31698e+06	1.37693e+06	1.37437e+06	1.36865e+06	1.32946e+06	1.64618e+06	0.0884241	0.530261	-	-	29.9	13	-
766	Galactosylgalactosylxylosylprotein 3-beta-glucuronosyltransferase 3	B3GAT3	132384	140495	149848	153100	137989	142340	0.036542	0.202283	-	-	8.3	3	-
768	Metastasis-associated protein MTA2	MTA2	2.15851e+07	2.2121e+07	2.14109e+07	2.15826e+07	2.15425e+07	2.15265e+07	-0.0102116	0.120888	-	-	35.9	28	-
769	Ubiquitin carboxyl-terminal hydrolase 1	USP1	559825	574254	590195	539325	533610	550253	-0.0869411	1.10425	-	-	13.9	11	-
770	Retinal dehydrogenase 2	ALDH1A2	2.16031e+07	2.14304e+07	2.1074e+07	2.09894e+07	2.03992e+07	2.14143e+07	-0.0298718	0.386204	-	-	48.8	23	-
771	Serine/threonine-protein kinase 10	STK10	385166	388057	392431	387405	414181	330800	-0.048042	0.243515	-	-	17.4	17	-
773	E3 ubiquitin-protein ligase listerin	LTN1	2.80039e+06	3.00133e+06	2.92402e+06	3.12377e+06	3.17403e+06	2.93633e+06	0.081478	0.964588	-	-	17.9	32	-
774	Mitochondrial import receptor subunit TOM70	TOMM70A	632883	665886	643702	626217	652766	587945	-0.0582316	0.531884	-	-	15.6	10	-
775	Importin-13	IPO13	342350	371130	323727	336085	351396	344043	-0.00588664	0.0336316	-	-	11.9	8	-
776	Phospholipase DDHD2	DDHD2	923692	1.04454e+06	928992	947024	942828	920710	-0.0415754	0.323121	-	-	19.4	13	-
777	Unconventional myosin-Id	MYO1D	684387	679047	756552	765912	780670	722794	0.0992373	0.915699	-	-	18.1	19	-
778	TOX high mobility group box family member 4	TOX4	399017	349091	404360	334973	355373	329401	-0.174157	1.43789	-	-	10.9	6	-
779	Protein-methionine sulfoxide oxidase MICAL2	MICAL2	150844	175045	168770	157998	158260	148185	-0.0887479	0.584564	-	-	8.6	7	-
780	Uncharacterized protein KIAA0754	KIAA0754	30942.6	26756.4	27752.3	26023.8	29450.3	27463.8	-0.0421465	0.155807	-	-	1.1	3	+
781	Protein transport protein Sec24D	SEC24D	2.40724e+06	2.39854e+06	2.60741e+06	2.51837e+06	2.42109e+06	2.49078e+06	0.00419671	0.0330987	-	-	11.4	13	-
782	STAGA complex 65 subunit gamma	SUPT7L	803691	756696	802210	669185	764229	786190	-0.0930151	0.696022	-	-	16.2	6	-
783	F-BAR and double SH3 domains protein 2	FCHSD2	227896	212624	258000	245769	216252	218619	-0.0352076	0.157899	-	-	10.7	7	-
784	E3 UFM1-protein ligase 1	UFL1	2.26043e+06	2.30447e+06	2.39624e+06	2.39632e+06	2.43956e+06	2.30659e+06	0.0371309	0.416011	-	-	32.4	25	-
785	PHD finger protein 14	PHF14	115859	127550	118806	124055	105039	141445	0.02337	0.0775018	-	-	4.5	5	-
786	CSC1-like protein 1	TMEM63A	179268	179385	187010	197825	187573	176246	0.0403235	0.270525	-	-	6.8	5	-
[truncated: 5,226 more rows]
