# Supplementary material for: Proteome-Wide Monitoring of Drug Action in Living Cells Using a Novel Label-Free Solvent-Based Shift Assay
Source: Mol Cell Proteomics. 2025 Nov 5;24(12):101444. doi: 10.1016/j.mcpro.2025.101444 (PMC12802111; doi:10.1016/j.mcpro.2025.101444)
Supplement: Supplementary Dataset S21 [file mmc22.xlsx]

## Sheet: Info
Supplementary Table 18: Proteome Profiling/Full Proteome of K562 cells treated with MZ1
Columns A-C: ID, Uniprot-IDs within the protein group and gene name of proteins identified by DIA-NN
Columns D-I: Normalized protein quantification results per treatment and replicate
Columns J-K: Fold-change and p-values generated by limma
Columns L, M, P: Flags for proteins, which pass the fold-change and significance cut-offs, are known targets of the used compound or are amongst the lowest 5 percent identified proteins
Columns N-O: Number of unique peptides and respective peptide sequences for each identified protein

## Sheet: Sheet1
id	gene	Protein.Group	DMSO_1	DMSO_2	DMSO_3	MZ1_1	MZ1_2	MZ1_3	log2_foldchange	-log10_pvalue	significant	known target	lowest_5_percent	number of unique peptides	unique peptide sequences
1	SMIM26	A0A096LP01	1.49371e+06	1.57119e+06	1.63874e+06	1.59822e+06	1.51431e+06	1.49368e+06	-0.0297842	0.245466	-	-	-	3	DGSASEVPSELSERPK, GFYVETVVTYK, NEFTAWYR
6	RBM47	A0AV96	5.6695e+06	5.96785e+06	6.31887e+06	6.07365e+06	5.74007e+06	5.81838e+06	-0.0252828	0.22009	-	-	-	16	DVYEDELVPVFEAVGR, DYAFVHFTSR, ELNNYEIRPGR, GSYLGGYSAGR, IRDYAFVHFTSR, KREEILEEIAK, LFIGGIPK, LLGVCCSVDNCR, LMMDFDGK, NLMIETTEDTIK, NLMIETTEDTIKK, PITPVYTVAPNVQR, REEILEEIAK, SFGQFNPGCVER, TGYSMVQENGQR, YGGPPPGWEGPHPQR
7	IFT56	A0AVF1	815865	886066	882294	848975	800484	807971	-0.0720353	0.646193	-	-	-	13	ALEEYENATK, DFTGAITLLEFK, DLEPTTPQEYILK, EVLHLLR, GACVGIFQMIIAGR, GVVNAALGQEMGSR, HNLVVFR, LAWELYLK, LNLVIYYLR, QFDDVLIYLNSFK, SHYQEAIDIYK, SHYQEAIDIYKR, STGNTQVEYMIR
8	UBA6	A0AVT1	6.07914e+06	5.81933e+06	5.81648e+06	6.20873e+06	6.12049e+06	6.14732e+06	0.0610116	1.15402	-	-	-	41	ACIGDTLCQK, AILSNEATK, ALQLLHCFPLDIR, CLANLRPLLDSGTMGTK, DDDHNGHIDFITAASNLR, DGSLFWQSPK, DKFESSFSHKPSLFNK, EDFTLLDFINAVK, EIFISNITQANPGIVTCLENHPHK, FDLNEPLHLSFLQNAAK, FISADVHGIWSR, FWQTYSSAEEVLQK, GDRYDALR, GHTEVIVPHLTESYNSHR, GMITVTDPDLIEK, IQEFKPSNK, IQSGHSLEGCFQVIK, KINDFCR, KPDHVPISSEDER, KPNVGCQQDSEELLK, LETGQFLTFR, LKDGSLFWQSPK, MLYVPVMPGHAK, MYSIEPADR, NAIFQLEK, NFALLGVGTSK, NLVLAGIK, NWSQ…
9	ESYT2	A0FGR8-2	6.96437e+06	7.16145e+06	7.39914e+06	7.28864e+06	7.18322e+06	7.16586e+06	0.0079389	0.0970702	-	-	-	28	ACDLPAWVHFPDTER, ADKDQANDGLSSALLILYLDSAR, ALALLEDEER, AQPPEAGPQGLHDLGR, ETIEPAVR, FQLSNSGPNSTIK, GAEPPGISASTQPASAGR, GANTHLSTFSFTK, GEGPEAGAGGAGGR, GKSDPYGIIR, IHFIEAQDLQGK, ISSNPNPVVQMSVGHK, ITVPLVSEVQIAQLR, KISSNPNPVVQMSVGHK, LEWLTLMPNASNLDK, LLDEWFTLDEVPK, MYLLPDK, MYLLPDKR, NLIAFSEDGSDPYVR, RQDLEVEVR, SIQIHGTMR, SSSSLLASPGHISVK, TNEPVWEENFTFFIHNPK, VDVGQQPLR, VGNQIFQSR, VLVALASEELAK, VPLSQLLT…
10	MED19	A0JLT2	1.85897e+06	1.95481e+06	1.86873e+06	1.84058e+06	1.62574e+06	1.51492e+06	-0.194364	1.44781	-	-	-	4	ELPGSTELTGSTNLITHYNLEQAYNK, LHTGPLPEQCR, LSNFLPDLPGMIDLPGSHDNSSLR, TQDPVPPETPSDSDHKK
11	BLTP3B	A0JNW5	453615	481964	442447	469738	478223	439858	0.0102263	0.0561689	-	-	-	14	DALLHHIK, DSHMLNTGNDLK, GISFMDYLSDK, HSDLEALFQDFK, ISEDESSGLVYK, SAELALLLHPVDQANTLK, SDDGSFHIR, SGSGEIGSETSDK, SMSVDLSHIPLKDPLLFK, SSPEISLR, SVTVNHMSDNR, TPSVLSQQSK, TTQTSNAPDVNDAIVK, VIMEMSTCEEPR
12	SHTN1	A0MZ66	6.68627e+06	6.52134e+06	6.42268e+06	6.69195e+06	6.44583e+06	6.46653e+06	-0.00192048	0.0225893	-	-	-	47	AESFAQEMFIEQNK, ATQPETTEEVTDLK, ATQPETTEEVTDLKR, DPTQHKEDEGEIQPENK, DPTQHKEDEGEIQPENKEDSIENVR, DQIVSVQEEK, DQIVSVQEEKK, DQVAEKDPTQHKEDEGEIQPENK, EDEGEIQPENK, EDEGEIQPENKEDSIENVR, EKATQPETTEEVTDLKR, ELEEQLENETLHK, ELRDQIVSVQEEK, EQAIGEYEDLR, EQAIGEYEDLRAENQK, ESAEALATK, GCESAVDELK, GILGTLNK, GVHLRPVNQTAR, GVHLRPVNQTARPK, HSVDELQK, ILAIELENLK, ISHMVIEEVNFMQNHLEIEK, ISMLYMAK, KAESFAQEMFIEQNK, KGVHLR…
13	TMEM223	A0PJW6	746455	835014	870506	881997	944392	784342	0.0893108	0.449805	-	-	-	5	AGGQQVTLTTHAPFGLGAHFTVPLK, DVLLFEHDR, FYFLLDK, GEVPAMLPLK, LFDNTVGAYR
16	ILVBL	A1L0T0	5.6188e+06	5.84634e+06	6.10492e+06	5.74192e+06	5.63589e+06	5.24307e+06	-0.0803931	0.866233	-	-	-	15	AAVETLGVPCFLGGMAR, DGHPVVVNILIGR, DIVPTLR, EMVPAKPPK, FIFTLVGGHISPLLVACEK, GALQAVDQLSLFR, HEVTAVFAADAMAR, HGGENVAAVLR, HKIPVMALVGNDAGWTQISR, IPVMALVGNDAGWTQISR, KADVIVLAGTVCDFR, LGLFYQLLHK, NREEMLLNSDIFWKPQEAVQGDVGSFVLK, RPLMVLGSQALLTPTSADK, VRDIVPTLR
17	PLEKHG3	A1L390	696298	624793	646079	719392	713323	742708	0.146445	1.38674	-	-	-	10	AWSSQDEVSTNVR, EAILEMDSYYPNR, EEGSRDPADPSQQGR, FFFNPSAVSQR, IWEGMESSGGSPGK, LQEIQSLLINWK, SAMEEPSSSEAPAK, SYYENAEHHDAGFSVR, TFFLFDK, YHLLLQEIAK
18	SH3PXD2B	A1X283	1.60476e+06	1.56793e+06	1.51627e+06	1.64325e+06	1.56566e+06	1.62583e+06	0.0442535	0.512708	-	-	-	19	AAAASVPNADGLK, AKPFLSNSLGGQDDTR, DQDEMNLER, EGWAPATFIDK, EKELLSSQR, FEGRPVPDGDAK, FFDLQMQMLDKFPMEGGQK, GAVVEVIQK, GPTPKPPGVILPMMPAK, HYVYIIR, LGEAAALENNTGSEATGPSR, NDMGLECGHK, PNFLAPLPHEVTQLR, SEGELLER, SKTDLPEEKPDATPQNPFLK, SVPVPLQEAPQQR, TEPPQGEDQVDICNLR, TSSSSRPLPEVR, VTWSSGSTEAIYR
20	NBAS	A2RRP1	1.727e+06	1.94908e+06	1.96677e+06	1.99907e+06	1.93523e+06	1.61482e+06	-0.0278964	0.11034	-	-	-	47	AEEIEHYAR, AQDLHLFETLK, AVQEDEVGVPGSNSADLLR, CGGAYQIGTTANEDLEK, DDFTSIIGK, DPKPQWR, EAGHEAEAGSLLLAVR, ECISQSPTCYK, EYLVTLAK, GTDLEALLAIGK, HGASFIITK, HGLEKPISFVK, IHVLQILGQSFHLTEEDSK, IISALSGGSADLGGPR, ILPLQVR, IVDHLLASLQQGR, IVDHLLASLQQGRWDAEELGR, KQPPVSESHWR, LATVMLTR, LATYEEILGVPHASEQR, LFWTGDPHLIK, LHDMVDQLEQILSVSELLEK, LHPGDLITVVDAVTFSPK, LLDFTQAQILQGLR, LLGLAELLR, LSIWAIPSLK, MSLSPDGMLLAAIH…
21	TARS3	A2RTX5	761503	843797	853639	917329	785972	694299	-0.0439662	0.156863	-	-	-	5	EILLEMFK, GAFIYNTLTDFIR, NELSGTLSGLTR, VADGQTVQGEVWK, VNTATTTVYR
22	HYKK	A2RU49	392312	382843	372273	399501	365591	401864	0.0233409	0.133355	-	-	-	4	EIVEHVIHLFK, GDNTASLVSVDSGSEIK, HLQQMFDMGQK, YLYALGQNR
23	FAM234B	A2RU67	69416.7	64544.8	74286	67817.5	83491.7	82821	0.164871	0.532675	-	-	+	2	ETPATSAVTSDQK, QSLVLLR
24	CCDC66	A2RUB6	395879	362872	391289	273174	296292	380157	-0.289773	1.19507	-	-	-	2	MNLGDGLK, QLFDSDCVR
25	TYW5	A2RUC4	756645	786684	725452	743829	739702	702096	-0.0535659	0.45524	-	-	-	10	EEQFFSSVFR, EQFMQHLYPQR, FPEFFKEEQFFSSVFR, IHVAAVAQMDFISK, MVLHIQDK, SEVLNIDNPDLAK, TDTYGNKDPTAASR, TLAELPEEYRDFYAR, TLPFDQLVQR, VVLFSPR
27	VWA8	A3KMH1	4.44608e+06	4.42426e+06	4.45008e+06	4.48397e+06	4.46917e+06	4.24989e+06	-0.0131971	0.166828	-	-	-	46	DAVPEEVKR, DFLLGEHLLLVGNQGVGK, DGLIVYEDSPLVK, DIYYLPFKDQLK, DLLGQDVFLIGPPGPLR, DSGEDVSSPK, DTTVQTLTLQPSVK, EILINTLHK, EKVPNVPQEALDK, ELSLYDGSR, ENVVVIHPDFR, ETQDPTAQSLAASLSTR, EVEYIALSR, EYIQLHR, FAQILTR, FIQTLSHK, FPTEGLSSVVR, GNSLTVLDVLEGR, GPALINIQEYPIER, HAIQWLYPYSILLGHEGK, IADKEVTIK, IGAVSAPIYNAHEK, IIDGLTGEK, ISSDQLSSEHLSSAVEQK, IVANSANVNGR, LKEELQLSDEQLQK, LKEIQMSEYDAATYER, LLSQPCASDR, LSQ…
28	SBNO1	A3KN83;A3KN83-2;A3KN83-3	3.05805e+06	3.0258e+06	3.04827e+06	2.86476e+06	3.01006e+06	2.85078e+06	-0.06612	1.06967	-	-	-	28	ASLGLVCEIGLR, EFSDFIQAVER, FIQTTASTRPSVSAPTVR, FQQAADLIDAEQR, GMSWEEATK, GVIFATYSSLIGESQSGGK, GVLQSLIEK, IEEVLLSQSYVK, KGVIFATYSSLIGESQSGGK, LFLVYRPNTGK, MWINDMK, NALEIVMK, NAMTSAPSKDQVQLK, NIAIISEAASSGISLQADRR, NILVHSLNK, NLCPVGSSKPTK, NMAYMNR, QGLIGVGLINVEDR, QLSFTGVTFK, QLWQQHHPQSITNLSNA, SELDVPVEILNITEK, SGILTLDKDYNNIGK, SIDPDSIQSALLASGLGSK, SMWGQFWSAHQR, TIAGIIYENYLLSR, VEGVLASVSGTNVK, VVSND…
29	GTPBP10	A4D1E9	2.40502e+06	2.26769e+06	2.12472e+06	2.03847e+06	2.08867e+06	2.22945e+06	-0.0959256	0.838044	-	-	-	14	FVAGVGANSK, GGDVWVVAQNR, GGSGGMGYPR, IIHLDLK, ILVAQGGLGGK, IMYSDFK, LIADVGLVGFPNAGK, LLTNFLPLK, PAIADYAFTTLKPELGK, QISVADLPGLIEGAHMNK, SLDEQANQENDALHK, SLDEQANQENDALHKK, TAFETIILLTK, TVEFQHIIPISAVTGEGIEELK
30	WDR91	A4D1P6	842341	878323	897256	849586	853755	892609	-0.0120212	0.0924462	-	-	-	13	FYLVYTIQTNR, GFTHTLR, KPEASGPEAEPCPELHTEPVEPLTR, LGDSELAMVCSQR, LLLLGSGVGTVR, LLLWDTK, LPPYVSNMDR, LSPAQGPPQPQSSAK, LTTLLAHK, SLLSGLATGESGWSQHR, SPLLSLEWATK, TNQVQEENEVLR, VASLDVDGVIK
31	VPS37C	A5D8V6	1.01406e+06	596943	453127	484172	535968	655140	-0.230038	0.341227	-	-	-	2	IEEESEAMAEK, NLEFQGPLEISR
33	TRAPPC13	A5PLN9;A5PLN9-2;A5PLN9-4;A5PLN9-5	938468	894874	834563	873480	953215	1.01619e+06	0.0905527	0.582937	-	-	-	3	DLPGDLFNQLMR, FQVLKPLDVK, LQTSQLQR
34	CNOT1	A5YKK6	5.65646e+06	5.66245e+06	5.68328e+06	5.75847e+06	5.645e+06	5.57163e+06	-0.00242988	0.0336333	-	-	-	85	AAANFSDR, AFSAFVGQMHQQGILK, AHGGPNFMMHSGISQASEYDDPPGLR, AQAEQQHNPAANPTMIR, ASQQEIQHIVNR, AVEGLLDATSGADADLLLR, AVQELVHPVVDR, AYGSPWCNK, CPVVLAPLLYPEK, CYHNLDAFVR, DAIAALGLLQK, DEYKYNVEAVELLIR, DFALDSEESR, DKSDGAQAHTWNVEVLIDVLK, DLDSYLK, EEFMPWVSQYLVMK, EHGEPFIQACMTFLK, EIDDEANSYFQR, EKAEYLLR, ELNPSLNFK, EPLLMSISTNLK, ETVKEEFMPWVSQYLVMK, EVTYELDHPGFQIR, EWVNLYHSAAAGR, GAFGVGQEQIDAFLK, GFAAQFIK, GLG…
35	BDP1	A6H8Y1;A6H8Y1-2;A6H8Y1-6;A6H8Y1-7	174446	201208	322491	297059	151675	149573	-0.249381	0.311083	-	-	-	4	EKTPEVIDATEEIDK, EMVPAEINTK, ENELEETSTSR, TTISSTSEYER
37	C2orf72	A6NCS6	434565	450011	480264	472875	497861	526909	0.133799	1.01038	-	-	-	3	AAGAAGAAAAAAR, GQVLLVGELWER, PGGAAAEGAGPGAAR
38	FAM83G	A6ND36	503906	526725	491691	528638	499915	481643	-0.0120102	0.0701247	-	-	-	10	DAFYEVLK, ENIRDFLSELELKR, FMFVDGDR, GTFVGPQGGSPWAQSR, ILETIEVYDPGSEDPR, LALEALVAR, LLPDPGSPR, SAADSVQSSTR, TGGSQWASSDSK, TVPVADVLAR
39	PGP	A6NDG6	1.39943e+07	1.29546e+07	1.39772e+07	1.38388e+07	1.33389e+07	1.3938e+07	0.00733192	0.067551	-	-	-	12	AVEMAAQR, AVVVGFDPHFSYMK, FIAGTGCLVR, FIFDCVSQEYGINPER, GETAVPGAPEALR, LDTDILLGATCGLK, LGFITNNSSK, NNQESDCVSK, QADIIGKPSR, TILTLTGVSTLGDVK, TVMVGDRLDTDILLGATCGLK, YLQQPGCLLVGTNMDNR
40	RIMOC1	A6NDU8	1.22022e+06	1.28801e+06	1.30296e+06	1.29191e+06	1.2299e+06	1.113e+06	-0.0705227	0.504559	-	-	-	5	ELISFLSEPEILVK, EQEWNTTNAK, HCNLLGDELLECLSWR, RVEELGDLAQAHIQQLSEAAGEDDHFLIR, VKELISFLSEPEILVK
41	RCCD1	A6NED2	938962	1.01635e+06	995012	1.00324e+06	968082	945857	-0.0159203	0.119841	-	-	-	11	AGPGPEALLQVWAAESALR, APFYRPLAPELR, DAWASEGLLAVLR, EATELNEDGSQVK, HGQLGHGTLEAELEPR, LELSGSASGAAGR, NLAEDGETVAR, QLELGAEHALLLDAAGQVFSWGGGR, TGELYTWGWGK, VSASWSYTAFVTR, YGQLGHEDTTSLDRPR
42	ZNF316	A6NFI3	89590.2	86116.3	93932.5	73874.8	64216.1	44907.1	-0.588764	1.58769	+	-	+	2	GATAAPGSGSAPAPAPKPEAAAK, SWLHPDSFPILGLPDFR
43	SDHAF1	A6NFY7	291544	254740	269990	329212	315798	287750	0.192398	1.17265	-	-	-	2	NPHDSTGAPETRPDGR, QVLSLYR
45	SMCHD1	A6NHR9	4.22774e+06	4.46169e+06	4.70102e+06	4.55456e+06	4.13866e+06	3.97096e+06	-0.0814954	0.627741	-	-	-	60	AHVEGDGVVEGIIR, ANLGVFSVFAPR, DKNTLFTR, DLCFTWR, DLNSQLEYLR, DSTEYFIVFEPR, EFALWLK, EIISHISQHGGK, EINITSALAEK, EKDQLSQSIVMYK, EKESELGDRPLQVGER, FIPGPPGNK, FLHHLIIEEK, FQVSTNK, FSFGLLDLPFR, FVITTTSR, GMVFGAPVPK, GSNEEDTDTPLFIGK, GVITRPDLPSK, IAHLAQIEDDR, IDFLPHYDTLVK, ISGALFTNDK, ITHCPTLLTR, IYDETQGR, KPSDSVHITNDDER, KYVEDEMAR, LGNYTLK, LKDEDDEDDCFILEK, LLFDETQGKPAVAVIDNGR, LLLIDWPELK, LMILPDPEKPV…
46	CASTOR2	A6NHX0	1.58851e+06	1.56852e+06	1.61063e+06	1.7707e+06	1.72854e+06	1.53098e+06	0.0745418	0.58624	-	-	-	9	DLPFVTHTLSSEFTILR, DPMATGDDCGHIR, ERDLPFVTHTLSSEFTILR, ESIPLFTYGLIK, FDHALVPEENINGVISALK, FPSNLLFTSASGELWK, LQVASVAK, LVQRPVIHPLSSPSNR, PVIHPLSSPSNR
47	ARHGAP42	A6NI28	396179	305055	329221	294410	387317	358068	0.0124337	0.0307034	-	-	-	2	DGSLLIGALR, GITILGLYR
48	UNC119B	A6NIH7	4.13747e+06	3.73771e+06	3.73921e+06	3.70925e+06	3.66533e+06	3.58526e+06	-0.0821619	0.899906	-	-	-	9	AAAAASAAGPGGLVAGK, AAAAASAAGPGGLVAGKEEK, ADYAYNGGQ, LMIENPYETR, NFDFDFGFCIPSSR, NTCEHIYEFPQLSEDVIR, SDSFYFVDNK, TVGATVEFTVGDKPVSNFR, VTENYLCKPEDNIYSIDFTR
50	METTL15	A6NJ78	1.06882e+06	1.01148e+06	1.06288e+06	1.12381e+06	1.06921e+06	1.02427e+06	0.0330256	0.267311	-	-	-	11	DGPLDMR, EQTDQTQAQELHR, FLLGISMTER, IASAIVQAR, IFVNNELNELYTGLK, KIASAIVQAR, LVALSFHSLEDR, QQVMKTSQLGSDHENTEEVSMR, RAPLMWELIHK, TSQLGSDHENTEEVSMR, VLSPQDQDVQDNPR
51	CCDC85C	A6NKD9	476549	426803	407521	436638	420582	463457	0.0127306	0.0563283	-	-	-	6	AALAATGAASGGGGGGGGAGSR, ELVLLLDEER, HAAGAVWHEVAR, LLAQQAGSGEFR, LQDDNQELR, VGLMLEHGGLMR
52	SAC3D1	A6NKF1	450970	507232	519767	500006	524448	512033	0.0584797	0.35738	-	-	-	3	ALAVDAAFR, LEVVPGCR, YLAGEVAESADIAR
54	ABTB3	A6QL63	1.26401e+06	1.24788e+06	1.31574e+06	1.05146e+06	1.16705e+06	1.06274e+06	-0.223438	2.2792	-	-	-	8	AGPAVPGGLPK, AMHHLQPLNAK, NMMVLIENEAFK, RPLIQCLLK, SFSMDSDDVR, SIGVPWTLHTWLESLR, TLEDLTLDSGYGGAADSVR, VGSIAELSDLVSR
55	RTL8C	A6ZKI3	1.09711e+06	1.10977e+06	1.05974e+06	1.21111e+06	1.10335e+06	1.13966e+06	0.0797134	0.810433	-	-	-	2	ALLALPIR, ALLALPIRPATR
56	ZSWIM8	A7E2V4;A7E2V4-3;A7E2V4-4;A7E2V4-5	504705	493370	339545	380714	481903	347882	-0.135221	0.299684	-	-	-	4	DGLVIPLVELSAK, GREPEGVWNLLSIVR, QSAGPNSPTGGGGGGGSGGTR, VGMLALEMLGR
59	POM121C	A8CG34	948684	870412	961963	930958	898157	881337	-0.036077	0.271562	-	-	-	2	PGPPQPAPAPEGQDLR, SSSMSSLTGAYTSGIPSSSR
60	CENPX	A8MT69;A8MT69-2;A8MT69-3	95729.6	157730	88594.7	125258	149549	184643	0.456821	0.914854	-	-	+	2	QAQAEDALR, VDVDQLEK
62	PHF20L1	A8MW92	194253	231916	184014	181602	184846		-0.143565	0.498251	-	-	+	2	GSEVTAPVASDSSYR, TTTYQYPR
64	NUDT19	A8MXV4	3.84992e+06	3.86312e+06	3.99429e+06	3.8908e+06	4.05525e+06	3.89993e+06	0.0169225	0.216002	-	-	-	11	EIWLPPPQFYEVR, FGLGPAPFSR, HLYDIHVTVQPK, LANFASLSDLHK, PETATPPSRPPPAEGFR, RFDTAFFLCCLR, SADWLGLFAPHHGPPR, SPHQGFMPGAHVFSGGVLDAADR, TAFPSLPDTDDHK, TAFPSLPDTDDHKTDNTGTLPEDVAFR, TDNTGTLPEDVAFR
65	MIF4GD	A9UHW6	776340	758079	746128	817609	720882	814283	0.042748	0.281371	-	-	-	5	LAQPDSLSKEEEVDCLVLQLHR, LQQEYQAR, MDELFVLIR, QAGQSVFR, TALKDPGAVDLEK
66	HACD1	B0YJ81	361837	443536	435854	521368	468014	465511	0.233144	1.27284	-	-	-	4	AAGWAGSPPTLLPLSPTSPR, LTEAAAAGSGSR, TGMFSIR, VLHGEVIVEKDD
67	MYO9A	B2RTY4;B2RTY4-2;B2RTY4-4	150870	158030	186236	162562	156609	170842	-0.00994132	0.0311237	-	-	+	7	DNALSASNETSSAEHLK, ELEQAIFSLELLK, FNIQDFFR, FSDVLVLR, TNSQLDTSIQR, YKDLYALFEQILEK, YSFQDFVSHFHVLLPR
70	MCRIP1	C9JLW8	1.31194e+06	1.29688e+06	1.39561e+06	1.24484e+06	1.08712e+06	1.30079e+06	-0.143925	1.00793	-	-	-	2	FIYEAWQGVER, TFKPIDLSDLK
72	AKR1B15	C9JRZ8	525957	409482	420000	417145	460292	413169	-0.0631018	0.230541	-	-	-	2	HIDCAYFYENQHEVGEAIQEK, MPIVGLGTWR
73	NACA	E9PAV3	7.63954e+07	7.79143e+07	7.85109e+07	7.16779e+07	7.14786e+07	7.77244e+07	-0.0769532	1.00389	-	-	-	4	DIELVMSQANVSR, IEDLSQQAQLAAAEK, NNSNDIVNAIMELTM, SPASDTYIVFGEAK
74	C11orf98	E9PRG8	6.07382e+06	4.95958e+06	4.75683e+06	3.33717e+06	4.07303e+06	4.4272e+06	-0.417234	1.77874	-	-	-	6	APQDVEMK, APQDVEMKDLEDES, KLLQQIR, TAMEVEAPSKPAR, TKAPQDVEMK, VVGAVIDQGLITR
76	SLC35A4	L0R6Q1	2.37629e+06	2.17393e+06	1.96241e+06	1.997e+06	2.04088e+06	2.10582e+06	-0.0800791	0.523331	-	-	-	6	DYLQLLR, GFLAGYVVAK, LKDLAFLK, NQLESLQR, RVEDEVNSGVGQDGSLLSSPFLK, TLRDYLQLLR
77	ASDURF	L0R819	606435	528519	624986	553458	556858	534374	-0.0941657	0.589898	-	-	-	3	EYQEIENLDK, NILDELKK, TEMLSESK
78	MIEF1	L0R8F8	2.05404e+06	1.90753e+06	1.80242e+06	2.13674e+06	2.0385e+06	2.01499e+06	0.104526	0.976263	-	-	-	4	DFYFASIR, EAVLSLYR, GLVFLNGK, YTDRDFYFASIR
79	DNASE2	O00115;O00115-2	714765	657257	686361	653232	698561	622114	-0.0612442	0.431785	-	-	-	5	AFQPLVK, ALINSPEGAVGR, GGGTLCAQLPALWK, GPWTCVGDMNR, YLDESSGGWR
80	AGPS	O00116	9.71266e+06	9.97368e+06	1.00694e+07	1.01137e+07	9.78556e+06	9.89951e+06	0.00211787	0.0272546	-	-	-	32	AASAATAAPTATPAAQESGTIPK, AHGHCLHEIFLLR, ASLNPSDTPPSVVNEDFLHDLK, EEILANGGSLSHHHGVGK, ESGYCTGHEPDSLEFSTVGGWVSTR, ESISDVGFGMLK, ETNISYSQEADDR, EWIQNTLGVNVEHK, EYVDPNNIFGNR, FGGLAAGEDNGQR, FKGFDPNQLSVATLLFEGDR, FKGFDPNQLSVATLLFEGDREK, GFDPNQLSVATLLFEGDR, GFDPNQLSVATLLFEGDREK, GISDPLTVFEQTEAAAR, GQIELTGK, GVQFAPFSTCR, ILWVDENNLTAHVEAGITGQELER, IPDIVLWPTCHDDVVK, IRPVPEYQK, IVNLACK, KNIYGNIEDLVVHIK, MST…
81	UBXN8	O00124	1.79157e+06	1.72707e+06	1.93487e+06	1.64814e+06	1.88026e+06	1.52542e+06	-0.113604	0.649108	-	-	-	4	IGYHISLYSLSTSFPR, LGGDEGTSQTSFETSNR, PLTEFPSPAEQPTCK, SYSSQVLFDWMTR
82	KIF2A	O00139-2	3.51051e+06	3.24532e+06	3.42009e+06	3.39881e+06	3.38023e+06	3.40872e+06	0.00243573	0.0230033	-	-	-	21	AALQEEEQASK, ARPSQFPEQSSSAQQNAR, AVFQESIR, DLDVITIPSK, DLDVITIPSKDVVMVHEPK, DVFLMLK, DVVMVHEPK, FDYAFDDSAPNEMVYR, FSLIDLAGNER, GIYALAAR, GSLDYRPLTTADPIDEHR, IDILTELR, LEGAEINK, LIDIGNSCR, LQQQELR, PLVETIFER, QQVQVVGLQER, SHAVFQIILR, THTMGGDFSGK, VFDLLNR, YLENQTFR
83	TK2	O00142;O00142-3	1.16288e+06	1.16176e+06	1.06701e+06	1.09074e+06	1.09941e+06	1.12981e+06	-0.0298246	0.247082	-	-	-	4	GSLFPMAAPVLVIEADHHMER, MLELFEQNR, TNPETCYQR, YIFVENLYR
84	DDX39A	O00148	9.5918e+06	8.71562e+06	8.70668e+06	9.45573e+06	1.00201e+07	1.06956e+07	0.159143	1.4974	-	-	-	9	CMALAQLLVEQNFPAIAIHR, DIRPVCR, FMQDPMEVFVDDETK, HFVLDECDK, KFMQDPMEVFVDDETK, KNCPHVVVGTPGR, NCPHVVVGTPGR, VNIVFNYDMPEDSDTYLHR, VSVFFGGLSIK
85	PDLIM1	O00151	1.28545e+07	1.21676e+07	1.22602e+07	1.31957e+07	1.30878e+07	1.35872e+07	0.0970746	1.72102	-	-	-	20	CGTGIVGVFVK, DFEQPLAISR, GCTDNLTLTVAR, GDPNKPSGFR, GHFFVEDQIYCEK, HPECYVCTDCGTNLK, HRHPECYVCTDCGTNLK, IKGCTDNLTLTVAR, MNLASEPQEVLHIGSAHNR, PLDHAQPPSSLVIDK, PLDHAQPPSSLVIDKESEVYK, QELNEPPK, QSTSFLVLQEILESEEK, SAMPFTASPASSTTAR, TAASGVEANSR, TAASGVEANSRPLDHAQPPSSLVIDK, VAASIGNAQK, VTPPEGYEVVTVFPK, VWSPLVTEEGK, VWSPLVTEEGKR
86	ACOT7	O00154-6	2.4285e+07	2.19322e+07	2.23365e+07	2.19581e+07	2.22419e+07	2.26649e+07	-0.0346742	0.353126	-	-	-	14	AASAFFTYVSLSQEGR, ATLWYVPLSLK, GCVITISGR, HSVEVQVNVMSENILTGAK, IMRPDDANVAGNVHGGTILK, KGCVITISGR, LMDEVAGIVAAR, MIEEAGAIISTR, SLPVPQLVPETEDEK, SLPVPQLVPETEDEKK, SLPVPQLVPETEDEKKR, SMEIEVLVDADPVVDSSQKR, VLEVPPVVYSR, YEAQKLER
87	MYO1C	O00159-3	1.61804e+07	1.60326e+07	1.49809e+07	1.51515e+07	1.51136e+07	1.49618e+07	-0.0605954	0.893077	-	-	-	51	ASALGSDGVR, AVASEIFK, CPENAFFLDHVR, DGTIDFTPGSELLITK, DLQIYSR, DNYPQSVPR, DQAVMISGESGAGK, DVESPSWR, FDEVLIR, FRENLIYTYIGPVLVSVNPYR, GAPVGGHILSYLLEK, GDVVLQSDHVIETLTK, GEELLSPLNLEQAAYAR, GIISILDEECLRPGEATDLTFLEK, GVSFYEVPPHLFAVADTVYR, HLGYKPEEYK, IDYANLTGISVSSLSDSLFVLHVQR, IICDLVEEK, KDNYPQSVPR, KRPETVATQFK, KWAAQTIR, KYEAFLQR, LGTDEISPR, LLHYAGEVTYSVTGFLDK, LLQFYAETCPAPER, LLQSNPVLEAFGNAK, LLSVEG…
88	SNAP23	O00161	974894	978203	1.00057e+06	974449	1.06757e+06	1.15705e+06	0.111697	0.834482	-	-	-	9	AHQITDESLESTR, AHQITDESLESTRR, DMALNIGNEIDAQNPQIK, IEEGLDQINK, ILGLAIESQDAGIK, ITNDAREDEMEENLTQVGSILGNLK, RILGLAIESQDAGIK, TITMLDEQKEQLNR, TTWGDGGENSPCNVVSK
89	HAX1	O00165;O00165-2	4.90276e+06	5.4171e+06	5.18741e+06	5.74309e+06	5.66774e+06	5.24306e+06	0.102961	1.05616	-	-	-	11	DEDDDEEEEEEGGSWGR, DPFFGGMTR, FDDVWPMDPHPR, FHDNFGFDDLVR, FHSPQHPPEEFGFGFSFSPGGGIR, GFFGFPGPR, IFGGVLESDAR, ITKPDGIVEER, TREDNDLDSQVSQEGLGPVLQPQPK, TVVDSEGR, YPDSHQPR
90	AIP	O00170	1.36838e+07	1.32152e+07	1.32058e+07	1.40562e+07	1.34677e+07	1.40085e+07	0.0503951	0.883553	-	-	-	16	AHAAVWNAQEAQADFAK, AVPLIHQEGNR, DPLEGQR, EGEIAQFLCDIK, EHSSLGHADLDALQQNPQPLIFHMEMLK, FKLPVWETIVCTMR, GELPDFQDGTK, GKPMELIIGK, HCCGVAQMR, HVVLYPLVAK, LREDGIQK, LVVEEYYEVLDHCSSILNK, NIAVGKDPLEGQR, TLHSDDEGTVLDDSR, VLELDPALAPVVSR, YYDAIACLK
91	GTPBP1	O00178	2.23333e+06	2.4527e+06	2.32951e+06	2.11985e+06	2.13144e+06	1.9629e+06	-0.174938	1.89183	-	-	-	11	DDVIVTASNFSSER, KIPVLVQSK, LLQTTNNSPMNSKPQQIK, LNPQASWEFEAEILVLHHPTTISPR, LVLVSPTSEQYDSLLR, MFLNLLSPR, SMAEQIEADVILLR, TPEYLHIDQR, VGDNDFLEVR, VITFIDLAGHEK, VRDYLVR
92	STXBP3	O00186	3.27321e+06	3.38703e+06	3.41264e+06	3.45839e+06	3.50194e+06	3.51008e+06	0.0560476	0.999816	-	-	-	18	ALYFITPTSK, ANYLEDR, ATVFDDCKK, CAYEVSQAHK, DIMEDAIDNR, DKVSLIKDE, HIAVVLEEIPK, IENESDMIR, IMLLDEFTTK, KLEDYYK, LAQLVEK, NWSYLGVPIVPQSQQGK, SAEETFQLSR, SCEVIIGSTHVLTPK, TEQDLALGTDAEGQK, THSQLLIIDR, TSLSALTQLMK, VLLPVLLNK
93	AP4M1	O00189	1.12553e+06	974892	1.06554e+06	1.21119e+06	1.16801e+06	1.13707e+06	0.153431	1.32626	-	-	-	8	DVAELFYR, GVVSLSQELSSPEQK, HLSHSDAYVIR, MISQFFILSSK, NEVFLDVVER, SFLPSGSEMR, VAPSSAASRPVLSSR, VDVQGEIR
94	SMAP	O00193	6.23756e+06	4.84101e+06	5.82145e+06	4.93115e+06	4.03041e+06	3.99024e+06	-0.382782	1.79372	-	-	-	5	INEELESQYQQSMDSK, KINEELESQYQQSMDSK, RSASPDDDLGSSNWEAADLGNEER, SASPDDDLGSSNWEAADLGNEERK, TGEEDKKINEELESQYQQSMDSK
95	RAB27B	O00194	1.3182e+06	1.3725e+06	1.34625e+06	1.47934e+06	1.41656e+06	1.4025e+06	0.0903403	1.21913	-	-	-	9	ADLPDQR, AVETLLDLIMK, LLALGDSGVGK, TQIPDTVNGGNSGNLDGEKPPEK, TQIPDTVNGGNSGNLDGEKPPEKK, VHLQLWDTAGQER, VVYNAQGPNGSSGK, YGIPYFETSAATGQNVEK, YTDNKFNPK
96	AP3B1	O00203;O00203-3	3.11201e+06	3.13648e+06	3.09455e+06	2.36031e+06	2.80329e+06	2.89473e+06	-0.219065	1.57741	-	-	-	26	ALKDPNQLIR, ASILWLIGENCER, EASADLSPYVR, EFQTYVK, EGDELEDNGK, EGSTAQLIINTEK, EMLIEVIEK, GLAAHYFFPR, IFLAQKPAPLLESPFK, IVGMIAK, LEILTNLANEANISTLLR, LLDSITVPVAR, LLTQYILNLGK, LQILNLGAK, LYSLDPEQK, NASELFPAVVK, NFYESDDDQKEK, NVEVIELAK, PAPLLESPFK, QFAAATIQTIGR, SEAGIISK, SFTSEDDLVK, TQFVSPWK, TVHSGSLMLVTVELK, TVIGSVLLR, VVNVANVGAVPSGQDNIHR
97	SULT2B1	O00204;O00204-2	2.29822e+06	2.34072e+06	2.32641e+06	2.30517e+06	2.23462e+06	2.26484e+06	-0.0337546	0.520444	-	-	-	13	ANTMSNYTLLPPSLLDHR, DDDIFIITYPK, DVVVSLYHYSK, EALGSVVAHSTFSAMK, EGDPSWIR, EPRPNSSPSPSPGQASETPHPRPS, GEVQFGSWFDHIK, ICGFLGRPLGK, LMSSHLPIQIFTK, LPGEYFR, NHFTVAQSEAFDR, PNSSPSPSPGQASETPHPRPS, PSLEPNTSLER
98	APBB1	O00213;O00213-2	916893	800810	795937	637392	676494	763040	-0.276283	1.70923	-	-	-	6	DLLLQLEDETLK, GPGLIISTQEQGPDEGEEK, LVDVPFQVEFPAPK, LVEPQSQALLHAQPIISIR, SAMGEGGGPEPGPANAK, SASLLFGMR
99	LGALS8	O00214-2	1.10001e+06	1.16053e+06	1.12391e+06	1.16098e+06	1.19313e+06	1.17089e+06	0.0589578	0.724357	-	-	-	11	ADVAFHFNPR, DIALHLNPR, EEITYDTPFK, EEITYDTPFKR, IDTLGIYGK, LNTPMGPGR, NSFLQESWGEEER, SFEIVIMVLK, SFNVDLLAGK, SGTPQLPSNR, SKDIALHLNPR
100	NDUFS8	O00217	5.93576e+06	6.19573e+06	5.00351e+06	5.53495e+06	6.21339e+06	6.986e+06	0.128257	0.553871	-	-	-	7	EPATINYPFEK, GLGMTLSYLFR, LLNNGDKWEAEIAANIQADYLYR, TLLWTELFR, YDIDMTK, YPSGEER, YVNMQDPEMDMK
101	TNFRSF10A	O00220	1.47407e+06	1.35184e+06	1.32841e+06	1.38837e+06	1.20253e+06	1.30151e+06	-0.0949297	0.67848	-	-	-	7	EKIQDLLVDSGK, FANIVPFDSWDQLMR, IQDLLVDSGK, NASIHTLLDALER, NDNSAEMCR, NTACQCKPGTFR, SDEEERSPCTTTR
102	NFKBIE	O00221	145483	136698	122538	162039	177394	166935	0.325841	1.74653	-	-	+	3	HGDTALHVACQR, KGPDEAEESQYDSGIESLR, NGADIDVQEGTSGK
103	PSMD11	O00231	2.54266e+07	2.51372e+07	2.52046e+07	2.55715e+07	2.54448e+07	2.53228e+07	0.0108302	0.200731	-	-	-	32	AELRDDPIISTHLAK, ALLVEVQLLESK, AQSLLSTDR, DDPIISTHLAK, DIQENDEEAVQVK, EASIDILHSIVK, EQSILELGSLLAK, FHGILDQGEGVLIIFDEPPVDK, IMLNTPEDVQALVSGK, KFHGILDQGEGVLIIFDEPPVDK, KLSQMILDK, KLSQMILDKK, LQATLDMQSGIIHAAEEK, LQATLDMQSGIIHAAEEKDWK, LSQMILDK, LSQMILDKK, LVSLYFDTK, LVSLYFDTKR, LYDNLLEQNLIR, PFLNSISK, RDIQENDEEAVQVK, RYQEALHLGSQLLR, SLADFEK, TGQAAELGGLLK, TTANAIYCPPK, TYEAALETIQNMSK, TYHALSNLPK, VIE…
104	PSMD12	O00232	2.09801e+07	2.0849e+07	2.13232e+07	2.1734e+07	2.10384e+07	2.11076e+07	0.0164378	0.273316	-	-	-	25	AIYDTPCIQAESEK, DPNNLLNDWSQK, EEMIHNLQ, ERVEFILEQMR, EWDLLNENIMLLSK, FFQEENTEK, GSLESPATDVFGSTEEGEK, GSLESPATDVFGSTEEGEKR, ILVAVVK, IYVEIER, KGSLESPATDVFGSTEEGEK, KGSLESPATDVFGSTEEGEKR, KLEEIPK, LAGIINFQR, LAGIINFQRPK, LFTTMELMR, LNSLMSLVNK, LQEVIETLLSLEK, MEVDYSATVDQR, PKDPNNLLNDWSQK, SVVLYVILAPFDNEQSDLVHR, TASDMVSTSR, VEFILEQMR, VVEHNIR, WSTLVEDYGMELR
105	PSMD9	O00233	5.37403e+06	4.83674e+06	5.14227e+06	5.34937e+06	5.38963e+06	5.67635e+06	0.0973578	1.1083	-	-	-	11	ANYDVLESQK, GIGMNEPLVDCEGYPR, GLLGCNIIPLQR, HNIICLQNDHK, KEEIEAQIK, KLGQSESQGPPR, LGQSESQGPPR, PLNVTVIR, QVEEALHQLHAR, RKEEIEAQIK, SDVDLYQVR
106	ATOX1	O00244	4.70103e+06	4.33261e+06	4.47347e+06	4.00493e+06	3.88106e+06	4.00793e+06	-0.182841	2.62771	-	-	-	4	TVSYLGLE, VCIESEHSMDTLLATLK, YDIDLPNK, YDIDLPNKK
107	MEN1	O00255	903321	1.09613e+06	1.16312e+06	1.14632e+06	1.11321e+06	986890	0.0429899	0.154086	-	-	-	10	AHIQSLFSFITGTK, EAEAAEAEEPWGEEAR, ESKPEEPPPPK, GAVDLSLYPR, GLGTGQGAVSGPPR, LLWLLYDLGHLER, RESKPEEPPPPK, VSDVIWNSLSR, VSTPSDYTLSFLK, YPMALGNLADLEELEPTPGRPDPLTLYHK
108	CBX4	O00257	745305	605447	639422	709701	673038	729779	0.0909181	0.478849	-	-	-	5	EAPSPTCPDLGAK, EEEVSGVSDPQPQDAGSR, PADLPPAAALPQPEVILLDSDLDEPIDLR, RREEEVSGVSDPQPQDAGSR, SNVLTGLQDSSTDNR
109	GET1	O00258	786139	769623	760039	868935	765486	696120	0.00331688	0.013343	-	-	-	6	AEIQDMK, DAEQESQMR, ILLPSFSSFMSR, LVAFPTR, QELSTVNMMDEFAR, WITPLDR
110	PGRMC1	O00264	1.9748e+07	1.87167e+07	1.78281e+07	1.90594e+07	1.85574e+07	1.97978e+07	0.0292171	0.27052	-	-	-	12	DFTPAELR, DFTPAELRR, EGEEPTVYSDEEEPK, EGEEPTVYSDEEEPKDESAR, EGEEPTVYSDEEEPKDESARK, FDGVQDPR, FYGPEGPYGVFAGR, ILMAINGK, IVRGDQPAASGDSDDDEPPPLPR, KFYGPEGPYGVFAGR, RDFTPAELR, RFDGVQDPR
111	SUPT5H	O00267-2	4.83304e+06	4.21582e+06	3.87084e+06	3.73705e+06	4.21729e+06	4.58085e+06	-0.0425197	0.160647	-	-	-	45	ASNIDNVVLDEDR, ATAISLMR, DMLEFPAQELR, DNELIGQTVR, DPNLWTVK, DQREEELGEYYMK, DTYLDTQVVGQTGVIR, DVTNFTVGGFAPMSPR, EATGVLLSIDGEDGIVR, EEELGEYYMK, EHNFQPGDNVEVCEGELINLQGK, EREHNFQPGDNVEVCEGELINLQGK, ETFQVLNMYGK, FAVALDSEQNNIHVK, FEGDTGLIVR, FIAYQFTDTPLQIK, GGFGSPGGGSGGMSR, GIYKDDIAQVDYVEPSQNTISLK, GYIGVVK, GYIYVEAYK, HEDLKDMLEFPAQELR, HEDLKDMLEFPAQELRK, ILSVDGNK, KFIAYQFTDTPLQIK, LGYWNQQMVPIK, MDLDEQL…
112	TAF4	O00268	327167	365977	360815	324605	329444	308945	-0.128991	0.906771	-	-	-	8	DDDRYEQASDVR, ELVQNLLDGK, EMQQQELAQMR, IEAEDFTSR, KVDCPGPGSGAEGSGPGSVVPGSSGVGTPR, NFLSTLIK, SRQEDPEQLR, TVPGATTTSSAATETMENVK
113	DFFA	O00273	3.28161e+06	2.84125e+06	2.65305e+06	2.79625e+06	2.9019e+06	3.11872e+06	0.0109558	0.0457086	-	-	-	14	AAFGEEVDAVDTGISR, ACDILAIDK, ALAVALNWDIK, ASPPGDLQNPK, EQHGVAASCLEDLR, ETSSDVALASHILTALR, FVALASNEK, KTETVQEACER, LQHTLQQVLDQR, LQQTQSLHSLR, QAPELSLSSQDLELVTK, QLLQLYLQALEK, TETVQEACER, TLKPCLLR
114	HIP1	O00291	6.33459e+06	6.5136e+06	6.54029e+06	7.09076e+06	7.042e+06	6.94707e+06	0.120756	2.57227	-	-	-	37	ADKDSPNLAQLQQASR, AELDELR, AELDELRR, AINTQEVAVK, APPEPADSLTEACK, ASALSEHISPVVVIPAEASSPDSEPVLEK, DSLVSGAAHR, DSLVSGAAHREEELSALR, DSLVSGAAHREEELSALRK, DSPNLAQLQQASR, EEELSALR, EEELSALRK, ELEDSLER, ELQDTQLK, EMAATSAAIETATAR, FMEQFTK, GAQTFWSVVNR, GHVSELEADLAEQQHLR, GVNQATAGVVASTISGK, IEEMLSK, KTQEQLEVLESLK, KTQEQLEVLESLKQELATSQR, LASTEESMCQLAK, LIQIPQLPENPPNFLR, LKDLFYR, LPLSSNAVLCWK, MWGHLSEGYGQLCS…
115	CLIC1	O00299	9.51008e+07	9.38569e+07	9.13489e+07	9.10306e+07	9.32678e+07	9.33716e+07	-0.0135309	0.182146	-	-	-	16	FLDGNELTLADCNLLPK, GFTIPEAFR, GVTFNVTTVDTK, GVTFNVTTVDTKR, IEEFLEAVLCPPR, IGNCPFSQR, KFLDGNELTLADCNLLPK, LAALNPESNTAGLDIFAK, LCPGGQLPFLLYGTEVHTDTNK, LFMVLWLK, LHIVQVVCK, NSNPALNDNLEK, VLDNYLTSPLPEEVDETSAEDEGVSQR, YLSNAYAR, YPKLAALNPESNTAGLDIFAK, YRGFTIPEAFR
117	EIF3F	O00303	1.44697e+07	1.40334e+07	1.40444e+07	1.26448e+07	1.45798e+07	1.48841e+07	-0.0185358	0.109549	-	-	-	13	AYVSTLMGVPGR, EAPNPIHLTVDTSLQNGR, FLMSLVNQVPK, IGVDLIMK, LHPVILASIVDSYER, NMYELHK, TCFSPNR, TMGVMFTPLTVK, VIGLSSDLQQVGGASAR, VIGTLLGTVDK, VSADNTVGR, VSPNELILGWYATGHDITEHSVLIHEYYSR, YAYYDTER
118	WWP2	O00308	556607	570645	603112	788960	742625	847378	0.457971	3.47667	-	-	-	10	AGVALPFEK, DSSGTAVAPENR, FIDTGFTLPFYK, FYYVDHNTR, GEEGLDYGGIAR, INSYVEVAVDGLPSETK, LPVGGFAELIGSNGPQK, NYEQWQSQR, QIQWFWQVVK, TTPATGEQSPGAR
119	PDHX	O00330	4.21189e+06	4.0879e+06	4.1944e+06	4.37411e+06	4.21415e+06	4.19974e+06	0.0334144	0.518782	-	-	-	20	ANLENPIR, AVVTLDASDDGILAK, DVGPPPPVSK, DVGPPPPVSKPSEPR, EHIPGTLR, GLLTPIIK, HSLDASQGTATGPR, ILMPSLSPTMEEGNIVK, IVVEEGSK, LTEDEEGNAK, PSEPRPSPEPQISIPVKK, PSPEPQISIPVK, PSPEPQISIPVKK, QDLVKDDIK, QLITVTMSSDSR, QLPFIDISVAVATDK, QMPDVNVSWDGEGPK, STVPHAYATADCDLGAVLK, VSVNDFIIK, VVDDELATR
120	DCTN6	O00399	1.57882e+06	1.477e+06	1.48745e+06	1.6106e+06	1.65299e+06	1.48444e+06	0.0627459	0.543645	-	-	-	5	GDVTIGPR, IAPGAVVCVESEIR, ILPNYHHLK, MGDNNVIESK, VQTERPQPQTLQLDFLMK
121	SLC33A1	O00400	7.38552e+06	8.2067e+06	8.8911e+06	8.75909e+06	9.06055e+06	8.04675e+06	0.0816412	0.493251	-	-	-	8	EALLGDTGTGDFLK, ECVGASNQNCR, IGFSAADAVTGLK, KLQDEGSSSWK, LLFAIIK, LLWAPLVDAVYVK, LQDEGSSSWK, LVEEGVPK
122	WASL	O00401	2.68205e+06	2.5631e+06	2.58069e+06	2.79582e+06	2.7129e+06	2.90346e+06	0.103965	1.50026	-	-	-	15	AALLDQIR, APTAAPPPPPPSR, APTAAPPPPPPSRPSVAVPPPPPNR, AVTDLLGR, DALLDQIR, FYGPQVNNISHTK, GAPPPPPSR, GGPPPPPPPPHNSGPPPPPAR, GYFHTFAGDTCQVALNFANEEEAKK, KAVTDLLGR, NPEITTNR, RRDPPNGPNLPMATVDIK, RVTNVGSLLLTPQENESLFTFLGK, VEQNSRPVSCSGR, VIYDFIEK
123	IPO5	O00410;O00410-3	1.90253e+07	1.90673e+07	1.89867e+07	1.94664e+07	1.89992e+07	1.8767e+07	0.00370747	0.0545256	-	-	-	43	AIGTEPDSDVLSEIMHSFAK, AKLEEHFK, ATAAFILANEHNVALFK, EAALHIFWNFPGIFGNQQQHYLDVIK, EFQQYLPVVMGPLMK, EHIMQMLQNPDWK, EKFMQDASDVMQLLLK, ENVNATENCISAVGK, FLFDSVSSQNVGLR, FMQDASDVMQLLLK, FVPYYDLFMPSLK, FYFHDGVR, HFADLLPGFLQAVNDSCYQNDDSVLK, HIVENAVQK, IFSIIAEGEMHEAIK, IFSIIAEGEMHEAIKHEDPCAK, ITFLLQAIR, KQAEETYENIPGQSK, KVCDIAAELAR, LCGDTSLNNMQR, LQELIQK, LVLPMIK, MLVQCMQDQEHPSIR, NLIDEDGNNQWPEGLK, PFCTEALP…
124	POLRMT	O00411	2.61507e+06	2.75423e+06	2.75926e+06	2.37377e+06	2.31237e+06	2.27029e+06	-0.224452	3.18976	-	-	-	26	AIQHWLTESAR, ALLEFAQGR, DWGHVELLEVLQAR, IHLVNLTGLK, ILEASQLK, KDWGHVELLEVLQAR, LISHMGSVVEWVTPLGVPVIQPYR, LLQEAPGK, LQALFTAVLLSEEDR, LQMPFQSGEFK, LSLAQHLR, LSLDVEQAPSGQHSQAQLSGQQQR, LVPVLYHVYSFR, NVQQIGILKPHPAYVQLLEK, PLGPHGLDWLK, QAPESPWEEQLAR, QDQDAGTIER, QIGGGIQSITYTHNGDISR, QLQAESVSEVVVNR, QTVMTVVYGVTR, QYWEELGAPEALR, SLQEMFSGTR, SSSASPQEQDQDR, VAQVLEGFITR, VFWLPHNMDFR, VSGQVQALQNHYR
125	EEF2K	O00418	1.57425e+06	1.54793e+06	1.58705e+06	1.66663e+06	1.60945e+06	1.61254e+06	0.0538273	0.776775	-	-	-	21	AFDSGQNLSPDR, ASAVALEVQR, DVYFEDVR, EAEMLFTGGYGLEKDPQR, ESENSGDSGYPSEK, GFDYLLK, HMPDPWAEFHLEDIATER, LANQYYQK, LEGVDGGQSPR, LNALDLEK, LSNFLHAQQWK, LTPQAFSHFTFER, LWGEEYNR, RGELDDPEPR, SGDLYTQAAEAAMEAMK, VHLAMVR, WNLLNSSR, YIEPVDR, YIEPVDRDVYFEDVR, YNAVTGEWLDDEVLIK, YNSNSGFVR
126	SAP18	O00422;O00422-2	616814	447122	487273	425104	459515	401203	-0.259326	1.06798	-	-	-	5	EIGSTMSGR, EVYPEAR, GTHFNFAIVFTDVK, KGTDDSMTLQSQK, TCPLLLR
127	EML1	O00423;O00423-3	1.82246e+06	1.77989e+06	1.76835e+06	1.79686e+06	1.79383e+06	1.75496e+06	-0.00670439	0.0734956	-	-	-	24	ARPLMQTLPLR, DLVTVHTDGNEQLSVMR, DQVDSYSLEAK, DTSIMQWR, EPVFSAEEGYVK, GDVILIGTTR, GRPVTMYMPK, HATLWDAVGHRPVWDK, IIEDPAQSSGFHPSGSVVAVGTLTGR, ITIATGQVAGTSK, KLISWSGNYQK, KLLSTGDDFGK, KTEIPEQFGPIR, LISWSGNYQK, LLSTGDDFGK, LNITEEQQAVLNR, QVVSVETTR, RLNITEEQQAVLNR, SQFLTCGHDK, TEIPEQFGPIR, VELPTKR, VHLFSYPCSQFR, VQMQEDDIQLLK, WFVFDTETK
128	IGF2BP3	O00425	3.20824e+06	2.83103e+06	2.93174e+06	2.61404e+06	2.58111e+06	2.8057e+06	-0.164077	1.56554	-	-	-	19	AEEEIMK, AIEALSGK, ALQSGPPQSR, DQTPDENDQVVVK, FTEEIPLK, IAPAEAPDAK, IELHGKPIEVEHSVPK, IKEENFVSPK, IPVSGPFLVK, IQEILTQVK, ITGHFYACQVAQR, ITISPLQELTLYNPER, KIQEILTQVK, LLVPTQFVGAIIGK, LNGFQLENFTLK, SILEIMHK, SITILSTPEGTSAACK, TVNELQNLSSAEVVVPR, VPSFAAGR
129	DNM1L	O00429-4	1.13564e+07	1.09948e+07	1.12622e+07	1.15098e+07	1.14579e+07	1.12709e+07	0.0266613	0.496855	-	-	-	43	AEELLAEEK, ALQGASQIIAEIR, AVMHFLVNHVK, CVELVHEEMQR, DCEVIER, DIELQIR, DKVASGGGGVGDGVQEPTTGNWR, DTLQSELVGQLYK, EAADMLK, ELPSAVSR, FATEYCNTIEGTAK, GHAVNLLDVPVPVAR, GVSPEPIHLK, HPDFADACGLMNNNIEEQR, ICYIFHETFGR, IIQHCSNYSTQELLR, KTTGEENGVEAEEWGK, LDLMDAGTDAMDVLMGR, LGIIGVVNR, LHDAIVEVVTCLLR, LLMHHIR, LPVTNEMVHNLVAIELAYINTK, LYTDFDEIR, MEALIPVINK, NIQDSVPK, PALFVPEVSFELLVK, QEIENETER, RLEEPSLR, RLPVTN…
130	RTCA	O00442	4.9748e+06	4.79543e+06	4.92447e+06	4.82218e+06	4.57979e+06	4.65019e+06	-0.0646711	1.08597	-	-	-	12	AFVAGVLPFK, DLYVNIQPVQEPK, DMAAAAVR, FGFIFNCDIK, GGTNAEMAPQIDYTVMVFKPIVEK, GVNADKVGIEAAEMLLANLR, QLNPINLTER, STPGLRPQHLSGLEMIR, TGPVTLHTQTAIHFAEQIAK, VEVDGSIMEGGGQILR, VGIEAAEMLLANLR, VSTALSCLLGLPLR
131	PIK3C2A	O00443	3.33541e+06	3.54283e+06	3.58829e+06	3.61571e+06	3.63068e+06	3.54864e+06	0.0452411	0.590673	-	-	-	38	ALGNIQIAHNLYWLLK, DALHDVQFSTR, DKPLAEWLR, DLVTEDGADPNPYVK, DPWDAVLLEER, ECPSSHPEPTR, EGQIEPSFVFR, ELQLSVLSAESLR, ENFFLGGVTLPLK, ENFFLGGVTLPLKDFNLSK, FADQEVR, FDWLDLDPLSKPK, FLGHAQMFGSFK, FNFFIHNLAQLR, FSGLPSNDEPILSFSPK, GFELSSSTR, GMVELVPASDTLR, HNDNIMLR, HPVEELLDSYHNQVELALQIENQHR, KYNPSEEEYEK, LIESSLGSIATK, LLDILHK, LLLDDSFETK, LREELLK, LSIIFPLWK, LVQLLGGVAEK, SADAGSFSPTPGQIGGAVK, SEDISKFDWLDLDP…
132	IFRD1	O00458	485645	433125	456068	354999	400677	398056	-0.25357	1.80414	-	-	-	7	EVLGSGMQYHLQSNEFLR, GLIDLTLDK, GSSAGGGGSGAAAATAATAGGQHR, IICDGSASMQAR, MLYEFILER, MTLTDSIER, NVFELGPPVMLDAATLK
133	PIK3R2	O00459	694151	655132	667299	646065	665060	624852	-0.0588964	0.532338	-	-	-	7	AALQALGVAEGGER, ALGATFGPLLLR, EAAGPVGPALEPPTLPLHR, ERPEDLELLPGDVLVVSR, HESLAQYNAK, IFEEQGQTQEK, IRDQYLVWLTQK
134	GOLIM4	O00461	2.01297e+06	2.2527e+06	2.25969e+06	2.38671e+06	2.32724e+06	2.31341e+06	0.108852	1.09733	-	-	-	26	AHQDIHTQLQDVK, AKEDFLVYK, ALEEEEMEQVGQAEHLEEEHDPSPEEQDR, DNQHQDEAEGDPGNR, DNQHQDEAEGDPGNRHEPR, EAANLLEGHAR, EADPESEADR, EAEFQAPPEPIQQEVER, EDFLVYK, EENLPDENEEQK, FQSPYEEQLEQQR, GREEHYEEEEEEEEDGAAVAEK, KAHQDIHTQLQDVK, LAVQQVEEAQQLR, LEAQETLNK, LKETVYNLR, LYAPTHKEAEFQAPPEPIQQEVER, NLLSEHEQLVVTLEDHK, NNDVWQNHEAVPGR, QAELEEGRPQHQEQLR, QQEQQQQQVAR, REPEEHQVEEEHR, SALAAAQTQVAEYK, YLQLQQEK, YQQHQESLSAQL…
135	MANBA	O00462	377448	297396	420861	322657	251960	363425	-0.225718	0.603568	-	-	-	5	GSNWIPADSFQDR, LPQSTDPLR, TILFYPWEPTSK, VSSTEDWSFNSK, YSFDITNVVR
136	AGRN	O00468-6;O00468-7	2.39325e+06	2.222e+06	2.31327e+06	2.44891e+06	2.30357e+06	2.416e+06	0.0492888	0.545073	-	-	-	29	AIVDVHFDPTTAFR, ASCYNSALGCCSDGK, DFLALALLDGR, DQCPEPCR, EAACLQQTQIEEAR, EPLYVGGAPDFSK, FNAVCLSR, GDFVSLALR, GKDFLALALLDGR, LELGIGPGAATR, LLDVNNQR, MALEVVFLAR, QLLTPEHVLR, QVDVTSFAGHPCTR, SADGLTASCLCPATCR, SAGDVDTLAFDGR, SELFGETAR, SFLAFPTLR, SGCTPCSCDPQGAVR, SPCQPNPCHGAAPCR, STVPVNTNR, TEATQGLVLWSGK, TPSLDAEGSNCPATK, TYDSDCWR, VCGSDGVTYGNECQLK, VLGAPVPAFEGR, VLGESPVPHTVLNLK, VLPEGGAQCECPLGR, VTCD…
137	PLOD2	O00469-2	8.34888e+06	8.19919e+06	8.29203e+06	8.52804e+06	8.30937e+06	8.16667e+06	0.0093037	0.133371	-	-	-	30	ACDELVEEMEHYGK, DKLDPDMALCR, EFIAPVTLK, EKDSPTPETFQMLSPPK, FLDILLTLDYPK, GFALLNFVVK, GGDGINSIGGGQK, GVFMYISNR, IFQTLNGAVDEVVLK, IIAPLVTR, ILIEQNR, ISGGYENVPTDDIHMK, IVGPEENLSQAEAR, KGWSFMHPGR, KIIAPLVTR, LADKYPVVHIGK, LLVITVATK, LTHLHEGLPVK, NMGMDFCR, NTFYETLPVAINGNGPTK, QVDLENVWLHFIR, SEDYVDIVQGNR, VFAGYYTK, VGVWNVPYMANVYLIK, VLGQGEEWR, VVFAADGILWPDK, VVFAADGILWPDKR, VYIDPLK, VYIDPLKR, YLNSGGFIG…
138	EXOC5	O00471	2.05772e+06	2.13604e+06	2.08758e+06	2.30195e+06	2.13105e+06	2.17291e+06	0.0720814	0.914993	-	-	-	23	EAADIIQK, EIIEQMEMK, EVAAVLLHFK, GYSHCVDVYIK, IKEAADIIQK, LHLIAQELPFDR, LIQNVFEIK, LLEEFVNHIQELQIMDER, LMEFNLGTDK, LSDPSDLPR, LSECLQK, NILHSFVQLR, NLYDLYTR, QCQEGAYLR, QFNDHLMPLISSSPK, QVCSGEQLANLDK, RLLEEFVNHIQELQIMDER, SAMILQR, SDVFTNSEK, SIGTGGIQDLK, SNQVAFQHFQELDEHISYVATK, YFNEFLDGELK, YHDLECQLIQEFTSAQR
139	HMGN4	O00479	171192	60757.2	68568.7	42309.2		102271	-0.441737	0.31607	-	-	+	2	LSAKPAPPKPEPR, PAPPKPEPRPK
140	NDUFA4	O00483	8.98115e+06	8.73123e+06	9.10816e+06	8.79236e+06	9.05551e+06	8.99919e+06	0.00153332	0.0190343	-	-	-	4	FYSVNVDYSK, LALFNPDVCWDR, LGPNDQYK, NNPEPWNK
141	PSMD14	O00487	2.67328e+07	2.65262e+07	2.5988e+07	2.68327e+07	2.59426e+07	2.54998e+07	-0.018025	0.260178	-	-	-	13	AVAVVVDPIQSVK, AVEEEDKMTPEQLAIK, EMLELAK, HYYSITINYR, KSWMEGLTLQDYSEHCK, LINANMMVLGHEPR, MLLNLHK, MTPEQLAIK, PSIQALIHGLNR, QTTSNLGHLNKPSIQALIHGLNR, SWMEGLTLQDYSEHCK, VIDVFAMPQSGTGVSVEAVDPVFQAK, VVIDAFR
142	ZNF593	O00488	1.25681e+06	1.1503e+06	1.18472e+06	780538	853714	976919	-0.465214	2.84317	-	-	-	3	PQPDPNAEFDPDLPGGGLHR, QLSVEPYSQEEAER, YFIDSTNLK
143	BIN1	O00499-11;O00499-2;O00499-6	2.4436e+06	2.29702e+06	2.19726e+06	2.45699e+06	2.2941e+06	2.43154e+06	0.0507391	0.453352	-	-	-	12	ADETKDEQFEQCVQNFNK, AEEELIK, GPPVPPPPK, GVFPENFTER, HHYESLQTAK, IAENNDLLWMDYHQK, LDLPPGFMFK, LNQNLNDVLVGLEK, SPSPPDGSPAATPEIR, VGFYVNTFQSIAGLEENFHK, VNHEPEPAGGATPGATLPK, VQAQHDYTATDTDELQLK
144	KPNA3	O00505	3.48698e+06	3.60848e+06	3.57466e+06	3.22975e+06	3.62465e+06	3.45155e+06	-0.0515556	0.509953	-	-	-	6	DSQVVQVVLDGLK, HRNEVTVELR, IEVLQQHENEDIYK, KDQVEYLVQQNVIPPFCNLLSVK, NVTWVIVNLCR, SPHQNVCEQAVWALGNIIGDGPQCR
145	STK25	O00506	455429	432744	446345	432264	460469	416450	-0.0285809	0.177204	-	-	-	3	GTALHSSQKPAEPVKR, TSFLTELIDR, VDPEELFTK
146	USP9Y	O00507	164857	162340	191304	188817	209889	167354	0.124471	0.468244	-	-	-	5	ELIDDFIFPASK, IQWIDHFIEELR, TQENYEGNEEVSSPQMK, VYLQYLR, YSGDYFTLLR
147	BCL9	O00512	43406.6	22876.4	24594.3		31314.4	23075	-0.110119	0.108354	-	-	+	3	AVTPVSQGSNSSSADPK, QGGSASQSQPSPCDSK, STAPLNTQISALR
148	KRIT1	O00522	211477	189816	190701	208260	196578	201906	0.0369182	0.171082	-	-	-	7	EAINKPYEK, EASLFIVPSVVK, ETPQLFLR, NLSTSEGVSK, QWVDDFPLHR, SMSSVTEDKER, SYEILLHEVPIEGQK
149	PES1	O00541;O00541-2	3.08043e+06	2.91504e+06	3.00244e+06	3.08401e+06	3.16938e+06	3.36694e+06	0.0958901	1.19707	-	-	-	22	AGEGTYALDSESCMEK, CHVQTIQLCR, EALAFIIR, ERYPTFIDALR, FLLHEPIVNK, GIYPHEPK, GSATNYITR, ITHQIVDRPGQQTSVIGR, KVFLSIK, LAALEEQR, LAALSASLAR, LAIMMMK, LAQEEESEAK, LAQEEESEAKR, LEGQAQAEAK, LQLSLADFR, LTVEFMHYIIAAR, RLTVEFMHYIIAAR, SEWNTVER, SFGGEVSWDK, SLCIGATYDVTDSR, YPTFIDALR
151	SDCBP	O00560;O00560-3	3.89689e+06	3.57966e+06	3.57939e+06	3.37458e+06	3.26547e+06	3.49054e+06	-0.12547	1.49762	-	-	-	4	ANVAVVSGAPLQGQLVAR, DSTGHVGFIFK, PSSINYMVAPVTGNDVGIR, SLMDHTIPEV
152	PITPNM1	O00562;O00562-2	2.36209e+06	2.35677e+06	2.39029e+06	2.3778e+06	2.33542e+06	2.41771e+06	0.00429892	0.0503665	-	-	-	13	ASDTVVCEGRPQVLSGR, CNTGSEGSEAQPPGKPSTEAR, DAVAPGEYK, DPLADGVEGLGR, GIEDGAQAPR, IEQFIHDVGLR, IHFPEALGHVALR, ILDTIDIVR, LEPLLAPK, QADVQTLSSAFEAVTR, SQDHIPLAALPLLATSSSR, SSYGVAAPVDFLR, YQGAVATVIAR
153	MPHOSPH10	O00566	691997	584729	620372	562858	589972	661450	-0.0642067	0.301639	-	-	-	8	EKPKEDAYEYK, IRDQAWDDVVR, KPWQLQGEVTAQK, LDALSNFHFIPKPPVPEIK, LSEMEAYLENIEKEEER, RPENSLLEETLHFDHAVR, TAEEENPEHVEIQK, VLYDFNK
154	NOP56	O00567	3.46027e+06	3.17301e+06	3.35805e+06	2.62405e+06	2.4273e+06	2.5196e+06	-0.400007	4.05217	-	-	-	23	AQLGLGHSYSR, EAMVQAEEAAAEITR, EEPVSSGPEEAVGK, EETVNDPEEAGHR, ELNEDKLEK, EWYGYHFPELVK, GLTDLSACK, IDCFSEVPTSVFGEK, IINDNATYCR, LAALALASSENSSSTPEECEEMSEKPK, LAQFIGNR, LIAHAGSLTNLAK, LLLETHLPSK, LLLETHLPSKK, LSFYETGEIPR, MSQVAPSLSALIGEAVGAR, QKPQEVPQENGMEDPSISFSKPK, QSLHTYLR, STPKEETVNDPEEAGHR, VDNMIIQSISLLDQLDK, VVSLSEYR, YGLIFHSTFIGR, YPASTVQILGAEK
155	DDX3X	O00571	2.78302e+07	2.4425e+07	2.42825e+07	2.80943e+07	2.77692e+07	3.01366e+07	0.170118	1.51042	-	-	-	12	DSLTLVFVETK, DSSGWSSSK, GFYDKDSSGWSSSK, GLDISNVK, GRSDYDGIGSR, QSSGASSSSFSSSR, SDYDGIGSR, SFLLDLLNATGK, SSFFSDR, VGNLGLATSFFNER, VVWVEESDK, VVWVEESDKR
156	RNASET2	O00584	886255	690194	467169	453447	647614	606681	-0.22722	0.403697	-	-	-	7	DPPDYWTIHGLWPDK, ELDLNSVLLK, GLRVCEDGPVFYPPPK, HGTCAAQVDALNSQK, LGIKPSINYYQVADFK, PSINYYQVADFK, SWPFNLEEIKDLLPEMR
157	PODXL	O00592;O00592-2	4.82181e+06	4.73218e+06	4.72919e+06	4.70258e+06	4.77566e+06	4.76253e+06	-0.00426413	0.0610834	-	-	-	7	ATFNPAQDK, CEDLETQTQSEK, DDLDEEEDTHL, DKWDELK, EAGVSDMK, LASVPGSQTVVVK, LGDQGPPEEAEDR
158	PIR	O00625	1.10854e+07	1.06421e+07	1.03649e+07	1.17051e+07	1.18536e+07	1.20057e+07	0.148675	2.56849	-	-	-	17	DGVTVAVISGEALGIK, EPVIQHGPFVMNTNEEISQAILDFR, EQSEGVGAR, GFETVSYLLEGGSMAHEDFCGHTGK, GGRPGGFPDHPHR, GILHAEMPCSEEPAHGLQLWVNLR, IEPHHTAVLGEGDSVQVENK, IEPHHTAVLGEGDSVQVENKDPK, KVTLSVLSR, MNPGDLQWMTAGR, MVEPQYQELK, NLDPFLLFDEFK, SEEIPKPSK, SHFVLIAGEPLR, SIGRPELK, TPTLYLDFK, VTLSVLSR
159	PEX7	O00628;O00628-2	2.96616e+06	2.08377e+06	3.17253e+06	2.01007e+06	1.6954e+06	1.53604e+06	-0.635116	2.01602	+	-	-	2	EHAQEVYSVDWSQTR, QPVFELLGHTYAIR
160	KPNA4	O00629	1.30796e+07	1.21523e+07	1.22255e+07	1.18587e+07	1.24523e+07	1.28268e+07	-0.0123025	0.106719	-	-	-	10	GRDLETMR, IEQLQNHENEDIYK, KDQVAYLIQQNVIPPFCNLLTVK, LLHSPHQNVCEQAVWALGNIIGDGPQCR, NEVVVELR, NEVVVELRK, NVPHEDICEDSDIDGDYR, NVTWVMVNLCR, QRNEVVVELR, SGILPILVHCLER
161	TRIM38	O00635	994587	969996	925385	989763	726089	638068	-0.320397	1.0947	-	-	-	4	GYTQENQDTSSR, LLQNVNDTLSR, QEPQSGFWTLR, SHILELEEK
162	NFIB	O00712;O00712-4;O00712-5	370776	602808	590855	347940	297289	248810	-0.786433	2.00634	+	-	-	2	NPPGYLEDSFVK, SGVFNVSELVR
163	E2F3	O00716;O00716-2	500281	196032	273264	146053	245241	368859	-0.340119	0.331102	-	-	-	2	IYDITNVLEGIHLIK, LLTEDSENQR
164	PPP6C	O00743	3.40154e+06	3.25802e+06	3.32284e+06	3.36485e+06	3.23066e+06	3.37978e+06	-0.00110069	0.0112663	-	-	-	9	CGNIASIMVFK, GAGWLFGAK, LVTVWSAPNYCYR, QITQVYGFYDECQTK, TTTPYFL, VTNEFVHINNLK, YGNANAWR, YLPENDLK, YLPENDLKR
165	NME4	O00746	5.30018e+06	5.11851e+06	5.23524e+06	5.45649e+06	5.29199e+06	5.41119e+06	0.045902	0.846186	-	-	-	12	AMIGHTDSAEAAPGTIR, EIQLWFQSSELVSWADGGQHSSIHPA, GDFSVHISR, GFTLVGMK, KPFYPALIR, LVGDVIQR, MLQAPESVLAEHYQDLR, NVIHASDSVEGAQR, RGFTLVGMK, RKPFYPALIR, RLVGDVIQR, TLVAVKPDGVQR
166	CES2	O00748;O00748-4	35061.9	72871.7	52417.2	47040	65491	50655.1	0.0735304	0.0904837	-	-	+	3	ADHGDELPFVFR, IQELEEPEER, TTHTGQVLGSLVHVK
167	PIK3C2B	O00750	139177	153068	152653	148337	154872	126962	-0.0523347	0.182026	-	-	+	3	ENTHEATYIQR, LPLSPSLLVK, TGWFALGSR
168	MAN2B1	O00754;O00754-2	867542	885225	769940	788538	782969	790435	-0.0923142	0.715215	-	-	-	22	ASTSLKPPTADLFTGVLPNGYNPPR, DGSLELMVHR, DLFSTFTITR, DYRPTWK, ELVDYFLNVATAQGR, FDTPLETK, FLEDTFGNDGRPR, FQVIVYNPLGR, FYTDSNGR, GVSEPLMENGSGAWVR, HDDFFPYADGPHQFWTGYFSSR, HLELEWSVGPIPVGDTWGK, HLVLLDTAQAAAAGHR, IYITDGNMQLTVLTDR, KVNWMVR, LEHQFAVGEDSGR, LEMEQVWR, LPVSEGVFVVK, LQETTLVANQLR, TVDQYFYGIK, VAWHIDPFGHSR, WAQIHLVK
169	UBE2C	O00762	5.87049e+06	5.1807e+06	4.53497e+06	4.60458e+06	4.7922e+06	4.95156e+06	-0.112026	0.584552	-	-	-	9	DPAATSVAAAR, GISAFPESDNLFK, KYLQETYSK, LQQELMTLMMSGDK, LSLEFPSGYPYNAPTVK, RLQQELMTLMMSGDK, WSALYDVR, WVGTIHGAAGTVYEDLR, YLQETYSK
170	ACACB	O00763;O00763-3	156835	153977	184547	153102	222353	150569	0.067273	0.145814	-	-	+	2	MGAMVAFR, TVVLDLLR
171	PDXK	O00764	1.41402e+07	1.35364e+07	1.38486e+07	1.38248e+07	1.40503e+07	1.44053e+07	0.0260234	0.403221	-	-	-	13	AQAGEGVRPSPMQLELR, DKSFLAMVVDIVQELK, GQVLNSDELQELYEGLR, IHSQEEALR, KIHSQEEALR, LVYVCDPVLGDK, NPAGSVVMER, PSPMQLELR, RDIEDPEIVVQATVL, RNPAGSVVMER, TVSTLHHVLQR, VLSIQSHVIR, YDYVLTGYTR
172	SCD	O00767	1.19694e+07	1.44207e+07	1.44027e+07	1.57052e+07	1.51419e+07	1.49446e+07	0.171862	1.2288	-	-	-	6	DDIYDPTYKDK, EKGSTLDLSDLEAEK, FSETHADPHNSR, GFFFSHVGWLLVR, GSTLDLSDLEAEK, LETMPLYLEDDIRPDIKDDIYDPTYK
173	PLPP1	O14494	341530	520193	515589	614766	636225	624805	0.471901	1.57885	-	-	-	3	AIGTFLFGAAASQSLTDIAK, GVFCNDESIK, NNYIATIYK
174	PLPP3	O14495	950259	1.04386e+06	1.02872e+06	1.20456e+06	1.16967e+06	1.16043e+06	0.2267	2.47141	-	-	-	4	EILSPVDIIDR, GFYCNDESIK, NGGSPALNNNPR, TTLSLPAPAIR
175	ARID1A	O14497	1.97767e+06	1.90588e+06	1.95136e+06	1.909e+06	1.78382e+06	1.7721e+06	-0.0951639	1.22409	-	-	-	38	AAAGQESEGPAVGPPQPLGK, AAGPGLGNVAMGPR, AGPPVPASHIAPAPVQPPMIR, ALLALAK, AMGMTNLPAVGR, ANHEGSWPSHGTR, DIGTPEAWR, EEAGGEAAAAAAAER, EEEQDQGVSCNK, EIGGLTQVNK, FDKLPVK, FPFGISPAQSHR, GGQEDMNLSLQSR, GPSPSPVGSPASVAQSR, GYQGYPGGDYSGGPQDGGAGK, HPGLLLILGK, IGGGDTTEHIQTHFESK, ILEDEPHSK, ITATMDDMLSTR, KHVTTAEGTPGTTDQEGPPPDGPPEK, KHVTTAEGTPGTTDQEGPPPDGPPEKR, KPLDLYR, LVLETLSK, LYELGGEPERK, MSYEPNKDPYGSMR, NDMTY…
177	SDHD	O14521;O14521-2	1.75996e+06	1.79153e+06	1.7108e+06	2.02734e+06	1.85158e+06	1.90271e+06	0.135001	1.65326	-	-	-	2	AASLHWTSER, AVAMLWK
178	C2CD2L	O14523	38735.8	23429.9	37826.3	25999.8	42250.5	29298.4	-0.0310402	0.0358932	-	-	+	2	GLLASLFAFK, TTTVLSESSGPSNTSHSSSR
179	NEMP1	O14524	1.20846e+06	1.26889e+06	1.2556e+06	1.46439e+06	1.39516e+06	1.50571e+06	0.225355	2.71801	-	-	-	6	IQGEVETR, LLTEEEYR, VTQVENEEK, WHDIWTR, YGPLENER, YSVIVIR
181	TXNDC9	O14530	1.84895e+06	1.75493e+06	1.87503e+06	2.06605e+06	1.9845e+06	1.95002e+06	0.131368	1.73845	-	-	-	10	APFLCER, DFFQEVK, ESENVVCHFYR, FGTNFTK, KFGTNFTK, LDQMDEDELER, LVEEHLDSEIQK, LVEEHLDSEIQKLDQMDEDELER, VIPTLALLK, VLEHQLLQTTK
182	DPYSL4	O14531	588880	596698	576814	548882	566103	539891	-0.0909502	0.946377	-	-	-	8	DNFALIPEGTNGIEER, GAPAVVISQGR, GVVVFGEPITASLGTDGSHYWSK, LLELGITGPEGHVLSHPEEVEAEAVYR, MFVTPGAGR, NLHQSGFSLSGSQADDHIAR, TIDAHGLMVLPGGVDVHTR, WHESIKEELEALVK
183	SOCS6	O14544	550035	663667	702418	700522	706972	654595	0.11279	0.535316	-	-	-	5	DDSLFGSCYGK, FSFYEQPDVEGHTSIVDLIEHSIR, LPGSATYPVR, QGWYWGPITR, YLLSLSFR
184	TRAFD1	O14545	273480	196635	225675	315657	260374	328176	0.384073	1.40054	-	-	-	6	AFESDVFHNR, AVCEADQSHGGPR, LKEHEDYCGAR, LSNSDSQDIQGR, TELCGNCGR, VTPAAANYR
185	COX7A2L	O14548	2.06185e+06	3.15692e+06	3.16622e+06	3.44513e+06	3.41286e+06	3.49748e+06	0.332211	1.06744	-	-	-	5	ADGVPVYLK, FSGFTQK, GLPDQMLYR, LTSDSTVYDYAGK, NKVPELQK
186	NDUFAB1	O14561	553197	470899	501870	529487	531739	511232	0.0462547	0.262308	-	-	-	4	LMCPQEIVDYIADK, LMCPQEIVDYIADKK, LSVNSHFMK, LYDKIDPEK
187	UBFD1	O14562	8.33018e+06	7.54895e+06	7.81006e+06	7.65735e+06	7.56836e+06	7.19302e+06	-0.0788445	0.900374	-	-	-	6	FPLDSTGSELK, GKPEDVMPSVK, IHSITGLPPAMQK, IMVVGSTINDVLAVNTPK, LEQDQLWIGTK, LPTVPLSGMYNK
188	CIT	O14578-4	3.81484e+06	3.64655e+06	3.61998e+06	3.99641e+06	3.78863e+06	3.75466e+06	0.0583083	0.770928	-	-	-	66	ADVPYILK, AEILALQQALK, AKDQGKPEVGEYAK, ALLAQEQVSFFEEER, AQEEMISELR, ASTEATELLQNIR, ATDHPHPSTPATAR, ATGDIYAMK, AYLDIPNPR, DIKPENILVDR, DKMNSPGLQTK, DQGKPEVGEYAK, EAQVSAQHLEVHLK, EMQLTSQK, EQEYQAQVEEMR, ESQLTALQAAR, ESSTPEEFSR, EVSLEHEEQK, FNVGLNMR, FYEIDMK, GCHLFGAGK, GPPTYNEHITK, GRLPAGAVR, HAMLEMNAR, IDWNNIR, INAEQQLK, KATDHPHPSTPATAR, KYSDTIAELQELQPSAK, LAANSSLFTQR, LFEDSSR, LIDFLQAK, LLEEQAK, …
189	COPE	O14579	9.48411e+06	9.83212e+06	9.99153e+06	9.1057e+06	8.91506e+06	9.25273e+06	-0.103609	1.91752	-	-	-	11	ALHQGDSLECTAMTVQILLK, DSGYPETLVNLIVLSQHLGKPPEVTNR, DSIVAELDR, EYQAKENDFDR, FGVVLDEIKPSSAPELQAVR, KFGVVLDEIKPSSAPELQAVR, LQDAYYIFQEMADK, LVLQYAPSA, MFADYLAHESR, RDSIVAELDR, WEAAEGLLQEALDK
190	RFXANK	O14593	58555.4	60139.9	38750	57724.1	61872.7	44577.3	0.074155	0.116742	-	-	+	2	FLLEWGADPHILAK, KGDNLVNKPDER
192	AP3D1	O14617-5	2.76321e+06	3.0185e+06	3.19486e+06	2.87876e+06	2.8441e+06	2.77588e+06	-0.076522	0.665963	-	-	-	35	AEGTTYRDELLTK, ALDIDLDKPLADSEK, ALDIDLDKPLADSEKLPIQK, ALDLLYGMVSK, ASCILQLVK, AVFHEEEQR, AVLIMYK, CSDSTLLSNLLEEMK, DLANDIMTLMSHTK, DLANDIMTLMSHTKPYIR, DLILQCLDDKDESIR, FAVSQMSALLDSAHLLASSTQR, GTLSFIAK, HGHLIAAQMLDVAIR, HRPSEADEEELAR, IGYLAASQSFHEGTDVIMLTTNQIR, ILIEDSDQNLK, KFAVSQMSALLDSAHLLASSTQR, KQEQANNPFYIK, LFGALTPLEPR, LLESGDLSMSSIK, LMTSSTNNWVLIK, LYASILQQK, MSFQNLLAK, NLMEIVK, NLQDLVR, NYL…
193	CCS	O14618	3.98379e+06	3.31393e+06	3.42036e+06	3.20811e+06	3.47137e+06	3.83647e+06	-0.0266063	0.108857	-	-	-	7	ESAQPPAHL, FLQLTPER, LACGIIAR, MEDEQLK, SAGLFQNPK, SLIIDEGEDDLGR, VWDVIGR
194	ABLIM1	O14639-2;O14639-6	3.39634e+06	2.60301e+06	2.71916e+06	3.02162e+06	3.30987e+06	3.13742e+06	0.128117	0.601611	-	-	-	6	EIFGMSIQEFDR, LNSGLGQLILK, STSQGSINSPVYSR, TASLPGYGR, TLSPTPSAEGYQDVR, TSSESIYSR
196	DVL2	O14641	2.16114e+06	1.96133e+06	2.11308e+06	2.12149e+06	2.08632e+06	2.09193e+06	0.0159674	0.137178	-	-	-	10	AMAAPESGLEVR, DIVHKPGPIVLTVAK, EEISDDNAR, GGEASGTSDGGPPPSR, GLSVHTDMASVTK, GSTGGAPNLR, KYASGLLK, SVLQRPAGAK, VIYHLDEEETPYLVK, VVSWLVSSDNPQPEMAPPVHEPR
197	CHD1	O14646;O14646-2	127206	102585	128037	76522.7	72736.4	97030.9	-0.543109	1.84723	+	-	+	2	MLDILAEYLK, SSPSILAVQR
198	GOSR2	O14653;O14653-2	2.27499e+06	2.53902e+06	2.41324e+06	2.42724e+06	2.4189e+06	2.27591e+06	-0.0203295	0.152941	-	-	-	7	ILDIANMLGLSNTVMR, LEILSSK, LRVDQLK, MDPLFQQTHK, QVHEIQSCMGR, VHNGMDDLILDGHNILDGLR, YDVQHLQTALR
199	TOR1A	O14656	3.38206e+06	3.69254e+06	3.7774e+06	3.60931e+06	3.57262e+06	3.44053e+06	-0.0295221	0.250015	-	-	-	16	AMFIFLSNAGAER, DIEHALSVSVFNNK, DLDDNLFGQHLAK, DQLQLWIR, GYEIDEDIVSR, IILNAVFGFINNPK, IILNAVFGFINNPKPK, ITDVALDFWR, KIILNAVFGFINNPK, KPLTLSLHGWTGTGK, LDYYYDD, LKDIEHALSVSVFNNK, MHAGLIDAIKPFLDYYDLVDGVSYQK, NSGFWHSSLIDR, SIFIFDEMDK, VAEEMTFFPK
200	TOR1B	O14657	1.73751e+06	1.78315e+06	1.69192e+06	1.62615e+06	1.67363e+06	1.60597e+06	-0.0874101	1.25029	-	-	-	11	AIFIFLSNAGGDLITK, DLEPVLSVGVFNNK, GSAIDEDIVTR, HSGLWHSGLIDK, KPLTLSLHGWAGTGK, LFGQHLATEVIFK, LYQDQLQK, NFVSQIVAENLHPK, SNFVHLFVSTLHFPHEQK, TALDFWR, VAEEMTFFPR
201	STX16	O14662;O14662-2;O14662-4;O14662-5	635269	707545	773852	665821	712761	702117	-0.0206613	0.0936902	-	-	-	3	IDYNVEQSCIK, LTDAFLLLR, WVDGVDEIQYDVGR
202	ADAM10	O14672	8.63592e+06	8.08888e+06	7.83886e+06	8.31067e+06	8.52619e+06	8.28048e+06	0.0332158	0.358788	-	-	-	26	AIDTIYQTTDFSGIR, AVSHEDQFLR, DFDDGVLGLAWVGAPSGSSGGICEK, DTSLFSDEFK, EAVIAQISSHVK, ENGNYIMYAR, FEGFIQTR, FLELNSEQNHDDYCLAYVFTDR, FPNIGVEK, FSLCSIR, GGTFYVEPAER, GYCDVFMR, HTQVCINGQCAGSICEK, HYEGLSYNVDSLHQK, KMDPSTCASTGSVQWSR, LPPPKPLPGTLK, LVDADGPLAR, MDPSTCASTGSVQWSR, NISFMVK, NTCQLYIQTDHLFFK, QCSPSQGPCCTAQCAFK, RPPQPIQQPQR, RRPPQPIQQPQR, TITLQPGSPCNDFR, YGPQGGCADHSVFER, YQMTGVEEVTQIPQEEHAANGPELLR
203	ABCD4	O14678	268532	262345	276896	262045	270164	248148	-0.0503501	0.296948	-	-	-	2	EVYPDSGSADDER, FLELAGLSNLVAR
205	TP53I11	O14683	769773	918206	916241	894161	847377	917783	0.0342375	0.163025	-	-	-	4	HSQTDLVSR, ILGVGGEDDDGEVHR, ISQVLGNEIK, KILGVGGEDDDGEVHR
206	PTGES	O14684	5.4909e+06	8.67827e+06	8.74629e+06	8.6065e+06	8.73821e+06	8.81497e+06	0.223199	0.604178	-	-	-	5	AFANPEDALR, KAFANPEDALR, MYVVAIITGQVR, SDPDVER, VAHTVAYLGK
207	KMT2D	O14686;O14686-3	2.12972e+06	2.13785e+06	2.2148e+06	2.19445e+06	2.04857e+06	1.87107e+06	-0.0872196	0.697165	-	-	-	21	ARPPEEGEDSRPPR, ASEALLK, AYQSTFTGETNTPYSK, DPFAPLHK, EANGEPIGAPGTSNHLLLAGPR, EHTNLMAEYR, FAAEDIIDPIAK, FELPFDWPR, GDDGPDIADEESR, GVEPGPLGPEERPPPAADASEPR, INNEHVIDATLTGGPAR, LQETPQDCSGGPVR, LQGTPSNKEDAAAR, LSGGPSSDLQNHVAAGSGQER, LSGPILGPGSFPSDDR, QFDAVLPGYTLK, QTAGQGSPCEEQEEPR, RFELPFDWPR, SQLDILSLLK, SVAEQHTPVCSR, VMAQGSIGVAPGMNR
208	ITGB1BP1	O14713	375256	369493	371618	395271	339036	315479	-0.0951387	0.460685	-	-	-	3	HALYLIIR, SSGQSNNNSDTCAEFR, SSTVASLDTDSTK
209	APAF1	O14727;O14727-4	889969	840537	867662	914616	891604	931749	0.0757709	0.852283	-	-	-	12	DLAALLHDGIPVVSSSSGK, DSVSGITSYVR, EDIKDYYTDLSILQK, IHVSPDFK, IWSFDLLLPLHELR, LDQDESFSQR, LLASCSADGTLK, LWDATSANER, SVLAAEAVR, TELVGPAHLIHEFVEYR, TVLCEGGVPQRPVVFVTR, VWNIITGNK
210	RIOK3	O14730;O14730-2	1.01221e+06	980983	1.07325e+06	890044	968278	986819	-0.108501	0.938983	-	-	-	5	DDPYRPAKPVPTPK, EAYYQTLHLMR, TTLNEFK, VSISFENYR, VWLIDVSQSVEPTHPHGLEFLFR
211	IMPA2	O14732;O14732-2	1.83542e+06	1.7931e+06	1.78495e+06	2.08068e+06	1.89494e+06	1.99486e+06	0.140349	1.78792	-	-	-	6	ALVLTEIGPK, EMAMLIAQALQTINYGR, FIAEEAAASGAK, LFLSNMER, QELEFGVIYHCTEER, VSGETDLSK
212	MAP2K7	O14733;O14733-4	945414	957842	972009	853774	864787	661280	-0.283415	1.45215	-	-	-	6	DVKPSNILLDER, HMLGLPSTLFTPR, IDPPDPTKPDYDIR, ILMDLDVVLK, QTGYLTIGGQR, RYETLEVDVASWFK
213	ACOT8	O14734	1.09919e+06	1.17335e+06	1.09351e+06	1.05006e+06	970582	1.13538e+06	-0.0951535	0.687232	-	-	-	5	GYIGEGDMK, IAAQEVPIEIKPVNPSPLSQLQR, LFGGQIVGQALVAAAK, QDGVLAVTCAQEGVIR, TGSSFSVR
214	CDIPT	O14735;O14735-3	4.17981e+06	4.45068e+06	5.23126e+06	4.9968e+06	4.51658e+06	4.47398e+06	0.0177243	0.071559	-	-	-	5	FGAMLDMLTDR, MGLWVTAPIALLK, MIDLSGNPVLR, NMAALDAADR, SLISVIHLITAAR
215	PRMT5	O14744	1.33883e+07	1.26138e+07	1.28926e+07	1.26858e+07	1.27556e+07	1.2841e+07	-0.0224705	0.33296	-	-	-	33	AAILPTSIFLTNK, AAILPTSIFLTNKK, DDIIENAPTTHTEEYSGEEK, DLNCVPEIADTLGAVAK, DPEAQFEMPYVVR, DPMIDNNR, DRDPEAQFEMPYVVR, DTNVQVLMVLGAGR, DWNTLIVGK, EFIQEPAK, EGQTICVR, EKDRDPEAQFEMPYVVR, EWVAPEK, GFPVLSK, GPLVNASLR, IAVALEIGADLPSNHVIDR, KGFPVLSK, KVWYEWAVTAPVCSAIHNPTGR, LEVQFIITGTNHHSEK, LHNFHQLSAPQPCFTFSHPNR, LSPWIRPDSK, QGFDFLCMPVFHPR, RIAVALEIGADLPSNHVIDR, SDLLLSGR, TLCDYSK, TWMWWHNFR, VLTNHIHTGHHSSM…
216	NHERF1	O14745	6.05603e+06	5.44418e+06	5.6229e+06	6.05141e+06	5.98921e+06	5.84623e+06	0.0642473	0.723985	-	-	-	21	APQMDWSK, AQEAPGQAEPPAAAEVQGAGNENEPR, EALAEAALESPR, EALAEAALESPRPALVR, ETDEFFK, ETDEFFKK, GPNGYGFHLHGEK, GPSGYGFNLHSDK, IVEVNGVCMEGK, KGPSGYGFNLHSDK, LLVVDPETDEQLQK, LLVVDRETDEFFK, LVEPGSPAEK, LVEVNGENVEK, LVEVNGENVEKETHQQVVSR, QHGDVVSAIR, RAPQMDWSK, SASSDTSEELNSQDSPPK, SKPGQFIR, SVDPDSPAEASGLR, VIPSQEHLNGPLPVPFTNGEIQK
217	CHEK1	O14757;O14757-3	1.74134e+06	1.79639e+06	1.76504e+06	1.87896e+06	1.72616e+06	1.86544e+06	0.0440103	0.450872	-	-	-	10	DIKPENLLLDER, HIQSNLDFSPVNSASSEENVK, IEPDIGMPEPDAQR, ISDFGLATVFR, KIDSAPLALLHK, MLNHENVVK, TGLSLWDTSPSYIDK, VTEEAVAVK, VTSGGVSESPSGFSK, YSSSQPEPR
218	TNFRSF10B	O14763;O14763-2	1.14998e+06	1.15831e+06	1.16689e+06	1.20178e+06	1.13241e+06	1.10745e+06	-0.014828	0.124432	-	-	-	6	DASVHTLLDALETLGER, DTLYTMLIK, GICSGGGGDPER, LLVPANEGDPTETLR, QKIEDHLLSSGK, SSPSEGLCPPGHHISEDGR
219	FPGT	O14772	1.17664e+06	1.18461e+06	1.23247e+06	1.31326e+06	1.20445e+06	1.11028e+06	0.0106083	0.0561134	-	-	-	10	DVEDMITYR, IFPVCSSLSDSVITSLK, LLSIEEMLIYK, LPNASALGK, MLLAFYEK, NTSNVIKEESELVEMR, SAFSLNSYK, TSCIIQSILDSR, VTEELFSGNK, YATMAFGVQDNLK
220	TPP1	O14773	6.52556e+06	6.67947e+06	6.64244e+06	6.59669e+06	6.34248e+06	6.43988e+06	-0.0345744	0.619361	-	-	-	9	AYPDVAALSDGYWVVSNR, ILSGRPPLGFLNPR, LFGGNFAHQASVAR, LSELVQAVSDPSSPQYGK, LYQQHGAGLFDVTR, PSPLTLHTVQK, PSYQEEAVTK, VNTELMK, YLTLENVADLVR
221	TCERG1	O14776;O14776-2	8.10868e+06	7.78502e+06	8.04948e+06	8.31149e+06	8.12478e+06	8.05164e+06	0.0325523	0.546718	-	-	-	42	AIVPLEAR, ALLSDMVR, ATFSEFAAK, AVDSSSMREDLFK, DDNKDIDSEKEAAMEAEIK, DIDSEKEAAMEAEIK, DREALFNEFVAAAR, EAAMEAEIK, EALFNEFVAAAR, EEAIQNFK, EEEMTEEEK, EEPKEEEMTEEEK, EEQELMEEINEDEPVK, EFEEYIR, EIKEEPKEEEMTEEEK, ESAWTKPDGVK, FNPGELR, GPPPPPTASEPTR, GPPPPPTASEPTRR, HPTPTMLSIQK, IIQEPPHK, IKSDFFELLSNHHLDSQSR, KLIQESDQHLK, KQVFDQYVK, LFNEHIEALTK, LIQESDQHLK, LIQESDQHLKDVEK, LIVAYVDDLDR, LIVAYVDDLDRR, LRHP…
222	NDC80	O14777	794869	817829	795197	888389	801015	788319	0.0393243	0.27642	-	-	-	11	ALNEQIAR, ASLQGDVQK, DLFNVDAFK, ELLNETEEEINK, FEEEVPR, GKEAIETQLAEYHK, LFLDYTIK, LKDLFNVDAFK, NELQQTINK, YQAYMSNLESHSAILDQK, YSVADIER
223	KIF3C	O14782	412742	334629	334078	358123	387387	329920	-0.00387925	0.0118781	-	-	-	5	AVGSTHMNEVSSR, EQQATELLAAK, NIMDHTNEQQK, QDLEEAQNEQTR, TYTMQGTWVEPELR
224	NRP1	O14786	2.63248e+06	2.8411e+06	2.73462e+06	2.68686e+06	2.58366e+06	2.56076e+06	-0.0674337	0.855104	-	-	-	18	DKLNTQSTYSEA, EWIQVDLGLLR, FVSDYETHGAGFSIR, FVTAVGTQGAISK, IAPPPVVSSGPFLFIK, IDETGSTPGYEGEGEGDK, IESPGYLTSPGYPHSYHPSEK, IKPATWETGISMR, IMINFNPHFDLEDR, LEIWDGFPDVGPHIGR, LNYPENGWTPGEDSYR, LYQVIFEGEIGK, NLSALENYNFELVDGVK, NWMPENIR, SFEGNNNYDTPELR, TGPIQDHTGDGNFIYSQADENQK, WSVLTSK, YDRLEIWDGFPDVGPHIGR
225	UNC13B	O14795;O14795-2	686092	776171	813081	738003	690954	714312	-0.083135	0.520946	-	-	-	7	DGQAGFGEQEKPLEVTGQAEK, FELPFDIPEEEAR, IDLSTYR, NKPEIFEVIR, TGSSDPYVTVQVSK, VLGLAVMPLR, VLMQYADILSK
226	POLR3A	O14802	2.64629e+06	2.68025e+06	2.80992e+06	2.59141e+06	2.47787e+06	2.47128e+06	-0.109591	1.59174	-	-	-	32	AISTPIITAQLDKDDDADYAR, AKYELLNAGYK, ANINFLR, AVFPCPSEPALSK, AVIHIDEQSGK, CDEYIEALNTGK, DWGQNEAADAMSR, ESVLMLASFEK, GFSIGIGDVTPGQGLLK, HLIDGDVVLFNR, IDEVAVPVHVAK, IPAEDVPLLLMNPEAGKPSDLILTR, ITPTQVEK, LAPVYLSNR, LEVNAETVR, LLVEGDNLR, LPPPTILKPVTLWTGK, LTEIIFLNDVIK, LVQNGPEVHPGANFIQQR, NNIFYILLR, QIFSVILRPSDDNPVR, SGTNEDDLTMK, SLPHFEK, SNSPLTMALCGSK, SSMYYVLQFLK, TADHLFDAAYFGQK, TAETGYMQR, TTSNNTYEV…
227	TSPAN4	O14817	896644	1.16565e+06	1.23901e+06	1.40878e+06	1.30516e+06	1.1701e+06	0.244126	0.951573	-	-	-	4	APCYETVK, GLHLYGTQGNVGLTNAWSIIQTDFR, KGLHLYGTQGNVGLTNAWSIIQTDFR, YAQQDLK
228	PSMA7	O14818	4.84566e+07	4.68889e+07	4.65479e+07	4.63208e+07	4.49035e+07	4.74036e+07	-0.0337243	0.491587	-	-	-	12	DIVVLGVEK, GRDIVVLGVEK, GRDIVVLGVEKK, ICALDDNVCMAFAGLTADAR, ILNPEEIEK, KICALDDNVCMAFAGLTADAR, NIELAVMR, NYTDEAIETDDLTIK, RPFGISALIVGFDFDGTPR, YVAEIEK, YVAEIEKEK, YVAEIEKEKEENEK
229	SCAMP3	O14828	9.78124e+06	1.02339e+07	1.04232e+07	9.92234e+06	1.02815e+07	1.02231e+07	-0.000205285	0.00211003	-	-	-	7	AQQEFAAGVFSNPAVR, DGGNPFAEPSELDNPFQDPAVIQHR, DGGNPFAEPSELDNPFQDPAVIQHRPSR, ELQHAALGGTATR, ERELQHAALGGTATR, QYATLDVYNPFETR, TAAANAAAGAAENAFR
230	PHYH	O14832	1.84597e+06	1.51568e+06	1.55288e+06	1.67016e+06	1.70898e+06	1.58949e+06	0.020796	0.0945394	-	-	-	5	FRNEFEK, GDTVFFHPLLIHGSGQNK, MFHGIQDYEENK, NLVPDADIQR, VQDFQEDKELFR
231	OPLAH	O14841	831275	765682	751828	821479	779218	746669	-0.000584649	0.00315811	-	-	-	19	AGDFGAAFVER, DIPLNQGCLAPVR, DQPLDSSHIASIR, DVQVLFMR, EEALLSVLTER, EFGFVIPERPVVVDDVR, ELGFTHVSLSSEAMPMVR, FHFAIDR, FMSIAEQMGR, GKLEGLLSR, GLPLEVSSEDHMDDGSPIR, ITDPEILESR, KGGPVTVTDANLVLGR, LEEQCVDALQAQGFPR, LLSEDPANYADAPTEGIR, MGTTVATNALLER, SQISTESFLHLR, TAISTNIK, TGDLLEVQQPVDLGALR
232	BCKDK	O14874;O14874-2;O14874-3	473715	527614	544225	399534	432712	590340	-0.138145	0.404438	-	-	-	2	STSATDTHHVEMAR, YLQQELPVR
234	MGST3	O14880	8.58267e+06	1.53971e+07	1.52778e+07	1.39573e+07	1.44075e+07	1.5194e+07	0.19925	0.395386	-	-	-	6	AHQNTLEVYPPFLFFLAVGGVYHPR, IASGLGLAWIVGR, VEYPIMYSTDPENGHIFNCIQR, VLYAYGYYTGEPSK, VLYAYGYYTGEPSKR, YKVEYPIMYSTDPENGHIFNCIQR
235	TAX1BP3	O14907	1.62318e+07	1.53112e+07	1.40723e+07	1.42658e+07	1.47785e+07	1.46727e+07	-0.0590224	0.517966	-	-	-	3	AVQQSMLS, IMQVNGWDMTMVTHDQAR, VSEGGPAEIAGLQIGDK
236	GIPC1	O14908	4.5291e+06	4.33445e+06	4.33146e+06	4.65962e+06	4.47908e+06	4.56211e+06	0.0543975	0.880151	-	-	-	14	AIEKVDDLLESYMGIR, APPLVENEEAEPGR, DTELAATMVELGK, EGSVIDHIHLISVGDMIEAINGQSLLGCR, GPATVEDLPSAFEEK, IEGFTNVK, KAFDMISQR, KAPPLVENEEAEPGR, LLGGQIGLEDFIFAHVK, LPTAEVMFCTLNTHK, LVFHTQLAHGSPTGR, NPDELAEALDER, PGSGPQLGTGR, SRGPATVEDLPSAFEEK
237	IKBKB	O14920	4.21239e+06	4.30661e+06	4.17531e+06	4.38247e+06	4.38084e+06	4.06089e+06	0.0138899	0.136205	-	-	-	16	AAMMNLLR, ALDDILNLK, DLKPENIVLQQGEQR, GPVSGSPDSMNASR, GTDPTYGPNGCFK, ITYETQISPR, LGTGGFGNVIR, LNEGHTLDMDLVFLFDNSK, LSQPGQLMSQPSTASNSLPEPAKK, LVHILNMVTGTIHTYPVTEDESLQSLK, MMALQTDIVDLQR, NLAFFQLR, NSMASMSQQLK, RLTHPNVVAAR, TEGDSQEMVR, WHNQETGEQIAIK
238	RGS12	O14924;O14924-2;O14924-3;O14924-4;O14924-5;O14924-6;O14924-7	72007.6	57430.4	42499.2	62209.4	36797.3	58595	-0.129963	0.17658	-	-	+	2	SLNEELGDEDSEK, YGLDLSGLLVR
239	TIMM23	O14925	6.82909e+06	7.90285e+06	8.05818e+06	7.21773e+06	7.40923e+06	7.02814e+06	-0.0701698	0.492388	-	-	-	3	ETQNMAWSKPR, GSLLQQSL, NVQILNMVTR
240	HAT1	O14929	1.00586e+07	9.20186e+06	8.97565e+06	9.13309e+06	9.25438e+06	9.40304e+06	-0.0213107	0.183446	-	-	-	10	CNTNTAIELK, FPEDLENDIR, LCQDLPCFSR, LLVTDMSDAEQYR, LRDFVLVK, RLISPYK, RVYEILR, TFFPEYTHQLFGDDETAFGYK, VDENFDCVEADDVEGK, VSQMLILTPFQGQGHGAQLLETVHR
241	UBE2L6	O14933	979670	1.01151e+06	754864	700772	835668	670960	-0.309619	1.2243	-	-	-	3	MDLADLLTQNPELFR, NLSSDDANVLVWHALLLPDQPPYHLK, TCQVLEALNVLVNRPNIR
242	CASK	O14936-3	4.72166e+06	4.58808e+06	4.86685e+06	4.91054e+06	4.84268e+06	4.79598e+06	0.03778	0.573694	-	-	-	32	ADAGFVYSEAVASHYMR, AQFEYDPAKDDLIPCK, DDHNWWQGK, DLDFLHSVFQDQHLHTLLDLYDK, DVKPHCVLLASK, EASICHMLK, EINGISVANQTVEQLQK, ESDILQR, ETGQQFAVK, EVLEEISCYPENNDAK, FAYPIPHTTRPPK, GAVLAAVSSHK, HNAVFDQLDLVTYEEVVK, IHEQGLIAILDVEPQALK, IHLPETVEQLR, ITVYEALNHPWLK, KIHEQGLIAILDVEPQALK, LFEGIIK, LGGFGVAIQLGESGLVAGGR, MLMLDPAER, MNELNHCIVAR, NGTAGLIPSPELQEWR, NTDEPMGITLK, QGTLHVGDEIR, QILEALR, QWSHISESAK, TLVLLGA…
243	PLD2	O14939;O14939-4	2.49432e+06	2.03564e+06	2.39487e+06	2.35444e+06	2.17242e+06	2.40471e+06	0.00549203	0.0225099	-	-	-	13	DVGVVVHGLPAR, DWVQLDRPFEDFIDR, GEYSILHR, HDSYAPPRPGTLAR, LTDLGDSSESAASQPPTPR, MHPFLAIYELQSLK, TVIIGSANINDR, VHPLVFAPGVPVTAQVVGTER, VLIADDR, VLMSLLPLAR, VSILLFK, WSAGTLENSILNAYLHTIR, YLENYLNR
244	UQCRQ	O14949	5.05199e+06	6.10975e+06	6.07686e+06	6.80976e+06	6.73367e+06	7.04105e+06	0.261166	1.91386	-	-	-	5	AYPHVFTK, EFGNLTR, HVISYSLSPFEQR, KNPAAYENDK, NPAAYENDK
247	HGS	O14964	5.4507e+06	4.84897e+06	4.81429e+06	5.03911e+06	5.202e+06	5.19302e+06	0.0324543	0.254332	-	-	-	24	ACGQIFCGK, ALQNAVTTFVNR, APDWVDAEECHR, ESDAMFAAER, GALSALREEHR, ILYLIQAWAHAFR, KQEYLEVQR, KVNDKNPHVALYALEVMESVVK, LYYEGLQDK, NCGQTVHDEVANK, QEYLEVQR, QTMEELK, QTMEELKDLLK, QVEVNVR, RDETALQEEEELQLALALSQSEAEEK, RDETALQEEEELQLALALSQSEAEEKER, RLYYEGLQDK, RQVEVNVR, STYTSYPK, VCEPCYEQLNR, VEGHVFPEFK, VNDKNPHVALYALEVMESVVK, VQFGVMTR, VVQDTYQIMK
248	AURKA	O14965	2.05316e+06	2.05383e+06	2.1603e+06	1.95227e+06	2.0215e+06	2.07742e+06	-0.050673	0.603616	-	-	-	14	DIKPENLLLGSAGELK, EVEIQSHLR, EVLEHPWITANSSK, IADFGWSVHAPSSR, LYGYFHDATR, QLQATSVPHPVSR, QPLPSAPENNPEEELASK, QWALEDFEIGR, QWALEDFEIGRPLGK, SKQPLPSAPENNPEEELASK, TATYITELANALSYCHSK, VEFTFPDFVTEGAR, VLCPSNSSQR, VYLILEYAPLGTVYR
249	CLGN	O14967	2.4117e+06	2.42129e+06	2.31098e+06	2.37605e+06	2.18757e+06	2.56723e+06	-0.00540638	0.0302951	-	-	-	8	EADESTGSGDGPIK, EIEDPNDKKPEEWDER, EVADHWAADGWR, GVLEQEEKEEK, HAKPPDVDLKK, IMIANANK, IMIANANKPGVLK, TSYIIMFGPDK
250	VPS26C	O14972;O14972-2	1.03046e+06	1.097e+06	1.1372e+06	1.1176e+06	1.09529e+06	1.04709e+06	-0.00141046	0.00895816	-	-	-	6	DATEIQNIQIADGDVCR, GLSVPIYMVFPR, SVELQLVR, TEIPFEFPLHLK, VETCGCAEGYAR, VYHAGEVLSGVVVISSK
251	PPP1R12A	O14974	7.91276e+06	7.10643e+06	7.18545e+06	7.47281e+06	7.27137e+06	7.53244e+06	0.00620387	0.0473083	-	-	-	47	AQLHDTNMELTDLK, DYDGWTPLHAAAHWGK, EEERKDESPATWR, ESETSREDEYK, ETLIIEPEK, ETQTDSISR, GYTEVLK, ILVDNLCDMEMVNK, ISEMEEELK, ITTGSSSAGTQSSTSNR, KDESPATWR, KESETSREDEYK, KTGSYGALAEITASK, KWEDDLKK, LASTSDIEEK, LASTSDIEEKENR, LAYVAPTIPR, LEKDDSTDFK, LEKDDSTDFKK, LLIQAGYDVNIK, LSSSLDNK, LWAEDSTEK, LWAEDSTEKEK, LYEQILAENEK, NKETLIIEPEK, NSSVNEGSTYHK, QGVDIEAAR, QWLNSGHINDVR, RISEMEEELK, RLASTSDIEEK, RLASTS…
252	SLC27A2	O14975	5.50484e+06	5.73038e+06	5.88488e+06	5.70967e+06	5.39503e+06	5.43657e+06	-0.0495366	0.638724	-	-	-	24	DALYFLDDTAK, DDVSIYYVSR, DETLTYAQVDR, DETLTYAQVDRR, FSASQFWDDCR, FSASQFWDDCRK, GDLYFNSGDLLMVDHENFIYFHDR, GEVGLLVCK, IITYDLIK, IQDTIEITGTFK, IWYGTGLTFVSGLK, KDDVSIYYVSR, KGDLYFNSGDLLMVDHENFIYFHDR, KIITYDLIK, KMTLVEEGFNPAVIK, KYNVTVIQYIGELLR, LALGNGLR, LFQHIADYLPSYAR, MTLVEEGFNPAVIK, MYVPMTEDIYNAISAK, VDEVSTEPIPESWR, YDVEKDEPVRDENGYCVR, YLCNSPQKPNDR, YLCNSPQKPNDRDHK
253	GAK	O14976	1.63861e+06	1.69948e+06	1.63691e+06	1.68398e+06	1.64365e+06	1.57367e+06	-0.0218761	0.216304	-	-	-	27	AIIQEVCFMK, ALLSTLHTVLWDGESR, ALVEEEITR, AMLQVNPEER, AVVMTPVPLFSK, DLKVENLLLSNQGTIK, DQSDFVGQTVELGELR, EAPPWENSSMR, FLHTLDWQEEK, FLHTLDWQEEKEAETGAENASSK, GDLDISYITSR, GQLVEFLK, HPGHYAVYNLSPR, LCDFGSATTISHYPDYSWSAQR, LLDWIEGK, LLSNEEEKNR, NMHAWLR, NNIEDVR, NTTPMYR, PNYASNFSVIGAR, TPEIIDLYSNFPIGEK, VASTSQEYDK, VENLLLSNQGTIK, VIQSVANYAK, VSECGWAAR, WTPVGMADLVAPEQVK, YDLDACDIQEK
254	HNRNPDL	O14979;O14979-2;O14979-3	7.80282e+06	6.35513e+06	6.72429e+06	7.19317e+06	6.74394e+06	7.24529e+06	0.025321	0.122955	-	-	-	7	DLTEYLSR, GFCFITYTDEEPVKK, KDLTEYLSR, MFIGGLSWDTSK, MFIGGLSWDTSKK, RGFCFITYTDEEPVKK, VFVGGLSPDTSEEQIK
255	XPO1	O14980	2.19194e+07	2.20145e+07	2.26434e+07	2.27691e+07	2.27469e+07	2.19348e+07	0.0187375	0.284455	-	-	-	43	AIIASNIMYIVGQYPR, AVGHPFVIQLGR, DFEEYPEHR, DFLVQIK, DLLGLCEQK, DLLGLCEQKR, DTDSINLYK, EFAGEDTSDLFLEER, EHDQLIEK, EHLRDFLVQIK, EHPDAWTR, EPEVLSTMAIIVNK, ESPFSTSASPLLSGSQHFDVPPR, ETLVYLTHLDYVDTER, FLNVPMFR, FLVTVIK, HWPTFISDIVGASR, ICLEYWNHLAAELYR, IYLDMLNVYK, KYVVGLIIK, LDINLLDNVVNCLYHGEGAQQR, LFEFMHETHDGVQDMACDTFIK, LFVTGLFSLNQDIPAFK, LHNQVNGTEWSWK, LISGWVSR, LISTLIYK, LNMILVQILK, LVLDSIIWAFK, MA…
256	BTAF1	O14981	3.40332e+06	3.53947e+06	3.46124e+06	3.29205e+06	3.3444e+06	3.21599e+06	-0.0785893	1.38856	-	-	-	38	AAAQQLGEVVK, AAFAITSR, ATGHVFQALQYLR, AVTLAVQPR, EENTLVQNYAAQCIAK, ETCAQTLGVVLK, FGDFVSDEVVAPVR, FNYCILDEGHVIK, GAEFALTTIVK, GIITLYR, HFLEQLLDGK, HNLIVASYDVVR, IAAGQAVEAIVK, IANVVINQSANDSK, IIEGLQDLDDDVR, IPVPINAELR, KIANVVINQSANDSK, KYQQDGVNWLAFLNK, LAVQNSSLHDIQHAPK, LCNHPALVLTPQHPEFK, LFILLDTGTTPVTR, LHPHELNNLLSK, LLDILSEHLYYDEIAVPFTR, LLQQCTTR, LLTQEQWEVR, LNPIIKPLMETIK, LPHLWDAMVGPLR, MSDQTDS…
257	ARHGEF10	O15013;O15013-4;O15013-5;O15013-6;O15013-7	3.3363e+07	3.31837e+07	3.34916e+07	3.31317e+07	3.3189e+07	3.35551e+07	-0.00235727	0.0374585	-	-	-	23	APDGSWDSEPQK, ASSALVVCGGQGHR, EPGAPPDPETPAVR, EPLPPAPAENEMK, FIVLATALHEK, GHPDRLPLQMALTELETLAEK, GMVSYHAHNSPVK, GNYQNLNQSVAHDWTSGLQR, HLAVHPPESLAVVANAKPNK, HLQDINIATPVHNMLPGHQR, HPEAILTPMPEGLSQQQVVR, ILEQYEKPLSEMEPK, IQLQLPGK, LFHTETLK, NYVDALKR, SDDMIETVYNDR, SDLSSSSGSLSLSHGSSSLEHR, SEDSTIYDLLK, SEDSTIYDLLKDPVSLR, SGRPTFFTAVFNTFTPAIK, TCATKPAFLEFLK, WSVPLGHVDAIEYGSSAGTGEHSR, YILGSVVDSEK
258	ZNF609	O15014	2.11608e+06	1.74723e+06	1.88664e+06	1.59677e+06	1.67586e+06	1.69862e+06	-0.205955	1.55197	-	-	-	19	ALDILQQHASHYK, DPGVLQPVPLGGR, DTSKPTPGTSLFTPSEGAASK, EAALKEEWK, ELESPLTPGK, EVGIPAPNAVATLPDNIK, FCDSPTSDLEMR, FVTPVPGPQGK, GGCGVVGGGGSCSSVGGASGGER, LPGQAPEGLK, MRPNSNTPVNETATASDSK, PTVMGEPFTVNPALTPAK, QQYEEQQKR, SEGVGTCSEKDPGVLQPVPLGGR, SGDGANAGGLVAAIAPK, TNSMGSATGPLPGTK, TYVGTLLDCTR, VEPTVLDR, YSDIKSEDER
259	SPTBN2	O15020;O15020-2	337418	242945	263810	243778	254884	243538	-0.171703	0.637325	-	-	-	8	ALAQEDQGAGEVER, EKEVEAIQAQAK, HLAGVEDLLQLHELVEADIAVQAER, LLDPEDVNVDQPDEK, LTALEER, LVSSPELGHDEFSTQALAR, MLTAQDVSYDEAR, SHYAAEEISEK
261	SEC16A	O15027;O15027-5	1.2786e+07	1.18291e+07	1.12836e+07	1.09983e+07	1.12941e+07	1.18076e+07	-0.0728553	0.684524	-	-	-	40	ADSGPTQPPLSLSPAPETK, AHASPFSGALTPSAPPGPEMNR, DAQGQPGLER, DDTHKVDVINFAQNK, DSSQGPCEPLPGPLTQPR, EHSAFGDRPEK, EKPEEESLAAPTWLVHLQQVER, FANLTPSR, FATNEAIQR, FGPGGQLIK, GGIGASENLENPPK, GLANPEPAPEPK, KAPPPPPTSMPK, KGESWFFR, LAEMGLATQAFHYCEAIAK, LFDPQLK, LLPSAPQTLPDGPLASPAR, LVLIGSNHSLPFLK, MPAASTCCGDEK, NEHRPASALVNPLAR, NGLWGHALLLASK, NPSSAAPVQSR, NQWVNLNEPEEEK, QALQSTPLGSSSK, QSGPGAPNLDR, SHLVGVKPFEADR…
262	PLXNB2	O15031	2.96603e+06	2.93862e+06	2.9919e+06	2.95557e+06	2.91634e+06	2.85398e+06	-0.0280535	0.436797	-	-	-	42	AEEASHWLWSR, AHTDSLNTLVALHQLYQYTQK, AITEIYLTR, AMTLQEAEAFVGAER, DGDKDVMITGK, DLVLSGDLGSLYAMTQDK, DSQDPYCGWCVVEGR, DTTHNLPEFIVK, EAFEAYTDHATYK, EASPNPEDGIVR, ELNHLAVDEASGVVYLGAVNALYQLDAK, FAMVVIAEPLQSWQPPR, FGAQLQCVTGPQATR, FMEPVTMQESGTFAFR, GPVDAVQK, GSSLHVGSDLLK, HALLEEENR, HNIQDEDTIHIWK, IQPETGPLGGGIR, LDIPEPR, LQLEQQVATGPALDNK, LQLEQQVATGPALDNKK, LQQIAAALENK, LVECGSLFK, MVEDYYK, PDSVVLEWRPGSTA…
263	AREL1	O15033;O15033-2	78175	64553.3	83844.7	83867.1	82091.8	73077.4	0.0832836	0.224749	-	-	+	2	SFLAQIIGLR, VVELMTGGAQTPVTNANK
264	KHNYN	O15037	491197	480358	525699	487894	505477	442986	-0.061058	0.364211	-	-	-	9	DFSALLQSPGDAHR, DITVFVPQWR, ESLDTGSMGPGDCR, GGNLVTGTQR, HIVIDGSNVAMVHGLQHYFSSR, IFSVGVSVLPK, LAEETDGIIVSNDQFR, LYSLSLLSLTPSR, SSALLGAQCQGVR
265	TECPR2	O15040;O15040-2	279082	279810	290394	261982	282602	242659	-0.111992	0.671218	-	-	-	6	GSLIGTYWNHVVPR, GSSMASSVASEPR, LDLSQLGAVK, LESPNSGSCSLPER, TSGDLYLQTGLSVDRPCAR, VAVFQLVSSLPGR
266	U2SURP	O15042;O15042-2	2.0808e+06	1.76109e+06	1.76742e+06	1.53552e+06	1.67207e+06	1.93669e+06	-0.1271	0.58135	-	-	-	22	AWEDWAIYPEPFLIK, EINNPMFR, ESLCDSPHQNLSR, FEPPQSDSDGQR, FLFENQTPAHVYYR, GGVVNAAKEEHETDEK, GGVVNAAKEEHETDEKR, LCQIFSDLNATYR, LYLVSDVLYNSSAK, LYSILQGDSPTK, MIEFVVR, MIMSFEMK, NLLALIHR, NPPNQSSNERPPSLLVIETK, SLDDDLDGVPLDATEDSK, SLDDDLDGVPLDATEDSKK, SSDVHSSGSSDAHMDASGPSDSDMPSR, TIQGHLQSENFK, VANASYYR, VVIPTER, YSEMSEEK, YSEMSEEKR
267	SETD1A	O15047	693148	637581	610145	558290	568745	592407	-0.17318	1.46792	-	-	-	7	FKLDEFYIGQIPLK, FQGSGAATETAESR, GSTPYSQDSAYSSSTTSTSFKPR, KYGEVEEVEILLHPR, LIVDPALDPALR, LKEPGLLSLVDWAK, QLEGVDTQGTNR
268	SYNJ2	O15056;O15056-2	1.24098e+06	1.20501e+06	1.2388e+06	1.21642e+06	1.2212e+06	1.18274e+06	-0.0254605	0.282539	-	-	-	19	DLEASSEPEPTPGAAKPETPQAPPLLPR, DPIDPVSAGASAAK, EQYGQQVVVNLLGSR, GGASEEALSAVAPR, GGEEVLNR, GGMLLDSTALLVTPR, GLEANAPAFDR, ILSSGVFYFSWPNDGSR, ITATDFYPLQEEAKEEER, LETLLRPQLK, LHWEDFDVFTK, LLEFDQLQLQK, LLPGAPQQPPK, NEDYKEITQK, TAGELNLLDSDLDVDTK, TGISKPYNVK, TNTVQSFIALEVLHLQLK, TTNAQEAEAAIR, YDVGSAAYDTSDK
269	SYNM	O15061	1.80262e+06	1.71824e+06	1.63845e+06	1.5612e+06	1.69464e+06	1.7132e+06	-0.0543397	0.446313	-	-	-	31	AELQELNAR, ATGPAAPPPR, ATLTLAMADWLR, DKVAAGASESTR, EGQGGPGSVSVDVK, EIIFQGPISAAGK, ELQEALGAR, ELYIPSGESEVAGGASHSSGQR, ENLLLEEELR, ETVQLYEDEVR, EVHDSYALLVAESWR, EVPISLEVSQDR, EVPVYIGEDSTIAR, GSQTGTSIGGDAR, IPHEFHTSMK, LDAELGAQQR, LGPTETETSEHIAIR, MREELSALTR, NDQAVGVSFK, QQLVEVIGQLEETLPER, SAEQMIGDIINLGLK, SGEFHAEPTVIEK, SPAPGSPDEEGGAEAPAAGIR, SYHYTDSLLQR, TEIVVESK, TFSPTYGLLR, TFVLAGSADSPELGK, TKTE…
270	GARRE1	O15063	587414	605576	717798	620686	633006	648067	-0.00134585	0.00534797	-	-	-	11	AGFHLNPK, APQAGAHTPLTPQPGLAPQQQSPK, DVQEHVMEAASR, EAYAPQISLEGSR, EDPATMSLLQR, EFSLQDIEVLGR, HNSAATAMVTEQK, IALESLGHCEYAMKAGFHLNPK, IDSALQAYK, NIFIAGCSEEK, RENFLHGDDGKDEK
271	KIF3B	O15066	1.85514e+06	1.87888e+06	1.82672e+06	1.84659e+06	1.78642e+06	1.85382e+06	-0.0194039	0.233037	-	-	-	15	AEIHDLQEEHIK, AENIVLLELDMPSR, AFFDEEEDHWK, AIVEDHSLVAEEK, DYEGPAIAPK, EIEHVMNVGNQNR, EKDAAEMLGAK, ERPDTGVYVK, GVIPNSFDHIFTHISR, HLIIENFIPLEEK, KSGSSSSSSGTPASQLYPQSR, NIVDHTNEQQK, QELEQTQNELTR, SGSSSSSSGTPASQLYPQSR, TYTMEGIR
272	PFAS	O15067	2.35211e+07	2.23896e+07	2.26122e+07	2.27867e+07	2.18688e+07	2.22334e+07	-0.0346958	0.5382	-	-	-	46	AFSITQGLLK, ALWEETSFQLDR, ATGLGPVDR, CPACFVGTITGDR, CPACFVGTITGDRR, CSGNWMWAAK, DAGLHCLELGHTGEAGPHAMVR, DFLTHVSAR, DSLSMAAR, EAPEPGMEVVK, ELSDPAGAIIYTSR, ESWLLPGSNDLLLEVGPR, EWIKPIMFSGGIGSMEADHISK, FCDNSSAIQGK, FGEPVLAGFAR, FLRPEDPTRPSR, FQQQQGLR, GDPEMEQK, GHLLYVALSPGQHR, GNPICSLHDQGAGGNGNVLK, GQLHVDGQK, GVAFVGGFSYADVLGSAK, GWAAAVTFHPR, HLAVMPHPER, HVVFTAETHNFPTGVCPFSGATTGTGGR, IRDVQCTGR, IVLVDD…
274	ANKRD28	O15084;O15084-1;O15084-4	1.16301e+06	1.0986e+06	1.04743e+06	1.06066e+06	1.0711e+06	1.05403e+06	-0.0534665	0.493143	-	-	-	18	AIHWAAYMGHIEVVK, DKNWQTPLHIAAANK, EDVNFQDNEK, EDVNFQDNEKR, GAVTGHEECVDALLQHGAK, GHETSALLILEK, KEDVNFQDNEK, KLLSSGFDIDTPDDFGR, LLSSGFDIDTPDDFGR, LLVSHGAEVTCK, NLINATNAALQTPLHVAAR, QGYNAVHYSAAYGHR, SQTIIQSGAVIDCEDK, SYTPLHAAASSGMISVVK, TALHHAAFSGHGEMVK, TPLDLAAFK, TPLHMTALHGR, TVSFEALPIMR
275	ARHGEF11	O15085-2	1.79736e+06	1.76906e+06	1.7584e+06	1.78913e+06	1.67289e+06	1.67194e+06	-0.0533368	0.63963	-	-	-	20	DIWNIFLEK, DLIISEMQRLTK, DQHGFGFTVSGDR, EIDRQEVINELFVTEASHLR, EPAQQGPTPSR, IQQETGGSVDILPLYGDTSQRPSEGR, ITGPKPLQDPEVQK, LHQSASSSTSSLSTR, LSLDSQEGDSGLDSGTER, LSSLSSLGDSAPER, NLAEDASSTEAAGGYK, NSHELGPCPEDGSDAPLEDSTADAAASPGP, NSVLSDPGLDSPR, QEVINELFVTEASHLR, QLAALGDILSK, QPSDASETTGLVQR, SDVDMDAAAEATR, VLDLIFYQR, WLPFFPK, YPLLLESIIK
276	PRORP	O15091	1.70433e+06	1.66988e+06	1.68854e+06	1.67373e+06	1.66974e+06	1.62912e+06	-0.0259794	0.340985	-	-	-	17	AFFDFGK, DIKDDNYSNK, DVIDGGDQYR, DVIDGGDQYRK, EALLLLEDIKK, ESQLLLNVVSQLAK, LKEDLKENTGK, LLDILSYLR, NNGIVSYDLLVK, NNQLYPGESFAHSIK, QVYSVPHFFLAGAAK, SLLAWVAAK, SQMNSQTEDHALAPVR, SRPPFDVVIDGLNVAK, TIESIQLSPEEYECLK, WLCLHQK, WQQGHQLAIVNR
277	CHUK	O15111	1.58215e+06	1.48404e+06	1.53707e+06	1.67841e+06	1.56132e+06	1.59131e+06	0.0694967	0.771449	-	-	-	17	AAMLSLLR, AKLEFFHK, DLKPENIVLQDVGGK, EADNTVMFMQGK, EIWHLLK, ELFGHLSK, GGPVDLTLK, HRPSDHSYSDSTEMVK, IIDLLPK, IISFLLPPDESLHSLQSR, IIVHTVQSQDR, IQLPIIQLR, IVHILNMTSAK, KPASQCVLDGVR, NTLISASQQLK, VEVALSNIK, YSEQMTYGISSEK
278	LSM1	O15116	1.35733e+06	1.27875e+06	1.42557e+06	1.31048e+06	1.3195e+06	1.32162e+06	-0.0382157	0.3369	-	-	-	5	ADTLDEY, GENVVLLGEIDLEK, MNYMPGTASLIEDIDKK, SIDQFANLVLHQTVER, TLIGFLR
279	NPC1	O15118	1.24501e+06	1.51891e+06	1.53454e+06	1.64952e+06	1.52907e+06	1.51283e+06	0.131652	0.729968	-	-	-	15	ALGLLCGK, DNLQLPLQFLSR, DVEAPSSNDK, EFINFVK, EYFDQHFGPFFR, FGGIVVLAFAK, FLPMFLSDNPNPK, GGHAAYSSAVNILLGHGTR, IGFAPSSWIDDYFDWVKPQSSCCR, LQGETLDQQLGR, NSYSPLLLK, QRPQGGDFMR, SISQYLHAGPPVYFVLEEGHDYTSSK, VGATYFMTYHTVLQTSADFIDALKK, VTTNPVDLWSAPSSQAR
280	TBX3	O15119-2	70410.3	75320	120103	80009.8	79412.5	83654.1	-0.0870145	0.15259	-	-	+	2	ISTTTSEEPCR, TMEPEEEVEDDPK
281	AGPAT2	O15120	1.7075e+06	2.20142e+06	2.16258e+06	1.90067e+06	1.79569e+06	1.65587e+06	-0.174811	0.819685	-	-	-	5	SSTAMTVMADLGER, TPQENGATAGSGVQPAQ, TTFLHISK, TVENMSIIGWFVR, VWIYPEGTR
282	DEGS1	O15121	1.27668e+06	1.64803e+06	1.51573e+06	1.5637e+06	1.50154e+06	1.45168e+06	0.031994	0.12788	-	-	-	4	EDFEWVYTDQPHADR, EDFEWVYTDQPHADRR, IAAEYYDNLPHYNSWIK, VLYDFVMDDTISPYSR
283	SCAMP1	O15126	6.90326e+06	6.05363e+06	6.43055e+06	5.79694e+06	6.32021e+06	6.54693e+06	-0.0546465	0.376973	-	-	-	8	AQQEFATGVMSNK, EHALAQAELLK, EHALAQAELLKR, EMQNLSQHGR, EREMQNLSQHGR, MPNVPNTQPAIMK, MPNVPNTQPAIMKPTEEHPAYTQIAK, NVPPGLDEYNPFSDSR
284	SCAMP2	O15127	3.94575e+06	3.87308e+06	3.9722e+06	3.69156e+06	3.79511e+06	3.85776e+06	-0.0558601	0.986149	-	-	-	3	AASSAAQGAFQGN, ELQNTVANLHVR, ERELQNTVANLHVR
285	ARPC1B	O15143	9.97905e+06	9.32241e+06	9.25921e+06	1.01078e+07	1.00303e+07	1.03479e+07	0.0948186	1.44303	-	-	-	16	ASSEGGTAAGAGLDSLHK, EHNGQVTGIDWAPESNR, ERFQNLDK, EVEERPAPTPWGSK, IFSAYIK, IVTCGTDR, KASSEGGTAAGAGLDSLHK, NAYVWTLK, NSVSQISVLSGGK, PAPTPWGSK, SLESALK, TQIAICPNNHEVHIYEK, TWKPTLVILR, VAWVSHDSTVCLADADK, VAWVSHDSTVCLADADKK, WAPNENK
286	ARPC2	O15144	2.0657e+07	2.03197e+07	2.01716e+07	2.12334e+07	2.09065e+07	2.20599e+07	0.0699607	1.32552	-	-	-	24	ASHTAPQVLFSHR, AVIHYRDDETMYVESK, DDDDVVIGK, DDETMYVESK, DDETMYVESKK, DNTINLIHTFR, DSIVHQAGMLK, DSIVHQAGMLKR, DYLHYHIK, ELQAHGADELLK, ELQAHGADELLKR, EPPLELK, IIEETLALK, MILLEVNNR, NCFASVFEK, PEAVEVTFADFDGVLYHISNPNGDK, RASHTAPQVLFSHR, RNCFASVFEK, VFMQEFK, VMVSISLK, VTVVFSTVFK, VTVVFSTVFKDDDDVVIGK, YFQFQEEGK, YFQFQEEGKEGENR
287	ARPC3	O15145	1.90282e+07	1.77025e+07	1.64186e+07	1.71654e+07	1.79614e+07	1.82079e+07	0.00717919	0.044598	-	-	-	9	AYLQQLR, DTDIVDEAIYYFK, ETKDTDIVDEAIYYFK, LIGNMALLPIR, NYEIKNEADR, PANKQEDEVMR, QEDEVMR, VFDPQNDKPSK, WWTCFVK
289	BET1	O15155	2.50592e+06	2.87528e+06	2.85341e+06	3.09283e+06	3.06231e+06	3.20636e+06	0.187585	1.76369	-	-	-	2	LLAEMDSQFDSTTGFLGK, SLSIEIGHEVK
290	POLR1C	O15160	3.82814e+06	3.69484e+06	3.97502e+06	3.46861e+06	3.32553e+06	3.3907e+06	-0.17453	2.5763	-	-	-	11	CFSPGVIEVQEVQGK, DHYIFSVESTGVLPPDVLVSEAIK, DSSDPNELYVNHK, FSPVATASYR, HMTWIPLGNQADLFPEGTIR, ILLAEVPTMAVEK, LGLIPIHADPR, NQGDEEGTEIDTLQFR, VLVYNNTSIVQDEILAHR, VRDHYIFSVESTGVLPPDVLVSEAIK, VVLGEFGVR
291	PLSCR1	O15162;O15162-2	1.36698e+06	1.25273e+06	1.37432e+06	1.45723e+06	1.48427e+06	1.4317e+06	0.131976	1.49093	-	-	-	5	FTIQNEK, HWTGILR, IIDNMGQEVITLER, IIDNMGQEVITLERPLR, VYFAAEDTDCCTR
292	TRIM24	O15164;O15164-2	964134	930394	958030	1.00987e+06	1.01247e+06	994358	0.080842	1.07678	-	-	-	11	ALLHQLESLAK, DTTEVPSSTVEK, FPTQISLAQLR, IIEVNQNQK, KDTNIDHGQPRPPSNR, LENYFEELLK, LMQQQQEVAGLSK, QESDEESRPQNANYPR, SDAPDSTGDQPGLHQDNSSNGK, VPVVMLEPIR, YQFIEEAFQNQK
293	AXIN1	O15169;O15169-2	191802	121541	161338	183173	141704	144975	0.000248541	0.000426497	-	-	+	2	EQVEAEATR, SASTEVPGASEDAEK
294	PGRMC2	O15173;O15173-2	9.40088e+06	9.6306e+06	1.00798e+07	1.00602e+07	1.004e+07	9.85307e+06	0.0416769	0.619643	-	-	-	11	DALRDEYDDLSDLNAVQMESVR, DFSLEQLR, EKYDYVGR, EWEMQFK, FYGPAGPYGIFAGR, GLATFCLDKDALR, GLGAGAGAGEESPATSLPR, ILLAVNGK, LLKPGEEPSEYTDEEDTK, RDFSLEQLR, RGLGAGAGAGEESPATSLPR
295	CETN3	O15182	232628	170554	172022	134578	153670	192702	-0.258733	0.693102	-	-	+	4	DPHEEILK, ELGENMSDEELR, ELSEEQKQEIK, LFDDDDSGK
296	NKRF	O15226;O15226-2	3.16681e+06	2.99855e+06	3.04427e+06	2.60597e+06	2.60279e+06	2.61219e+06	-0.235415	3.6484	-	-	-	20	DASGQPIFNASAK, EDNIGNQLLR, EGLGLDVER, EVNEQTHFASMPR, GAVEDVISR, HLSTCDGQNPPK, HWTNFVITENANDAIGILNNSASFNK, ILQMAEGIDIGEMPSYDLVLSKPSK, INYTYMLTR, LTATIWK, MGWTGGGLGK, MTVEYVYER, NLSNPEMTSGSDK, QEDPYGPQTK, SESHTDLTFSR, SGEGIREPISVK, TNPEYIYAPLK, TQPTVINNLK, VILESEVIAEAVGVK, YEAAGEAVK
297	GNPAT	O15228	1.98892e+06	2.23536e+06	2.25415e+06	2.17011e+06	2.13581e+06	2.08686e+06	-0.0170662	0.11491	-	-	-	26	AIQEHPVVLLPSHR, DILVTEK, DVFADEFIFLPGNTLK, EEVSEILDEMSHK, ESLQSVDVLR, EVFDTYLVPISISYDK, FCAFTLSK, GITPCKPIDIK, ILEETLYVYELLGVPK, ILEETLYVYELLGVPKPK, ILSENFGSIHVYFGDPVSLR, INNNCIFNVNEPATTK, KEDVYSCFR, KILSENFGSIHVYFGDPVSLR, KWDEFEDILEER, LYWAVFSEYVK, MSGAFFMR, NALAACVR, NGYAPVEFFLEGTR, NQLLNIFVR, PSLVAVALQMTPGFR, QSEDMHAFVTEVAYK, SEAIQVTTK, SSYNLVPR, VCVNEEGIQK, WDEFEDILEER
298	LAMA5	O15230	1.84296e+06	1.77549e+06	1.86468e+06	1.85836e+06	1.83857e+06	1.89648e+06	0.0289226	0.35213	-	-	-	60	ADDGAGEFSTSVTR, ADDGAGEFSTSVTRPSVLCDGQWHR, AGALLPAIHEQLR, AHPASNAIDGTER, AIEASNAYSR, AIQVFLLGGSR, AMTFHGHGFLR, ASPDGLCQVSLQQGR, AVAAEAQDTATR, DDAAICTTEYSR, DGFFGLDQADYFGCR, DHYLPDLHHLR, DLADLAAYTALK, DTLASVFR, ELIAQAR, EPQATVVFTTHVPTLGR, FFLHGVTLVPIEEFSPEFVEPR, FGFNPLEFENFSWR, FPKPPQPIILR, FYLQGPEPEPGQGTEDR, GALDQLCGAGGLCR, GDSCQECAPGFYR, GFGEPFVLNPGTWALR, GLLLFTAR, GPPPELQPQPEGPPR, GQDLGQAVLDAGH…
299	ZNF185	O15231;O15231-3;O15231-4;O15231-7	2.5791e+06	2.40984e+06	2.21879e+06	2.83952e+06	2.7897e+06	2.66548e+06	0.204856	1.89462	-	-	-	14	EHSYVLSAAK, EYVNASEVSSGKPVSAR, GSSSATSVSAVPADR, GVFTKPIDSSSQPQQQFPK, LAPYNIR, PMGDLLDQIFIHR, QSSPSGSEQLVR, RVEVVEEDGPSEK, SQDPPALAR, TANAGPPRPSSSGYK, TTGGICTYCNR, VGEAWQDRPGAPR, VGEAWQERPGAPR, YSNVSSIEDSFAMEK
300	CASC3	O15234	355115	281256	265255	347295	349061	387870	0.275888	1.19815	-	-	-	9	FREDEQAPK, GGGSCSGSAGGGGSGSLPSQR, GQTQEEEVRPK, MEEMGVQGGR, PPPPEVVSRGSS, QSGDGQESTEPVENK, SAHNPDDIKPR, SEANDAVNSSTK, TPQPVTIKPPPPEVVSR
301	MRPS12	O15235	2.05005e+06	1.88437e+06	1.93937e+06	1.94675e+06	1.8628e+06	2.02709e+06	-0.00912393	0.0665555	-	-	-	5	EAVCFIPGEGHTLQEHQIVLVEGGR, GVVLCTFTR, KLGPTEGRPQLK, LGPTEGRPQLK, TQDLPGVK
304	ACOX3	O15254	924901	971827	1.04365e+06	972324	920383	941882	-0.0514499	0.395344	-	-	-	19	ASWWPEFSVNKPVIGSLK, ELALFTEGEGMLR, FWVGNMGK, HAALLYR, LAVAIALR, LLPYLAAVYALDHFSK, LSALYALWSLSR, MGDVTPEGTYVSPFK, NLWGAVLQESK, SGSSDFEAR, SLFLDLVELQR, SPGADLSLEK, SVDFLDAYPGILDQK, TATHAVVFAK, TIFSALENDPLFAR, TLLPMPGVMVGDIGK, TLLPMPGVMVGDIGKK, VSIVSLAILNLK, YLLHSLVFGSAVYSSGSER
305	RER1	O15258	4.73138e+06	5.20652e+06	5.21307e+06	5.1611e+06	5.2246e+06	5.64225e+06	0.0815198	0.759592	-	-	-	5	LGQIYQSWLDK, QNEEFRPFIR, STPYTAVR, VDPSLMEDSDDGPSLPTK, YIPFTHGK
306	SURF4	O15260	1.33843e+07	1.52304e+07	1.52672e+07	1.4973e+07	1.48284e+07	1.55059e+07	0.0485385	0.382601	-	-	-	6	LCLISTFLEDGIR, MWFQWSEQR, NLALGGGLLLLLAESR, QYLPHVAR, QYMQLGGR, SMFAGVPTMR
307	SPTLC1	O15269	6.99724e+06	6.81749e+06	6.91738e+06	7.12476e+06	6.90685e+06	7.14195e+06	0.0303119	0.535158	-	-	-	18	AAALASLK, AAALASLKK, AACFAIQK, ALQGISGLK, DHPALNYNIVSGPPSHK, EKEELIEEWQPEPLVPPVPK, EQEIEDQKNPR, EVAQAVLL, GDIVFVDR, HNDMADLER, IFLEESLSFGVLGEHGR, KYGVGTCGPR, LLQEIVDQCMNR, RGDIVFVDR, SFVIDHQR, VVGESLSPAFHLQLEESTGSR, VVVTVEQTEEELER, YGVGTCGPR
308	SPTLC2	O15270	4.56814e+06	4.54835e+06	4.60313e+06	4.79257e+06	4.60315e+06	4.73741e+06	0.0426513	0.784072	-	-	-	20	AYLYLDEAHSIGALGPTGR, DAIVYGQPR, DNWNRPICSVPGAR, ECVQQLAENTR, EEQKDFVSLYQDFENFYTR, EIDEVGDLLQLK, EILDTALK, ELIDYLR, FCLSAAHTK, GCLILSDELNHASLVLGAR, GVINMGSYNYLGFAR, HEELEELVAR, LPEVIALK, NIGVVVVGFPATPIIESR, PICSVPGAR, QEIGNLDKHEELEELVAR, SSAAAAAAAAAGQIHHVTQNGGLYK, THSHSAVYATSLSPPVVEQIITSMK, VLEEYGAGVCSTR, YTGNIIK
309	FANCG	O15287	437227	454303	484548	464900	461323	416597	-0.0357766	0.194515	-	-	-	12	ALLYLVAALK, ASCLLPELLSALHR, ASLAQGFTEDQAQDIQR, DAFLEEFR, DLLLLLK, DTYFHLLQTLK, DVLLTAFAYR, EGSAWGPPLLEASR, EQGAAFNCEQGCK, QGLQELITGNPDK, VAQNSGLTLR, VLETQEQQGPR
310	OGT	O15294	5.65871e+06	5.37915e+06	5.56365e+06	5.78571e+06	5.6206e+06	5.66997e+06	0.0408916	0.66755	-	-	-	34	AATGEEVPR, AFLDSLPDVK, AIELQPHFPDAYCNLANALK, AIQINPAFADAHSNLASIHK, ALEVFPEFAAAHSNLASVLQQQGK, DSGNIPEAIASYR, EMQDVQGALQCYTR, EQGNIEEAVR, EYQAGDFEAAER, GQLQEAIEHYR, GSVAEAEDCYNTALR, IDPSTLQMWANILK, IIFSPVAPK, INVLHKPPYEHPK, ISPTFADAYSNMGNTLK, ISSPLFNTK, IVLNGIDLK, KLVSIVADQLEK, LCPTHADSLNNLANIK, LGTDLEYLK, LGTDLEYLKK, LQEALMHYK, LVSIVADQLEK, MLSFQGLAELAHR, NELFALR, NRQEYEDIAVK, QNPLLAEAYSNLGNVYK, Q…
312	PMM2	O15305	1.4903e+07	1.40575e+07	1.41743e+07	1.45214e+07	1.36441e+07	1.38251e+07	-0.0388211	0.490244	-	-	-	13	EMDDFLQK, FVADLRK, IEFYELDK, IEFYELDKK, IGVVGGSDFEK, NGMLNVSPIGR, RICELLFS, TIYFFGDK, TMGYSVTAPEDTR, TMGYSVTAPEDTRR, TMPGGNDHEIFTDPR, VQEQLGNDVVEK, YDYVFPENGLVAYK
313	RAD51B	O15315-1	433446	362298	385689	335236	282894	368735	-0.264148	1.17765	-	-	-	3	ELTCDEVLQR, LILQYLDSER, LVILDSVASVVR
314	POLR3G	O15318	1.71946e+06	1.47357e+06	1.60316e+06	1.01553e+06	1.42642e+06	1.49963e+06	-0.300983	1.0436	-	-	-	3	LPDVVLKPPPLFPDTDYKPVPLK, MPYFIETPEER, TGEGEEYMLALK
315	TM9SF1	O15321	3.42255e+06	3.71857e+06	3.70138e+06	3.83982e+06	3.65785e+06	3.9019e+06	0.0727763	0.817832	-	-	-	9	AGDPVILYVNK, GFVGYMEESGFLPHSHK, IIHTDVFR, MAESLYEIR, NNASPFDAPCR, SLSLGEVLDGDR, VGPYHNPQETYHYYQLPVCCPEK, WSETSVER, YIYVNLK
316	INPP4B	O15327	338465	385108	397642	363176	363910	332880	-0.0788283	0.410816	-	-	-	11	ALLENLLQNIQSK, DALYDVITVGAPAAHFQGFK, ELGELSPHWDNLR, GQDSIPHHSDYDEEEWDR, MFESLPLQIK, MGEIEDGEADHITTDVQGQK, NTGYQFIYYSPENTAK, SKEQLLVLSLR, SNDVLPVITGR, SSTEESSPQDQPPVMR, TLEFVPINLHLQR
317	MID1	O15344	6.41346e+06	6.2276e+06	6.20312e+06	6.75348e+06	6.33805e+06	6.71909e+06	0.0717223	1.11561	-	-	-	20	AFDANTMTSAEK, ASVSGPNSPSETR, DHQVAALSER, EIPIEPAPHLR, FTSQGSYGVAGNVFIDSGR, HRDHQVAALSER, HVITLSQR, KLAQQIANCK, LIEPIPDSHIR, LLECLDYLTAPNPPTIR, LTEECDLLIEIIQQR, NSASWALCR, NTELETLLAK, QNHYTVHGLQSGTK, QNLESNLTNLIK, RNTELETLLAK, SASLISQAEHSLK, VLCQFCDQDPAQDAVK, VSHDNLTVER, VSHDNLTVERDESSSK
318	HMGB3	O15347	3.82804e+07	3.89706e+07	4.31033e+07	3.03507e+07	2.80603e+07	2.69225e+07	-0.495905	3.87337	-	-	-	13	EMKDYGPAK, KKNPEVPVNFAEFSK, KKVEEEDEEEEEEEEEEEEEEDE, KLGEMWNNLNDSEK, KNPEVPVNFAEFSK, LGEMWNNLNDSEK, MSAYAFFVQTCR, NPEVPVNFAEFSK, RPPSGFFLFCSEFR, RPPSGFFLFCSEFRPK, SKFDEMAK, STNPGISIGDVAK, YEKDVADYK
319	PPM1G	O15355	1.91064e+07	1.78177e+07	1.81061e+07	1.99293e+07	1.9361e+07	1.96714e+07	0.100099	1.67751	-	-	-	23	AIGDHFYK, ALDMSYDHKPEDEVELAR, ALEDAFLAIDAK, AYTGFSSNSER, CSGDGVGAPR, CVVSEAGK, EEPGSDSGTTAVVALIR, ELAQIAGR, ELAQIAGRPTEDEDEKEK, ETPSQENGPTAK, GTEAGQVGEPGIPTGEAGPSCSSASDKLPR, KLEEVLSTEGAEENGNSDK, KLEEVLSTEGAEENGNSDKK, LEEVLSTEGAEENGNSDK, LPLPYGFSAMQGWR, LQKALEDAFLAIDAK, LTTEEVIK, NLPPEEQMISALPDIK, NTAELQPESGK, NTAELQPESGKR, QLIVANAGDSR, VNGGLNLSR, YLPDIIK
320	INPPL1	O15357	2.51559e+06	2.52229e+06	2.5148e+06	2.58701e+06	2.59441e+06	2.51995e+06	0.0280028	0.436397	-	-	-	32	AAAEELLAR, ALQDMSSTAPPAPQPSTR, DFIFVSAR, DFLSGIQK, DSQEDWTTFTHDR, DTYAWHK, EAFCQLLQLMK, EFEPLLR, EWLDLLR, GSYGLDLEAVR, KDFIFVSAR, KEFEPLLR, LDVTLGDLTK, LFEEPEKPPPTGRPPAPPR, LKPEGAPEPEGVAAPPPK, LLLDTLQLSK, LYEWISIDKDEAGAK, NQNYLDILR, NVTSWFTSK, QLNAFDISLR, QLPTLKPILADIEYLQDQHLLLTVK, SALLPGPLELQPPR, SFENDAQSSDNINFLK, SMIGSTAQQFLTFLSHR, TIPVQAFEVK, TLSEVDYAPAGPAR, TNVPSWCDR, TSDQAYIEFESIEAIVK, VAVLV…
321	FANCA	O15360	327187	326789	332587	281104	295321	278097	-0.207743	1.82672	-	-	-	14	AALSLWTHR, AVLGHNEDDSSVEISK, AWAELLAGR, FFSHTLTQILTHSPVLK, FQFLMFR, HQGPSLSAPHVLGLAALAVHLGESR, LFLLQLIPR, RPYYVSHFLPALLTPR, SLLTDYISLAK, SRDPSLMVDFILAK, SYDHSENSDLVFGGR, TGNEDIISR, VAFIESLK, VLPAVLTR
322	EIF3D	O15371;O15371-2;O15371-3	1.4502e+07	1.40803e+07	1.39303e+07	1.19093e+07	1.40612e+07	1.39165e+07	-0.095852	0.716568	-	-	-	20	CEHDGVMTGANGEVSFINIK, DMPYQPFSK, EEMDFPQLMK, GAVIATELK, HCNGVDWR, HVILGTQQFKPNEFASQINLSVENAWGILR, IFHTVTTTDDPVIR, IFHTVTTTDDPVIRK, LGDDIDLIVR, NLAMEATYINHNFSQQCLR, NMLQFNLQILPK, RIFHTVTTTDDPVIR, SDWEVKEEMDFPQLMK, SVYSWDIVVQR, TLNEWDSR, VADWTGATYQDK, VADWTGATYQDKR, WTCCALLAGSEYLK, YLILKDPNK, YNFPNPNPFVEDDMDKNEIASVAYR
323	EIF3H	O15372	1.71542e+07	1.7558e+07	1.75074e+07	1.59982e+07	1.7835e+07	1.73504e+07	-0.0303543	0.295317	-	-	-	22	ALLDSQFSYQHAIEESVVLIYDPIK, DFSPEALK, DFSPEALKK, EFTAQNLGK, EGTGSTATSSSSTAGAAGK, EKDFSPEALK, EKDFSPEALKK, GEPPLPEEDLSK, HELLSLASSNHLGK, HVNIDHLHVGWYQSTYYGSFVTR, HYQEEGQGTEVVQGVLLGLVVEDR, KANITFEYMFEEVPIVIK, KEGTGSTATSSSSTAGAAGK, LFKPPQPPAR, NLQLLMDR, NLQLLMDRVDEMSQDIVK, NSHLINVLMWELEK, NSHLINVLMWELEKK, QVQIDGLVVLK, SAVADKHELLSLASSNHLGK, TAQGSLSLK, VDEMSQDIVK
324	SLC16A4	O15374;O15374-2;O15374-4;O15374-5	135431	221925	218204	225942	199438	223800	0.20693	0.464972	-	-	-	2	LALSTAIAR, QLFDISLFR
325	HDAC3	O15379;O15379-2	1.07602e+06	1.15911e+06	1.05637e+06	1.08601e+06	1.04398e+06	1.03521e+06	-0.0555953	0.503015	-	-	-	11	DGIDDQSYK, FHSEDYIDFLQR, GHGECVEYVK, LALTHSLVLHYGLYK, LGCFNLSIR, MLNHAPSVQIHDVPADLLTYDR, QYLDQIR, SFNIPLLVLGGGGYTVR, TDEADAEER, VSPTNMQGFTK, YTGASLQGATQLNNK
326	NVL	O15381	303798	318173	257493	254998	278982	289432	-0.0911911	0.383674	-	-	-	4	LGTEPTSETQDELQR, TLLAHAIAGELDLPILK, VAAPEIVSGVSGESEQK, YVDIGVLASDLQR
327	BCAT2	O15382	5.64954e+06	5.56712e+06	5.75802e+06	5.55868e+06	5.37263e+06	5.60293e+06	-0.0380281	0.629737	-	-	-	17	AADLQLEMTQKPHK, AWVGGVGNYK, EIQYGIR, EVFGSGTACQVCPVHR, IQPFQNLTLHPASSSLHYSLQLFEGMK, KPGPGEPLVFGK, LCLPSFDK, LCLPSFDKLELLECIR, LELLECIR, LFRPWLNMDR, LGGNYGPTVLVQQEALK, LGGNYGPTVLVQQEALKR, LIEVDKDWVPDAAGTSLYVR, NLHIPTMENGPELILR, PVLIGNEPSLGVSQPTR, QSLLDMAQTWGEFR, TFTDHMLMVEWNDK
328	IPO8	O15397	1.4703e+06	1.54161e+06	1.47862e+06	1.53239e+06	1.57472e+06	1.4438e+06	0.0186507	0.155206	-	-	-	15	DGALHVIGSLAEILLK, DNIVEGIIR, ETENDDVTNVIQK, EYFEFSEFFLK, FHNELNLR, IAAENELNQSYK, IEQQGGFTFENK, IINFAPSLLR, IIVSDHVEFPVR, TALQEVYTLAEHR, TYAVGIQQVLLK, VEAALALQSLISNQIQAK, VLQSDEYEEVEDK, WALHIVAR, YGSPGNVTK
329	STX7	O15400;O15400-2	4.69526e+06	5.21519e+06	5.4366e+06	5.61316e+06	5.33789e+06	5.4919e+06	0.101919	0.921195	-	-	-	8	EFGSLPTTPSEQR, EKEFVAR, ITQCSVEIQR, LVAEFTTSLTNFQK, QLEADIMDINEIFK, QQYTNQLAK, TLNQLGTPQDSPELR, VSGSFPEDSSK
330	TNRC18	O15417	289666	282760	257486	308891	307401	307408	0.156304	1.13983	-	-	-	3	ALSLTKQDK, CLVVGLEQYEQMLK, EGSGAQGEAEVR
331	SLC16A3	O15427	4.86176e+06	5.74276e+06	5.68268e+06	6.46293e+06	6.1307e+06	6.31924e+06	0.2194	1.80871	-	-	-	9	DLGVPDTK, EPQPEVAAAEEEK, EVEHFLK, LHKPPADSGVDLR, LLDLSVFR, NGEVVHTPETSV, PAAGFVAGLGK, PLVVTAQPGSGPPR, PLVVTAQPGSGPPRPSR
332	ABCC3	O15438;O15438-4	3.45753e+06	3.65256e+06	3.70321e+06	3.55322e+06	3.54265e+06	3.44459e+06	-0.0363805	0.457906	-	-	-	34	ADGALTQEEK, AEGEISDPFR, AFVSVSLFNILR, ALVITNSVK, ASTVGEIVNLMSVDAQR, AVYSDADIFLLDDPLSAVDSHVAK, DFEIISDTK, DLSLHVHGGEK, DLWSLKEEDR, FYAATSR, GALVAVVGPVGCGK, GIFYGMAR, GVVAEFDSPANLIAAR, GYIILSHLSK, HIFDHVIGPEGVLAGK, IDGLNVADIGLHDLR, LMSEILNGIK, LYAWEPSFLK, MMSDLESNIVAVER, NASGEDEVLLGAR, NASGEDEVLLGARPR, NVDPNPYPETSAGFLSR, QGELQLLR, QLSALSSDGEGQGRPVPR, SPIYSHFSETVTGASVIR, SPQSFFDTTPSGR, SQLTIIPQDPILF…
333	ABCC4	O15439;O15439-2	2.79982e+06	2.92838e+06	3.01169e+06	2.97921e+06	2.96382e+06	2.83308e+06	0.00625064	0.0556769	-	-	-	43	AASQILILK, AEAAALTETAK, AENDAQKPSLTR, APVLFFDR, APVLFFDRNPIGR, ASETPTLQGLSFTVRPGELLAVVGPVGAGK, DLQLLEDGDLTVIGDR, DNEESEQPPVPGTPTLR, ETIEDLPGK, FAHCTVLTIAHR, GMNLASFFSASK, GTYTEFLK, IAYVSQQPWVFSGTLR, ILTTEIGLHDLR, IMVLDSGR, IQTFLLLDEISQR, ITILVTHQLQYLK, KDNEESEQPPVPGTPTLR, KNLDPFNEHTDEELWNALQEVQLK, LKEYDEPYVLLQNK, LNTIIDSDK, LSNMAMGK, LTVTLFFPSAIER, MDTELAESGSNFSVGQR, MFESILK, MSIIPQEPVLFTGTMR, MV…
334	POLR1G	O15446;O15446-2	6.64144e+06	5.64563e+06	6.33744e+06	4.64577e+06	4.62869e+06	4.95671e+06	-0.385542	3.13005	-	-	-	5	FCAFGGNPPVTGPR, GHTVTEPIQPLEPELPGEGQPEAR, GKETFEPEDK, HVPLSGSQIVK, SALAPNLLTSGK
335	P4HA2	O15460-2	3.05639e+06	3.07336e+06	3.12835e+06	2.98395e+06	2.97017e+06	2.97005e+06	-0.0529301	1.03404	-	-	-	21	APQLLIAPFKEEDEWDSPHIVR, ELVQSLK, EYILVEEAK, GQEFLRPCGSTEVD, GTAVFWYNLLR, HAACPVLVGCK, KGTAVFWYNLLR, LDPGTISR, MQHITGLTVK, QFFPTDEDEIGAAK, QLDAGEEATTTK, RPFDSGLK, SAADAEGYLAHPVNAYK, SAYNEGDYYHTVLWMEQVLK, SQVLDYLSYAVFQLGDLHR, SSWLEEDDDPVVAR, TAELLQVANYGVGGQYEPHFDFSR, TGVLTVASYR, YFEQLLEEER, YFEQLLEEEREK, YYDVMSDEEIER
336	CAPN5	O15484	499347	663904	880684	675285	594996	767492	0.026295	0.0441562	-	-	-	2	GTSTPEYNVK, YVIIPTTFEPGHTGEFLLR
337	GYG2	O15488;O15488-2;O15488-3;O15488-4;O15488-6	205198	244055	218421	256602	250325	235994	0.156918	0.864973	-	-	-	4	ELSPEEER, KLVVLITPQVSSLLR, LVVLITPQVSSLLR, NWSTTDIHK
338	YKT6	O15498	1.04127e+07	9.53241e+06	9.59325e+06	1.0208e+07	9.63848e+06	1.00256e+07	0.0169745	0.151114	-	-	-	12	AAYDVSSFSFFQR, EQDYLCHVYVR, GEKLDDLVSK, IDWPVGSPATIHYPALDGHLSR, IILHNTMESLLER, LDDLVSK, LYSLSVLYK, NDSLAGVVIADNEYPSR, SEVLGTQSK, VAFTLLEK, VLDEFSK, VQAELDETK
340	ARPC5	O15511	2.35103e+07	2.30644e+07	2.43785e+07	2.67308e+07	2.44537e+07	2.39512e+07	0.0813635	0.878639	-	-	-	7	AGSIVLK, ALAAGGVGSIVR, DRAGSIVLK, GFESPSDNSSAMLLQWHEK, KVDVDEYDENK, QGNMTAALQAALK, VDVDEYDENK
341	POLR2D	O15514	2.82121e+06	3.00049e+06	2.9657e+06	2.96381e+06	2.96957e+06	2.77423e+06	-0.0133638	0.118742	-	-	-	5	ALIPSLEGR, EFETAETLLNSEVHMLLEHR, FEDEELQQILDDIQTK, KQQNESAEDEQELSEVFMK, TLNYTAR
342	CFLAR	O15519;O15519-10;O15519-11;O15519-12;O15519-13;O15519-14;O15519-2;O15519-5;O15519-6;O15519-8;O15519-9	24231	38969.5	40071.5	34379.8	37418.7	39526.7	0.142124	0.231199	-	-	+	2	DLLDILR, LSVGDLAELLYR
343	DDX3Y	O15523;O15523-2	1.29059e+06	1.02942e+06	1.07992e+06	1.21437e+06	1.20486e+06	1.16987e+06	0.0848802	0.442188	-	-	-	6	DSSGWSCSK, GKPGYFSER, QSSGSSSSGFGASR, SDYDGIGNR, VGNLGLATSFFNEK, VVWVEDLDKR
344	PDPK1	O15530;O15530-3	1.70188e+06	1.66318e+06	1.65851e+06	1.71606e+06	1.66947e+06	1.62931e+06	-0.00273588	0.0259525	-	-	-	5	GEIPWSQELRPEAK, KIQEVWR, QLLLTEGPHLYYVDPVNK, TYYLMDPSGNAHK, YQSHPDAAVQ
345	TAPBP	O15533;O15533-2;O15533-3	2.43451e+06	2.50229e+06	2.63926e+06	2.7535e+06	2.7403e+06	2.66408e+06	0.107408	1.48883	-	-	-	5	FVPLPASAK, GAPAPHCEMSR, RPGALLLR, VSLMPATLAR, WASGLTPAQNCPR
346	RNF113A	O15541	1.18064e+06	1.09681e+06	1.07419e+06	1.07608e+06	1.10516e+06	1.19416e+06	0.00996583	0.0593262	-	-	-	5	AVDQVCTFLFK, DAQAIFER, DTSMGNASSGMVR, HGWQIER, QSFQNPVVTK
347	KDM6A	O15550	958948	970338	995524	916012	1.05035e+06	987982	0.0124192	0.0751146	-	-	-	4	ASGESEEASPSLTAEER, SCSNTSALAAR, TDNSVASSPSSAISTATPSPK, TNLTSSAEEPWK
348	CLDN3	O15551	315391	272745	308436	287017	308075	331964	0.048594	0.21162	-	-	-	2	DFYNPVVPEAQK, STGPGASLGTGYDR
349	DHX15	O43143	1.5974e+07	1.56839e+07	1.59281e+07	1.59905e+07	1.56752e+07	1.52616e+07	-0.0203267	0.327613	-	-	-	42	ALVTGYFMQVAHLER, ASTNAMLISAGLPPLK, DNQVVQLHPSTVLDHKPEWVLYNEFVLTTK, DRFTDILVR, DYLEAAIR, DYYINIR, EAMNDPLLER, EVDDLGPEVGDIK, FAHIDGDHLTLLNVYHAFK, FEDCSSAK, FQIYFDNCPLLTIPGR, FTDILVR, GVACTQPR, HQSFVLVGETGSGK, HRLDLGEDYPSGK, IFEPPPPK, IFEPPPPKK, IIPLYSTLPPQQQQR, IRVESLLVTAISK, KLGIDDLVHFDFMDPPAPETLMR, LDLGEDYPSGK, LGIDDLVHFDFMDPPAPETLMR, LQLPVWEYK, LQLPVWEYKDR, QNHESVQWCYDNFINYR, RLQLPVWEYK, RVAAMS…
350	RNMT	O43148;O43148-2	2.9915e+06	3.02394e+06	3.19677e+06	3.21073e+06	3.13533e+06	3.21974e+06	0.0548503	0.763603	-	-	-	13	DITVLDLGCGK, EFEDDLVK, IALEDVPEK, KLDPEIVPEEK, LEASETESFGNEIYTVK, LPLGTLSK, LVCTDIADVSVK, MQALEPYPANESSK, NLEEGHSSTVAAHYNELQEVGLEK, RLEASETESFGNEIYTVK, SVLIGEFLEK, TFLEFYEEK, VDDYEHAAK
351	ZZEF1	O43149	2.53689e+06	2.64849e+06	2.61263e+06	2.59244e+06	2.57719e+06	2.54408e+06	-0.0154935	0.198253	-	-	-	60	AEAEQSVTCAHCR, AHGFEEIR, AIHLLLR, AILESLFSQYSGK, AIYELQMK, ALTELFFVTENR, AQAQSILEVLK, ATFLQTDLLK, AVQGAELSEAGNGK, AVTPSPEQVFAECSQK, CDQATAESNPVTQK, CYAYIETSSNSADIDK, DFELPGDTLYYR, DFTNYFGHLEGCGADLHK, DGFLTETGK, DVIATFTDHCIK, DYQLVQK, EAAAALLPTPPCESLVSR, EFSVLTELLK, EKESPGDLTR, ESLDQLVQK, ESPGDLTR, FDGDELTTDER, FLPTGISSK, FQTGFEILK, FTSDMSNTEWGYR, FTVTAGHLGR, GDREEEVERPVSSPGDPEQK, GEESVTLEQFR, HNL…
352	ASAP2	O43150;O43150-2	1.1735e+06	1.27747e+06	1.38783e+06	1.35538e+06	1.39587e+06	1.21025e+06	0.0460784	0.229967	-	-	-	11	AINSSGLAHVENEEQYTQALEK, APTASSFTTR, ASIEIANESGETPLDIAK, AVESLKPSIETLSTDLHTIK, ELGVHYSR, FGGNCVCR, FNSHVHVEYEWR, IPLANGHEPDETALHLAVR, NGFLTISHGTANRPPAK, TEISGAEIAEEMEK, TSLHIVDFLVQNSGNLDK
353	TTI1	O43156	1.68355e+06	1.71215e+06	1.68855e+06	1.75956e+06	1.65748e+06	1.70433e+06	0.0100991	0.101633	-	-	-	16	AGPVYSHTLAFK, DAPLAVLR, INFVLNSVAHLQR, LAGSLVTQAPISAR, LDLGEGDLNK, LMNSQDDQGK, LQLAVLQGLGPLCER, NQLLPLAHQAWPSLVHR, RWNSDDLNASPK, SVFLHLMK, TNPEELR, TQTVENVEHLQTR, VADACLIYLSVK, VAELMVYR, VLEVMLR, WNSDDLNASPK
354	RRP8	O43159	1.15816e+06	902965	969519	662123	728005	841283	-0.440687	2.01171	-	-	-	10	AQLSGLQLQPCLYK, DLTNSHFFLFDFQK, FQPPQVPDQAPAEAPTEK, HAPINSAQHLDNVDQTGPK, KASFASASAEVGKK, LFQEDPEAFLLYHR, QLLATLR, TEVSPVPR, TGPPLVGPK, YLNEQLYSGPSSAAQR
355	PJA2	O43164;O43164-2	198457	184609	178401	221305	203786	204652	0.165948	1.01334	-	-	-	6	AGDDYEVLELDDVPK, ETENNQMTSESGATAGR, HGEDNDHLQLSAEVVEGSR, NHGSSPEQVVRPK, SSAGDTEFVHQNSQEIQR, SSQDEMVSTK
356	SIPA1L1	O43166;O43166-2;O43166-3	51361.4	55641.4	56295.5	48587.8	49770.4	42795.1	-0.212179	0.701548	-	-	+	2	NSPSNLSSSSDTGSVGGTYR, SHFQHVFVIVR
357	CYB5B	O43169	3.81939e+07	4.4504e+07	4.37237e+07	4.4752e+07	4.34834e+07	4.27359e+07	0.0540566	0.391204	-	-	-	6	ELWLVIHGR, GQEVETSVTYYR, LEEVAKR, NSLKELWLVIHGR, QYYIGDIHPSDLKPESGSK, YYTSESK
358	PRPF4	O43172;O43172-2	5.66621e+06	5.46604e+06	5.52643e+06	5.24057e+06	5.21015e+06	5.4493e+06	-0.0673693	1.19389	-	-	-	23	AGIEAGNINITSGEVFEIEEHISER, ALGEPITLFGEGPAER, APDDLVAPVVK, CIMFLEGHLK, DVNLASCAADGSVK, EIPETTR, FEPIHGNFLLTGAYDNTAK, FLGTTCYDR, GESGILGK, GHNTNVGAIVFHPK, IWTHPGWSPLK, KPHIYYGSLEEK, LWIANYSLPR, LWSLDSDEPVADIEGHTVR, LWSVPDCNLLHTLR, MLATACWSGLCK, NILSVVGTDALK, NILSVVGTDALKK, QAEVLAEFER, QINVSTDDSEVK, SKEEYQQTWYHEGPNSLK, TKAPDDLVAPVVK, TSQMQELHK
359	PHGDH	O43175	1.57396e+07	1.53987e+07	1.5498e+07	1.5936e+07	1.5466e+07	1.55765e+07	0.0104926	0.168377	-	-	-	18	AGTGVDNVDLEAATR, ALQSGQCAGAALDVFTEEPPRDR, ALVDHENVISCPHLGASTK, CGEEIAVQFVDMVK, DLPLLLFR, EELIAELQDCEGLIVR, FMGTELNGK, GGIVDEGALLR, GTIQVITQGTSLK, ILQDGGLQVVEK, KILQDGGLQVVEK, MQSFGMK, NAGNCLSPAVIVGLLK, QADVNLVNAK, QIPQATASMK, TLGILGLGR, VLISDSLDPCCR, VTADVINAAEK
360	NDUFS4	O43181	3.31909e+06	4.16149e+06	4.17351e+06	4.49735e+06	4.34917e+06	4.23611e+06	0.174468	0.993167	-	-	-	6	EDAVSFAEK, LDITTLTGVPEEHIK, NGWSYDIEER, NNMQSGVNNTK, SYGANFSWNK, SYGANFSWNKR
362	GPR39	O43194	651779	636764	646365	670639	793414	769277	0.203207	1.53749	-	-	-	2	GSLAGGTRPPQLR, IFLSTFQSEAEPQSK
363	DYNC1LI2	O43237	7.64463e+06	7.48803e+06	7.54651e+06	7.68392e+06	7.4171e+06	7.63073e+06	0.00322596	0.0437852	-	-	-	16	DAVFIPAGWDNEK, DAVFIPAGWDNEKK, DEHLDFIQSHLR, EHDYRDEHLDFIQSHLR, ELAAEDEQVFLMK, GGPASVPSSSPGTSVK, GLEYLYLSVHDEDRDDHTR, IAILHENFTTVKPEDAYEDFIVKPPVR, KPDSMVTNSSTENEA, KTGSPGSPGAGGVQSTAK, LVHDKELAAEDEQVFLMK, NILVFGEDGSGK, NLDLLYK, TGSPGSPGAGGVQSTAK, TVLSNVQEELDR, TYGFHFTTPALVVEK
364	PSMD3	O43242	1.74462e+07	1.67595e+07	1.68209e+07	1.70854e+07	1.67809e+07	1.71892e+07	0.000975186	0.0124258	-	-	-	35	AIQLEYSEAR, AKPPPGGGEQEPPPPPAPQDVEMK, ALDLVAAK, APQHTAVGFK, AVQGFFTSNNATR, DFLLPFLEEPMDTEADLQFRPR, DGVIEASINHEK, DLESAEER, DLESAEERR, EEAATGGGSTGEADGK, ELDTVTLEDIK, ELDTVTLEDIKEHVK, EMIDIYSTR, EPQLAFHQR, EQQDLEFAK, EREQQDLEFAK, FNQVLDQFGEK, FQADGTYTLIIR, HDADGQATLLNLLLR, ISDDLMQK, ISFCLDIHNMSVK, ISLADIAQK, LNHYVLYK, LQLDSPEDAEFIVAK, MISLSYSR, NYLHYSLYDQAEK, RALDLVAAK, RLNHYVLYK, SLMPYFLLTQAVR, SV…
365	PAPSS1	O43252	3.72022e+06	3.74836e+06	3.66668e+06	3.83165e+06	3.70703e+06	3.74827e+06	0.0194428	0.295292	-	-	-	26	ATNVTYQAHHVSR, AWTVLTEYYK, DDDVPLMWR, DIVPVDASYEVK, DLYEPSHGAK, DMNADAVFAFQLR, DPAGMPHPETGK, DPAGMPHPETGKDLYEPSHGAK, EGQKPPEGFMAPK, ELYVPENK, FKDMNADAVFAFQLR, GFTGIDSEYEKPEAPELVLK, LSNNAQNWGMQR, LTPTELK, MDYYDSEHHEDFEFISGTR, MVAGANFYIVGR, NLGFSPEDR, NLGFSPEDREENVR, NLGFSPEDREENVRR, NPEFFEHR, QIHEGASLPFFEVFVDAPLHVCEQR, RMDYYDSEHHEDFEFISGTR, RPVLLLHPLGGWTK, TDAETLPALK, VLTMAPGLITLEIVPFR, VYWNDGLDQYR
367	ZW10	O43264	3.27295e+06	3.45577e+06	3.48565e+06	3.42972e+06	3.35271e+06	3.18869e+06	-0.0348813	0.366645	-	-	-	27	ALFQNTER, AMGTLLNTAISEVIGK, DLHVSTGEFTDLK, DSVVLSLLK, DTSSLESYLQTELHLYTEQSHK, DTSSLESYLQTELHLYTEQSHKEEK, GDTTDLLK, GPLAAAFSSSEVK, INVPELPTPDEDNKLEVQK, ITALEDISTEDGDR, KCQDVIVAAR, LGIVWQDVLPVNIYCK, LGTECFLAQMR, LSEDIDLLK, LVLEVLQK, NFSNMDDEENYSAASK, NIFHLFHDVVPTYHK, NLMTSEIHNTVK, QLLDLPLDTDLENEK, QNILYHLGEEWQK, RVEEIKGEVCNMISK, SFGQMLLK, SLSMELTIQK, TVMDEGPQVFAPLSEESK, VSNTQYHEVMNLEPENTLDQHSFSLPTC…
368	B4GALT5	O43286	124433	90802.1	68349.2	89834.4	107631	98892.9	0.102736	0.175765	-	-	+	2	VAILIPFR, VQNAGYSVSRPEGDTGK
369	SART1	O43290	2.96103e+06	2.70669e+06	2.78253e+06	2.56735e+06	2.56357e+06	2.84398e+06	-0.0842264	0.747894	-	-	-	27	DDGYEAAASSK, DLQGLTVEHAIDSFR, EAAGTTAAAGTGGATEQPPR, EAGTKEEPVTADVINPMALR, EEQEELMDFERDEER, EGETMILTLK, ERELEEIR, GLAAALLLCQNK, GLLETTVQK, GWEEDEDPER, GWEEDEDPERK, IEYVDETGR, IEYVDETGRK, KLDEEALLK, LASEYLTPEEMVTFK, LEQGGTADGLR, LGLKPLEVNAIK, LQAQSLSTVGPR, MSSSDTPLGTVALLQEK, QLQQLQQLR, RDDGYEAAASSK, SMNANTITK, TLGEIPTYGLAGNR, TPYIVLSGSGK, TSSGDASSLSIEETNK, VSEVEEEKEPVPQPLPSDDTR, YDEELEGERPHSFR
370	GPAA1	O43292	2.74115e+06	3.1128e+06	3.35561e+06	3.36961e+06	3.29176e+06	3.1728e+06	0.0992116	0.64424	-	-	-	9	ALEGMFR, KLPFPDETHER, LHQSFFLYLLPGLSR, LPFPDETHER, SGALPVAWLER, VEALTLR, VVSTQAPDR, YMVSGTNVYGILR, YRVEALTLR
371	DAPK3	O43293	913115	938296	1.04612e+06	1.10163e+06	1.02675e+06	987488	0.105843	0.75114	-	-	-	9	EESDSLGQDLR, ESLTEDEATQFLK, GALLGTSGLK, LIDFGIAHK, LKEYTIK, MTIAQSLEHSWIK, QILDGVHYLHSK, RLCHEDVEALAAIYEEK, VLEEAAAAEEGLR
372	TGFB1I1	O43294;O43294-2	313519	211428	94696.3	136627	238825	274304	0.170622	0.136906	-	-	-	4	ASATSATLELDR, DFLQLFAPR, GSLDTMLGLLQSDLSR, RDFLQLFAPR
373	AP5Z1	O43299	260051	294131	275736	259436	304680	291090	0.0418683	0.179224	-	-	-	3	ASLLLSK, LFLIISATK, LSFPNLFK
374	HSPA12A	O43301	1.31375e+06	1.33641e+06	1.35544e+06	1.35556e+06	1.311e+06	1.31444e+06	-0.00893872	0.088788	-	-	-	21	AAVNGYSGSDTVGAGFTQAK, ATAIDIATSK, ATGGPYGSLGVDYEFEK, DFYHDLDPNEAK, DLFQKPEVSTVK, ELSDQAGSEFENSDVR, ETAPTSAYSSPAR, FHSFGYAAR, FISADQSVALGELVK, GAVLFGLDPAVIK, IFGEDFIEQFK, IIIPQDVGLTILK, LDLTGTSGTAVPAR, MSPDAMNALFKPTIDSIIEHLR, RPAAWVDLMIAFESR, RWEGGDPGVSNQK, SNVDFVK, TPTTILLTPER, WCTDVFDK, WEGGDPGVSNQK, WVITVPAIWK
375	CCP110	O43303;O43303-2	172174	170413	178654	199485	179602	233952	0.225742	1.027	-	-	-	5	AAEMGMPNK, AALYGIHDIFFVMDAAER, ENCPYVITSGITEQER, FHGVAILSPLLNIEK, GIVSAQDASLQER
376	ADCY6	O43306;O43306-2	359878	342659	283914	372145	448184	428949	0.343674	1.61707	-	-	-	3	DAEPPSPTPAGPPR, LQATGEKEEMEELQAYNR, SHITALADYAMR
377	CTIF	O43310-2	322988	337007	333093	356947	386559	279687	0.0300107	0.0873082	-	-	-	5	EELQQQDVER, SQEIEELER, SYQGGSAPHPSGR, VLVCPIYTCLR, VPDEVAVETTTPQQNK
378	PPIP5K2	O43314;O43314-2	2.48097e+06	2.40093e+06	2.45064e+06	2.4782e+06	2.46806e+06	2.44513e+06	0.0116411	0.151182	-	-	-	20	ALADIVIPQEYGITK, ASSKPATSGPSSAVVPNTSSR, DRDFTAEDYEK, EEPSLLLVLK, EVYSILQAEGILLPR, FFDLFEK, FFVGPEDTEINPGNYR, FHVELHFSPGAK, HFFHHADEDDEEEDDSPPER, ILPTPPATLK, LENTMELYR, LTPSGSISLIK, LYFTSESHVHSLLSILR, PMVSEPIHIHR, QLQEVLDIAR, QVDEFLASIASPSSDVPR, SSVYSPESNVR, TAEISSTALR, VYSLIQSLTSQIR, YPVILNAR
379	MAP3K7	O43318;O43318-2	767108	761380	667152	716494	790515	722851	0.0237948	0.118635	-	-	-	8	DLKPPNLLLVAGGTVLK, EIEVEEVVGR, KPFDEIGGPAFR, KQELVAELDQDEKDQQNTSR, MSADMSEIEAR, SDTNMEQVPATNDTIK, SIQDLTVTGTEPGQVSSR, VQTEIALLLQR
380	LYRM1	O43325	781743	561370	536114	526049	539509	528057	-0.216884	0.755545	-	-	-	3	NLTDTDLIK, PIHLPPMGLTPLR, QYILNEAR
381	RIPK2	O43353	1.49544e+06	1.47014e+06	1.40117e+06	1.43165e+06	1.50187e+06	1.31727e+06	-0.0403908	0.289389	-	-	-	13	CLIELEPVLR, DLIMKEDYELVSTKPTR, EDYELVSTKPTR, HDIYSYAVITWEVLSR, HLHIHTPLLDSER, KAQDCYFMK, KTEYPDVAWPLR, LQPGIAQQWIQSK, LQSVSSAIHLCDK, QLLDTTDIQGEEFAK, QMGLQPYPEILVVSR, SLPAPQDNDFLSR, SPSLNLLQNK
383	WDR62	O43379;O43379-4	2.04695e+06	2.0223e+06	2.05746e+06	2.03414e+06	2.07765e+06	1.98658e+06	-0.00689319	0.0759266	-	-	-	22	ACLPSGSFLTCSSDNTIR, AGTGYASPDR, DHSIYIWDVK, DIVVASNK, EVEAGPGDQQGDSYLR, FWNLDSSPDSHWQK, HHFETLTESPCR, LQTTFQEALDLYR, LSISTQFLSSLQK, LSTASEETVQNR, MFGHSEIITSMK, NQVAEMLGHK, NYNLEQTLDDHSSSITAIK, PHYLGVDVAQGLEPSFLFHR, SAQQGSDGLHFVR, SLSALAFSPDGK, TTLYDMDIDITQK, VGNILHR, VLVSSGQVDTGQQQAR, VMQVSPDGQHLASGDR, VTSTVPLVGR, YVAVACQDR
384	HNRNPR	O43390	3.70783e+07	3.36552e+07	3.52701e+07	3.38781e+07	3.25135e+07	3.37307e+07	-0.0814654	1.04434	-	-	-	19	DLYEDELVPLFEK, DYAFVHFEDR, EEEEPMDTSSVTHTEHYK, EFNEEGALSVLQQFK, EIEGEEIEIVLAKPPDK, EIEGEEIEIVLAKPPDKK, ENILEEFSK, ESDLSHVQNK, GYAFITFCGK, HLGVCISVANNR, KYGGPPPDSVYSGVQPGIGTEVFVGK, LCDSYEIRPGK, LKDYAFVHFEDR, LMMDPLSGQNR, SFSEFGK, STAYEDYYYHPPPR, TKENILEEFSK, TLIEAGLPQK, VTEGLVDVILYHQPDDK
386	PRPF3	O43395	3.2749e+06	3.17086e+06	3.34222e+06	3.32857e+06	3.24057e+06	3.18842e+06	-0.00438169	0.0455435	-	-	-	22	AADHLKPFLDDSTLR, DQTKPTPLILDEQGR, DVNVVVVEGGPK, EKPSEDMESNTFFDPR, ELDELKPWIEK, EVFGDDSEISK, FVDKLFEAVEEGR, HGAEHYWDLALSESVLESTD, IEANAGQLYLTGVVVLHK, LFEAVEEGR, LGLMPPPEPK, LKEDISQGVHISVYR, LQAEISQAAR, QCPTENMAR, QLSFISPPTPQPK, QMMEAATR, RELDELKPWIEK, VLGFSEPTVVTAALNCVGK, VLGTEAVQDPTK, VLGTEAVQDPTKVEAHVR, VSIAPSQR, WDEQTSNTK
387	TXNL1	O43396	1.64697e+07	1.45687e+07	1.53003e+07	1.5299e+07	1.49835e+07	1.52924e+07	-0.0222022	0.189915	-	-	-	17	AGCECLNESDEHGFDNCLR, EDGIVPLR, FQGPDNGQGPK, GCGPCLR, GYMDLMPFINK, IAPAFSSMSNK, IDQYQGADAVGLEEK, IFINLPR, IKQHLENDPGSNEDTDIPK, ISYFTFIGTPVQATNMNDFKR, KDTTFLESDCDEQLLITVAFNQPVK, MVGVKPVGSDPDFQPELSGAGSR, PVGSDPDFQPELSGAGSR, QHLENDPGSNEDTDIPK, SEPTQALELTEDDIKEDGIVPLR, SMDFEEAER, VRIDQYQGADAVGLEEK
389	TPD52L2	O43399;O43399-5;O43399-7	1.00068e+07	1.11944e+07	1.19e+07	1.19313e+07	1.18406e+07	1.1601e+07	0.0993458	0.805557	-	-	-	15	AELTKVEEEIVTLR, GLLSDSMTDVPVDTGVAAR, KTQETLSQAGQK, LGEWNEK, LGLSTLGELK, RLGLSTLGELK, SWHDVQVSSAYVK, TPAVEGLTEAEEEELR, TPAVEGLTEAEEEELRAELTK, TQETLSQAGQK, TSAALSTVGSAISR, VEEEIVTLR, VTQSDLYK, VTQSDLYKK, VVGDRENGSDNLPSSAGSGDKPLSDPAPF
390	EMC8	O43402	2.09586e+06	2.57892e+06	2.70244e+06	2.83999e+06	3.08962e+06	2.94989e+06	0.275136	1.5707	-	-	-	9	DASPNQVAEK, DHSYVIAGYYQANER, IAEGFSDTALIMVDNTK, ISASLLDSR, LTTQAYCK, NDWTNPEINK, SYETLVDFDNHLDDIR, VKDASPNQVAEK, YPHCAVNGLLVAEK
391	ERI3	O43414;O43414-2;O43414-3	3.47266e+06	3.32937e+06	2.99823e+06	3.19944e+06	2.91542e+06	2.84967e+06	-0.127695	0.963756	-	-	-	6	AYSFAMGCWPK, EGLLDPNVK, GLSLQHIGR, NGLLDMNK, SIFVTCGDWDLK, VDEWMAK
392	THAP12	O43422	195326	214083	214687	221455	192470	186023	-0.0597198	0.244973	-	-	-	6	DIELPSTIYEALHLPDIK, ETLSVPTVEHIIQELK, FFPNVYALLK, FNTSEEHHADMYR, GQAYIVSSGFSSK, IDETSEQEQK
393	SYNJ1	O43426;O43426-2;O43426-4	270163	271889	269718	268025	254245	265007	-0.0445594	0.284169	-	-	-	2	ILYTWTPGTLLHYGR, VLDAYGLLGVLR
394	FIBP	O43427;O43427-2	2.95564e+06	3.23334e+06	3.46677e+06	2.98256e+06	2.90825e+06	2.65786e+06	-0.174374	1.34246	-	-	-	13	DLDDISTK, DYAAIVFFANNR, FFLNQYSASVHSLDGFR, GSLVDNIQQHFLLSDR, HQALWDR, KDLDDISTK, LGVFSEMEANFK, LWLDGYSVTDAVALR, SDHWPLSDVR, SGILEQTGATAAVLQSDTMDHYR, TFHMLER, VLVADKDLLDLHK, YYAFDEAFVR
395	EIF4G3	O43432;O43432-3	6.65348e+06	6.40547e+06	6.19518e+06	6.69988e+06	6.64473e+06	6.30852e+06	0.0296957	0.329202	-	-	-	37	AAIIADSSTFR, AALSEEELER, ASETDALR, AVEENGEEAEPVR, DFLPEGEDVHNFLLEQK, DHMGQLLYQLVQSEK, DITEEIMSGGGSR, DKADDDVFEK, DKADDDVFEKK, DLLDNQSQEEQR, DSQADDPENIK, ELEAASAPEER, ELTIEFSKPLLPVGR, EMLETVK, ESAKPEISAMSAHDK, FMLQDVIDLR, GPDFTPAFADFGR, GVIDLVFEK, GVPLLNVGSR, IEEQEEQR, KIITVSVK, LCNWVSR, LDFIESDSPCSSEALSK, LDQPANLLR, LHDELEEAKDK, LSATESIVEIVK, QKELEAASAPEER, QLTGGVDVER, QVSGLTVDTEER, RDSQADDPENIK,…
396	PPIH	O43447	3.33928e+06	3.11682e+06	2.86628e+06	2.98251e+06	3.27697e+06	3.54382e+06	0.0718005	0.398124	-	-	-	9	DGVPIGYK, GPFADENFK, IELFADVVPK, IENVPTGPNNKPK, IIDGLLVMR, KDGVPIGYK, KIENVPTGPNNKPK, MKIELFADVVPK, QFCTGEFR
398	HTRA2	O43464	3.79088e+06	4.04395e+06	4.1145e+06	3.99125e+06	3.92842e+06	3.70487e+06	-0.0396008	0.385398	-	-	-	5	EPLPTLPLGR, EPSFPDVQHGVLIHK, SQYNFIADVVEK, TAPAVVYIEILDR, TQSQLAVQIR
399	OIP5	O43482	341387	406914	439610	436918	387851	343521	-0.0230312	0.0643854	-	-	-	2	AIVNASEMDIQNVPLSEK, ILSEVTPDQSKPEN
400	AKR7A2	O43488	7.48403e+06	6.86899e+06	6.55808e+06	6.67901e+06	6.69918e+06	6.83162e+06	-0.0471136	0.423528	-	-	-	7	ALQAAYGASAPSVTSAALR, EHHFEAIALVEK, FFGNSWAETYR, MDAPASAAAVR, RMDAPASAAAVR, SLKPDSVR, VASVLGTMEMGR
401	EPB41L2	O43491	9.39882e+06	9.09238e+06	9.15821e+06	8.91558e+06	9.17247e+06	9.04044e+06	-0.0273903	0.486216	-	-	-	43	APHLQLIEGK, DFPGAAGEISAYGPGLVSIAVVQDGDGRR, DSEGVDIK, DSSQLGTDATK, DYFGLLFQESPEQK, EEQEYEEEVEEEPR, EEQEYEEEVEEEPRPAAK, EISPGSGPGEIR, EPTQAVVEEQVLDKEEPLPEEQR, EQHPDMSVTR, ETQEDKLEGGAAK, EVAENQQNQSSDPEEEK, EVPIVQTETK, EVQTNELKAEK, FIPPWLK, FYPPDPSQLTEDITR, GDAEEMAQK, GLSPAQADSQFLENAK, GSQPPPAAESQSSLR, HSNLMLEELDK, HSNLMLEELDKAQEDILK, IPGEKSVHEGALKQDMGEEAEEEPQK, ITPLSLQTQGSSHETLNIVEEK, IVITGDGDIDHDQA…
403	TGOLN2	O43493;O43493-3;O43493-5;O43493-7	2.6779e+06	2.73623e+06	2.82553e+06	3.12538e+06	3.05067e+06	2.97102e+06	0.150767	2.3434	-	-	-	15	ADTNQLADK, DHSKPISNPSDNKELPK, DSPSKSSAEAQTPEDTPNK, EAEDDDTGPEEGSPPK, EAEDDDTGPEEGSPPKEEK, EGTLSDSTGSEK, IIAFVLEGK, SGAEAQTPEDSPNR, SGAEEQGPIDGPSK, SHPELQTPK, SHPEPQTPK, SSAEAQTPEDTPNK, SSEPTEDVEPK, TESGEETDLISPPQEEVK, VVPEQPSR
404	RAD51C	O43502	1.2592e+06	1.2237e+06	1.28238e+06	1.28656e+06	1.25705e+06	1.17966e+06	-0.01688	0.134725	-	-	-	9	AEALETLQIIR, DLVSFPLSPAVR, HDLDDLSLR, LAVILTNQMTTK, LLNGLAQQMISLANNHR, LVIVDGIAFPFR, LVSAGFQTAEELLEVKPSELSK, NQALLVPALGESWGHAATIR, TTEICGAPGVGK
405	B4GAT1	O43505	849479	827304	873834	832193	737537	815845	-0.0981424	0.813651	-	-	-	5	EEAQLATVLAYALSSHCPDMR, EPGEFALLR, TALASGGVLDASGDYR, VPTFDER, WEGPLSVSVFAATK
406	WIPF1	O43516;O43516-3;O43516-4	145015	114076	109954	126063	150725	155705	0.233927	0.776777	-	-	+	3	GAPPLPPIPR, SAPILDKPK, SGPLPPPPPVSR
407	ATP8B1	O43520	544795	487675	506069	581398	608744	470699	0.103067	0.427151	-	-	-	9	DLILLGATAIEDK, EAEENREPFRK, EFTEWNKK, EIQVGDVIR, FPGLYIVGQR, GADTVIYER, GYADLISSGR, NFGFAFLAR, TYNVLAILDFNSDR
408	CHST10	O43529	396778	264674	265832	297038	275417	424906	0.105449	0.186015	-	-	-	2	GIQFEDFVR, HEIAPGIIR
409	XRCC3	O43542	1.1904e+06	1.09958e+06	1.24613e+06	1.30791e+06	1.12367e+06	1.07278e+06	-0.0163351	0.0672843	-	-	-	10	CEFDSQASAPR, EVLHFSGPDLKR, GGLPLDGITELAGR, GSSILTALQLHQQK, HLQSLGATLR, KVPVLLSR, LQQLMAQQPR, LTNLSSPEVWHLLR, LVVIDSVAAPFR, VSPALGITWANQLLVR
410	SGCE	O43556-3	2.60448e+06	2.12171e+06	2.3672e+06	2.63329e+06	2.6406e+06	2.84922e+06	0.199631	1.39383	-	-	-	3	EVENPQNQLR, GEFPPYPK, QVSTYQEVIR
411	CA12	O43570;O43570-2	1.26355e+07	1.19124e+07	1.17634e+07	1.1997e+07	1.17041e+07	1.22955e+07	-0.0121485	0.125763	-	-	-	7	EMINNFR, GVIYKPATK, IFSHLQHVK, LNLPSDMHIQGLQSR, QFLLTNNGHSVK, WTYFGPDGENSWSK, YKGQEAFVPGFNIEELLPER
412	AKAP10	O43572	814301	732175	697204	748421	735885	685162	-0.0465195	0.262153	-	-	-	11	AGTHQVSMETQESSSTLTVASR, ESEPEPDVR, ESEPEPDVRK, KGQYDGQEAQNDAMILYDK, LEIESNICR, SCLDYQTQETK, VFLPGFLSSNLYYK, VSDLGQFIR, YFSLQATHPLGFDDVVR, YISPDAAKPIPITEAMR, YLNDLIHSVR
413	DENR	O43583	9.96048e+06	1.00059e+07	1.00247e+07	1.05109e+07	1.02486e+07	1.03484e+07	0.052676	1.24892	-	-	-	10	LDADYPLR, LTVENSPK, LTVENSPKQEAGISEGQGTAGEEEEK, NFPNEFAK, QEAGISEGQGTAGEEEEK, QEAGISEGQGTAGEEEEKK, QEAGISEGQGTAGEEEEKKK, VCGLATFEIDLK, WPEVDDDSIEDLGEVK, WPEVDDDSIEDLGEVKK
414	XPOT	O43592	1.05007e+07	1.06348e+07	1.07599e+07	1.05168e+07	1.04982e+07	1.01284e+07	-0.0345649	0.629051	-	-	-	31	ALAYFEQLK, ANVEAIMLAVMK, ASALQDMMR, DGPVGFADFVYK, DLQEFIPLINQITAK, DVVHTSEEAR, EEACDCLFEVVNK, FFCFQVLEHQVK, FFTVEPQHIPCVLMAFLDHR, FMEVEVAIR, GVDLYLR, HIVPACFLAPLK, ILMAIDSELVDR, ILMAIDSELVDRDVVHTSEEAR, ISPDAWQVCAEALAQR, LAQVSPELLLASVR, LLYMLAEALPVSHGAHFSGDVSK, LMLAQDEER, LVELWGGK, MIICLEEEVLPFIPSASEHMLK, NAQEALQAIETK, NLLTPLMEK, QASLADCLNHAVGFASR, QLTVLSDQQK, QMNPFIEDILNR, RVFSSTLQNWQTTR, TAYLFSR…
415	DNPH1	O43598	8.45591e+06	7.79062e+06	7.54195e+06	7.8624e+06	7.68684e+06	8.31965e+06	0.00574911	0.0387183	-	-	-	7	FGTVLTEHVAAAELGAR, GEPGRPALYFCGSIR, ILCLFRPQSGR, PALYFCGSIR, RFGTVLTEHVAAAELGAR, VLSAMIR, YFEADPPGQVAASPDPTT
416	TIMM44	O43615	9.60921e+06	9.13017e+06	9.11856e+06	9.23678e+06	9.19808e+06	9.15252e+06	-0.0136576	0.185065	-	-	-	26	ALGLQFHSR, ALSQGVESVK, ALSQGVESVKK, ALTDKVTDLLGGLFSK, DFKENNVVFNR, DQDELNPYAAWR, EIDDSVLGQTGPYR, ENNVVFNR, GEVVEGDPDK, GFLSGLLDNVK, IKEGVEEAAK, ILDIDNVDLAMGK, KGFLSGLLDNVK, KLGELTGTVK, LEESDVLQEAR, LGELTGTVK, MKYDESDNAFIR, MLYVWALCR, RLEESDVLQEAR, TEFAGDKFKEEK, TEMSEVLTEILR, TIESETVR, VDPAFDKDR, VFEPNEEALGVVLHK, VTDLLGGLFSK, YDESDNAFIR
417	TRAPPC3	O43617	4.81374e+06	4.45496e+06	4.75916e+06	5.1479e+06	5.05964e+06	5.04302e+06	0.121343	1.84587	-	-	-	10	DYENDEDVNK, DYENDEDVNKQLDK, ETADVIAK, FVQDTLK, FVQDTLKGDGVTEIR, GALEMVQMAVEAK, GDGVTEIR, LIEDFLAR, MGFNIGVR, RIEDNLPAGEE
418	CHMP2A	O43633	1.09653e+07	1.03256e+07	1.01983e+07	1.14907e+07	1.08873e+07	1.17652e+07	0.116717	1.52955	-	-	-	12	AEAAASALADADADLEER, ANIQAVSLK, IIADIKK, IMMEFER, KAEAAASALADADADLEER, KIIADIK, KTPEELLR, MDLLFGR, QAEIMDMK, QGQMDAVR, SNNSMAQAMK, TPEELLR
419	NCK2	O43639	485073	459383	490138	467623	534311	520720	0.0841486	0.557926	-	-	-	8	APIFTSEHGEK, DTLGLGK, EWYYGNVTR, FAYVAER, GVEGDFLIR, HQAECALNER, IYDLNIPAFVK, TGYVPSNYVER
420	TSPAN6	O43657	980202	997738	1.06442e+06	1.1163e+06	1.12221e+06	1.20476e+06	0.178621	1.85461	-	-	-	5	DADKVNNEGCFIK, DWTDTNYYSEK, IQNTLHCCGVTDYR, LEDCTPQR, VSLENYFSLLNEK
421	PLRG1	O43660;O43660-2	1.78158e+06	1.74925e+06	1.85408e+06	1.9027e+06	1.87775e+06	1.9538e+06	0.0909117	1.30159	-	-	-	16	ASVHTLSGHTNAVATVR, CQAAEPQIITGSHDTTIR, EDDTATEETHPVSWKPEIIK, EKGPQNATDSYVHK, GPQNATDSYVHK, HPGASDRPQPTAMNSIVMETGNTK, HYTFASGSPDNIK, IWDLASGK, LLTAEADK, LSLTGHISTVR, LWDLVAGK, MPSESAAQSLAVALPLQTK, SPYLFSCGEDK, TGYNFQR, THDMFVADNGKPVPLDEESHK, VYREDDTATEETHPVSWKPEIIK
422	PRC1	O43663;O43663-4	1.85559e+06	1.86325e+06	1.99563e+06	2.05585e+06	2.11082e+06	1.94644e+06	0.0972794	1.07109	-	-	-	16	ALQLEVDRLEELK, EAVATIMSGSK, EIWELIGIPEDQR, ELFEGVQK, ELLDMMIAEEESLK, ELLDMMIAEEESLKER, FMEYVAEQWEMHR, GLAPNTPGK, IELWEQEHSK, LFLEFER, NYYEVHK, QTETEMLYGSAPR, REEFVSIK, RGLAPNTPGK, SEVLAEESIVCLQK, SQNEAVCEGLR
423	RGS10	O43665	2.69794e+06	2.55815e+06	2.60066e+06	2.54809e+06	2.47076e+06	2.51385e+06	-0.060523	0.924007	-	-	-	11	AKEIYMTFLSSK, ASSQVNVEGQSR, EIYMTFLSSK, ILEEPHPLMFQK, KRPPSDIHDSDGSSSSSHQSLK, LQDQIFNLMK, RPPSDIHDSDGSSSSSHQSLK, RTEEEEEDLPDAQTAAK, TEEEEEDLPDAQTAAK, WAASLENLLEDPEGVK, WAASLENLLEDPEGVKR
424	ZNF207	O43670;O43670-2;O43670-4	8.52106e+06	7.63879e+06	7.86812e+06	7.67999e+06	7.55653e+06	7.77358e+06	-0.0609968	0.677845	-	-	-	9	ETIDAVPNAIPGR, ILIQHQK, LIHPDEDISLEER, LYTGPGLAIHCMQVHK, PAASITSKPATLTTTSATSK, PATLTTTSATSK, QLKPWCWYCNR, TDIELEIYGMEGIPEK, TDIELEIYGMEGIPEKDMDER
425	NDUFB5	O43674;O43674-2	3.01058e+06	4.26179e+06	4.38108e+06	4.65782e+06	4.62845e+06	4.70579e+06	0.283945	1.07608	-	-	-	6	ELIDHSPK, GDGPWYYYETIDK, GDGPWYYYETIDKELIDHSPK, NFYDSPEK, TMAVLQIEAEK, VKELEVR
426	NDUFB3	O43676	5.40323e+06	7.49611e+06	7.30297e+06	7.29339e+06	7.18353e+06	7.11551e+06	0.111267	0.406151	-	-	-	4	IEGTPLETIQK, MELPDYR, SVSFSDVFFK, YMGGFAK
428	NDUFA2	O43678	6.0088e+06	6.5058e+06	5.48564e+06	5.24875e+06	5.82385e+06	6.5882e+06	-0.0302105	0.117784	-	-	-	3	ALENVLSGK, ANPDLPILIR, KANPDLPILIR
429	GET3	O43681	9.64609e+06	9.19469e+06	1.00101e+07	9.25376e+06	9.38768e+06	9.38449e+06	-0.0410122	0.541042	-	-	-	12	ESVLIISTDPAHNISDAFDQK, GADKVNTFSALLLEPYKPPSAQ, GMNFSVVVFDTAPTGHTLR, GRESVLIISTDPAHNISDAFDQK, IDTHNIIVNQLVFPDPEKPCK, LEETLPVIR, LIQELAK, LLNFPTIVER, TTCSCSLAVQLSK, VNTFSALLLEPYKPPSAQ, WIFVGGK, YLDQMEDLYEDFHIVK
430	BUB1	O43683;O43683-2;O43683-3	613472	538743	541301	513657	565100	562538	-0.0439207	0.236046	-	-	-	7	AQTVTDSMFAVASK, EFLQQQYR, GESEFSFEELR, GIQNQAEPR, LHQVVETSHEDLPASQER, LIVLLLECK, TEFQLGSK
431	BUB3	O43684;O43684-2	2.35888e+07	2.30242e+07	2.27343e+07	2.2873e+07	2.21991e+07	2.32592e+07	-0.021391	0.317483	-	-	-	13	LNQPPEDGISSVK, LYDVPANSMR, MHDLNTDQENLVGTHDAPIR, MTGSNEFK, NMGYVQQR, QGYVLSSIEGR, RVLVWDLR, TPCNAGTFSQPEK, VAVEYLDPSPEVQK, VAVEYLDPSPEVQKK, VLVWDLR, VYTLSVSGDR, YQHTGAVLDCAFYDPTHAWSGGLDHQLK
432	PLPP2	O43688;O43688-2	1.17182e+06	1.18772e+06	1.17655e+06	1.20672e+06	1.40125e+06	1.56975e+06	0.23228	1.36084	-	-	-	6	ARPPQHCLKEEELER, GFYCGDDSIR, GNPADVTEAR, KPSLSLTLTLGEADHNHYGYPHSSS, LRPNFLAVCDPDWSR, SDFNNYVAAVYK
433	ACTN4	O43707	1.70949e+08	1.65361e+08	1.51948e+08	1.81701e+08	1.79071e+08	1.83097e+08	0.157317	1.79312	-	-	-	53	ACLISLGYDVENDR, ACLISLGYDVENDRQGEAEFNR, AGTQIENIDEDFR, AGTQIENIDEDFRDGLK, ASFNHFDK, ASFNHFDKDHGGALGPEEFK, DDPVTNLNNAFEVAEK, DHALLEEQSK, DHGGALGPEEFK, DYETATLSDIK, EAILAIHK, ETTDTDTADQVIASFK, GISQEQMQEFR, HRDYETATLSDIK, HRPELIEYDK, HRPELIEYDKLR, IAESNHIK, ICDQWDALGSLTHSR, IMSLVDPNHSGLVTFQAFIDFMSR, ISIEMNGTLEDQLSHLK, ISIEMNGTLEDQLSHLKQYER, KAGTQIENIDEDFR, KAGTQIENIDEDFRDGLK, KDDPVTNLNNAFEVAEK, LMLL…
434	GSTZ1	O43708	1.58415e+06	1.54633e+06	1.57045e+06	1.49296e+06	1.5436e+06	1.5253e+06	-0.0433885	0.60407	-	-	-	10	DFQALNPMK, FKVDLTPYPTISSINK, FKVDLTPYPTISSINKR, LLPQDPK, LLVLEAFQVSHPCR, PILYSYFR, QPDTPTELR, QPDTPTELRA, VDLTPYPTISSINK, VDLTPYPTISSINKR
435	BUD23	O43709;O43709-3	3.03185e+06	2.59075e+06	2.65202e+06	2.78193e+06	2.51305e+06	2.89466e+06	-0.0139132	0.0636735	-	-	-	6	AGFSGGMVVDYPNSAK, ESVFTNER, EVRPDTQYTGR, GRRPEHGGPPELFYDETEAR, MIDIQTR, RPEHGGPPELFYDETEAR
436	GATC	O43716	527079	438784	426859	429995	490251	437552	-0.0326658	0.120373	-	-	-	3	AVDTDGVEPMESVLEDR, ITAAVIEHLER, LALVDFGSR
437	HTATSF1	O43719	6.6031e+06	6.69028e+06	6.72476e+06	7.13952e+06	7.25909e+06	7.1629e+06	0.107155	2.50739	-	-	-	30	AESGWFHVEEDR, APEPTDAR, DPEEADYCIQTLDGR, DPQTEEFK, EAEEGCPEKESEEGCPK, EDLRVECSK, EFDEDSDEKEEEEDTYEK, ESEDDLNKESEEEVGPTK, ESEEDDSEKESDEDCSEK, ESEEGNPVR, ESSPEKEAEEGCPEKESEEGCPK, ESVELALK, GWEAFLNAPEANR, HPDGVASVSFR, HPDGVASVSFRDPEEADYCIQTLDGR, KAESGWFHVEEDR, KLLLFDR, LFDDSDER, LFDEEEDSSEK, LFEESDDKEDEDADGKEVEDADEK, LLDEDEIR, LRGWEAFLNAPEANR, MQELYGDGK, NDCEENGLAK, NMFHPMDFEDDPLVLNEIR, NMFHPMDFEDDP…
438	PRKAB2	O43741	428975	528344	507991	459253	515383	426687	-0.0630195	0.238215	-	-	-	4	DSVMVLSATHR, LDSMESSETSCR, SDFEVFDALK, SHNDFVAILDLPEGEHQYK
439	AP1G1	O43747	1.20659e+07	1.15272e+07	1.17591e+07	1.20034e+07	1.18754e+07	1.2008e+07	0.0218883	0.366885	-	-	-	32	AALCAVHVIR, ADCASGIFLAAEK, AMELSFALVNGNNIR, AVEYNALFK, DDAVPNLIQLITNSVEMHAYTVQR, DLAGEVEK, DLDVSIK, DLDVSIKR, ELLYFLDSCEPEFK, FLLNNDK, FTCTVNR, GYALTAIMK, IEFTFER, IGYLGAMLLLDER, KAALCAVHVIR, KLVPQLVR, KVPELMEMFLPATK, KVVSIYGSSIDVELQQR, LLYMHMLGYPAHFGQLECLK, LVPQLVR, NHGVLHTSVVLLTEMCER, NLIMSGYSPEHDVSGISDPFLQVR, QDVHLLMTNCIK, SPDMLAHFR, SSFREEDNTYR, STIVDCLK, TVQTDHNAVQR, VLAINILGR, VLTTAGSYVR, V…
440	STX6	O43752	3.7641e+06	4.44253e+06	4.75251e+06	4.57321e+06	4.4601e+06	4.25478e+06	0.0423307	0.195959	-	-	-	6	AVNTAQGLFQR, DQMSTSSVQALAER, EEIDWTTNELR, FNLDATELSIR, QALLGDSGSQNWSTGTTDK, WTELLQDPSTATR
441	SYNGR1	O43759;O43759-2	1.07997e+06	1.04563e+06	1.07213e+06	1.04034e+06	928000	945571	-0.13578	1.32987	-	-	-	3	AGGAFDPYTLVR, DNPLNEGTDAAR, MEGGAYGAGK
442	SYNGR2	O43760;O43760-2	8.73763e+06	8.25119e+06	8.4096e+06	8.33775e+06	8.42639e+06	8.53146e+06	-0.00550532	0.0664024	-	-	-	4	AGGSFDLR, DVLVGADSVR, FLTQPQVVAR, QMYCVFNR
444	SGTA	O43765	1.31101e+07	1.13038e+07	9.33594e+06	1.04286e+07	1.11561e+07	1.17456e+07	-0.00595261	0.0168555	-	-	-	14	AICIDPAYSK, AIELNPANAVYFCNR, ALELDPDNETYK, EMPQDLR, HVEAVAYYK, KALELDPDNETYK, LAYAIIQFLHDQLR, LGNYAGAVQDCER, LKTEGNEQMK, MGLALSSLNK, SRTPSASNDDQQE, TPPSEEDSAEAER, TPSASNDDQQE, VENFEAAVHFYGK
445	LIAS	O43766;O43766-3	552168	445639	468450	443748	384294	470952	-0.173784	0.772608	-	-	-	2	NPPPLDASEPYNTAK, VEEYITPEK
446	SLC25A20	O43772	1.0221e+06	1.37992e+06	1.4432e+06	1.50706e+06	1.43298e+06	1.5016e+06	0.223955	0.891283	-	-	-	10	CLLQIQASSGESK, ELIRDEGVTSLYK, FQTAPPGK, GFNAVMIR, GTVLTLMR, KLYQEFGIR, LYQEFGIR, NIFTPEGK, VSELSAPR, YTGTLDCAK
447	NARS1	O43776	3.12339e+07	2.93784e+07	2.95883e+07	2.99686e+07	2.89718e+07	3.01441e+07	-0.017641	0.210686	-	-	-	24	ALMTVGK, ALMTVGKEPFPTIYVDSQK, ALMTVGKEPFPTIYVDSQKENER, DVCLYPR, EAEDSLR, EAEDSLRR, EGIDPTPYYWYTDQR, EPFPTIYVDSQK, EPFPTIYVDSQKENER, FLTWILNR, HLAEYTHVEAECPFLTFDDLLNR, IFDSEEILAGYK, IFDSEEILAGYKR, IGALEGYR, KEDGTFYEFGEDIPEAPER, KYGTCPHGGYGLGLER, LEDLVCDVVDR, LMTDTINEPILLCR, MNYSDAIVWLK, NDPSLPEPK, NLMFLVLR, SPAGSIVHELNPNFQPPK, VFGWVHR, YGTCPHGGYGLGLER
448	MYO1B	O43795	1.49972e+07	1.55083e+07	1.54434e+07	1.57726e+07	1.50786e+07	1.47951e+07	-0.0098953	0.114738	-	-	-	53	AAHIFNEALVCHQIR, ALYPSSVGQPFQGAYLEINKNPK, ASVATLMK, DLSQAMWK, DQDKDQCILITGESGAGK, DQFTDQQK, EAVTTIAAYWHGTQAR, EEQEEYIR, EICELTGIDQSVLER, FDHSEIYTYIGSVVISVNPYR, FLNDTSLPHSCFR, GDFLFSSDHLIEMATK, GDPLGGVISNYLLEK, HAIAVIWAYWLGSK, HAVAVIWAYWLGLK, IFLLTNNNLLLADQK, IIIAEVVNK, IYEFTLQR, KIYEFTLQR, KSQIVIAAWYR, LEDLATLIQK, LFSWLVNR, LGNIEFKPESR, LKDAIEEK, LNQVCATHQHFESR, MPSLSPIDK, NFHVFYQLLSGASEELLNK, NF…
450	SSNA1	O43805	1.15224e+06	551217	380727	517046	684969	933533	0.150428	0.13598	-	-	-	4	ILESSQTLLSVLK, QIQEEEDEKQR, TIAETEAAYLK, VNENLAR
451	SLC25A17	O43808	1.82127e+06	2.1299e+06	2.04559e+06	1.96662e+06	2.11933e+06	1.89876e+06	-0.00128496	0.0060894	-	-	-	10	AIATTVTYPLQTVQSILR, EEGLLAPYR, FGIMGLYK, FRNEDIVPTNYK, GIIDAFHQIIR, LSSLDVFIIGAVAK, NEDIVPTNYK, NILYLLHQR, TTHMVLLEIIK, TTHMVLLEIIKEEGLLAPYR
452	NUDT21	O43809	9.12703e+06	9.01051e+06	9.07217e+06	9.14077e+06	8.78751e+06	9.13583e+06	-0.00796508	0.113149	-	-	-	13	GVTQFGNK, KLFLVQLQEK, LFLVQLQEK, LMTEILGR, LPGGELNPGEDEVEGLK, LPGGELNPGEDEVEGLKR, LPHVLLLQLGTTFFK, MREEFDK, PNFEPPQYPYIPAHITKPK, SQTGWPR, TINLYPLTNYTFGTK, TVEGVLIVHEHR, YIQQTKPLTLER
453	LANCL1	O43813	9.88105e+06	9.4773e+06	9.70592e+06	9.8013e+06	9.6464e+06	9.83856e+06	0.0111356	0.165574	-	-	-	16	AFPNPYADYNK, DLLVHWCHGAPGVIYMLIQAYK, ELLQQMER, FAEWCLEYGEHGCR, FPSGNYPPCIGDNR, GYGLCHGSAGNAYAFLTLYNLTQDMK, IDPHAPNEMLYGR, IGYIYALLFVNK, IPQSHIQQICETILTSGENLAR, LHSLVKPSVDYVCQLK, LTPEFSQR, PSVDYVCQLK, QAEDCITR, QSLNCLTK, SITFLCGDAGPLAVAAVLYHK, SLAEGYFDAAGR
454	STRN	O43815	6.05804e+06	5.96411e+06	5.96324e+06	6.12262e+06	5.97279e+06	6.14309e+06	0.0200886	0.344899	-	-	-	27	AELQAQIAFLQGER, ALAFHPIEPVLITASEDHTLK, ALPDSGEDRDTK, AQYSLPGILHFLQHEWAR, CYIASAGADALAK, DVDELPSLQPSVGSPSR, DVDELPSLQPSVGSPSRPSSSR, EALKEFDFLVTSEEGDNESR, EFDFLVTSEEGDNESR, ELGIPASVDLVSSDPSHMVASFSK, FYDNNTGK, GLGPLAEAAAAGDGAAAAGAAR, GPLLGHTDAVWGLAYSAAHQR, GYTSIFNMETQQR, KFEESIHDVAFHPSK, KKFEESIHDVAFHPSK, LLSCSADGTLR, LPEHEINR, LQDMLANLR, QYLQEVGYTDTILDVK, SELTDSASVLDNFK, SHFDGIR, SKLQDMLANLR, STSLD…
455	RRP9	O43818	1.65978e+06	1.57704e+06	1.6371e+06	1.81273e+06	1.7891e+06	1.88945e+06	0.172002	2.39298	-	-	-	12	AFEEDQVAGR, DAVSGLAFR, EIQAPASADIR, FSSSGDFLVAGVGQEHR, GTHQLYSTSHDR, KPEEEEEEELEETAQEK, KPEEEEEEELEETAQEKK, LKEDVLEQR, LYLEQLR, MNEEISSDSESESLAPR, VPVPPAAGS, WSVESGR
456	SCO2	O43819	1.73521e+06	1.77241e+06	1.83484e+06	2.0257e+06	1.96557e+06	1.96357e+06	0.156789	2.35986	-	-	-	5	LLGLTGSTK, QAAVGQGDFHLLDHR, QGPAETGGQGQPQGPGLR, SAEQISDSVR, VYYNAGPK
457	AKAP8	O43823	937802	1.00549e+06	1.03792e+06	1.01614e+06	929840	916859	-0.0586756	0.421076	-	-	-	12	EDEDEDVKK, FGPDGTGR, GEDPFTSETVDPEMEGDDNLGGEDKK, GGSGGGGEGIQDR, GIGQEHFFK, NGSFGGQYSECRDPAR, QFQLYEEPDTK, SFDDEEIQK, SNPGTFMR, TVEFLQEYIVNR, VAPAPAAADAEVEQTDAESK, VDSEGDFSENDDAAGDFR
458	GTPBP6	O43824	1.2002e+06	1.09434e+06	1.12582e+06	1.13031e+06	1.11004e+06	1.09524e+06	-0.0352423	0.311197	-	-	-	11	AELDAAVLK, ALTGDAAIQPR, DVAHLYR, DVSHPEAELQK, GEPLLPAGTQR, GLQLPAPLLDSMVEVHNK, GNFEHLTEK, LAGAQLSWLYK, LQVALAEMPLHR, SPGNLEGPWGGGR, VIISNSAYGK
459	SLC37A4	O43826;O43826-2	852311	1.10748e+06	1.12447e+06	1.18012e+06	1.13346e+06	992268	0.107499	0.381891	-	-	-	3	AGLSNYGNPR, FVSGVLSDQMSAR, NLDPMPSEGK
460	ZBTB14	O43829	46189.4	46297.8	53040.6	50666.1	50157.9	45607.2	0.0103855	0.0234836	-	-	+	2	DVSSPDENNGQSK, GFTTQAHLK
461	IDH3B	O43837	8.36855e+06	8.33725e+06	8.19214e+06	8.54762e+06	8.41627e+06	8.23726e+06	0.0173599	0.281908	-	-	-	18	AAAVPVEFQEHHLSEVQNMASEEK, DMGGYSTTTDFIK, EQTEGEYSSLEHESAR, FAFDYATK, GELASYDMR, GVIECLK, HLNLEYHSSMIADAVK, HLNLEYHSSMIADAVKK, HNNLDLVIIR, HPFAQAVGR, IHTPMEYK, KLDLFANVVHVK, LDLFANVVHVK, LEQVLSSMK, NIANPTAMLLSASNMLR, SLPGYMTR, SVIGHLQTK, VEGSFPVTMLPGDGVGPELMHAVK
462	NRDC	O43847;O43847-2	7.53587e+06	7.65237e+06	7.66015e+06	7.79514e+06	7.75335e+06	7.72883e+06	0.026864	0.560378	-	-	-	44	AFDCPETEYPVK, AFTTTLNLLPYHK, ALNKGDANSEVTVYYQSGTR, ANLVLLSGANEGK, DAIDREVEAVDSEYQLAR, EMLFGSLAR, ETLDTLEK, EVEAVDSEYQLAR, EVEAVDSEYQLARPSDANR, FFWGNAETLK, FHLISPLIQK, GDANSEVTVYYQSGTR, GSILSFLR, GSLSNAGDPEIVK, IEEFLSSFEEK, IFEEIRK, IHALTITWALPPQQQHYR, IVNTPQGCLWYK, KEMLFGSLAR, KIEEFLSSFEEK, LAHEIEALK, LGADESEEEGR, LGADESEEEGRR, LKECEDTHLGEEVDR, LLILEYAR, LREFWMR, LVAGEHGLIIR, MLSVHVVGYGK, NWNEVVT…
463	ATP9B	O43861;O43861-2	157038	212141	271330	138832	130935	106196	-0.742418	1.905	+	-	+	3	ALTEEQYQDFESR, DKEVNSQLYSK, VGLLDLELNR
464	AHCYL1	O43865	5.58539e+06	5.26939e+06	5.14021e+06	4.99947e+06	5.38614e+06	5.56309e+06	-0.00473678	0.0321937	-	-	-	10	EIEIAEQDMSALISLR, KMDEYVASLHLPSFDAHLTELTDDQAK, KQIQFADDMQEFTK, KYPNVFK, QIQFADDMQEFTK, QVDVVITCTGNK, REIEIAEQDMSALISLR, TTDVMFGGK, VVLLAEGR, YSFMATVTK
465	KIF1C	O43896	1.24921e+06	1.27787e+06	1.34822e+06	1.41533e+06	1.35085e+06	1.40381e+06	0.106179	1.27752	-	-	-	14	AEIEALAALK, CNAIINEDPNAR, DRELQALR, ELLEQQGIDIK, ELQEEVAR, GAGSAQPEPQHFQPK, LAVTSYADIADLMDCGNK, LMEEDPAFR, LQDLENQYR, LVTEPLVLK, SDFIPYR, SHAVFTIVFTQR, TYGKPDGPGDAWR, WATMADLK
466	ORC5	O43913	1.27849e+06	1.37671e+06	1.54636e+06	1.39642e+06	1.3535e+06	1.15832e+06	-0.104694	0.498505	-	-	-	14	AMQTVYLR, CTVSLDFIR, DDTDPGQLK, DMEANLLPGFLR, DQTVYIVLDK, EISSSQWEK, ESQVSILQSLFGER, HHFSFPSIFIYGHTASGK, HLAVLNFPK, LLAILYSIVDSR, LNHLSSSEDGCSTEITCETFNDFVR, QVTTAENLKDQTVYIVLDK, TVNFDIIK, TYVTQTLLK
467	NDUFS5	O43920	4.01931e+06	5.26522e+06	5.38896e+06	5.78877e+06	5.50453e+06	5.52541e+06	0.208837	0.979921	-	-	-	6	EGKYTPPPHHIGK, EWIECAHGIGYTR, FGLNIDR, IEYDDFVECLLR, WLTIQSGEQPYK, YTPPPHHIGK
468	PDE6D	O43924	3.87959e+06	3.93002e+06	4.21547e+06	3.62269e+06	3.72332e+06	3.73576e+06	-0.117028	1.6366	-	-	-	4	ELNFSSTEQMEK, FFDDDLLVSTSR, ILWQGTEDLSVPGVEHEAR, LNWMNLR
469	ORC4	O43929	1.63169e+06	1.6974e+06	1.71348e+06	1.70904e+06	1.7919e+06	1.62869e+06	0.0239222	0.203133	-	-	-	13	AFEHLQQLELIKPMER, EQLSLPAEFPDK, HLNDIYEEEPFNFQMVYNEFQK, LDILELLEK, LLLDNTQIMNALQK, QIHLMNSFGFPQYVK, SLHMLLMLALNR, SNSLIHTECLSQVQR, SVQEVLQK, TALHGESNSVLIIGPR, TMLINHALK, WNENVQYLSEDR, YPNCPTDVR
470	PEX1	O43933	1.16956e+06	1.17925e+06	1.18667e+06	1.20616e+06	1.17364e+06	1.15644e+06	0.000117827	0.00104665	-	-	-	21	DFTVLVDR, EAFDKLDAHVER, EFSLSIVHSWEK, FTDLDLQHVAK, HFSDQGENVAEINR, ITPVEVTPK, KQETSWGLTEINAFK, LSSLGGVNSLGVSSLEHITHSLLGR, LVLTTLDFQK, MNFISVK, NIFLLSPNLLQK, NKLDCDINK, QLMSLVAGLR, SQSGEDESMNQPGPIK, TASQEGCQELTQEQR, TGILLYGPPGTGK, TLLAGVIAR, VVPLDNIFR, VWIPDDLR, YIGASEQAVR, YPELFANLPIR
472	RAD21	O60216	3.28751e+06	3.3552e+06	3.6242e+06	3.61641e+06	3.40286e+06	3.35747e+06	0.0158736	0.120801	-	-	-	19	AHVFECNLESSVESIISPK, DVIDEPIIEEPSR, EFENPEVPR, EKEDDEEEEDEDASGGDQDQEER, EKEDDEEEEDEDASGGDQDQEERR, EKEKEDDEEEEDEDASGGDQDQEER, GGEADNLDEFLKEFENPEVPR, INHLEYEDQYKDDNFGEGNDGGILDDK, KLIVDSVK, KQQAIELTQEEPYSDIIATPGPR, LFSLPAQPLWNNR, LQESVMEASR, MAFRPGVVDLPEENR, MFYAHFVLSK, PGVVDLPEENR, TGAESISLLELCR, TNIDESAMPPPPPQGVK, TQQMLHGLQR, VEEITMR
473	AKR1B10	O60218	8.06219e+08	7.68166e+08	7.70766e+08	7.77891e+08	7.72814e+08	8.03844e+08	0.00590784	0.0459271	-	-	-	19	ACNVLQSSHLEDYPFNAEY, AKMPIVGLGTWK, ALGVSNFSHFQIEK, AVKREDLFIVSK, HIDCAYVYQNEHEVGEAIQEK, IVENIQVFDFK, KTAAQVLIR, LWPTFFER, LWPTFFERPLVR, MPIVGLGTWK, MPIVGLGTWKSPLGKVK, NVIVIPK, NVIVIPKSVTPAR, REDLFIVSK, SGDDLFPK, SGDDLFPKDDK, SGDDLFPKDDKGNAIGGK, TAAQVLIR, VAIDAGYR
474	KALRN	O60229	509502	465883	509320	698777	563101	729659	0.41594	2.1504	-	-	-	3	ASDVLPILK, IPLDTSR, NPEEEQK
475	DHX16	O60231	3.4e+06	3.37291e+06	3.4527e+06	3.44557e+06	3.39e+06	3.40841e+06	0.00262298	0.0341778	-	-	-	29	AAGEQEKLEATNR, AITAGYFYHTAR, AMVPELR, AVDLVEEESGAPGEEQR, AVDLVEEESGAPGEEQRR, DTDTLDLSGPAR, EEEEEEEASEK, EFLSEPDLASYSVVMVDEAHER, EQLEGLLER, ESIQAVR, FEDCTSER, FPVDIFYTK, FSTFFDDAPVFR, HVAQFLIGTAQR, LGNEVGYSIR, LLEDSEESSEETVSR, LYTAWAYQHELEETTVPEIQR, MAELPVDPMLSK, REEEEEEEASEK, SLPVFPFR, TGMESLTVTPCSK, TLHTDILFGLIK, TSLGNVVLLLK, TTQIPQYLFEEGYTNK, VAAMSVAAR, VEVGLSSCQGDYIR, VLVASATMDTAR, WLLYHELVLTT…
476	ZNRD2	O60232	2.55736e+06	1.96739e+06	1.79811e+06	1.68337e+06	1.78043e+06	2.16545e+06	-0.159726	0.48513	-	-	-	4	EHQLASASELPLGSR, LMGDYLLR, PAPQPPVPRPEHCEGAAAGLK, PEHCEGAAAGLK
477	PPP1R12B	O60237;O60237-6	118651	110666	106304	128951	145182	97423	0.128631	0.331576	-	-	+	2	LESGGSNPTTSDSYGDR, SGATALHVAAAK
478	SH3BP5	O60239	147907	154695	148070	186157	134916	19687.7	-0.925483	0.538861	-	-	+	2	LNQSTDDINRR, SQSSTSPEGQALENR
479	MED14	O60244	7.17963e+06	7.32011e+06	7.51407e+06	6.36661e+06	6.98169e+06	7.2221e+06	-0.0996159	1.03985	-	-	-	16	AGNWPGSPQVSGPSPAAR, AGTSSQTMPTNMPPPR, ENIQDLVFR, HVYLTYENLLSEPVGGR, IIPWIQQLK, KIEIVQFASR, KLSDDPCPVESK, LELFPDQATQLK, LELSNLEIPHQGVQVEGDGFSHAIR, LSTLIEFLLHR, LVEGFYPAPGLK, MLFFLQLTQK, QATLHQLNQILR, SLPDIPAHLNIFSEVR, TFLNMFVDSNQDAR, TNQTLQLK
480	PRPSAP2	O60256	6.91449e+06	7.07316e+06	6.90108e+06	7.37152e+06	6.75757e+06	6.5968e+06	-0.0128553	0.105783	-	-	-	16	AGLTHLITMDLHQK, DVFIIQTVSK, EIQGFFNIPVDNLR, GKDVFIIQTVSK, IEESAIDEVVVTNTIPHEVQK, IFVMATHGLLSSDAPR, IHNGESMSYLFR, LGIAVIHGEAQDAESDLVDGR, LGVEMGK, LLASMMCK, RIEESAIDEVVVTNTIPHEVQK, SIIGVIPYFPYSK, SVAAIHPSLEIPMLIPK, TVDISMILSEAIR, VQIQESVR, VQVYQEPNR
481	SMARCA5	O60264	5.58626e+06	5.82598e+06	6.61097e+06	5.63364e+06	5.22457e+06	5.18795e+06	-0.164901	1.30163	-	-	-	34	CNTLITLIER, DIDILNSAGK, EEQLKIDEAESLNDEELEEKEK, EIQEPDPTYEEK, ENMELEEK, ENMELEEKEK, ENVYDELR, ESEITDEDIDGILER, FEDSPSYVK, FITDNTVEER, FVFMLSTR, IAFTEWIEPPKR, IDEAESLNDEELEEK, IDEAESLNDEELEEKEK, IGKDEMLQMIR, LDGQTPHDER, LGFDKENVYDELR, LHMVLRPFLLR, LRDYQVR, LVDQNLNK, MDGAPDGR, NPELPNAAQAQK, QDSINAYNEPNSTK, QKEIQEPDPTYEEK, QNLLSVGDYR, QTELFAHFIQPAAQK, RTEQEEDEELLTESSK, STLHNWMSEFK, SVCLIGDKEQR, TEQE…
482	ADCY3	O60266	266695	396867	422928	451730	317519	281755	-0.0491722	0.0749503	-	-	-	5	GEFDVEPGDGGSR, GKGELLTFFLK, VGVHTGTVLGGVLGQK, VVDASEDEHELNQLLNEALLER, WQHLADLADFALAMK
483	GPRIN2	O60269	321657	290975	260729	244740	296834	346010	0.0142498	0.0337651	-	-	-	3	APASEDSLSVEGR, AQLQPGGTSGQGGQAPAGLER, RPSCCGCSGAAPE
485	SPAG9	O60271-4	6.55666e+06	6.13208e+06	6.13349e+06	6.58392e+06	6.35326e+06	6.53759e+06	0.0497191	0.677193	-	-	-	56	AFDFLSEETEASLASR, AGPSAQEPGSQTPLK, AKDDDDSDIPTAQR, DDDDSDIPTAQR, DDNEQLITQYER, DELSDVSQGGSK, DGGSVVGASVFYK, DQISVLPNEQDLVR, DSILSIVHVK, DTSMKLWCAVGVNLSGGK, DVAGLDTEGSK, DVLQGELEAVK, ELEEELRK, ENPAMQEK, ERPISLGIFPLPAGDGLLTPDAQK, ETDYPAGEDLSESGQVDK, EVENLILENTQLLETK, FIEFEDSQEQEK, FIEFEDSQEQEKK, FQELSQPR, GGETPGSEQWK, GIVLVALADGTLAIFHR, GVDGQWDLSNYHLLDLGR, GVDGQWDLSNYHLLDLGRPHHSIR, HIEVQVAQETR, HTE…
486	URB1	O60287	1.04173e+06	1.20825e+06	1.30913e+06	1.13113e+06	1.07152e+06	990930	-0.152079	0.810671	-	-	-	37	AEAAGLIGWLK, AQEGPDAEIIGGER, ATVIQAFR, AVEWESQR, DAASAASDA, DIWLGAQRPDTLLTHVR, DLSVLMDR, DVLVLLHK, EDVYDVVEGYIK, EFIPLPR, EVTFSFIPR, EVTLALLSLPETHLVTQQPTK, FQEQSQLLYLLDVVR, GGNLTLLHFLLGLK, HGINFYDASLGTFGR, HTALSLISVILK, ISTINILLSTLK, IYEAQPEISR, LNALLHALNEVDPGDWQK, LSLINFR, MFVTSSHLQLK, MLLTAVQLLYSPESSVR, PAGVSSAVIPVLR, QVLLYLR, SAYEIIR, SHFTRPAGVSSAVIPVLR, SHILPHPVVVADLLK, SILTYWR, SMFTQALNLDSTS…
487	MGRN1	O60291;O60291-2;O60291-3;O60291-4	1.01066e+06	1.07296e+06	995386	1.04166e+06	1.00076e+06	998136	-0.0176395	0.141543	-	-	-	10	AASIENVLQDSSPEHCGR, FDTPHPEGYLFGENMDLNFLGSR, GVSQQFSLPSFK, HMDGSFSVKPLK, IDFSEWKDDELNFDLDR, PVQFPYVTPAPHEPVK, SGNYFASHFFMGGEK, SPSLQSETVHYK, VSYLLQEIYGIENK, YKDDADSPTEDGDKPR
488	SIPA1L3	O60292	9.37226e+06	8.695e+06	8.88088e+06	9.30778e+06	9.13198e+06	9.56995e+06	0.0561975	0.768227	-	-	-	43	ADPGPHLMGGGGGAK, AGAEQHSAGAIAWR, ASVGSPSSGEGHLAEPALSAYR, DLAENCVSNTPIDSTGK, DSLLPLQPTK, EHANYFGVDEK, EHSNPSPSQDTDGTK, EKLEDHKEHGPQYQYR, EVSPAPAVAGQSK, FNLISLTSK, GCQALTELLR, GDHIFLQATEGSVEDIR, GLGGGDTVDSSIFR, GSILEDATPTATK, HIGNDIVTIIFQEPGALPFTPK, HTGALPLFR, KSDVFRDFLLAK, LEDHKEHGPQYQYR, LGPVAVSIK, LQEESQAASEQLR, LYSSGSSTPTGLAGGSR, NEIGGECER, PAKPHKPPGSMGLCGGGR, QPSGSFSTPGSATYVR, QTPIVPFR, QYSIEH…
489	ZFC3H1	O60293;O60293-2	361247	376365	410745	327118	340522	321478	-0.213692	1.61947	-	-	-	15	AVWLTAFEK, DLSNQEEQYNR, FFILQNR, FYDPSNDNPSR, GDNLLPFLR, GHTPPFTTYK, LDSSPVSSPR, LTEQLQATEK, MLEFLMGAAK, MPSSSLSESSPR, SDTTDSSQGLQDK, SDTTDSSQGLQDKEQNLTR, TFQAFELKPLR, TSSSSPANSDVEIDGIGR, YNNLDLFR
490	LCMT2	O60294	729653	685029	671438	671854	654673	646919	-0.0793751	0.744254	-	-	-	9	AFLEQIGAPQAALR, AGAVQNTNDSSALSK, AQILSLGAGFDSLYFR, GDTLSHTLVFPSSEAFPR, GYVQDPFAALLVPGAAR, IPVEGEVPEAR, LSPVSPALGVLQLHFFK, QLNSPLHGLER, RAGAVQNTNDSSALSK
492	KATNIP	O60303	207928	218436	183327	214957	224446	225647	0.128921	0.675314	-	-	-	4	AQLLPQPAR, DSLSQLEEYLR, GQDGYSGETDAGGDFK, LIDQVNDTSDGR
493	AQR	O60306	2.36991e+06	2.54805e+06	2.62309e+06	2.82343e+06	2.71736e+06	2.57167e+06	0.105621	1.04205	-	-	-	45	AAFAHFPELYDFALSNVAEVDTR, AGMQPGLTMVVGPPGTGK, ASLCNLYNWR, DADVEDEDTEEAK, DHIKDEWEGLR, EEDGHLFSQLLDMLK, FLSQLIQK, FQGQQNDYILLSLVR, FRENVPAWEIFK, GPYPYNQPK, IFTQLEEFR, IMALDIDER, ISILTTYNGQK, KDADVEDEDTEEAK, KFWNLIK, LESTYEIR, LGHGEEELETEK, LGHGEEELETEKDFSR, LGLYIFAR, LNLQFLTLHDYLLR, MKPWQSEYGGVVFGGWAR, MPNQIATLDFNDTFLSIEHLK, NEDTTFDKEFLLELLVSR, NGERPSHEVQIIK, NTIQFTHTQIEAIR, PLHLHIIPTEPFPTTR, QDIED…
494	OPA1	O60313-2	5.73516e+06	5.74523e+06	5.83145e+06	6.09811e+06	5.73405e+06	5.9573e+06	0.0388401	0.600475	-	-	-	50	AAGQYSTSYAQQK, AKNEILDEVISLSQVTPK, ALGYFAVVTGK, ALPSSEDLVK, AVEVAWETLQEEFSR, CNEEHPAYLASDEITTVR, DFFTSGSPEETAFR, DMIPDLSEYK, DTWHQVYR, EFDLTKEEDLAALR, EGCTVSPETISLNVK, EKIDQLQEELLHTQLK, ELDRNELFEK, ESVEQQADSFK, ETIFSISK, EVLEDFAEDGEK, EVLEDFAEDGEKK, EYEEEFFQNSK, FNLETEWK, GFYYYQR, GKEHDDIFDK, GLLGELILLQQQIQEHEEEARR, GNSSESIEAIR, GNSSESIEAIREYEEEFFQNSK, GVEVDPSLIK, HFVDSELECNDVVLFWR, HWEEILQQSLWER…
495	MCM3AP	O60318	961754	1.1282e+06	1.21094e+06	1.2363e+06	1.07114e+06	981014	-0.00545655	0.0161922	-	-	-	18	ALAPSAECPIAEENLAR, ALNFAYTVSTQR, DMAIFWHR, DWYDFVWNR, EQLQLSEATGTCLGER, GLLDLGHAGR, HGHEPAEDSDPLSR, ILANWLK, IPGVNKEEETESR, LAVVHFFDHASAALAR, NIPDYLNDR, QTQPVLQSQVENLLHR, SQLSVFEVVPGTDQVDHAAAVK, SSADQEEPLPHELRPLPVLSR, STIFPLDGVVR, TSVTTSPQSDMMR, VAHGALSDGAIDAVETQK, YIGESLAAELPVSTQRPGSDTVGGGR
496	PIP5K1C	O60331;O60331-2;O60331-3;O60331-4	21709.7	28222.2	19175.5	12734.8	21370.5	11446.9	-0.63836	0.988682	-	-	+	2	GVDASGETTYKK, LLLHIGIIDILQSYR
497	KIF1B	O60333;O60333-2;O60333-4	4.42641e+06	4.19951e+06	4.22476e+06	4.23002e+06	4.22236e+06	4.14782e+06	-0.028054	0.399087	-	-	-	17	AFVYLSNLLYPVPLIHR, CNAVINEDPNAK, DLLWGNAVYLK, EFSQVHGSVSDCK, FEAVWDSSLHNSLLLNR, ILDTSVAYVR, IMSTPGGEEAIER, LSDISPIGR, NEFLNLVPDIEEIRPSSVVSK, RQDIVLSGAHIK, SGLSLEELR, SHQFTSLR, SLFGSGYSK, TPNTFAVCTK, TSLGQSMSK, TVVAVEVQDLK, VSQPVQLR
499	KDM1A	O60341;O60341-2	5.49898e+06	5.94828e+06	6.15473e+06	5.57739e+06	5.41295e+06	5.1313e+06	-0.126001	1.31255	-	-	-	23	DEQIEHWK, DITAEFLVK, EKDEMVEQEFNR, EYDELAETQGK, GELFLFWNLYK, GIFGSSAVPQPK, HGLINFGIYK, HWDQDDDFEFTGSHLTVR, IADQFLGAMYTLPR, IQLTFEATLQQLEAPYNSDTVLVHR, LQELEANPPSDVYLSSR, NYPATVHGALLSGLR, QILDWHFANLEFANATPLSTLSLK, QLQSFGMDVTLLEAR, QQPPAVQFVPPLPEWK, QVNMELAK, STSQTFIYK, TLQLWLDNPK, TQEELKELLNK, VFWDPSVNLFGHVGSTTASR, VHSYLER, VIIIGSGVSGLAAAR, VVLCFDR
500	TBC1D4	O60343;O60343-2;O60343-3	1.53011e+06	1.54545e+06	1.58638e+06	1.58907e+06	1.56475e+06	1.51103e+06	0.00075074	0.00670309	-	-	-	26	ATDPSQVPDVISSIR, DNEDAFYNSQK, EDAKPSKDNEDAFYNSQK, EVILVLSAPFLR, FEINLISPDTK, FEVLYCGK, FIHNSHDLTYFAYLIK, FKLDILK, FLMYDLGFR, FSLHEQQR, HASAPSHVQPSDSEK, HLSSLTDNEQADIFER, IITQVFEMDISK, ILEDSGFDEQQEFR, IQALESNLENLLTR, LGSVDSFER, LWYVGGSCLDHR, MKPVSDQEENELVILHLR, NTLPDMNTSEMEK, QAFSTAAALQSAK, QLTAQQHAILVDLGR, RGEIWQFLALQYR, SLTSSLENIFSR, SPSAMQQQDGLDR, SQKPEAGGCGAPAAR, THVHIGEGPSTISNSTIPENATSSGR
501	PHLPP1	O60346	132915	124111	112235	163281	160537	166532	0.412473	2.26103	-	-	+	2	AAAAVAPGGLQSTPGR, FYAGKPHSTGSSER
503	FADS1	O60427	3.87852e+06	4.02783e+06	3.9596e+06	3.97903e+06	3.8621e+06	3.90563e+06	-0.0145028	0.200061	-	-	-	11	DPDINMHPFFFALGK, ELTDEFR, HGIEYQSKPLLSAFADIIHSLK, ILSVELGK, KDPDINMHPFFFALGK, KVYNISEFTR, PLLSAFADIIHSLK, VAPLVQSLCAK, VISHYAGQDATDPFVAFHINK, VYNISEFTR, YFTWDEVAQR
504	PPL	O60437	2.07279e+06	2.08684e+06	1.9348e+06	2.17984e+06	2.17494e+06	2.2321e+06	0.112837	1.53064	-	-	-	13	AGLIDWNMFVK, ELSPEEAHR, KYEHLLQLLDLAQEK, LQNLEFALNLLR, NQGPQESVVR, NRPDSGVEEAWK, PDSGVEEAWK, QLEELER, TENPGDASDLQGR, VKEEEAALAAK, VVLQQDPQQAR, YQIELLLR, YSPTVQTR
505	GSDME	O60443	9.12131e+06	8.74296e+06	8.90948e+06	8.72959e+06	8.53382e+06	8.56143e+06	-0.0519154	1.01877	-	-	-	19	ALSDDGVSDLEDPTLTPLK, ALSDDGVSDLEDPTLTPLKDTER, CGGIVGIQTK, EFAFIDMPDAAHGISSQDGPLSVLK, EVDADGDLIAVSNLNDSDKLQLLSLVTK, FANHVSGTLETALGK, FWCWQRPK, IDSVYLDPLVFR, KQEVDLQQLIR, LDGQFEFCLLR, LFASADISLER, LNLGGSSR, LQIIPTLCHLLR, LQLLSLVTK, NPVLQQVLEGR, QATLLLER, RIDSVYLDPLVFR, TVQVSATEDGNVTK, VESQSSFGTLR
506	NRP2	O60462;O60462-2;O60462-3;O60462-4;O60462-5	1.64155e+06	1.58723e+06	1.60466e+06	1.67809e+06	1.67766e+06	1.53024e+06	0.0143995	0.11175	-	-	-	14	DGDSESADLLGK, EYLQVDLR, GGDSITAVEAR, GVIIQGAR, IANEQISASSTYSDGR, IVLNFNPHFEIEK, LELFGCR, LHAPLLTR, SPVCMEFQYQATGGR, TTWASSSSPNDR, VFQANNDATEVVLNK, WSPAGIGMR, WTPQQSR, YDFIEIR
507	MAN1A2	O60476	692776	636916	734338	681792	702752	743060	0.045296	0.271208	-	-	-	9	AGHYLELGAEIAR, FDGAVEAVAVR, FDLGLEDVLIPHVDAGK, GGDPEDNDIR, GGLTFIGEWK, NPGVFLIHGPDEHR, RFDLGLEDVLIPHVDAGK, TYGWGHNELRPIAR, WGQYHTSVGGLGDSFYEYLLK
508	ACSL4	O60488;O60488-2	3.6949e+06	3.74896e+06	3.76537e+06	3.96068e+06	3.65951e+06	3.83602e+06	0.0307309	0.370707	-	-	-	25	AEWMIAAQTCFK, AKPTSDKPGSPYR, EAVVHGLNESEASYLITSVELLESK, EILSEENEMQPNGK, GDCTVLKPTLMAAVPEIMDR, GEIVIGGQNISMGYFK, GYDAPLCNLLLFK, HIIYVDNK, IGYSSPLTLSDQSSK, LILGNYK, LKDWQEGGYTINDKPNPR, LTLLAQQK, MMLSGGAPLSPQTHR, PTSDKPGSPYR, RLTLLAQQK, RVNNFGSGLTALGLKPK, SDQSYVISFVVPNQK, SVTHFDSLAVIDIPGADTLDK, TAEDYSVDENGQR, TALLDISCVK, VNNFGSGLTALGLKPK, VQEMNYIQK, WFCTGDIGEFHPDGCLQIIDR, WMNYLEVNR, YNFPLVTLYATLGK
509	SNX3	O60493	8.40895e+06	7.69001e+06	7.1229e+06	7.48971e+06	7.69198e+06	8.28665e+06	0.017226	0.0928709	-	-	-	9	CLHMFLQDEIIDK, FTTYEIR, GDDGIFDDNFIEER, KQGLEQFINK, QLPFRGDDGIFDDNFIEER, RYSDFEWLR, VAGHPLAQNER, VVVPPLPGK, YSDFEWLR
510	STX10	O60499	1.44664e+06	1.55025e+06	1.64574e+06	1.57339e+06	1.63963e+06	1.54806e+06	0.0379241	0.282321	-	-	-	7	DHMVSPTAVAFLER, EELDWTTNELR, EILAGKPAAQK, FKLPAGDLQER, LPAGDLQER, SPSDLLDASAVSATSR, VGEELDEQGIMLDAFAQEMDHTQSR
511	OGA	O60502	6.04818e+06	6.07298e+06	5.93231e+06	5.97018e+06	6.05115e+06	5.81892e+06	-0.0172551	0.263199	-	-	-	32	ANSSVVSVNCK, DEASVYK, DSEKIEEWR, EIPVESIEEVSK, ESQATLEER, FEEMCGLVMGMFTR, FLCGVVEGFYGR, GAFCEVRPDDKR, GGLAGEFQR, GVLTNPNCEFEANYVAIHTLATWYK, ILEFYSK, ISWIPFMQEK, KLDQVSQFGCR, KQPDEEPMDMVVEK, LALTEWLQEFGVPHQYSSR, LFLGPYK, LGCFEIAK, LLPGIEVLWTGPK, MAEELKPMDTDKESIAESK, NDNQILSEIVEAK, QEETDHKNDNQILSEIVEAK, RAPVIWDNIHANDYDQK, RAPVIWDNIHANDYDQKR, SFALLFDDIDHNMCAADK, SFVQWLGCR, SHSSAQFLIGDQEPWAFR, SMMACL…
512	SORBS3	O60504;O60504-2	3.36513e+06	3.2062e+06	3.25528e+06	3.6253e+06	3.37729e+06	3.54372e+06	0.10164	1.46673	-	-	-	16	AMYQYRPQNEDELELR, DFVYPSSTR, DPSASNGGGSPAR, EVDKNWLEGEHHGR, GDIVYIHK, GDLEVELSFR, GEHICLIR, GPSHPLDLGTSSPNTSQIHWTPYR, KVNENWYEGR, LCDDGPQLPTSPR, LKFDFQAQSPK, NWLEGEHHGR, PQTQNLGTPGPALSHSR, QGIFPASYVQVSR, TGFSFPTQEPR, VNENWYEGR
513	SYNCRIP	O60506-3	1.82524e+07	1.76501e+07	1.93084e+07	1.65189e+07	1.60671e+07	1.62379e+07	-0.176469	2.57707	-	-	-	20	AFSQFGK, AIEALKEFNEDGALAVLQQFK, DLEGENIEIVFAKPPDQK, DLFEDELVPLFEK, DSDLSHVQNK, DYAFIHFDER, EFNEDGALAVLQQFK, EQILEEFSK, GVEAGPDLLQ, GYAFVTFCTK, HIGVCISVANNR, KYGGPPPDSVYSGQQPSVGTEIFVGK, LDEIYVAGLVAHSDLDER, LKDYAFIHFDER, LMMDPLTGLNR, LYNNHEIR, NLANTVTEEILEK, TKEQILEEFSK, VAEKLDEIYVAGLVAHSDLDER, VTEGLTDVILYHQPDDK
514	CDC40	O60508	309799	285292	302622	304683	300210	268833	-0.0404328	0.200638	-	-	-	7	EMYDYQGR, FNPDEDKQNLFVAGMSDK, HLGAVNTIVFVDENRR, LNIWDWK, LWDTETGQCISR, SYLHIPQDVGVNLR, VWEWDIPVDFK
516	B4GALT4	O60513	2.03353e+06	2.04117e+06	1.90826e+06	1.97305e+06	1.93716e+06	1.92937e+06	-0.0343796	0.388703	-	-	-	10	EFMANFHK, HLMYLLEHLHPFLQR, ISRPLPEVGK, KVELDNCPSVSPYLR, LIFKPDLTLEEVQAENPK, QQLDYGIYVIHQAEGK, TDGLSSCSYK, TLTNEASTK, YSGYFGGVTALSR, YTMVFHTR
517	RANBP6	O60518	5.63267e+06	5.8339e+06	5.8739e+06	5.92821e+06	5.88615e+06	5.43579e+06	-0.00839761	0.0729176	-	-	-	17	FHETVIAALLR, FLIDSIYSK, FMQDASNVMQLLLK, FVPYYDIFMPSLK, HIVELAVQK, IELILAVK, IISIIAEGK, INETINYEDPCAK, KFHETVIAALLR, LCDIFAVLAR, NLIDEDGTNHWPEGLK, QMAAALLR, SLCSEAVPLLVK, SLLVLYVDSMVK, TTFLLDAVR, VSDILHSLFSTYK, YLGPYLEDTLQLSLK
518	NEMF	O60524;O60524-4;O60524-5	3.18216e+06	2.9553e+06	3.06605e+06	2.77491e+06	2.76209e+06	2.88635e+06	-0.127415	1.82522	-	-	-	28	AAEPLLTLER, ATLLLESGIR, AVDEFYSK, AVLAELNASLLGMR, DHENRLEALQQAQEIDK, DQQQNEIIVK, EAQAQGDPVASAIK, ESTVHIETHQNTSK, EVQTVTSIQK, FRTDEADDVK, FSTIDLR, KLPSDSGDLEALEGK, KVYWFEK, LEALQQAQEIDK, LKGELIEMNLQIVDR, LPSDSGDLEALEGK, LQTNHVTMLLR, LTEIVASAPK, NMMPSSFAMK, NPTGEPIPPR, NVAAVQPMK, SALANQIDWTEIGLIVK, TAPTGEYLTTGSFMIR, VITSAWWVYHHQVSK, VNNVYDVDNK, VSAPNLLNVK, YKDQDEEDRELIMK, YPLDHAR
519	GMDS	O60547;O60547-2	1.46766e+06	1.40695e+06	1.34558e+06	1.54587e+06	1.44963e+06	1.34805e+06	0.0402227	0.267657	-	-	-	9	EAYNLFAVNGILFNHESPR, FYQASTSELYGK, GYEVHGIVR, IINEVKPTEIYNLGAQSHVK, NPQAHIEGNMK, SFLHIGK, VAFDELVR, VQEIPQK, YYRPTEVDFLQGDCTK
520	NMT2	O60551	639926	671684	709512	613637	695246	629156	-0.0613963	0.386281	-	-	-	7	FGIGDGNLQYYLYNWR, LDEVITSHGAIEPDKDNVR, LTDFLSFYTLPSTVMHHPAHK, LVGFISAIPANIR, QFHLAPVMDEEEVAHWFLPR, RVNLEGIFQAVYTAGVVLPK, YQFWDTQPVPK
521	CCNT1	O60563	1.16143e+06	1.06355e+06	995199	952906	983639	994252	-0.133188	1.09843	-	-	-	7	EQLENSPSR, FGVDPDKELSYR, HSHSQLPVGTGNK, MPIEGSENPERPFLEK, QQAANLLQDMGQR, TSENLALTGVDHSLPQDGSNAFISQK, VHAAADKHNSVEDSVTK
522	BUB1B	O60566;O60566-3	806637	919172	865947	864328	876944	822342	-0.0142437	0.0834243	-	-	-	18	AFEYEIR, EATHSSGFSGSSASVASTSSIK, EHLQVFWDGSFWK, EIELGNEDYCIK, ESNMSTLLER, FLNLWLK, FVSTPFHEIMSLK, FYTGNDPLDVWDR, GLQNPFPQQMQNNSR, KADAIFQEGIQQK, LFWVAPR, NSAELTVIK, QIEEMEK, QTLLALEKEEEEEVFESSVPQR, TGDQQEETMPTK, VQLDVFTLSGFR, VSSQPVPWDFYINLK, YISWTEQNYPQGGK
523	PLOD3	O60568	4.57309e+06	4.51254e+06	4.49458e+06	4.58841e+06	4.5052e+06	4.37984e+06	-0.0116096	0.156396	-	-	-	26	AVMNFVVR, DKGIFLHLSNQHEFGR, DVFSGSDTDPDMAFCK, FLNSGGFIGFATTIHQIVR, GIFLHLSNQHEFGR, GLDYEGGGCR, ILIEENR, ILIEENRK, LAGGYENVPTVDIHMK, LLVITVATAETEGYLR, LSLNLDHK, LTHYHEGLPTTWGTR, LVGPEEALSPGEAR, LYLDPGLR, NVAYDTLPIVVHGNGPTK, QVGYEDQWLQLLR, SEDYVELVQR, TLGLGEEWR, TLPGGQPPPR, TYVGPMTESLFPGYHTK, VFLAVFVEQPTPFLPR, VGVWNVPYISQAYVIR, VIAPMLSR, YDCVISSPR, YDTEHLHPDLWQIFDNPVDWK, YKDDDDDQLFYTR
524	EIF4E2	O60573	3.02587e+06	2.82281e+06	2.86577e+06	3.04339e+06	2.87742e+06	2.84195e+06	0.00797689	0.0669859	-	-	-	11	AVVPGPAEHPLQYNYTFWYSR, DDDSGDHDQNEENSTQK, EGIKPMWEDDANK, FDALKDDDSGDHDQNEENSTQK, FQEDIISIWNK, LLFQNLWKPR, PTSSQSYEQNIK, QIGTFASVEQFWR, RTPGRPTSSQSYEQNIK, TPGRPTSSQSYEQNIK, VLNLPPNTIMEYK
526	DIAPH1	O60610	6.04255e+06	5.90803e+06	5.87348e+06	6.22515e+06	5.98462e+06	5.86384e+06	0.0197213	0.258166	-	-	-	54	AEMDEVER, AGCAVTSLLASELTK, AMDPAVPNMMIDAAK, DDAMAAVPAK, DMPLLSCLESLR, DVQNFPAATDEK, DVQNFPAATDEKDK, DVQNFPAATDEKDKFVEK, EETAGSYDSR, EIENEDMR, ELGEYFLFDPK, EMASLSAAAITVPPSVPSR, EMVSQYLYTSK, FENNELFAK, FPDELAHVEK, FQPLLDGLK, GRLDDIR, GRSPDELPSAGGDGGK, HELQVEMK, HLQIEIEGLIDQMIDK, KAGCAVTSLLASELTK, KLDSELTAR, KLSVEEFFMDLHNFR, KLYKPEVQLR, KMESDFEQK, LGLHQVLQDLR, LHDEKEETAGSYDSR, LIEECISQIVLHK, LLSALCI…
527	SELENOF	O60613	1.32207e+06	1.07763e+06	1.03874e+06	1.0175e+06	1.07298e+06	1.17562e+06	-0.0684796	0.273762	-	-	-	4	FPQVQAFVR, GCCQEEAQFETK, LLDDNGNIAEELSILK, WNTDSVEEFLSEK
528	TSPAN3	O60637;O60637-3	2.612e+06	2.41463e+06	3.51595e+06	3.36272e+06	2.87184e+06	2.19593e+06	-0.021481	0.0385778	-	-	-	3	AIDYVQR, AKVENEVDR, SRDPAYELLITGGTYA
529	EXOC3	O60645	2.51851e+06	2.55883e+06	2.52333e+06	2.56197e+06	2.50047e+06	2.40135e+06	-0.0266965	0.327149	-	-	-	22	AAIQSQLDGVR, DDHIGALLAVR, DGLMYEQYR, DIQQSLADVSK, DIVVPSLNVAK, DPTLLVSVVR, EAVATAVQR, ETQDLIEQGALLQAHR, IEGTQADTR, KYVLDDLIVAK, LMDLECSR, MFTILER, NIFSVPEIVR, NLLNMYHQALSTR, QLWMVLQR, RDPTLLVSVVR, TGLSQLHNALNDVK, VAGMLQRPDQLDK, YKDEAQLYK, YKDEAQLYKEEHLR, YPDIRDDHIGALLAVR, YVLDDLIVAK
531	PDE8A	O60658;O60658-2	317581	326271	368330	401142	347904	460074	0.250158	1.11874	-	-	-	6	FHQDQLQVLLVFTK, ISECVQSDTHTDNQTGK, ISEEYFSQTDEEK, LSGNEYVLSTK, LVAEDAPSPAAPPLSSGGPR, QQGLPVVMPVFDR
532	PLIN3	O60664;O60664-4	1.44319e+07	1.41344e+07	1.41407e+07	1.38395e+07	1.37408e+07	1.39014e+07	-0.0419451	0.969875	-	-	-	17	DTVATQLSEAVDATR, EPPKPEQVESR, GAVQSGVDK, GLDKLEENLPILQQPTEK, IATSLDGFDVASVQQQR, LEENLPILQQPTEK, LEPQIASASEYAHR, LGQMVLSGVDTVLGK, LHQMWLSWNQK, QEQSYFVR, QLQGPEKEPPKPEQVESR, QVEDLQATFSSIHSFQDLSSSILAQSR, RQVEDLQATFSSIHSFQDLSSSILAQSR, SEEWADNHLPLTDAELAR, SVVTGGVQSVMGSR, TLTAAAVSGAQPILSK, VSGAQEMVSSAK
533	RAD1	O60671	2.74548e+06	3.44825e+06	3.53544e+06	3.46112e+06	3.17467e+06	2.9383e+06	-0.0173261	0.056307	-	-	-	7	DSDLMEAFHCNQTQVNR, EAFSELDMTSEVLQITMSPDKPYFR, GFLSLQYMIR, IILQSEGLR, ISLLKPSTK, LSTFGNAGSSHLDYPK, VQEESVTFR
535	PRMT3	O60678	6.74821e+06	6.6436e+06	6.44743e+06	6.59265e+06	6.60665e+06	6.72732e+06	0.00653903	0.086001	-	-	-	19	ALSAEAALAR, AVIPEAVVEVLDPK, DFIYQNPHIFK, GKIEEVHLPVEK, HGLEFYGYIK, HIDCHTTSISDLEFSSDFTLK, IAFWDDVYGFK, IEEVHLPVEK, KAVIPEAVVEVLDPK, KVLGVDQSEILYQAMDIIR, LEDTITLIK, LFTSAEETFSHCK, LNKLEDTITLIK, QFAQDFVMHTDVR, QQTPCLFCNR, QTVFLLEKPFSVK, SEHQFNIDSMVHK, TLISEPCGIK, VVFSTGPQSTK
537	KPNA6	O60684	7.62637e+06	7.13999e+06	7.22527e+06	7.22702e+06	7.34532e+06	7.60311e+06	0.0122821	0.129093	-	-	-	5	EPSPPIDEVINTPR, GKNPPPEFAK, METMASPGK, NNALNPEEMR, VSPCLPVLSR
538	UGDH	O60701	3.00812e+08	2.80859e+08	2.83195e+08	2.8324e+08	2.79898e+08	2.87831e+08	-0.0227859	0.230098	-	-	-	40	ASVGFGGSCFQK, AVQALCAVYEHWVPR, DLKNPDR, DPYEACDGAHAVVICTEWDMFK, EADLVFISVNTPTK, EQIVVDLSHPGVSEDDQVSR, ESSSIYISK, EVVESCR, FSLQDPPNK, FSLQDPPNKK, FSLQDPPNKKPK, IAILGFAFK, IAILGFAFKK, ICCIGAGYVGGPTCSVIAHMCPEIR, IFDANTK, IIDSLFNTVTDK, IIDSLFNTVTDKK, ILTTNTWSSELSK, INAWNSPTLPIYEPGLK, IPYAPSGEIPK, IVQNSNGYK, KIAILGFAFK, KMLKPAFIFDGR, LAANAFLAQR, MLKPAFIFDGR, NLFFSTNIDDAIK, PAFIFDGR, RIFDANTKPNLNLQVLSN…
540	CTNND1	O60716-3;O60716-5	1.43025e+07	1.40432e+07	1.39714e+07	1.48942e+07	1.49491e+07	1.50568e+07	0.0855343	2.11127	-	-	-	42	AAALVLQTIWGYK, ALSAIADLLTNEHER, EEIQMSNMGSNTK, EIPQAER, EQEAQFEK, EVHLGACGALK, FHPEPYGLEDDQR, FVGDADLER, GIPVLVGLLDHPK, GIPVLVGLLDHPKK, GKKPIEDPANDTVDFPK, GSLASLDSLR, GSLASLDSLRK, GYELLFQPEVVR, HAIPNLVK, HIEWESVLTNTAGCLR, HYEDGYPGGSDNYGSLSR, IYISLLK, KEVHLGACGALK, KPDREEIQMSNMGSNTK, KPIEDPANDTVDFPK, KPIEDPANDTVDFPKR, KSDFQVNLNNASR, LNGPQDHSHLLYSTIPR, LRETQGIEK, LVENCVCLLR, MEIVDHALHALTDEVIIPHSGWE…
541	ICMT	O60725	527188	711792	768627	633878	663584	550680	-0.105453	0.291485	-	-	-	5	AAMFTAGSNFNHVVQNEK, DRTEEEEISLIHFFGEEYLEYK, DRTEEEEISLIHFFGEEYLEYKK, SDTHTLVTSGVYAWFR, VPTGLPFIK
542	EIF1B	O60739	1.60625e+07	1.5328e+07	1.45679e+07	1.4947e+07	1.53487e+07	1.57728e+07	0.00425399	0.0351191	-	-	-	2	KNICQFLLEVGIVK, NICQFLLEVGIVK
543	SNX2	O60749	7.90919e+06	7.68899e+06	7.76386e+06	7.81389e+06	7.68491e+06	7.62539e+06	-0.0147391	0.24149	-	-	-	23	AVNTQALSGAGILR, DFEQISK, EDSSSTEFVEK, EDSSSTEFVEKR, ELSANTAAFAK, FSDFLGLHSK, HPTLLQDPDLR, KELSANTAAFAK, MMVANKPDK, MNESDAWFEEK, QFLESSELPR, QQQFENLDQQLR, RFSDFLGLHSK, SAAMLGNSEDHTALSR, SIVGMTK, SMSAPVIFDR, TSLSMFSK, VGDGMNAYMAYR, VGKEDSSSTEFVEK, VQQGERDFEQISK, WEDAQITLLK, YLESLVQTQQQLIK, YLHVGYIVPPAPEK
544	DPM1	O60762	1.44988e+07	1.46448e+07	1.54544e+07	1.4401e+07	1.38634e+07	1.34961e+07	-0.094785	1.3855	-	-	-	15	DVAEQLEK, EGNFDIVSGTR, FIPEFIR, GANFLTQILLRPGASDLTGSFR, GNGGVYGWDLK, GYVFQMEMIVR, HATGNYIIIMDADLSHHPK, KLGLGTAYIHGMK, LGGNEIVSFLK, LGLGTAYIHGMK, PGASDLTGSFR, QKEGNFDIVSGTR, QLNYTIGEVPISFVDR, YKGNGGVYGWDLK, YSVLLPTYNER
545	USO1	O60763;O60763-2	6.04054e+06	6.15791e+06	6.29834e+06	6.37056e+06	6.18508e+06	6.04667e+06	0.00808751	0.0950798	-	-	-	38	ASQKPQPNFPSPEYMIFDHEFTK, CQNEQLQTAVTQQVSQIQQHK, DKLELEITDSK, DKLELEITDSKK, DNQHQGSYSEGAQMNGIQPEEIGR, DQYNLLK, DSEQVAELK, DSEQVAELKQELATLK, DSMIENMK, EGSYIQR, ELEGVITK, EQDDLLVLLADQDQK, EQDLQLEELR, EQLDSSNSTIAILQTEK, EVIRNDGVLLLQALTR, GVMGGQSAGPQHTEAETIQK, IVAFENAFER, KEQDDLLVLLADQDQK, LEVGIQAMEHLIHVLQTDR, LLTSLLK, LMDLLADSR, LREEIEELKR, LSALLQETK, MKPWFEVGDENSGWSAQK, NDGVLLLQALTR, NNNSNQNFFK, NQE…
546	SLC19A2	O60779	123648	127134	132341	101289	102188	69109.7	-0.513394	1.61341	+	-	+	3	AAAAAATVLLR, IPLNMEEPPVEEPEPKPDR, KLEDPQSSSQVTTS
547	TOM1	O60784	2.03999e+06	2.47746e+06	2.48371e+06	2.21109e+06	2.13077e+06	1.81207e+06	-0.185381	0.903232	-	-	-	11	AGLQSLEASGR, FHVLVASQDFVESVLVR, GLEFPMTDLDMLSPIHTPQR, GVTSEEFDKFLEER, LEDEFDMFALTR, NNPPTIVHDK, SELEMVSGNVR, SSPDLTGVVTIYEDLR, SSPDLTGVVTIYEDLRR, TQEKDDDMLFAL, YEAPQATDGLAGALDAR
549	PFKFB2	O60825	1.34394e+06	1.27005e+06	1.30846e+06	1.37258e+06	1.28364e+06	1.22633e+06	-0.0159158	0.111068	-	-	-	8	HGESEFNLLGK, LNVEAVNTHR, NSFTPLSSSNTIR, TIQTAESLGVPYEQWK, VFNLGVYR, VQDYIQSK, VSSPDYPER, YPGGESYQDLVQR
550	CCDC22	O60826	2.4613e+06	2.46121e+06	2.53563e+06	2.48971e+06	2.41078e+06	2.45939e+06	-0.0191176	0.251431	-	-	-	25	AFTTELVVEAVVR, AVELLPDGTANLAK, DLEEQIETELGK, DLEEQIETELGKK, DLGELLQAWGAGAK, DLLLFLAER, DQLALPWVPPHLR, DRPGDEDWVHR, EQLEGVNR, FTFHLEPQAQATQVSDVPATSR, ILEIVGNIR, LAEIQELHQSVR, LPPQEDTR, LQLVVENSAQR, LVVPELSSR, QENAGLLGR, QLMSELETLPR, QSWGLLGAPIQAR, RPEQVTWAAQEQELESLR, SIEEVEADMK, TFAVTDELVFK, TLGVSFVQAESECR, VASLLEHHALQLCQQTGR, VIHLAGQWEK, VPLLAEYR
551	PQBP1	O60828;O60828-2	3.2364e+06	3.13604e+06	3.4645e+06	3.63096e+06	3.52207e+06	3.69363e+06	0.141944	1.77194	-	-	-	7	GTWSTGLPK, KDEELDPMDPSSYSDAPR, PYPSPGAVLR, REELAPYPK, SSNADAEEKLDR, TGADTTAAGPLFQQR, TGADTTAAGPLFQQRPYPSPGAVLR
552	TIMM17B	O60830;O60830-2	3.8359e+06	4.83968e+06	4.79382e+06	4.93675e+06	4.99831e+06	4.86941e+06	0.144366	0.809973	-	-	-	3	DGTPAPGYPSYQQYH, GKEDPWNSITSGALTGAVLAAR, YTAQQFR
553	PRAF2	O60831	5.25957e+06	4.83025e+06	5.18025e+06	5.4175e+06	5.1885e+06	4.53359e+06	-0.0154893	0.0782156	-	-	-	2	ALDDFVLGSAR, LAAPDPCDPQR
554	DKC1	O60832	3.40614e+06	2.95377e+06	3.07601e+06	2.52417e+06	2.57015e+06	2.76685e+06	-0.261952	2.28716	-	-	-	17	AGLESGAEPGDGDSDTTK, AGLESGAEPGDGDSDTTKK, ALETLTGALFQRPPLIAAVK, APQVVAEAAK, DSAVNAICYGAK, EVVAEVVK, HGKPTDSTPATWK, IMLPGVLR, LDTSQWPLLLK, LHNAIEGGTQLSR, MIEYDPER, QEYVDYSESAK, RVVYPLEK, SLPEEDVAEIQHAEEFLIKPESK, TGFINLDKPSNPSSHEVVAWIR, TTHYTPLACGSNPLKR, VVYPLEK
555	EIF5B	O60841	1.16691e+07	1.18743e+07	1.25152e+07	1.1348e+07	1.13271e+07	1.15708e+07	-0.0738387	1.21449	-	-	-	68	ADRETVAVKPTENNEEEFTSK, AETPTAAEDDNEGDK, AETPTAAEDDNEGDKK, AETPTAAEDDNEGDKKK, AIIVEFAQQGLNAALFYENKDPR, ALPGMGTTIDVILINGR, AMQEALAK, APIICVLGHVDTGK, AQVMEVK, ASVMLEHDPQYAVILAFDVR, CPFIVALNK, DAQEMADSLGVR, DELIHELK, DPIVMGVTVEAGQVK, DWFRDEMQK, EDEIPVLKDELIHELK, EGDTIIVPGVEGPIVTQIR, ELEELSLEAQGIK, EMSSDSEYDSDDDR, EMSSDSEYDSDDDRTK, EMSSDSEYDSDDDRTKEER, ETVAVKPTENNEEEFTSK, GLLLPPPMK, HFEATDILVSK, HIAVF…
557	EDF1	O60869	1.38963e+07	1.24039e+07	1.21829e+07	1.32707e+07	1.26263e+07	1.43719e+07	0.0658615	0.445141	-	-	-	5	AIPNNQVLGK, INEKPQVIADYESGR, LDRETEELHHDR, QAILAAQR, VTLEVGK
558	KIN	O60870	754563	733088	732103	889354	888413	878724	0.259241	3.22997	-	-	-	8	EHIHMNATQWETLTDFTK, GNEGTLESINEK, NDFLELLR, RVEGIQYEDISK, SSTLGPSALK, TDYWLQPEIIVK, TFSATIVIETGPLK, VHNNIVYNEYISHR
559	DIAPH2	O60879-2	2.099e+06	2.17395e+06	2.19496e+06	2.27358e+06	2.26399e+06	2.19663e+06	0.0583016	0.866929	-	-	-	21	ELEAEIQQLR, EMVVQYISATAK, EVLDLFEK, HECTLSSQEYVHELR, IKELEAEIQQLR, KFDEEFTAR, LDIDLTHLIDSCVNK, LLGAITTAAER, LYENLGEYFIFDSK, MMEDMNLNEEK, MPYEDIR, NAQSLGFK, NDYYIRPQYYK, NPVVNHPCATR, QEAQAELQK, SNLASMEQQIVHLER, TAQNLSIFLGSYR, TLFLEAVR, TVSIEEFFGDLNNFR, VFDENKEDDLTELSHR, VKEDKFENPDLFAK
560	DNAJA2	O60884	1.44444e+07	1.41228e+07	1.44305e+07	1.51089e+07	1.47696e+07	1.52055e+07	0.0683235	1.53881	-	-	-	20	DGNDLHMTYK, EHEVFQR, EISFAYEVLSNPEK, EISFAYEVLSNPEKR, EYHPDKNPNAGDK, EYHPDKNPNAGDKFK, FDVQFPENNWINPDK, GEDMMHPLK, GEGMPQYR, IGLVEALCGFQFTFK, ILEVHVDK, ITFTGEADQAPGVEPGDIVLLLQEK, LYDILGVPPGASENELK, LYDILGVPPGASENELKK, NVLCSACSGQGGK, RGEDMMHPLK, RRGEDMMHPLK, VIEPGCVR, VSLEDLYNGK, YGEQGLR
561	BRD4	O60885	1.42467e+06	1.27184e+06	1.26757e+06	279901	357969	322471	-2.05049	6.35565	+	+	-	12	AASVVQPQPLVVVK, DAQEFGADVR, DVPDSQQHPAPEK, IHSPIIR, INELPTEETEIMIVQAK, KDVPDSQQHPAPEK, LNLPDYYK, SDPYSTGHLR, SKPPPTYESEEEDK, SREDEDALEQAR, SSSDSFEQFR, VDVIAGSSK
562	CUTA	O60888;O60888-2;O60888-3	8.24551e+06	6.44646e+06	5.75979e+06	4.10586e+06	5.73675e+06	7.01703e+06	-0.296451	0.668572	-	-	-	3	GKIEEDSEVLMMIK, IEEDSEVLMMIK, TQSSLVPALTDFVR
563	SMPD2	O60906	202582	203697	213694	218209	217491	202115	0.0404554	0.207421	-	-	-	2	GTPLSDHEALMATLFVR, HSPPQQNPSSTHGPAER
564	HUS1	O60921	1.30169e+06	1.00956e+06	1.15906e+06	1.06833e+06	1.09728e+06	1.12449e+06	-0.0695001	0.321777	-	-	-	4	DLGNPPLASESTHEDR, IVDGACLNHFTR, LLQFLAGQQVNPTK, NVEHMAEVHIDIR
565	PPP1R11	O60927	945918	838424	891043	768319	847011	787212	-0.154683	1.28981	-	-	-	5	ATLGPTPTTPPQPPDPSQPPPGPMQH, CCCIYEKPR, KVEWTSDTVDNEHMGR, RATLGPTPTTPPQPPDPSQPPPGPMQH, VEWTSDTVDNEHMGR
566	RNASEH1	O60930	2.28444e+06	2.07886e+06	2.15288e+06	2.27797e+06	2.68466e+06	2.47121e+06	0.187936	1.51791	-	-	-	8	AGIGVYWGPGHPLNVGIR, FATEDEAWAFVR, HMKPSVEPAPPVSR, KSASPEVSEGHENQHGQESEAK, KTGVFLTWNECR, LREPLDGDGHESAEPYAK, LTQGMDIQWMHVPGHSGFIGNEEADR, SASPEVSEGHENQHGQESEAK
567	NBN	O60934	2.83703e+06	2.68707e+06	2.73094e+06	2.70647e+06	2.62593e+06	2.58514e+06	-0.0601113	0.859934	-	-	-	31	ASQQQQTNSIR, DEENQEMSSCK, EESLADDLFR, ELKEDSLWSAK, ERDEENQEMSSCK, ISQENEIGK, KLLLTEFR, KLSSAVVFGGGEAR, KNTELEEWLR, KQPPQIESFYPPLDEPSIGSK, LLLTEFR, LLPAAGPAGGEPYR, LLTGVEYVVGR, LPHIIGGSDLIAHHAR, LSSAVVFGGGEAR, MLSQDAPTVK, NHAVLTANFSVTNLSQTDEIPVLTLK, NKEQHLSENEPVDTNSDNNLFTDTDLK, NPSGINDDYGQLK, NTELEEWLR, NYCDPQGHPSTGLK, PIVKPEYFTEFLK, QEEDVNVR, QEMEVQNQHAK, SGDGITFGVFGSK, TFIFLNAK, TSSNNNSMVSNTLAK,…
568	NOL3	O60936;O60936-3	1.4384e+06	1.09941e+06	919720	793919	1.05776e+06	900238	-0.314669	0.901946	-	-	-	5	GEAACQELLR, GVLTGPEYEALDALPDAERR, RLLLLVQGK, SYDPPCPGHWTPEAPGSGTTCPGLPR, TAGAPDPAWDWQHVGPGYR
570	RNGTT	O60942	2.90069e+06	2.96906e+06	3.03544e+06	2.90934e+06	2.8773e+06	2.76941e+06	-0.0577737	0.855797	-	-	-	19	DNSVFHVSNLEFPFR, EMLFEFIDR, ESEPGSSASFGK, EVSHEMDGLIFQPTGK, FENNSWVFMR, FHPSMLSNYLK, GHGECPTTENTETFIR, GVTQVTTQPK, HHLDPDTELMPPPPPK, KHHLDPDTELMPPPPPK, KLLEGNFAK, LGAIFLEGVTVK, LLDLKPYK, MGGEGLLPQNVGLLYVGGYERPFAQIK, MGLLVDLTNTSR, MHLSNTLLDGEMIIDR, NPPELIGVHCTHGFNR, YDSQVAEENR, YLIYDIIK
571	ABCB7	O75027;O75027-2	2.39054e+06	2.21281e+06	2.46275e+06	2.4163e+06	2.471e+06	2.44202e+06	0.0541637	0.553501	-	-	-	10	AGAAFFNEVR, LAGLHDAILR, LQEEIVNSVK, MPHGYDTQVGER, NVFLHLHNLDLGFHLSR, TSIFIAHR, TYETASLK, VAISLGFLGGAK, VAIVGGSGSGK, VLSGISFEVPAGK
572	SRGAP2	O75044	2.43258e+06	2.49389e+06	2.54655e+06	2.59098e+06	2.45048e+06	2.38644e+06	-0.00933523	0.0817706	-	-	-	12	ANQQETEQFYFTK, ASDDWWEGR, GEDPLAGDQNDHDMDSIAGVLK, HNGIDGLIPHQYIVVQDTEDGVVER, KVLLVLPK, MKEYLEGR, PSSQPIMSQSLPK, SDSHGLSSSLTDSSSPGVGASCR, SEIEVISEPPEEK, TIIIQHENIFPSPR, TNATSPGVNSSTSPQSTDK, TTLIIMR
573	IGSF3	O75054	1.06114e+06	1.05844e+06	1.06103e+06	1.09285e+06	1.08578e+06	1.07616e+06	0.0332309	0.407994	-	-	-	26	AVDGEWQIVGER, CILEAQNVPDR, DAGEYECHTPSTDK, DATFHYGEQAAK, DFMLHSSSEYAQR, DGTVQPGSSYWER, ESDSVFVLK, FAVAWYSLR, FQPVGTVEFHDLVTFTR, FSVIWQLVDR, HVSGGLFSLTVQR, LAEEVSGR, LHLESPSPGVYR, LHTVGEPVEFR, LSPVLYR, LSQAQGNLSVLETR, LTEEESAPIGIR, MNLVVIPDSLQTTAMPQTLHR, NGVPLLWIK, NIPIIVLPLK, SEGAVVNVQPTDK, SEGAVVNVQPTDKEFTVR, SNIMWLDR, TSNLLEIR, TTHNSAFEYGTYAEEEGLR, VGEKPVEVISLSR
574	FAM20B	O75063	995039	1.11475e+06	1.08799e+06	1.14455e+06	1.10589e+06	1.13014e+06	0.0817634	0.74995	-	-	-	9	ALLILEGGQK, DHVVEGEPYAGYDR, HNAEVAAFHLDR, LDHTLQSPWEIAAQWVVPR, LLSVLATVK, SAMAHDPISPVLSDPHLDAVDQR, SFGNPSLDER, TSPYDSGPR, WEYDESYCDAVK
575	DENND4B	O75064	462812	442129	452530	468490	422286	427505	-0.0435746	0.281755	-	-	-	5	AFLTFLYR, ANTLVYEAELLGR, DAPVPGGPGPVLSDR, NVVLGAAQFR, RVESGAWAYLSPLVLR
576	WDR1	O75083	5.0477e+07	4.92989e+07	5.01496e+07	5.28764e+07	5.1455e+07	5.2158e+07	0.0618025	1.33581	-	-	-	30	AHDGGIYAISWSPDSTHLLSASGDK, DHLLSVSLSGYINYLDR, DIAWTEDSK, DIAWTEDSKR, DYSGQGVVK, EKFGAVFLWDSGSSVGEITGHNK, FATASADGQIYIYDGK, FGAVFLWDSGSSVGEITGHNK, FTIGDHSR, GNNFLYTNGK, GPVTDVAYSHDGAFLAVCDASK, IAVVGEGR, IKDIAWTEDSK, IKDIAWTEDSKR, IWDTTQK, IWDTTQKEHLLK, KVFASLPQVER, LHHVSSLAWLDEHTLVTTSHDASVK, LYSILGTTLK, LYSILGTTLKDEGK, NIDNPALADIYTEHAHQVVVAK, NNPSKPLHVIK, SIQCLTVHK, SYIYSGSHDGHINYWDSETGENDSFAGK, V…
577	FZD7	O75084	175250	144712	153759	165677	157128	161089	0.0349662	0.127678	-	-	+	2	DCGAPCEPGR, FSDDGYR
578	ATP9A	O75110	438084	536665	553626	514195	532555	528675	0.0511605	0.211571	-	-	-	5	DKEVNSQVYSR, IVYSWVIR, LPTAADLLQIR, SVMNTSNPR, VPADMIFLR
579	N4BP1	O75113	1.02562e+06	941037	940654	1.04901e+06	1.04597e+06	944207	0.0634944	0.456432	-	-	-	15	AELLEQSR, AVLDEFTAPAEK, DETVLQEEAR, EFSAGTVYPETNK, FLLHLADK, GSAEAVVMAR, GVYSSTNELTTDSTPK, HIVIDGSNVAITHGLK, NITVFVPQWR, QFVEAHADNYTMDLLILPTSLK, RDPNVTEQHFLTQLQELGILSLTPAR, SHIQQFVK, TGGIIVTNDNFR, VPGTQAASTSHQPPTR, VYGPSTEPLLLLEEIEK
580	ROCK2	O75116	6.27164e+06	5.96499e+06	6.10335e+06	6.27652e+06	6.09788e+06	6.1128e+06	0.0117141	0.152238	-	-	-	63	ADSEQLAR, AEDYDVVK, AFVGNQLPFIGFTYYR, DATIASLEETNR, DRTHGSEIINDLQGR, DSDIEQLR, DSLAAQLEITLTK, DVLNEDVR, EEIIAPCK, EFINLQSALESER, EFINLQSALESERR, EKLTQQMIK, ELEEEITLR, ELEEEITLRK, ELNEMQAQIAEESQIR, ENLLLSDSPSCR, EQEFPVEPVGEK, FYTAEVVLALDAIHSMGLIHR, ICGLEEDLK, IELQMTLDSK, IFQILYANEGESK, IFQILYANEGESKK, ILFYDSEQDKEQSNPYMVLDIDK, IQQNQSIR, IYESIEEAK, KEEIIAPCK, KEQEFPVEPVGEK, KILFYDSEQDKEQSNPYMVLDIDK,…
582	CLASP2	O75122-3	3.73683e+06	3.69779e+06	3.62964e+06	3.74586e+06	3.65302e+06	3.67286e+06	0.000994301	0.0121812	-	-	-	49	AFTDVPSIQIYSSR, AGGDATDSSQTALDNK, AQTGSGGADPTTDVSGQS, ASLLHSMPTHSSPR, DAAILAIVEIYR, DKSFDDEESVDGNRPSSAASAFK, DYNPYNYSDSISPFNK, EACITVAHLSTVLGNK, EGGAGAVDEDDFIK, EILSDDKHDWDQR, ELEETLNK, ESFPNDLQFNILMR, FDHGAEAIVPTLFNLVPNSAK, FTVDQTQTPSLK, GVTEAIQNFSFR, HAAVLVETIK, HAAVLVETIKK, IALYELMK, KDDGDSMCGGPGMSDPR, KIALYELMK, LEMIFAK, LIPHLCILFGDSNSQVR, LIPLITSNCTSK, LSAPLAGMGNAK, LSSSVSAMR, LTQEESFSVWDEHF…
583	PTCD1	O75127	2.93912e+06	2.87919e+06	2.98098e+06	2.76761e+06	2.84813e+06	2.8183e+06	-0.0611168	1.0786	-	-	-	22	AGNLMSAMLHVEALER, ALLPVLAK, DCGLGDPQVASELLLKPR, DGLQLLTDMK, DSALQSALK, DSYNLLLVAAR, EADDGCALGGR, EEATVLQPPVSR, KLNYTYLISILK, LALIGGLEGFLSK, LMLSLGLQPSR, LNYTYLISILK, LQPMESNYTVLIGGCGR, LVEALDLFER, NFELNLK, QWLTVMPAEETPHPWQK, RDEQMEPEPK, SAAQFHNLR, SQVTPNTHIYSALINAAIR, TKPQGDQDTGKEADDGCALGGR, VPVNEVVIR, YALQVWR
584	CPNE3	O75131	8.49961e+06	8.136e+06	8.57577e+06	8.32637e+06	8.04617e+06	8.45474e+06	-0.0220779	0.280965	-	-	-	23	FGVYDIDNK, GSITISAEEIK, GSITISAEEIKDNR, IKNCLNPQFSK, ISLNSLCYGDMDK, KLTRPLVMK, LTRPLVMK, LYGPTNFSPIINHVAR, NCLNPQFSK, NNLNPVWR, NNLNPVWRPFK, NSGVISVK, QAIVNASR, QTSDGNWLMVHR, SDPYLEFHK, SPLGEVAIR, SPLGEVAIRDIVQFVPFR, SSPVEFECINEK, TFIIDYYFEVVQK, VALNVSCANLLDK, VALNVSCANLLDKDIGSK, VECYDYDNDGSHDLIGTFQTTMTK, VVLFEMEAR
585	ATG13	O75143;O75143-2;O75143-5	738954	679520	701076	771030	730375	803330	0.120614	1.08298	-	-	-	8	ASPHDVLETIFVR, DIPEVTHEAK, EGGVPLAPNQPVHGTQADQER, KQGHEYVILYR, LATCTPSDR, METDLNSQDRK, SSSSPTGSDWFNLAIK, THCAATPSSSEDTETVSNSSEGR
586	ICOSLG	O75144;O75144-2	85812.6	52482.4	93247.1	72229.3	70569.5	73187	-0.0569549	0.0891495	-	-	+	2	FDLNDVYVYWQTSESK, GLYDVVSVLR
587	HIP1R	O75146	1.28213e+06	1.33555e+06	1.32469e+06	1.37347e+06	1.3333e+06	1.35101e+06	0.0417402	0.519526	-	-	-	20	AINTQEAPVK, ALVDNEQLR, DGHPNVLHDCQR, DLQIESLKR, EADLLAAQSLVR, EIGDLWGHLHDR, EMAATSAAIEDAVR, GAAAEAAGILQDAVSK, GAATQQEFYAK, KPPLAQKPSVAPR, LLDEQFAVLR, LLVTTSTSLQK, LPEGPPNFLR, QHYVLAGASGSPGEEVAIRPSTAPR, QLNTAIAVSQMSSGQCR, QLTVTQQSQEEVAR, SQVNALEGELEEQR, SSQEQGELQGR, TPLQGILQLGQELKPK, YGQLVNVYTK
588	OBSL1	O75147	154162	132864	138081	153288	164263	169584	0.198116	1.0261	-	-	+	6	AEDGPGASLALR, AGAVEVPGDCVPSEGDYR, IPTAWFR, SNEPEGQVEPGALR, SPHVVFHGSAHLVPTAR, VSLTFTTSER
589	RNF40	O75150	8.08889e+06	7.77863e+06	7.95424e+06	8.09262e+06	7.90185e+06	8.0289e+06	0.0122734	0.18349	-	-	-	38	AKAEVDELR, ALQGSLGGVEK, AQASGSAHSTPNLGHPEDSGVSAPAPGK, AVEAAQLAEDLK, CNAAFGAHDFHR, DKVQLMAAER, EEGGPGPVSTPDNR, EGPSLGPPPVASALSR, EIQPCLAESR, EKESFNLK, EMAPVPGTTTTTTSVK, EVQAEIGK, GDSEPLSEAAQAHTR, GLLLATK, HIEHMESDELGLQK, IADEDALR, ISLEYSELQDK, KAVEAAQLAEDLK, KEELVPSEEDFQGITPGAQGPSSR, KIADEDALR, LGGISSTEEMDLK, LLLDMYK, LLREEKDELGEQVLGLK, LQAELQGAVR, LQDLATQLQEK, LTCPCCNTR, QACEDELRER, QAEEQIEHLQR, …
590	ZC3H11A	O75152	2.24303e+06	2.2331e+06	2.37741e+06	2.47396e+06	2.52787e+06	2.7324e+06	0.173676	1.95541	-	-	-	9	AAVAVVPLVSEDK, EASGETTGVDITK, KFSAGGDSDPPLKR, LGMSADPDNEDATDK, NLQEGNEVDSQSSIR, SMQEVHIK, TLEEILLER, TVLPTVPESPEEEVK, VNVKPSVVK
591	CLUH	O75153	1.14849e+07	1.11926e+07	1.12539e+07	1.18434e+07	1.145e+07	1.14508e+07	0.0340603	0.628802	-	-	-	49	AEDAYTSR, ASDAFHFFQSGQAK, AVGSISSTAFDIR, AVLMSER, CLTQQAVALQR, DAAAFLLSCQIPGLVK, DCMEHAVLPVDGATLAEVMR, DPSPSVQG, DQEQSVIYGSIDFGK, DRAEEPMATEPAPAGAPGDLGSQPPAAK, DWNEELQTTR, EAAAAEPPR, EGYTIYK, ELAETIAADDGTDPR, ERPLCPLQPQNR, EYSFDSR, FLENALAVSTK, FLSHSLVELLNQISPTFK, FNPDIFSPGVR, FPESCQDEVR, GFYLNQSTAYHFNPK, GIIGNDGR, HKPAFTEEDVLNIFPVVK, HQLDHVFK, HQVLNDRDEEVELCSSVECK, HYILDLLR, IATPFQVYSWTAPQAEHAMD…
592	TSC22D2	O75157;O75157-2	781495	798777	742536	898641	820760	870051	0.156438	1.55155	-	-	-	6	ATDYGPEEVCER, DSDSSVLTR, HSSTFDQTAER, LDHGSGEPYR, LDHGSGEPYRR, TEDVSSEIFDVSR
593	KDM4A	O75164	352930	410216	309062	397080	385792	412793	0.166336	0.752105	-	-	-	5	MTLISPLMLK, TILDLVEK, VTVGEPCTR, YIAYIESQGAHR, YSEFEELER
594	DNAJC13	O75165	2.68365e+06	2.66383e+06	2.73856e+06	2.5351e+06	2.49494e+06	2.49321e+06	-0.104022	1.9989	-	-	-	64	ADLVPYLLK, ADTVGLACEAINR, AELLEFLESQQENMIK, AGFLAFTQLPK, AIIEEGDKEIATK, AQTAELFAK, ATVPLQSNVIEAAPDMK, DQDNAIIRPLPK, DSLLASLLDGVR, EFLIALLEK, EKVDLVLMHWR, ELGSANVISWNHHEFEVK, ELIVGEIFVR, EMMLEHFK, ENINQKPVVLR, EPLEFEQYLNLR, EQSELVAQALK, FLENLLEK, FLPSVFMDAMR, GQDIFQR, GQGTEFNLTFR, HLHTAMFTISSDQR, HLVGLWTADNATATNLLK, IAAHLADFTPR, IAMDQYGK, IEANWDLFYYR, IFIAQPAWVLR, ILPPGLLAYLESSDLVPEKDADR, ILVDLLTL…
595	PHACTR2	O75167;O75167-2;O75167-4;O75167-5	347799	328911	342164	328129	328801	390369	0.0352257	0.153211	-	-	-	5	ASIANSDGPTAGSQTPPFK, FNEYVEVTDSPDYDR, FNEYVEVTDSPDYDRR, LEQTVPGAEEQNTGK, STEMEVHEESR
596	PPP6R2	O75170;O75170-2;O75170-3;O75170-4;O75170-5;O75170-6	329114	301287	328472	336928	246029	335999	-0.0752588	0.222346	-	-	-	5	DAPGAGAPPAPGKK, FGAPHASESCSK, HIGTSALMDLLLR, IANAVVQNLER, QSNASQTLCDIVR
597	CNOT3	O75175	4.6012e+06	4.3283e+06	4.4544e+06	4.63459e+06	4.59929e+06	4.56524e+06	0.0445005	0.699848	-	-	-	18	AAGALLNGPPQFSTAPEIK, AAISSGIEDPVPTLHLTER, APEPLSSLK, EGFTFEYR, EGLGLAQK, EKYEADLKK, KEGFTFEYR, KLIETQMER, KLQGEIDR, KVSEGVEQFEDIWQK, LIETQMER, MLDNDSILVDAIR, MLETILR, STDSEVSQSPAK, TWVASNEIK, VSEGVEQFEDIWQK, YLEDRDLQ, YMMWFQR
598	ANKRD17	O75179;O75179-2	580699	558410	544646	498164	539442	542053	-0.0926364	0.771576	-	-	-	17	APSPAPSSVPLGSEKPSNVSQDR, EFTGAHIDIDK, FCELLIGR, ISSCSDESSNSNSSR, ITPLMAAFR, LSETISEGTSNSLSTCTK, NAQLQSLELAHADQLTK, NASILLEELDLEK, NKENFELQAAQEK, NSPLDCGSASPNK, QEVVELLLAR, SLAEACSEGDVNAVR, SSSTSESGDSDNMR, SSYLPNSDPLHQSDTSK, TEVVSLLLDR, VCDLLLK, VSVPSTVISR
599	SIN3B	O75182;O75182-2	433477	451920	491000	450790	439508	363503	-0.139143	0.66692	-	-	-	7	ELSFAPPMSDR, LPVHVEDALTYLDQVK, SLLEGSIDPTQYEDTLR, SLLNEIESVYDEHQEQHSEGR, SQSIDTPGVIR, VSQLFHEHPDLIVGFNAFLPLGYR, VVELYLNEK
600	DNAJB6	O75190	2.6779e+06	2.56409e+06	2.75002e+06	2.77341e+06	2.76141e+06	2.6104e+06	0.0274476	0.274714	-	-	-	6	APGPWDPLASAAGLK, EGLNGGGGGGSHFDSPFEFGFTFR, HAPHCLSEEEGEQDRPR, MVDYYEVLGVQR, NPDDVFR, SLTINGVADDDALAEER
601	XYLB	O75191	719303	771127	819761	744203	913682	832303	0.105242	0.552907	-	-	-	5	AFHGLAGGTDVPFSEVVK, DLPEFGTQGGVHVHK, IHAEGLGYR, IYQQNPEAYSHTER, QLEAAVGGAQALSCLTGSR
602	COQ9	O75208	1.57791e+06	1.70215e+06	1.63225e+06	1.58496e+06	1.57207e+06	1.42942e+06	-0.0998972	0.940756	-	-	-	7	DGSELILHFVTQCNTR, LVQLGQAEK, MLIPYIEHWPR, QQPPNSFSQQHSETQGAEKPDPESSHSPPR, STGEALVQGLMGAAVTLK, VNDAMNMGHTAK, YTDQGGEEEEDYESEEQLQHR
603	GGCT	O75223	8.79045e+06	8.47533e+06	8.62941e+06	8.86151e+06	8.74108e+06	8.61541e+06	0.0179389	0.287667	-	-	-	10	AIEPNDYTGK, ENGLPLEYQEK, LDFGNSQGK, NPSAAFFCVAR, SGMYVVIEVK, SNLNSLDEQEGVK, SYLMTNYESAPPSPQYK, TSQTWHGGIATIFQSPGDEVWGVVWK, VSEEIEDIIK, VSEEIEDIIKK
604	NDUFS7	O75251	6.87436e+06	8.06888e+06	8.14239e+06	8.02068e+06	8.36898e+06	8.17116e+06	0.0934234	0.673931	-	-	-	6	GEYVVAK, KVYDQMPEPR, LDDLVNWAR, QSDVMIVAGTLTNK, RLQIWYR, VYDQMPEPR
606	NDUFS2	O75306	8.2856e+06	1.009e+07	1.00891e+07	1.0092e+07	1.00212e+07	9.66125e+06	0.0707164	0.395271	-	-	-	18	APGFAHLAGLDK, ETAHWKPPPWNDVDPPKDTIVK, GEFGVYLVSDGSSR, GEFGVYLVSDGSSRPYR, GHMLADVVAIIGTQDIVFGEVDR, GSGIQWDLR, GSGIQWDLRK, IKAPGFAHLAGLDK, KTQPYDVYDQVEFDVPVGSR, LDELEELLTNNR, LVMELSGEMVR, MFEFYER, MHAAYIR, NITLNFGPQHPAAHGVLR, PGGVHQDLPLGLMDDIYQFSK, TSMESLIHHFK, TYLQALPYFDR, VLFGEITR
607	ZPR1	O75312	1.9785e+06	2.19907e+06	2.32355e+06	2.23009e+06	2.21222e+06	2.04672e+06	-0.000574517	0.00282743	-	-	-	18	AISGLEQDQPAR, ALEDMNR, DDALVITHYNR, FTTLEGLLK, GALTTVEGLITR, IDEFIVK, IPELDFEIPAFSQK, IQDQGVR, ITLHITDASDMTR, LQEFSQK, LVQIPHFK, MDQIIEGNMK, NPFTLGDSSNPGQTER, QQEEMLGLQEEAPAEKPEEEDLR, QVASPFTLIIDDPSGNSFVENPHAPQK, SGGAVEPLGTR, TEGYEAGLAPQR, TFDQNEELGLNDMK
608	USP12	O75317	561508	675973	655653	692881	596316	668682	0.0502663	0.214786	-	-	-	2	LFNTSGDATNPDR, SHDFWLLFDDDIVEK
610	NIPSNAP2	O75323	7.15498e+06	7.74072e+06	7.79925e+06	8.10464e+06	8.18725e+06	7.67326e+06	0.0790727	0.917005	-	-	-	13	DAHSNLLAK, HGWEELVYYTVPLIQEMESR, ICQEVLPK, KNQLLLEFSFWNEPVPR, LQFHNVKPECLEAYNK, NQLLLEFSFWNEPVPR, PGTMIEWGNYWAR, QDGNEAVGGFFSQIGQLYMVHHLWAYR, SDMLLSR, SGPNIYELR, SREDSWLK, SYQLRPGTMIEWGNYWAR, YEGGYPALTEVMNK
611	HMMR	O75330;O75330-2;O75330-3	1.3471e+06	1.34765e+06	1.391e+06	1.27036e+06	1.19732e+06	1.26543e+06	-0.130587	1.74184	-	-	-	17	ALTASEIEDLKLENSSLQEK, EHNENLNAEMQNLK, EITVSFLQK, ELQIDSLLQQEK, ENTTAELTEEINK, FNDPSGCAPSPGAYDVK, ILSLELMK, IQDLETELEK, ITDLQNQLK, LDIAQLEENLK, LLGHQNLK, MLLDLQTK, NAEDVQHQILATESSNQEYVR, NLFEEELKQTLDELDKLQQK, QALLNEHGAAQEQLNK, QSLEENIVILSK, TSLSANNATLEK
612	PDCD6	O75340	1.92504e+06	1.68287e+06	1.62935e+06	1.63013e+06	1.74033e+06	1.61976e+06	-0.0666627	0.422744	-	-	-	8	AGVNFSEFTGVWK, DNSGMIDKNELK, LSDQFHDILIR, PGPGAGPGPAAGAALPDQSFLWNVFQR, QALSGFGYR, SIISMFDR, TYDRDNSGMIDKNELK, YITDWQNVFR
613	TBCA	O75347	3.04547e+06	2.96986e+06	3.16871e+06	3.25238e+06	3.02459e+06	3.03652e+06	0.0198978	0.182874	-	-	-	13	AEDGENYDIK, AEDGENYDIKK, DLEEAEEYKEAR, ILENEKDLEEAEEYK, ILENEKDLEEAEEYKEAR, KQAEILQESR, LEAAYLDLQR, LVLDSVK, MMIPDCQR, MRAEDGENYDIK, MRAEDGENYDIKK, QAEILQESR, RLEAAYLDLQR
614	ATP6V1G1	O75348	9.86047e+06	8.00695e+06	7.85148e+06	8.45235e+06	8.27506e+06	8.43886e+06	-0.0235676	0.101236	-	-	-	4	EEAQAEIEQYR, GSCSTEVEKETQEK, MTILQTYFR, QNRDEVLDNLLAFVCDIRPEIHENYR
615	VPS4B	O75351	6.94125e+06	6.76215e+06	6.79748e+06	7.35921e+06	6.92778e+06	7.26224e+06	0.0715593	1.22133	-	-	-	14	DALMQPVR, DALMQPVRK, EGQPSPADEK, ENKPSIIFIDEIDSLCGSR, IYIPLPEPHAR, KFTEDFGQEG, KTDGYSGADISIIVR, LHLGTTQNSLTEADFR, LLEPVVSMSDMLR, LQNQLQGAIVIERPNVK, NLFQLAR, SLSNTKPTVNEHDLLK, TDGYSGADISIIVR, WSDVAGLEGAK
616	MPDU1	O75352;O75352-2	7.1202e+06	7.03045e+06	7.65606e+06	6.42404e+06	6.87329e+06	6.89673e+06	-0.110581	1.31651	-	-	-	4	CYDQLFVQWDLLHVPCLK, GLGLGIVAGSLLVK, LLVPILLPEK, RLLVPILLPEK
617	ENTPD6	O75354;O75354-2;O75354-3	1.31508e+06	1.12295e+06	1.10504e+06	983918	1.2151e+06	980252	-0.159211	0.725884	-	-	-	5	ELVSPCLSPSFK, ETPTLTHETFK, GEWEHAEVTYR, GGSLVVGDFEIAAK, VEGTLQASPPGYLTALR
618	ENTPD5	O75356	114578	153651	147290	137587	106168	91279.8	-0.319859	0.840026	-	-	+	2	AVDTDMIDYEK, WLEAEWIFGGVK
619	ZNF217	O75362	427265	377002	422796	391642	377246	351512	-0.130351	0.836528	-	-	-	10	EDFLQLFNLRPK, EMPSVFQNVLGSAVLSPAHK, HSHGEAPSVDADPK, KTAFGTSSAQTDSPQGGMPSSR, NPTPAYLDLLK, NQDTEDALLTADSAQTK, SHRPQQNVGVQGAATR, TYHQLVLHSR, VAFDVEIHMR, VEAEYLSPLDK
620	BCAS1	O75363;O75363-2	206096	187342	243650	182013	224242	179661	-0.11981	0.377964	-	-	-	8	ANFTSQETQGAGK, FFLMLSR, GCNPSGHTQSVTTPEPAK, MLDAQVQTDPVSIGPVGK, TGDQAADSSLGSVK, TITPPEPEPTGAPQK, TSLMAFLR, VDEVPGLSGQSDDVPAGK
621	MACROH2A1	O75367;O75367-1;O75367-3	4.10662e+06	3.512e+06	3.2012e+06	2.65865e+06	2.88127e+06	3.06698e+06	-0.324881	1.83739	-	-	-	7	EFVEAVLELR, FVIHCNSPVWGADK, GKLEAIITPPPAK, GVTIASGGVLPNIHPELLAK, NCLALADDKK, QTAAQLILK, SIAFPSIGSGR
622	FLNB	O75369-8	1.12286e+08	1.07762e+08	1.10299e+08	1.14662e+08	1.12161e+08	1.16097e+08	0.053952	0.906451	-	-	-	141	AAGSGELGVTMK, ADDTDSQSWR, ADIEMPFDPSK, AEISCIDNK, AEITFDDHK, AEVSIQNNK, AGLAPLEVR, AGPGTLSVTIEGPSK, AGSNMLLIGVHGPTTPCEEVSMK, AGVENGKPTHFTVYTK, AHGPGLEGGLVGK, AHGPGLEGGLVGKPAEFTIDTK, AIVHDNKDGTYAVTYIPDK, ALSEFFK, ANEPTHFTVDCTEAGEGDVSVGIK, APLNVQFNSPLPGDAVK, APSVATVGSICDLNLK, AWGPGLHGGIVGR, AYGPGLEK, AYGPGLEKSGCIVNNLAEFTVDPK, CLATGPGIASTVK, CVYKPMQPGPHVVK, DAGEGLLAVQITDQEGKPK, DAGEGLLAVQITDQEGKPKR,…
623	NCOR1	O75376	1.27876e+06	1.14337e+06	1.10249e+06	1.27958e+06	1.2102e+06	1.2055e+06	0.0705804	0.500217	-	-	-	24	ALDPAAAAYLFQR, AMHESALLEEQR, AQLSPGIYDDTSAR, DKIDGTAEETEER, EELIQSMDR, EKDKIDGTAEETEER, GTAGAIQEGSITR, HNLDNLLQQHK, IDGTAEETEER, IMPLPAGGPSISQGLPASR, ISVESIPSLR, LEQVSDSHFQR, NFGLIASYLER, QDILTQESR, QDSLLLLSQR, REEGDPSPHSGGVCKPK, RTSYEPFHPGPSPVDHDSLESK, SAAVSEQQQLEQK, SEHEISEIIDGLSEQENNEK, SGHILSYDNIK, SHLPTHLDPAMPFHR, SQNSQPEGLLVR, TVLSGSIMQGTPR, VELPLYNQPSDTK
624	VAMP4	O75379;O75379-2	170969	237403	264570	258517	264544	220152	0.162515	0.410563	-	-	-	3	HLNDDDVTGSVK, HVQNQVDEVIDVMQENITK, SESLSDNATAFSNR
625	NDUFS6	O75380	585997	710425	739374	774101	751342	834873	0.219222	1.19642	-	-	-	5	TGTCGYCGLQFR, VIACDGGGGALGHPK, VTHTGQVYDDKDYR, VTHTGQVYDDKDYRR, VYINLDK
626	PEX14	O75381;O75381-2	1.07412e+06	1.10241e+06	1.04369e+06	1.16044e+06	1.0447e+06	1.19557e+06	0.0766509	0.596936	-	-	-	6	EGHSPEGSTVTYHLLGPQEEGEGVVDVK, GGDGQINEQVEK, IQELAHELAAAK, MEVQGEEEK, RGGDGQINEQVEK, YLLPLILGGR
627	TRIM3	O75382;O75382-4	1.49299e+06	1.54394e+06	1.50545e+06	1.41478e+06	1.49511e+06	1.76881e+06	0.0361956	0.16888	-	-	-	8	AEITGPDGTR, EHGTVLLR, GEFTNLQGVSAASSGR, GRLPQLSAAIALVGGISQQLQER, LGSAPEVLLVR, NEIVVTDFHNHSVK, VLQSQLDTLR, VYSADGEFLFK
628	ULK1	O75385	1.65298e+06	1.46456e+06	1.47362e+06	1.3611e+06	1.61269e+06	1.39745e+06	-0.0726207	0.39498	-	-	-	7	APFQASSPQDLR, DLKPQNILLSNPAGR, LFLQQIAGAMR, LTDLLLK, MDFDEFFHHPFLDASPSVR, MFSAGPTGSASSSAR, QLLLALLQR
629	CS	O75390	6.7092e+07	6.29311e+07	6.49372e+07	6.50744e+07	6.46508e+07	6.53551e+07	0.0013674	0.0148788	-	-	-	20	ALGFPLER, ALGFPLERPK, ALGVLAQLIWSR, AYAQGISR, DILADLIPK, DVSDEKLR, DYIWNTLNSGR, EVGKDVSDEK, EVGKDVSDEKLR, GFSIPECQK, GLVYETSVLDPDEGIR, HLPNDPMFK, IVPNVLLEQGK, LRDYIWNTLNSGR, LVAQLYK, SMSTEGLMK, TKYWELIYEDSMDLIAK, TVVGQITVDMMYGGMR, VVPGYGHAVLR, YWELIYEDSMDLIAK
630	SPAG7	O75391	2.21354e+06	2.46294e+06	2.90825e+06	2.77527e+06	2.61676e+06	2.64641e+06	0.0925199	0.431032	-	-	-	13	DAAHMLQANK, EFAPSDEELDSYR, EFAPSDEELDSYRR, EVSDFIQDSGQIK, EVSDFIQDSGQIKK, GEEWDPQKAEEK, QEEEAAQQGPVVVSPASDYKDK, RGEEWDPQK, RGEEWDPQKAEEK, SIEEAMNEIR, TYGCVPVANK, TYGCVPVANKR, YSHLIGK
631	MRPL33	O75394	1.48857e+06	1.43527e+06	1.6841e+06	1.63935e+06	1.501e+06	1.43678e+06	-0.00844642	0.0380669	-	-	-	3	EKLTLLHYDPVVK, LTLLHYDPVVK, MVSEAGTGFCFNTK
632	SEC22B	O75396	9.17115e+06	9.46643e+06	9.7347e+06	9.95675e+06	9.70983e+06	9.91106e+06	0.0603673	1.05592	-	-	-	15	ANNLSSLSK, DLQQYQSQAK, GEALSALDSK, IMVANIEEVLQR, KLAFAYLEDLHSEFDEQHGK, KLNEQSPTR, KLYIDSR, LAFAYLEDLHSEFDEQHGK, LAFAYLEDLHSEFDEQHGKK, LNEQSPTR, NLGSINTELQDVQR, PYSFIEFDTFIQK, RNLGSINTELQDVQR, VADGLPLAASMQEDEQSGR, VPTVSRPYSFIEFDTFIQK
633	PRPF40A	O75400;O75400-2	4.55267e+06	4.08021e+06	4.40157e+06	3.45858e+06	4.03022e+06	4.30267e+06	-0.149036	0.891675	-	-	-	13	ALEKEEEEEKQK, EPAFEDITLESER, FTNMLGQPGSTALDLFK, FVKEPAFEDITLESER, LAFNSLLEK, QAAPPIELDAVWEDIR, QAAPPIELDAVWEDIRER, SDSGKPYYYNSQTK, SNLHAMIK, STTLDAGNIK, TPAEQLLSK, TYYYNTETK, VPSNASWEQAMK
634	TACC1	O75410;O75410-2;O75410-7;O75410-9	2.80311e+06	2.697e+06	2.80742e+06	2.93558e+06	2.90082e+06	3.05704e+06	0.0982057	1.5482	-	-	-	22	AESAALHAGLR, AGNSCPELVPSR, AIGGEFSDTNAAVEGTPLPK, ANEEIAQVR, ASYHFSPEELDENTSPLLGDAR, DEGAVISQISDISNR, DSTDISAVLGTK, EIEANEWK, EIEANEWKK, EQALADLNSVER, ESCDPSLGLAGPGAK, GVLEGFKK, HETQSLALDACSR, KHETQSLALDACSR, MEEDGSTVLGLLESSAEK, NQEIEELTK, QEVLEMR, SAGLEQPTDPVAR, SFQQLTMEK, SLSDLFR, TAVLTLIR, TCSKPSENEVPQQAIDSHSVK
635	NME6	O75414	805690	812967	789979	895591	865664	802102	0.0883993	0.809362	-	-	-	4	EIAAFFPDFSEQR, LVEFMASGPIR, NTTHGSDSVVSASR, WYEEEEPQLR
636	CDC45	O75419;O75419-2;O75419-3	1.17863e+06	1.24271e+06	1.25034e+06	1.28154e+06	1.14958e+06	1.19353e+06	-0.0195707	0.137211	-	-	-	11	DGSGTDHFIQALDSLSR, EFYEVVQSQR, EMIEESANK, ISFEYDLR, LEEEIVEQTMR, LQEFLADMGLPLK, LYHGLELAK, NEDEENTLSVDCTR, PASLSLLSK, VQTFSIHFGFK, YVTDVGVLQR
637	GIGYF1	O75420	405464	383236	386980	429107	410805	377870	0.0492055	0.292349	-	-	-	5	ALSGGGSVASPPPSPAMPK, RQEEEELFR, SIEEGDGAFGR, SLREEQEEEEEGSWR, TLLELQLEGER
638	LRCH4	O75427	388936	423685	445587	527404	454038	485690	0.221174	1.45032	-	-	-	4	GTVEEQRPPELSPGAGDR, NQLSTLPEELGDLPLVR, SSSQSGSGPSSPDSVLRPR, YDGGLDSGFHSVDSGSK
639	MTX2	O75431;O75431-2	2.23821e+06	3.662e+06	3.81247e+06	3.97404e+06	4.00491e+06	4.08956e+06	0.352871	0.926435	-	-	-	6	ANAEYMSPSGK, GHSLSDGLEEVQK, IEQHYFEDR, LGTQPYFFNK, RIEQHYFEDR, VPFIHVGNQVVSELGPIVQFVK
640	VPS26A	O75436	2.24941e+07	2.2768e+07	2.37069e+07	2.31278e+07	2.22881e+07	2.16866e+07	-0.0397188	0.5339	-	-	-	17	EITGIGPSTTTETETIAK, ELALPGELTQSR, EYDLIVHQLATYPDVNNSIK, FESPESQASAEQPEM, HYLFYDGESVSGK, IEFVGQIELFNDK, IKIQHMELQLIK, IQHMELQLIK, KEITGIGPSTTTETETIAK, LFLAGYDPTPTMR, QQEIILWR, RLTDLVK, SNTHEFVNLVK, SYDFEFMQVEKPYESYIGANVR, YEIMDGAPVK, YEIMDGAPVKGESIPIR, YFLNLVLVDEEDRR
641	NDUFB1	O75438	4.47835e+06	6.28226e+06	5.39383e+06	5.41415e+06	5.63088e+06	5.54374e+06	0.0517984	0.177434	-	-	-	3	DHWVHVLVPMGFVIGCYLDR, ELQPSEEVTWK, MVNLLQIVR
642	PMPCB	O75439	4.36571e+06	4.18888e+06	4.19431e+06	4.16958e+06	4.14629e+06	4.0345e+06	-0.0457	0.740868	-	-	-	20	AVEILADIIQNSTLGEAEIER, DLVDYITTHYK, EQTVYYAK, FHFGDSLCTHK, GEIPALPPCK, IDAVNAETIR, IPIPELEAR, IVLAAAGGVSHDELLDLAK, KDLVDYITTHYK, LCTSVTESEVAR, NNGTAHFLEHMAFK, QMLCYNR, RIPIPELEAR, SFGGGMNLSSK, SNMCWLRD, SPAIAAVGPIK, SQLDLELEIENMGAHLNAYTSR, STQAATQVVLNVPETR, TILGPTENIK, VTCLESGLR
643	TECTA	O75443	7.23949e+06	7.39266e+06	7.28164e+06	7.07534e+06	7.30114e+06	7.50008e+06	-0.00280592	0.0325868	-	-	-	2	NPLDDFLR, VNPTFFYK
644	SAP30	O75446	704890	837386	1.39293e+06	657954	769179	642884	-0.445824	0.94364	-	-	-	3	DTLTYFIYSVK, NLIQSVR, SIPVNEKDTLTYFIYSVK
645	MED24	O75448;O75448-2	6.18234e+06	6.82247e+06	6.69843e+06	6.25686e+06	6.5468e+06	5.98371e+06	-0.0683329	0.657741	-	-	-	15	AEPTVTNILK, ALLSALHWLLR, EGLEAGTPAAGEK, FINLNEFTTYGSEESTKPASVR, HREDIEDYISLFPLDDVQPSK, LEEASSWTAIEHSLLK, LGEILANLSNPQLR, LLSSNEDDANILSSPTDR, LREGLEAGTPAAGEK, MQHIPTPLFVLEIWK, SLDLLLAAAAATGK, SQAEQCGTLIR, VVIMNSILER, VVLAITDLSLPLGR, WTAFTFLK
646	KATNA1	O75449	1.06093e+06	1.07537e+06	1.08764e+06	1.09034e+06	983891	1.07174e+06	-0.036685	0.299795	-	-	-	4	AAQHDLPASEGEVWSMPVPVER, DIISQNPNVR, IYIPLPSAK, SPAAVTEPETNK
648	PSIP1	O75475	4.92152e+06	4.80221e+06	5.62285e+06	4.32724e+06	4.30837e+06	4.48503e+06	-0.222799	1.99793	-	-	-	22	AVDITTPK, DFKPGDLIFAK, DIFPYSENK, DIFPYSENKEK, ETEISLK, ETSVSKEDTDHEEK, FSSQQAATK, GFNEGLWEIDNNPK, HTEMITTLK, IDNLDVNR, KQEEQMETEQQNKDEGK, LPIFFFGTHETAFLGPK, NMFLVGEGDSVITQVLNK, QEEQMETEQQNK, QEEQMETEQQNKDEGK, QPCPSESDIITEEDK, QPCPSESDIITEEDKSK, QSNASSDVEVEEK, STMLYNK, TGVTSTSDSEEEGDDQEGEKK, VDEVPDGAVKPPTNK, VSQVIMEK
649	ERLIN1	O75477	4.19107e+06	7.72391e+06	7.39708e+06	8.08707e+06	8.11325e+06	8.581e+06	0.411144	0.940358	-	-	-	11	ADAEYYAAHK, AKADAEYYAAHK, DLNLMAPGLTIQAVR, EALEPSGENVIQNK, IEEGHLAVYYR, IEVVNMLAPYAVFDIVR, LTPEYLELK, LTPEYLELKK, NFELMEAEK, NVPCGTSGGVMIYIDR, YQAIASNSK
650	NDUFS3	O75489	1.60486e+07	1.9688e+07	1.96316e+07	1.92293e+07	1.91263e+07	1.88801e+07	0.0542642	0.284178	-	-	-	17	AANWYER, DFPLSGYVELR, EIWDMFGVFFANHPDLR, ESAGADTRPTVR, ESAGADTRPTVRPR, FDLNSPWEAFPVYR, FEIVYNLLSLR, ILTDYGFEGHPFR, KDFPLSGYVELR, KFDLNSPWEAFPVYR, QLSAFGEYVAEILPK, QNRFEIVYNLLSLR, RVVAEPVELAQEFR, SLVDLTAVDVPTR, TYTDELTPIESAVSVFK, VVAEPVELAQEFR, YDDEVKR
651	SRSF10	O75494;O75494-2	5.7612e+06	3.72179e+06	3.75265e+06	3.93085e+06	5.1926e+06	5.7608e+06	0.182432	0.380734	-	-	-	3	DAEDALHNLDR, YGPIVDVYVPLDFYTR, YLRPPNTSLFVR
652	GMNN	O75496	244956	361166	338334	333597	420936	476096	0.386443	1.07973	-	-	-	4	ELAEVAEHVQYMAELIER, ENELSAGLSK, HRNDHLTSTTSSPGVIVPESSENK, MIQPSASGSLVGR
653	CLN5	O75503	403612	472561	534625	470669	450339	504788	0.0231364	0.0748441	-	-	-	4	ITYEEIPLPIR, LAEFGAEFK, LQAPVWEFK, YGDLLGHLK
654	ECI2	O75521;O75521-2	4.28766e+06	4.36353e+06	4.609e+06	4.3213e+06	4.33323e+06	4.26623e+06	-0.0367562	0.487882	-	-	-	13	ATEMLIFGK, ATFHTPFSHLGQSPEGCSSYTFPK, DFENSMNQVK, IMFNRPK, KLTAGEACAQGLVTEVFPDSTFQK, LHAVNAEECNVLQGR, NAINTEMYHEIMR, PGVFDLINK, QATEGPCNMPK, QNYVDLVSSLSPSLESSSQVEPGTDRK, STGFETLVVTSEDGITK, WDAWNALGSLPK, WLSDECTNAVVNFLSR
655	TADA3	O75528;O75528-2	707602	485844	547683	625886	356729	609934	-0.155797	0.259171	-	-	-	2	GLMGPLTELDTK, KSEAQHEQPEDGCPFGALTQR
656	TAF5L	O75529	911111	941872	1.02401e+06	937447	891831	852173	-0.100889	0.805385	-	-	-	3	IYAGHLADVDCVK, TDYQLYASGSSSR, YLASAGEDQR
657	EED	O75530;O75530-2;O75530-3	1.35427e+06	1.32149e+06	1.40117e+06	1.2785e+06	1.31032e+06	1.29216e+06	-0.0707156	0.9305	-	-	-	14	DPNLLLSVSK, EGDPLVFATVGSNR, ESYDYNPNK, EVSTAPAGTDMPAAK, FSMDFWQK, HYVGHGNAINELK, IHFPDFSTR, IINPITMQCIK, IKPSESNVTILGR, LWNIQTDTLVAIFGGVEGHR, LYVWDLEVEDPHK, MLALGNQVGK, VTLYECHSQGEIR, WLGDLILSK
658	BANF1	O75531	7.25736e+06	6.71352e+06	4.69736e+06	5.60655e+06	6.38095e+06	6.95553e+06	0.0402263	0.0864656	-	-	-	6	AYVVLGQFLVLK, DCFGCLR, DFVAEPMGEKPVGSLAGIGEVLGK, GFDKAYVVLGQFLVLK, HRDFVAEPMGEKPVGSLAGIGEVLGK, KDEDLFR
659	SF3B1	O75533	1.37532e+07	1.26804e+07	1.26915e+07	1.31854e+07	1.29197e+07	1.32632e+07	0.00989934	0.0954945	-	-	-	61	AAGLATMISTMRPDIDNMDEYVR, AIGPHDVLATLLNNLK, AIVNVIGMHK, ATVNTFGYIAK, DTPGHGSGWAETPR, DYIYAVTPLLEDALMDR, DYIYAVTPLLEDALMDRDLVHR, EFQSPDEEMK, EFQSPDEEMKK, EIISNLAK, EVMLILIR, GAEYVSAR, GDTPGHATPGHGGATSSAR, GGDSIGETPTPGASK, GLAAFLK, GSETPGATPGSK, IADREDEYKK, ICFELLELLK, IMGNLGAADIDHK, IVDDLKDEAEQYR, IVDDLKDEAEQYRK, IVQQIAILMGCAILPHLR, IWDPTPSHTPAGAATPGR, IYNDDKNTYIR, IYNSIYIGSQDALIAHYPR, KLSSWDQAETPG…
660	CSDE1	O75534;O75534-4	1.51745e+07	1.49479e+07	1.51988e+07	1.66857e+07	1.60756e+07	1.65801e+07	0.12246	2.64375	-	-	-	43	AVAAPRPDR, CSACNVWR, DGFGFIK, DNFGFIETANHDK, DQFGFINYEVGDSK, DQFGFINYEVGDSKK, DVEGSTSPQIGDK, DVEGSTSPQIGDKVEFSISDK, EAEDGIIAYDDCGVK, EAFGFIER, EATFSNPK, EIFFHYSEFK, EKEAEDGIIAYDDCGVK, ELPFGDKDTK, EMGVIAAMR, FNISTDR, FNISTDRR, GDLETLQPGDDVEFTIK, GEVYPFGIVGMANK, GPDNSMGFGAER, GTVSFHSHSDHR, IKQEILPEER, IKVDFVIPK, INFVIDNNK, KLFFHVK, LFFHCSQYNGNLQDLK, LLGYVATLK, LLPQGTVIFEDISIEHFEGTVTK, LLTSYGFIQCSER…
661	WBP4	O75554;O75554-2	3.89558e+06	4.12136e+06	4.47811e+06	4.09013e+06	4.13611e+06	3.65649e+06	-0.0723241	0.484171	-	-	-	5	AYQEDLKR, EFAAMEAAALK, SNPYGEWQEIK, TVTSLGVMADGVAPVFK, VNENSLGTLDESK
662	PRKRA	O75569	1.52967e+06	1.33026e+06	1.33743e+06	1.11222e+06	1.13175e+06	1.32743e+06	-0.234592	1.44533	-	-	-	9	AAEAAINILK, AEAPPLER, EDSGTFSLGK, LESFMETGK, LPEYTLSQEGGPAHK, NIPVYECER, NQLNPIGSLQELAIHHGWR, SDVQIHVPTFTFR, TPIQVLHEYGMK
663	LRP6	O75581	3.88722e+06	4.06335e+06	4.18887e+06	4.08672e+06	3.84328e+06	4.01345e+06	-0.0232809	0.235895	-	-	-	11	AVVVNPEK, DGATELLLLAR, GYMYFTNLQER, IESSDLSGANR, IEVSNLDGSLR, ISLETNNNNVAIPLTGVK, IYWTDISLK, MVIDEQQSPDIILPIHSLR, QLYWIDSR, TDKIEVMNTDGTGR, VLFWQELDQPR
664	RPS6KA5	O75582	212528	201103	217677	192354	192759	180731	-0.15779	1.03535	-	-	-	2	HFSETEASYIMR, VGIENFELLK
665	MED6	O75586;O75586-2	563334	621417	625223	508272	542960	501444	-0.220464	1.85205	-	-	-	4	EAEPIPETVKPEEK, FVQLKPGEKPVPVDQTK, QRVDALLLDLR, VDALLLDLR
666	MYCBP2	O75592;O75592-2	749952	713678	759938	658488	656413	592343	-0.222587	1.99805	-	-	-	20	DLHIISTGFDEESAILGAGR, DLLDPIKELYEDVR, FHPELSK, FYNDPAGYAMNR, GIPIGMLVLGNK, GSTPTQISEIIIK, GTYTTDDSPSDIAEIR, HIGWVTSELPGGDNHIIK, HIIGLVPASISEPPPFK, IAGQISASVAQQR, IGSGYSGTVR, LFWLMALADSK, LISGDAEPTPEQEEK, LTSIFPIAYDGEVLLR, MLVIVVLPVR, SSLNSQQPTEEK, TNSLTDSTCDDSSEFK, TVQNSGYGPK, VNSGDTEVGSSLLR, WVELPITK
667	NPM3	O75607	5.85653e+06	5.25807e+06	5.13947e+06	3.5063e+06	3.66285e+06	4.50814e+06	-0.483584	2.58699	-	-	-	3	DECNVVEVVAR, NHDHQEIAVPVANLK, VPAPVTMDSFFFGCELSGHTR
668	LYPLA1	O75608;O75608-2	1.30944e+07	1.30692e+07	1.3461e+07	1.23387e+07	1.22581e+07	1.2336e+07	-0.101368	2.37202	-	-	-	8	ALIDQEVK, ASFPQGPIGGANR, ATAAVIFLHGLGDTGHGWAEAFAGIR, DISILQCHGDCDPLVPLMFGSLTVEK, KATAAVIFLHGLGDTGHGWAEAFAGIR, LAGVTALSCWLPLR, TLVNPANVTFK, TYEGMMHSSCQQEMMDVK
669	ERAL1	O75616	1.33421e+07	1.28982e+07	1.32812e+07	1.21772e+07	1.23742e+07	1.2367e+07	-0.0981741	2.19985	-	-	-	12	DEQDVLLVHHPDMPENSR, DPNTQSVGNPQR, EIFMLSALSQEDVK, ETQVILLDTPGIISPGK, HHLELSLLEDPWK, LLEHLPQEVPYNVQQK, NQLSPQLLR, QAFHSHPGTHCPSPAVK, STLSNQLLGR, TAVWEEGPGGELVIQQK, VVLLGAPNAGK, YSQIPSVLVMNK
670	CREG1	O75629	2.89728e+06	3.54627e+06	3.35399e+06	2.86494e+06	3.28333e+06	2.28736e+06	-0.22651	0.813727	-	-	-	4	DHGDWDEASR, FVTHVSDWGALATISTLEAVR, HGFDPQSPLCVHIMLSGTVTK, TWPSSHNWFFAK
672	SNRNP200	O75643	9.24159e+06	9.43989e+06	9.54653e+06	9.44422e+06	9.18734e+06	9.09708e+06	-0.025802	0.428891	-	-	-	99	AALETDENLLLCAPTGAGK, ADEVLEILK, AIFEIVLNR, ANSNLVLQADR, CQLPDGSFR, DEPTGEVLSLVGK, DIDAFWLQR, DLIPYLEK, DLLPYGFAIHHAGMTR, DTLGLFLR, EEASDDDMEGDEAVVR, EEEKLELQK, EEEVTGPVIAPLFPQK, EEGWWVVIGDAK, EEISATQIIVCTPEK, EGSASTEVLR, EIDLLLGQTDDTR, ESIEEPSAK, ETLLNGVGYLHEGLSPMER, FLYQLHETEKEDLIR, FNDPHVK, FNDPHVKTNLLLQAHLSR, FQIMNEIVYEK, FYDDAIVSQK, GDPLLDQR, GLFYFDNSFR, GLFYFDNSFRPVPLEQTYVGITEK, GNIIISTPEK, …
673	TRMU	O75648	799390	787574	801458	774829	793979	803160	-0.0100914	0.0867608	-	-	-	11	ALATGQFAVFYK, GDVFVAPR, GWFLYTLGQR, LGPSAYTLQK, NFEHFLLQYLQPR, PGHFISIEDNK, TDHPALYR, TIFPLGGLTK, TSLEDEEVFEQK, VCQILDIPFHQVSYVK, VHWIAEEPPAALVR
674	TIPRL	O75663	6.36019e+06	6.04576e+06	5.99305e+06	6.06081e+06	5.99721e+06	5.93223e+06	-0.0319692	0.462315	-	-	-	13	CVNNYQGMLK, DFCFGPWK, EVIKPYDWTYTTDYK, FFEEVLLFEDELHDHGVSSLSVK, GTLLGESLK, IDPNPADSQK, IQHGSGFGIEFNATDALR, ISSLMHVPPSLFTEPNEISQYLPIK, LADELHMPSLPEMMFGDNVLR, MMIHGFQSSHR, VACAEEWQESR, VMPSSFFLLLR, VVPTTDHIDTEK
675	OFD1	O75665;O75665-3	428428	444657	473002	427042	410854	360172	-0.170635	1.06065	-	-	-	4	ESCNMETQTSSTFNR, IIQQEQDQESADK, LQLIDDQFADAYPQR, SLESEMYLEGLGR
676	TOM1L1	O75674-2	4.31495e+06	4.34172e+06	4.33441e+06	4.52566e+06	4.28817e+06	4.22619e+06	0.00480037	0.0505461	-	-	-	9	ATLGELNTMNNQLSGLSK, DPYATSVGHLIEK, EVYLDLVK, LHSELDMVK, NSTVTLVPEQIGK, SHRDPYATSVGHLIEK, TWSQGFPGGVDVSEVK, VMSAILMENTPGSENHEDIELLQK, YNLPLDIQNR
677	RPS6KA4	O75676;O75676-2	680035	661744	655749	655437	668773	656495	-0.0120891	0.0978875	-	-	-	5	DLKPENILYADDTPGAPVK, GGELLEHIR, LGAGPQGAQEVR, NHPFFQGLDWVALAAR, TPDVLESSGPAVR
678	SURF6	O75683	1.40327e+06	1.28608e+06	1.19418e+06	1.05757e+06	1.12279e+06	1.34339e+06	-0.144691	0.685522	-	-	-	6	EPPGLIFNK, GNLTPLTGR, ICSHSAPEQQAR, KAEEATEAQEVVEATPEGACTEPR, TQGSETAGPPK, VEVSEDEPASK
679	PPM1B	O75688	1.02846e+07	9.88412e+06	9.94706e+06	9.8487e+06	9.69033e+06	9.43605e+06	-0.0557115	1.00305	-	-	-	15	ALGDYDYK, DSELDKHLESR, ESDGASDEAEESGSQGK, HIYFINCGDSR, ILSAENIPNLPPGGGLAGK, KDSELDKHLESR, NGQVCFSTQDHKPCNPR, NVIEAVYSR, QLLEEMLTSYR, RNVIEAVYSR, SGEEGMPDLAHVMR, SGSALELSVENVK, SGSTAVGVMISPK, VANYCSTHLLEHITTNEDFR, VEEIMEK
680	UTP20	O75691	2.41372e+06	2.55448e+06	2.80222e+06	2.44132e+06	2.22976e+06	2.21422e+06	-0.173171	1.41838	-	-	-	84	AAPPTAGSMAIEK, ADLFPILMR, ALEFVTNPDIAAK, DIMEETEEK, DLVQLTHYHDPEMDFFENMK, DMSSIYSMYSTLLAHK, EHFGTFFECLQESLLDLHTK, EIDPENFK, EILQNTTSLK, ELNLTEHFGK, ELNSTYSEQDPLLK, ELQNDMTDEK, ELQTTLVR, ELSPLFLR, FETFQTITSYIK, FLDQSLGEQVVK, FLGAVAMDLGIDK, FLTFAER, FPLPSIETK, FVGKDQVTK, HCVDPTSFLKPIAK, HDVVQTAVPDGPLQEVPLR, HENITTAATEIIGAICK, HFIHVLQTGQINQK, HLDDINFDVR, HLFLLLK, HLPEPVAIK, ILNHFDVQLPESMEDDGLSER, IW…
681	NUP155	O75694;O75694-2	5.99534e+06	6.3893e+06	6.52445e+06	6.55125e+06	6.43518e+06	6.45348e+06	0.0408242	0.512205	-	-	-	37	AAPQSPSVPK, ANELLQR, DHIPITDSPVVVQQHMLPPK, DPQGLGLHFYK, ELQEQLK, ELSDSVTLSSSDR, EVSAWATR, FHEAQLSEK, FVLLSAQGSLMFHK, GLQEFLDR, GVIQVYDLGQDGQGMSR, HGEPEEDIVGLQAFQER, HLLVSNVGGDGEEIER, IMGNIWDASLVVER, IQLQIQETLQR, ISLQAIQQLVR, ISNQVDLSNVCAQYR, KDPQGLGLHFYK, KFHEAQLSEK, KPLHLLDCIHVLLIR, LADMHSTEISLQQR, LLCEHQFTIIVAELQK, LLEVYDQLFK, LLQVASPFLEPHLVR, LPPGFSASSTVEKPSK, LRPVDQLR, LYFSTCPFR, LYGEFADPFK, …
682	RP2	O75695	1.11896e+06	1.3937e+06	1.44832e+06	1.49698e+06	1.59731e+06	1.49226e+06	0.219911	1.17439	-	-	-	8	APDFLPLLNK, DYMFSGLK, DYMFSGLKDETVGR, EKAPDFLPLLNK, GFFLVQTK, KLIDEMVGK, MFVSESK, QYSWDQR
683	STK16	O75716	477223	338593	736539	374184	490965	325404	-0.331125	0.522588	-	-	-	3	ILCHEQQDREEAQR, LGEGGFSYVDLVEGLHDGHFYALK, QALTLQDWAAQR
684	WDHD1	O75717	5.56036e+06	5.45853e+06	5.52946e+06	5.73635e+06	5.52153e+06	5.43422e+06	0.0121484	0.158052	-	-	-	46	AAELTATQVEEEEEEEDFRK, DIFLASASCDGSVR, EPAMSMNSAR, EQQELLMK, FINVGEK, FMVWNSIGIIR, FTTNANHVVFNGDGTK, GHDAPVLSLSFDPK, GIINDDEDDEDLMMASGR, GIINDDEDDEDLMMASGRPR, GLGNTWTPICNTR, GQMEEQFWR, GYAICGLAWHPTCGR, IAAGSSDFLVK, IVDVMDSSQQK, IWEDLDDDDPK, KLNAGYSNTATEWSQPR, KQILHGDPLPLTR, LFTIGGVQK, LHCLHFSSWDSSK, LLAIPVEK, LNAGYSNTATEWSQPR, LPYCQIATEK, LSELAVEK, LVTAVSNNTIQVHTFPEGVPDGILTR, NGYEYEESTK, NSQTNKTEE…
685	CRTAP	O75718	2.53227e+06	2.45508e+06	2.57437e+06	2.61843e+06	2.74568e+06	2.77721e+06	0.106361	1.58155	-	-	-	11	AIAAAHTFLLK, AYNGENWR, DELMPLESAYR, DSEAFCHR, ELYDFAK, FLQFAYFK, NAAPCAVSYLLFDQNDK, SLPGAEDYIK, SYESLFIR, TSITDMELALPDFFK, VMQQNLVYYQYHR
686	SLC25A12	O75746	4.69086e+06	6.70972e+06	6.70449e+06	6.36195e+06	6.32139e+06	6.13376e+06	0.0750825	0.219159	-	-	-	23	DLGIFGLYK, DVEVTKEEFAQSAIR, EEFAQSAIR, EEGPSAFWK, FGLYLPK, GLIPQLIGVAPEK, GSGSVVGELMYK, IAPLAEGALPYNLAELQR, ILREEGPSAFWK, IVQLLAGVADQTK, LATATFAGIENK, LTLADIER, NIFLQYASTEVDGER, PIWLQIAESAYR, QQSPGLGR, SGMISGLDFSDIMVTIR, SGNGEVTFENVK, SPSVAVVQPK, SSPQFGVTLVTYELLQR, VSALNVLR, WFYIDFGGLKPAGSEPTPK, YLGLYNDPNSNPK, YMTPEDFVQR
687	SLC22A3	O75751	2.83387e+06	2.85333e+06	2.95944e+06	3.16374e+06	3.15118e+06	3.10881e+06	0.124381	2.26092	-	-	-	2	GIALPETVDDVEK, GPSAAALAER
688	RAD51D	O75771-8	243023	215850	219064	234058	237967	232609	0.0576842	0.306233	-	-	-	3	GTVAQQVTGSSGTVK, TQDEEEQAEALR, TVVDLVSADLEEVAQK
689	PALM	O75781;O75781-2	375713	440215	425255	492306	417977	499783	0.182705	0.956101	-	-	-	2	ENAAAPSPVR, WLLEGTPSSASEGDEDLRR
690	ATP6AP2	O75787;O75787-2	1.67607e+06	1.6428e+06	1.6648e+06	1.65908e+06	1.64126e+06	1.65854e+06	-0.00716318	0.0820819	-	-	-	12	ANSVFEDLSVTLR, ATVMVMVK, DHSPDLYSLELAGLDEIGK, DHSPDLYSLELAGLDEIGKR, EDLSWPGLAVGNLFHR, EDLSWPGLAVGNLFHRPR, ILVDALQK, IPDVAALSMGFSVK, NPASPYNLAYK, SFDTSLIR, SPGSVVFR, YGEDSEQFR
691	RNASEH2A	O75792	2.62127e+06	2.46566e+06	2.6418e+06	2.61576e+06	2.54264e+06	2.57499e+06	0.00145394	0.0130895	-	-	-	11	ADALYPVVSAASICAK, EAEDVIWEDSASENQEGLRK, EHVEPVFGFPQFVR, ITSYFLNEGSQAR, KEPCVLGVDEAGR, LADLEALK, LQDLDTDYGSGYPNDPK, LQQSFPGIEVTVK, LSSPVPAVCR, TAQTILEK, TLLESER
692	CDC123	O75794	5.28499e+06	5.31032e+06	5.57054e+06	5.10794e+06	5.29016e+06	5.35165e+06	-0.037493	0.516509	-	-	-	12	DAYWIAMNSSLK, DFVDLSTGEDAHK, DYLLDDGTLVVSGR, DYTQYYDHISK, EHVLHCQFSAWYPFFR, FLDEDFVFDIYR, KWCELIPGAEFR, SSDFITR, SVILPLPQNVK, TLSDIFLLFK, VQEAINSLGGSVFPK, WCELIPGAEFR
694	BCAR3	O75815	548112	538807	532626	435815	459279	536610	-0.183467	1.13181	-	-	-	6	DPHLLDPTVEYVK, FMAEAADSYR, FNQILTALSR, GEFVTPLLETVSSFRPNEFESK, HQYTQTAILYEK, TGSEPALSPAVVR
695	POP7	O75817	4.5848e+06	4.69131e+06	4.94401e+06	4.35679e+06	4.34885e+06	4.3109e+06	-0.126881	2.03459	-	-	-	3	GAVEAELDPVEYTLR, GQNACSEIYIHGLGLAINR, RPNDIYVNMK
696	RPP40	O75818;O75818-2	2.32708e+06	2.3259e+06	2.37785e+06	2.35829e+06	2.38286e+06	2.41144e+06	0.0247877	0.365521	-	-	-	8	FDFLLAWHK, HLVQTHYYNYR, LILSLDKDTYEETGLQGHPSQFSGR, NLPLHELITPEFISTFIK, NLVMNTGPYYFVK, TGSEESTMMSYFSK, VSFLIPECGILSEELK, YQIQEHQPK
697	EIF3G	O75821	1.0087e+07	9.60489e+06	9.30234e+06	8.81754e+06	9.64612e+06	9.92518e+06	-0.0314562	0.24249	-	-	-	14	ADDNATIR, AIAGVSGFGYDHLILNVEWAK, AIAGVSGFGYDHLILNVEWAKPSTN, DTLGPMQK, EDLNCQEEEDPMNK, EKLPGELEPVQATQNK, ELAEQLGLSTGEK, ETDLQELFR, ETDLQELFRPFGSISR, EVINGNIK, GFAFISFHR, LPGELEPVQATQNK, TVTEYKIDEDGKK, VTNLSEDTR
698	EIF3J	O75822	1.04738e+07	9.14717e+06	9.18546e+06	9.29274e+06	9.93936e+06	1.04437e+07	0.0441422	0.274382	-	-	-	13	DDFTEFGK, DKITQYEK, DVCISLEIDDLKK, GVVPGGGLK, ITNSLTVLCSEK, KGVVPGGGLK, KLQEESDLELAK, KRLEEPEEPK, LEEPEEPK, LQEESDLELAK, RLEEPEEPK, VLTPEEQLADK, VLTPEEQLADKLR
699	CBR3	O75828	2.54543e+06	2.31815e+06	2.39643e+06	2.40137e+06	2.37761e+06	2.41712e+06	-0.0117042	0.10372	-	-	-	15	AFENCSEDLQER, EGWPNSPYGVSK, EYGGLNVLVNNAAVAFK, FHSETLTEGDLVDLMK, FVEDTKNEVHER, ILVNACCPGPVK, KEYGGLNVLVNNAAVAFK, KFVEDTKNEVHER, NMCNELLPIMKPHGR, QFSGDVVLTAR, SDDPMPFDIK, TDMDGKDSIR, TNFFATR, VALVTGANR, VVNISSLQCLR
700	PSMD10	O75832	4.59814e+06	4.30083e+06	4.30634e+06	4.33184e+06	4.26363e+06	4.10013e+06	-0.0564645	0.71005	-	-	-	13	ASTNIQDTEGNTPLHLACDEER, ASTNIQDTEGNTPLHLACDEERVEEAK, DHYEATAMHR, GAQVNAVNQNGCTPLHYAASK, GGLGLILK, GGLGLILKR, HEIAVMLLEGGANPDAK, LEELKESILADK, LLVSQGASIYIENK, LLVSQGASIYIENKEEK, MIHILLYYK, NRHEIAVMLLEGGANPDAK, TPLQVAK
702	AP1G2	O75843	1.15574e+06	1.08164e+06	1.13009e+06	1.18676e+06	1.16796e+06	1.16333e+06	0.0636049	0.754492	-	-	-	15	AVEYDTLFR, DDAVANLTQLIGGAQELHAYSVR, DGPQADEEAK, DGPQADEEAKESK, KVPELSSVFLPPCAQLLHER, KVVPQLVHILR, LLLQPSPYVR, LQDLIEEIR, LVQSDHSAVQR, SLQLQLQAPSGNTVPAR, TLVTMGYSTEHSISGVSDPFLQVQILR, VGYLGAMLLLDER, VLAVNILGR, WHIDTILHVLTTAGTHVR, YVALTSLLR
703	ZMPSTE24	O75844	5.53986e+06	6.13101e+06	6.46713e+06	6.41558e+06	6.4864e+06	6.59836e+06	0.107335	0.982022	-	-	-	19	AKDLYSALIK, DIQEDSGMEPR, DLYSALIK, DNLGFPVSDWLFSMWHYSHPPLLER, FEFQADAFAK, FTPLPEGK, HGFNQQTLGFFMK, IVLFDTLLEEYSVLNK, LKEEIEVMAK, NEEEGNSEEIK, NEEVLAVLGHELGHWK, QGCKNEEVLAVLGHELGHWK, RFEFQADAFAK, RIVLFDTLLEEYSVLNK, RSSHSNAYFYGFFK, SIDFPLTK, SSHSNAYFYGFFK, TTTHVPPELGQIMDSETFEK, VYVVEGSK
704	PPP1R37	O75864	274027	273073	261832	245896	297363	294211	0.0449603	0.186022	-	-	-	3	LDLDREPK, NTPLLDHSAPFVAR, PLMLLATALK
705	TRAPPC6A	O75865;O75865-2	305328	318821	325317	292811	313590	244184	-0.166045	0.784691	-	-	-	4	DLWVAVFQK, FLAFTCGLLR, MSLSVLEGMGFR, VGQALGER
706	IDH1	O75874	5.28949e+07	4.87466e+07	5.10902e+07	5.08157e+07	4.92621e+07	5.0696e+07	-0.0179509	0.194184	-	-	-	28	ATDFVVPGPGK, CATITPDEK, CATITPDEKR, DAAEAIK, DAAEAIKK, DATNDQVTK, DIFQEIYDK, DLAACIK, EKLIFPYVELDLHSYDLGIENR, FKDIFQEIYDK, GLPNVQR, GQETSTNPIASIFAWTR, GWPLYLSTK, HAYGDQYR, IIWELIK, ISGGSVVEMQGDEMTR, KISGGSVVEMQGDEMTR, LIDDMVAQAMK, LIFPYVELDLHSYDLGIENR, LVSGWVKPIIIGR, SDYLNTFEFMDK, SDYLNTFEFMDKLGENLK, SEGGFIWACK, SIEDFAHSSFQMALSK, SQFEAQK, TVEAEAAHGTVTR, VEITYTPSDGTQK, VTYLVHNFEEGGGVAMGMYNQDK
707	GATB	O75879	1.37085e+06	1.17264e+06	1.23618e+06	1.33941e+06	1.3091e+06	1.42777e+06	0.111069	0.817559	-	-	-	9	AIDYEIQR, ETLPELPSVTR, HYFYADLPAGYQITQQR, LGCTMSMR, QIQLEQDSGK, QVFEELWK, SQTLIDLNR, TPGQIVSEK, VDANISVHHPGEPLGVR
708	SCO1	O75880	8.669e+06	8.00708e+06	8.59593e+06	8.75225e+06	8.66645e+06	8.80417e+06	0.0541618	0.745045	-	-	-	11	EAIANYVK, EEVDQVAR, GEIAASIATHMR, GPGDSTRPSKPGPVSWK, HIGKPLLGGPFSLTTHTGER, KGEIAASIATHMR, KGEIAASIATHMRPYR, LVGLTGTR, LVGLTGTREEVDQVAR, PLLGGPFSLTTHTGER, VYYSPGPK
709	ATRN	O75882	548330	526532	540027	534816	573390	548815	0.036761	0.286539	-	-	-	20	AAVLSVFVR, ALYVHGGYK, ECDRPCVNGGR, EEYSNLK, EMQQMASR, EQYAVVGHSAHIVTLK, GDECQLCEVENR, IMQSSQSMSK, KVEFVLK, LADDLYR, LTGSSGFVTDGPGNYK, LTLTPWVGLR, NHNALLASLTTQK, SCALDQNCQWEPR, SEAACLAAGPGIR, SVNNVVVR, WSVLPRPDLHHDVNR, YDVDTQMWTILK, YGHSLALYK, YQGNPLR
710	RBBP9	O75884	4.71752e+06	4.16724e+06	4.23946e+06	4.42456e+06	4.35767e+06	4.29538e+06	-0.00304309	0.0204158	-	-	-	9	ASGYFTR, ASGYFTRPWQWEK, AVIVPGNGGGDVTTHGWYGWVK, EQQEVADRLETK, ESIWLPFMETELHCDEK, FTDCGHFQNTEFHELITVVK, IPGFQCLAK, NMPDPITAR, TIIIGHSSGAIAAMR
711	STAM2	O75886	1.89567e+06	2.08867e+06	2.09604e+06	2.07262e+06	2.00425e+06	1.96515e+06	-0.00793456	0.0557548	-	-	-	10	AIELSLQEQK, ALYDFEAVEDNELTFK, DPQFSLISATIK, HGEIIIVLDDSDANWWK, LNVIDDDVEEIKK, LVNEAPVYSVYSK, SEPEPVYIDEDK, SEPEPVYIDEDKMDR, SLYPSSEIQLNNK, VPHVALQALTLLGACVANCGK
712	TUSC2	O75896	708918	623336	643357	651797	652426	650864	-0.0128851	0.0752762	-	-	-	4	AVPPFVFTR, GLWPFASAAGGGGSEAAGAEQALVRPR, IHVDFPVILYEV, NLIPQGIVK
713	DGAT1	O75907	1.22068e+06	1.68961e+06	1.66832e+06	1.70379e+06	1.62115e+06	1.58455e+06	0.115686	0.403532	-	-	-	7	ASSAAAPHTVSYPDNLTYR, DAAAGPDVGAAGDAPAPAPNK, DGDAGVGSGHWELR, LFLENLIK, LQDSLFSSDSGFSNYR, TGSRPSSHGGGGPAAAEEEVR, TGVFLASAFFHEYLVSVPLR
714	DHRS3	O75911	2.86239e+06	2.74103e+06	2.88792e+06	2.76009e+06	2.80633e+06	2.79286e+06	-0.0222729	0.288197	-	-	-	11	AAVGLVLPAK, EEVYQTAK, EKVGDITILVNNAAVVHGK, ENVLITGGGR, FPNLFPPLKPETVAR, KIVLWGR, SILPQAALEEIHK, SLMDSDDDALLK, SQHINTLGQFWTTK, VGDITILVNNAAVVHGK, VRFPNLFPPLKPETVAR
715	ARL6IP5	O75915	1.22338e+07	1.07238e+07	1.27334e+07	1.20734e+07	1.2571e+07	1.27515e+07	0.0707656	0.500061	-	-	-	5	AWDDFFPGSDR, FARPDFR, LTDYISK, MEGIGLK, TPMGIVLDALEQQEEGINR
716	PIAS1	O75925;O75925-2	1.02548e+06	939097	1.02452e+06	908167	895927	900705	-0.142996	1.56934	-	-	-	2	VSELQVLLGYAGR, VSLLCPLGK
717	PIAS2	O75928;O75928-2;O75928-3	343418	409724	282177	338785	297834	237267	-0.243276	0.654684	-	-	-	2	FFIFALTPQQVR, LFPLPGYAPPPK
718	BCAS2	O75934	1.98982e+06	1.71978e+06	1.56966e+06	1.49327e+06	1.86688e+06	1.86676e+06	-0.0152247	0.0447148	-	-	-	10	EAAAALVEEETR, EAAAALVEEETRR, EMESNWVSLVSK, HIQDLNWQR, IENLELMSQHGCNAWK, QPIELLSMK, RYELPAPSSGQK, TIVQLENEIYQIK, VYNENLVHMIEHAQK, YELPAPSSGQK
719	DCTN3	O75935;O75935-3	6.55926e+06	6.47896e+06	6.58414e+06	6.77313e+06	6.27642e+06	6.69857e+06	0.00844205	0.0872879	-	-	-	8	ALLEEYNK, IAIPDASK, KIEDLIK, LAQIHIQQQDQCVEITEESK, TTMLLSK, VQVALGNISSK, WVYGPGGAR, YLDPEYIDR
720	DNAJC8	O75937	5.55048e+06	5.16591e+06	5.27144e+06	5.53587e+06	5.42035e+06	5.80019e+06	0.0678209	0.857856	-	-	-	13	AFEAVDK, ALDVIQAGK, EEEIEAQEK, EGKPTIVEEDDPELFK, EYVEHTVK, KEGKPTIVEEDDPELFK, LFAELEIK, LLLDQEQK, LTRPGSSYFNLNPFEVLQIDPEVTDEEIKK, QLSILVHPDKNQDDADR, QREEEIEAQEK, RALDVIQAGK, TFLRPPK
721	RAD17	O75943;O75943-2	1.05864e+06	960138	1.04651e+06	1.01701e+06	1.05401e+06	1.04409e+06	0.0244514	0.185246	-	-	-	7	DSHTLHEVLR, DVSLFLFR, LQMLGDDLR, NGPSTLESSR, NQAQISFIQDIGR, VFENQEVQAIGGK, YKPETQHELAVHK
722	ATP5PD	O75947	2.41502e+07	1.77761e+07	1.645e+07	1.59367e+07	1.69364e+07	1.87452e+07	-0.160352	0.511408	-	-	-	13	AGLVDDFEK, AGLVDDFEKK, IVEYEKEMEK, KYPYWPHQPIENL, LAALPENPPAIDWAYYK, SCAEWVSLSK, SWNETLTSR, TIDWVAFAEIIPQNQK, VPVPEDK, VPVPEDKYTAQVDAEEKEDVK, YPYWPHQPIENL, YTAQVDAEEK, YTAQVDAEEKEDVK
723	TSPAN9	O75954	387798	266057	245963	313908	288861	320164	0.0646797	0.141502	-	-	-	3	CCMENSQGCGR, EGLLLYHTENNVGLK, NAWNIIQAEMR
724	FLOT1	O75955	1.98989e+06	2.42682e+06	2.21706e+06	2.51817e+06	2.5337e+06	3.22976e+06	0.314882	1.47945	-	-	-	22	AAYDIEVNTR, AQADLAYQLQVAK, AQQVAVQEQEIAR, DIHDDQDYLHSLGK, FSEQVFK, GEAEAFAIGAR, HGVPISVTGIAQVK, ISLNTLTLNVK, ITLVSSGSGTMGAAK, KAAYDIEVNTR, KAEAFQLYQEAAQLDMLLEK, LPESVER, LTGVSISQVNHKPLR, MRGEAEAFAIGAR, RAQADLAYQLQVAK, SPPVMVAGGR, SQLIMQAEAEAASVR, TEAEIAHIALETLEGHQR, VFVLPCIQQIQR, VQVQVVER, VSAQYLSEIEMAK, VTGEVLDILTR
725	TRIO	O75962	1.38839e+06	1.39152e+06	1.47063e+06	1.45356e+06	1.3915e+06	1.36857e+06	-0.012533	0.105758	-	-	-	40	AFAAALDER, AHLGEVLEAVR, APIEDLDLEGQK, ASLGTLPLGKPR, DAAHELNEEK, DFFLGELEK, DLADIAAFFR, DSDDSAATPQDETVEER, EFIMAELIQTEK, EHEEFQITAK, EHEQFQHAIEK, ELWTWLEELQK, FALWVGR, FEFETNMVSLEGLTK, GAANASGSSPDAPAK, GALKEPIHIPK, GFSMPGFLFK, GRNEGLSSGTLSK, IQSSESFPK, IVFGNIHQIYDWHR, LDFSFPDDYFK, LELFLQLR, LLIQLADGFCEK, LQLTDLLIKPVQR, LQRPLTPGSSDSLTASANYSK, LVESGHYASQQIR, NEGLSSGTLSK, NFLNALTSPIEYQR, NILNELFQR, N…
726	ATP5MG	O75964	5.76162e+07	5.58871e+07	5.4706e+07	5.46513e+07	5.57719e+07	5.4824e+07	-0.0253626	0.384366	-	-	-	5	IVNSAQTGSFK, KIVNSAQTGSFK, LATFWYYAK, TPALVNAAVTYSK, VELVPPTPAEIPR
727	MPDZ	O75970;O75970-2;O75970-3;O75970-5	2.61794e+06	2.5956e+06	2.60888e+06	2.679e+06	2.6542e+06	2.63423e+06	0.0264731	0.435998	-	-	-	37	AKDTVQLVIAR, ATHDEAINVLR, DADLSPVNASIIK, DASHEQAVEAIR, ENYEKDEDFLSSTR, ETEPTVTTSDAAVDLSSFK, FSENSGLGISLEATVGHHFIR, GDVANEDKLSLLK, GEESETFDVELTK, GHSGLGLSLAGNK, GNSSLGMTVSANK, GPDGLGFSIVGGYGSPHGDLPIYVK, GSLPQLVSPIVSR, HSLIGPDIK, HTGQTVLLTLMR, HVEVFELLKPPSGGLGFSVVGLR, HVLEDSPAGK, IGDTDLAGMSSEQVAQVLR, IMGINYEIVVAHVSK, ISLGQQSGR, ISQDVDKEDEFGYSWK, ITYVPAEHLEEFK, IVEVDGMDLR, KATHDEAINVLR, LWAGDQILEVNG…
728	CPD	O75976	1.96194e+07	1.92915e+07	1.97865e+07	2.0196e+07	1.97797e+07	1.98304e+07	0.0270129	0.5354	-	-	-	45	AIIENLIQK, ALIEWIR, AVIVLNEGIK, AYASNHPIMK, DFHHHHFPDMEIFLR, DLSAENGLESLMLR, EAAAAGLPGLAR, EFETLIK, EGDCGFGDGGPSGASGR, ELPNFWEQNR, ELYVMEISDNPGVHEPGEPEFK, ENSQMFQGR, ENSQMFQGRPCK, ESLITLIEK, FVLSGNLHGGSVVASYPFDDSPEHK, GAEWHSHLGSMK, GASSSTNDASDPTTK, GFVLDATDGR, GKDLDTDFTNNASQPETK, GYNPVTK, IHLMPSMNPDGYEK, IVIVPSLNPDGR, KNPAVTQLVDR, LLVPGTYK, LPSLWADNK, LPSLWADNKR, LRQHHDEYEDEIR, LVGNMHGDETVSR, NFG…
729	GLRX3	O76003	3.19168e+07	2.98651e+07	2.91953e+07	2.96644e+07	2.9609e+07	3.02255e+07	-0.0226591	0.245769	-	-	-	19	ASVMLFMK, AYSNWPTYPQLYVK, ELEASEELDTICPK, ELKENGELLPILR, ELPQVSFVK, ENGELLPILR, GELVGGLDIVK, HASSGSFLPSANEHLK, HASSGSFLPSANEHLKEDLNLR, HNIQFSSFDIFSDEEVR, IDRLDGAHAPELTK, KLTHAAPCMLFMK, LDGAHAPELTK, LDGAHAPELTKK, LEAEGVPEVSEK, LEAEGVPEVSEKYEISSVPTFLFFK, LTHAAPCMLFMK, QMVEILHK, YEISSVPTFLFFK
730	RSL1D1	O76021	7.84208e+06	6.55683e+06	6.54479e+06	4.90455e+06	5.42111e+06	6.43792e+06	-0.325094	1.55527	-	-	-	24	ALPASETPK, ATNESEDEIPQLVPIGK, AVDALLTHCK, DDVAPESGDTTVK, DDVAPESGDTTVKK, DDVAPESGDTTVKKPESK, EINDCIGGTVLNISK, FFTTPSK, KAVDALLTHCK, KKVPVSVNLLSK, KTPANEKVEIQK, KVPVSVNLLSK, LLPSLIGR, LLSSFDFFLTDAR, LTLPHSIR, RLLPSLIGR, SAALPIFSSFVSNWDEATKR, SDSEDICLFTK, SDSEDICLFTKDEPNSTPEK, SPNPSTPR, TASVLSKDDVAPESGDTTVK, TPANEKVEIQK, TVSQIISLQTLK, VPVSVNLLSK
731	WFS1	O76024	1.40596e+06	1.76238e+06	1.69883e+06	1.78489e+06	1.75091e+06	1.75005e+06	0.125902	0.727378	-	-	-	11	AALVMYWK, APGPQAGPGPGVR, DAAAPAEPQAQHTR, EYLIDMASR, GDMEIPFEEVLER, LNATASLEQER, QGSLIEFSTILEGR, QLSSETDLER, QVAVAELLENVGQVNEHDGGAQPGPVPK, SPEDLPLR, WPVFELK
732	CLPX	O76031	8.19015e+06	7.90269e+06	7.86705e+06	8.36128e+06	8.15905e+06	8.31958e+06	0.0521927	1.00103	-	-	-	29	AAAAADLANR, AQQGIVFLDEVDK, AQQGIVFLDEVDKIGSVPGIHQLR, DLIEFGMIPEFVGR, DVGGEGVQQGLLK, EPESAAEAVK, GGEVLDSSHDDIK, GGEVLDSSHDDIKLEK, IYNNIPANLR, IYNYLDK, KVLSVAVYNHYK, LAFQQKPPPPPK, LAFQQKPPPPPKK, LLEGTIVNVPEK, LLQDANYNVEK, LPVVVPLHSLDEK, NAVIPQYQALFSMDK, RAAAAADLANR, RGGEVLDSSHDDIK, RGGEVLDSSHDDIKLEK, SGESNTHQDIEEK, SGESNTHQDIEEKDR, SIIKEPESAAEAVK, SNILLLGPTGSGK, TLLAQTLAK, TLVQILTEPR, VLSVAVYNHYK, …
733	CDKL5	O76039;O76039-1	80770.3	105590	94859	83132.2	81257	117355	-0.00976688	0.0174506	-	-	+	2	NLSEGNNANYTEYVATR, TYQASSQPGSTSK
734	NEBL	O76041-2	673715	608985	629918	652527	618051	620996	-0.015121	0.0944127	-	-	-	7	GFSIVTDTPELQR, GFTPVVDDPVTER, GVHPHIVEMDR, KNTQVVSDAAYK, NTQVVSDAAYK, QSFTTVADTPENLR, TQEQISNVK
735	SEC14L2	O76054	1.75316e+06	1.69308e+06	1.81602e+06	1.57004e+06	1.67371e+06	1.53802e+06	-0.138487	1.59458	-	-	-	8	AGEMTEVLPNQR, FDNTYSFIHAK, GLLFSASK, HISPDQVPVEYGGTMTDPDGNPK, IMVLGANWK, INYGGDIPR, QQYEHSVQISR, YNSHLVPEDGTLTCSDPGIYVLR
736	SNCG	O76070	1.30417e+06	1.59568e+06	1.50704e+06	1.65456e+06	1.60885e+06	1.50519e+06	0.117798	0.709528	-	-	-	10	EDLRPSAPQQEGEASK, EGVMYVGAK, EGVVGAVEK, EKEEVAEEAQSGGD, ENVVQSVTSVAEK, KEDLRPSAPQQEGEASK, TKEGVMYVGAK, TKENVVQSVTSVAEK, TKEQANAVSEAVVSSVNTVATK, TVEEAENIAVTSGVVR
737	CIAO1	O76071	4.62346e+06	4.10364e+06	4.12169e+06	4.14193e+06	4.06394e+06	4.18897e+06	-0.0497771	0.43632	-	-	-	8	CWFLAWNPAGTLLASCGGDRR, DSLVLLGR, HVVWHPSQELLASASYDDTVK, IWGTEGDSWICK, MKDSLVLLGR, SVAWAPSGNLLATCSR, SVLSEGHQR, YQRPEGL
738	DFFB	O76075	193970	221110	218216	208153	222502	186824	-0.0377387	0.140197	-	-	-	5	HSINPYSNR, ILFSTWNLDHIIEK, LLADLLHNVSQNIAAETR, SMQYNGSYFDR, TIIPTLVEAIK
739	ZFAND5	O76080	97785.4	119801	113851	111284	124471	157508	0.236666	0.717231	-	-	+	4	ADTSLNNCEGAAGSTSEK, ENPVVVAEK, HNCPYDYK, VGLTGFDCR
740	RGS20	O76081-6	395140	293099	322323	307673	338968	361825	0.00519157	0.0138565	-	-	-	4	NMVEPSQHIFDDAQLQIYTLMHR, QMPAAQDTPGAAPGQPGAGSR, TADGGEPAGASSPAGR, VDGGLQMGSER
741	SLC22A5	O76082;O76082-3	142827	143808	182556	181192	177933	121962	0.0228433	0.0419113	-	-	+	3	DGQERPTILK, FEEAEVIIR, NMGVGVSSTASR
742	SRP72	O76094	7.58522e+06	7.23348e+06	7.41668e+06	7.30311e+06	7.15431e+06	7.25403e+06	-0.0341824	0.588923	-	-	-	36	AIELLQEFSDQHPENAAEIK, ALLAMYTNQAEQCR, DDVTALHCK, DIHTLAQLISAYSLVDPEK, DQNVFDSK, DQNVFDSKK, EAISDLQQLWK, EALNVINTHTK, ELYGQVLYR, GTQGATAGASSELDASK, HLPSSDSMSLK, ILQINKDDVTALHCK, ISASLQSQSPEHLLPVLIQAAQLCR, ISQGNISK, KISASLQSQSPEHLLPVLIQAAQLCR, KQLQAIEFNK, KTNLSAVVAAQSNWEK, LKELYGQVLYR, LKPTDVGLLAVIANNIITINK, LTMAQLK, LTNAEGVEFK, NSQDDYDEER, NSQDDYDEERK, PGSAATVSASTSNIIPPR, QLQAIEFNK, SPAHLSLIR, TEE…
744	DXO	O77932	641303	528495	953940	534643	707731	619023	-0.155008	0.293153	-	-	-	4	ELMYMGYK, FQGTLYLSEVETPNAR, LLTTPYER, QEGWQLAASR
745	DDAH1	O94760	1.59378e+06	1.48591e+06	1.34016e+06	1.54687e+06	1.4167e+06	1.53884e+06	0.0291764	0.15366	-	-	-	10	ALPESLGQHALR, DENATLDGGDVLFTGR, DYAVSTVPVADGLHLK, GAEILADTFK, GAEILADTFKDYAVSTVPVADGLHLK, GEEVDVAR, IMQQMSDHRYDK, LKDHMLIPVSMSELEK, QHQLYVGVLGSK, TPEEYPESAK
746	RECQL4	O94761	194310	162211	203609	189974	191321	212712	0.0895561	0.334492	-	-	-	6	AEGTAPLHIFPR, DTDQALLTLLQGK, GTGVLVEFSELAFHLR, RPSQDDVEAAPEETR, SSESLPAAAEEAPEPR, VGSPQPSSSGGEK
747	RECQL5	O94762	690421	702084	694879	773134	722806	752546	0.106742	1.20448	-	-	-	19	ANLFYDVQFK, AVELEHETFR, DGQPYDMGGSAK, DQGTPEVQPTPAK, ELISDPYGNLK, GCDHCQNPTAVR, GSCPFQTATELMETTR, IEEFVPPDENCPLK, KGYGDFSR, LGHAPCVALTATATPQVQEDVFAALHLK, LLEEALSSNR, PSAKPSVVAEVK, SLCYQLPALLAK, SQQENPESQPQK, TLVQNDWMEEK, VFGFDSFK, YDEGSGGSGDEGRDEAHKR, YFGDALPACAK, YTGEEDGAGGHSPAPPQTEECLR
748	URI1	O94763;O94763-3	3.08757e+06	3.0272e+06	2.96078e+06	2.92391e+06	2.99106e+06	2.87582e+06	-0.0459673	0.708432	-	-	-	15	AFVDVVNGEYVPR, DLLADKELWAR, EFVSPSLTPPPAIAHPALPTIPERK, EVLLEASEETGKR, KNSTGSGHSAQELPTIR, KVDNDYNALR, LLPLSVTPEAFSGTVIEK, LVHTNEVTVLLGDNWFAK, MSDAAGDIVDIR, MSDAAGDIVDIREEIK, NSTGSGHSAQELPTIR, NTNVNAMHQVTDSHTPCHK, TPADIYR, TSDIFEADIANDVK, VEFTEDLQK
749	B3GAT3	O94766	2.31733e+06	2.36968e+06	2.49628e+06	2.15222e+06	2.25472e+06	2.24742e+06	-0.109964	1.47218	-	-	-	8	FEGPQVQDGR, GHLESSLLSHLVDPK, GVSVWPVGLVGGLR, ISQLQAELR, LREGEPGWVHPR, LSQTLSLVPR, MKQEEQLQR, RPPPAPAQPPEPEALPTIYVVTPTYAR
750	MTA2	O94776	5.61309e+06	5.51032e+06	5.66108e+06	5.63067e+06	5.61489e+06	5.85302e+06	0.02658	0.413667	-	-	-	22	ALDCSSSIR, ALTHLEMR, AMSTLVPQGGPVLCR, DISSSLNSLADSNAR, DITLFHAMDTLQR, DLVAQAPLKPK, EFEEESKQPGVSEQQR, GHLSRPEAQSLSPYTTSANR, LNPADAPNPVVFVATK, LPLATIVK, LVEGESDNR, NGYDLAK, QFESLPATHIR, QKLNPADAPNPVVFVATK, QPGVSEQQR, RPNLPLK, RPYAPINANAIK, SLASIVQFYYMWK, TLLADQGEIR, TPTQLEGATR, VWDPDNPLTDR, YQAEIPDR
751	USP1	O94782	316603	278558	279701	302120	301644	261491	-0.0166035	0.0626405	-	-	-	5	GVVENYNDEEVSIR, INTPLLTPLK, VASTAFAENR, WLLFDDSEVK, YTDELATQPR
752	STK10	O94804	1.00519e+06	946673	997003	945833	916756	989295	-0.0484452	0.438404	-	-	-	18	AGNVLMTLEGDIR, ALDESHNQNLK, ALEEDLNQK, DQYFLQR, DREAALWEMEEHQLQER, DTPYDYK, EAALWEMEEHQLQER, FEQEINAK, FFDTELENLER, GLTEPQIQVVCR, LANGSLEPPAQAAPGPSK, LSEEAECPNPSTPSK, PNSSALETLGGEK, PSAAQLLEHPFVSSITSNK, QMLEALNFLHSK, QVAEQGGDLSPAANR, RFEQEINAK, SDPPTLLTPSK
753	GFPT2	O94808	1.52967e+06	1.53709e+06	1.60042e+06	1.57491e+06	1.47557e+06	1.46749e+06	-0.0473206	0.496656	-	-	-	9	CQNALQQVTAR, EIFEQPESVFNTMR, ETEDITFSTLVER, GYDSAGVAIDGNNHEVK, GYEFESETDTETIAK, IHDLALELYTQR, LSTEQIPILYR, VNFETNTVLLGGLK, WATHGVPSAVNSHPQR
754	TPPP	O94811	535228	465017	509749	497660	561432	537268	0.0808953	0.474231	-	-	-	4	AISSPTVSR, APIISGVTK, NVTVTDVDIVFSK, VDLVDESGYVSGYK
755	ATG12	O94817	586510	691250	627404	673231	759188	610789	0.0984928	0.446587	-	-	-	4	AVGDTPIMK, KIDILLK, LVLHYCK, TIQGLIDFIK
756	KBTBD11	O94819	793345	672546	702493	864637	782889	793258	0.172875	1.18876	-	-	-	7	AGSRPQSPSGDADAR, AHLLAAALGPAGER, GEAQAAGPSGVSVSR, LPEGAPAR, LPGGPTGLQPFR, SADMVALDGFIYR, WAPVAPLPR
757	LTN1	O94822;O94822-3	4.22431e+06	4.31085e+06	4.47048e+06	4.33112e+06	4.13855e+06	4.00662e+06	-0.0602891	0.756241	-	-	-	43	ALYSMYLR, AMQEFGTMCTER, DEITSVLQDHLIK, DPGLQHGQLFNHLAETLSSWEAK, EATQQAFEK, EHGTLWSLIIAK, ESFFPLTEGNLHTIQSLCPFLSK, ESTFLHLSALWLK, ETPDTLSDPQTVPEEER, FADEILESNKENEK, FLSLFLK, FLSTLLDSFSSSR, GVLPYWPR, HALVTPWLK, IEGWELTTEPSLTHNSSGLLSPLR, ISEPEADVESVLGVSNLLQVLQKPK, KEFSAQCIPALLGWTK, LADISINYVNER, LIGWLNEDQR, LILTFFK, LMPELPQYDQDNLK, LMPENPTYAETAVEVPNKDPK, LPQSITNPK, LSLNYECFK, LVNLADCLCNEDLESR, LWWNS…
758	TOMM70	O94826	9.82885e+06	1.07986e+07	1.07078e+07	1.0959e+07	1.09736e+07	1.10519e+07	0.0752829	0.973744	-	-	-	23	AAAFEQLQK, ADEMYDK, AIDMFNK, AIEIDNK, ASPAPGSGHPEGPGAHLDMNSLDR, ATFYLLIGNANAAKPDLDK, CIDLEPDNATTYVHK, EPLMPSPQFIK, GFEEVIK, GFEEVIKK, GLELISK, GLLQLQWK, LRPESALAQAQK, NREPLMPSPQFIK, NVDLSTFYQNR, QAYTGNNSSQIQAAMK, QYMEEENYDK, SDEDKDKEGEALEVK, SEMEMAHLYSLCDAAHAQTEVAK, SYFSSFTDDIISQPMLK, TPEGRASPAPGSGHPEGPGAHLDMNSLDR, WKEVAQDCTK, YMAEALLLR
759	IPO13	O94829	1.10413e+06	1.21755e+06	1.18728e+06	1.13438e+06	1.08819e+06	1.19594e+06	-0.0375251	0.271691	-	-	-	9	ALHQLYYDPNIENK, AQLFTQITR, DTFSQQILR, LFQAEDSPVDGQGR, LIPLVLGLQEQLR, MYSTIPQASALDLTR, PVYFQLVDVLLHK, REEQPGAAGAGAAPALDFTVENVEK, YWSDIPTDQYESLK
760	DDHD2	O94830	2.9425e+06	3.10151e+06	2.85026e+06	2.86112e+06	3.23892e+06	2.4438e+06	-0.0666284	0.277052	-	-	-	13	DLQEIGIPLGPR, EIIILHNPK, ESEFCSSSNTR, GFFNIYHPFDPVAYR, ILNYFSTR, LMVHYQPVAGSDDWGSTPTEQGRPR, NGDYLDVGIGQVSVK, NNLLGSLR, RPAPQPASGANIPK, SIVQCVNDFR, SVSLNLLQTHFK, VEFLPVNWHSPLHSTGVDVDLQR, YAVYWDELASEVR
761	TOX4	O94842;O94842-2;O94842-3	860387	807788	920315	819655	811959	788197	-0.0953702	0.803636	-	-	-	3	DVFLAWVASR, NSNTVVFVK, SGCENPPIVSK
762	MICAL2	O94851	1.01819e+06	1.06392e+06	1.09089e+06	1.0949e+06	1.0832e+06	1.09221e+06	0.0441475	0.471939	-	-	-	13	EEEATWQEQEAPR, EMASAQEPDK, GFLAAFDTAWMVK, GTLQAFNILTR, LAAYTFDCDEGK, LLPQTTPENINK, LSAEGHFFHR, NFEQYTLDPGTR, NYGENADLSLAK, QLQLILFK, TAIELAYLGAK, VDGQTGENDMNK, VLEPPEDQENQK
763	MACF1	O94854-4	103779	162934	131116	97654.5		44755.3	-0.979933	1.34814	+	-	+	2	EDLDSLVFGIK, LNPDGVETVNDTKPELNVASSEGGEMER
764	SEC24D	O94855;O94855-2	2.43454e+06	2.41449e+06	2.43752e+06	2.52226e+06	2.51037e+06	2.56179e+06	0.0596626	1.12784	-	-	-	16	AVLHQPLK, EEQEETSAIR, GGQVYATNTR, IGFDAIMR, ILFQPQTNVYDSLAK, IPKEEQEETSAIR, KIGFDAIMR, KLDPDSIPSPIQVIENDR, LDHYEKPELSLGSYEYVATLDYCR, LFIFHSSLPTAEAPGK, NCASPSAASQLILPDSMK, NCVLLSRPEISTDER, PELSLGSYEYVATLDYCR, SCETDALINFFAK, STMLPAAVR, VLHFFNVK
765	SUPT7L	O94864;O94864-2	1.3497e+06	1.32356e+06	1.34773e+06	1.30518e+06	1.23557e+06	1.16649e+06	-0.11866	1.27407	-	-	-	5	HSDPESDFYR, NLIATAQAQNQQQTEGVK, NPNAPFQIR, SSFDLLPR, YWGEIPISSSQTNR
766	FCHSD2	O94868;O94868-2	184029	209279	243606	203267	220487	170982	-0.0973331	0.282268	-	-	-	3	IQTELQETVK, NDYLLTLAAANAHQDR, SFLEGTMQVAQSR
767	UFL1	O94874	3.86313e+06	4.00069e+06	4.15481e+06	4.14445e+06	4.1286e+06	4.01324e+06	0.0322676	0.400268	-	-	-	37	AQFAEATQR, AVFVPDIYSR, CVPQIIAFLNSK, DLQEEVSNLYNNIR, ELQELSSSIK, EMRDELHVR, EQEDVASTTR, EYITPAQISK, FFADDTQAALTK, FINDCTELFR, GLFSAITR, GLFSAITRPTAVNSLISK, GVIFTEAFVAR, HVQLVLGQLIDENYLDR, IISGHIDLDNR, IPEDQHALLVK, KELQELSSSIK, KKPEISFMFQDEIEDFLR, KPEISFMFQDEIEDFLR, KTGQGDYPLNNELDKEQEDVASTTR, LAADFQR, LAEEVNDK, LGIPDAVSYIK, NCIEIVNK, NNPVHLITEEDLK, QALAEQLK, QISTLESVSTSK, QLEVVHTLDGK, QNGYLEFDALSR…
768	TMCC1	O94876	355581	399072	371891	422132	411927	322895	0.029814	0.0928458	-	-	-	3	DSLEEGQVDDAGK, IAYQSYER, VTGFSEGVVDSVK
769	PHF14	O94880;O94880-1	495049	530351	635468	492255	450045	466838	-0.229981	1.21533	-	-	-	5	GTGDNENLVR, NSAEEEVLSSEK, QLSPEAQAR, SEGQGIWALLGR, SFVPEEEKHEER
770	SASH1	O94885	204802	177934	193792	219417	242035	158950	0.0857964	0.203747	-	-	-	3	LHAEGIDLTEEPYSDK, LLVDSQGLSGCSPR, YAEDLDQPER
771	FARP2	O94887	767822	866290	806612	741827	868918	657204	-0.113617	0.481796	-	-	-	6	HVGQTPAESDFQVLEIAR, ICVEYHTFFR, LALWEGPSK, LHPEVHGPYQDTLEFLLGSR, WMEVIQGASSSAGR, YLFALQLK
772	UBXN7	O94888	1.25092e+06	1.28837e+06	1.38159e+06	1.36878e+06	1.29335e+06	1.32481e+06	0.0249738	0.194955	-	-	-	13	ADGVVEGIDVNGPK, ASLQETHFDSTQTK, DFQTETIR, EHFIFWQVYHDSEEGQR, FELLTNFPR, GLIQQFTTITGASESVGK, LGDFPYVSILDPR, LTTLADLFRPPIDLMHK, QEILVEPEPLFGAPK, RPLTEPPVR, SESLIDASEDSQLEAAIR, SIFDGFR, TDPGTATNHQGLPAVDSEILEMPPEK
773	SUN1	O94901-9	553432	619257	716043	644713	782117	726065	0.192384	0.854275	-	-	-	6	DAVGQPPR, DLQLQILR, RPDDTAFQIVELR, TGCETVDAVQER, TLSPTGNISSAPK, VDQMEGGAAGPSASVR
774	PLPBP	O94903	2.36355e+06	2.6179e+06	2.26517e+06	2.25492e+06	2.20698e+06	2.04478e+06	-0.153962	1.27036	-	-	-	13	AGSMSAELGVGCALR, APLEVAQEH, DLPAIQPR, HGLPPSETIAIVEHINAK, IGSTIFGER, ILSLCPEIK, LADKVNSSWQR, LMAVPNLFMLETVDSVK, PADMVIEAYGHGQR, TFGENYVQELLEK, TKPADMVIEAYGHGQR, VMVQINTSGEESK, VNSSWQR
775	ERLIN2	O94905	6.71684e+06	1.24156e+07	1.21573e+07	1.25188e+07	1.26229e+07	1.33066e+07	0.350818	0.756272	-	-	-	12	ADAECYTAMK, DIPNMFMDSAGSVSK, IEEGHIGVYYR, KISEIEDAAFLAR, LSFGLEDEPLETATK, LSFGLEDEPLETATKEN, LTPEYLQLMK, NVPCGTSGGVMIYFDR, NYELMESEK, QFEGLADK, VAQVAEITYGQK, VTKPNIPEAIR
776	PRPF6	O94906	2.22394e+06	2.00408e+06	2.0119e+06	1.73821e+06	1.67312e+06	1.89045e+06	-0.235245	2.05904	-	-	-	34	AAELETDIR, AAQDLCEEALR, AAVELEEPEDAR, AGSVATCQAVMR, ALEHVPNSVR, AVECCPTSVELWLALAR, AVIGIGIEEEDRK, AVVAQAVR, CEHDPHVLLAVAK, CPHSTPLWLLLSR, DANDPVDDR, DIANWQK, EAYNQGLK, ENIPTDR, EQWIQDAEECDR, ESLEALLQR, ETNPHHPPAWIASAR, FELQHGTEEQQEEVR, GQIEEQKEMMEK, HIWITAAK, HLQTGENHTSVDPR, HYEDFPK, IDSDLGDAWAFFYK, KALEHVPNSVR, LEEANGNTQMVEK, LESENDEYER, LETYENAR, LEWVQDNIR, LSQVSDSVSGQTVVDPK, LTPVPDSFFAK, NPGLW…
777	PCF11	O94913	2.4651e+06	2.48487e+06	2.49708e+06	2.57788e+06	2.49212e+06	2.41033e+06	0.00591054	0.0598111	-	-	-	20	APHQVPVQSEK, ENVENWQSSK, FAGLDTNQR, FDIPLGLQGTR, FEGSPGLR, FTTSQTDVYADHLDWHYR, KLELELEQAK, LASGEITQDDFLVVVHQIR, LSVDANLQIPK, LTALAEDRPLFDGPSR, LYALDVR, NELQEPCDSPK, NLTQEQLIR, PHINMLTILAEENLPFAK, QDTITEESEK, QLFQYQEGVR, STWDEIFPLKK, TENDTVESV, VHEEVVLK, YEDSDKPFVDSPASR
778	FRYL	O94915	1.76497e+06	1.85699e+06	1.93689e+06	1.88573e+06	1.9081e+06	1.77615e+06	0.00322062	0.0223054	-	-	-	38	AIANVFQNR, ALFALLEIPK, DTPLNIFVK, EAESASENEEIDISK, EFISAVAQVK, EIIFDLLSVGK, ELIEELHPIIK, FGEITNEAVSFLGDSLQR, GPLWNHEDVSAK, IPSVTSGTTSSSNTMVAPTDGNPDNKPIK, KFGEITNEAVSFLGDSLQR, KIEVVMAEPLEK, LLIHLPLDK, LLWVYVIR, LMSIVSALFPK, LQLLSPQVDINSPINAK, LTIHMDEELR, MLVQLINQWK, MVQSYQLLAQAK, QIPVHPVPDPLVHEVLNLAFK, QLLEAENEKDSDTLK, RHDEDEDDSLKDR, RQNGTEDESYEYRPR, SAEQLTTFLK, SASLVVPSDIPK, SIFPQQSLR, TDLIELLAR,…
779	NFAT5	O94916;O94916-2;O94916-4;O94916-5	162463	194916	254119	193042	169019	99911.4	-0.434547	0.767317	-	-	-	3	AMQVESCSSAVGVSNR, IVVQPETQHR, SEDVTPMEVTAEK
780	ENDOD1	O94919	1.42805e+06	1.69511e+06	1.44805e+06	1.53101e+06	1.56803e+06	1.69512e+06	0.0717645	0.408102	-	-	-	8	DRIPVYSAFR, DSDIIEDVMVK, FATLYSTR, ILEVVNQIQDEER, IPVYSAFR, LVGEEEAGFGECDK, QALNTDYLDSDYQR, WYVNLHSLMDR
781	GLCE	O94923	1.46407e+06	1.64821e+06	1.70176e+06	1.74638e+06	1.65694e+06	1.60657e+06	0.0596531	0.396695	-	-	-	14	AMLPLYDTGSGTIYDLR, APPVVGGFNSNVGSK, DFIISFDLK, DHIFLNSALR, DIYYGIGPR, EGNEVFLPFTWVEK, FLSEQHGVK, GGWPIMVTR, HFMLGIAPNLAR, QQSEEAFPQEQQK, REGNEVFLPFTWVEK, TSWSTVTR, VVQYDGYDR, YFDVYGK
782	GLS	O94925	74425.8	142450	118766	171710	139691	124492	0.415274	0.804102	-	-	+	2	FALSAMDMEQR, TALHVAAAEGHVEVVK
783	GLS	O94925-3	9.39666e+06	9.41016e+06	9.61234e+06	9.37757e+06	9.33312e+06	9.39567e+06	-0.0158948	0.292177	-	-	-	23	CVQSNIVLLTQAFR, DGPGETDAFGNSEGK, ELVASGENK, FDYVMQFLNK, FSPDLWGVSVCTVDGQR, FVIPDFMSFTSHIDELYESAK, FVIPDFMSFTSHIDELYESAKK, GIHFCHDLVSLCNFHNYDNLR, GSTHPQPGVSPPAAPAAPGPK, HSFGPLDYESLQQELALK, KFVIPDFMSFTSHIDELYESAK, KFVIPDFMSFTSHIDELYESAKK, KVSPESNEDISTTVVYR, LFLNEDDKPHNPMVNAGAIVVTSLIK, LKECMDMLR, LTLQTTSDGVMLDK, LTLQTTSDGVMLDKDLFK, NFAIGYYLK, VADYIPQLAK, VLSPEAVR, VPFCLQSCVKPLK, VSPESNEDISTTVVYR, YA…
784	HAUS5	O94927	1.06421e+06	1.08122e+06	1.0483e+06	1.03469e+06	1.01731e+06	1.06823e+06	-0.0337725	0.359235	-	-	-	13	ALHDQSQELQDAAGHR, AQFLQNLLLPQAK, ASELLLPAAASLR, DTEAQDTAMEQAR, ENLGQALK, GSSFIALSHK, HLPHILLGTLLR, KLELEAAVTR, QLVEETQEQVR, QVLILGLR, SPGEVLALVQR, VVPTFEAVAPQSR, WVQAQGALQK
785	UBOX5	O94941;O94941-2	116871	96670.4	114232	135805	131329	114241	0.219592	0.873329	-	-	+	2	GALSLSHVAHLR, VIDQSTLEK
786	FBXO21	O94952;O94952-1	1.64114e+06	1.65774e+06	1.66256e+06	1.64981e+06	1.58697e+06	1.5793e+06	-0.0431536	0.586862	-	-	-	12	EGIDQSYQLLR, HPSLAFK, HYSPTDYVNWLEEYK, KIVASFSK, LYFHLGIWPEK, MDYYNALNLYMHQVLIR, MVGNLLSLGK, QLGVPLEPVNFPSHFLLR, REGIDQSYQLLR, TGIPISMSLLYLTIAR, YAAQENLEYNVEPQEISHPDVGR, YFSEFTGTHYIPNAELEIR
787	KDM4B	O94953	324092	317280	355303	293709	337224	283515	-0.126563	0.663789	-	-	-	6	AGEGQAPSTFSK, EEAGPEVDPEEEEEEPQPLPHGR, LSLSTGAPQEPAFSGEEAK, MTLISPIILK, VGTPLATEDSGR, YVAYIESQGAHR
788	SOGA1	O94964-2	381040	322010	348703	377070	348887	372730	0.0655586	0.340236	-	-	-	12	APSPTSSAGEEGTK, EFELQSLSLQR, ESAEADGLAESSYGR, GCGPQPAPAPAPAPER, GLQEQLSQER, LEEENEELR, LHEAPDNSEGPR, LVEEEANLLSR, STSSQTVGLASVGTQTIR, TVSVGLQTDPPR, VLPSEGDDFLEVNSMK, YGIVQEFFR
789	USP19	O94966-5;O94966-6;O94966-7	2.12279e+06	2.11784e+06	2.14905e+06	2.19527e+06	2.1231e+06	2.04362e+06	-0.00685455	0.0659586	-	-	-	25	DKINDLVEFPVR, ELECAEDPGSAGEAAR, ENSTASEVLDSLSQSVHVKPENLR, EQDFTLIFQTR, GEVGAGAGPGAQAGPSAK, GLCRPENIGYPFLVSVPASR, INDLVEFPVR, IQNKPYTETVDSDGRPDEVVAEEAWQR, KPLGTQELVPGLR, LAIGFAVLLR, LAQLLEGYAR, LHPGCGPHTTFR, LPNVLIVQLK, LQEFVLVASK, NDSFIVDLFQGQYK, RGPPGLEDTTSK, SEDTGLDSVATR, VAVPTGPTPLDSTPPGGAPHPLTGQEEAR, VGYCNQLCQK, VLPVFYFAR, VVVLEVQQRPQVPSVPISK, VWAAPDR, WGGLEAPAAR, YAYVLFYR, YVAQAGLEPLASGDPSAS…
790	WDR47	O94967-3;O94967-4	258068	237106	238231	233952	252269	224933	-0.0449883	0.220194	-	-	-	7	AAYADLLTPLISK, AVAFHPAGGLYAVGSNSK, DSTEQFQEYYR, ESGVINGLFSDDMLFLR, LCLLLTLPR, LILDFLNSK, WHTQDLSFLSSSADR
791	AP2A2	O94973	9.26449e+06	9.24787e+06	9.50946e+06	9.64624e+06	9.29984e+06	9.237e+06	0.00813372	0.107556	-	-	-	28	AVDLLYAMCDR, EMAEAFAGEIPK, FFQPTEMASQDFFQR, FHLCSVPTR, FVNLFPEVKPTIQDVLR, GPSTVTDLEDTK, GPSTVTDLEDTKR, HPMDTEVTK, IIGFGSALLEEVDPNPANFVGAGIIHTK, KGPSTVTDLEDTK, KGPSTVTDLEDTKR, LEPNLQAQMYR, LTECLETILNK, MFIFYGNK, NAVLFEAISLIIHHDSEPNLLVR, NNGVLFENQLLQIGLK, QLSNPQQEVQNIFK, SSPLIQFHLLHSK, THIETVINALK, TSPDLVPMGDWTSR, TSVSLAVSR, TTQIGCLLR, TVFEALQAPACHENLVK, VIQIVINR, VIQIVINRDDVQGYAAK, VLVAGDTMDSVK, V…
792	SEC31A	O94979	8.56152e+06	8.42095e+06	8.30902e+06	8.99178e+06	8.71818e+06	8.94182e+06	0.0755575	1.61678	-	-	-	35	AQDGSHPLSLQDLIEK, AQGEPVAGHESPK, ATVWDLR, CLSSATDPQTK, DSDQVAQSDGEESPAAEEQLLGEHIK, EALAAVLTYAKPDEFSALCDLLGTR, EIVESCDLK, EQTLSPTITSGLHNIAR, EVVIAQNDK, GRPGPVAGHHQMPR, IDASQTEFEK, IIAGDKEVVIAQNDK, ISVYSIMGGSTDGLR, KAVQLTQAMDTSTVGVLLAAK, KIDASQTEFEK, KPIPDEHLILK, LEFLYDK, LITAVVMK, LIWGPYK, LVTFENVR, MADAIILAIAGGQELLAR, MPSHQGAEQQQQQHHVFISQVVTEK, NPAVLSAASFDGR, NVWSFLK, NYSEGLTMHTHIVSTSNFSETSAFMPVL…
793	CLSTN1	O94985;O94985-2	85506.9	114324	114183	80617.8	110422	101183	-0.103144	0.230247	-	-	+	2	IPDGVVSVSPK, LTVTAYDCGK
794	HEXIM1	O94992	1.12848e+07	1.0293e+07	1.04198e+07	1.06915e+07	1.05444e+07	1.08881e+07	0.00677288	0.059721	-	-	-	12	AENLQLLTENELHR, AFPQLGGR, ELELELDR, EYLELEK, GQPVAPYNTTQFLMDDHDQEEPDLK, HWKPYYK, LGAPAAGGEEEWGQQQR, LRAENLQLLTENELHR, QELIKEYLELEK, VPEEDSR, VRELELELDR, YHTESLQNMSK
796	TJP3	O95049;O95049-3;O95049-4	330216	306774	297466	308197	326115	275729	-0.040276	0.177495	-	-	-	9	AEQLASLEAAQR, AVGVGPGSSAGSNAR, DRPGGSMVVSDVVPGGPAEGR, HITDSGLAAR, ISAHQGAQVDSR, LSLLVLR, RPVVILGPVADIAMQK, SSEPVQADESQSPR, VPSSQSMEDR
797	RPP14	O95059	917221	1.04219e+06	972424	811604	797346	791707	-0.286483	2.6964	-	-	-	4	LWSSLTLLGSYK, NPSEYHYMK, QLLISAVK, VIQVSPFLLALSGNSR
798	CCNB2	O95067	3.02965e+06	3.12128e+06	3.125e+06	3.22721e+06	3.01519e+06	3.09287e+06	0.008778	0.0893561	-	-	-	7	AGEVDVEQHTLAK, AILVDWLVQVHSK, DLASPLIGR, FLQVQPVSR, QLEVLQSINPHFLDGR, RPTVSSDLENIDTGVNSK, VAAAASCLSQK
799	YIF1A	O95070	3.57405e+06	4.69439e+06	4.44326e+06	3.79744e+06	3.97086e+06	3.47412e+06	-0.169663	0.793316	-	-	-	4	KLGLLVFPYTHQNWEVQYSR, LGLLVFPYTHQNWEVQYSR, TAALGPDSMGGPVPR, YFFAVDTAYVAK
800	UBR5	O95071;O95071-2	2.53306e+06	2.54378e+06	2.49742e+06	2.17912e+06	2.53362e+06	2.50973e+06	-0.0719389	0.5433	-	-	-	44	AMNQQTTLDTPQLER, ANAHFILK, ATFLGLTNEK, AYPAAITILETAQK, AYSIVIR, DEPGEGSGVAR, DGNGTIYPMAK, DLSLEVDRDR, EGEEQPVLPEETESSKPGPSAHDLAAQLK, ENGADSILDLGLVDSSEK, EVVFVEDVK, FAQLALER, GDFLNYALSLMR, GEHLLLFLVQTVAR, IGHLLPEEQVYLNQQSGTIR, KEDLFGRPSQGLYSSSASSGK, KVNWHDFAFFDPVMYESLR, LEHTAQTYSELQGER, LELGKPDNNDGSK, LLTATNLVTLPNSR, LSLELFGR, LTYQDAVNLQNYVEEK, LYVPLYSSK, MLVVAEQPLHAMR, NCLEVLPTK, NSLEDLTAEDFR, NV…
801	AGFG2	O95081	626914	617399	644106	758609	680390	672405	0.159093	1.37997	-	-	-	6	AEAEAASEVWCR, ELGGCSQAGNR, GSASTPVQGSIPEGK, IWLGLFDAR, KIWLGLFDAR, TLLGDPAPSLSVAASTSSQPVSQSHAR
802	SCAF4	O95104	2.20607e+06	1.99187e+06	1.9829e+06	2.36429e+06	2.34132e+06	2.40232e+06	0.203313	2.28524	-	-	-	4	GCAYIVMVHR, HQFGTDKDVFGPR, HVVQIVEK, TTPTQPSEQK
803	NDUFB6	O95139	5.75972e+06	8.07214e+06	8.24425e+06	7.94532e+06	8.10097e+06	8.50376e+06	0.171321	0.602226	-	-	-	5	DQELSPR, EPVLPPQK, IFPGDTILETGEVIPPMK, WLKDQELSPR, YHVSEKPYGIVEK
804	MFN2	O95140	2.9753e+06	2.87006e+06	2.8782e+06	2.84471e+06	2.74672e+06	2.733e+06	-0.0676033	1.10273	-	-	-	21	AGWLDSELNMFTHQYLQPSR, AQGMPEGGGALAEGFQVR, ENLEQEIAAMNK, EQQVYCEEMR, EQQVYCEEMREER, GISEVLAR, HIEEGLGR, KIEVLDSLQSK, LIMDSLHMAAR, LSRPNIFILNNR, LSVLVDDYQMDFHPSPVVLK, MFEFQNFER, NAELDPVTTEEQVLDVK, QLELLAQDYK, QVSTAMAEEIRR, RFEECISQSAVK, SQIDMLVPR, STVINAMLWDK, VEGTDGHEAFLLTEGSEEKR, WDASASEPEYMEEVR, WDASASEPEYMEEVRR
805	SNUPN	O95149	1.75245e+06	1.67945e+06	1.67362e+06	1.86822e+06	1.87353e+06	1.89906e+06	0.144124	2.29062	-	-	-	7	FSSLLPGGNR, GHPFYDCQTDFR, GSSHSPDHPGCLMEN, LDYVNHAR, LPEEEGLGEK, SGYCVNR, YSSLEQSER
806	UBE4B	O95155;O95155-2;O95155-4	1.63765e+06	1.60282e+06	1.62874e+06	1.65829e+06	1.6192e+06	1.61755e+06	0.00759763	0.0835204	-	-	-	27	DRDVIFLSSLSAQFK, DVIFLSSLSAQFK, ELFEEVISK, EQIQAWMR, FFEMIENHPLSTK, HLLNSPTDPFNR, IHEVQEEMK, IKLETVDPTYIFHPR, ITLPNDETR, LAGGQTSQPTTPLTSPQR, LETVDPTYIFHPR, LLDQLTDIYLQLDCAR, LLVPSLMK, LPSGTIMDR, LVEVMFMTNPAVQPR, MCSQPAVSQLLSNIR, NLPYGFIQELVR, NPYLVAK, QSQLAQDER, QTLTESMLEPVPELK, SMSQVDVDSGIENMEVDENDRR, SQCISHTALVLQGSLTQPR, SQSMDIDGVSCEK, TTHQDEEVFK, VVSQSLQHYLELGR, YFSGPAITLENTR, YHISTIFK
807	ZFPL1	O95159	1.8487e+06	1.60842e+06	1.69991e+06	1.76815e+06	1.79979e+06	1.78438e+06	0.0559578	0.45936	-	-	-	7	AAADSDPNLDPLMNPHIR, DDDRTPGLHGDCDDDKYR, LATVNWAR, LCNIPLASR, LVCYDLFHWACLNER, TPGLHGDCDDDKYR, VTNLFCFEHR
808	ELP1	O95163	4.19804e+06	4.20843e+06	4.19272e+06	4.16781e+06	4.04563e+06	3.9775e+06	-0.0477886	0.854358	-	-	-	45	AFEDTLQLMER, ALSAFLTCGNWK, ALVLAQIR, AVMESINPHK, CGDCPSADPTVK, DFEPILEQQIHQDDFGESK, DIQGPGNPQCFSLR, DKNLYNEALK, DPDGNKIDLVCDAMR, DQLVGLGR, EAFECMR, EYLPFLNTLK, EYLPFLNTLKK, FITVGWGR, GDGQFFAVSVVCPETGAR, IDLVCDAMR, INLNLIYDHNPK, IQFENNEDQDVNPLK, IVSLMWDPVTPYR, IVTVVPQDTK, KTTPELEIVLQK, LDIIETNVKPSILEAQK, LGAVGGSGFK, METNYQR, NEVSLVAEGFLPEDGSGR, NGLLHGHFTLPFLKDEVK, NLYNEALK, NYMAFLDSQTATFSR, PSGSLI…
810	NDUFA3	O95167	1.64369e+06	2.20691e+06	2.36546e+06	2.33151e+06	2.23404e+06	2.24774e+06	0.149436	0.532954	-	-	-	3	ATPYNYPVPVR, DDGNMPDVPSHPQDPQGPSLEWLK, YSVMINK
811	NDUFB4	O95168;O95168-2	8.73736e+06	1.07248e+07	1.13603e+07	1.12493e+07	1.0857e+07	1.08443e+07	0.105056	0.519186	-	-	-	4	EYLLQYNDPNR, EYLLQYNDPNRR, GLIENPALLR, TINVYPNFRPTPK
812	NDUFA7	O95182	1.50028e+06	1.68858e+06	1.55768e+06	1.71329e+06	1.82253e+06	1.96212e+06	0.211557	1.75494	-	-	-	7	ALVSGKPAESSAVAATEK, AVTPAPPIK, AVTPAPPIKR, KAVTPAPPIK, LSNNYYCTR, NWASGHDLQGK, PAESSAVAATEK
814	RTN3	O95197;O95197-2;O95197-7	1.39734e+07	1.41063e+07	1.46964e+07	1.50834e+07	1.59945e+07	1.56876e+07	0.128557	2.13179	-	-	-	8	AYLDVDITLSSEAFHNYMNAAMVHINR, HIDDSSPEDLIAAFTETR, SEEGHPFK, SVIQAVQK, SYDILER, TQIDHYVGIAR, VPDTNVSLEDVSEVAPEKPITTENPK, YKTQIDHYVGIAR
815	LETM1	O95202	6.34543e+06	6.33597e+06	6.60586e+06	6.27211e+06	6.14677e+06	6.23261e+06	-0.0481375	0.884106	-	-	-	37	ADDKLIAEEGVDSLNVK, AKLEATLQEEAAIQQEHR, ALGVTEDR, AMYLPDTLSPADQLK, DFSVFFQK, DTAPVLEGLK, DTAPVLEGLKEEEITKEEIDILSDACSK, EDVQDYSEDLQEIK, EDVQDYSEDLQEIKK, EKEELELLK, EKEELELLKEDVQDYSEDLQEIK, ETGERPSNEEIMR, FLQDTIEEMALK, HYYHGFR, ICADLFR, ILNGHSLTR, KLEEGGPVYSPPAEVVVK, LEATLQEEAAIQQEHR, LEEGGPVYSPPAEVVVK, LFEDELTLDNLTRPQLVALCK, LFPNMLPSTFETQSLK, LFPNMLPSTFETQSLKEER, LIAEEGVDSLNVK, LLELQSIGTNNFLR, LLWI…
816	STBD1	O95210	478433	553055	439925	482950	449049	389101	-0.154701	0.644397	-	-	-	4	DGFWSHSIFLPADTVVEWK, FLETGHEDK, HSSWGDVGVGGSLK, VAVMPAGSQQVSVR
818	ZRANB2	O95218;O95218-2	3.66417e+06	3.04376e+06	3.5514e+06	2.36506e+06	2.4442e+06	3.22866e+06	-0.361853	1.50469	-	-	-	12	AVGPASILK, EESDGEYDEFGR, ENVEYIER, ESEGEEEDEDEDLSK, EVEDKESEGEEEDEDEDLSK, GLFSANDWQCK, LDEDEDEDDADLSK, TCSNVNWAR, TGYGGGFNER, YKLDEDEDEDDADLSK, YNLDASEEEDSNK, YNLDASEEEDSNKK
819	SNX4	O95219	1.74479e+06	1.74045e+06	1.76781e+06	1.83126e+06	1.79317e+06	1.88529e+06	0.0685525	1.04124	-	-	-	18	AEFVWHK, ETVNETGFQLK, EYLFYAEALR, GIQVWTNAK, HYSDELQSVISHLLR, IFYLFLTQEGNWK, IGLENFLLR, KHELMQYDLEMAAQDLASK, KIEISVSEAEK, LFGQETPEQR, LSADNMDPDFVER, QQCEELVTGTVR, RYSEFELLR, SVEHTDGQSVLTDSLWR, SYLLVYYPHIVVPPLPEK, VFSEWSAIEK, VLEEQINEGEQQLK, YSEFELLR
820	ZWINT	O95229	1.11137e+06	1.0522e+06	948191	1.06092e+06	1.0767e+06	1.08659e+06	0.0542461	0.366681	-	-	-	6	ALTQMEEAQR, AVQNQWQLQQEK, EAFEQLQAK, GLDPLASEDTSR, HLQHLAEVSAEVR, ILVEFVVDSQK
821	LUC7L3	O95232	5.26137e+06	6.00268e+06	6.36469e+06	7.46243e+06	7.03407e+06	6.74534e+06	0.272255	2.0081	-	-	-	13	ATVEELKEK, ESDTKNEVNGTSEDIKSEGDTQSN, IDVLLQQIEELGSEGK, IDVLLQQIEELGSEGKVEEAQGMMK, IQVLTDK, LALSQNQQSSGAAGPTGK, LVEQLKEER, SDLGPCEK, STTSTIESFAAQEK, VDDHLMGK, VEEAQGMMK, WDHESVCK, YLQSLLAEVER
822	KIF20A	O95235	660749	696590	685690	693081	701853	693672	0.0321588	0.291958	-	-	-	18	AELNSTTEELHK, DEKIEELEALLQEAR, DLNWIHVQDAEEAWK, EAGNINTSLHTLGR, EHSLQVSPSLEK, ESLTSFYQEEIQER, GQNWLIYTYGVTNSGK, IENVETLVLQAPK, LAASASTQQLQEVK, LCEDQNGNPYVK, LGESLQSAER, LGTNQENQQPNQQPPGK, NQSFASTHLNQNSSR, QQSVAHQQSGSELALR, QQVPSEDSMEK, SHSIFSIR, TPTCQSSTDCSPYAR, WAQPDTAPLPVPANIR
823	KIF4A	O95239	3.37852e+06	3.19383e+06	3.45706e+06	3.30437e+06	3.22922e+06	3.33053e+06	-0.0233037	0.250984	-	-	-	23	EKEELVLELQTAK, ELELEVINLQK, EMCDVEQVLSK, EVCEQNQQLLR, GLSEAAGQTAQMLER, GQVSESEDSITK, HVATEYQENKAPGK, IILTEQANEK, ILAQDVAQLK, KILAQDVAQLK, KMTQNDSQLQPIQYQYQDNIK, KTPPAPSPFDLPELK, LQELEGQIADLK, LTLLQVASR, NHFAEIETELQAELVR, NKPIVNIDPQTAELNHLK, SHAIFTISLEQR, SSDAFTTQHALR, TFSLTEVR, TPPAPSPFDLPELK, VLYLLSQLQQSQMAEK, WENIATILEAK, YCSEHSVNEHEDGDGDDDEGDDEEWKPTK
824	MBD4	O95243;O95243-2	94337.8	74732.5	94698.9	107640	112657	100217	0.288049	1.09889	-	-	+	4	DVSELLKPLGLYDLR, GAAPTVTSSER, LLIATIFLNR, YGNDSYR
825	SBF1	O95248;O95248-4;O95248-5	423058	422949	452212	429584	441870	455465	0.0318552	0.212428	-	-	-	11	GLHVMVPDIVQMHIETLEAVQR, GLLALLFPLR, GSGEGQGQILQR, GVPYRPTDLFDELVAHEVAR, LADYFVLVAFGPHPR, LETELGQPAER, LLEELQR, MSYLLLPLDSSK, SFPVAALTK, SSGLGTDVGSR, VVWPCYDSCPR
826	GOSR1	O95249	2.97832e+06	3.30235e+06	3.59354e+06	3.45731e+06	3.34718e+06	3.28563e+06	0.0351212	0.203671	-	-	-	10	ANFMAIR, DILQDYTHEFHK, ERENLMGSVR, FPAVNSLIQR, HRDILQDYTHEFHK, LCTSYSHSSTR, LIEETISIAMATK, MAEYTNSAGVPSLNAALMHTLQR, RTELFLK, YSSDTTPLLNGSSQDR
827	KAT7	O95251;O95251-4	1.09243e+06	997482	1.10741e+06	863357	744320	1.09364e+06	-0.259976	0.982116	-	-	-	8	LQGQITEGSNMIK, LSQSSQDSSPVR, MLIDFSYLLSK, NLQSFGTEEPAYSTR, RFHESYNFNMK, RQDLIDEWIAK, SQQQPTPVTPK, VGSPERPLSDLGLISYR
828	ATE1	O95260	735340	751796	874088	783412	756747	845883	0.0178361	0.0780577	-	-	-	2	ATLLESYQVYK, NPPDTPTESQFTR
829	ATE1	O95260-2	3.84855e+06	3.6618e+06	3.80328e+06	3.69332e+06	3.65067e+06	3.7879e+06	-0.0232106	0.305125	-	-	-	15	AIMPYGVYK, DPSEEAAVLQYASLVGQK, FNQDPEAVDEDR, FNQDPEAVDEDRSTEPDR, GADLSKPPCR, KEEPQELLQSQDFVGEK, LDIQCDLK, LGSGEPSHSVK, LMQQNPAGELEGFQAQGHPPSLFPPK, LVPVSFEDPEFK, NSKKEEPQELLQSQDFVGEK, SLEDLIFESLPENASHK, SSFSQSFSLYVK, YQVAIHQDPPDECGK, YVYKPVMNQTCCPQYTIR
831	CCNDBP1	O95273;O95273-2	918694	861718	903268	941181	793074	918833	-0.0200744	0.0982758	-	-	-	4	AAALLMLTK, LNEAAVTVSR, RLNEAAVTVSR, VGEAQETTEEFNR
832	VAPB	O95292	2.98572e+06	3.35487e+06	3.48738e+06	3.49496e+06	3.27752e+06	3.54661e+06	0.0726137	0.520803	-	-	-	10	CVFELPAENDKPHDVEINK, EAKPEDLMDSK, FRGPFTDVVTTNLK, KTVQSNSPISALAPTGK, QFKEEDGLR, SLSSSLDDTEVK, SLSSSLDDTEVKK, TETPIVSK, TVQSNSPISALAPTGK, VEQVLSLEPQHELK
833	MPZL1	O95297;O95297-2	2.31207e+06	2.49685e+06	2.38875e+06	2.68093e+06	2.51474e+06	2.6843e+06	0.130712	1.63072	-	-	-	7	DYTGCSTSESLSPVK, ISWAGDLDK, ISWAGDLDKK, KSPSDTEGLVK, NPPDIVVQPGHIR, SESVVYADIR, SLPSGSHQGPVIYAQLDHSGGHHSDK
834	NDUFC2	O95298	4.24044e+06	5.42976e+06	5.5573e+06	5.75285e+06	5.62059e+06	5.57865e+06	0.165142	0.821885	-	-	-	2	LHPEDFPEEDKK, TYGEIFEK
835	NDUFA10	O95299	8.99261e+06	1.16623e+07	1.13918e+07	1.14433e+07	1.12825e+07	1.12462e+07	0.0937905	0.435446	-	-	-	17	CEVLQYSAR, FDKGPWLK, FEVLNYTSIPIFLPEVTIGAHQTDR, ITSAYLQDIENAYK, ITSAYLQDIENAYKK, KTFLPEMSEK, KVVEDIEYLK, KYSPGYNTEVGDK, LLQYSDALEHLLTTGQGVVLER, LQSWLYSSR, QCVDHYNEVK, SVTICDYLPPHLVIYIDVPVPEVQR, TFLPEMSEK, VITVDGNICTGK, VVEDIEYLK, YGMWHFLLGDK, YSPGYNTEVGDK
836	FKBP9	O95302	5.92412e+06	5.56643e+06	5.57935e+06	6.07922e+06	5.67035e+06	5.79392e+06	0.0394717	0.447909	-	-	-	13	DIPGQASLVFDVALLDLHNPK, DSISIENK, DSTFNVFVGK, FDSSYDRDSTFNVFVGK, FVPDECPR, GLLGMCVGEK, IITIPPFLAYGEDGDGK, ISQSGDFLR, IVVPPHLGYGEEGR, RFVPDECPR, TIQVSDFVR, TYDTYVGIGWLIPGMDK, YHYVGTFPDGQK
837	PGLS	O95336	1.24747e+07	1.20555e+07	1.19817e+07	1.1456e+07	1.18381e+07	1.20922e+07	-0.0453011	0.722963	-	-	-	12	AACCLAGAR, ELPAAVAPAGPASLAR, FALGLSGGSLVSMLAR, ILEDQEENPLPAALVQPHTGK, IVAPISDSPKPPPQR, LCWFLDEAAAR, LLTVPFEK, LPIPESQVITINPELPVEEAAEDYAK, LVPFDHAESTYGLYR, TVIFVATGEGK, VTLTLPVLNAAR, WTLGFCDER
838	PAPSS2	O95340;O95340-2	1.05918e+07	1.03713e+07	1.03104e+07	1.09304e+07	1.05859e+07	1.07552e+07	0.0452914	0.925216	-	-	-	28	AEAETLPSLSITK, AMDFYDPAR, DAEFYEHR, DAEFYEHRK, DDDVPLDWR, DIHELFVPENK, DLYEPTHGGK, DPAGMPHPETK, EGENPPDGFMAPK, EMNADAVFAFQLR, FVLAHGGR, GFTGIDSDYEKPETPER, HNEFDFISGTR, HPVLLLHPLGGWTK, KAMDFYDPAR, KDLYEPTHGGK, KIHESAGLPFFEIFVDAPLNICESR, LTPLELK, MIAGANFYIVGR, NLGFSPGDR, NLGFSPGDREENIR, NPVHNGHALLMQDTR, QHAAVLEEGVLDPK, STNVVYQAHHVSR, VLSMAPGLTSVEIIPFR, VLTDYYR, VWGTTCTK, WNDGLDQYR
839	SMC2	O95347	1.02466e+07	9.79759e+06	1.01729e+07	1.04561e+07	1.00908e+07	1.01624e+07	0.023421	0.348549	-	-	-	65	ALEEELAGLK, ALNHEIEELEK, AMNVLTEAEER, ASNLQDLVYK, ASVSITFDNSDKK, CIAPETLR, DKETGGILR, DQEALEAVK, DQEALEAVKR, DTSATTALELVAGER, DVQDELR, DYDWINAER, EGMFNNANVLFK, EIEHLSR, EKQQEVEAITLELEELKR, ENLTELSGGQR, ETYEALLAR, EVITAQDTVIK, FAYKDPEK, FQELKDVQDELR, FVDGVSTVAR, GLVASLISVK, HLFGQPNSAYDFK, IKELDHNISK, IKENELR, ILTTIEDLDQK, ILTTIEDLDQKK, ITDGLHALQEASNK, KDQEALEAVK, KDQEALEAVKR, KLNYEENKEESLLEK, KNQA…
840	ATG7	O95352	4.41246e+06	4.42141e+06	4.44394e+06	4.50949e+06	4.33241e+06	4.41065e+06	-0.00293424	0.037774	-	-	-	25	DVAHSIIFEVK, EGFNFLAK, FDNVLPVSLAFDK, FLLLTFADLK, FLLLTFADLKK, GFNMSIPMPGHPVNFSSVTLEQAR, GYYYNGDSAGLPAR, HYSDFFQGQR, ISYSNPVR, LAESSVDLNLK, LGCYFCNDVVAPGDSTR, LPEMAFSPDCPK, LQFAPFSSALDVGFWHELTQK, LTLEFSAFDMSAPTPAR, LVPTLDLDK, MNEPPTSLGLVPHQIR, MVNLSECMDPK, NFLVLAAHR, RDVEQLEQLIESHDVVFLLMDTR, SGTALENPVLLNK, TLDQQCTVSR, TLMGWGVR, VLDQYER, WLPAVIAASK, YDENMVLVSLLK
841	TACC2	O95359-3	5.13225e+06	4.97983e+06	5.17567e+06	5.17796e+06	5.09556e+06	5.1052e+06	0.00871946	0.120833	-	-	-	27	ANAEIAQVR, AQQEQAAHQASLR, CAQEYLSR, EAAHPTDVSISK, ELEAMGLGTPSEAIEIR, EQALADLNSVEK, EREVSEWK, EVSEWKDKYEESR, FSSPTEELDYR, GKAQQEQAAHQASLR, GLAPNQESHLQVPEK, GPPGPTDGAK, GTYTFDIDKWDDPNFNPFSSTSK, IGSSLPQDDDAPK, IGSSLPQDDDAPKK, IGTAEVEKPAGLLFQQPDLDSALQIAR, KTLPLTTAPEAGEVTPSDSGGQEDSPAK, LEFDYSEDK, MKEVLEGFR, NKEIEELTK, NSYEIEYMEK, QALYLMFDTSQESPVK, SDSVEGSPFR, SLADLFR, SPAEPNDIPIAK, SPASFEIPASAMEANGVDG…
842	TRIM16	O95361	1.62843e+07	1.66305e+07	1.71172e+07	1.71116e+07	1.66832e+07	1.57659e+07	-0.0141955	0.141965	-	-	-	14	AVAEMQFGELLAAVR, DKEAELQCTQLDLER, EAELQCTQLDLER, EQFLQYAYDITFDPDTAHK, ETEEQDSDSAEQGDPAGEGK, EVLCDFCLDDTRR, FKNTEDITFPSVYVGLK, LNENAISR, LQSHLLTEPVK, LQSHLLTEPVKDHNWR, MAAISNTVQFLEEYCK, NTEDITFPSVYVGLK, SVLVSVSEVK, TQVSAVVQR
843	FARS2	O95363	1.73891e+06	1.87662e+06	1.75817e+06	1.741e+06	1.78937e+06	1.6944e+06	-0.0400831	0.401925	-	-	-	11	AHTSAHQWDLLHAGLDAFLVVGDVYR, APGSVVELLGK, DGESLQLFEQSSR, HELFAGIK, HIHQALQEAAVQLLGVEGR, IGWAFGLGLER, LAMILYDIPDIR, LMAHLFGDELEIR, LVEFDLK, NLHNQQHHPLWLIK, SYPQDDHSNLTR
844	LYPLA2	O95372	1.39385e+06	1.41123e+06	1.38767e+06	1.30534e+06	1.30589e+06	1.16356e+06	-0.153565	1.53509	-	-	-	8	ALIEHEMK, DLAILQCHGELDPMVPVR, ETAAVIFLHGLGDTGHSWADALSTIR, FGALTAEK, IPVTLNMK, MVMPSWFDLMGLSPDAPEDEAGIKK, TYPGVMHSSCPQEMAAVK, YICPHAPR
845	IPO7	O95373	2.58065e+07	2.58376e+07	2.6337e+07	2.56523e+07	2.48817e+07	2.52701e+07	-0.0408967	0.855499	-	-	-	38	ACWVLHYFCEVK, AFAVGVQQVLLK, AIFQTIQNR, AKEYITPFIRPVMQALLHIIR, DGALHMIGSLAEILLK, DQMEYMLQNHVFPLFSSELGYMR, DVPNETLQVEEDDRPELPWWK, ETAPGDISPYTIPEEDR, ETAPGDISPYTIPEEDRHCIR, ETENDDLTNVIQK, EYITPFIR, EYITPFIRPVMQALLHIIR, EYNEFAEVFLK, FIQLLSDQSDQSVLIQK, FKSDQNLQTALELTR, FSAPVVPSSFNFGGPAPGMN, GIDQCIPLFVEAALER, GTMDPALR, IYKDQMEYMLQNHVFPLFSSELGYMR, KDGALHMIGSLAEILLK, KQLQDIATLADQR, KVLTGVAGEDAECHAAK, MDP…
846	ARIH2	O95376	3.88572e+06	3.65569e+06	3.64223e+06	3.69765e+06	3.54153e+06	3.61092e+06	-0.0432664	0.54912	-	-	-	11	ADSYDRGDLENQMHIAEQR, DGVGVGVSCMAQDCPLR, ENPDIVNQSQQAQAR, ESEGALNEHMTSLASVLK, GDLENQMHIAEQR, SLQLEAQTYQR, SNSAQLLVEAR, THGSEYYECSR, TPEDFVFPLLPNEELR, YKENPDIVNQSQQAQAR, YLFYFER
847	TNFAIP8	O95379;O95379-2;O95379-3;O95379-4	850115	823080	975660	924463	904260	716740	-0.0627545	0.216257	-	-	-	3	EMLHQIIQR, MLDEENI, NNQFNQDELALMEK
848	MAP3K6	O95382;O95382-3	141353	182079	197929	153032	173835	159784	-0.0870551	0.245565	-	-	+	2	EGTEAEPLPLR, PLFAFPDAVK
849	SLU7	O95391	604315	519878	574578	668836	653714	592374	0.173615	1.1659	-	-	-	4	ETMQIDER, GSEVHLQADPTK, LVEQANSPK, NPDEVSYAGDNFVR
850	PGM3	O95394;O95394-3	4.98543e+06	4.77456e+06	4.96994e+06	5.60703e+06	5.31014e+06	5.09864e+06	0.119927	1.58235	-	-	-	25	AEHLDHVMFR, AFVELTK, AFVRPSGTEDVVR, ATIEGYYQK, CCSFDGDADR, EAVNLQQDAFVVIGR, EMEHYFSQGLSVQLFNDGSK, GKLNHLCGADFVK, IATLISSFLK, IKQSAEQLEDK, LNHLCGADFVK, MDLGAITK, MGLLAVLR, PNGLILQYGTAGFR, PSGTEDVVR, QASCSGDEYR, QAVTPPGLQEAINDLVK, QSAEQLEDK, SHQKPPQGMEIK, STIGVMVTASHNPEEDNGVK, VDCANGIGALK, VISTTDAER, VLIDISEK, VPVYCTK, YLEEVMK
851	GCNT3	O95395	876502	943012	904282	875919	934469	868081	-0.024344	0.182644	-	-	-	13	DFVQHVLK, DTYSPDEHLWATLQR, EPFTDTHYLSLTR, FIQFPLSK, FIQFPLSKEEVEFPIAYSMVIHEKIENFER, GAPYAPCSGIHQR, NILYNFLK, SNAEMVQALK, SQQLIEWVK, VDDNALQCLEEYLR, WMPGSVPNHPK, YDISDMTSIAR, YHFEVVR
852	MOCS3	O95396	3.48554e+06	3.50269e+06	3.687e+06	3.41886e+06	3.36388e+06	3.65314e+06	-0.0331695	0.330746	-	-	-	12	EAIWEEK, EEVLALQAEVAQR, FEGQITVYHYDGGPCYR, ILQSLSAAQELDPLTVR, LGLVDYDVVEMSNLAR, PLVSASALR, QGTQEGAAVPIYVICK, QLVLPELGVHGQLR, QVLHGEALAGQAK, SLQLLSPEER, YDVVADCSDNVPTR, YLVNDACVLAGRPLVSASALR
853	CD2BP2	O95400	3.28084e+06	2.8626e+06	2.7579e+06	2.44025e+06	2.32208e+06	2.57276e+06	-0.276399	2.08548	-	-	-	8	DSWLDNIDWVK, GDGLVDVMWEYK, GNLGVYQETR, ITPFNLQEEMEEGHFDADGNYFLNR, KLDPPGGQFYNSK, LSGLADQMVAR, LVDPVAGSGGPGSR, RIDFDLYT
854	ZFYVE9	O95405	55737.5	41294.2	37130.5	55612.1	59453.9	56513.7	0.376194	1.01078	-	-	+	2	DIFNHFVQLYR, HPGAEVAQPR
855	SVIL	O95425;O95425-3;O95425-4	1.88118e+06	1.81206e+06	1.83358e+06	1.95704e+06	2.0099e+06	1.91236e+06	0.0890741	1.3522	-	-	-	25	AAEFGEPTSEQTGTAAGK, APASSLHTQEAGR, EDLLQEYTEQR, EEEEENVQSEWR, ELAEQGEPDSSTLSLAEK, ENFSNVSLR, ESQMTIEER, FLDWTELK, FLDWTELKR, FMVSTAVGSR, FSSSIENSDSPVR, GAANDSTQFTVAGR, GYGLVEGHDR, KGQGRPDWAIFGR, LMLLQIK, NSPELASESVTQR, PDWAIFGR, REEEEENVQSEWR, SGEEDWR, SNEEEETSDSSLEK, SVNLTEQNSNNSAVPYK, TIAQTTAPVSWKPQDSSEQPQEK, TIYPLADLLAR, TSMVVLNVNK, YQTQPVTLGEVEQVQSGK
856	BAG4	O95429;O95429-2	451634	385828	467909	422426	413174	387311	-0.0901324	0.453449	-	-	-	7	AYWLLEEMLTK, DSSYPYSQSDQSMNR, IIHVLEK, SGYGPSDGPSYGR, SSGNSPTPVSR, VQYLEQEVEEFVGK, VQYLEQEVEEFVGKK
857	AHSA1	O95433	4.80517e+07	4.85187e+07	4.95979e+07	5.07938e+07	4.92761e+07	4.87098e+07	0.0254483	0.398412	-	-	-	23	ADATNVNNWHWTER, CEVTEVSK, DASNWSTDK, DASNWSTDKLK, DEPDTNLVALMK, EAMGIYISTLK, ETFLTSPEELYR, FHMVDGNVSGEFTDLVPEK, GHVEIPNLSDENSVDEVEISVSLAK, GIPAPEEER, LDGEASINNR, LDGEASINNRK, LIFFYEWSVK, LNWTGTSK, NGETELCMEGR, QTFGYGAR, SWPEGHFATITLTFIDK, TEFTQGMILPTMNGESVDPVGQPALK, TLFLAVQVQNEEGK, TLFLAVQVQNEEGKCEVTEVSK, VFTTQELVQAFTHAPATLEADR, WGEGDPR, YYFEGIK
858	PARN	O95453	4.50949e+06	4.30786e+06	4.61896e+06	4.95004e+06	4.85274e+06	4.94034e+06	0.134448	2.21656	-	-	-	26	CPVTIPEDQKK, DIINNTSLAELEK, DIINNTSLAELEKR, ELSPAGSISK, EMTTCVFPR, EQEELNDAVGFSR, FIDQVVEK, GIHVETLETEK, GIHVETLETEKK, HSMDFLLFQFGLCTFK, IEDLLQSEENK, IEDLLQSEENKNLDLEPCTGFQR, IQTYAEYMGR, KLIYQTLSWK, KWTEDSWK, LIEPFFNK, LKETPFNPPK, LMASTQPFK, NGIPYLNQEEER, NLDLEPCTGFQR, NNSFTAPSTVGK, SFNFYVFPK, SQANGAGALSYVSPNTSK, VMDIPYLNLEGPDLQPK, WTEDSWK, YDYTDSK
859	TGDS	O95455	95781.8	132579	98702.5	122193	117405	104054	0.0840516	0.210253	-	-	+	2	ETNSESEMENWVDYVNDRPTNDMR, FPVVITR
860	PSMG1	O95456	6.57239e+06	6.49812e+06	6.62044e+06	6.7845e+06	6.55218e+06	6.518e+06	0.0117604	0.169976	-	-	-	15	AGTEDEEEEEEGR, AGTEDEEEEEEGRR, APCRAGTEDEEEEEEGRR, IPAILYLCYTDVMK, KLMTTNEIQSNIYT, KNMQITILTCR, LDLITVEAFK, LDLITVEAFKPILSTR, LWNEWCR, NIPQSTEILKK, NMQITILTCR, TSESTGSLPSPFLR, TSLEVSLLEK, TTDTTHLSSTEAFCVFYHLK, VFGSCPR
861	FMNL1	O95466-2	4.11483e+06	4.24044e+06	4.57498e+06	4.66825e+06	4.55061e+06	4.37064e+06	0.0726574	0.751098	-	-	-	21	AGSVSLDSVLADVR, APPAAPTRPSALELK, ATLIEANR, DSELGPGVK, EAAAQEAGADTPGK, EPLIYESDRDGAIEDIITDLR, EQRPMEELSEEDR, FLPTEYER, GGHDIILAAFDNFK, KAEQEVEQWK, KQTLLHYLVK, KVAADWMSNLGFK, LQSLDALLEMK, LRDAENESMAK, SQGPSLDLSALK, SYVDTGGVSR, TNHIGWVQEFLNEENR, TTSPGLFFSLFSR, VAADWMSNLGFK, VQLLSQYDNEK, YPQLTGFHSDLHFLDK
862	SGPL1	O95470	8.43495e+06	7.58289e+06	8.17454e+06	6.57995e+06	6.42239e+06	6.65342e+06	-0.298327	3.46357	-	-	-	20	AASYFGMK, AFEPYLEILEVYSTK, AGYPLEHPFDFR, ALPSQGLSSSAVLEK, ASGTVYSGEEK, AYGDFAWSNPLHPDIFPGLR, ESVTQIMK, GIFVFGNPQLSVIALGSR, GSSLVLYSDK, GSSLVLYSDKK, GVTSISADTHK, KIEAEIVR, LKEYSSMDAFWQEGR, LTELLVK, MMEVDVR, NTAMLVCSTPQFPHGVIDPVPEVAK, SELENIK, TPEIVAPQSAHAAFNK, TTGMGAIYGMAQTTVDR, VAIQFLK
863	CTDNEP1	O95476	1.23198e+06	1.31031e+06	1.4789e+06	1.48306e+06	1.39297e+06	1.37757e+06	0.0844852	0.532818	-	-	-	4	SHPDNAIPIK, TQCLLGLR, TVIQYQTVR, YDILPLSPVSR
865	NSA2	O95478	908599	746306	665204	513720	587688	727078	-0.346356	1.15143	-	-	-	2	ATFCLPILGVK, TPQGAVPAYLLDR
866	H6PD	O95479;O95479-2	691672	667941	679314	681330	649357	628111	-0.0585001	0.52327	-	-	-	15	DQFLQLSQYR, EITTLVSR, ELQKPDSFHSLTPTFAAVLVHIDNLR, EMEGPPGLR, GSAVVGQYQSYSEQVR, IPYYNIHPMPVHLQQR, KYLWQGLFQLYLDEAGR, LANDIEATAVR, LLDFEFSSGR, MSLSLPLINR, QAVAQILPFR, QLVFHIGHGDLGSPAVLVSR, TAEDYQALNK, TSFYEEYGVIR, VAVLVMGR
867	SEC24A	O95486	4.86123e+06	4.71721e+06	4.83439e+06	4.86236e+06	4.81909e+06	4.71796e+06	-0.0013358	0.016621	-	-	-	21	AKLPLGLLLHPFK, ANFLQNMIEDR, DIHMTPSTDFYK, DLVQLPVVTSSTIVR, ELVQDLLK, EQRPFFPILYVIR, GLSIHTFHGNFFVR, IFAMCQVK, IIAFISWLR, LPLGLLLHPFK, MSVFQTQLPTLGVGALKPR, NMLPSTPLKPPVPNLHEDIQK, NQPLVYLMLTTHPSLYR, SFQTGTNAR, SMTASLSDAR, TYINPFVSFLDQR, VDNLSDEGALNISDR, VNDVPEEFLYNPLTR, VVNLLQER, VYGEPHR, YSAGSVYYYPSYHHQHNPVQVQK
868	SEC24B	O95487;O95487-2;O95487-3	4.28345e+06	4.15997e+06	4.20923e+06	4.50317e+06	4.50957e+06	4.47183e+06	0.0919656	1.99708	-	-	-	23	AEFFQHLIEDR, AKLPLGLLLHPFR, DLLNALPNMFTNTR, DLTQLPVITSNTIVR, DSRPLSPILHIVK, ETHSALGPALQAAFK, GLSMHTFHGNFFVR, IVPQPPLQK, KLNCSPDSFR, LNCSPDSFR, LPLGLLLHPFR, LTDEGAVHVNDR, MIHPNLYR, MTHLPELDTLSSER, SFITWLR, SQPLVHLMK, SSPVVSTVLSGSSGSSSTR, SVSSSLSDAR, TEAAFSYYEFLLHVQQQICK, TPPTANHPVEPVTSVTQPSELLQQK, TYINPFVSFIDQR, VNDVPEEFMYNPLTR, VVQHLGPATDFYK
869	ADGRL2	O95490;O95490-2;O95490-3;O95490-4;O95490-5;O95490-6;O95490-7	317608	341446	348634	302671	332026	294177	-0.118295	0.75173	-	-	-	7	AIVDSPCIYEAEQK, AIVDTVDNLLRPEALESWK, IYFMPWTPYR, LVFIIYR, NSIDYIYNTR, SGEAIINYANYHDTSPYR, SVYQDNESETGK
871	TDP2	O95551;O95551-2	3.11119e+06	3.10559e+06	3.10573e+06	2.89358e+06	2.87709e+06	3.03369e+06	-0.082907	1.41938	-	-	-	9	AAAEEGHIIPR, ALNSYFEPPVEESALER, CGGLPNNIVDVWEFLGKPK, EAAEEEGEPEVK, EAAEEEGEPEVKK, RPETISEPK, SLDLLGLEK, SQEIIPFPSTK, TYVDLTNEETTDSTTSK
872	SFT2D2	O95562	2.5804e+06	2.87926e+06	2.83481e+06	3.18961e+06	3.35299e+06	3.26324e+06	0.242862	2.66893	-	-	-	3	KVLSGQDTEDR, SGLSEVVEASSLSWSTR, VLSGQDTEDR
873	MPC2	O95563	1.23586e+06	1.47025e+06	1.34094e+06	1.57834e+06	1.49375e+06	1.41959e+06	0.152667	1.08789	-	-	-	5	LLDKVELMLPEK, LRPLYNHPAGPR, TVFFWAPIMK, WGLVCAGLADMAR, YSLVIIPK
874	ETHE1	O95571	2.92589e+06	3.14991e+06	3.56507e+06	3.14339e+06	2.9279e+06	2.93922e+06	-0.0935006	0.593188	-	-	-	11	EAVLIDPVLETAPR, GGSGAPILLR, IFTLPGDCLIYPAHDYHGFTVSTVEEER, IMGNLNLPK, IMGNLNLPKPQQIDFAVPANMR, LLYAVNTHCHADHITGSGLLR, LSGAQADLHIEDGDSIR, LTLSCEEFVK, PQQIDFAVPANMR, SLLPGCQSVISR, TDFQQGCAK
875	ACSL3	O95573	1.80205e+07	1.78577e+07	1.81527e+07	1.85077e+07	1.8318e+07	1.84742e+07	0.0335098	0.773094	-	-	-	33	ADFFEDENGQR, AFNFGNGLQMLGQK, AFNFGNGLQMLGQKPK, AKPVNSKPDSAYR, ASMENQPHSKPLPSDIAVIMYTSGSTGLPK, DIVSLVPR, ELTELAR, EVLNEEDEVQPNGK, GDTSMLKPTLMAAVPEIMDR, GEILIGGQSVTMGYYK, GIIVHTMAAVEALGAK, GVMISHSNIIAGITGMAER, HIITVDGKPPTWSEFPK, IGYSSPQTLADQSSK, KVILGQYNWLSYEDVFVR, LKDIVSLVPR, LKNWEEGGYFNTDKPHPR, LLLCGGAPLSATTQR, MNNHVSSKPSTMK, NLFILAYNYK, NTPLCDSFVFR, NWEEGGYFNTDKPHPR, PPTWSEFPK, PVNSKPDSAYR, SLLG…
876	POLR1A	O95602	1.69611e+07	1.77394e+07	1.84571e+07	1.52479e+07	1.48517e+07	1.46926e+07	-0.246343	3.40948	-	-	-	49	AALNLPEAASYDEVR, AVIHLLLCQLR, DFNMIDLK, DLDNAGELGR, DSEPLGIEEAQIGK, DVFAVYGIAVDPR, EGEENDDEDMQEER, EHLSALWK, EHYMELVYR, EILMVASANIK, ELVLNTEGINLPELFK, FKEEVNHYSNEINK, FQFLPHAYYQQEK, GEMNVTLGIPR, GFTLGVEDILVKPK, GGTGLFELK, GYLTPTSAR, HLEGLVVQYDLTVR, IIEESTHCGPQAVR, KPTHSQEPQGPEAMER, KTQEQDEEVGLGTEEDPSLPALLTQPR, LFTAYLQLYR, LIALFWK, LLALMAQEQK, LLSPSILKPFPLWTGK, LPEEVATPTTDEEKDSLIAIDR, LQSHVNIVFDSE…
877	PCNT	O95613	135746	130431	125186	167688	155321	150585	0.27445	1.60914	-	-	+	12	AAHSAELEAVLLALAR, EKEEVVLR, EKETALTELR, FQAELEESHR, GSAVDASVQEESPVTK, LLGLFGETLR, LREDLQSEHGR, LTLMLLELR, NEETAQVVR, QLQQAAQEQAALR, RLAAAASPHSGGR, TLELSEALR
878	YEATS4	O95619	2.58132e+06	2.41022e+06	2.45976e+06	2.14097e+06	2.06345e+06	2.12889e+06	-0.234122	3.18179	-	-	-	9	GVTIVKPIVYGNVAR, HETEFAELEVK, IFFIDPNERPVTLYHLLK, KLEEDDQAKDI, LFQSDTNAMLGK, LHESYGNPLR, MAEFGPDSGGR, NEDMSAYVK, TSFEIAELK
879	ZBTB11	O95625	317542	267284	280251	254144	217825	257197	-0.246783	1.26475	-	-	-	5	ENNTVSNIHPK, NNQTELETSNNR, SHSVTEPYR, TDFGPDDDTYR, YLTNEREPYAPGTEGNVK
880	CNOT4	O95628;O95628-10;O95628-2;O95628-3;O95628-4;O95628-5;O95628-6;O95628-7;O95628-8;O95628-9	1.21528e+06	1.09957e+06	1.26033e+06	1.26482e+06	1.15851e+06	1.12319e+06	-0.011076	0.0555968	-	-	-	5	AIQCVNNVVVDGR, KPYPEDPAVYKPLSQEELQR, LNPNFLQLSTGSVDK, NLVFVVGLSQR, SNPVIPISSSNHSAR
881	STAMBP	O95630	5.00668e+06	4.7463e+06	4.63267e+06	5.01588e+06	5.11112e+06	4.8366e+06	0.057211	0.716194	-	-	-	15	AEELKAELLK, AVTITDLR, EAEELAR, EYTEYNEEK, FQETGFFK, LCPQFLQLASANTAR, LKEIAFPK, LTDHGLEEISSCR, MASIYSEEGNIEHAFILYNK, NEFTITHVLIPK, NMAIQQELEK, NMAIQQELEKEK, QQQLEQEQFHAFEEMIR, SLKPGALSNSESIPTIDGLR, YITLFIEK
882	CPSF4	O95639	1.07096e+06	1.06296e+06	1.14717e+06	1.10461e+06	1.00052e+06	970841	-0.0944872	0.738268	-	-	-	5	GHLAFLSGQ, MQEIIASVDHIK, SGAAVCEFFLK, SSSLIQLTSQNSSPNQQR, TPQVIGVMQSQNSSAGNR
883	ASMTL	O95671	2.5593e+06	2.4917e+06	2.50786e+06	2.62728e+06	2.54057e+06	2.53139e+06	0.026438	0.367435	-	-	-	23	AEAGEAGQATAEAECHR, AEDLFQDAYYQSPETR, ALMQSLNMLVQTEGK, APDVVIGADTIVTVGGLILEKPVDK, ASFATPYGYAMETAK, DEKAEAGEAGQATAEAECHRTR, ETLPPFPTR, FEVVPSK, FSELSEELLWEYVHSGEPMDK, FSSACDVGGCTGALAR, HDSIPAADTFEDLSDVEGGGSEPTQR, ILHDWPDDK, ILHDWPDDKVHK, KAEDLFQDAYYQSPETR, LLDICAAMGLLEK, LLELIEGFMLSK, PGAGLLLVETLLDEEKR, RQEILSNAGLR, VAESCKPGAGLLLVETLLDEEKR, VDASACGMER, VFDLLKDEAPQK, VSEFYEETK, VVLASASPR
884	CDS2	O95674	8.69354e+06	8.82617e+06	8.78799e+06	9.78621e+06	9.6742e+06	9.55601e+06	0.141345	3.18062	-	-	-	6	AESAPLPVSADDTPEVLNR, ALSNLSSR, LIQQFLTLRPDQQLHIFNTLR, VAHEPVAPPEDK, VAHEPVAPPEDKESESEAK, VDGETASDSESR
885	EYA4	O95677;O95677-2;O95677-4;O95677-5	159088	146920	190282	123456	163745	159083	-0.155925	0.45269	-	-	+	3	DAWLQLR, ISSHSDLLALHQALELEYL, TCTESDVSQSQNSR
886	CEP43	O95684;O95684-2	2.97831e+06	3.04321e+06	3.0722e+06	3.33211e+06	3.14023e+06	3.41217e+06	0.119544	1.69005	-	-	-	5	ANDEANQSDTSVSLSEPK, EKGPTTGEGALDLSDVHSPPK, IGSFLSNR, SGLSSLAGAPSLK, SSLHLLSHETK
887	PPP1R3D	O95685	405573	251878	288679	360066	319196	301173	0.0770482	0.16476	-	-	-	6	AAGAPGAACRPGCSQK, APPPTPAPSGCDPR, GPSSAVLPSALGSR, LRPIILR, VFNAGDDPSVPLHVLSR, YQVAGAEYWDNNDHR
888	POP4	O95707	1.45743e+06	1.23819e+06	1.3803e+06	1.23554e+06	1.22906e+06	1.39131e+06	-0.0791644	0.456309	-	-	-	8	ADLHGAIISVTK, AVVLEYFTR, CPSYVGITGILLQETK, EANDSDVQPSGAQR, KAVVLEYFTR, LFDIKPEQQR, SVIYHALSQK, YSLFLPLHELWK
889	HERC2	O95714	1.24712e+06	1.28933e+06	1.25854e+06	1.09593e+06	1.12508e+06	1.08359e+06	-0.199656	2.79136	-	-	-	42	AALSFAFAFLR, ALSFTGSALAALVK, AYEEVCEGDVGK, DGQVYSWGK, ECVAVATLNLLR, EKEIDEQEANASTFHR, EQQALAVQSATTTLSALR, FTVYPIMPAAGPK, GILISQGK, GSLQEVIGWGLIGWK, IDSLTGLGVVK, IHGLILLGR, INEPGQSAVFCGR, ISGASNSKPNRPSLAK, KPQVVEGLR, KVVQATMVR, LEIFPDVLVHR, LFLDEVAK, LGGQVMHDEFGEGTVTR, LGHGDTVPLEEPK, LGHGSSEDEAIPMLVAGLK, LGHSDSEDQLKPK, LGIGGTESVSTPTLLESIQHVFIK, LGLGISSGTVPIPR, LHEFDEQVAAVR, LLGENDGETR, LPAQVPMEYNH…
890	RAB3D	O95716	2.10321e+06	2.05389e+06	2.23128e+06	2.16215e+06	2.1737e+06	2.04714e+06	-0.000865484	0.00641524	-	-	-	6	DAADQNFDYMFK, LADDLGFEFFEASAK, LLLIGNSSVGK, MNESLEPSSSSGSNGK, RLADDLGFEFFEASAK, VVPAEDGR
891	SNAP29	O95721	1.983e+06	1.90574e+06	1.89192e+06	2.00801e+06	1.99311e+06	2.0106e+06	0.0568441	0.862097	-	-	-	10	DLPDGPDAPADR, GAGSAMSTDAYPK, IDSNLDELSMGLGR, KLDDTDPVPR, SVFGGLVNYFK, SYNPFDDDGEDEGAR, SYNPFDDDGEDEGARPAPWR, VDKLDVNIK, VGVASSEELAR, YQASHPNLR
892	OXSR1	O95747	4.98855e+06	5.00966e+06	5.06297e+06	5.23078e+06	5.1263e+06	4.97694e+06	0.0256292	0.39601	-	-	-	12	DLVIVAANLQK, DPEKRPTAAELLR, DTAEGVSQELISAGLVDGR, EVLEGLEYLHK, IPISLVLR, IVEEPQSNR, LASGVEGSDIPDDGK, LLSGGSVLDIIK, MISLCLQK, RPTAAELLR, SGVLDESTIATILR, TAQALSSGSGSQETK
893	GGPS1	O95749	1.01645e+06	1.07124e+06	1.0019e+06	1.13126e+06	1.10078e+06	1.0425e+06	0.0836465	0.835029	-	-	-	12	DDYANLHSK, DNYTCPTEEEYK, FSFPTIHAIWSRPESTQVQNILR, GGNPELVALVK, ILLEPYK, LSQAFNHWLK, MFKEENE, QLLELHQGQGLDIYWR, SFCEDLTEGK, VLTLDHPDAVK, YCVHYLEDVGSFEYTR, YLLQLPGK
894	HSPA4L	O95757	6.6208e+06	6.39684e+06	6.45896e+06	6.60156e+06	6.48576e+06	6.60496e+06	0.0159886	0.25474	-	-	-	33	AEVPEDKPK, ANSEHNGPMDGQSGTETK, AQFEQLCASLLAR, AVMEQANLQR, CHAEHTPEEEIDHTGAK, DRLGTVYEK, EDISSIEIVGGATR, EPFELEAFYTNLHEVPYPDAR, FITPEDLSK, KEPFELEAFYTNLHEVPYPDAR, KIQLVMK, KPVADCVISIPSFFTDAER, KYGQPIQMK, LGTVYEK, LPYELQK, LSLTQDPVVK, MQVDQEEGHQK, NAVEEYVYDFR, NFDEALVDYFCDEFK, QLGQDLLNSYIENEGK, QNLEGDHSDAPMETETSFK, SFDDPIVQTER, SGGIETIANEYSDR, SIDLPIQSSLCR, SQIVTNVR, SVMAAAQVAGLNCLR, TSFEDGSGECEVFC…
895	PTBP3	O95758;O95758-1;O95758-2;O95758-4;O95758-5;O95758-6	3.90397e+06	3.62526e+06	3.7179e+06	3.71713e+06	3.74264e+06	3.81457e+06	0.00408485	0.0398265	-	-	-	10	DFSNSPLHR, ELKTDNLPNQAR, ENALVQMADANQAQLAMNHLSGQR, HQAVQLPR, KIPCDVTEAEIISLGLPFGK, MALDGQNIYNACCTLR, NFQNIFPPSATLHLSNIPPSVTVDDLK, NNQFQALLQYADPVNAHYAK, SQPVYIQYSNHR, TDNLPNQAR
896	TBC1D8	O95759	1.1112e+06	1.16734e+06	1.14349e+06	1.1195e+06	1.18287e+06	1.04648e+06	-0.0326982	0.238333	-	-	-	12	ALIAEETSSR, ASAPSPEDSVFADTGK, GSSSGSCSQECGEELR, HDPSRPYAEQYR, ISLWNDHFVEYGR, LAEQEEEPEK, LVAMGIPESLR, LVGALDAVLDSNAR, LVVPWVDIQK, SLPEHPAFQNETGIAALR, VAFQFIELR, VMEQLADVTLR
897	STARD3NL	O95772-2	1.35876e+06	1.4835e+06	1.511e+06	1.68075e+06	1.59375e+06	1.65097e+06	0.179351	1.92383	-	-	-	4	IESYEGR, LLIVQDASER, NIHSINPTQLMAR, VLPQEAEEENR
898	LSM8	O95777	7.43714e+06	8.20276e+06	9.15335e+06	8.36572e+06	8.64008e+06	8.0084e+06	0.0172973	0.0830068	-	-	-	4	AEPLNSVAH, GFDQTINLILDESHER, MIVGTLKGFDQTINLILDESHER, TVAVITSDGR
899	AP2A1	O95782;O95782-2	1.001e+07	1.04224e+07	1.06068e+07	1.09971e+07	1.09942e+07	1.06709e+07	0.0738074	1.29798	-	-	-	33	AADLLYAMCDR, ALQVGCLLR, ANHPMDAEVTK, ASPDLVPMGEWTAR, ATIQGVLR, DFLTPPLLSVR, EMGEAFAADIPR, FFQPTEMAAQDFFQR, FHLCSVATR, FINLFPETK, GPGAGSALDDGR, GPGAGSALDDGRR, HLCELLAQQF, ILVAGDSMDSVK, KGPGAGSALDDGR, KGPGAGSALDDGRR, LEPNAQAQMYR, LLGFGSALLDNVDPNPENFVGAGIIQTK, LLQCYPPPEDAAVK, LVECLETVLNK, MYLFYGNK, NNGVLFENQLLQIGVK, QLSLPQQEAQK, SSPPVQFSLLHSK, TCVSLAVSR, THIDTVINALK, TSVQFQNFSPTVVHPGDLQTQLAVQTK, TVF…
900	WIZ	O95785-3	233255	188977	221268	244414	201898	194683	-0.00727958	0.0193916	-	-	-	7	GGEDTNDLQQK, GSPIDVLHGLIR, PGKPGAGPAQVPR, PSATGYLGSVAAK, SAGGEPGPEAGR, SPSDLHISPLAK, TQSRPGGPPNPPGPSPK
901	RIGI	O95786	90960.8	81600.6	75937.4	96005.8	89713.4	107147	0.237109	0.92119	-	-	+	2	LSFLKPGILTGR, TFEIPVIK
903	STAU1	O95793;O95793-2	4.92293e+06	4.21241e+06	4.18733e+06	3.29737e+06	3.5679e+06	3.94658e+06	-0.301066	1.90976	-	-	-	21	ATVTAMIAR, EKEPEYTLLTER, ELLYGGTSPTAETILK, ESEEENLNK, ILQNEPLPER, KNAAIAVLEELKK, LLSELDQQSTEMPR, LPPLPAVER, NAAENMLEILGFK, NAAIAVLEELK, NAAIAVLEELKK, NLPVNFEVAR, NNISSGHVPHGPLTRPSEQLDYLSR, PSEQLDYLSR, SEISQVFEIALK, TGNGPMSVCGR, TKPIVKPQTSPEYGQGINPISR, VPQAQPTKPALK, VQGFQVEYK, VSVGEFVGEGEGK, VTFFEPGSGDENGTSNKEDEFR
904	TTC4	O95801	2.42327e+06	2.38104e+06	2.30998e+06	2.47012e+06	2.36511e+06	2.34966e+06	0.0141707	0.149662	-	-	-	17	AAAQYYLGNFR, ALTPAFLVCVGSSPFCK, APSEIDPR, AVISYTEGLK, ENPDLACLQSIIFDEERSPEEQAK, FIDHLMVMFGETPSWDLEQK, FQSQPYR, GALCHLELK, GGFHEDQWEK, GGFHEDQWEKEFEK, HFAEAVNWCDEGLQIDAK, NQNEALLQAIK, SALNDVTAAR, STLLQVLQHQR, TYKDEGNDYFK, VPLFMSR, YCPDNLEVYFEDEDR
906	CAVIN2	O95810	2.72893e+06	2.5792e+06	2.79254e+06	2.65367e+06	2.33816e+06	2.52289e+06	-0.109466	1.01604	-	-	-	16	DNSQVNAVTVLTLLDK, EELPDENK, FQHPGSDMR, LENNHAQLLR, LVNMLDAVQENQHK, MGEDAAQAEK, QISLEGSVK, QPVSGAVEGK, QPVSGAVEGKEELPDENK, RLENNHAQLLR, SDGDPVQPAVLQVHQTS, VLIFQEENEIPASVFVK, VRYEGSYALTSEEAER, VSPLTFGR, YEGSYALTSEEAER, YQASTSNTVSK
907	BAG2	O95816	8.0136e+06	8.0492e+06	8.2462e+06	8.41706e+06	8.41876e+06	8.10599e+06	0.0369625	0.645736	-	-	-	17	EAATAVEQEK, EAATAVEQEKEILLEMIHSIQNSQDMR, EELNLTANR, EILLEMIHSIQNSQDMR, FLDDLGNAK, FQSIVIGCALEDQK, FQSIVIGCALEDQKK, IIDEVVNK, LLESLDQLELR, NPQQQESLK, QISDGEREELNLTANR, RLETLLR, SHLMSLYSACSSEVPHGPVDQK, SSRLLESLDQLELR, TLQQNAESR, TLTVEVSVETIR, TLTVEVSVETIRNPQQQESLK
908	BAG3	O95817	2.93756e+06	2.91235e+06	2.93563e+06	3.01555e+06	2.94146e+06	3.01946e+06	0.0309231	0.518334	-	-	-	25	AAPSTAPAEATPPKPGEAEAPPK, EGHPVYPQLRPGYIPIPVLHEGAENR, ELLALDSVDPEGR, ETAPVSQPENKPESK, ETPSSANGPSR, EVDSKPVSQKPPPPSEK, GMPETTQPDK, GYISIPVIHEQNVTR, IDPQTGWPFFVDHNSR, IQGDDWEPRPLR, KVQTILEK, PAAQPSFHQAQK, PGPVGPELPPGHIPIQVIR, PGYIPIPVLHEGAENR, QCGQVAAAAAAQPPASHGPER, QVHPFHVYPQPGMQR, SSLGSHQLPR, SSTPLHSPSPIR, TEAAAAAPQR, THYPAQQGEYQTHQPVYHK, VEAILEK, VHTVVDRPQQPMTHR, VQGLEQAVDNFEGK, VQGLEQAVDNFEGKK, …
909	MAP4K4	O95819-2	1.86263e+06	1.74294e+06	1.81181e+06	1.7343e+06	1.75483e+06	1.75397e+06	-0.0466604	0.594072	-	-	-	17	AASSLNLSNGETESVK, DSPLQGSGQQNSQAGQR, DVVLQWGEMPTSVAYIR, EVFRPLKPAGEVDLTALAK, FFSFIEGCLVK, GNTLKEDWIAYISR, GSVVNVNPTNTRPQSDTPEIR, HLEVLQQQLLQEQAMLLHDHR, PGSGSSSGSSNSGSQPGSHPGSQSGSGER, QQLLQEQQLR, RPHPQHSQQPPPPQQER, RQQLLQEQQLR, SFGELVHKPLLVDLTVEEGQR, SGGSSQVYFMTLGR, SLVDIDLSSLR, SNQTMGWGEK, TMIVHDDVESEPAMTPSK
911	MLYCD	O95822	1.0878e+06	1.07736e+06	1.13064e+06	1.10605e+06	1.10454e+06	1.05091e+06	-0.0151813	0.131281	-	-	-	16	ADLLEAQALK, ALQTPLMR, ASEQVLSLVAQFQK, EAAVLLQAEDR, EFPHLGVFSSLSPIPGFTK, EISEITGGPINETLK, GFGVDHGQVAEQSAGVLHLR, GITGSCGLMANYR, GLFHHISK, INWMADVSLR, ISEAEAVHPVK, LCAWYLYGEK, LLLSSSEWVQSEK, NELFTDSECK, WLLGLLNSQTK, YFLEETGPNSTSYLGSK
912	CRYZL1	O95825	1.85831e+06	1.55434e+06	1.70527e+06	1.82223e+06	1.69753e+06	1.93027e+06	0.0925497	0.556011	-	-	-	14	ACALSQINTK, AYTALHYLSHLSPGK, DLFPVGR, EDLPVTEDNFVK, EIAGIVLDVGSK, FRPPIAR, KDLFPVGR, LSTGVFRPQLDEPIPLYEAK, LYSKDDEPAVK, SVLIMDGASAFGTIAIQLAHHR, VHEHYLVHKPEK, VISTACSLEDK, VSMEAVQK, VTWTEAAGSIR
913	AIFM1	O95831;O95831-3	1.70207e+07	1.65351e+07	1.66238e+07	1.73427e+07	1.69319e+07	1.73452e+07	0.0408486	0.836717	-	-	-	26	AALSASEGEEVPQDK, ALGTEVIQLFPEK, APSHVPFLLIGGGTAAFAAAR, CLIATGGTPR, DGEQHEDLNEVAK, DKVVVGIVLWNIFNR, ELWFSDDPNVTK, GVIFYLR, IIKDGEQHEDLNEVAK, ILPEYLSNWTMEK, ISGLGLTPEQK, KAALSASEGEEVPQDK, KVETDHIVAAVGLEPNVELAK, KVVQLDVR, LAGENMTGAAK, LFNIHED, LNDGSQITYEK, SATEQSGTGIR, SITIIGGGFLGSELACALGR, SNIWVAGDAACFYDIK, TGGLEIDSDFGGFR, VETDHIVAAVGLEPNVELAK, VLIVSEDPELPYMRPPLSK, VMPNAIVQSVGVSSGK, VNAELQAR, VVQLD…
914	CLDN1	O95832	1.7375e+06	1.84046e+06	1.52716e+06	1.6853e+06	1.71851e+06	1.7459e+06	0.0167356	0.0863026	-	-	-	5	IVQEFYDPMTPVNAR, PAPSSGKDYV, PYPKPAPSSGKDYV, TTSYPTPR, VFDSLLNLSSTLQATR
915	EML2	O95834;O95834-2;O95834-3	3.55116e+06	3.59563e+06	3.68088e+06	3.67476e+06	3.45247e+06	3.57743e+06	-0.0167947	0.194648	-	-	-	20	AQFVTCGQDK, DGTLVSGGGR, DTSVLQWR, EVIFSVEDGSVK, HYLGHNDDIK, IIEDPAR, ITQAVLGAHDGGVFGLCALR, IWDSVSLSTLHVLGLGVFDR, LLASADDFGK, LQEVEVPEDFGPVR, LVHLWSSDSHQPLWSR, QITSADAVR, RVVLWGSDYSK, SAGFHPSGSVLAVGTVTGR, SHIYFWTLEGGSLSK, TKEVIFSVEDGSVK, TVAEGHGDTLYVGTTR, VHLFSYPCCQPR, VVLWGSDYSK, YGGHSSHVTNVAFLWDDSMALTTGGK
916	LATS1	O95835	340902	320663	349811	312661	312609	292202	-0.140356	1.05691	-	-	-	4	ASHSANSQPSATTVTAITPAPIQQPVK, MGIFPESLAR, SYENVDSGDKEK, VGLSQDAQDQMR
917	NUDT14	O95848	758274	852151	853316	835464	802993	740614	-0.0500734	0.291712	-	-	-	6	EAWEECGYHLAPSDLR, PAVYAGEVER, QFRPAVYAGEVER, QTMFYTEVTDAQR, THDSVTVLLFNSSR, VATYWSGVGLTGSR
918	TSPAN13	O95857	2.37518e+06	2.05428e+06	1.96136e+06	2.33673e+06	2.29115e+06	2.31528e+06	0.124407	0.890554	-	-	-	3	NLNCCGFR, SDHSCSPCAPIIGEYAGEVLR, SVNPNDTCLASCVK
919	TSPAN15	O95858	2.22163e+06	2.24526e+06	2.15948e+06	2.09434e+06	2.13437e+06	2.08366e+06	-0.069921	1.15785	-	-	-	6	FSVQDVIYVR, FSYLWLK, GIENYYDDLDFK, NIMDFVQK, NQTIDFLNDNIR, VEDIIMEHSVTDGLLGPGAK
920	BPNT1	O95861	3.93746e+06	3.49221e+06	3.55459e+06	3.69842e+06	3.5967e+06	3.80662e+06	0.0170007	0.121694	-	-	-	14	ASAYVFASPGCK, EEDLVVWVDPLDGTK, HIITTTR, HMNSAGVLATLR, IIQLIEGK, LAQMSICSSLAR, LTDIHGNVLQYHK, LVASAYSIAQK, LVTDCVAAMNPDAVLR, NYDYYASR, RVIAEGDLGIVEK, TCATDLQTK, VIAEGDLGIVEK, WDTCAPEVILHAVGGK
921	FADS2	O95864	1.56548e+07	1.5544e+07	1.58391e+07	1.56947e+07	1.56225e+07	1.55239e+07	-0.00602199	0.101556	-	-	-	13	AFHPDLEFVGK, ALLDIIR, DPDVNMLHVFVLGEWQPIEYGK, EVSVPTFSWEEIQK, FLKPLLIGELAPEEPSQDHGK, FVIGHLK, GASANWWNHR, HGIEYQEKPLLR, KTAEDMNLFK, LWLDAYLHK, TAEDMNLFK, VIGHYAGEDATDAFR, WSIQHPGGQR
922	DDAH2	O95865	3.28315e+06	2.26386e+06	2.07508e+06	2.32649e+06	2.44093e+06	3.04117e+06	0.0543918	0.107769	-	-	-	9	ALQDLGLR, DFAVSTVPVSGPSHLR, GAEIVADTFR, GGGDLPNSQEALQK, GLCGMGGPR, LSDVTLVPVSCSELEK, PGLPGVPPFLLHR, RPEVDGVR, TVVAGSSDAAQK
923	ABHD16A	O95870	1.16377e+06	1.11096e+06	1.11994e+06	1.09664e+06	1.06458e+06	1.04617e+06	-0.0818506	1.01888	-	-	-	12	ALMPVLLQGQAR, APASVPETPTAVTAPHSSSWDTYYQPR, GTADTLLNR, GVALLRPEPLHR, LLSCVLGPR, MLYPGSVYLLQK, QFITILEATHR, QHLNLNNAEQLCR, QLALFLAR, QLANYNFDFR, TKDEIITTTVPEDIMSNR, YQGPVLLIR
924	C6orf47	O95873	362337	494227	516876	556941	489730	542390	0.225507	0.790552	-	-	-	3	VSGAASEPSKEEPQVEQLGSK, WDHVDSGGTR, WDQPISSTQESGR
925	TXNDC12	O95881	8.93855e+06	7.02125e+06	6.172e+06	6.02979e+06	6.52642e+06	7.06164e+06	-0.159701	0.553334	-	-	-	7	EAAASGLPLMVIIHK, GFGDHIHWR, ILFLDPSGK, KEAAASGLPLMVIIHK, KHLEDEL, VHPEIINENGNPSYK, YFYVSAEQVVQGMK
926	TRUB2	O95900	761844	692054	708827	667310	702660	730317	-0.0420353	0.28906	-	-	-	8	ALVMYSNLDLK, DGFFTLDSALLR, DTVELQLLK, FLLGPMEGSEEK, KLVHEIGLELK, SLSPGLDTK, SPMLITGIR, TQEAYEMAVR
927	ECD	O95905;O95905-3	2.78869e+06	2.606e+06	2.58231e+06	2.77879e+06	2.63358e+06	2.70471e+06	0.025622	0.249777	-	-	-	12	AHCFLPAGIVAVLK, EFPELVAR, EQNYDLTEVSESMK, GGVPAHMFGVTK, GLIEGSAQYR, ILASESIR, IMTSVTFTK, LAHGFEILCSK, LPPPSDPQYR, SLVTASPLWASFLESLKK, TFLPETR, WLDPENSTNR
928	SYF2	O95926	821170	832857	835645	909566	858797	821828	0.0558972	0.496578	-	-	-	4	HGEEFFPTSNSLLHGTHVPSTEEIDR, KLNHQEVVEEDKR, LLEISAEDAER, RRPYNDDADIDYINER
929	MBD3	O95983;O95983-2	1.30877e+06	1.37943e+06	1.35783e+06	1.30278e+06	1.28949e+06	1.20566e+06	-0.0917902	1.02927	-	-	-	8	GKPDLNTALPVR, KLSGLNAFDIAEELVK, KQEELVQQVR, KRLEEALMADMLAHVEELAR, LSGLNAFDIAEELVK, NPGVWLNTTQPLCK, RLEEALMADMLAHVEELAR, YLGGSMDLSTFDFR
930	TOP3B	O95985;O95985-2;O95985-3	296257	279189	291686	253839	274944	274977	-0.110048	0.765458	-	-	-	5	IDAELVLPTIR, IQSFKPETYWVLQAK, LYEYITR, SATEAELGGDAWR, SLLLDWDR
931	NUDT3	O95989	2.40187e+06	2.01029e+06	2.3487e+06	2.22167e+06	2.30543e+06	2.37917e+06	0.0345704	0.186645	-	-	-	6	EVCEEAGVK, LVGIFENQER, PVQASYFETLR, SESEEEVLLVSSSR, TYDGDGYK, VLQYHKPVQASYFETLR
932	AGR2	O95994	1.53221e+08	1.51466e+08	1.4447e+08	1.51965e+08	1.49569e+08	1.5669e+08	0.0290266	0.339515	-	-	-	8	HLSPDGQYVPR, LAEQFVLLNLVYETTDK, LAEQFVLLNLVYETTDKHLSPDGQYVPR, LPQTLSR, LYAYEPADTALLLDNMK, LYAYEPADTALLLDNMKK, TSNKPLMIIHHLDECPHSQALK, VFAENKEIQK
934	BCL10	O95999	1.46889e+06	1.35158e+06	1.18776e+06	1.30822e+06	1.31139e+06	1.37387e+06	-0.000225905	0.000947103	-	-	-	7	DALENLR, EDTEEISCR, GLDTLVESIR, KDALENLR, LLDYLQENPK, SNSDESNFSEK, TENTIFSSTTLPR
935	NDUFB10	O96000	1.06289e+07	1.34743e+07	1.39884e+07	1.35085e+07	1.31692e+07	1.36023e+07	0.0908165	0.400026	-	-	-	6	AFDLIVDRPVTLVR, DYKVDQEIINIMQDR, EGQNYQQNCIK, EVEQFTQVAK, VDQEIINIMQDR, YQDLGAYSSAR
936	CLPTM1	O96005	7.47808e+06	7.04968e+06	7.44674e+06	7.61521e+06	7.567e+06	7.66075e+06	0.0564186	0.946548	-	-	-	15	DKSTYIESSTK, GPAPQDQAGPGGAPR, GSVPPPLDQYVK, LATVHMSR, NDIQFWNSR, NLLTGETEADPEMIK, NLLTGETEADPEMIKR, QSLEGLSVR, RGPAPQDQAGPGGAPR, SAVVAAGGGSSGQVTSNGSIGR, SGFHPDPR, SVAHLPWR, VSFCPLSLWR, VYDDMAFR, WQLYAAQSTK
937	ZBED1	O96006	2.00627e+06	1.99591e+06	1.8694e+06	1.94755e+06	1.92429e+06	2.08251e+06	0.0200576	0.162281	-	-	-	8	LALFPLLPK, LAPAHVDEQVFLYENAR, LFGSAANVVSAK, LKPESSQQPGQDALAVK, LPFLSAFER, SLESSQTDLK, TFEVPEENTAETITR, VSWWGSTLAMLQR
938	MOCS2	O96007	1.81605e+06	1.90696e+06	1.8606e+06	1.73928e+06	1.77619e+06	1.68954e+06	-0.10131	1.47562	-	-	-	8	AASLEAVSYAIDTLK, DMDEVEEK, EIYEESSTWK, KEIYEESSTWK, LGLVPVSEASIIIAVSSAHR, LPLSPPLVEDSAFEPSR, LPLSPPLVEDSAFEPSRK, SKDVINFTAEK
939	TOMM40	O96008	1.66131e+07	2.36816e+07	2.38385e+07	2.26842e+07	2.4321e+07	2.17398e+07	0.118282	0.362352	-	-	-	12	CKELFPIQMEGVK, ELFPIQMEGVK, FVNWQVDGEYR, GSVDSNWIVGATLEK, KLPPLPLTLALGAFLNHR, KLPPLPLTLALGAFLNHRK, LPPLPLTLALGAFLNHR, MAIQTQQSK, MQDTSVSFGYQLDLPK, PGEEGTVMSLAGK, RPGEEGTVMSLAGK, YTLNNWLATVTLGQAGMHATYYHK
940	PEX11B	O96011	2.56308e+06	2.42462e+06	2.50002e+06	2.85951e+06	2.79324e+06	2.65924e+06	0.150381	2.06989	-	-	-	8	AVHLSDVVLR, FCITVSHLNR, FSAQSQAR, GHPPLLLDVVR, LGNSADALESAK, LLMEQESSACSR, LQVLLLAR, QLESHLSLGR
941	PAK4	O96013	1.1485e+07	1.09759e+07	1.07403e+07	1.17609e+07	1.13686e+07	1.15691e+07	0.0640675	1.03006	-	-	-	18	AALQLVVDPGDPR, AGPPASIVPLMR, ARQENGMPEEPATTAR, ATAAELLK, DKRPLSGPDVGTPQPAGLASGAK, FAGHSEAGGGSGDR, IGEGSTGIVCIATVR, LAAGRPFNTYPR, PLSGPDVGTPQPAGLASGAK, PLVDPACITSIQPGAPK, QENGMPEEPATTAR, QWQSLIEESAR, RPKPLVDPACITSIQPGAPK, RVEISAPSNFEHR, SDSILLTHDGR, SYLDNFIK, VEISAPSNFEHR, VHTGFDQHEQK
942	CHEK2	O96017;O96017-4;O96017-9	1.73951e+06	1.54815e+06	1.73997e+06	1.64639e+06	1.60513e+06	1.51296e+06	-0.0763084	0.596223	-	-	-	7	ALRDEYIMSK, EADPALNVETEIEILK, FTTEEALR, HPWLQDEDMK, ILGETSLMR, TLGSGACGEVK, YNFIPEVWAEVSEK
944	ACTL6A	O96019	5.71982e+06	5.68634e+06	5.90535e+06	5.69662e+06	5.51064e+06	5.41234e+06	-0.0589703	0.984143	-	-	-	14	DDGSTLMEIDGDK, DDGSTLMEIDGDKGK, EGSPANWK, EKLPQVTR, ENMEAISPLK, LIANNTTVER, LKIPEGLFDPSNVK, LTELMFEHYNIPAFFLCK, NGMVEDWDSFQAILDHTYK, QGGPTYYIDTNALR, SEASLHPVLMSEAPWNTR, SPLAGDFITMQCR, STGLILDSGATHTTAIPVHDGYVLQQGIVK, VDFPTAIGMVVER
945	NSD2	O96028;O96028-3;O96028-5	303909	347103	332101	263731	256940	293277	-0.272619	1.72589	-	-	-	3	FTFLYVGDQLHLNPQVAK, HRDEVVAEHPDASGEEIEELLR, IQDPTEDAEAEDTPR
946	MOCS2	O96033	727373	720755	710823	734149	741527	749471	0.0435826	0.464078	-	-	-	4	HPGLADVR, NQIIFAVR, SAEITGVR, SETISVPQEIK
947	MT-CYB	P00156	2.06829e+06	2.87037e+06	3.06529e+06	2.57154e+06	2.85358e+06	2.82726e+06	0.0630383	0.168118	-	-	-	3	DVNYGWIIR, ITFHPYYTIK, QQSMMFR
948	CYB5A	P00167;P00167-2	6.07585e+06	5.80252e+06	4.89858e+06	5.59848e+06	5.78809e+06	5.92351e+06	0.0508145	0.262635	-	-	-	5	EQAGGDATENFEDVGHSTDAR, FLEEHPGGEEVLR, STWLILHHK, TFIIGELHPDDRPK, YYTLEEIQK
949	LDHA	P00338;P00338-3	4.72736e+08	4.44972e+08	4.47203e+08	4.75997e+08	4.64422e+08	4.86176e+08	0.0640633	0.730585	-	-	-	22	DLADELALVDVIEDK, DLADELALVDVIEDKLK, DQLIYNLLK, DQLIYNLLKEEQTPQNK, DYNVTANSK, FIIPNVVK, GEMMDLQHGSLFLR, GLYGIKDDVFLSVPCILGQNGISDLVK, IVSGKDYNVTANSK, KSADTLWGIQK, LKGEMMDLQHGSLFLR, LKGYTSWAIGLSVADLAESIMK, LLIVSNPVDILTYVAWK, LVIITAGAR, QVVESAYEVIK, RVHPVSTMIK, SADTLWGIQK, TLHPDLGTDK, TLHPDLGTDKDK, TLHPDLGTDKDKEQWK, VHPVSTMIK, VTLTSEEEAR
950	ALDH1A1	P00352	9.64771e+08	9.04387e+08	9.14994e+08	9.13475e+08	9.10257e+08	9.60131e+08	-6.36977e-06	4.19772e-05	-	-	-	36	ANNTFYGLSAGVFTK, DRLLLATMESMNGGK, EEIFGPVQQIMK, ELGEYGFHEYTEVK, ELGEYGFHEYTEVKTVTVK, FKSLDDVIKR, FPVFNPATEEELCQVEEGDKEDVDK, GYFVQPTVFSNVTDEMR, IAKEEIFGPVQQIMK, IFINNEWHDSVSGK, IFINNEWHDSVSGKK, IFVEESIYDEFVR, IFVEESIYDEFVRR, IGPALSCGNTVVVK, ILDLIESGK, ILDLIESGKK, KFPVFNPATEEELCQVEEGDKEDVDK, KYILGNPLTPGVTQGPQIDK, KYILGNPLTPGVTQGPQIDKEQYDK, LADLIERDRLLLATMESMNGGK, LECGGGPWGNK, LLLATMESMNGGK, LLYKLAD…
951	GLUD1	P00367	2.29438e+07	2.27405e+07	2.27602e+07	2.25995e+07	2.21748e+07	2.28732e+07	-0.0170034	0.308238	-	-	-	8	AKPYEGSILEADCDILIPAASEK, DIVHSGLAYTMER, DSNYHLLMSVQESLER, GFIGPGIDVPAPDMSTGER, HGGTIPIVPTAEFQDR, ISGASEKDIVHSGLAYTMER, KGFIGPGIDVPAPDMSTGER, NYTDNELEK
952	DHFR	P00374	1.28014e+07	1.23009e+07	1.21888e+07	1.27233e+07	1.26437e+07	1.25921e+07	0.0259279	0.428183	-	-	-	7	ELKEPPQGAHFLSR, LLPEYPGVLSDVQEEK, LTEQPELANK, NGDLPWPPLR, QNLVIMGK, VDMVWIVGGSSVYK, YKFEVYEK
953	CYB5R3	P00387;P00387-2;P00387-3	1.1789e+07	1.22054e+07	1.27184e+07	1.28208e+07	1.31881e+07	1.28743e+07	0.0834496	1.33526	-	-	-	18	AIMKDPDDHTVCHLLFANQTEK, DILLRPELEELR, DPDDHTVCHLLFANQTEK, EIISHDTR, FAIRPDK, FAIRPDKK, FALPSPQHILGLPVGQHIYLSAR, GFVDLVIK, GPSGLLVYQGK, IDGNLVVR, IDGNLVVRPYTPISSDDDK, IDGNLVVRPYTPISSDDDKGFVDLVIK, LWYTLDR, PYTPISSDDDK, PYTPISSDDDKGFVDLVIK, STPAITLESPDIK, STPAITLESPDIKYPLR, SVGMIAGGTGITPMLQVIR
954	MT-CO1	P00395	1.37994e+06	3.62251e+06	3.45858e+06	3.28453e+06	3.644e+06	3.08862e+06	0.365466	0.457619	-	-	-	3	AYFTSATMIIAIPTGVK, VFSWLATLHGSNMK, WLFSTNHK
955	MT-CO2	P00403	2.44098e+07	5.16842e+07	5.16677e+07	5.3752e+07	5.47899e+07	5.31741e+07	0.421503	0.731062	-	-	-	6	ILYMTDEVNDPSLTIK, LLDVDNR, LNQTTFTATR, MMITSQDVLHSWAVPTLGLK, TDAIPGR, VVLPIEAPIR
957	CP	P00450	375352	381829	367291	362044	372672	409675	0.0234878	0.126386	-	-	-	12	EVGPTNADPVCLAK, EYTDASFTNR, GAYPLSIEPIGVR, GPEEEHLGILGPVIWAEVGDTIR, KAEEEHLGILGPQLHADVGDK, LISVDTEHSNIYLQNGPDR, MFTTAPDQVDKEDEDFQESNK, MYYSAVDPTK, NNEGTYYSPNYNPQSR, TTIEKPVWLGFLGPIIK, VDKDNEDFQESNR, YTVNQCR
958	PNP	P00491	2.30807e+07	2.23867e+07	2.31795e+07	2.37209e+07	2.29476e+07	2.29628e+07	0.020541	0.322044	-	-	-	17	ACVMMQGR, ANHEEVLAAGK, DHINLPGFSGQNPLR, FEVGDIMLIR, FGDRFPAMSDAYDR, FHMYEGYPLWK, FPAMSDAYDR, HRPQVAIICGSGLGGLTDK, LEQFVSILMASIPLPDK, LGADAVGMSTVPEVIVAR, LVFGFLNGR, MENGYTYEDYK, MENGYTYEDYKNTAEWLLSHTK, NTAEWLLSHTK, VFGFSLITNK, VFHLLGVDTLVVTNAAGGLNPK, VIMDYESLEK
959	HPRT1	P00492	1.04433e+07	9.90025e+06	1.02969e+07	1.07614e+07	1.0316e+07	1.06786e+07	0.0517132	0.832395	-	-	-	11	DLNHVCVISETGK, EMGGHHIVALCVLK, FFADLLDYIK, FVVGYALDYNEYFR, NVLIVEDIIDTGK, SIPMTVDFIR, SVGYKPDFVGFEIPDK, SYCNDQSTGDIK, TMQTLLSLVR, VFIPHGLIMDR, VIGGDDLSTLTGK
960	GOT2	P00505	5.18653e+07	4.89175e+07	4.95754e+07	5.06785e+07	5.03702e+07	5.02887e+07	0.00981032	0.122958	-	-	-	29	ASAELALGENSEVLK, ASSWWTHVEMGPPDPILGVTEAFK, DAGMQLQGYR, DDNGKPYVLPSVR, EFSIYMTK, EGSTHNWQHITDQIGMFCFTGLKPEQVER, EIATVVK, EYLPIGGLAEFCK, FVTVQTISGTGALR, HFIEQGINVCLCQSYAK, IAAAILNTPDLR, IAAAILNTPDLRK, IGASFLQR, ILIRPMYSNPPLNGAR, IPEQSVLLLHACAHNPTGVDPRPEQWK, ISVAGVTSSNVGYLAHAIHQVTK, KMNLGVGAYR, KQWLQEVK, MNLGVGAYR, NLDKEYLPIGGLAEFCK, NMGLYGER, PMYSNPPLNGAR, PTWGNHTPIFR, PYVLPSVR, QWLQEVK, TCGFDFTGAV…
961	ABL1	P00519-2	326551	293427	274082	307126	305307	264798	-0.0269777	0.0992681	-	-	-	7	AGGKPSQSPSQEAAGEAVLGAK, ATSLVDAVNSDAAKPSQPGEGLK, GAVSTLLQAPELPTK, GQGESDPLDHEPAVSPLLPR, GSALGTPAAAEPVTPTSK, LATGEEEGGGSSSK, TNLFSALIK
962	EGFR	P00533	4.69201e+06	4.69057e+06	4.82739e+06	4.99332e+06	4.86254e+06	5.03826e+06	0.067808	1.30216	-	-	-	30	ACGADSYEMEEDGVR, ACGADSYEMEEDGVRK, EDSFLQR, EILDEAYVMASVDNPHVCR, EISDGDVIISGNK, ELIIEFSK, ESDCLVCR, FSNNPALCNVESIQWR, GDSFTHTPPLDPQELDILK, GKSPSDCCHNQCAAGCTGPR, GLWIPEGEK, GMNYLEDR, GSTAENAEYLR, IICAQQCSGR, IPLENLQIIR, ITDFGLAK, LFGTSGQK, LTQLGTFEDHFLSLQR, NLCYANTINWK, NLQEILHGAVR, NYDLSFLK, NYVVTDHGSCVR, PYDGIPASEISSILEK, RPAGSVQNPVYHNQPLNPAPSR, SPSDCCHNQCAAGCTGPR, TDLHAFENLEIIR, VKIPVAIK, WMALE…
963	PGK1	P00558	1.63707e+08	1.51792e+08	1.51913e+08	1.64091e+08	1.60602e+08	1.67694e+08	0.0757847	0.944045	-	-	-	36	AAVPSIK, ACANPAAGSVILLENLR, AGGFLMK, AHSSMVGVNLPQK, ALESPERPFLAILGGAK, ALMDEVVK, DCVGPEVEK, ELNYFAK, FCLDNGAK, FHVEEEGKGK, FHVEEEGKGKDASGNK, GCITIIGGGDTATCCAK, IKAAVPSIK, IQLINNMLDK, ITLPVDFVTADK, ITLPVDFVTADKFDENAK, KELNYFAK, KYAEAVTR, LTLDKLDVK, NGVKITLPVDFVTADKFDENAK, NNQITNNQR, PDGVPMPDKYSLEPVAVELK, SVVLMSHLGR, SVVLMSHLGRPDGVPMPDK, SVVLMSHLGRPDGVPMPDKYSLEPVAVELK, TGQATVASGIPAGWMGLDCGPESSK, TG…
964	AK1	P00568	6.0668e+06	5.53243e+06	5.31399e+06	5.85001e+06	5.67841e+06	5.89209e+06	0.0446872	0.380785	-	-	-	11	ATEPVIAFYEK, EVQQGEEFER, EVQQGEEFERR, GQLVPLETVLDMLR, IIFVVGGPGSGK, KVNAEGSVDSVFSQVCTHLDALK, LSEIMEK, RLETYYK, VDDNEETIK, VDDNEETIKK, YGYTHLSTGDLLR
965	ADA	P00813	4.15124e+06	4.05288e+06	4.07487e+06	4.23149e+06	4.13426e+06	4.15184e+06	0.0277669	0.480106	-	-	-	18	AKEGVVYVEVR, AYGMPPSASAGQNL, DMGFTEEEFK, DMGFTEEEFKR, EGVVYVEVR, ELLDLLYK, FDYYMPAIAGCR, GIALPANTAEGLLNVIGMDK, IAYEFVEMK, LGHGYHTLEDQALYNR, LKNDQANYSLNTDDPLIFK, NDQANYSLNTDDPLIFK, PLTLPDFLAK, SSFLPEDEKR, STLDTDYQMTK, TVHAGEVGSAEVVK, VELHVHLDGSIKPETILYYGR, YSPHLLANSK
967	CA2	P00918	1.15147e+06	1.16188e+06	1.30725e+06	1.32897e+06	1.23264e+06	1.2878e+06	0.0901691	0.707551	-	-	-	8	EPISVSSEQVLK, GGPLDGTYR, ILNNGHAFNVEFDDSQDK, QSPVDIDTHTAK, SADFTNFDPR, VVDVLDSIK, YAAELHLVHWNTK, YDPSLKPLSVSYDQATSLR
968	ASS1	P00966	1.65744e+06	1.64851e+06	1.71214e+06	1.71119e+06	1.57726e+06	1.62255e+06	-0.0317432	0.312465	-	-	-	14	APNTPDILEIEFK, APNTPDILEIEFKK, DGTTHQTSLELFMYLNEVAGK, EQGYDVIAYLANIGQK, FAELVYTGFWHSPECEFVR, IDIVENR, KVFIEDVSR, MPEFYNR, NDLMEYAK, NPWSMDENLMHISYEAGILENPK, NQAPPGLYTK, QHGIPIPVTPK, VFIEDVSR, YLLGTSLAR
969	OAS1	P00973-3	1.05671e+06	1.11299e+06	1.06357e+06	1.23077e+06	970684	1.0842e+06	0.0167723	0.0685442	-	-	-	4	EGEFSTCFTELQR, GSSYPVCVSK, PVILDPADPTGNLGGGDPK, THFNTAQGFR
970	C3	P01024	933471	842574	910724	967854	973324	1.05149e+06	0.155883	1.42887	-	-	-	7	AAVYHHFISDGVR, DFDFVPPVVR, EVVADSVWVDVK, GVFVLNK, IPIEDGSGEVVLSR, SGSDEVQVGQQR, TELRPGETLNVNFLLR
971	C5	P01031	808978	787791	783336	853157	784038	726529	-0.0129299	0.0689037	-	-	-	19	ALLVGEHLNIIVTPK, ALVEGVDQLFTDYQIK, ATLLDIYK, DINYVNPVIK, DSSVPNTGTAR, EGMLSIMSYR, ELSYYSLEDLNNK, EYVLPHFSVSIEPEYNFIGYK, FQNSAILTIQPK, GGSASTWLTAFALR, IPLDLVPK, ITHYNYLILSK, LNLVATPLFLKPGIPYPIK, LQGTLPVEAR, MVETTAYALLTSLNLK, TDAPDLPEENQAR, TLLPVSKPEIR, VFQFLEK, YVLSPYK
972	TIMP1	P01033	1.03625e+06	1.0571e+06	1.06858e+06	1.08122e+06	1.00748e+06	1.04445e+06	-0.0136747	0.115761	-	-	-	5	EPGLCTWQSLR, GFQALGDAADIR, HLACLPR, LQSGTHCLWTDQLLQGSEK, SEEFLIAGK
973	CST3	P01034	1.52567e+06	1.429e+06	1.26161e+06	1.26195e+06	1.36387e+06	1.41308e+06	-0.0591686	0.310695	-	-	-	4	ALDFAVGEYNK, LVGGPMDASVEEEGVR, LVGGPMDASVEEEGVRR, TQPNLDNCPFHDQPHLK
974	FOS	P01100;P01100-2	19620	55827.3	51344.8	52112.6	16711.2	21530	-0.528241	0.411014	-	-	+	2	GKVEQLSPEEEEK, SALQTEIANLLK
976	HRAS	P01112	511889	743678	928969	649940	856264	743471	0.0755003	0.128785	-	-	-	2	SFEDIHQYR, SYGIPYIETSAK
977	KRAS	P01116-2	4.96131e+06	5.63102e+06	5.44644e+06	5.37214e+06	5.70877e+06	5.52932e+06	0.0521161	0.447928	-	-	-	4	DSEDVPMVLVGNK, QGVDDAFYTLVR, SFEDIHHYR, VKDSEDVPMVLVGNK
978	LDLR	P01130;P01130-3	1.4359e+06	1.58044e+06	1.56657e+06	1.54733e+06	1.6046e+06	1.52703e+06	0.0309486	0.255579	-	-	-	14	AHGVSSYDTVISR, AIVVDPVHGFMYWTDWGTPAK, AVGSIAYLFFTNR, CQCEEGFQLDPHTK, GVNWCER, IYWSDLSQR, LHSISSIDVNGGNR, NEFQCQDGK, NINSINFDNPVYQK, NVVALDTEVASNR, SEYTSLIPNLR, SGDFSCGGR, TILEDEKR, TTEDEVHICHNQDGYSYPSR
979	TGFB1	P01137	728165	621287	688993	771982	742666	772786	0.169112	1.33197	-	-	-	4	ALDTNYCFSSTEK, EAVPEPVLLSR, GGEIEGFR, QLYIDFR
981	HLA-B	P01889	3.33138e+06	3.12406e+06	3.09099e+06	3.02855e+06	2.97073e+06	3.05457e+06	-0.0757329	1.04907	-	-	-	4	APWIEQEGPEYWDR, GHDQYAYDGKDYIALNEDLR, YFYTSVSR, YFYTSVSRPGR
982	HLA-H	P01893	351565	378076	376270	378660	353479	331776	-0.0571674	0.325185	-	-	-	3	GYEQHAYDGK, GYEQHAYDGKDYIALNEDLR, YTCHVQHEGLPEPLTLR
984	MB	P02144	393292	423655	389185	383517	364378	357430	-0.12552	0.987253	-	-	-	4	GHHEAEIKPLAQSHATK, HGATVLTALGGILK, HPGDFGADAQGAMNK, VEADIPGHGQEVLIR
985	COL4A1	P02462	403185	282604	432232	374078	372803	459814	0.126925	0.302086	-	-	-	3	GAVGQPGIGFPGPPGPK, HSQTIDDPQCPSGTK, ILYHGYSLLYVQGNER
986	LMNA	P02545	3.27762e+07	3.29341e+07	3.47418e+07	4.19593e+07	4.19098e+07	4.40741e+07	0.349104	4.39816	-	-	-	49	AAYEAELGDAR, AAYEAELGDARK, AGQVVTIWAAGAGATHSPPTDLVWK, AQHEDQVEQYK, AQHEDQVEQYKK, AQNTWGCGNSLR, ASASGSGAQVGGPISSGSSASSVTVTR, DLEALLNSK, DLEDSLAR, EAALSTALSEK, EAALSTALSEKR, EDLQELNDR, EELDFQK, EGDLIAAQAR, EREMAEMR, IDSLSAQLSQLQK, IRIDSLSAQLSQLQK, ITESEEVVSR, KEGDLIAAQAR, KQLQDEMLR, LADALQELR, LALDMEIHAYR, LAVYIDR, LEAALGEAK, LEAALGEAKK, LKDLEALLNSK, LQEKEDLQELNDR, LQLELSK, LQTMKEELDFQK, LRDLEDSLAR…
987	LMNA	P02545-2	2.0268e+06	2.30281e+06	2.16495e+06	2.25617e+06	2.20694e+06	2.2819e+06	0.0564068	0.504782	-	-	-	3	KLVRSVTVVEDDEDEDGDDLLHHHHVSGSR, LVRSVTVVEDDEDEDGDDLLHHHHVSGSR, SVTVVEDDEDEDGDDLLHHHHVSGSR
988	APOE	P02649	1.90663e+06	2.0866e+06	2.06162e+06	1.67429e+06	1.91606e+06	1.60955e+06	-0.222535	1.66197	-	-	-	6	ALMDETMK, GEVQAMLGQSTEELR, LQAEAFQAR, QWAGLVEKVQAAVGTSAAPVPSDNH, SWFEPLVEDMQR, VQAAVGTSAAPVPSDNH
989	FGA	P02671;P02671-2	962637	930982	882068	908670	875022	896699	-0.0496452	0.454528	-	-	-	10	DSHSLTTNIMEILR, GGSTSYGTGSETESPR, GLIDEVNQDFTNR, HRHPDEAAFFDTASTGK, MADEAGSEADHEGTHSTK, MELERPGGNEITR, NPSSAGSWNSGSSGPGSTGNR, PGSTGTWNPGSSER, QFTSSTSYNR, VQHIQLLQK
990	FGB	P02675	802607	660033	639762	716292	655954	666392	-0.0380838	0.152105	-	-	-	7	AHYGGFTVQNEANK, DNDGWLTSDPR, DNENVVNEYSSELEK, HQLYIDETVNSNIPTNLR, QDGSVDFGR, QGFGNVATNTDGK, YQISVNK
991	FGG	P02679;P02679-2	1.4563e+06	1.27559e+06	1.24167e+06	1.30927e+06	1.30221e+06	1.32564e+06	-0.00977807	0.0527964	-	-	-	11	AIQLTYNPDESSKPNMIDAATLK, DTVQIHDITGK, EGFGHLSPTGTTEFWLGNEK, LTIGEGQQHHLGGAK, QSGLYFIKPLK, TSTADYAMFK, VAQLEAQCQEPCKDTVQIHDITGK, VELEDWNGR, VGPEADKYR, YEASILTHDSSIR, YLQEIYNSNNQK
992	MBP	P02686;P02686-2	192378	209642	215123	195994	243496	238209	0.12997	0.547211	-	-	-	3	DAPGREDNTFK, DTGILDSIGR, YLATASTMDHAR
993	C1QA	P02745	855070	806501	808556	787211	725235	873784	-0.0535299	0.295338	-	-	-	2	PAFSAIR, TGIQGLK
994	FN1	P02751;P02751-1;P02751-17;P02751-3;P02751-5;P02751-7	1.2005e+06	1.08832e+06	1.07112e+06	870659	935681	966938	-0.276366	2.34883	-	-	-	15	DLQFVEVTDVK, EESPLLIGQQSTVSDVPR, FTNIGPDTMR, HYQINQQWER, IYLYTLNDNAR, LGVRPSQGGEAPR, NLQPASEYTVSLVAIK, PAQGVVTTLENVSPPR, SSPVVIDASTAIDAPSNLR, VGDTYERPK, VPGTSTSATLTGLTR, VTIMWTPPESAVTGYR, VTWAPPPSIDLTNFLVR, WCGTTQNYDADQK, YEKPGSPPR
995	AHSG	P02765	55654.6	57746.3	66602.3	66318.5	41297.5	66522.3	-0.0774985	0.128039	-	-	+	2	CDSSPDSAEDVR, CDSSPDSAEDVRK
996	TFRC	P02786	6.2285e+07	6.35523e+07	6.48364e+07	6.60015e+07	6.40693e+07	6.50758e+07	0.0335408	0.563638	-	-	-	31	AAAEVAGQFVIK, AFTYINLDK, AVLGTSNFK, DGFQPSR, DSAQNSVIIVDK, EEPGEDFPAAR, EMGLSLQWLYSAR, GFVEPDHYVVVGAQR, HPVTGQFLYQDSNWASK, HVFWGSGSHTLPALLENLK, ILNIFGVIK, LAGTESPVR, LAQMFSDMVLK, LAVDEEENADNNTK, LFGNMEGDCPSDWK, LLNENSYVPR, LTHDVELNLDYER, LTVSNVLK, LVHANFGTK, LVYLVENPGGYVAYSK, LYWDDLK, LYWDDLKR, QVDGDNSHVEMK, RLYWDDLK, RLYWDDLKR, SAFSNLFGGEPLSYTR, SGVGTALLLK, SSGLPNIPVQTISR, VEYHFLSPYVSPK, VSASPLL…
998	LTF	P02788;P02788-2	6.30729e+06	6.19166e+06	6.09859e+06	4.52672e+06	6.09413e+06	5.85904e+06	-0.186423	0.874134	-	-	-	2	CGLVPVLAENYK, YYGYTGAFR
999	FTL	P02792	1.07163e+06	1.1354e+06	1.18124e+06	1.08902e+06	1.05356e+06	1.0621e+06	-0.0793643	0.812825	-	-	-	4	ALFQDIK, KLNQALLDLHALGSAR, LGGPEAGLGEYLFER, LNQALLDLHALGSAR
1000	FTH1	P02794	214430	193938	172687	222274	213131	259370	0.258277	1.1419	-	-	-	2	IFLQDIK, YFLHQSHEER
1001	MT-ND1	P03886	2.18776e+06	2.95454e+06	3.02721e+06	2.6799e+06	2.77212e+06	2.3018e+06	-0.0648136	0.184878	-	-	-	4	FRYDQLMHLLWK, GPNVVGPYGLLQPFADAMK, ILGYMQLR, KGPNVVGPYGLLQPFADAMK
1004	MT-ND4	P03905	3.73723e+06	5.83864e+06	5.74807e+06	6.07618e+06	6.03812e+06	5.46981e+06	0.226027	0.632531	-	-	-	6	AHVEAPIAGSMVLAAVLLK, HLSSEPLSR, LGGYGMMR, LTLILNPLTK, MPLYGLHLWLPK, WGNQPER
1005	MT-ND5	P03915	1.57892e+06	2.11617e+06	2.07665e+06	1.77329e+06	1.87405e+06	1.69471e+06	-0.100341	0.378151	-	-	-	6	ADANTAAIQAILYNR, FPTLTNINENNPTLLNPIKR, MILLTLTGQPR, NSYPHYVK, SPLCTFYFSNMLGFYPSITHR, TISQHQISTSIITSTQK
1007	MT-ATP8	P03928	4.28413e+06	4.03417e+06	3.1811e+06	3.71297e+06	4.04736e+06	4.10333e+06	0.0551844	0.195443	-	-	-	3	ICSLHSLPPQS, MLNTNYHLPPSPK, NYNKPWEPK
1009	CAT	P04040	5.72923e+06	5.99584e+06	6.10286e+06	6.35212e+06	6.21037e+06	6.16258e+06	0.0712212	1.17038	-	-	-	27	ADVLTTGAGNPVGDK, ADVLTTGAGNPVGDKLNVITVGPR, AFYVNVLNEEQR, DAQIFIQK, DLFNAIATGK, DPASDQMQHWK, DPILFPSFIHSQK, DYPLIPVGK, FNTANDDNVTQVR, FSTVAGESGSADTVR, FSTVAGESGSADTVRDPR, GAGAFGYFEVTHDITK, GPLLVQDVVFTDEMAHFDR, GPLLVQDVVFTDEMAHFDRER, HMNGYGSHTFK, LCENIAGHLK, LFAYPDTHR, LGPNYLHIPVNCPYR, LNVITVGPR, LSQEDPDYGIR, LVNANGEAVYCK, NAIHTFVQSGSHLAAR, NFTEVHPDYGSHIQALLDK, NLSVEDAAR, RFNTANDDNVTQVR, VFEHIGK, V…
1010	RAF1	P04049	2.16297e+06	2.01148e+06	2.01296e+06	1.9172e+06	2.0669e+06	1.86289e+06	-0.0821942	0.773133	-	-	-	8	AAHTEDINACTLTTSPR, DNLAIVTQWCEGSSLYK, FLLNGFR, FQMFQLIDIAR, STSTPNVHMVSTTLPVDSR, VPTMCVDWSNIR, VVDPTPEQFQAFR, YSTPHAFTFNTSSPSSEGSLSQR
1011	GBA1	P04062;P04062-2;P04062-4	2.47238e+06	2.54523e+06	2.70721e+06	2.68178e+06	2.56404e+06	2.60636e+06	0.0243803	0.228929	-	-	-	19	ALQLAQRPVSLLASPWTSPTWLK, DPAVGFLETISPGYSIHTYLWR, DVPLTIKDPAVGFLETISPGYSIHTYLWR, FLDAYAEHK, FWEQSVR, GQPGDIYHQTWAR, LFPNTMLFASEACVGSK, LLLPHWAK, LLMLDDQR, NDLDAVALMHPDGSAVVVVLNR, NFVDSPIIVDITK, PVSLLASPWTSPTWLK, QPMFYHLGHFSK, SYFSEEGIGYNIIR, VGLVASQK, VGLVASQKNDLDAVALMHPDGSAVVVVLNR, VPMASCDFSIR, VVLTDPEAAK, YVHGIAVHWYLDFLAPAK
1012	FUCA1	P04066	1.20916e+06	1.28439e+06	1.2005e+06	1.32248e+06	1.19047e+06	1.20271e+06	0.00744486	0.0461846	-	-	-	7	DGLIVPIFQER, DLVGELGTALR, FFHPEEWADLFQAAGAK, FKPQSLPDHK, ITMLGIQGDLK, WSTDPDK, YVVLTTK
1013	ALDOA	P04075	4.555e+08	4.02796e+08	3.88639e+08	4.25828e+08	4.208e+08	4.18397e+08	0.0241166	0.143283	-	-	-	36	AAQEEYVK, AAQEEYVKR, ADDGRPFPQVIK, ALANSLACQGK, ALQASALK, ALSDHHIYLEGTLLK, ALSDHHIYLEGTLLKPNMVTPGHACTQK, CPLLKPWALTFSYGR, ELSDIAHR, ENLKAAQEEYVKR, FSHEEIAMATVTALR, FSHEEIAMATVTALRR, GGVVGIK, GGVVGIKVDK, GILAADESTGSIAK, GILAADESTGSIAKR, GVVPLAGTNGETTTQGLDGLSER, IGEHTPSALAIMENANVLAR, IVAPGKGILAADESTGSIAK, IVAPGKGILAADESTGSIAKR, KELSDIAHR, LQSIGTENTEENR, LQSIGTENTEENRR, MPYQYPALTPEQK, PFPQVIK, PNMVT…
1014	CSTB	P04080	1.81224e+07	1.73084e+07	1.7756e+07	1.74397e+07	1.70145e+07	1.81929e+07	-0.0150141	0.172782	-	-	-	5	AKHDELTYF, HDELTYF, SQVVAGTNYFIK, VFQSLPHENKPLTLSNYQTNK, VHVGDEDFVHLR
1015	ANXA1	P04083	2.50426e+08	2.68202e+08	2.75595e+08	2.91447e+08	2.88751e+08	3.10839e+08	0.166326	1.79409	-	-	-	34	AAYLQETGK, AAYLQETGKPLDETLK, AAYLQETGKPLDETLKK, ALTGHLEEVVLALLK, ALYEAGER, ALYEAGERR, CATSKPAFFAEK, CLTAIVK, DITSDTSGDFR, DLAKDITSDTSGDFR, GDRSEDFGVNEDLADSDAR, GGPGSAVSPYPTFNPSSDVAALHK, GLGTDEDTLIEILASR, GTDVNVFNTILTTR, GVDEATIIDILTK, GVDEATIIDILTKR, ILVALCGGN, KALTGHLEEVVLALLK, KGTDVNVFNTILTTR, MYGISLCQAILDETK, MYGISLCQAILDETKGDYEK, NALLSLAK, PAFFAEK, PLDETLK, PLDETLKK, QAWFIENEEQEYVQTVK, RKGTDV…
1016	APOB	P04114	1.6641e+06	1.57729e+06	1.50742e+06	1.47805e+06	1.49918e+06	1.44056e+06	-0.103257	1.16923	-	-	-	5	DQEVLLQTFLDDASPGDK, GFEPTLEALFGK, GIISALLVPPETEEAK, LDNIYSSDK, TEVIPPLIENR
1017	NR3C1	P04150;P04150-10;P04150-2	2.31876e+06	2.20933e+06	2.27566e+06	2.29746e+06	2.13302e+06	2.19077e+06	-0.0396237	0.44051	-	-	-	17	EGNSSQNWQR, ESLTPGREENPSSVLAQER, ETNESPWR, GDVMDFYK, GSVSNAQQPDLSK, HMLYVSSELHR, IKDNGDLVLSSPSNVTLPQVK, IMTTLNMLGGR, LLEESIANLNR, LLVDFPK, MTLPCMYDQCK, SQELFDEIR, SSASTAVSAAPTEK, STSVPENPK, THSDVSSEQQHLK, TLLLLSSVPK, VSASSPSLAVASQSDSK
1018	PRNP	P04156	1.91512e+06	2.06281e+06	2.0143e+06	2.68701e+06	2.54719e+06	2.74147e+06	0.412511	4.22997	-	-	-	6	ESQAYYQR, GENFTETDVK, PGGWNTGGSR, PIIHFGSDYEDR, VVEQMCITQYER, YPGQGSPGGNR
1019	SOD2	P04179	8.36837e+06	7.46123e+06	5.82156e+06	6.48288e+06	7.10356e+06	7.98873e+06	0.00579261	0.0138911	-	-	-	9	AIWNVINWENVTER, DFGSFDK, GDVTAQIALQPALK, GELLEAIK, GELLEAIKR, HHAAYVNNLNVTEEK, HSLPDLPYDYGALEPHINAQIMQLHHSK, NVRPDYLK, YQEALAK
1020	OAT	P04181	9.83448e+06	9.08175e+06	9.35461e+06	9.02392e+06	9.18833e+06	9.39329e+06	-0.0337696	0.414203	-	-	-	21	AFYNNVLGEYEEYITK, DNGLLAK, DNGLLAKPTHGDIIR, ESIEIINK, FAPPLVIK, FAPPLVIKEDELR, GIYLWDVEGR, GLLNAIVIK, HQVLFIADEIQTGLAR, IVFAAGNFWGR, KTVQGPPTSDDIFER, KWGYTVK, KYFDFLSSYSAVNQGHCHPK, LPSDVVTAVR, LRDNGLLAKPTHGDIIR, PGEHGSTYGGNPLGCR, TVQGPPTSDDIFER, VLPMNTGVEAGETACK, WLAVDYENVRPDIVLLGK, YFDFLSSYSAVNQGHCHPK, YGAHNYHPLPVALER
1021	TK1	P04183	6.44499e+06	6.22578e+06	6.3164e+06	6.32001e+06	6.22349e+06	6.37187e+06	-0.00538819	0.0744459	-	-	-	13	ASGQPAGPDNKENCPVPGKPGEAVAAR, ENCPVPGKPGEAVAAR, EVEVIGGADK, EVEVIGGADKYHSVCR, FQIAQYK, GQIQVILGPMFSGK, KLFAPQQILQCSPAN, KPFGAILNLVPLAESVVK, LTAVCMECFR, NTMEALPACLLR, RFQIAQYK, TVIVAALDGTFQR, YSSSFCTHDR
1022	THY1	P04216	240996	169603	173878	157263	204234	309220	0.160931	0.24603	-	-	-	3	HVLFGTVGVPEHTYR, KHVLFGTVGVPEHTYR, VLYLSAFTSK
1023	TUBB4A	P04350	8.13544e+06	8.91442e+06	9.16062e+06	8.25708e+06	8.22444e+06	7.5538e+06	-0.124352	1.17349	-	-	-	5	EVDEQMLSVQSK, INVYYNEATGGNYVPR, IREEFPDRIMNTFSVVPSPK, MAATFIGNSTAIQELFK, MAATFIGNSTAIQELFKR
1024	GAPDH	P04406	1.38053e+09	1.14948e+09	1.17214e+09	1.21503e+09	1.1925e+09	1.3137e+09	0.0110903	0.0450568	-	-	-	30	AENGKLVINGNPITIFQER, AENGKLVINGNPITIFQERDPSK, AGAHLQGGAK, DGRGALQNIIPASTGAAK, GALQNIIPASTGAAK, IISNASCTTNCLAPLAK, IKWGDAGAEYVVESTGVFTTMEK, LEKPAKYDDIK, LISWYDNEFGYSNR, LTGMAFRVPTANVSVVDLTCR, LVINGNPITIFQER, LVINGNPITIFQERDPSK, LVINGNPITIFQERDPSKIK, PAKYDDIKK, QASEGPLK, RVIISAPSADAPMFVMGVNHEK, RVIISAPSADAPMFVMGVNHEKYDNSLK, TVDGPSGKLWR, VGVNGFGR, VIHDNFGIVEGLMTTVHAITATQK, VIISAPSADAPMFVMGVNHEK, VII…
1025	ASL	P04424;P04424-2	2.7566e+06	2.53544e+06	2.62882e+06	2.73447e+06	2.78623e+06	2.82034e+06	0.0752984	0.995345	-	-	-	12	ALLQAQQA, DVLFPGYTHLQR, FNASIAYDR, FVGAVDPIMEK, HLWEVDVQGSK, INVLPLGSGAIAGNPLGVDR, LNSNDEDIHTANER, NDQVVTDLR, NPDSLELIR, SRNDQVVTDLR, VAEEWAQGTFK, WSHWILSHAVALTR
1026	HLA-A	P04439;P04439-2	6.98986e+06	7.39269e+06	7.76566e+06	7.95038e+06	7.38351e+06	7.36109e+06	0.0355928	0.301691	-	-	-	4	FDSDAASQR, FIAVGYVDDTQFVR, KGGSYTQAASSDSAQGSDVSLTACK, KGGSYTQAASSDSAQGSDVSLTACKV
1027	ERBB2	P04626;P04626-4;P04626-5	388986	404223	415738	435463	442658	463456	0.15021	1.36456	-	-	-	6	EGPLPAAR, ELVSEFSR, GIWIPDGENVK, GQECVEECR, LPASPETHLDMLR, WMALESILR
1028	CAPNS1	P04632	1.40404e+07	1.48047e+07	1.53187e+07	1.57343e+07	1.50467e+07	1.49823e+07	0.0518952	0.629168	-	-	-	8	ILGGVISAISEAAAQYNPEPPPPR, RLFAQLAGDDMEVSATELMNILNK, RWQAIYK, SGTICSSELPGAFEAAGFHLNEHLYNMIIR, SMVAVMDSDTTGK, TDGFGIDTCR, THYSNIEANESEEVR, THYSNIEANESEEVRQFR
1029	TP53	P04637;P04637-2;P04637-3;P04637-4;P04637-5;P04637-6;P04637-7;P04637-8;P04637-9	47016.1	69907.2	59793.9	42979.2	56376.9	32328.3	-0.442351	0.857893	-	-	+	2	ALPNNTSSSPQPK, RPILTIITLEDSSGNLLGR
1030	HSPB1	P04792	2.19872e+08	2.02499e+08	1.84482e+08	1.97334e+08	2.02351e+08	2.12919e+08	0.0165834	0.0877339	-	-	-	17	AQLGGPEAAK, AQLGGPEAAKSDETAAK, DGVVEITGK, DGVVEITGKHEERQDEHGYISR, DWYPHSR, GPSWDPFR, GPSWDPFRDWYPHSR, HEERQDEHGYISR, LATQSNEITIPVTFESR, LFDQAFGLPR, PLPPAAIESPAVAAPAYSR, QDEHGYISR, QLSSGVSEIR, TKDGVVEITGK, TKDGVVEITGKHEER, VPFSLLR, VSLDVNHFAPDELTVK
1031	TYMS	P04818	3.68271e+06	3.42413e+06	3.41239e+06	3.48113e+06	3.34138e+06	3.38201e+06	-0.0431359	0.496021	-	-	-	11	AEDFQIEGYNPHPTIK, DAEPRPPHGELQYLGQIQHILR, DFLDSLGFSTR, DMESDYSGQGVDQLQR, EEGDLGPVYGFQWR, HFGAEYR, IDDFKAEDFQIEGYNPHPTIK, IIMCAWNPR, RPLPPAAQER, TGTGTLSVFGMQAR, YSLRDEFPLLTTK
1032	RPN1	P04843	2.55643e+07	2.885e+07	2.97662e+07	2.94415e+07	2.86445e+07	2.8522e+07	0.0439366	0.324407	-	-	-	32	ALTSEIALLQSR, APDELHYTYLDTFGR, APDELHYTYLDTFGRPVIVAYK, ATSFLLALEPELEAR, DISTLNSGK, DTYIENEK, DVPAYSQDTFK, FPLFGGWK, FVDHVFDEQVIDSLTVK, GEDEEENNLEVR, HFDETVNR, IDHILDAL, ISVIVETVYTHVLHPYPTQITQSEK, LAHLGVQVK, LDFSITK, LKTEGSDLCDR, LPVALDPGAK, NIEIDSPYEISR, NLVEQHIQDIVVHYTFNK, NVESYTK, QFVVFEGNHYFYSPYPTK, QPDSGISSIR, SEDLLDYGPFR, TEGSDLCDR, THYIVGYNLPSYEYLYNLGDQYALK, TILPAAAQDVYYR, TVDLSSHLAK, VACIT…
1033	RPN2	P04844;P04844-2	1.84252e+07	2.24545e+07	2.35296e+07	2.19799e+07	2.12086e+07	1.99766e+07	-0.0213382	0.0831595	-	-	-	20	EDQVIQLMNAIFSK, EETVLATVQALQTASHLSQQADLR, FELDTSER, FSSGYYDFLVEVEGDNR, ISTEVGITNVDLSTVDKDQSIAPK, KIEFDSASGTYTLYLIIGDATLK, KNFESLSEAFSVASAAAVLSHNR, LMDHVGTEPSIK, LMDHVGTEPSIKEDQVIQLMNAIFSK, LQVTNVLSQPLTQATVK, LSKEETVLATVQALQTASHLSQQADLR, MLAQQAVK, NFESLSEAFSVASAAAVLSHNR, NPILWNVADVVIK, QEIQHLFR, SIVEEIEDLVAR, TGQEVVFVAEPDNK, YHVPVVVVPEGSASDTHEQAILR, YIANTVELR, YLAILGSVTFLAGNR
1034	GNAI2	P04899	1.4857e+07	1.68388e+07	1.83548e+07	1.89799e+07	1.97253e+07	2.24836e+07	0.291432	1.73559	-	-	-	8	AMGNLQIDFADPSR, AVVYSNTIQSIMAIVK, FEDLNKR, IAQSDYIPTQQDVLR, IIHEDGYSEEECR, ITHSPLTICFPEYTGANK, RLWADHGVQACFGR, YDEAASYIQSK
1035	SLC4A2	P04920;P04920-2;P04920-3	1.78711e+06	2.20356e+06	2.24888e+06	2.1478e+06	2.175e+06	2.21984e+06	0.0758858	0.373878	-	-	-	19	ALLQMVEAAGAAEDDPLRR, APHKPHEVFVELNELLLDK, CLDANEAEPVFDER, EAVELDAVLEVPVPVR, ELPPPAPPAGITR, FEDVPGVR, FEEILQEAGSR, FLFLLLGPSSANMDYHEIGR, GWVINPLGEK, HSHPSDEKDFSFPR, IGSMTGAEQALLPR, LLPTGAGLEPK, LSVPSGFSVTAPEK, RYPHYLSDFR, SISTLMSDK, SVTHANALTVMSK, SYGEEDFEYHR, SYNLQER, TSPSSPAPLPHQEATPR
1036	ATP1A1	P05023;P05023-4	1.9986e+07	2.13486e+07	2.16214e+07	2.27517e+07	2.24254e+07	2.32868e+07	0.121677	1.83964	-	-	-	31	AAEILAR, AVAGDASESALLK, AVFQANQENLPILK, CSSILLHGK, DAFQNAYLELGGLGER, DGPNALTPPPTTPEWIK, DKYEPAAVSEQGDK, DKYEPAAVSEQGDKK, DMDELKK, DMTSEQLDDILK, DRDMDELK, EQPLDEELK, EQPLDEELKDAFQNAYLELGGLGER, EVSMDDHK, GIVVYTGDR, IVEIPFNSTNK, KYGTDLSR, LSLDELHR, MSINAEEVVVGDLVEVK, MTVAHMWFDNQIHEADTTENQSGVSFDK, NIAFFSTNCVEGTAR, NPNTSEPQHLLVMK, RAVAGDASESALLK, RPGGWVEK, SPDFTNENPLETR, TSATWLALSR, YEPAAVSEQGDK, YEPA…
1037	ATP1B1	P05026;P05026-2	1.90239e+07	2.05649e+07	2.05512e+07	2.11012e+07	2.10535e+07	2.1908e+07	0.0918733	1.2799	-	-	-	9	AYGENIGYSEK, DDMIFEDCGDVPSEPK, EGKPCIIIK, FIWNSEK, KFIWNSEK, SYEAYVLNIVR, TEISFRPNDPK, VAPPGLTQIPQIQK, YNPNVLPVQCTGK
1038	ARG1	P05089;P05089-2;P05089-3	809643	826199	1.33674e+06	663131	1.0516e+06	1.04685e+06	-0.097545	0.144733	-	-	-	2	DIVYIGLR, IPDVPGFSWVTPCISAK
1039	ALDH2	P05091	1.85654e+07	1.7159e+07	1.71723e+07	1.73896e+07	1.69659e+07	1.78604e+07	-0.0180111	0.176482	-	-	-	23	AAFQLGSPWR, ANNSTYGLAAAVFTK, EEIFGPVMQILK, ELGEYGLQAYTEVK, HEPVGVCGQIIPWNFPLLMQAWK, ILGYINTGK, KILGYINTGK, KTFPTVNPSTGEVICQVAEGDKEDVDK, LGPALATGNVVVMK, LLCGGGIAADR, TEQGPQVDETQFK, TEQGPQVDETQFKK, TFPTVNPSTGEVICQVAEGDKEDVDK, TFVQEDIYDEFVER, TIEEVVGR, TIPIDGDFFSYTR, TYLAALETLDNGK, VAEQTPLTALYVANLIK, VAFTGSTEIGR, VIQVAAGSSNLK, VIQVAAGSSNLKR, VVGNPFDSK, YYAGWADKYHGK
1040	HMGN1	P05114	3.18978e+06	2.75825e+06	2.99997e+06	2.87927e+06	2.86598e+06	3.02929e+06	-0.0261495	0.176304	-	-	-	8	EDLPAENGETK, EDLPAENGETKTEESPASDEAGEK, LSAKPPAK, QAEVANQETK, QAEVANQETKEDLPAENGETK, TEESPASDEAGEK, TEESPASDEAGEKEAK, VSSAEGAAKEEPK
1041	SERPINE1	P05121;P05121-2	318474	362847	384809	379644	281600	269383	-0.208909	0.682809	-	-	-	4	GMISNLLGK, LVQGFMPHFFR, MAPEEIIMDRPFLFVVR, QVDFSEVER
1042	SLC25A5	P05141	1.88273e+08	2.02489e+08	2.08796e+08	2.03029e+08	1.95176e+08	1.97945e+08	-0.00706507	0.053605	-	-	-	5	AAYFGIYDTAK, DFLAGGVAAAISK, GTDIMYTGTLDCWR, KGTDIMYTGTLDCWR, QIFLGGVDKR
1043	ISG15	P05161	4.16746e+06	3.65166e+06	3.43819e+06	4.08672e+06	4.3835e+06	3.24066e+06	0.0499811	0.154443	-	-	-	5	CDEPLSILVR, IGVHAFQQR, LAVHPSGVALQDR, LTQTVAHLK, VPLASQGLGPGSTVLLVVDK
1044	PCCA	P05165;P05165-2	3.06081e+06	2.98269e+06	3.08415e+06	3.16526e+06	3.15412e+06	3.06643e+06	0.0402391	0.643992	-	-	-	23	AMGEQAVALAR, AQAVHPGYGFLSENK, FLSDVYPDGFK, GVTHNIALLR, HGNALWLNER, HIEIQVLGDK, IAWDDEETR, KAEVNTIPGFDGVVK, LITYGSDR, LQVEHPVTECITGLDLVQEMIR, LSQYQEPLHLPGVR, LSSQEAASSFGDDR, MADALDNYVIR, MADEAVCVGPAPTSK, MPVIKPDIANWELSVK, NFYFLEMNTR, SFGLPSIGR, SYLNMDAIMEAIK, SYLNMDAIMEAIKK, TVAIHSDVDASSVHVK, VTEDTSSVLR, VVEEAPSIFLDAETR, VYAEDPYK
1045	PCCB	P05166;P05166-2	5.30447e+06	4.83445e+06	5.1936e+06	4.51988e+06	4.83037e+06	4.54013e+06	-0.142049	1.70154	-	-	-	13	AYGGAYDVMSSK, AYNMVDIIHSVVDER, DFFNYLPLSSQDPAPVR, DTSYLFITGPDVVK, EFFEIMPNYAK, GFVDDIIQPSSTR, GHENVEAAQAEYIEK, ISLLLDPGSFVESDMFVEHR, KAYGGAYDVMSSK, LLYAFAEATVPK, LVPELDTIVPLESTK, SVTNEDVTQEELGGAK, TVGIVGNQPK
1046	EIF2S1	P05198	3.12077e+07	2.94533e+07	3.23152e+07	2.90942e+07	2.86339e+07	2.96574e+07	-0.0885669	1.22093	-	-	-	29	ADIEVACYGYEGIDAVK, AGLNCSTENMPIK, DEQLESLFQR, EKGYIDLSK, ENAEVDGDDDAEEMEAK, EVLINNINR, FPEVEDVVMVNVR, GVFNVQMEPK, GYIDLSK, HAVSDPSILDSLDLNEDER, HAVSDPSILDSLDLNEDEREVLINNINR, HVAEVLEYTK, HVAEVLEYTKDEQLESLFQR, INLIAPPR, LERENAEVDGDDDAEEMEAK, NECVVVIR, PGYGAYDAFK, RGVFNVQMEPK, RLTPQAVK, RPGYGAYDAFK, RVSPEEAIK, TAWVFDDK, TAWVFDDKYK, TEGLSVLSQAMAVIK, TVYSILR, VSPEEAIK, VVTDTDETELAR, YKRPGYGAYDAFK, YVM…
1049	RPLP0	P05388	4.51951e+07	4.06041e+07	3.91597e+07	2.71051e+07	3.13513e+07	3.64966e+07	-0.404104	2.02075	-	-	-	6	AVVLMGK, GNVGFVFTK, GNVGFVFTKEDLTEIR, NVASVCLQIGYPTVASVPHSIINGYK, RVLALSVETDYTFPLAEK, VLALSVETDYTFPLAEK
1050	POLR3D	P05423	774347	746593	743767	753311	691554	701001	-0.0785498	0.729085	-	-	-	8	DVSVAELLR, EEELLFLQLPDTLPGQPPTQDIKPIK, LAENACTLADLTEGQVGK, MLEKDDFLDDPGLR, TEVQGEDGQVVLIK, TFTPNIISR, TVDVSDMGPSHIINIK, VKEEPRDEEEEAK
1051	SSB	P05455	3.46973e+07	3.35514e+07	3.41294e+07	3.51778e+07	3.53585e+07	3.43593e+07	0.0350705	0.654781	-	-	-	43	AELMEISEDK, AELMEISEDKTK, AKDANNGNLQLR, AREETDKEEPASK, DANNGNLQLR, EDLHILFSNHGEIK, EGIILFK, EQIKLDEGWVPLEIMIK, ETDLLILFK, ETDLLILFKDDYFAK, EVTWEVLEGEVEK, EVTWEVLEGEVEKEALK, EVTWEVLEGEVEKEALKK, EWLEDKGQVLNIQMR, FASDDEHDEHDENGATGPVK, FASDDEHDEHDENGATGPVKR, FSGDLDDQTCR, FSGDLDDQTCREDLHILFSNHGEIK, FVETPGQK, GFPTDATLDDIK, GFPTDATLDDIKEWLEDK, GFPTDATLDDIKEWLEDKGQVLNIQMR, GQVLNIQMR, GSIFVVFDSIESAK, GSIF…
1052	ITGB1	P05556	6.88611e+07	6.85726e+07	6.91095e+07	7.21667e+07	7.16582e+07	7.49016e+07	0.0824193	1.62977	-	-	-	29	CDDLEALK, CDDLEALKK, DDLENVK, DKLPQPVQPDPVSHCK, DNTNEIYSGK, FCECDNFNCDR, FQGQTCEMCQTCLGVCAEHK, GCPPDDIENPR, GEVFNELVGK, GICECGVCK, HCECSTDEVNSEDMDAYCR, IGFGSFVEK, KGCPPDDIENPR, LKPEDITQIQPQQLVLR, LLVFSTDAGFHFAGDGK, LPQPVQPDPVSHCK, LSEGVTISYK, NVLSLTNK, NVLSLTNKGEVFNELVGK, PEDITQIQPQQLVLR, RAEDYPIDLYYLMDLSYSMK, RDNTNEIYSGK, RITSDFR, SAVTTVVNPK, SGEPQTFTLK, SLGTDLMNEMR, SNGLICGGNGVCK, TVMPYISTTPAK,…
1053	KRT18	P05783	6.31232e+08	6.04971e+08	5.48499e+08	7.89886e+08	7.13004e+08	9.00832e+08	0.425429	2.39444	-	-	-	42	AEGQRQAQEYEALLNIK, AQIFANTVDNAR, AQYDELAR, AQYDELARK, ASLENSLR, ASLENSLREVEAR, DWSHYFK, GGMGSGGLATGIAGGLAGMGGIQNEK, GLQAQIASSGLTVEVDAPK, IIEDLRAQIFANTVDNAR, IMADIRAQYDELAR, IREHLEK, IVDGKVVSETNDTK, KNHEEEVKGLQAQIASSGLTVEVDAPK, KVIDDTNITR, LAADDFRVKYETELAMR, LASYLDR, LEAEIATYR, LLEDGEDFNLGDALDSSNSMQTIQK, LQLETEIEALK, LQLETEIEALKEELLFMK, LQLETEIEALKEELLFMKK, NHEEEVKGLQAQIASSGLTVEVDAPK, PVSSAASVYAGA…
1055	COL5A2	P05997	1.15606e+06	1.10257e+06	972817	1.1504e+06	1.05354e+06	1.08036e+06	0.0261907	0.132746	-	-	-	11	DGEVGPSGPVGPPGLAGER, GDPGTVGPPGPVGER, GDRGGIGEKGAEGTAGNDGAR, GGIGEKGAEGTAGNDGAR, GPEGPPGKPGEDGEPGR, KTWWASK, NGNPGEVGFAGSPGAR, NSVGYMDDQAK, SPDNKPVWYGLDMNR, TDPGVHATLK, YIVLQDTCSK
1056	UROD	P06132	4.8592e+06	4.52575e+06	4.74884e+06	4.58888e+06	4.55652e+06	4.5228e+06	-0.0477198	0.69551	-	-	-	11	AAQDFFSTCR, AAWGEETDYTPVWCMR, EAGLAPVPMIIFAK, FALPYIR, GPSFPEPLR, GPSFPEPLREEQDLER, LRDPEVVASELGYVFQAITLTR, QMLDDFGPHR, SPEACCELTLQPLR, WLYQRPQASHQLLR, YIANLGHGLYPDMDPEHVGAFVDAVHK
1057	INSR	P06213;P06213-2	146539	154434	141495	153650	155874	145209	0.0397108	0.172606	-	-	+	4	DLFPNLTVIR, ESLVISGLR, IELQACNQDTPEER, SYALVSLSFFR
1058	GLA	P06280	4.433e+06	4.39981e+06	4.57336e+06	4.60849e+06	4.51314e+06	4.39585e+06	0.0118629	0.14562	-	-	-	14	ALLQDKDVIAINQDPLGK, DVIAINQDPLGK, KLGFYEWTSR, LGFYEWTSR, LQADPQR, NFADIDDSWK, PLSGLAWAVAMINR, QGDNFEVWER, QLANYVHSK, QYCNHWR, SHINPTGTVLLQLENTMQMSLK, SILDWTSFNQER, SYTIAVASLGK, TPTMGWLHWER
1059	GSN	P06396;P06396-2;P06396-3;P06396-4	7.97432e+06	7.22878e+06	6.7865e+06	8.14328e+06	8.38451e+06	9.06163e+06	0.220442	1.80269	-	-	-	25	AGALNSNDAFVLK, AGKEPGLQIWR, AMAELAA, DPDQTDGLGLSYLSSHIANVER, DSQEEEKTEALTSAK, EGGQTAPASTR, EPAHLMSLFGGK, EPGLQIWR, EVQGFESATFLGYFK, HVVPNEVVVQR, LFACSNK, NWRDPDQTDGLGLSYLSSHIANVER, PALPAGTEDTAK, PALPAGTEDTAKEDAANR, PALPAGTEDTAKEDAANRK, QTQVSVLPEGGETPLFK, RTPITVVK, RYIETDPANR, SEDCFILDHGK, TASDFITK, TGAQELLR, TPSAAYLWVGTGASEAEK, VHVSEEGTEPEAMLQVLGPK, VPFDAATLHTSTAMAAQHGMDDDGTGQK, YIETDPANR
1060	RB1	P06400	5.147e+06	4.96609e+06	5.15785e+06	5.11398e+06	5.05491e+06	5.00163e+06	-0.00936078	0.126978	-	-	-	27	AVGQGCVEIGSQR, AWLTWEK, EHECNIDEVK, FDIEGSDEADGSK, FPSSPLR, IIVTAYK, ILVSIGESFGTSEK, INQMVCNSDR, IPGGNIYISPLK, ISEGLPTPTK, KYDVLFALFSK, LAEMTSTR, LFLDHDK, LRFDIEGSDEADGSK, LSIQNFSK, LSPPMLLK, MNDSMDTSNKEEK, NIEISVHK, RYEEIYLK, SAEGSNPPKPLK, STSLSLFYK, TLQTDSIDSFETQR, TNILQYASTRPPTLSPIPHIPR, VNSTANAETQATSAFQTQKPLK, VSSVDGVLGGYIQK, VSWITFLLAK, YDVLFALFSK
1061	CDK1	P06493	2.21687e+07	2.1235e+07	2.16918e+07	2.27107e+07	2.21461e+07	2.2057e+07	0.0398488	0.724815	-	-	-	17	DLKPQNLLIDDK, DLKPQNLLIDDKGTIK, HPNIVSLQDVLMQDSR, IRLESEEEGVPSTAIR, KPLFHGDSEIDQLFR, LESEEEGVPSTAIR, MALNHPYFNDLDNQIK, MALNHPYFNDLDNQIKK, MLIYDPAK, MLIYDPAKR, NLDENGLDLLSK, SPEVLLGSAR, SYLYQILQGIVFCHSR, TTGQVVAMK, VYTHEVVTLWYR, WKPGSLASHVK, YLDSIPPGQYMDSSLVK
1062	ATP5F1B	P06576	1.56604e+08	1.49876e+08	1.51085e+08	1.44513e+08	1.42659e+08	1.44997e+08	-0.0821494	1.45583	-	-	-	24	AHGGYSVFAGVGER, AIAELGIYPAVDPLDSTSR, DYAAQTSPSPK, EGNDLYHEMIESGVINLK, FLSQPFQVAEVFTGHMGK, FTQAGSEVSALLGR, IGLFGGAGVGK, IMDPNIVGSEHYDVAR, IMNVIGEPIDER, IPSAVGYQPTLATDMGTMQER, IPVGPETLGR, LVLEVAQHLGESTVR, LVPLKETIK, SLQDIIAILGMDELSEEDKLTVSR, TIAMDGTEGLVR, TREGNDLYHEMIESGVINLK, TVLIMELINNVAK, TVLIMELINNVAKAHGGYSVFAGVGER, VAAAPASGALR, VALTGLTVAEYFR, VALVYGQMNEPPGAR, VLDSGAPIK, VLDSGAPIKIPVGPETLGR, VV…
1063	S100A6	P06703	5.16175e+07	3.22947e+07	2.88374e+07	3.74937e+07	4.18729e+07	4.49483e+07	0.184611	0.38194	-	-	-	4	ELIQKELTIGSK, ELTIGSK, LMEDLDR, LQDAEIAR
1064	EIF4E	P06730;P06730-2;P06730-3	8.75109e+06	7.72987e+06	8.05045e+06	8.61047e+06	8.5929e+06	8.8283e+06	0.0874651	0.948727	-	-	-	8	DGIEPMWEDEK, DGIEPMWEDEKNK, EAVTHIGR, IAIWTTECENR, IVIGYQSHADTATK, TESNQEVANPEHYIK, TWQANLR, WLITLNK
1065	ENO1	P06733	8.70069e+08	7.13862e+08	6.99924e+08	6.739e+08	7.04197e+08	7.4748e+08	-0.0978077	0.473912	-	-	-	36	AAVPSGASTGIYEALELRDNDK, AAVPSGASTGIYEALELRDNDKTR, AGYTDKVVIGMDVAASEFFR, AVEHINKTIAPALVSK, DATNVGDEGGFAPNILENK, DATNVGDEGGFAPNILENKEGLELLK, DYPVVSIEDPFDQDDWGAWQK, EGLELLK, EIFDSRGNPTVEVDLFTSK, FTASAGIQVVGDDLTVTNPK, FTASAGIQVVGDDLTVTNPKR, GNPTVEVDLFTSK, HIADLAGNSEVILPVPAFNVINGGSHAGNK, IDKLMIEMDGTENK, IEEELGSK, IEEELGSKAK, IGAEVYHNLK, IGAEVYHNLKNVIKEK, KLNVTEQEK, KLNVTEQEKIDK, LAMQEFMILPVGAANFR, LAQ…
1067	PYGL	P06737;P06737-2	8.41354e+06	7.95461e+06	7.94963e+06	8.30121e+06	8.04097e+06	8.1013e+06	0.00781837	0.0886712	-	-	-	37	APNDFNLR, AWELTQK, AWNTMVLK, DFNVGDYIQAVLDR, DFSELEPDKFQNK, DGWQVEEADDWLR, DIINMLFYHDR, DLSQLTK, EYAQNIWNVEPSDLK, EYYEALPELK, FSQFLETEYK, GIVGVENVAELK, GIVGVENVAELKK, HLEIIYEINQK, IDDVAALDK, IDDVAALDKK, IFVDIEK, IFVDIEKLPWSK, IGEDYVK, INPSSMFDVQVK, IRDGWQVEEADDWLR, ISLSNESNK, LHSFLGDDVFLR, LITSVADVVNNDPMVGSK, LVIDQIDNGFFSPK, MSLIEEEGSK, MSLIEEEGSKR, QLLNCLHVITMYNR, RMSLIEEEGSKR, RWLLLCNPGLAELIAEK…
1068	GPI	P06744;P06744-2	2.23352e+08	2.07e+08	2.09668e+08	2.1393e+08	2.09157e+08	2.16227e+08	-0.000928122	0.00771467	-	-	-	29	AVLHVALR, DRFNHFSLTLNTNHGHILVDYSK, DVMPEVNK, EFGIDPQNMFEFWDWVGGR, EWFLQAAK, FAAYFQQGDMESNGK, FNHFSLTLNTNHGHILVDYSK, HFVALSTNTTK, IEPELDGSAQVTSHDASTNGLINFIK, ILLANFLAQTEALMR, INYTEGR, KIEPELDGSAQVTSHDASTNGLINFIK, LFDANKDR, LTPFMLGALVAMYEHK, MIPCDFLIPVQTQHPIR, MIPCDFLIPVQTQHPIRK, MLVDLAK, NLVTEDVMR, PTNSIVFTK, RLFDANK, SELNLRR, SNTPILVDGK, SNTPILVDGKDVMPEVNK, TFTTQETITNAETAK, TFTTQETITNAETAKEWFLQAA…
1069	POLB	P06746	93068.5	114448	107286	103668	82067.5	75506.9	-0.276999	0.868378	-	-	+	3	DIFDYIQWK, KAPQETLNGGITDMLTELANFEK, VHFITDTLSK
1070	NPM1	P06748;P06748-2	7.89318e+07	6.11588e+07	6.36163e+07	4.10787e+07	4.4177e+07	5.52342e+07	-0.538439	2.175	+	-	-	13	ADKDYHFK, ADKDYHFKVDNDENEHQLSLR, DELHIVEAEAMNYEGSPIK, GPSSVEDIK, GPSSVEDIKAK, LLSISGK, MQASIEK, MSVQPTVSLGGFEITPPVVLR, MTDQEAIQDLWQWR, TVSLGAGAK, TVSLGAGAKDELHIVEAEAMNYEGSPIK, VDNDENEHQLSLR, VTLATLK
1071	TPM3	P06753-2	7.53164e+06	7.05468e+06	8.69925e+06	9.00856e+06	7.89387e+06	7.93076e+06	0.0956843	0.498253	-	-	-	16	ALKDEEKMELQEIQLK, AREQAEAEVASLNR, EEHLCTQR, EMDEQIR, EQAEAEVASLNR, EQAEAEVASLNRR, IQVLQQQADDAEER, KIQVLQQQADDAEER, KLVIIEGDLER, LMDQNLK, LVIIEGDLER, MELQEIQLK, MLDQTLLDLNEM, TIDDLEDK, TIDDLEDKLK, YSQKEDKYEEEIK
1072	ITGAV	P06756;P06756-2;P06756-3	6.59199e+06	6.62443e+06	6.66351e+06	6.96126e+06	6.97378e+06	6.81137e+06	0.06148	1.41252	-	-	-	51	AGTQLLAGLR, ALFLYSR, AMLHLQWPYK, ASGDFQTTK, CDWSSTR, CQPIEFDATGNR, DDPLEFK, DKLTPITIFMEYR, DYAKDDPLEFK, ENPETEEDVGPVVQHIYELR, EPVGTCFLQDGTK, EQLQPHENGEGNSET, FDLQIQSSNLFDK, FSVHQQSEMDTSVK, GATDIDKNGYPDLIVGAFGVDR, GGLMQCEELIAYLR, GIVYIFNGR, GVSSPDHVFLPIPNWEHK, ILACAPLYHWR, IVCQVGR, IYIGDDNPLTLIVK, KIYIGDDNPLTLIVK, KLNFQVELLLDK, LEVSVDSDQK, LEVSVDSDQKK, LNFQVELLLDK, LNGFEVFAR, LQEVGQVSVSLQR, LTPITI…
1073	HEXA	P06865	5.54524e+06	5.43692e+06	5.47442e+06	5.79793e+06	5.63368e+06	5.62576e+06	0.0516389	1.04491	-	-	-	18	ALLSAPWYLNR, DLLFGSGSWPR, EDIPVNYMK, ELELVTK, EVIEYAR, GLETFSQLVWK, GLLLDTSR, GSYNPVTHIYTAQDVK, GYVVWQEVFDNK, HYLPLSSILDTLDVMAYNK, IQPDTIIQVWR, ISYGPDWK, KGFGEDFK, KGSYNPVTHIYTAQDVK, LNVFHWHLVDDPSFPYESFTFPELMR, LTSDLTFAYER, SNPEIQDFMR, TEIEDFPR
1074	SERPINE2	P07093;P07093-2;P07093-3	934092	943056	1.03538e+06	1.38779e+06	1.56702e+06	1.77759e+06	0.694509	3.61376	+	-	-	3	AKIEVSEDGTK, ASAATTAILIAR, LVLVNAVYFK
1075	EPHX1	P07099	4.10822e+07	3.99229e+07	3.93484e+07	4.02696e+07	4.08433e+07	4.09804e+07	0.0208972	0.337582	-	-	-	30	DKEETLPLEDGWWGPGTR, DVELLYPVK, EDDSIRPFK, EDDSIRPFKVETSDEEIHDLHQR, EETLPLEDGWWGPGTR, ENLGQGWMTQK, FLGLTER, FLSVLER, FSTWTNTEFR, FTPPLEDSCFHYGFNSNYLK, FYKENLGQGWMTQK, GFNSVATAR, GGHFAAFEEPELLAQDIR, GGHFAAFEEPELLAQDIRK, IEGLDIHFIHVKPPQLPAGHTPK, IIPLLTDPK, KFLSVLER, KGFNSVATAR, KQVEILNR, KVISYWR, LISYSYMVR, MKVYVPTGFSAFPFELLHTPEK, NEFDWKK, NHGLSDEHVFEVICPSIPGYGFSEASSK, PLLMVHGWPGSFYEFYK, QVEILNR, VE…
1076	DBI	P07108;P07108-2;P07108-3;P07108-4;P07108-5	6.68079e+06	6.30406e+06	5.52087e+06	5.5517e+06	5.48143e+06	4.62982e+06	-0.240919	1.3821	-	-	-	8	AKWDAWNELK, AYINKVEELK, PGMLDFTGK, PSDEEMLFIYGHYK, QATVGDINTER, QATVGDINTERPGMLDFTGK, TKPSDEEMLFIYGHYK, WDAWNELK
1077	LDHB	P07195	6.82588e+08	6.36287e+08	6.43723e+08	6.6495e+08	6.58997e+08	6.80115e+08	0.0307214	0.277799	-	-	-	20	DDEVAQLK, DDEVAQLKK, DYSVTANSK, EKLIAPVAEEEATVPNNK, FIIPQIVK, GEMMDLQHGSLFLQTPK, GLTSVINQK, IHPVSTMVK, ITVVGVGQVGMACAISILGK, IVADKDYSVTANSK, IVVVTAGVR, KSADTLWDIQK, LIAPVAEEEATVPNNK, LKDDEVAQLK, LKDDEVAQLKK, LKGEMMDLQHGSLFLQTPK, MVVESAYEVIK, SADTLWDIQK, SLADELALVDVLEDK, SLADELALVDVLEDKLK
1078	CENPB	P07199	650088	709911	782104	605598	572907	623574	-0.246137	1.71257	-	-	-	5	AGQAGLPCDYTANSK, EAGFGGGPNATITTSLK, HGVVSCSGVAR, IIQEVEENPDLR, LAAQSLDTSGLR
1079	GPX1	P07203	7.11663e+06	6.41873e+06	5.82031e+06	5.94641e+06	6.41799e+06	6.43196e+06	-0.0383926	0.202382	-	-	-	13	CEVNGAGAHPLFAFLR, DYTQMNELQR, EALPAPSDDATALMTDPK, FLVGPDGVPLR, FLVGPDGVPLRR, GLVVLGFPCNQFGHQENAK, LAAAAAAAQSVYAFSAR, LITWSPVCR, NDVAWNFEK, NEEILNSLK, PGGGFEPNFMLFEK, PLAGGEPVSLGSLR, YVRPGGGFEPNFMLFEK
1080	THBD	P07204	210104	178806	174914	216627	191858	195408	0.101868	0.427776	-	-	-	2	CQCPAGAALQADGR, EVVLQHVR
1081	PGK2	P07205	9.04754e+06	1.06527e+07	8.75603e+06	1.03191e+07	1.04426e+07	1.13268e+07	0.177456	1.19889	-	-	-	4	AVVLMSHLGRPDGVPMPDK, ELDYFAK, KELDYFAK, VNEMIIGGGMAYTFLK
1082	P4HB	P07237	7.01399e+07	6.55695e+07	6.65317e+07	7.00823e+07	6.96354e+07	7.15147e+07	0.0632692	0.967687	-	-	-	43	ADAPEEEDHVLVLR, ALAPEYAK, DGVVLFK, DHENIVIAK, EADDIVNWLK, EECPAVR, ENLLDFIK, FFPASADR, HNQLPLVIEFTEQTAPK, IFGGEIK, IKPHLMSQELPEDWDK, IKPHLMSQELPEDWDKQPVK, ILEFFGLK, ILEFFGLKK, ILFIFIDSDHTDNQR, ITEFCHR, KEECPAVR, KNVFVEFYAPWCGHCK, KSNFAEALAAHK, LGETYKDHENIVIAK, LITLEEEMTK, LKAEGSEIR, MDSTANEVEAVK, NFEDVAFDEK, NFEDVAFDEKK, NNFEGEVTK, NNFEGEVTKENLLDFIK, NVFVEFYAPWCGHCK, PESEELTAER, PHLMSQELPEDWDKQPV…
1083	H1-0	P07305	3.05608e+06	2.9696e+06	3.22129e+06	2.42847e+06	2.83435e+06	2.81962e+06	-0.197007	1.583	-	-	-	3	GVGASGSFR, VGENADSQIK, YSDMIVAAIQAEK
1084	ACYP1	P07311	6.95446e+06	5.81851e+06	6.69409e+06	6.00705e+06	6.03359e+06	6.53641e+06	-0.0644344	0.392122	-	-	-	6	GTVQGQLQGPISK, HMQEWLETR, KLGLVGWVQNTDR, LDYSDFQIVK, LGLVGWVQNTDR, VQGVFFR
1085	CTSD	P07339	4.25647e+07	4.23181e+07	4.13638e+07	3.99868e+07	3.98138e+07	3.96722e+07	-0.0794604	1.84976	-	-	-	17	AIGAVPLIQGEYMIPCEK, AYWQVHLDQVEVASGLTLCK, DPDAQPGGELMLGGTDSK, FDGILGMAYPR, ISVNNVLPVFDNLMQQK, KAYWQVHLDQVEVASGLTLCK, LLDIACWIHHK, LSPEDYTLK, LVDQNIFSFYLSR, QPGITFIAAK, QVFGEATK, TMSEVGGSVEDLIAK, VGFAEAAR, VSTLPAITLK, YSQAVPAVTEGPIPEVLK, YYTVFDR, YYTVFDRDNNR
1086	ANXA2	P07355;P07355-2	8.9565e+07	1.21949e+08	1.26236e+08	1.69e+08	1.8025e+08	2.39851e+08	0.801923	2.49677	+	-	-	9	AEDGSVIDYELIDQDAR, DLYDAGVK, DLYDAGVKR, GDLENAFLNLVQCIQNKPLYFADR, GVDEVTIVNILTNR, PLYFADR, QDIAFAYQR, RAEDGSVIDYELIDQDAR, TKGVDEVTIVNILTNR
1087	CAPN1	P07384	2.48789e+07	2.57698e+07	2.62306e+07	2.59758e+07	2.50809e+07	2.59812e+07	0.00312316	0.035652	-	-	-	36	APSDLYQIILK, CLQSGTLFR, DEAFPPVPQSLGYK, DFFLANASR, DMETIGFAVYEVPPELVGQPAVHLK, DQLRVKMEDGEFWMSFR, EGDFVLR, ESGCSFVLALMQK, FRLPPGEYVVVPSTFEPNK, GHAYSVTGAK, GQVVSLIR, IRLDETDDPDDYGDR, KAPSDLYQIILK, KLYELIITR, KWNTTLYEGTWR, LDETDDPDDYGDR, LEICNLTPDALK, LGLVEFNILWNR, LPPGEYVVVPSTFEPNK, LPPGEYVVVPSTFEPNKEGDFVLR, LVFVHSAEGNEFWSALLEK, LYELIITR, MAIESAGFK, MEDGEFWMSFR, NYLSIFR, NYPATFWVNPQFK, PTELLSNPQFIV…
1088	TUBB	P07437	3.46314e+08	3.85725e+08	3.83856e+08	3.49763e+08	3.55694e+08	3.47412e+08	-0.0821864	0.79595	-	-	-	6	ALTVPELTQQVFDAK, FWEVISDEHGIDPTGTYHGDSDLQLDR, ISVYYNEATGGK, ISVYYNEATGGKYVPR, MAVTFIGNSTAIQELFK, MAVTFIGNSTAIQELFKR
1090	HEXB	P07686	3.66142e+06	3.52665e+06	3.59602e+06	3.54258e+06	3.44415e+06	3.45215e+06	-0.0468866	0.802423	-	-	-	23	CWESNPK, DLLTPCYSR, DMDDAYDR, DSAYPEELSR, EISEVFPDQFIHLGGDEVEFK, EPVAVLK, FNVLHWHIVDDQSFPYQSITFPELSNK, GFGTDFKK, GIAAQPLYAGYCNHENM, GILIDTSR, GSIVWQEVFDDK, GSYSLSHVYTPNDVR, KLESFYIQK, LAPGTIVEVWK, MVIEYAR, RYHGYIFGFYK, TLDAMAFNK, VEPLDFGGTQK, VLDIIATINK, VLPEFDTPGHTLSWGK, WHHEPAEFQAK, YHGYIFGFYK, YYKVEPLDFGGTQK
1091	CTSL	P07711	5.81894e+06	5.39711e+06	5.12719e+06	5.37682e+06	5.52147e+06	5.3124e+06	-0.00998073	0.0729539	-	-	-	9	AVATVGPISVAIDAGHESFLFYK, HSFTMAMNAFGDMTSEEFR, LYGMNEEGWR, MIELHNQEYR, NHCGIASAASYPTV, NSWGEEWGMGGYVK, QVMNGFQNR, RNHCGIASAASYPTV, VFQEPLFYEAPR
1092	PFN1	P07737	8.28732e+08	6.20503e+08	6.00048e+08	6.29093e+08	6.42318e+08	6.85202e+08	-0.0521104	0.160096	-	-	-	19	CSVIRDSLLQDGEFSMDLR, CYEMASHLR, CYEMASHLRR, DSLLQDGEFSMDLR, DSPSVWAAVPGK, EGVHGGLINK, EGVHGGLINKK, KCYEMASHLR, SSFYVNGLTLGGQK, STGGAPTFNVTVTK, STGGAPTFNVTVTKTDK, STGGAPTFNVTVTKTDKTLVLLMGK, TDKTLVLLMGK, TFVNITPAEVGVLVGK, TFVNITPAEVGVLVGKDR, TKSTGGAPTFNVTVTK, TKSTGGAPTFNVTVTKTDK, TLVLLMGK, TLVLLMGKEGVHGGLINKK
1093	BPGM	P07738	2.88609e+06	2.45759e+06	2.45112e+06	2.37102e+06	2.42434e+06	2.4537e+06	-0.100582	0.73138	-	-	-	10	AVGPHQFLGDQEAIQAAIK, EQMALNHGEEQVR, HYGALIGLNR, LLPYWNER, LNSEGMEEAR, SESLKDVLER, SYNVTPPPIEESHPYYQEIYNDR, SYNVTPPPIEESHPYYQEIYNDRR, TILISAHGNSSR, VCDVPLDQLPR
1094	APRT	P07741-2	3.58788e+07	3.36387e+07	3.26878e+07	3.2974e+07	3.24498e+07	3.28483e+07	-0.0555489	0.716487	-	-	-	8	AELEIQK, DALEPGQR, DISPVLK, DISPVLKDPASFR, GKLPGPTLWASYSLEYGK, IDYIAGLDSR, LPGPTLWASYSLEYGK, SFPDFPTPGVVFR
1095	EPRS1	P07814	2.42067e+07	2.35059e+07	2.38062e+07	2.46327e+07	2.39519e+07	2.4002e+07	0.021366	0.371948	-	-	-	88	AALLNQHYQVNFK, AIQGGTSHHLGQNFSK, AYVDDTPAEQMK, DFFDAEIK, DFFDAEIKK, DNYSPGWK, DPSKNQGGGLSSSGAGEGQGPK, DQDLEPGAPSMGAK, DQVDIAVQELLQLK, EAPCVLIYIPDGHTK, EDVDAAVK, EENLADWYSQVITK, EKFAGGDYTTTIEAFISASGR, EKTHVADFAPEVAWVTR, ERPTPSLNNNCTTSEDSLVLYNR, EVIPVNVPEAQEEMK, EVIPVNVPEAQEEMKEVAK, FAGGDYTTTIEAFISASGR, FDDTNPEKEK, FDDTNPEKEKEDFEK, FNHWELK, FPPEASGYLHIGHAK, FVELPGAEMGK, GDIIQLQR, GMTVEGLK, GNAAWQEQ…
1096	CTSB	P07858	1.64204e+07	1.36679e+07	1.23878e+07	1.24606e+07	1.3335e+07	1.47263e+07	-0.0614036	0.223623	-	-	-	14	DIMAEIYK, EQWPQCPTIK, GLVSGGLYESHVGCR, GQDHCGIESEVVAGIPR, HYGYNSYSVSNSEK, HYGYNSYSVSNSEKDIMAEIYK, ICEPGYSPTYK, KGLVSGGLYESHVGCR, LCGTFLGGPKPPQR, LPASFDAR, QDKHYGYNSYSVSNSEK, SGVYQHVTGEMMGGHAIR, TDQYWEK, VMFTEDLKLPASFDAR
1097	HSP90AA1	P07900;P07900-2	3.40311e+08	3.07578e+08	3.12692e+08	3.19154e+08	3.16455e+08	3.25538e+08	0.00217811	0.0153296	-	-	-	32	ALLFVPR, APFDLFENR, APFDLFENRK, CLELFTELAEDK, CLELFTELAEDKENYK, CLELFTELAEDKENYKK, DKEVSDDEAEEK, DNSTMGYMAAK, DQVANSAFVER, ELHINLIPNKQDR, ELISNSSDALDKIR, ESEDKPEIEDVGSDEEEEK, ESEDKPEIEDVGSDEEEEKK, FYEQFSK, HGLEVIYMIEPIDEYCVQQLK, HLEINPDHSIIETLR, IMKDILEK, KCLELFTELAEDKENYK, KFYEQFSK, KHGLEVIYMIEPIDEYCVQQLK, KHLEINPDHSIIETLR, KLSELLR, LGIHEDSQNR, LGIHEDSQNRK, NPDDITNEEYGEFYK, RAPFDLFENR, RAPFDLFEN…
1098	GALT	P07902	861130	765832	801466	733787	787905	718455	-0.115873	0.927279	-	-	-	5	ALPEVHYHLGQK, HDPLNPLCPGAIR, QQASEADAAAATFR, RPWQGQVEPQLLK, YNPLQDEWVLVSAHR
1099	HNRNPC	P07910;P07910-2	1.63265e+07	1.25789e+07	1.35496e+07	1.56447e+07	1.39325e+07	1.53626e+07	0.089028	0.396128	-	-	-	8	EAEEGEDDRDSANGEDDS, GDDLQAIKK, GFAFVQYVNER, LKGDDLQAIKK, MIAGQVLDINLAAEPK, MYSYPAR, NDKSEEEQSSSSVK, VPPPPPIAR
1100	LAMB1	P07942	8.06321e+06	7.72965e+06	7.98695e+06	8.30653e+06	8.18108e+06	8.09487e+06	0.0480469	0.904077	-	-	-	43	AAQNSGEAEYIEK, AEMLLEEAK, AEMLLEEAKR, AEMLQNEAK, CGGPGCGGLVTVAHNAWQK, DILAQSPAAEPLK, DIRDPNFCER, DRVEDVMMER, DVTEMMAQVEVK, EALEEAEK, EGFYDLSSEDPFGCK, ELAEQLEFIK, ELDSLQTEAESLDNTVK, ERVESLSQVEVILQHSAADIAR, ETVDSVER, GALDSITK, GLNCELCMDFYHDLPWRPAEGR, IEDPYSPR, IPSWTGAGFVR, ISGVIGPYR, KAAQNSGEAEYIEK, KVDDIICDSR, KVENLIAK, KVSEIKDILAQSPAAEPLK, LHTLGDNLLDSR, LLDELAGK, LNVEGEHCDVCK, NCEQCKPFYYQHPER, NI…
1101	YES1	P07947	1.01716e+06	974095	953044	981813	1.09071e+06	1.25681e+06	0.17042	0.965434	-	-	-	4	FQIINNTEGDWWEAR, LLLNPGNQR, LTTVCPTVKPQTQGLAK, SDVWSFGILQTELVTK
1102	LYN	P07948-2	1.14289e+06	1.28302e+06	1.40865e+06	1.64728e+06	1.65502e+06	1.84846e+06	0.428903	2.6749	-	-	-	11	DFDPVHGDVIK, DPEEQGDIVVALYPYDGIHPDDLSFK, EGFIPSNYVAK, GSFSLSVR, ITFPCISDMIK, LNTLETEEWFFK, LYAVVTR, QLLAPGNSAGAFLIR, TLKPGTMSVQAFLEEANLMK, TQPVPESQLLPGQR, VLEEHGEWWK
1104	TPM2	P07951-2	4.60639e+06	4.46226e+06	4.86627e+06	4.85822e+06	4.76708e+06	5.03406e+06	0.0736767	0.922582	-	-	-	8	EAQEKLEQAEK, KLVILEGELERSEER, LKGTEDEVEK, MELQEMQLK, QLEEEQQALQK, SLMASEEEYSTK, SLMASEEEYSTKEDKYEEEIK, TIDDLEETLASAK
1105	FH	P07954;P07954-2	1.43587e+07	1.40412e+07	1.44946e+07	1.47488e+07	1.46934e+07	1.45506e+07	0.0365792	0.768636	-	-	-	16	AAAEVNQDYGLDPK, AIEMLGGELGSK, EFAQIIK, FEALAAHDALVELSGAMNTTACSLMK, IEYDTFGELK, IEYDTFGELKVPNDK, IPVHPNDHVNK, IYELAAGGTAVGTGLNTR, LHDALDAK, LMNESLMLVTALNPHIGYDK, RAAAEVNQDYGLDPK, SKEFAQIIK, SQSSNDTFPTAMHIAAAIEVHEVLLPGLQK, THTQDAVPLTLGQEFSGYVQQVK, VAALTGLPFVTAPNK, YYGAQTVR
1106	ERCC1	P07992-2	1.75339e+06	1.66711e+06	1.64453e+06	1.70632e+06	1.74575e+06	1.79227e+06	0.0504494	0.585947	-	-	-	8	AYEQKPADLLMEK, EDLALCPGLGPQK, EGVPQPSGPPAR, LEQDFVSR, LFDVLHEPFLK, RLFDVLHEPFLK, SNSIIVSPR, VLLVQVDVKDPQQALK
1107	THBS1	P07996	269195	275323	277971	244696	205906	233398	-0.269647	1.70059	-	-	-	6	DCVGDVTENQICNK, GFLLLASLR, GGVNDNFQGVLQNVR, GTLLALER, GTSQNDPNWVVR, SITLFVQEDR
1108	IGF1R	P08069	1.80266e+06	1.72404e+06	1.77375e+06	1.87513e+06	1.86647e+06	1.85275e+06	0.0780823	1.25791	-	-	-	31	AENGPGPGVLVLR, ASCESDVLHFTSTTTSK, AVTLTMVENDHIR, DIGLYNLR, EEMEPGFR, ELGQGSFGMVYEGVAK, GNLLINIR, GVVKDEPETR, HSHALVSLSFLK, IDIHSCNHEAEK, LCVSEIYR, LGCSASNFVFAR, MCWQYNPK, MEEVTGTK, MRPSFLEIISSIK, MRPSFLEIISSIKEEMEPGFR, MYFAFNPK, NCMVAEDFTVK, NDYQQLK, QAEKEEAEYR, QPQDGYLYR, SEILYIR, SLRPEMENNPVLAPPSLSK, TMPAEGADDIPGPVTWEPRPENSIFLK, TTINNEYNYR, TVISNLRPFTLYR, TVNEAASMR, VFENFLHNSIFVPRPER, YADGTIDIE…
1109	ANXA6	P08133	3.39725e+06	1.22636e+06	978316	1.14505e+06	1.19432e+06	1.56619e+06	-0.309426	0.287919	-	-	-	34	AINEAYKEDYHK, ALIEILATR, CLIEILASR, DAFVAIVQSVK, DAISGIGTDEK, DLEADIIGDTSGHFQK, DLMTDLK, EAILDIITSR, EEGGENLDQAR, FMTILCTR, GELSGDFEK, GFGSDKEAILDIITSR, GLGTDEDTIIDIITHR, GSIHDFPGFDPNQDAEALYTAMK, GTVRPANDFNPDADAK, ILISLATGHREEGGENLDQAR, LILGLMMPPAHYDAK, LVFDEYLK, MLVVLLQGTR, MTNYDVEHTIK, MTNYDVEHTIKK, NKPLFFADK, PANDFNPDADAK, QEVCQSYK, RVFQEFIK, SEIDLLNIR, SEISGDLAR, SELDMLDIR, SLEDALSSDTSGHFR, S…
1110	CD55	P08174;P08174-2;P08174-3;P08174-4;P08174-5;P08174-6;P08174-7	1.27617e+06	1.21617e+06	1.18475e+06	1.78309e+06	1.9054e+06	2.2203e+06	0.678827	3.89015	+	-	-	8	CEESFVK, IPGEKDSVICLK, LTCLQNLK, QPYITQNYFPVGTVVEYECRPGYR, QSVTYACNK, SCEVPTR, SCPNPGEIR, TSFPEDTVITYK
1111	SLC3A2	P08195	2.03167e+08	2.00865e+08	2.01307e+08	1.99289e+08	1.96274e+08	2.00791e+08	-0.0216222	0.313864	-	-	-	34	ADLLLSTQPGR, ADLLLSTQPGREEGSPLELER, DALEFWLQAGVDGFQVR, DASSFLAEWQNITK, DDVAQTDLLQIDPNFGSK, DLLLTSSYLSDSGSTGEHTK, EDFDSLLQSAK, EEGSPLELER, EVELNELEPEK, FTGLSKEELLK, GENSWFSTQVDTVATK, GLVLGPIHK, GQSEDPGSLLSLFR, GRLDYLSSLK, HWDQNER, IGDLQAFQGHGAGNLAGLK, IKVAEDEAEAAAAAK, LDYLSSLK, LEPHEGLLLR, LKLEPHEGLLLR, LKLEPHEGLLLRFPYAA, LLTSFLPAQLLR, MELQPPEASIAVVSIPR, NAEVTGTMSQDTEVDMK, NQKDDVAQTDLLQIDPNFGSK, Q…
1112	GUSB	P08236;P08236-2;P08236-3	503378	529736	556351	591976	492399	511882	0.00275572	0.0108598	-	-	-	6	ELDGLWSFR, GFDWPLLVK, HFVGWVWYER, SLDPSRPVTFVSNSNYAADK, SLLEQYHLGLDQK, WLGANAFR
1113	PFKM	P08237;P08237-3	6.03365e+06	5.87864e+06	5.91351e+06	6.12803e+06	5.91334e+06	5.84276e+06	0.00450574	0.0549438	-	-	-	28	AAYNLVK, AIAVLTSGGDAQGMNAAVR, ALVFQPVAELK, ALVFQPVAELKDQTDFEHR, AMNWMSGK, DLQANVEHLVQK, DQTDFEHR, IFANTPDSGCVLGMR, IGLIQGNR, IMEIVDAITTTAQSHQR, ITDEEATK, KFDEALK, KNVLGHMQQGGSPTPFDR, KSFEQISANITK, LLAHVRPPVSK, LNIIIVAEGAIDK, LPLMECVQVTK, NGKPITSEDIK, NVLGHMQQGGSPTPFDR, QSAAGTK, SEWSDLLSDLQK, SFEQISANITK, SFMNNWEVYK, SGSHTVAVMNVGAPAAGMNAAVR, VFFVHEGYQGLVDGGDHIK, VGIFTGAR, VLVVHDGFEGLAK, YEIDLDTSDH…
1114	HSP90AB1	P08238	9.81489e+08	8.91218e+08	8.99563e+08	9.23955e+08	9.18494e+08	9.64297e+08	0.0188655	0.125587	-	-	-	19	ADHGEPIGR, ALLFIPR, CLELFSELAEDK, CLELFSELAEDKENYK, CLELFSELAEDKENYKK, FYEAFSK, HLEINPDHPIVETLR, HSQFIGYPITLYLEKER, KCLELFSELAEDKENYK, KFYEAFSK, KHLEINPDHPIVETLR, LGIHEDSTNR, LGIHEDSTNRR, NPDDITQEEYGEFYK, RGFEVVYMTEPIDEYCVQQLK, RLSELLR, TLTLVDTGIGMTK, TLTLVDTGIGMTKADLINNLGTIAK, YHTSQSGDEMTSLSEYVSR
1115	SRPRA	P08240	2.80605e+06	2.68335e+06	2.71261e+06	2.63791e+06	2.66282e+06	2.62357e+06	-0.0494594	0.804347	-	-	-	21	AGAVEQLR, ALADHSMAQTPR, DAAGIAMEAIAFAR, EDMESVLDK, EGSDGPLATSKPVPAEK, GGNNSFTHEALTLK, GTLGGMFGMLK, ILTLTYVDK, KEGSDGPLATSKPVPAEK, LIDDVHR, LIDGIVLTK, MLDFFTIFSK, MQDNAPLMTALAK, NQGFDVVLVDTAGR, SGLPVGPENGVELSK, SGLPVGPENGVELSKEELIR, SVLLQER, TMVQLFEK, VGAAISMTYITSK, VMGTFSTVTSTVK, VWELGGCANK
1116	ASNS	P08243;P08243-2	2.16167e+07	2.0736e+07	2.13767e+07	2.20381e+07	2.12904e+07	2.16661e+07	0.0284388	0.471404	-	-	-	28	ADWLSHYWMPK, AMTEDGFLAVCSEAK, APSPEKAEEESER, ASVGMYLISK, DTYGVRPLFK, DVPLHALYDNVEK, EAFSDGITSVK, EILWRPK, ELYLFDVLR, ETFEDSNLIPK, FPFNTPK, HSATPFLK, IGCLLSGGLDSSLVAATLLK, ILFNNAVK, ILQEYVEHQVDDAMMANAAQK, KMQQHFEFEYQTK, KNTDSVVIFSGEGSDELTQGYIYFHK, LAVVDPLFGMQPIR, LFPGFEIETVK, MQQHFEFEYQTK, NTDSVVIFSGEGSDELTQGYIYFHK, TTAAHGLELR, VASVEMVK, VDGEIILHLYDK, VEPFLPGHYEVLDLKPNGK, VPFLDHR, WINATDPSAR, YPYL…
1117	HMBS	P08397;P08397-2	3.45734e+06	3.18581e+06	3.20358e+06	3.48971e+06	3.39886e+06	3.39688e+06	0.0637876	0.794738	-	-	-	16	AKDQDILDLVGVLHDPETLLR, DLPTVLPPGFTIGAICK, DQDILDLVGVLHDPETLLR, ELEHALEK, ELEHALEKNEVDLVVHSLK, ENPHDAVVFHPK, ILDTALSK, IQTDSVVATLK, KLDEQQEFSAIILATAGLQR, LDEQQEFSAIILATAGLQR, NEVDLVVHSLK, NILDVAR, RENPHDAVVFHPK, SVVGTSSLR, TLETLPEK, VGQILHPEECMYAVGQGALGVEVR
1118	PDHA1	P08559;P08559-2;P08559-3;P08559-4	2.46082e+07	2.39658e+07	2.35946e+07	2.52486e+07	2.51111e+07	2.49948e+07	0.0625273	1.34551	-	-	-	18	AAASTDYYK, AAASTDYYKR, AHGFTFTR, EIDVEVR, EILAELTGR, FAAAYCR, GANQWIK, GDFIPGLR, GGSMHMYAK, LEEGPPVTTVLTR, LPCIFICENNR, MVNSNLASVEELK, MVNSNLASVEELKEIDVEVR, RGDFIPGLR, SDPIMLLK, SKSDPIMLLK, VDGMDILCVR, YGMGTSVER
1119	CD14	P08571	188839	218715	257323	280095	308159	373497	0.533634	1.93495	+	-	-	6	AFPALTSLDLSDNPGLGER, ATVNPSAPR, FPAIQNLALR, LTVGAAQVPAQLLVGALR, SWLAELQQWLKPGLK, VLSIAQAHSPAFSCEQVR
1120	COL4A2	P08572	627662	647271	622352	553995	602408	449036	-0.251548	1.22955	-	-	-	6	GEQGFMGNTGPTGAVGDR, GLDGYQGPDGPR, GLPGEVLGAQPGPR, GSEGEPGIR, IAVQPGTVGPQGR, SVSIGYLLVK
1121	CYC1	P08574	1.64868e+07	1.9564e+07	1.99534e+07	2.13497e+07	2.1548e+07	2.23059e+07	0.224353	1.6927	-	-	-	12	AANNGALPPDLSYIVR, DVCTFLR, ELAAEVEVQDGPNEDGEMFMRPGK, GLLSSLDHTSIR, HGGEDYVFSLLTGYCEPPTGVSLR, HLVGVCYTEDEAK, LAYRPPK, LFDYFPK, LFDYFPKPYPNSEAAR, PYPNSEAAR, RGFQVYK, WASEPEHDHR
1122	SNRPB2	P08579	6.77251e+06	6.62375e+06	6.72931e+06	7.60466e+06	7.52381e+06	8.09783e+06	0.206029	3.10994	-	-	-	9	ELGSSTNALR, HDIAFVEFENDGQAGAAR, MDIRPNHTIYINNMNDK, PNHTIYINNMNDK, QLQGFPFYGK, QLQGFPFYGKPMR, SLYALFSQFGHVVDIVALK, TDSDIISK, TVEQTATTTNK
1123	MET	P08581	962138	974835	1.04626e+06	1.04854e+06	997610	953340	0.00773655	0.0480155	-	-	-	22	AEMRPSFSELVSR, AFFMLDGILSK, DLIGFGLQVAK, EDPIVYEIHPTK, ETLDAQTFHTR, EVFNILQAAYVSK, EVFNILQAAYVSKPGAQLAR, FMQVVVSR, GDLTIANLGTSEGR, GNDIDPEAVK, LNSELNIEWK, NLNSVSVPR, PSFSELVSR, QAISSTVLGK, SAMCAFPIK, SEMNVNMK, SFISGGSTITGVGK, TEFTTALQR, VFPNSAPLEGGTR, WMALESLQTQK, YVHAFESNNFIYFLTVQR, YVNDFFNK
1124	MELTF	P08582	778803	889162	964174	1.0123e+06	1.14405e+06	1.30743e+06	0.393766	1.89241	-	-	-	21	ADTDGGLIFR, ADVTEWR, AQDLFGDDHNK, DSSHAFTLDELR, DSTSELVPIATQTYEAWLGHEYLHAMK, EAGIQPSLLCVR, EHGLKPVVGEVYDQEVGTSYYAVAVVR, HSTVLENTDGK, LFSHEGSSFQMFSSEAYGQK, LKPEIQCVSAK, LLNEGQR, MFDSSNYHGQDLLFK, NYPSSLCALCVGDEQGR, RSSHVTIDTLK, SCHAGFGSPAGWDVPVGALIQR, SSHVTIDTLK, TVGWNVPVGYLVESGR, VPAHAVVVR, WCATSDPEQHK, WCVLSTPEIQK, YYDYSGAFR
1125	SNRNP70	P08621	1.86873e+07	1.63239e+07	1.70359e+07	2.32207e+07	2.3003e+07	2.58809e+07	0.470499	3.57379	-	-	-	18	DPIPYLPPLEK, EFEVYGPIK, EFEVYGPIKR, GGADVNIR, GGGGGQDNGLEGLGNDSR, GYAFIEYEHER, HHNQPYCGIAPYIR, IHMVYSK, MWDPHNDPNAQGDAFK, QQEVETELK, REFEVYGPIK, REFEVYGPIKR, RGGADVNIR, RQQEVETELK, RVLVDVER, VLVDVER, VNYDTTESK, YDERPGPSPLPHR
1126	ITGA5	P08648	5.02383e+06	5.24602e+06	5.41291e+06	4.98316e+06	5.20868e+06	4.92489e+06	-0.0527801	0.661391	-	-	-	20	AGASLWGGLR, AHGSSILACAPLYSWR, AQLKPPATSDA, CPEAECFR, DLDGNGYPDLIVGSFGVDK, GRPIVSASASLTIFPAMFNPEER, ILEYAPCR, LLESSLSSSEGEEPVEYK, LLVCDLGNPMK, PGTDGVSVLVGAPK, PSQVLQPLWAASHTPDFFGSALR, QATLTQTLLIQNGAR, QVATAVQWTK, SLPYGTAMEK, SLQWFGATVR, SSASSGPQILK, TIQFDFQILSK, TPDGRPQEVGR, VTAPPEAEYSGLVR, VYVYLQHPAGIEPTPTLTLTGHDEFGR
1127	NFIC	P08651;P08651-2;P08651-3;P08651-4;P08651-5;P08651-6	1.10783e+06	1.47779e+06	1.9298e+06	1.24662e+06	1.04113e+06	863073	-0.498634	1.21099	-	-	-	5	AVKDELLGEKPEVK, DELLGEKPEVK, EDFVLSITGK, ELDLYLAYFVR, SPFNSPSPQDSPR
1128	VIM	P08670	1.17482e+08	6.70102e+07	3.21157e+07	4.27544e+07	6.98961e+07	9.54289e+07	0.0578962	0.0401205	-	-	-	35	DGQVINETSQHHDDLE, DNLAEDIMR, EEAENTLQSFR, EKLQEEMLQR, ETNLDSLPLVDTHSK, ETNLDSLPLVDTHSKR, FADLSEAANR, FANYIDK, ILLAELEQLK, ILLAELEQLKGQGK, ISLPLPNFSSLNLR, KVESLQEEIAFLK, KVESLQEEIAFLKK, LGDLYEEEMR, LQDEIQNMK, LQDEIQNMKEEMAR, LQEEMLQR, LQEEMLQREEAENTLQSFR, MFGGPGTASR, MFGGPGTASRPSSSR, QDVDNASLAR, QESTEYR, QQYESVAAK, QVDQLTNDK, QVDQLTNDKAR, QVQSLTCEVDALK, QVQSLTCEVDALKGTNESLER, RQVDQLTNDK, SLYASSPGG…
1129	RPS17	P08708	1.9697e+07	1.65904e+07	1.68409e+07	1.46287e+07	1.53334e+07	1.71449e+07	-0.17235	1.07371	-	-	-	12	DNYVPEVSALDQEIIEVDPDTK, DNYVPEVSALDQEIIEVDPDTKEMLK, IAGYVTHLMK, LGNDFHTNK, LGNDFHTNKR, LLDFGSLSNLQVTQPTVGMNFK, LLDFGSLSNLQVTQPTVGMNFKTPR, RDNYVPEVSALDQEIIEVDPDTK, RVCEEIAIIPSK, RVCEEIAIIPSKK, VCEEIAIIPSK, VCEEIAIIPSKK
1130	GNAI3	P08754	1.09636e+07	1.07862e+07	1.12072e+07	1.26329e+07	1.35831e+07	1.50743e+07	0.321586	2.74995	-	-	-	8	DGGVQACFSR, IDFGEAAR, IIHEDGYSEDECK, ISQSNYIPTQQDVLR, LKIDFGEAAR, VVVYSNTIQSIIAIIR, WFTETSIILFLNK, WFTETSIILFLNKK
1131	ANXA5	P08758	1.83798e+07	3.24716e+07	3.35529e+07	7.08412e+07	7.89371e+07	9.12627e+07	1.55719	3.3499	+	-	-	22	ADAETLRK, DLLDDLK, DPDAGIDEAQVEQDAQALFQAGELK, ETSGNLEQLLLAVVK, FITIFGTR, GAGTDDHTLIR, GLGTDEESILTLLTSR, GTVTDFPGFDER, KNFATSLYSMIK, LYDAYELK, MLVVLLQANR, NFATSLYSMIK, QEISAAFK, QVYEEEYGSSLEDDVVGDTSGYYQR, SEIDLFNIR, SEIDLFNIRK, SIPAYLAETLYYAMK, TLFGRDLLDDLKSELTGK, VLTEIIASR, WGTDEEK, WGTDEEKFITIFGTR, YMTISGFQIEETIDR
1132	RPSA	P08865	1.41624e+08	1.38051e+08	1.395e+08	1.12095e+08	1.13485e+08	1.23428e+08	-0.265548	3.17356	-	-	-	3	FLAAGTHLGGTNLDFQMEQYIYK, FTPGTFTNQIQAAFR, FTPGTFTNQIQAAFREPR
1133	CD63	P08962;P08962-2	9.56754e+06	1.04577e+07	1.17367e+07	1.17701e+07	1.01875e+07	1.00119e+07	0.0106111	0.0404938	-	-	-	3	DKVMSEFNNNFR, QQMENYPK, VMSEFNNNFR
1134	MRPL3	P09001	3.30528e+06	3.37291e+06	3.45956e+06	3.14847e+06	3.35454e+06	3.21665e+06	-0.0610095	0.862011	-	-	-	15	ATSILEFYR, DEPWPIHPWEPGSFR, GFQGVMK, HNIIYVNGSVPGHK, HVVTLLQVQDCHVLK, IFNITDNAAIKPGTPLYAAHFR, KATSILEFYR, LCPLKDEPWPIHPWEPGSFR, LGMMPLWTK, MATLSVGGK, PGQYVDVTAK, PGTPLYAAHFR, QLVSDEDKAQLASK, RPGAVATGDIGR, SGTWWDEHLSEENVPFIK
1135	SNRPA	P09012	7.31063e+06	7.28558e+06	7.73648e+06	1.03454e+07	9.34282e+06	1.03616e+07	0.42708	4.0534	-	-	-	7	EVSSATNALR, HDIAFVEFDNEVQAGAAR, KAVQGGGATPVVGAVQGPVPGMPPMTQAPR, PNHTIYINNLNEK, SMQGFPFYDK, SMQGFPFYDKPMR, TDSDIIAK
1136	FGF2	P09038-2	2.31953e+06	2.10573e+06	2.12133e+06	2.21156e+06	2.04721e+06	2.18576e+06	-0.02209	0.161978	-	-	-	4	AILFLPMSAK, LESNNYNTYR, LQLQAEER, NGGFFLR
1137	ENO2	P09104	4.73925e+06	4.50928e+06	4.95997e+06	4.83848e+06	4.20221e+06	4.20814e+06	-0.103	0.782164	-	-	-	13	DATNVGDEGGFAPNILENSEALELVK, DGKYDLDFK, EAIDKAGYTEK, FAGHNFR, GNPTVEVDLYTAK, HIAQLAGNSDLILPVPAFNVINGGSHAGNK, IEEELGDEAR, IVIGMDVAASEFYR, LAMQEFMILPVGAESFR, LDNLMLELDGTENK, LGAEVYHTLK, VNQIGSVTEAIQACK, YITGDQLGALYQDFVR
1138	ACAA1	P09110	4.27797e+06	3.69601e+06	3.64608e+06	3.65247e+06	3.48431e+06	3.51319e+06	-0.122239	0.97526	-	-	-	14	AEELGLPILGVLR, DCLIPMGITSENVAER, DVNLRPEQLGDICVGNVLQPGAGAIMAR, EKQDTFALASQQK, GCFQAEIVPVTTTVHDDK, GCFQAEIVPVTTTVHDDKGTK, GNPGNITSR, QCSSGLQAVASIAGGIR, QDTFALASQQK, QVITLLNELK, QVITLLNELKR, SITVTQDEGIRPSTTMEGLAK, SKAEELGLPILGVLR, VNPLGGAVALGHPLGCTGAR
1139	SRP19	P09132	6.12804e+06	4.60138e+06	4.58192e+06	4.94436e+06	5.07167e+06	4.70434e+06	-0.0437361	0.146082	-	-	-	4	FICIYPAYLNNK, SVMLYAAEMIPK, TGGADQSLQQGEGSK, TGGADQSLQQGEGSKK
1140	GSTP1	P09211	2.89975e+08	2.87874e+08	2.97494e+08	2.97753e+08	2.9092e+08	2.78399e+08	-0.0141129	0.135698	-	-	-	14	AFLASPEYVNLPINGNGK, ALPGQLKPFETLLSQNQGGK, ASCLYGQLPK, DQQEAALVDMVNDGVEDLR, EEVVTVETWQEGSLK, FQDGDLTLYQSNTILR, LKAFLASPEYVNLPINGNGKQ, MLLADQGQSWK, MLLADQGQSWKEEVVTVETWQEGSLK, MPPYTVVYFPVR, PFETLLSQNQGGK, TLGLYGK, TLGLYGKDQQEAALVDMVNDGVEDLR, YISLIYTNYEAGKDDYVK
1141	LGALS1	P09382	3.58232e+07	2.39689e+07	2.29298e+07	2.48514e+07	2.66975e+07	3.62531e+07	0.0962824	0.180486	-	-	-	7	DGGAWGTEQR, DSNNLCLHFNPR, FNAHGDANTIVCNSK, LNLEAINYMAADGDFK, LPDGYEFK, SFVLNLGK, VRGEVAPDAK
1142	QDPR	P09417	6.51725e+06	6.37903e+06	6.58456e+06	6.52253e+06	6.44008e+06	6.26024e+06	-0.0193206	0.288389	-	-	-	9	AALDGTPGMIGYGMAK, EGGLLTLAGAK, GAVHQLCQSLAGK, MTDSFTEQADQVTAEVGK, NCDLMWK, NRPSSGSLIQVVTTEGR, QSIWTSTISSHLATK, RVLVYGGR, TELTPAYF
1143	HMGB1	P09429	5.2301e+07	5.20452e+07	5.49346e+07	5.11182e+07	4.75378e+07	4.85361e+07	-0.114115	1.64498	-	-	-	8	HPDASVNFSEFSK, KHPDASVNFSEFSK, KKHPDASVNFSEFSK, KLGEMWNNTAADDKQPYEK, LGEMWNNTAADDKQPYEK, LGEMWNNTAADDKQPYEKK, RPPSAFFLFCSEYR, RPPSAFFLFCSEYRPK
1144	TPM1	P09493-3	3.89184e+07	4.00307e+07	4.98735e+07	4.73112e+07	4.37991e+07	4.15587e+07	0.049467	0.193402	-	-	-	15	AELSEGQVR, ALMAAEDK, ALMAAEDKYSQK, ALMAAEDKYSQKEDR, AQKDEEKMEIQEIQLK, EDRYEEEIK, IMDQTLK, KLVIIESDLER, LVIIESDLER, MEIQEIQLK, QLEDELVSLQK, QLEEQLR, SIDDLEEK, SKQLEDELVSLQK, YSQKEDRYEEEIK
1145	TPM1	P09493-5	2.54872e+06	2.79716e+06	3.62246e+06	3.51229e+06	3.09009e+06	3.11941e+06	0.130209	0.44995	-	-	-	2	ETAEADVASLNR, SLQEQADAAEER
1146	CLTA	P09496;P09496-2;P09496-3;P09496-4	8.54511e+06	8.42773e+06	7.8642e+06	8.22945e+06	8.85038e+06	8.65144e+06	0.0513103	0.551974	-	-	-	7	ELEEWYAR, LCDFNPK, LEALDANSR, LQSEPESIR, LQSEPESIRK, SVLISLK, WREEQMER
1147	CLTB	P09497-2	1.07642e+06	942557	864426	978919	1.02068e+06	1.03503e+06	0.0792567	0.424347	-	-	-	11	ASEEAFVK, DLEEWNQR, EETPGTEWEK, ESKEETPGTEWEK, KDLEEWNQR, LQELDAASK, LTQEPESIR, LTQEPESIRK, RLQELDAASK, VAQLCDFNPK, VTEQEWR
1148	ANXA4	P09525;P09525-3	4.37333e+07	8.47514e+06	8.06838e+06	2.59558e+07	2.89684e+07	4.42408e+07	1.15851	0.904023	-	-	-	26	AASGFNAMEDAQTLR, AASGFNAMEDAQTLRK, AEIDMLDIR, DEGNYLDDALVR, DIEQSIK, DLIDDLK, FLTVLCSR, GAGTDEGCLIEILASR, GLGTDDNTLIR, GLGTDEDAIISVLAYR, ISQKDIEQSIKSETSGSFEDALLAIVK, ISQTYQQQYGR, KWGTDEVK, NHLLHVFDEYK, NHLLHVFDEYKR, QDAQDLYEAGEK, QDAQDLYEAGEKK, RISQTYQQQYGR, SAYFAEK, SDTSFMFQR, SETSGSFEDALLAIVK, SLEDDIR, SLYSFIK, VLVSLSAGGR, VLVSLSAGGRDEGNYLDDALVR, WGTDEVK
1149	CNP	P09543;P09543-2	7.05685e+06	6.71159e+06	6.79028e+06	7.20941e+06	7.1511e+06	7.35079e+06	0.078932	1.48002	-	-	-	24	AFTLTISALFVTPK, AGQVFLEELGNHK, AIFTGYYGK, APGAEEYAQQDVLK, APGAEEYAQQDVLKK, DKPELQFPFLQDEDTVATLLECK, EKNQWQLSADDLKK, GAFSEEYK, GAFSEEYKR, GEEVGELSR, GGSRGEEVGELSR, ILVLDDTNHER, KAGQVFLEELGNHK, LDEDLAAYCR, LSPTDNLPR, LYSLGNGR, MDLVTYFGK, MVSADAYK, NQWQLSADDLK, NQWQLSADDLKK, QFVPGDEPR, RLDEDLAAYCR, RPPGVLHCTTK, WMLTLAK
1150	HMOX1	P09601	1.55286e+07	1.57516e+07	1.6208e+07	1.54058e+07	1.59207e+07	1.62956e+07	0.0039083	0.0438209	-	-	-	12	AALEQDLAFWYGPR, ESPVFAPVYFPEELHR, EVHTQAENAEFMR, KAALEQDLAFWYGPR, LVMASLYHIYVALEEEIER, MNSLEMTPAVR, NKESPVFAPVYFPEELHR, TEPELLVAHAYTR, VQDSAPVETPR, WQEVIPYTPAMQR, YLGDLSGGQVLK, YLGDLSGGQVLKK
1151	DLD	P09622	1.00427e+07	8.69904e+06	9.05206e+06	9.7541e+06	9.43627e+06	9.62934e+06	0.0548279	0.459367	-	-	-	19	AAQLGFK, ADGGTQVIDTK, ALLNNSHYYHMAHGK, ALTGGIAHLFK, EANLAASFGK, FPFAANSR, GIEMSEVR, GRIPVNTR, IDVSIEAASGGK, IPNIYAIGDVVAGPMLAHK, LGADVTAVEFLGHVGGVGIDMEISK, MVVIGAGVIGVELGSVWQR, NETLGGTCLNVGCIPSK, NLGLEELGIELDPR, SDGKIDVSIEAASGGK, SEEQLKEEGIEYK, TNADTDGMVK, VCHAHPTLSEAFR, VVHVNGYGK
1152	HNRNPA1	P09651;P09651-2;P09651-3	4.67457e+07	4.20159e+07	4.4707e+07	4.42188e+07	4.43982e+07	4.55237e+07	0.00850374	0.0717336	-	-	-	3	SESPKEPEQLR, SESPKEPEQLRK, SSGPYGGGGQYFAKPR
1153	SNRPA1	P09661	1.49989e+07	1.50499e+07	1.54312e+07	1.58261e+07	1.56682e+07	1.62057e+07	0.0687294	1.46798	-	-	-	13	DRELDLR, GGPSPGDVEAIK, GLLQSGQIPGR, IPVIENLGATLDQFDAIDFSDNEIRK, KGGPSPGDVEAIK, KLDGFPLLR, LDGFPLLR, LTAELIEQAAQYTNAVR, NAIANASTLAEVER, SLTYLSILR, TFNPGAGLPTDK, TFNPGAGLPTDKK, TLLVNNNR
1154	CTSH	P09668	328702	395696	250595	374923	348932	336594	0.144673	0.385449	-	-	-	2	GIMGEDTYPYQGK, VNHAVLAVGYGEK
1155	COX6C	P09669	1.90538e+07	3.33944e+07	3.41771e+07	3.5503e+07	3.27271e+07	3.32121e+07	0.275806	0.597446	-	-	-	10	AGIFQSVK, AYADFYR, DFEEMRK, KAGIFQSVK, KAYADFYR, MAPEVLPK, MAPEVLPKPR, NHMAVAFVLSLGVAALYK, NYDVMKDFEEMR, NYDVMKDFEEMRK
1156	C1S	P09871	384437	408139	410879	362568	380853	352677	-0.134895	1.11282	-	-	-	4	GDSGGAFAVQDPNDK, SNALDIIFQTDLTGQK, TMQENSTPRED, TNFDNDIALVR
1157	PARP1	P09874	9.08182e+06	9.19591e+06	1.1015e+07	7.71047e+06	7.17027e+06	7.08524e+06	-0.410571	2.77164	-	-	-	49	AEPVEVVAPR, AMVEYEIDLQK, AQNDLIWNIK, AQNDLIWNIKDELK, AQNDLIWNIKDELKK, ASLCISTK, DSEEAEIIR, DSEEAEIIRK, EELGFRPEYSASQLK, ELLIFNK, FYPLEIDYGQDEEAVK, FYPLEIDYGQDEEAVKK, FYTLIPHDFGMK, GFSLLATEDK, GFSLLATEDKEALKK, GGAAVDPDSGLEHSAHVLEK, GGSDDSSKDPIDVNYEK, GIYFADMVSK, HPDVEVDGFSELR, IAPPEAPVTGYMFGK, KFYPLEIDYGQDEEAVK, KFYPLEIDYGQDEEAVKK, KGDEVDGVDEVAK, KGDEVDGVDEVAKK, KMVDPEKPQLGMIDR, KPPLLNNADSVQAK, LE…
1158	POLA1	P09884	3.42109e+06	3.55896e+06	3.595e+06	3.52975e+06	3.37101e+06	3.35719e+06	-0.043967	0.593969	-	-	-	35	AAYAGGLVLDPK, ASPLTFTVQLSNK, ATLQPEYSDK, AWDKESEPAEEVKQEADSGK, AYAPEQLQK, DCIFPYAFK, DPQDYPDKK, DTGNFVIGQILSDQSR, DTIVENIQK, DVYEEFDEK, ESEPAEEVK, ETGTPISMK, GETFSHVFGTNTSSLELFLMNR, HLPLQFSR, KEPPLTPVPLK, KEPPLTPVPLKR, LGDEDEEIDGDTNK, LLEIDIDGVFK, MICDVEISAK, NEFLLLHAFYENNYIVPDK, NHQNEIIAMAALVHHSFALDK, NYAFEIPDVPEK, QDNLTIDTQYYLAQQIHPVVAR, QQDLNPDLILQYDIR, SGYSEVNLSK, SIGASPNPFSVHTATAVPSGK, SYHLS…
1159	UCHL1	P09936	1.33656e+08	9.79825e+07	8.38134e+07	8.65033e+07	9.63661e+07	1.08829e+08	-0.0916273	0.209575	-	-	-	13	EFTEREQGEVR, FSAVALCK, KQIEELKGQEVSPK, LGFEDGSVLK, LGVAGQWR, MPFPVNHGASSEDTLLK, MQLKPMEINPEMLNK, PMEINPEMLNK, QFLSETEK, QIEELKGQEVSPK, QTIGNSCGTIGLIHAVANNQDK, VDDKVNFHFILFNNVDGHLYELDGR, VNFHFILFNNVDGHLYELDGR
1160	FURIN	P09958	350012	290396	320867	297807	268169	376899	-0.0385681	0.0998533	-	-	-	4	ESPPQQQPPR, MLDGEVTDAVEAR, NHPDLAGNYDPGASFDVNDQDPDPQPR, RGDLAIHLVSPMGTR
1161	LTA4H	P09960	3.18889e+07	3.03622e+07	3.08158e+07	3.08944e+07	3.04966e+07	3.08843e+07	-0.0120452	0.172644	-	-	-	33	AILPCQDTPSVK, APLPLGHIK, ASMHPVTAMLVGK, DFLYSYFK, DGETPDPEDPSR, DGETPDPEDPSRK, DLAAFDK, DLSSHQLNEFLAQTLQR, EDDLNSFNATDLK, EDDLNSFNATDLKDLSSHQLNEFLAQTLQR, EHPYLFSQCQAIHCR, ELVALMSAIR, FTRPLFK, GSPMEISLPIALSK, HFNALGGWGELQNSVK, LTYTAEVSVPK, LVVDLTDIDPDVAYSSVPYEK, MQEVYNFNAINNSEIR, RMQEVYNFNAINNSEIR, RTLTGTAALTVQSQEDNLR, SAYEFSETESMLK, SITTDDWK, SITTDDWKDFLYSYFK, SLSNVIAHEISHSWTGNLVTNK, SLVLDTK, SSA…
1162	ALDOC	P09972	5.61549e+06	4.62096e+06	4.82478e+06	4.46105e+06	4.39829e+06	5.07846e+06	-0.109783	0.593445	-	-	-	14	AEVNGLAAQGK, ALQASALNAWR, DDNGVPFVR, DNAGAATEEFIK, DNAGAATEEFIKR, GILAADESVGSMAK, GVVPLAGTDGETTTQGLDGLSER, LSQIGVENTEENR, LSQIGVENTEENRR, QVLFSADDR, RAEVNGLAAQGK, RLSQIGVENTEENRR, TPSALAILENANVLAR, VDKGVVPLAGTDGETTTQGLDGLSER
1163	NUDT7	P0C024	137027	140341	125515	134420	106812	128807	-0.128074	0.46831	-	-	+	3	DVFLVPLAYFLHPQVHDQHYVTR, LHLLFTVR, YSVLLPLVAK
1165	CISD3	P0C7P0	196084	180741	174025	172593	192800	200681	0.0382307	0.149094	-	-	-	2	ATQRPPYCDGTHR, MVALCTCK
1166	ATXN1L	P0C7T5	397403	348427	258608	410260	330839	360047	0.149541	0.385899	-	-	-	2	GVVVAGQSQAGAR, VEDLQTQDFVR
1168	POLR2M	P0CAP2	611898	592323	590984	632650	622701	639913	0.0783423	0.844668	-	-	-	6	AIAEVDVGTDK, DRVPPSSEASEHHPR, GFEPQAPEDLAQR, ITIADQGEQQSEENASTK, NLTGLSSGTEK, TNVLPFR
1169	DERPC	P0CG12	2.00076e+06	1.31635e+06	1.51797e+06	1.2904e+06	1.41317e+06	1.58002e+06	-0.157514	0.451292	-	-	-	10	AGGLLGAGPDPR, GGGPMGPGSGPNLR, LGGLPGPGPMSNPR, MAGPQGLDLAPILR, PGGLLGPGPGPGPTLNPR, PVGLGPGPNPNLR, SFVPFPR, SGFLGTNPAPR, TGALPGPGPLSNPR, VPGPMGPNSGPSSR
1170	CHTF8	P0CG13	208377	205958	224492	221585	204971	180205	-0.0784334	0.32623	-	-	-	2	HTPGDQDCDELGR, YLVTALIK
1173	RAB34	P0DI83	346740	258534	263831	225292	249877	242639	-0.263999	1.07474	-	-	-	2	AEGSRPGGAAPVPEEGGR, VADADPASAPSQGALQGR
1174	PET100	P0DJ07	630263	424374	459914	618358	570804	571605	0.237934	0.809807	-	-	-	2	LQEIEEFK, LQEIEEFKER
1175	SMIM13	P0DJ93	301514	240739	212510	311624	270753	152906	-0.0859303	0.113976	-	-	-	3	APADEGHRPLT, ELVGDTGSQEGDHEPSGSETEEDTSSSPHR, RAPADEGHRPLT
1180	POLR1D	P0DPB6	1.92079e+06	1.58376e+06	1.67188e+06	1.24972e+06	1.40874e+06	1.58846e+06	-0.287623	1.47669	-	-	-	3	GTLPAVEPFQR, NPEVEFCGYTTTHPSESK, TALEMVQAAGTDR
1182	ZFTRAF1	P0DTL6	663200	649492	697560	684228	642219	636415	-0.0345207	0.254526	-	-	-	10	AAEAAEAAAAAAAAGSGK, FTVLNQTWVLK, GPYDDVR, IGYTEVQFR, IGYTEVQFRPYR, LFLFQIQK, QLQLQEAAGDPDAPPK, TGSELMEILDGMDQSHR, TLSFQLLLK, VTAPLECSFLLLK
1183	GLI2	P10070	251508	220616	203295	260197	230714	207422	0.0475208	0.148504	-	-	-	3	AHASGALDEGTGQVYPTESTGFSDNPR, LALLDAPER, SGAPSQGIPR
1184	FDX1	P10109	1.24477e+06	1.22199e+06	1.37081e+06	1.21289e+06	1.27396e+06	1.27978e+06	-0.0254951	0.177568	-	-	-	4	ITVHFINR, SMDNMTVR, SSSEDKITVHFINR, VPETVADAR
1186	RO60	P10155	5.68409e+06	5.43309e+06	5.60174e+06	5.43641e+06	5.6146e+06	5.52118e+06	-0.0125879	0.167941	-	-	-	20	AIADWYNEK, ALDAAFYK, ALLQEMPLTALLR, ALSVETEK, DELEVIHLIEEHR, EHLLTNHLK, EVHELYK, GCEVIQEIK, GGMALALAVTK, GMLDMCGFDTGALDVIR, IHPFHILIALETYK, IPTHLFTFIQFK, KAIADWYNEK, LGLENAEALIR, LSHLKPSSEGLAIVTK, NFTLDMI, TNTPADVFIVFTDNETFAGGVHPAIALR, TRDELEVIHLIEEHR, WRPDEEILK, YLEAVEK
1187	GAA	P10253	1.21463e+07	1.2483e+07	1.25512e+07	1.17049e+07	1.13375e+07	1.11167e+07	-0.122453	2.30944	-	-	-	24	AGYIIPLQGPGLTTTESR, AHFPLDVQWNDLDYMDSR, AITQEQCEAR, DFPAMVQELHQGGR, ELSGSSPVLEETHPAHQQGASR, EPAIHSEGQWVTLPAPLDTINVHLR, FDCAPDK, GAYTQVIFLAR, GELFWDDGESLEVLER, LDVMMETENR, LHFTIKDPANR, NHNSLLSLPQEPYSFSEPAQQAMR, PLFLEFPK, QQPMALAVALTK, RDFTFNK, RYEVPLETPHVHSR, STGGILDVYIFLGPEPK, TTPTFFPK, VTSEGAGLQLQK, WGYSSTAITR, WTQLGAFYPFMR, YALLPHLYTLFHQAHVAGETVAR, YMMIVDPAISSSGPAGSYRPYDEGLR, YMMIVDPAISSSGPAGSY…
1188	RRAS	P10301	5.45099e+06	6.40929e+06	6.70871e+06	7.2234e+06	6.93772e+06	7.25758e+06	0.211304	1.51785	-	-	-	14	ADLESQR, AGHGFLLVFAINDR, DDFPVVLVGNK, DRDDFPVVLVGNK, GGGPGPGDPPPSETHK, ICSVDGIPAR, KYQEQELPPSPPSAPR, LFTQILR, LNVDEAFEQLVR, LRLNVDEAFEQLVR, QSFNEVGK, SEASAFGASHHVAYFEASAK, VKDRDDFPVVLVGNK, YQEQELPPSPPSAPR
1189	HLA-C	P10321	1.46212e+06	1.53892e+06	1.5453e+06	1.48505e+06	1.43374e+06	1.42358e+06	-0.0660128	0.821497	-	-	-	5	APWVEQEGPEYWDR, AYLEGTCVEWLR, GYDQSAYDGK, GYDQSAYDGKDYIALNEDLR, THVTHHPLSDHEATLR
1190	ARAF	P10398	5.77646e+06	5.65552e+06	5.72429e+06	5.86952e+06	5.59822e+06	5.65481e+06	-0.00308441	0.0374672	-	-	-	9	DGMSVYDSLDK, FDMVQLIDVAR, GPPANGAEPSR, GSPSPASVSSGR, IGTGSFGTVFR, QHEAPSNRPLNELLTPQGPSPR, QQFYHSVQDLSGGSR, VPTVCVDMSTNR, VSQPTAEQAQAFK
1192	DLAT	P10515	6.32056e+06	6.29474e+06	6.51497e+06	6.42909e+06	6.53978e+06	6.22243e+06	0.00445767	0.0520197	-	-	-	20	ASALACLK, DIDSFVPSK, DVPIGAIICITVGKPEDIEAFK, DVPLGTPLCIIVEK, EGDKINEGDLIAEVETDK, GFDVASMMSVTLSCDHR, GIDLTQVK, GVETIANDVVSLATK, ILVAEGTR, ILVPEGTR, ISVNDFIIK, KDIDSFVPSK, KYLEKPITMLL, LQPHEFQGGTFTISNLGMFGIK, LVPADNEK, VFVSPLAK, VPEANSSWMDTVIR, VPLPSLSPTMQAGTIAR, VVDGAVGAQWLAEFR, YLEKPITMLL
1193	PTPRF	P10586	1.99619e+06	2.05429e+06	2.0631e+06	1.89847e+06	1.85443e+06	1.87457e+06	-0.119444	2.05678	-	-	-	26	AAGTEGPFQEVDGVATTR, AGLGEEFEK, AHTDVGPGPESSPVLVR, DHPPIPITDLADNIER, DSLLAHSSDPVEMR, EHSSWDLVGLEK, GLPIIQDVMLAEAQWR, GSGPLSPSIQSR, GSSAGGLQHLVSIR, GVEGSDYINASFLDGYR, HNTDAGLLTTVGSLLPGITYSLR, HVVDGISR, IISYTVVFR, IQLSWLLPPQER, LGQVPPGESVTAMELEFK, LVNIMPYELTR, NLYAHIQK, TAQSTPSAPPQK, TATVVMMTR, TDEDVPSGPPR, TGEGFIDFIGQVHK, TGEQAPSSPPR, VLAFTAVGDGPPSPTIQVK, WFYIVVVPIDR, YEGVVDMFQTVK, YSIGGLSPFSEYAFR
1194	NR2F6	P10588	716621	771880	766234	703438	739148	704260	-0.0703256	0.644403	-	-	-	5	AQYPSQPQR, AVPASLISQLFFMR, HAPFFPELPVADQVALLR, LLFSTVEWAR, LQVDSAEYGCLK
1195	TXN	P10599	1.66283e+08	1.6186e+08	1.64186e+08	1.57082e+08	1.5401e+08	1.52186e+08	-0.0877808	1.61896	-	-	-	8	CMPTFQFFK, EKLEATINELV, LEATINELV, LVVVDFSATWCGPCK, MIKPFFHSLSEK, PFFHSLSEK, TAFQEALDAAGDK, VGEFSGANK
1196	COX5B	P10606	2.36985e+06	3.40538e+06	3.30643e+06	3.49409e+06	3.46676e+06	3.76114e+06	0.257262	0.970927	-	-	-	7	EDPNLVPSISNK, EDPNLVPSISNKR, EIMLAAK, GLDPYNVLAPK, KGLDPYNVLAPK, LVPQQLAH, SMASGGGVPTDEEQATGLER
1197	CTSA	P10619;P10619-2	3.13807e+06	3.16295e+06	3.25044e+06	3.14638e+06	3.13563e+06	3.21795e+06	-0.00772925	0.0961995	-	-	-	9	CNFYDNK, DLECVTNLQEVAR, DTVVVQDLGNIFTR, EFSHIAFLTIK, HLHYWFVESQK, LWSSLQTHCCSQNK, QYSGYLK, SMNSQYLK, YGDSGEQIAGFVK
1198	MGST1	P10620	7.06142e+07	8.29853e+07	8.24641e+07	8.01168e+07	7.93977e+07	8.61547e+07	0.0605174	0.373958	-	-	-	4	IYHTIAYLTPLPQPNR, KVFANPEDCVAFGK, MMLMSTATAFYR, VFANPEDCVAFGK
1199	MAPT	P10636;P10636-9	116192	101384	60643.8	101638	119033	87710.4	0.190284	0.302425	-	-	+	4	ASPAQDGRPPQTAAR, QPSGTGPEDTEGGR, SGYSSPGSPGTPGSR, TDHGAEIVYK
1200	PRKAR1A	P10644	8.59698e+06	8.168e+06	8.28381e+06	8.72352e+06	8.26185e+06	8.54377e+06	0.0273807	0.362403	-	-	-	16	DSIVQLCTAR, ECELYVQK, EDEISPPPPNPVVK, GAISAEVYTEEDAASYVR, HNIQALLK, LGPSDYFGEIALLMNRPR, LTVADALEPVQFEDGQK, MESGSTAASEEAR, NVLFSHLDDNER, RSENEEFVEVGR, SENEEFVEVGR, TDSREDEISPPPPNPVVK, VLGPCSDILK, VLGPCSDILKR, VSILESLDK, VSILESLDKWER
1201	TFPI	P10646	88948.9	83212.2	97696.8	71224	99271.4	66879.6	-0.204258	0.518193	-	-	+	2	FFFNIFTR, YSGCGGNENNFTSK
1202	UROS	P10746	1.47116e+06	1.27119e+06	928786	1.02817e+06	1.2048e+06	1.47868e+06	0.0255423	0.0451919	-	-	-	7	DAKEDDCGQDPYIR, EDDCGQDPYIR, FAAIGPTTAR, HIQELSGDNIDQIK, IGLDTEGETCGNAEK, LAEYICSR, LSHPEDYGGLIFTSPR
1203	ESD	P10768	1.85362e+07	1.70056e+07	1.77305e+07	1.83497e+07	1.74722e+07	1.72304e+07	-0.00560209	0.0477856	-	-	-	12	AFSGYLGTDQSK, AYDATHLVK, CFGGLQK, FAVYLPPK, KAFSGYLGTDQSK, KIPVVFR, LQEGYDHSYYFIATFITDHIR, MSIFGHSMGGHGALICALK, MYSYVTEELPQLINANFPVDPQR, SGYHQSASEHGLVVIAPDTSPR, SYPGSQLDILIDQGK, VFEHDSVELNCK
1204	HSPD1	P10809	2.48725e+08	2.3809e+08	2.39001e+08	2.37746e+08	2.33977e+08	2.42447e+08	-0.0232078	0.27435	-	-	-	51	AAVEEGIVLGGGCALLR, ALMLQGVDLLADAVAVTMGPK, APGFGDNR, APGFGDNRK, CEFQDAYVLLSEK, CEFQDAYVLLSEKK, CIPALDSLTPANEDQK, DDAMLLK, DGKTLNDELEIIEGMK, DGVTVAK, DPGMGAMGGMGGGMGGGMF, EIGNIISDAMK, GANPVEIR, GANPVEIRR, GIIDPTK, GVMLAVDAVIAELK, GVMLAVDAVIAELKK, GYISPYFINTSK, IGIEIIK, IGIEIIKR, IMQSSSEVGYDAMAGDFVNMVEK, IPAMTIAK, IQEIIEQLDVTTSEYEK, IQEIIEQLDVTTSEYEKEK, IQEIIEQLDVTTSEYEKEKLNER, ISSIQSIVPALEIANAHR, I…
1205	CLU	P10909;P10909-2;P10909-4;P10909-5;P10909-6	4.05295e+06	3.8828e+06	3.78986e+06	3.85502e+06	3.63178e+06	3.74801e+06	-0.0615576	0.80981	-	-	-	14	ASSIIDELFQDR, EILSVDCSTNNPSQAK, EIQNAVNGVK, ELDESLQVAER, FMETVAEK, IDSLLENDR, KTLLSNLEEAK, KTLLSNLEEAKK, KYNELLK, LFDSDPITVTVPVEVSR, QQTHMLDVMQDHFSR, TLLSNLEEAK, TLLSNLEEAKK, VTTVASHTSDSDVPSGVTEVVVK
1206	HSPA5	P11021	1.48483e+08	1.33668e+08	1.34054e+08	1.36884e+08	1.36619e+08	1.40394e+08	-0.00638773	0.0466026	-	-	-	44	AKFEELNMDLFR, DAGTIAGLNVMR, DNHLLGTFDLTGIPPAPR, EFFNGKEPSR, ELEEIVQPIISK, ETAEAYLGK, ETAEAYLGKK, FEELNMDLFR, IEWLESHQDADIEDFK, IEWLESHQDADIEDFKAK, IINEPTAAAIAYGLDKR, ITITNDQNR, ITPSYVAFTPEGER, ITPSYVAFTPEGERLIGDAAK, KELEEIVQPIISK, KKELEEIVQPIISK, KSDIDEIVLVGGSTR, KSQIFSTASDNQPTVTIK, KTKPYIQVDIGGGQTK, KVTHAVVTVPAYFNDAQR, LGGKLSSEDKETMEK, LSSEDKETMEK, LTPEEIER, LYGSAGPPPTGEEDTAEK, MKETAEAYLGK, MKET…
1207	LAMC1	P11047	3.18932e+06	2.95657e+06	3.065e+06	3.02726e+06	3.08284e+06	3.13569e+06	0.00599747	0.0567814	-	-	-	41	ACNCNLYGTMK, AFDITYVR, DGFFGNPLAPNPADK, DGSEASLEWSSER, DIEEIMK, DNVEGFNCER, DTLQEANDILNNLK, DTLQEANDILNNLKDFDR, DVDQNLMDR, EAQQALGSAAADATEAK, EVMDLLR, EVVCTNCPTGTTGK, GKTEQQTADQLLAR, HKQEADDIVR, HNTYGVDCEK, KQEAAIMDYNR, KVSDLENEAK, LHEATDYPWRPALTPFEFQK, LIEIASR, LKDYEDLREDMR, LNEIEGTLNK, LNTFGDEVFNDPK, LSAEDLVLEGAGLR, LTGECLK, MEAENLEQLIDQK, NLEDIRK, NTIEETGNLAEQAR, PALTPFEFQK, QDIAVISDSYFPR, SAG…
1208	ACP2	P11117	2.0047e+06	1.89287e+06	1.98168e+06	2.05852e+06	2.00546e+06	2.03549e+06	0.0534102	0.731296	-	-	-	10	CPLQDFLR, EGMLQHWELGQALR, FLFGIYQQAEK, FPLGPCPR, FVTLLYR, LKDFSFR, LPPWASPQTMQR, LQGGVLLAQIR, LTEPVVPK, QTPEYQNESSR
1209	HSPA8	P11142	8.28711e+08	7.69329e+08	7.66067e+08	7.97107e+08	7.88817e+08	8.28741e+08	0.0311487	0.246387	-	-	-	31	ARFEELNADLFRGTLDPVEK, ATVEDEKLQGK, CNEIINWLDK, CNEIINWLDKNQTAEK, CNEIINWLDKNQTAEKEEFEHQQK, DAGTIAGLNVLR, DNNLLGKFELTGIPPAPR, EEFEHQQK, EIAEAYLGK, FDDAVVQSDMK, FELTGIPPAPR, GPAVGIDLGTTYSCVGVFQHGK, GTLDPVEK, HWPFMVVNDAGR, HWPFMVVNDAGRPK, LDKSQIHDIVLVGGSTR, LSKEDIER, MKEIAEAYLGK, MVNHFIAEFK, MVNHFIAEFKR, NQTAEKEEFEHQQK, NQVAMNPTNTVFDAK, NQVAMNPTNTVFDAKR, NSLESYAFNMK, QATKDAGTIAGLNVLR, QTQTFTTYSDNQPG…
1210	SLC2A1	P11166	1.22816e+07	1.35431e+07	1.3963e+07	1.35792e+07	1.38262e+07	1.38557e+07	0.05454	0.514089	-	-	-	8	GTADVTHDLQEMK, GTADVTHDLQEMKEESR, KVTILELFR, QGGASQSDKTPEELFHPLGADSQV, SFEMLILGR, TFDEIASGFR, TPEELFHPLGADSQV, VTILELFR
1211	SLC2A3	P11169	3.90031e+06	4.14881e+06	4.13695e+06	4.4414e+06	4.49888e+06	4.07976e+06	0.0947358	1.03672	-	-	-	2	DGVMEMNSIEPAK, SVEMLILGR
1212	EPB41	P11171;P11171-2;P11171-3;P11171-4	750885	697052	729494	690976	732437	700000	-0.0360203	0.287514	-	-	-	8	DVPIVHTETK, GVPWNFTFNVK, IRPGEQEQYESTIGFK, IVITGDADIDHDQVLVQAIK, QASALIDRPAPHFER, SLDGAAAVDSADR, TQTVTISDNANAVK, VVVHQETEIADE
1213	UMPS	P11172	1.15709e+07	1.14168e+07	1.17772e+07	1.22596e+07	1.1923e+07	1.19624e+07	0.056167	1.19041	-	-	-	28	AALGPLVTGLYDVQAFK, AAWEAYLSR, CHEFLIFEDR, ELITLAK, ELLQLADALGPSICMLK, FADIGNTVK, FGDFVLK, FIQENVFVAANHNGSPLSIK, GIISAADR, GIISAADRLEAAEMYR, GLQEVGLPLHR, GSDIIIVGR, IASWADLVNAHVVPGSGVVK, KAAWEAYLSR, KFADIGNTVK, KQYEGGIFK, KVDAETVGR, LEAAEMYR, LHSVCTLSK, MAEEHSEFVVGFISGSR, MLEILEQQK, MLEILEQQKK, QYEGGIFK, RGSDIIIVGR, SGLSSPIYIDLR, THVDILNDFTLDVMK, VDAETVGR, VTDAIVLLDR
1214	PDHB	P11177;P11177-2	1.48291e+07	1.45859e+07	1.48837e+07	1.39631e+07	1.44336e+07	1.46656e+07	-0.0410829	0.745454	-	-	-	18	DAINQGMDEELER, DAINQGMDEELERDEK, DFLIPIGK, DIIFAIK, DIIFAIKK, EGVECEVINMR, GPNGASAGVAAQHSQCFAAWYGHCPGLK, ILEDNSIPQVK, IMEGPAFNFLDAPAVR, PMDMETIEASVMK, PVGHCLEAAAVLSK, QGTHITVVSHSR, TIRPMDMETIEASVMK, TNHLVTVEGGWPQFGVGAEICAR, TYYMSGGLQPVPIVFR, VFLLGEEVAQYDGAYK, VTGADVPMPYAK, VVSPWNSEDAK
1215	DBT	P11182	1.18422e+06	1.2794e+06	1.53024e+06	1.27108e+06	1.12434e+06	943062	-0.260871	1.00768	-	-	-	13	AQIMNVSWSADHR, ASHNIGIAMDTEQGLIVPNVK, ASVTITSR, DMTVPILVSKPPVFTGK, EDILNYLEK, ILKEDILNYLEK, IPHFGYCDEIDLTELVK, LAMENNIK, LSDIGEGIR, LSEVVGSGK, PVIMPPEVAIGALGSIK, SYLENPAFMLLDLK, VEIMPPPPKPK
1216	PYGB	P11216	4.66327e+07	4.38539e+07	4.33704e+07	4.50207e+07	4.34875e+07	4.40014e+07	-0.014006	0.151276	-	-	-	42	ARPEYMLPVHFYGR, AWEITKK, DFYELEPEK, DFYELEPEKFQNK, DYFFALAHTVR, EPDCFKDIVNMLMHHDR, EYYDHLPELK, FSAFLEK, GLAGLGDVAEVR, GLAGLGDVAEVRK, HLDHVAALFPGDVDR, HLEIIYAINQR, IGEEFLTDLSQLK, IGEEFLTDLSQLKK, IHSEIVK, ILVDVEK, ILVDVEKVDWDK, INMAHLCVIGSHAVNGVAR, INPSSMFDVHVK, IVNGWQVEEADDWLR, KLLPLVSDEVFIR, KTCAYTNHTVLPEALER, LLPLVSDEVFIR, LQDFNVGDYIEAVLDR, LVTSIGDVVNHDPVVGDR, MSVIEEGDCK, MSVIEEGDCKR, NNTVNTMR, …
1217	PYGM	P11217-2	407797	418485	465589	557544	455318	642173	0.345612	1.43585	-	-	-	2	VAIQLNDTHPSLAIPELMR, VIPAADLSEQISTAGTEASGTGNMK
1218	RALA	P11233	3.06756e+06	3.84048e+06	3.98882e+06	4.06361e+06	3.83744e+06	3.58852e+06	0.0839837	0.347013	-	-	-	3	AEQWNVNYVETSAK, GQNSLALHK, VKEDENVPFLLVGNK
1219	RALB	P11234;P11234-2;P11234-3	4.8953e+06	5.37906e+06	5.88929e+06	5.91215e+06	5.88304e+06	6.0917e+06	0.150082	1.22565	-	-	-	8	AEEDKIPLLVVGNK, AEEWGVQYVETSAK, GQSSLALHK, IPLLVVGNK, QVPVEEAR, RQVPVEEAR, SKAEEWGVQYVETSAK, VKAEEDKIPLLVVGNK
1220	BCR	P11274	1.05046e+06	953687	932217	961262	1.0118e+06	961140	0.000464579	0.00263627	-	-	-	12	AAQAPDGASEPR, DSFMVELVEGAR, GQVQLDPQALQDR, HTPASHPDHPLLQDALR, IPKEDGESTDR, MIYLQTLLAK, MSLHNLATVFGPTLLRPSEK, RLEQEVNQER, SQHGAGSSVGDASRPPYR, SVGDIEQELER, SYTFLISSDYER, VSGVATDIQALK
1221	LAMP1	P11279	9.51757e+06	9.02757e+06	9.10438e+06	9.9456e+06	9.60201e+06	1.0053e+07	0.0984868	1.69168	-	-	-	6	AFSVNIFK, ALQATVGNSYK, FFLQGIQLNTILPDAR, SHAGYQTI, TVESITDIR, VWVQAFK
1222	ACADM	P11310;P11310-2	7.82826e+06	7.37474e+06	7.54266e+06	7.68488e+06	7.44872e+06	7.68276e+06	0.00476041	0.0532826	-	-	-	18	AAWEVDSGR, AAWEVDSGRR, AFTGFIVEADTPGIQIGR, ANWYFLLAR, EEIIPVAAEYDK, ELNMGQR, ENVLIGDGAGFK, GIVFEDVK, GIVFEDVKVPK, IYQIYEGTSQIQR, KGDEYIINGQK, LLVEHQAISFMLAEMAMK, NTYYASIAK, QREPGLGFSFEFTEQQK, RNTYYASIAK, TGEYPVPLIR, TRPVVAAGAVGLAQR, VAMGAFDK
1223	TOP1	P11387	3.50224e+06	3.07529e+06	3.17059e+06	2.07629e+06	2.2345e+06	2.42551e+06	-0.533836	3.64078	+	-	-	20	AEEVATFFAK, AGNEKEEGETADTVGCCSLR, AVAILCNHQR, DEDDADYKPK, ELTAPDENIPAK, EYGFCIMDNHK, HLQDLMEGLTAK, IMPEDIIINCSK, ITVAWCK, KLEEEEDGKLK, LEEQLMK, LEVQATDREENK, NIITNLSK, NQYREDWK, QIALGTSK, QPEDDLFDR, SMMNLQTK, TYNASITLQQQLK, VEHINLHPELDGQEYVVEFDFLGK, YIMLNPSSR
1224	TOP2A	P11388;P11388-2;P11388-3;P11388-4	2.05788e+07	1.99614e+07	2.34483e+07	1.389e+07	1.43359e+07	1.57687e+07	-0.539035	3.62691	+	-	-	52	AYDIAGSTK, DIVALMVR, DKLDETGNSLK, DKYGVFPLR, DPALNSGVSQKPDPAK, EIVNNIR, EKQDEQVGLPGK, EQELDTLKR, EQVLEPMLNGTEK, EWLLGMLGAESAK, EYFADMK, FLEEFITPIVK, FTVETASR, GESDDFHMDFDSAVAPR, GFQQISFVNSIATSK, GLLINFIHHNWPSLLR, GSVPLSSSPPATHFPDETEITNPVPK, GYDSDPVK, HVDYVADQIVTK, IIIENKPK, IKNENTEGSPQEDGVELEGLK, IPNFDVR, KEWLLGMLGAESAK, KNYEDEDSLK, KQTTLAFKPIK, KYDTVLDILR, LDDANDAGGR, LMDGEEPLPMLPSYK, MQSLDKDIVA…
1225	G6PD	P11413;P11413-2;P11413-3	6.75353e+08	6.3224e+08	6.40367e+08	6.74826e+08	6.65673e+08	6.87802e+08	0.0587695	0.624346	-	-	-	52	CISEVQANNVVLGQYVGNPDGEGEATK, DGLLPENTFIVGYAR, DLQSSDR, DNIACVILTFK, DNIACVILTFKEPFGTEGR, DVMQNHLLQMLCLVAMEK, DVMQNHLLQMLCLVAMEKPASTNSDDVR, EELFQGDAFHQSDTHIFIIMGASGDLAK, EMVQNLMVLR, EPFGTEGR, GGYFDEFGIIR, GPTEADELMK, GPTEADELMKR, GSTTATFAAVVLYVENER, GYLDDPTVPR, IDHYLGK, IFGPIWNR, IFTPLLHQIELEK, IFTPLLHQIELEKPK, IIVEKPFGR, IYPTIWWLFR, KIYPTIWWLFR, KKIYPTIWWLFR, KPGMFFNPEESELDLTYGNR, KQSEPFFK, LEDFF…
1226	UBL4A	P11441	1.47252e+06	1.39238e+06	1.21212e+06	1.29646e+06	1.33053e+06	1.22717e+06	-0.077155	0.443425	-	-	-	8	ECSLQVPEDELVSTLK, FLHPEVTETMEK, LADSPPPQVWQLISK, LNLVVKPLEK, LSDYSIGPNSK, LTLDDIER, VLEQLQR, VLLEEGEAQR
1228	PC	P11498	5.24881e+06	5.06666e+06	5.08185e+06	5.00923e+06	4.90447e+06	5.00658e+06	-0.0452893	0.83669	-	-	-	42	ACTELGIR, ADEAYLIGR, ADFAQACQDAGVR, AEAEAQAEELSFPR, AGTHILCIK, ALAVSDLNR, AYSEALAAFGNGALFVEK, AYVEANQMLGDLIK, DAHQSLLATR, DFTATFGPLDSLNTR, DMAGLLKPTACTMLVSSLR, ELIPNIPFQMLLR, ENGMDVFR, ENNVDAVHPGYGFLSER, FIGPSPEVVR, FLYECPWR, GANAVGYTNYPDNVVFK, GLAPVQAYLHIPDIIK, GQIGAPMPGK, GTPLDTEVPMER, HGEEVTPEDVLSAAMYPDVFAHFK, HIEVQILGDQYGNILHLYER, HYFIEVNSR, IAEEFEVELER, IAPYVAHNFSK, IVGDLAQFMVQNGLSR, LDNASAF…
1229	MTHFD1	P11586	4.10061e+07	3.94116e+07	4.01175e+07	4.22413e+07	4.09959e+07	4.23187e+07	0.0589126	1.12686	-	-	-	46	AAEEIGIK, AAQAPSSFQLLYDLK, AYIQENLELVEK, DDSNLYINVK, EHGAFDAVK, EIGLLSEEVELYGETK, EISAQIR, EQVPGFTPR, ETGVPIAGR, FSDIQIR, GALALAQAVQR, GCLELIK, GDILVVATGQPEMVK, GDLNDCFIPCTPK, GEPVSAEDLGVSGALTVLMK, GEWIKPGAIVIDCGINYVPDDK, GVPTGFILPIR, IFHELTQTDK, ITIGQAPTEK, IVGAPMHDLLLWNNATVTTCHSK, IYGADDIELLPEAQHK, KGEPVSAEDLGVSGALTVLMK, KITIGQAPTEK, KVVGDVAYDEAK, LAILQVGNR, LAILQVGNRDDSNLYINVK, LDIDPETITWQR, L…
1230	IGF2R	P11717	3.13211e+06	3.13274e+06	3.17017e+06	3.36837e+06	3.34509e+06	3.435e+06	0.105095	2.15504	-	-	-	67	AGFTAAYSEK, ALSSLHGDDQDSEDEVLTIPEVK, ATLITFLCDR, CDEDEDIGRPQVFSEVR, DGAGNSFDLSSLSR, DGGVCLLSGTK, DIDTLRDPGSQLR, DQGSFTEVVSISNLGMAK, EGQENGHITTK, EKEDLLCGATDGK, EKEDLLCGATDGKK, EKGNIQLSYSDGDDCGHGK, EVPCYVFDEELR, FISSPMK, FLHQDIDSGQGIR, FTCSESQVNSR, FVCNDDVYSGPLK, GCDVTFEWK, GCPEDAAVCAVDK, GGTPYNNER, GHQAFDVGQPR, GNIQLSYSDGDDCGHGK, GNIQLSYSDGDDCGHGKK, GPLGCSER, GTADAFIVR, GTQRPVFLK, HAEPEQNWEAVDGSQ…
1231	ADH5	P11766	2.11773e+07	2.2213e+07	2.25012e+07	2.28503e+07	2.19379e+07	2.23811e+07	0.0279948	0.379384	-	-	-	15	AAVAWEAGK, AAVAWEAGKPLSIEEIEVAPPK, AFELMHSGK, AGDTVIPLYIPQCGECK, EFGATECINPQDFSK, GLMPDGTSR, GTAFGGWK, IIGVDINK, IIGVDINKDK, IKVDEFVTHNLSFDEINK, LVSEYMSK, PFQLVTGR, PLSIEEIEVAPPK, TILHYMGTSTFSEYTVVADISVAK, VDEFVTHNLSFDEINK
1232	CDK4	P11802	2.90676e+06	2.81027e+06	2.78601e+06	3.05143e+06	2.9877e+06	2.83479e+06	0.0611461	0.790112	-	-	-	13	ALQHSYLHKDEGNPE, APPPGLPAETIK, DLKPENILVTSGGTVK, DPHSGHFVALK, GLDFLHANCIVHR, IFDLIGLPPEDDWPR, LEAFEHPNVVR, LMDVCATSR, RKPLFCGNSEADQLGK, RLEAFEHPNVVR, VPNGGGGGGGLPISTVR, VTLVFEHVDQDLR, YEPVAEIGVGAYGTVYK
1233	PRPS2	P11908;P11908-2	5.88929e+06	6.23687e+06	6.21351e+06	5.98179e+06	5.83752e+06	5.46617e+06	-0.0859542	1.04269	-	-	-	3	FSNQETSVEIGESVR, KFSNQETSVEIGESVR, LNVEFALIHK
1235	PABPC1	P11940	4.00159e+07	3.32851e+07	3.22511e+07	2.95638e+07	3.09396e+07	3.40148e+07	-0.155116	0.8559	-	-	-	8	AAYYPPSQIAQLRPSPR, EFSPFGTITSAK, GYGFVHFETQEAAER, KEFSPFGTITSAK, PAAAAAAATPAVR, QAHLTNQYMQR, VANTSTQTMGPR, VANTSTQTMGPRPAAAAAAATPAVR
1236	PCNA	P12004	9.30125e+07	8.88885e+07	8.65753e+07	9.05531e+07	9.05735e+07	9.15002e+07	0.0227502	0.278969	-	-	-	15	AEDNADTLALVFEAPNQEK, ATPLSSTVTLSMSADVPLVVEYK, CAGNEDIITLR, DLSHIGDAVVISCAK, FSASGELGNGNIK, IADMGHLK, IEDEEGS, LSQTSNVDK, LVQGSILK, LVQGSILKK, MPSGEFAR, NLAMGVNLTSMSK, SEGFDTYR, VSDYEMK, YLNFFTK
1237	COX6A1	P12074	2.03908e+06	3.9857e+06	3.51183e+06	3.28955e+06	3.36735e+06	3.82776e+06	0.190346	0.340104	-	-	-	2	SHHGEHERPEFIAYPHLR, TKPFPWGDGNHTLFHNPHVNPLPTGYEDE
1238	HARS1	P12081	1.76149e+07	1.66459e+07	1.64498e+07	1.76799e+07	1.70911e+07	1.75232e+07	0.0448624	0.643154	-	-	-	25	AALEELVK, AQLGPDESK, ASAELIEEEVAK, DNPAMTR, EDLVEEIK, EDLVEEIKR, EKVFDVIIR, HGAEVIDTPVFELK, IFSIVEQR, IGDYVQQHGGVSLVEQLLQDPK, ILDGMFAICGVSDSK, IMCEILSSLQIGDFLVK, KVPCVGLSIGVER, LEALEEK, LLFEYLTLFGIDDK, LVSELWDAGIK, REDLVEEIK, REDLVEEIKR, RHGAEVIDTPVFELK, TGQPLCIC, TICSSVDKLDK, TTETQVLVASAQK, VFDVIIR, VSWEEVK, VSWEEVKNEMVGEK
1239	COL6A1	P12109	92071.5	93432.7	51478.9	77345.6	78226.9	61252.4	-0.0856375	0.120866	-	-	+	2	GDPGEAGPQGDQGR, VAVVQYSGTGQQRPER
1240	SLC25A4	P12235	2.06269e+06	2.4048e+06	2.34275e+06	2.14414e+06	2.28631e+06	2.38085e+06	0.00208149	0.010071	-	-	-	3	DFLAGGVAAAVSK, EFHGLGDCIIK, EQGFLSFWR
1241	SLC25A6	P12236	5.03727e+07	6.61431e+07	6.63287e+07	6.45248e+07	6.19287e+07	5.74181e+07	0.0180344	0.0565448	-	-	-	4	DFLAGGIAAAISK, GMGGAFVLVLYDELK, GMGGAFVLVLYDELKK, IFRDEGGK
1242	F5	P12259	467562	531334	662434	577252	585015	571863	0.0769316	0.25358	-	-	-	6	AEVDDVIQVR, EVIITGIQTQGAK, MYEQEWVR, NFFNPPIISR, QITASSFK, TWNQSIALR
1243	IMPDH2	P12268	1.73457e+07	1.70632e+07	1.78808e+07	1.81956e+07	1.76061e+07	1.82639e+07	0.0482624	0.842132	-	-	-	26	AMMYSGELK, DIDFLKEEEHDCFLEEIMTK, DKYPNLQVIGGNVVTAAQAK, EDLVVAPAGITLK, FGVPVIADGGIQNVGHIAK, FVPYLIAGIQHSCQDIGAK, GKLPIVNEDDELVAIIAR, GMGSLDAMDK, HGFCGIPITDTGR, KQLLCGAAIGTHEDDKYR, KYEQGFITDPVVLSPK, LPIVNEDDELVAIIAR, LVGIISSR, NLIDAGVDALR, PQATAVYK, QLLCGAAIGTHEDDKYR, REDLVVAPAGITLK, RFGVPVIADGGIQNVGHIAK, RTSSAQVEGGVHSLHSYEK, TSSAQVEGGVHSLHSYEK, VAQGVSGAVQDK, VGMGSGSICITQEVLACGRPQATAVYK, VRDVFEAK, …
1244	TPR	P12270	1.09604e+07	1.16436e+07	1.17257e+07	1.22483e+07	1.15309e+07	1.16365e+07	0.0450752	0.548831	-	-	-	111	AESQLLECK, AIESMEQQLSELKK, AIQDHLLEVEQSK, AIQDHLLEVEQSKDQMEK, ASTALSNEQQAR, AVASLSVK, DEEVSSADISSSSEVISQHLVSYR, DEPQEPSNK, DEPQEPSNKVPEQQR, DPDTEEYRK, EDVDDLVSQLR, EGVQGPLNVSLSEEGK, EITSLHER, EKGNEILELK, ELEIAQDR, ELENANDLLSATK, ELLHSQNTWLNTELK, ELMLHAADVEALQAAK, ELQELQDSLNAER, EQQASMEEK, ERLEQDLQQMQAK, ESAEFQTQLEK, ESLLAEQR, ETLNQAETK, FEVAQVESLR, FHNELNAHIK, FKVESEQQYFEIEK, FKVESEQQYFEIEKR, FLA…
1245	CKB	P12277	1.56295e+06	1.35162e+06	1.51939e+06	1.43243e+06	1.52577e+06	1.58782e+06	0.0375323	0.219774	-	-	-	8	DLFDPIIEDR, FSEVLKR, GTGGVDTAAVGGVFDVSNADR, LAVEALSSLDGDLAGR, LEQGQAIDDLMPAQK, LLIEMEQR, TFLVWVNEEDHLR, VLTPELYAELR
1246	ANXA3	P12429	9.40729e+06	1.0759e+07	1.03256e+07	1.11454e+07	1.1041e+07	1.1486e+07	0.145193	1.55218	-	-	-	24	ALLTLADGR, DESLKVDEHLAK, DISQAYYTVYK, DYPDFSPSVDAEAIQK, ELKDDLK, EYQAAYGK, GAGTNEDALIEILTTR, GDLSGHFEHLMVALVTPPAVFDAK, GELSGHFEDLLLAIVNCVR, GIGTDEFTLNR, HYGYSLYSAIK, KALLTLADGR, KHYGYSLYSAIK, KSLGDDISSETSGDFR, LTFDEYR, MLISILTER, NTPAFLAER, QDAQILYK, RDESLKVDEHLAK, SDTSGDYEITLLK, SEIDLLDIR, SLGDDISSETSGDFR, SLGDDISSETSGDFRK, WGTDEDKFTEILCLR
1247	CKMT1A	P12532	1.4247e+06	1.40536e+06	1.43689e+06	1.43203e+06	1.42155e+06	1.43612e+06	0.00771665	0.0842024	-	-	-	7	HNNCMASHLTPAVYAR, IPTPVIHTK, LYPPSAEYPDLR, SFLIWVNEEDHTR, SGYFDER, TTPTGWTLDQCIQTGVDNPGHPFIK, VVVDALSGLK
1248	BCKDHA	P12694	4.26217e+06	4.02794e+06	4.03901e+06	4.1229e+06	4.17137e+06	3.89476e+06	-0.0166394	0.161647	-	-	-	16	AVAENQPFLIEAMTYR, EAGVLMYR, GPGYGIMSIR, HFVTISSPLATQIPQAVGAAYAAK, HLQTYGEHYPLDHFDK, HYLLSQGWWDEEQEK, IGHHSTSDDSSAYR, KPKPNPNLLFSDVYQEMPAQLR, LEFIQPNVISGIPIYR, NNGYAISTPTSEQYR, QGQIINPSEDPHLPK, SMTLLNTMDR, SVDEVNYWDK, SVDEVNYWDKQDHPISR, VDGNDVFAVYNATK, VMEAFEQAER
1249	ACTN1	P12814-3	4.11902e+07	4.12101e+07	4.05857e+07	4.28251e+07	4.15351e+07	4.35196e+07	0.0560605	1.08868	-	-	-	39	AGTQIENIEEDFRDGLK, ASFNHFDRDHSGTLGPEEFK, ATLPDADK, ATLPDADKER, DDPLTNLNTAFDVAEK, DGLGFCALIHR, DHSGTLGPEEFK, DQALTEEHAR, DYETATLSEIK, ETADTDTADQVMASFK, GISQEQMNEFR, HRPELIDYGK, ICDQWDNLGALTQK, IDQLEGDHQLIQEALIFDNK, ILAGDKNYITMDELR, IMSIVDPNR, ISIEMHGTLEDQLSHLR, IVQTYHVNMAGTNPYTTITPQEINGK, KAGTQIENIEEDFRDGLK, KDDPLTNLNTAFDVAEK, KQFGAQANVIGPWIQTK, LAILGIHNEVSK, LLETIDQLYLEYAK, LSNRPAFMPSEGR, MLDAEDI…
1250	CDH1	P12830;P12830-2	2.38902e+06	3.10082e+06	2.61818e+06	2.35382e+06	2.25408e+06	2.62364e+06	-0.159508	0.761534	-	-	-	5	DTANWLEINPDTGAISTR, MALEVGDYK, NDVAPTLMSVPR, PANPDEIGNFIDENLK, TIFFCER
1251	SRC	P12931-3	1.39791e+07	1.46877e+07	1.50248e+07	1.57232e+07	1.55102e+07	1.59704e+07	0.112092	1.87544	-	-	-	14	EVLDQVER, GAYCLSVSDFDNAK, GPSAAFAPAAAEPK, GSLLDFLKGETGK, KLDSGGFYITSR, LDSGGFYITSR, LFGGFNSSDTVTSPQR, LLLNAENPR, LTTVCPTSK, LTTVCPTSKPQTQGLAK, TETDLSFK, TETDLSFKK, TLKPGTMSPEAFLQEAQVMK, TQFNSLQQLVAYYSK
1252	PEPD	P12955	1.21422e+07	1.179e+07	1.19616e+07	1.2105e+07	1.15903e+07	1.15176e+07	-0.0278837	0.430745	-	-	-	19	AFTPFSGPK, AVMGAMKPGVWWPDMHR, AVYEAVLR, EASFDGISK, EYELESLFEHYCYSR, FEVNNTILHPEIVECR, GVNTDSGSVCR, HSSYTCICGSGENSAVLHYGHAGAPNDR, IDEPGLR, KNPAVQAGSIVVLQGGEETQR, LPASHATWMGK, PGVWWPDMHR, PSVLLTLR, QESFFHWAFGVTEPGCYGVIDVDTGK, STLFVPR, TDMELEVLR, TVEEIEACMAGCDK, VPLALFALNR, YCTDTGVLFR
1253	XRCC6	P12956	5.39772e+07	5.41628e+07	5.71312e+07	5.14905e+07	5.05317e+07	5.14075e+07	-0.106819	1.90233	-	-	-	47	ALKPPPIK, DIISIAEDEDLR, DIISIAEDEDLRVHFEESSKLEDLLR, DIVISVGIYNLVQK, DLLAVVFYGTEK, DLLAVVFYGTEKDK, DSLIFLVDASK, DTGIFLDLMHLK, EETEELKR, ELVYPPDYNPEGK, EVAALCR, FDDPGLMLMGFK, FDDPGLMLMGFKPLVLLK, FTVPMLK, FTYRSDSFENPVLQQHFR, IISSDRDLLAVVFYGTEK, IISSDRDLLAVVFYGTEKDK, ILELDQFK, IMATPEQVGK, IMLFTNEDNPHGNDSAK, IQVTPPGFQLVFLPFADDKR, IQVTPPGFQLVFLPFADDKRK, KMPFTEK, KPGGFDISLFYR, KQELLEALTK, LGSLVDEFK, LGS…
1254	XRCC5	P13010	6.43187e+07	6.27152e+07	6.5706e+07	5.9679e+07	5.92173e+07	5.86703e+07	-0.118069	2.33761	-	-	-	40	AFREEAIK, ANPQVGVAFPHIK, CFSVLGFCK, DQVTAQEIFQDNHEDGPTAK, EDGSGDRGDGPFR, EDIIQGFR, EEASGSSVTAEEAK, EEASGSSVTAEEAKK, EGLEIVK, EPLPPIQQHIWNMLNPPAEVTTK, ETVYCLNDDDETEVLK, ETVYCLNDDDETEVLKEDIIQGFR, FFMGNQVLK, HIEIFTDLSSR, HLMLPDFDLLEDIESK, HNYECLVYVQLPFMEDLR, KDEKTDTLEDLFPTTK, KDQVTAQEIFQDNHEDGPTAK, KKDQVTAQEIFQDNHEDGPTAK, KTWTVVDAK, KVITMFVQR, KYAPTEAQLNAVDALIDSMSLAK, LFQCLLHR, LGGHGPSFPLK, LTIGSNLS…
1255	UNG	P13051	2.24351e+06	2.37355e+06	2.30356e+06	2.46513e+06	2.41826e+06	2.27944e+06	0.0492135	0.540273	-	-	-	10	ELSTDIEDFVHPGHGDLSGWAK, HAPSPEPAVQGTGVAGVPEESGDAAAIPAK, HHVLQTAHPSPLSVYR, KAPAGQEEPGTPPSSPLSAEQLDR, LMGFVAEER, NVPVGFGESWK, PVPPPPSLENIYK, QGVLLLNAVLTVR, TLYSFFSPSPAR, TNELLQK
1257	COX4I1	P13073	2.83618e+07	4.9627e+07	4.95631e+07	5.11088e+07	4.98888e+07	5.36331e+07	0.323689	0.751001	-	-	-	13	ASWSSLSMDEK, DHPLPEVAHVK, EKASWSSLSMDEK, EKEKASWSSLSMDEK, ESFAEMNR, FKESFAEMNR, HYVYGPLPQSFDK, HYVYGPLPQSFDKEWVAK, RDHPLPEVAHVK, SEDFSLPAYMDR, SEDFSLPAYMDRR, VNPIQGLASK, WDYEKNEWK
1258	ALAS1	P13196	824622	770453	785626	829497	834238	834543	0.0701327	0.759286	-	-	-	10	AHIFPMADDYSDSLITK, ASLELQEDVQEMNAVR, EVAETSAGPSVVSVK, HNIYVQAINYPTVPR, MDIISGTLGK, QMLMDAGLPVVHCPSHIIPVR, RPLHFEVMSER, SVSTFQYDR, TDGGDPSGLLK, VCGAVMDTLK
1261	LAMP2	P13473-2	1.19791e+07	1.39179e+07	1.3506e+07	1.31474e+07	1.22069e+07	1.20477e+07	-0.0732777	0.534136	-	-	-	5	CNSLSTLEK, GILTVDELLAIR, IPLNDLFR, SYAGYQTL, YLDFVFAVK
1262	RNH1	P13489	3.06879e+07	2.95694e+07	2.96185e+07	3.00369e+07	2.91228e+07	3.05114e+07	-0.00334663	0.0394521	-	-	-	17	DISSALR, DLCGIVASK, DSPCQLEALK, ELALGSNK, ELCQGLGQPGSVLR, ELSLAGNELGDEGAR, ELTVSNNDINEAGVR, ESLKELSLAGNELGDEGAR, FLLELQISNNR, LDDCGLTEAR, LESCGVTSDNCR, LGDVGMAELCPGLLHPSSR, SNELGDVGVHCVLQGLQTPSCK, TLWIWECGITAK, VLCQGLK, VNPALAELNLR, WAELLPLLQQCQVVR
1263	BMP1	P13497;P13497-2;P13497-4;P13497-5;P13497-6	148719	127302	127374	161725	127446	141238	0.0905491	0.294822	-	-	+	2	AGFAVNFFK, LPEPIVSTDSR
1264	CYBA	P13498	1.60682e+06	1.36283e+06	1.56849e+06	1.43265e+06	1.37853e+06	1.66064e+06	-0.0222135	0.0874787	-	-	-	4	ERPQIGGTIK, GEQWTPIEPK, LFGPFTR, QPPSNPPPRPPAEAR
1265	EEF2	P13639	2.04309e+08	1.915e+08	1.93501e+08	2.01577e+08	1.96045e+08	2.0118e+08	0.0235186	0.258759	-	-	-	56	AGIIASAR, ALLELQLEPEELYQTFQR, ANIRNMSVIAHVDHGK, ARPFPDGLAEDIDK, ARPFPDGLAEDIDKGEVSAR, AYLPVNESFGFTADLR, CLYASVLTAQPR, DGAGFLINLIDSPGHVDFSSEVTAALR, DLEEDHACIPIK, DLEEDHACIPIKK, DSVVAGFQWATK, EDLYLKPIQR, EGALCEENMR, EGIPALDNFLDK, EGIPALDNFLDKL, ETVSEESNVLCLSK, FDVHDVTLHADAIHR, FSVSPVVR, GEGQLGPAER, GHVFEESQVAGTPMFVVK, GLKEGIPALDNFLDKL, GPLMMYISK, GVQYLNEIK, IKPVLMMNK, IMGPNYTPGK, IMGPNYTPGKK, KEDLY…
1266	PDIA4	P13667	5.98908e+07	5.56637e+07	5.58227e+07	5.92823e+07	5.79819e+07	6.0042e+07	0.0497514	0.64816	-	-	-	50	AATQFWR, DGDDVIIIGVFK, DKDPPIPVAK, DLEHLSK, DLGLSESGEDVNAAILDESGKK, DPPIPVAK, EDYKFHHTFSTEIAK, EFVTAFK, EKYGIVDYMIEQSGPPSK, FAMEPEEFDSDTLR, FDVSGYPTIK, FDVSGYPTLK, FEGGDRDLEHLSK, FHHTFSTEIAK, FIEEHATK, GESDPAYQQYQDAANNLR, GESDPAYQQYQDAANNLREDYK, GQAVDYEGSR, GRPYDYNGPR, IDATSASVLASR, KDVLIEFYAPWCGHCK, KFAMEPEEFDSDTLR, KGQAVDYEGSR, KGRPYDYNGPR, KLAPEYEK, LAPEYEK, MDATANDVPSDR, NPVKFEGGDRDLEHLSK, PY…
1267	P4HA1	P13674	7.20783e+06	7.13788e+06	7.29969e+06	7.01615e+06	7.18113e+06	7.22181e+06	-0.0152147	0.248789	-	-	-	25	AEEDKLEQIK, AEEDKLEQIKK, ATISNPITGDLETVHYR, DLVTSLKDYIK, DPEGFVGHPVNAFK, FHDIISDAEIEIVK, FILAPAKQEDEWDKPR, GNLPGVK, GVAVDYLPER, HAACPVLVGNK, KDEPDAFKELGTGNR, KLLELDPEHQR, LLELDPEHQR, LNTEWSELENLVLK, LQDTYNLDTDTISK, QEDEWDKPR, QLDEGEISTIDK, QYFPNDEDQVGAAK, RLNTEWSELENLVLK, RPCTLSELE, SAWLSGYENPVVSR, SFLTAEDCFELGK, VAYTEADYYHTELWMEQALR, VSVLDYLSYAVYQQGDLDK, YFEYIMAK
1268	TPT1	P13693	2.04277e+07	1.82482e+07	1.56987e+07	1.74401e+07	1.86859e+07	2.12239e+07	0.0803754	0.308129	-	-	-	8	DGLEMEK, DLISHDEMFSDIYK, EDGVTPYMIFFK, EIADGLCLEVEGK, GKLEEQRPER, HILANFK, IREIADGLCLEVEGK, VKPFMTGAAEQIK
1269	PLS3	P13797	4.50782e+07	4.36295e+07	4.53683e+07	4.58802e+07	4.57494e+07	4.57198e+07	0.0350091	0.658213	-	-	-	35	AESMLQQADK, AGKPHLVLGLLWQIIK, ANDDIIVNWVNR, AVGDGIVLCK, DELDELK, DELDELKEAFAK, DGETLEELMK, EANMPLPGYK, EGICALGGTSELSSEGTQHSYSEEEK, HVIPMNPNTDDLFK, IDINMSGFNETDDLK, IDINMSGFNETDDLKR, IKVPVDWSK, INNFSADIK, INNFSADIKDSK, ISFDEFVYIFQEVK, KEGICALGGTSELSSEGTQHSYSEEEK, LMLDGDR, LNLAFVANLFNK, MDEMATTQISKDELDELKEAFAK, MVMTVFACLMGR, NEALAALLR, PENQDIDWTLLEGETR, RAESMLQQADK, RYTLNVLEDLGDGQK, SGNLTEDDKHNNAK,…
1270	APEH	P13798	9.64388e+06	9.22444e+06	9.33711e+06	9.76102e+06	9.1745e+06	9.5951e+06	0.0163038	0.19309	-	-	-	19	AESFFQTK, ALDVSASDDEIAR, CELLSDDSLAVSSPR, GSTGFGQDSILSLPGNVGHQDVK, LSPDQCR, MGFAVLLVNYR, QFLEVWEK, QGMEYYR, QVLLSEPEEAAALYR, QYLVFHDGDSVVFAGPAGNSVETR, SALYYVDLIGGK, SFNLSALEK, TPLLLMLGQEDR, TPLLLMLGQEDRR, TQVPMVVMPHGGPHSSFVTAWMLFPAMLCK, TVHTEWTQR, VGFLPSAGK, VTSVVVDVVPR, VVFDSAQR
1271	ETFA	P13804	3.73023e+07	3.51148e+07	3.50745e+07	3.5088e+07	3.57299e+07	3.71796e+07	0.00695165	0.06733	-	-	-	20	AAVDAGFVPNDMQVGQTGK, ASSTSPVEISEWLDQK, GLKSGENFKLLYDLADQLHAAVGASR, GLLPEELTPLILATQK, GTSFDAAATSGGSASSEK, IVAPELYIAVGISGAIQHLAGMK, LEVAPISDIIAIK, LGGEVSCLVAGTK, LLYDLADQLHAAVGASR, QFNYTHICAGASAFGK, SDRPELTGAK, SGENFKLLYDLADQLHAAVGASR, SPDTFVR, TIVAINK, TIVAINKDPEAPIFQVADYGIVADLFK, TIYAGNALCTVK, VAQDLCK, VLVAQHDVYK, VVPEMTEILK, VVPEMTEILKK
1272	GYS1	P13807	1.56587e+07	1.55106e+07	1.59447e+07	1.40982e+07	1.53551e+07	1.45205e+07	-0.100327	1.5187	-	-	-	15	AFPEHFTYEPNEADAAQGYR, FSAMHEFQNLHAQSK, GADVFLEALAR, GHFYGHLDFNLDK, IGLFNSSADR, KFSAMHEFQNLHAQSK, LSDLLDWK, MLDKEDFTMMK, NGPLEEDGERYDEDEEAAK, RLPVATIFTTHATLLGR, TLYFFIAGR, TQVELLEAPTPALK, TQVELLEAPTPALKR, VGGIYTVLQTK, VIFHPEFLSSTSPLLPVDYEEFVR
1273	PRKAR2A	P13861;P13861-2	4.37567e+06	4.01208e+06	4.05474e+06	4.15946e+06	4.17101e+06	4.37727e+06	0.0311204	0.303088	-	-	-	15	AASAYAVGDVK, AATIVATSEGSLWGLDR, ADEHVIDQGDDGDNFYVIER, APASVLPAATPR, DGGNQEVEIAR, GDSESEEDEDLEVPVPSR, GTYDILVTK, IVDVIGEK, KMFESFIESVPLLK, LLGPCMDIMK, MFESFIESVPLLK, NISHYEEQLVK, QSLGHPPPEPGPDR, RNISHYEEQLVK, SVGQYDNR
1274	ENO3	P13929	3.00711e+06	2.86874e+06	2.96961e+06	3.02766e+06	2.88945e+06	3.04529e+06	0.0188368	0.211152	-	-	-	11	AVENINNTLGPALLQK, FMIELDGTENK, GNPTVEVDLHTAK, HIADLAGNPDLILPVPAFNVINGGSHAGNK, IEEALGDK, IGAEVYHHLK, LAMQEFMILPVGASSFK, LSVVDQEK, TAIQAAGYPDK, VDKFMIELDGTENK, VVIGMDVAASEFYR
1275	GTF2F2	P13984	3.9347e+06	3.67332e+06	3.59365e+06	3.52648e+06	3.77758e+06	3.77914e+06	-0.015012	0.118763	-	-	-	17	ADKQHVLDMLFSAFEK, AECRPAASENYMR, EHPFVLQSVGGQTLTVFTESSSDK, EIGVQNVK, GELDLTGAK, HQYYNLK, LQIEESSKPVR, LSLEGIVVQR, NTWELKPEYR, PAASENYMR, QHVLDMLFSAFEK, QNTGVWLVK, RLQIEESSKPVR, TEVSFTLNEDLANIHDIGGK, TEVSFTLNEDLANIHDIGGKPASVSAPR, VVTTNYKPVANHQYNIEYER, YLSQQWAK
1276	CD59	P13987;P13987-2	1.02272e+06	751499	918513	928082	877506	1.28996e+06	0.191169	0.504769	-	-	-	4	AGLQVYNK, ENELTYYCCK, FEHCNFNDVTTR, LRENELTYYCCK
1277	MTHFD2	P13995	2.32001e+07	2.09137e+07	2.19433e+07	2.15985e+07	2.08529e+07	2.19735e+07	-0.0351383	0.348948	-	-	-	20	AAAVVGINSETIMK, DVDGFHVINVGR, EGAAVIDVGINR, ELGVATN, HTILADIVISAAGIPNLITADMIK, ICNAVSPDK, ICNAVSPDKDVDGFHVINVGR, KHTILADIVISAAGIPNLITADMIK, LNNDDNVDGLLVQLPLPEHIDER, LVGDVDFEGVR, NVGMPIAMLLHTDGAHER, PASISEEELLNLINK, PGGDATVTISHR, PHLSVILVGENPASHSYVLNK, QEVEEWVASGNK, RICNAVSPDKDVDGFHVINVGR, RPHLSVILVGENPASHSYVLNK, RTGIPTLGK, SKELGVATN, TGIPTLGK
1278	MIF	P14174	1.07664e+08	5.5047e+07	4.15842e+07	4.9682e+07	5.34467e+07	7.10378e+07	-0.128586	0.142325	-	-	-	2	LLCGLLAER, MPMFIVNTNVPR
1279	CD99	P14209;P14209-3	1.19432e+06	1.41786e+06	1.4542e+06	1.3043e+06	1.41156e+06	1.29649e+06	-0.0149862	0.0639354	-	-	-	2	ENAEQGEVDMESHR, NANAEPAVQR
1280	PRKCSH	P14314;P14314-2	2.61651e+07	2.18222e+07	2.08279e+07	2.11922e+07	2.1424e+07	2.19858e+07	-0.0842099	0.462918	-	-	-	24	AQQEQELAADAFK, DGSDEPGTAACPNGSFHCTNTGYK, DMEESIR, ERESLQQMAEVTR, ESLQQMAEVTR, ETMVTSTTEPSR, GVSLTNHHFYDESK, ILIEDWK, ILIEDWKK, KILIEDWK, KLIELQAGK, KLIELQAGKK, KSLEDQVEMLR, LGGSPTSLGTWGSWIGPDHDK, LGGSPTSLGTWGSWIGPDHDKFSAMK, LIELQAGK, LIELQAGKK, LWEEQLAAAK, NKFEEAER, PLYIPSNR, SLEDQVEMLR, SLKDMEESIR, TVKEEAEKPER, YEQGTGCWQGPNR
1281	FDPS	P14324	1.75619e+07	1.61217e+07	1.67048e+07	1.76887e+07	1.70533e+07	1.73883e+07	0.0497596	0.651801	-	-	-	11	ATPEQYQILK, CSWLVVQCLQR, EVLEYNAIGGK, GLTVVVAFR, IGTDIQDNK, KQDADSLQR, LKEVLEYNAIGGK, MNGDQNSDVYAQEK, QDADSLQR, QDFVQHFSQIVR, VLTEDEMGHPEIGDAIAR
1282	CPM	P14384	69926.7	119682	112925	109406	138049	161778	0.4568	0.945115	-	-	+	8	ASLIEYIK, ENYNQYDLNR, IGIPEFK, IHIMPSMNPDGFEAVK, KPDCYYSIGR, NLWVLVVGR, SLTPDDDVFQYLAHTYASR, YVANMHGDETVGR
1283	COX7A2	P14406	9.02594e+06	1.90396e+07	1.81301e+07	1.86745e+07	1.75511e+07	1.83346e+07	0.31589	0.535223	-	-	-	2	GGVADALLYR, LFQEDDEIPLYLK
1284	AKR1A1	P14550	8.60764e+06	7.94778e+06	7.70875e+06	8.08307e+06	7.94876e+06	8.14433e+06	-0.00374605	0.0294597	-	-	-	17	ALEALVAK, AWRDPDEPVLLEEPVVLALAEK, DAGHPLYPFNDPY, EELFVTSK, GLEVTAYSPLGSSDR, GLVQALGLSNFNSR, HHPEDVEPALR, HHPEDVEPALRK, HIDCAAIYGNEPEIGEALK, HIDCAAIYGNEPEIGEALKEDVGPGK, KVICIPK, MPLIGLGTWK, NADGTICYDSTHYK, QIDDILSVASVR, VFDFTFSPEEMK, YALSVGYR, YIVPMLTVDGK
1285	PKM	P14618	7.51057e+08	7.45635e+08	7.67105e+08	7.65849e+08	7.53842e+08	7.70507e+08	0.0167709	0.159306	-	-	-	50	AEGSDVANAVLDGADCIMLSGETAK, AGKPVICATQMLESMIK, APIIAVTR, APIIAVTRNPQTAR, CCSGAIIVLTK, CDENILWLDYK, DPVQEAWAEDVDLR, EAEAAIYHLQLFEELR, EAEAAIYHLQLFEELRR, FDEILEASDGIMVAR, FGVEQDVDMVFASFIR, FGVEQDVDMVFASFIRK, GADFLVTEVENGGSLGSK, GADFLVTEVENGGSLGSKK, GDVVIVLTGWR, GDVVIVLTGWRPGSGFTNTMR, GDYPLEAVR, GIFPVLCK, GIFPVLCKDPVQEAWAEDVDLR, GSGTAEVELK, GSGTAEVELKK, GVNLPGAAVDLPAVSEK, GVNLPGAAVDLPAVSEKDIQDLK, IEN…
1286	PKM	P14618-2	2.97764e+06	2.84103e+06	3.09112e+06	3.18344e+06	3.0627e+06	3.10177e+06	0.0699228	0.899475	-	-	-	5	ASSHSTDLMEAMAMGSVEASYK, CLAAALIVLTESGR, EAEAAMFHR, KLFEELVR, LFEELVR
1287	ACYP2	P14621	660134	601854	627533	646164	587157	543824	-0.0910259	0.545046	-	-	-	6	GTVTGQVQGPEDK, IGVVGWVK, KIGVVGWVK, LEYSNFSIR, MYTEDEAR, SVDYEVFGR
1288	HSP90B1	P14625	1.74285e+08	1.70417e+08	1.70912e+08	1.74688e+08	1.70094e+08	1.74323e+08	0.00970159	0.121826	-	-	-	55	DISTNYYASQK, DISTNYYASQKK, EAESSPFVER, EAVEKEFEPLLNWMK, EEASDYLELDTIK, EEEAIQLDGLNASQIR, EEKEESDDEAAVEEEEEEK, EESDDEAAVEEEEEEK, EESDDEAAVEEEEEEKKPK, EFEPLLNWMK, EGSRTDDEVVQR, EGSRTDDEVVQREEEAIQLDGLNASQIR, EGVKFDESEK, EGVKFDESEKTK, EKNLLHVTDTGVGMTR, ESDDPMAYIHFTAEGEVTFK, EVEEDEYK, EVEEDEYKAFYK, FAFQAEVNR, FQSSHHPTDITSLDQYVER, GTTITLVLK, GVVDSDDLPLNVSR, GYEVIYLTEPVDEYCIQALPEFDGK, GYEVIYLTEPVDEYCIQA…
1289	CCNB1	P14635	2.24672e+06	2.119e+06	2.19242e+06	2.29678e+06	2.17357e+06	2.35019e+06	0.0562458	0.630147	-	-	-	11	ALNFGLGR, ALNFGLGRPLPLHFLR, DIYAYLR, IGEVDVEQHTLAK, ISTLPQLNSALVQDLAK, LPKPLEK, MLQLVGVTAMFIASK, NVVMVNQGLTK, QLEEEQAVRPK, RVPTAPAATSK, TALGDIGNK
1290	MYL6B	P14649	643739	365412	373335	409277	382277	417094	-0.142801	0.27077	-	-	-	4	EAFELFDR, GQGTYEDYLEGFR, KPAGPSISKPAAK, RVDFETFLPMLQAVAK
1292	IDE	P14735	1.09707e+07	1.04684e+07	1.08151e+07	1.09581e+07	1.06455e+07	1.08217e+07	0.00781291	0.103553	-	-	-	57	AEGPQEWVFQECK, AEQPHQHAMYYLR, AFIPQLLSR, ANGIQGLR, DELKEALDDVTLPR, DLNAVAFR, DNTEVAYLK, DREVNAVDSEHEK, EALDDVTLPR, EATPYPALIK, EMLAVDAPR, EQLGYIVFSGPR, ESLDDLTNLVVK, EVNAVDSEHEK, EVQLPDR, FAQFFLCPLFDESCK, FAQFFLCPLFDESCKDR, FHSAYYSSNLMAVCVLGR, FIIQSEKPPHYLESR, GLELANGIK, GLPLFPLVK, GWFVYQQR, GWVNTLVGGQK, GYNDKQPILLK, HIQALAIR, KWQNADLNGK, LFSEVENK, LHIEALLHGNITK, LLMTEVAWTK, LLMTEVAWTKDELK, LLMTE…
1294	POU2F1	P14859;P14859-2;P14859-3;P14859-4;P14859-5;P14859-6	672258	736720	866606	649893	539526	561941	-0.374398	1.81861	-	-	-	3	INPPSSGGTSSSPIK, RIDTPSLEEPSDLEELEQFAK, TIAATPIQTLPQSQSTPK
1295	HNRNPL	P14866	1.37763e+07	1.07038e+07	1.10627e+07	1.194e+07	1.23681e+07	1.37584e+07	0.10558	0.45952	-	-	-	17	AITHLNNNFMFGQK, ASLNGADIYSGCCTLK, FSTPEQAAK, IEYAKPTR, ISRPGDSDDSR, LCFSTAQHAS, MGPPVGGHR, NDQDTWDYTNPNLSGQGDPGSNPNKR, NGVQAMVEFDSVQSAQR, NPNGPYPYTLK, PGDSDDSR, SDALETLGFLNHYQMK, SKPGAAMVEMADGYAVDR, SSSGLLEWESK, TPASPVVHIR, VFNVFCLYGNVEK, YYGGGSEGGR
1296	DARS1	P14868	3.56329e+07	3.48144e+07	3.5381e+07	3.63047e+07	3.52168e+07	3.62562e+07	0.0262585	0.472795	-	-	-	38	ADEVVWVR, ALHHGIDLEK, ATVNQDTR, AYIDSFR, EAGVEMGDEDDLSTPNEK, EIMDAAEDYAK, EKYDTDFYILDK, EKYDTDFYILDKYPLAVR, ESIVDVEGVVR, FAANINK, FGAPPHAGGGIGLER, FLEPTLR, FQTEIQTVNK, GEEILSGAQR, GFVEIQTPK, IGSCTQQDVELHVQK, IHDPQLLTER, IISAASEGGANVFTVSYFK, IYVISLAEPR, LEYCEALAMLR, LPLQLDDAVRPEAEGEEEGR, LQSGICHLFR, NNAYLAQSPQLYK, PFYTMPDPR, QCFLVLR, QFPCEPFK, QMCICADFEK, QQQFNVQALVAVGDHASK, QSNSYDMFMR, QTSMFPR, T…
1298	JUP	P14923	6.14446e+06	5.57844e+06	5.33118e+06	5.65373e+06	5.69798e+06	5.95655e+06	0.0235095	0.163368	-	-	-	27	AAMIVNQLSK, AGDKDDITEPAVCALR, ALMGSPQLVAAVVR, CTTSILHNLSHHR, EAADAIDAEGASAPLMELLHSR, GIMEEDEACGR, HPEAEMAQNSVR, HVAAGTQQPYTDGVR, ISEDKNPDYR, ISEDKNPDYRK, LAEPSQLLK, LIILANGGPQALVQIMR, LLNDEDPVVVTK, LLNQPNQWPLVK, LNYGIPAIVK, LVQLLVK, MVPLLNK, NEGTATYAAAVLFR, NLALCPANHAPLQEAAVIPR, NLSDVATK, QEGLESVLK, SAIVHLINYQDDAELATR, SGGIPALVR, TLVTQNSGVEALIHAILR, TMQNTSDLDTAR, VLSVCPSNKPAIVEAGGMQALGK, VSVELTNS…
1299	UQCRB	P14927	9.03565e+06	7.12095e+06	4.87514e+06	5.06021e+06	6.29157e+06	8.05821e+06	-0.0966886	0.144307	-	-	-	10	ALDLNLK, DDTIYEDEDVK, DDTIYEDEDVKEAIR, KWYYNAAGFNK, LPENLYNDR, RALDLNLK, RLPENLYNDR, WLDGIRK, WYYNAAGFNK, YEEENFYLEPYLK
1300	GLUL	P15104	591707	524999	548389	550536	569092	431081	-0.111648	0.427484	-	-	-	5	DIVEAHYR, KGYFEDR, LTGFHETSNINDFSAGVANR, LVLCEVFK, QVYMSLPQGEK
1301	AKR1B1	P15121	1.58318e+08	1.56078e+08	1.55336e+08	1.65418e+08	1.58128e+08	1.61698e+08	0.0466783	0.742839	-	-	-	30	AIGISNFNHLQVEMILNK, AIGISNFNHLQVEMILNKPGLK, DYPFHEEF, EELFIVSK, GIVVTAYSPLGSPDR, GIVVTAYSPLGSPDRPWAK, GIVVTAYSPLGSPDRPWAKPEDPSLLEDPR, HIDCAHVYQNENEVGVAIQEK, HNKTTAQVLIR, LDYLDLYLIHWPTGFK, LDYLDLYLIHWPTGFKPGK, LIQYCQSK, LLLNNGAK, LREQVVK, LWCTYHEK, MPILGLGTWK, NLVVIPK, PAVNQIECHPYLTQEK, PEDPSLLEDPR, PEDPSLLEDPRIK, PWAKPEDPSLLEDPR, REELFIVSK, SPPGQVTEAVK, TLSDLKLDYLDLYLIHWPTGFK, TTAQVLIRFPMQR, VAID…
1302	ANPEP	P15144	623679	407155	377935	494878	498246	567047	0.180961	0.424727	-	-	-	18	ALEQALEK, DHSAIPVINR, DLMVLNDVYR, DNEETGFGSGTR, EATDVIIIHSK, ELWILNR, ENSLLFDPLSSSSSNK, EVVLQWFTENSK, GVGGSQPPDIDKTELVEPTEYLVVHLK, KVVATTQMQAADAR, MLSSFLSEDVFK, QASNGVLIR, QVTPLFIHFR, SEVYGPMK, SEYMEGNVR, VNYDEENWR, VVATTQMQAADAR, YLSYTLNPDLIR
1303	PVR	P15151;P15151-2;P15151-3	4.20529e+06	4.05801e+06	3.98814e+06	4.24209e+06	4.26941e+06	4.23673e+06	0.0576881	1.01377	-	-	-	8	ENSSSQDPQTEGTR, HGESGSMAVFHQTQGPSYSESK, LEFVAAR, QAELTVQVK, RLEFVAAR, SVDIWLR, VLAKPQNTAEVQK, VQLTGEPVPMAR
1304	GSPT1	P15170-2;P15170-3	1.49488e+07	1.40201e+07	1.40337e+07	1.51205e+07	1.49897e+07	1.55864e+07	0.0881131	1.39443	-	-	-	14	AYFETEK, AYFETEKK, DIHFMPCSGLTGANLK, ENLSAAFSR, GIEEEEILPGFILCDPNNLCHSGR, HNVEVLGILSDDVETDTVAPGENLK, LESGSICK, MDDPTVNWSNER, QLNVNAKPFVPNVHAAEFVPSFLR, STIGGQIMYLTGMVDK, STIGGQIMYLTGMVDKR, SVDGPIRLPIVDK, SVVAPPGAPK, TFDAQIVIIEHK
1305	IFNGR1	P15260	20181.7	128773	96974.1	127906	135203	160820	1.15468	0.88534	-	-	+	3	SATLETK, TEGQELITVIK, VYNVYVR
1306	ARSA	P15289;P15289-2	1.10145e+06	708989	1.24905e+06	1.06932e+06	1.07538e+06	1.15821e+06	0.149787	0.317986	-	-	-	6	AQLDAAVTFGPSQVAR, GGLPLEEVTVAEVLAAR, GTTYEGGVR, MGMYPGVLVPSSR, QSLFFYPSYPDEVR, YMAFAHDLMADAQR
1307	B4GALT1	P15291	3.84336e+06	3.62881e+06	4.04553e+06	3.89512e+06	3.9315e+06	3.70952e+06	0.00326374	0.0234382	-	-	-	7	GMSISRPNAVVGR, HISVAMDK, LLNVGFQEALK, LREPLLSGSAAMPGASLQR, QEHLKYWLYYLHPVLQR, VAIIIPFR, YWLYYLHPVLQR
1308	EZR	P15311	7.631e+07	7.52057e+07	7.30708e+07	7.73853e+07	7.64372e+07	7.73862e+07	0.0421336	0.752048	-	-	-	39	AKEAQDDLVK, ALQLEEER, ALQLEEERK, AQEEAERLEADR, DNAMLEYLK, DQWEDRIQVWHAEHR, EAQDDLVK, EDEVEEWQHR, EKEELMLR, EKEQMMR, ELSEQIQR, EVWYFGLHYVDNK, FGDYNKEVHK, GFPTWLK, GMLKDNAMLEYLK, GTDLWLGVDALGLNIYEK, GTDLWLGVDALGLNIYEKDDK, GTDLWLGVDALGLNIYEKDDKLTPK, IALLEEAR, IAQDLEMYGINYFEIK, IDEFEAL, ILQLCMGNHELYMR, IQVWHAEHR, ITEAEKNER, KEDEVEEWQHR, KGTDLWLGVDALGLNIYEK, KGTDLWLGVDALGLNIYEKDDK, LQDYEEK, QAVDQIK, Q…
1309	ATF2	P15336;P15336-5	591748	608891	523839	622909	528814	636851	0.0508151	0.211655	-	-	-	2	MPLDLSPLATPIIR, NDSVIVADQTPTPTR
1310	UCHL3	P15374	4.60234e+06	4.4151e+06	3.88865e+06	4.34679e+06	4.44133e+06	4.16637e+06	0.00855016	0.0455554	-	-	-	12	FLEESVSMSPEER, FMERDPDELR, KPFPINHGETSDETLLEDAIEVCK, MHFESGSTLK, MHFESGSTLKK, PVCAVLLLFPITEK, QTISNACGTIGLIHAIANNK, SQGQDVTSSVYFMK, VDLHFIALVHVDGHLYELDGR, VTHETSAHEGQTEAPSIDEK, WLPLEANPEVTNQFLK, YLENYDAIR
1311	FOSL2	P15408	449293	506056	616212	583956	524173	536772	0.0766102	0.262272	-	-	-	5	DEQLSPEEEEK, GSSGSPAHAESYSSGGGGQQK, LQAETEELEEEK, QEPLEEDSPSSSSAGLDK, RRDEQLSPEEEEK
1312	HPGD	P15428	8.4788e+06	8.38537e+06	8.18948e+06	8.24555e+06	8.02302e+06	8.24505e+06	-0.0314059	0.558132	-	-	-	10	AALDEQFEPQK, AFAEALLLK, EENMGQYIEYK, GIHFQDYDTTPFQAK, HGIVGFTR, LDILVNNAGVNNEK, SAALAANLMNSGVR, TLFIQCDVADQQQLR, VALVTGAAQGIGR, VVDHFGR
1313	CD46	P15529-10	1.50117e+06	1.42954e+06	1.426e+06	1.82956e+06	1.69576e+06	1.68435e+06	0.257335	2.90373	-	-	-	2	GTYLTDETHR, KGTYLTDETHR
1314	CD46	P15529-2;P15529-3;P15529-4;P15529-5;P15529-6;P15529-7	3.77644e+06	3.84177e+06	3.91243e+06	4.35489e+06	4.26902e+06	4.22763e+06	0.156508	2.93901	-	-	-	11	ADGGAEYATYQTK, ATVMFECDK, ETCPYIR, FPVVENGK, GKADGGAEYATYQTK, GSVAIWSGKPPICEK, GYFYIPPLATHTICDR, PKPYYEIGER, PYYEIGER, QISGFGK, VLCTPPPK
1316	NQO1	P15559-3	456154	500583	521362	446063	515970	437446	-0.0805912	0.400636	-	-	-	2	KLEAADLVIFQSK, LEAADLVIFQSK
1317	NQO1	P15559;P15559-2	3.91981e+08	3.79191e+08	3.71984e+08	3.76853e+08	3.83233e+08	3.88645e+08	0.00724093	0.0677985	-	-	-	18	ALIVLAHSER, DPANFQYPAESVLAYK, EAAAAALK, EAAAAALKK, EGHLSPDIVAEQK, EGHLSPDIVAEQKK, FGLSVGHHLGK, GWEVVESDLYAMNFNPIISR, IQILEGWK, IQILEGWKK, KFGLSVGHHLGK, KGWEVVESDLYAMNFNPIISR, KKGWEVVESDLYAMNFNPIISR, LKDPANFQYPAESVLAYK, RALIVLAHSER, SIPTDNQIK, TSFNYAMK, VFIGEFAYTYAAMYDK
1318	GNS	P15586	9.40826e+06	8.98022e+06	9.25438e+06	8.88736e+06	8.88702e+06	8.77648e+06	-0.0579061	1.15697	-	-	-	15	AFQNVFAPR, IQEPNTFPAILR, LMMLQSCSGPTCR, NFNIHGTNK, QLYEFDIK, QLYEFDIKVPLLVR, RPNVVLLLTDDQDEVLGGMTPLK, RPNVVLLLTDDQDEVLGGMTPLKK, RWQTLLSVDDLVEK, SDVLVEYQGEGR, SMCGYQTFFAGK, TIDPELLGK, TPGVFDPGYR, TQMDGMSLLPILR, WQTLLSVDDLVEK
1319	PHKG2	P15735	473331	470411	519787	457536	497814	439753	-0.0695031	0.418289	-	-	-	6	HLIDNCAFR, KGELFDYLTEK, LSPEQLEEVR, LTAEQALQHPFFER, SLLEAVSFLHANNIVHR, VAVWTVLAAGR
1320	ARSB	P15848	504870	508034	517549	500537	535109	513484	0.0170319	0.119716	-	-	-	13	DGEEVATGYK, EAGYTTHMVGK, ELIHISDWLPTLVK, EYPHIVTK, GFDTYFGYLLGSEDYYSHER, GVGFVASPLLK, IELLHNIDPNFVDSSPCPR, LLPQLLK, NMYSTNIFTK, TISEGSPSPR, TLWLFDIDRDPEER, WHLGMYR, WSLWEGGVR
1321	RPS2	P15880	7.55814e+07	6.93678e+07	6.93629e+07	5.82482e+07	6.0653e+07	6.61073e+07	-0.212953	2.03765	-	-	-	15	AEDKEWMPVTK, AFVAIGDYNGHVGLGVK, ATFDAISK, ESEIIDFFLGASLK, ESEIIDFFLGASLKDEVLK, GAIILAK, GCTATLGNFAK, GTGIVSAPVPK, KLLMMAGIDDCYTSAR, LLMMAGIDDCYTSAR, LSIVPVRR, SLEEIYLFSLPIK, SPYQEFTDHLVK, TQAPAVATT, TYSYLTPDLWK
1322	CHN1	P15882;P15882-3	608983	417648	434882	398078	480565	329339	-0.270653	0.694771	-	-	-	5	DLPIPLITYDAYPK, ETHDERDSTGQDGVSEK, IMDPDEQLETLHEALK, LVVELLIK, RITCTCEVENRPK
1323	RPA2	P15927;P15927-2;P15927-3	3.89017e+06	3.94983e+06	3.89597e+06	4.34213e+06	3.89287e+06	3.87795e+06	0.0436424	0.395287	-	-	-	6	ACPRPEGLNFQDLK, APTNIVYK, HMSVSSIK, IDDMTAAPMDVR, IGNVEISQVTIVGIIR, QAVDFLSNEGHIYSTVDDDHFK
1324	COX7C	P15954	3.96469e+06	7.69084e+06	6.05235e+06	6.56135e+06	7.36081e+06	7.51743e+06	0.325416	0.70639	-	-	-	2	NLPFSVENK, SHYEEGPGK
1325	TIMP2	P16035	261818	182710	260886	231802	222904	254679	0.025485	0.0573436	-	-	-	3	EVDSGNDIYGNPIK, EVDSGNDIYGNPIKR, SDGSCAWYR
1326	CD44	P16070;P16070-10;P16070-11;P16070-12;P16070-13;P16070-14;P16070-16;P16070-17;P16070-18;P16070-3;P16070-4;P16070-5;P16070-6;P16070-7;P16070-8	1.66775e+07	1.56286e+07	1.49958e+07	1.71427e+07	1.67707e+07	1.76813e+07	0.126372	1.57274	-	-	-	9	ALSIGFETCR, ESSETPDQFMTADETR, FAGVFHVEK, KLVINSGNGAVEDR, LVINSGNGAVEDR, NLQNVDMK, SQEMVHLVNK, TEAADLCK, YGFIEGHVVIPR
1327	NQO2	P16083	3.2474e+06	2.96983e+06	3.03991e+06	3.19335e+06	3.00413e+06	3.22315e+06	0.0256002	0.219694	-	-	-	14	ATDKDITGTLSNPEVFNYGVETHEAYK, DITGTLSNPEVFNYGVETHEAYKQR, EEPIPCTAHWHFGQ, GMVAAWSQR, KGMVAAWSQR, KVLIVYAHQEPK, LALLSVTTGGTAEMYTK, NVAVDELSR, SLASDITDEQK, SLASDITDEQKK, VLAPQISFAPEIASEEER, VLAPQISFAPEIASEEERK, VLIVYAHQEPK, YFLWPLQHGTLHFCGFK
1329	ITGB4	P16144	3.51262e+06	3.48944e+06	3.35089e+06	3.61083e+06	3.65247e+06	3.51618e+06	0.0583739	0.928078	-	-	-	31	AEEVVVR, ALEHVDGTHVCQLPEDQK, AQSQEGWGR, DVVSFEQPEFSVSR, DYSTLTSVSSHDSR, ENLMASDHLDTPMLR, FGAHLGQPHSTTIIIRDPDELDR, FHVQLSNPK, GEVGIYQVQLR, GNIHLKPSFSDGLK, HVTQEFVSR, LKEPWPNSDPPFSFK, LLELQEVDSLLR, LTAGVPDTPTR, LTVPGLSENVPYK, LVFSALGPTSLR, LVNITIIK, MLLIENLR, NVISLTEDVDEFR, RGEVGIYQVQLR, RLVNITIIK, SFTSQMLSSQPPPHGDLGAPQNPNAK, SQMSPQGLR, THQEVPSEPGR, TQDYPSVPTLVR, TSGFLCNDR, VAPGYYTLTADQDAR, VLSQLTS…
1330	CBR1	P16152	6.32506e+07	6.09194e+07	6.15894e+07	6.07224e+07	5.94192e+07	6.10285e+07	-0.0360075	0.6289	-	-	-	16	DVCTELLPLIK, DVCTELLPLIKPQGR, EGWPSSAYGVTK, EYGGLDVLVNNAGIAFK, FRSETITEEELVGLMNK, GIGLAIVR, IGVTVLSR, ILLNACCPGWVR, KEYGGLDVLVNNAGIAFK, LFSGDVVLTAR, SCSPELQQK, SETITEEELVGLMNK, SPEEGAETPVYLALLPPDAEGPHGQFVSEK, TNFFGTR, VADPTPFHIQAEVTMK, VVNVSSIMSVR
1331	ACADS	P16219	1.06451e+06	1.05605e+06	1.10248e+06	1.03944e+06	1.04774e+06	1.05443e+06	-0.0366888	0.416787	-	-	-	12	AEGDSWVLNGTK, DSILGEPGMGFK, EHLFPAAQVK, ELFPIAAQVDK, ELFPIAAQVDKEHLFPAAQVK, GSSTANLIFEDCR, IAMQTLDMGR, ITEIYEGTSEIQR, LADMALALESAR, LQVIQFK, LVIAGHLLR, MAFGAPLTK
1332	CREB1	P16220;P16220-1;P16220-3	1.36875e+06	1.1905e+06	1.38122e+06	1.43809e+06	1.2253e+06	1.3358e+06	0.0215402	0.0955311	-	-	-	2	ILNDLSSDAPGVPR, KILNDLSSDAPGVPR
1333	SLC25A16	P16260	506072	606323	587483	559409	584077	559061	0.00636329	0.0273962	-	-	-	5	EGFLGLYK, GEHSYTGIIHAFK, HLGVFSALR, PSSDNPNVLVLK, TTVAPLDR
1334	GLB1	P16278;P16278-3	3.68827e+06	3.64143e+06	3.76733e+06	3.70695e+06	3.68421e+06	3.498e+06	-0.0276247	0.350973	-	-	-	16	AGATLDLLVENMGR, AYVAVDGIPQGVLER, GPLINSEFYTGWLDHWGQPHSTIK, HHLGDDVVLFTTDGAHK, LAHELGLLVILR, MFEIDYSR, QHYGFVLYR, SLYPLTFIQVK, SSDPDYLAAVDK, TEAVASSLYDILAR, TTLPQDCSNPAPLSSPLNGVHDR, TVGAALDILCPSGPIK, VNYGAYINDFK, VPEGPIPPSTPK, WLGVLLPK, YISGSIHYSR
1335	PPP3CB	P16298;P16298-3;P16298-4	844528	895194	959843	990465	1.04664e+06	945140	0.144395	1.17766	-	-	-	6	AAPPPPPPPPPPPGADR, DAVQQDGFNSLNTAHATENHGTGNHTAQ, GLTPTGMLPSGVLAGGR, ICSFEEAK, IINEGAAILR, LTSEEVFDLDGIPR
1336	NCK1	P16333	4.41203e+06	4.11337e+06	4.16623e+06	4.48668e+06	4.45801e+06	4.36053e+06	0.0686808	1.01585	-	-	-	16	APIFTSEQGEK, DSESSPNDFSVSLK, DTLGIGK, EDELSLIK, ETVYCIGQR, FAGNPWYYGK, FNYMAER, FSTMEELVEHYK, GDVMDVIEKPENDPEWWK, GHEGDFLIR, HQAEMALNER, KAPIFTSEQGEK, KPSVPDSASPADDSFVDPGER, LYDLNMPAYVK, RKPSVPDSASPADDSFVDPGER, TGFVPSNYVER
1337	GCFC2	P16383	3.12388e+06	2.85619e+06	2.9753e+06	3.14942e+06	2.957e+06	3.20467e+06	0.0563092	0.552484	-	-	-	15	AQDDYISLDVQHTSSISGMK, AQVAGLPHR, AVEDDVFIPLYPK, DDQGLSSDSSSSLGEK, ELPVPGSAEEEPPSGGGR, ESEDDPESEPDDHEK, HESTYLQQLSR, IPDAAFIQAAR, LLNPLIR, MAEESISR, STIQNLESSSNQALNCK, TQWILEEIESR, VLSAIINK, VQLIDWNPLK, YLIIALLNATPGPDVVK
1338	H1-5	P16401	1.98851e+07	1.84826e+07	1.83576e+07	1.58504e+07	1.68177e+07	1.80296e+07	-0.163124	1.6309	-	-	-	6	ALAAGGYDVEK, ATGPPVSELITK, KALAAGGYDVEK, KATGPPVSELITK, NGLSLAALK, NGLSLAALKK
1339	EPCAM	P16422	377801	383021	436025	418421	438326	444984	0.123751	0.816118	-	-	-	7	AKPEGALQNNDGLYDPDCDESGLFK, APEFSMQGLK, LAVNCFVNNNR, RTDKDTEITCSER, TDKDTEITCSER, TQNDVDIADVAYYFEK, TYWIIIELK
1340	POR	P16435	1.52593e+07	1.63496e+07	1.63965e+07	1.69859e+07	1.66557e+07	1.68857e+07	0.0746064	1.15719	-	-	-	39	ALVPMFVR, ATTPVIMVGPGTGVAPFIGFIQER, DGALTQLNVAFSR, EELAQFHR, EEVPEFTK, ELYLSWVVEAR, EQFWPAVCEHFGVEATGEESSIR, ESSFVEK, EVGETLLYYGCR, FAVFGLGNK, GVATNWLR, HILAILQDCPSLRPPIDHLCELLPR, HLMHLELDISDSK, HPFPCPTSYR, ILGADLDVVMSLNNLDEESNKK, IQTLTSSVR, IRYESGDHVAVYPANDSALVNQLGK, KEEVPEFTK, KHPFPCPTSYR, KKEEVPEFTK, LEQLGAQR, NPFLAAVTTNR, QYELVVHTDIDAAK, RLEQLGAQR, RSDEDYLYR, RSDEDYLYREELAQFHR, SDEDYLYR, SDED…
1341	MGMT	P16455	1.15607e+06	893751	779178	1.02167e+06	980412	1.05872e+06	0.132504	0.427502	-	-	-	7	EWLLAHEGHR, FGEVISYQQLAALAGNPK, GAGATSGSPPAGR, LELSGCEQGLHEIK, MDKDCEMK, TTLDSPLGK, VVCSSGAVGNYSGGLAVK
1342	FER	P16591	483311	455437	414187	461412	419746	454827	-0.0165314	0.0752266	-	-	-	6	EQVERGYR, ESHGKPGEYVLSVYSDGQR, HFIIQYVDNMYR, QEDGGVYSSSGLK, SGVVLLNPIPK, WILSHEDVILGELLGK
1343	ATP2A2	P16615	5.11777e+07	6.38519e+07	6.49009e+07	6.63811e+07	6.57571e+07	6.47891e+07	0.138396	0.763692	-	-	-	36	AKDIVPGDIVEIAVGDK, AKDIVPGDIVEIAVGDKVPADIR, AMGVVVATGVNTEIGK, ANACNSVIK, CLALATHDNPLR, CLALATHDNPLRR, DACLNAR, DEMVATEQER, DIVPGDIVEIAVGDK, DIVPGDIVEIAVGDKVPADIR, ECVQPATK, EEMHLEDSANFIK, EFDELNPSAQR, EWGSGSDTLR, HTDPVPDPR, IEVASSVK, IGIFGQDEDVTSK, IRDEMVATEQER, ISLPVILMDETLK, IVEFLQSFDEITAMTGDGVNDAPALK, IVEFLQSFDEITAMTGDGVNDAPALKK, KSMSVYCTPNKPSR, MENAHTK, MNVFDTELK, NPKEPLISGWLFFR, NYLEPGK, NYL…
1344	PLCG2	P16885	951258	1.0216e+06	1.00869e+06	916572	892058	851798	-0.164368	1.77963	-	-	-	24	ALELGTVMTVFSFR, DINSLYDVSR, DSSVFILGNTDRPDASAVYLHDFQR, EDAVNWLSGLK, EFSVNENQLQLYQEK, EGSDSYAITFR, EVFGDLLLTKPTEASADQLPSPSQLR, FLIHEQQEHWAQDLNK, GDVDVNMEDKKDEHK, GEAEDMLMR, GILDLNTYNVVK, KQIYSVDQTR, LLQEYCMETGGK, LRYPVTPELLER, MYVDPSEINPSMPQR, SESSPEAYIR, SFVFILEPK, TADKIEGFLDIMEIK, TGYVLQPESMR, TILPLINFK, TKDNLENPDFR, VEELFEWFQSIR, VTFEIYDPNLAFLR, YPVTPELLER
1345	FAH	P16930	5.38719e+06	5.41567e+06	5.37746e+06	5.48662e+06	5.13583e+06	4.91766e+06	-0.0597029	0.681208	-	-	-	18	AHEHIFGMVLMNDWSAR, ASSVVVSGTPIR, DKENALMPNWLHLPVGYHGR, GEGMSQAATICK, GTKPIDLGNGQTR, HLFTGPVLSK, HQDVFNQPTLNSFMGLGQAAWK, IGFGQCAGK, IGVAIGDQILDLSIIK, KFLLDGDEVIITGYCQGDGYR, LGEPIPISK, LRDDTELR, PDDSKPPVYGACK, PLPYLCHDEPYTFDINLSVNLK, QHATNVGIMFR, VFLQNLLSVSQAR, VLPALLPS, WEYVPLGPFLGK
1346	STMN1	P16949	5.94142e+06	5.12796e+06	4.73011e+06	4.95897e+06	4.76062e+06	5.13905e+06	-0.0827916	0.450624	-	-	-	8	AIEENNNFSK, ASGQAFELILSPR, ESKDPADETEAD, ESVPEFPLSPPK, NKESKDPADETEAD, RASGQAFELILSPR, SHEAEVLK, SKESVPEFPLSPPK
1347	YBX3	P16989	2.90968e+07	2.63026e+07	2.60491e+07	2.90472e+07	2.85447e+07	2.99207e+07	0.105156	1.17226	-	-	-	14	AGEAPTENPAPPTQQSSAE, DGVPEGAQLQGPVHR, ENQQATSGPNQPSVR, GAEAANVTGPDGVPVEGSR, IQAGEIGEMK, IQAGEIGEMKDGVPEGAQLQGPVHR, PAPAVGEAEDK, PAPAVGEAEDKENQQATSGPNQPSVR, PRPAPAVGEAEDKENQQATSGPNQPSVR, PRPPNAPSQDGK, RFPPYHVGQTFDR, RPQYRPQYR, RPRPPNAPSQDGK, VLPHPNR
1348	YBX3	P16989-2	2.314e+06	3.069e+06	2.91729e+06	2.42269e+06	2.57636e+06	2.50009e+06	-0.136289	0.628682	-	-	-	2	NAGEIGEMK, NAGEIGEMKDGVPEGAQLQGPVHR
1349	ZNF24	P17028	200883	258798	277207	214006	179529	166919	-0.389376	1.36233	-	-	-	3	AFSQNSGLINHQR, HFSQGSALILHQR, WASWELHSLR
1350	NAGA	P17050	654202	692335	654640	596814	595485	596647	-0.161228	1.83465	-	-	-	6	INQDPLGIQGR, MAQDGWR, NCISEQLFMEMADR, SLIEVYMR, TISAQNMDILQNPLMIK, VVQDAQTFAEWK
1352	HMGA1	P17096	2.68482e+06	3.33613e+06	4.17686e+06	2.40495e+06	2.15865e+06	2.16206e+06	-0.578958	2.1046	+	-	-	5	EPSEVPTPK, KLEKEEEEGISQESSEEEQ, KQPPVSPGTALVGSQK, KQPPVSPGTALVGSQKEPSEVPTPK, QPPVSPGTALVGSQK
1355	TMEM11	P17152	4.64195e+06	5.11578e+06	5.1578e+06	5.43268e+06	5.43828e+06	5.35863e+06	0.123413	1.50732	-	-	-	6	LGPGSSGGSAR, LHNTIALAALVYCVK, LPLHTLTSSTPVVLVR, WITVGNCLHK, YIVIEPTR, YQVEYDAYK
1356	GOT1	P17174	1.57865e+07	1.47286e+07	1.49766e+07	1.55436e+07	1.51944e+07	1.57049e+07	0.0303469	0.40304	-	-	-	22	EPESILQVLSQMEK, HIYLLPSGR, IANDNSLNHEYLPILGLAEFR, IGADFLAR, INVSGLTTK, ITWSNPPAQGAR, KVNLGVGAYR, LALGDDSPALK, LTADFREDPDPR, NFGLYNER, NLDYVATSIHEAVTK, NTPVYVSSPTWENHNAVFSAAGFK, QVEYLVNEK, RVGGVQSLGGTGALR, TDDCHPWVLPVVK, TPGTWNHITDQIGMFSFTGLNPK, VGGVQSLGGTGALR, VGNLTVVGK, VGNLTVVGKEPESILQVLSQMEK, VNLGVGAYR, WYNGTNNK, YWDAEKR
1357	PRKCA	P17252	2.85697e+06	4.05788e+06	4.05545e+06	4.24628e+06	4.31296e+06	4.09633e+06	0.224712	0.836506	-	-	-	12	EHMMDGVTTR, GAENFDKFFTR, GTEELYAIK, KGTEELYAIK, LSVEIWDWDR, MPASGWYK, NDFMGSLSFGVSELMK, QCVINVPSLCGMDHTEK, RLSVEIWDWDR, STLNPQWNESFTFK, VISPSEDR, VLALLDKPPFLTQLHSCFQTVDR
1358	JUNB	P17275	499531	460483	480951	305834	340006	309652	-0.593551	3.98241	+	-	-	2	AENAGLSSTAGLLR, GASTFKEEPQTVPEAR
1359	ITGA2	P17301	4.32927e+06	4.35617e+06	4.49453e+06	4.59729e+06	4.46514e+06	4.64722e+06	0.0568335	0.983108	-	-	-	31	ADNLVNLK, AGDISCNADINPLK, AIASIPTER, AVIDQCNHDNILR, CPVDLSTATCEK, DCGEDGLCISDLVLDVR, EGILGQHQFLEGPEGIENTR, EKNPLMYLTGVQTDK, FGIAVLGYLNR, FVQGLDIGPTK, GNWLLVGSPWSGFPENR, IGQTSSSVSFK, ILGSDGAFR, IPLLYDAEIHLTR, KYAYSAASGGR, LNLQTSTSIPNVTEMK, LTFSVTLK, NAQIILK, NPLMYLTGVQTDK, QAFDQILQDR, QIPAAQEQPFIVSNQNK, SHLQYFGR, SVACDVGYPALK, TQVGLIQYANNPR, TSHGHLIFPK, VFSIPFHK, VMVVVTDGESHDGSMLK, VTTGSVPVSMATVII…
1360	GJA1	P17302	923700	1.05e+06	1.01567e+06	1.02503e+06	989701	949819	-0.0106171	0.0605455	-	-	-	9	CNTQQPGCENVCYDK, LAAGHELQPLAIVDQR, LAAGHELQPLAIVDQRPSSR, MGQAGSTISNSHAQPFDFPDDNQNSK, PRPDDLEI, QASEQNWANYSAEQNR, SDPYHATSGALSPAK, TYIISILFK, VAQTDGVNVDMHLK
1361	NPR3	P17342;P17342-2	184573	166631	144958	233653	276189	129190	0.301017	0.48679	-	-	-	5	AALVYSDDKLER, DLDLEDIVR, FQVAYEDSDCGNR, MGEMMLALFR, SIMLVAHR
1362	SMPD1	P17405;P17405-4	226965	224401	340793	304914	173517	230259	-0.170236	0.283883	-	-	-	3	AWEPWLPAEALR, GLFTAINLGLK, IGGFYALSPYPGLR
1363	UBTF	P17480;P17480-2	2.32043e+06	1.91121e+06	2.35315e+06	1.14828e+06	1.12403e+06	1.29374e+06	-0.881257	4.21508	+	-	-	11	AMEMTWNNMEK, FLESLPEEEQQR, FREDHPDLIQNAK, HPELNISEEGITK, LHPEMSNLDLTK, QLQEERPELSESELTR, RPVSAMFIFSEEK, TLTELILDAQEHVK, TPQQLWYTHEK, TTESHMDWEK, YIQDFQR
1365	AKR1C4	P17516	839677	1.19699e+06	1.2217e+06	911586	806554	620112	-0.476438	1.34176	-	-	-	2	HIDSAYLYNNEEQVGLAIR, VELNDGHFMPVLGFGTYAPPEVPR
1366	JUND	P17535	288603	346770	360776	344804	284757	328856	-0.0537362	0.179788	-	-	-	2	SQNTELASTASLLR, VAASEEQEFAEGFVK
1367	ATF7	P17544;P17544-2;P17544-4	264377	316723	335614	374853	372675	387415	0.315166	1.74319	-	-	-	6	KAEELTSQNIQLSNEVTLLR, NCEEVGLFNELASSFEHEFKK, SAAEAVATSVLTQMASQR, TDSVIIADQTPTPTR, TVDEDPDER, TVDEDPDERR
1368	NDUFB7	P17568	1.63533e+06	1.92899e+06	2.09591e+06	2.25797e+06	2.13881e+06	2.2243e+06	0.233395	1.42526	-	-	-	6	DSFPNFLACK, DYCAHHLIR, EMVATQQEMMDAQLR, EREMVATQQEMMDAQLR, GQGPGEVDPK, HDWDYCEHR
1369	PRKACA	P17612;P17612-2	5.33546e+06	5.39363e+06	5.42563e+06	5.54168e+06	5.51937e+06	4.95893e+06	-0.0139335	0.108989	-	-	-	6	DLKPENLLIDQQGYIQVTDFGFAK, FKGPGDTSNFDDYEEEEIR, GPGDTSNFDDYEEEEIR, ILQAVNFPFLVK, KWESPAQNTAHLDQFER, WESPAQNTAHLDQFER
1370	CAPN2	P17655	2.20379e+07	2.32022e+07	2.32644e+07	2.3132e+07	2.28995e+07	2.32373e+07	0.0164264	0.22698	-	-	-	30	ALEEAGFK, DGDFCIR, DGELLFVHSAEGSEFWSALLEK, EFYILWTK, ELGPYSSK, ERSDTFINLR, FADDQLIIDFDNFVR, FKLPPGEYILVPSTFEPNK, GHAYSVTGAEEVESNGSLQK, HEDGEFWMSFSDFLR, IMVDMLDSDGSGK, KALEEAGFK, KMGEDMHTIGFGIYEVPEELSGQTNIHLSK, KPPPNLFK, LEICNLTPDTLTSDTYK, LEICNLTPDTLTSDTYKK, LPPGEYILVPSTFEPNK, LPPGEYILVPSTFEPNKDGDFCIR, MGEDMHTIGFGIYEVPEELSGQTNIHLSK, MPCQLHQVIVAR, NECLEAGTLFQDPSFPAIPSALGFK, NFFLTNR, NPWGEVEWTGR, N…
1371	CEBPB	P17676;P17676-2	607569	685709	834997	791401	693280	655466	0.0159835	0.0430165	-	-	-	5	AAPAAPPAAR, APPTACYAGAAPAPSQVK, KPAEYGYVSLGR, PGPRPPAGELGSIGDHER, VLELTAENER
1372	PTPN2	P17706	2.89999e+06	2.86155e+06	2.97428e+06	2.92311e+06	2.82531e+06	2.84715e+06	-0.0233186	0.318104	-	-	-	13	CAQYWPTDDQEMLFK, DVSPYDHSR, EDLSPAFDHSPNK, EFEELDTQR, ESGSLNPDHGPAVIHCSAGIGR, FSYMAIIEGAK, MGLIQTPDQLR, MQDTMEENSESALR, QVLLNMR, SYYTVHLLQLENINSGETR, WLYWQPILTK, WQPLYLEIR, YRDVSPYDHSR
1373	AMD1	P17707	699770	758398	741584	741910	744808	641696	-0.0501475	0.279907	-	-	-	6	DYSGFDSIQSFFYSR, FVTTLFVNQSSK, LLEVWFSR, NFMKPSHQGYPHR, SEWDILLK, TVLASPQK
1374	CTPS1	P17812	1.23733e+07	1.16147e+07	1.17693e+07	1.24818e+07	1.20706e+07	1.24171e+07	0.0484798	0.740547	-	-	-	31	CLEEQGLK, CSNPLDTSVK, ENFCNIHVSLVPQPSSTGEQK, FEVNPVWK, FPSINHD, FSDSYASVIK, FVGQDVEGER, GIIASSVGTILK, GLGLSPDLVVCR, HRFEVNPVWK, IQAIAWAR, ISMFCHVEPEQVICVHDVSSIYR, IYQYVINK, KCLEEQGLK, KGDYLGKTVQVVPHITDAIQEWVMR, KLYGDADYLEER, KPFLGVCLGMQLAVVEFSR, LCSAHGVLVPGGFGVR, LDLPIER, LLETCSIALVGK, LSHYLQK, LYGDADYLEER, MEIVELEDHPFFVGVQYHPEFLSR, PIKPSPPYFGLLLASVGR, RLDLPIER, SCGLHVTSIK, SGSSSPDSEITELK, TVQVVP…
1375	DDX5	P17844-2	2.73059e+07	2.3493e+07	2.5304e+07	2.26566e+07	2.17212e+07	2.41574e+07	-0.149772	1.26257	-	-	-	23	DGWPAMGIHGDK, DRGFGAPR, DWVLNEFK, ELAQQVQQVAAEYCR, FVINYDYPNSSEDYIHR, GYSSLLK, LIDFLECGK, LLQLVEDR, LMEEIMSEK, LMEEIMSEKENK, NFYQEHPDLAR, QLAEDFLK, QVSDLISVLR, RDGWPAMGIHGDK, RTAQEVETYR, RTAQEVETYRR, RTTYLVLDEADR, TAQEVETYR, TAQEVETYRR, TGTAYTFFTPNNIK, TIVFVETK, TTYLVLDEADR, WNLDELPK
1376	PFKL	P17858	5.16653e+06	5.17052e+06	5.31827e+06	5.29691e+06	5.28014e+06	5.06496e+06	-0.00139395	0.0157525	-	-	-	22	AMLWLSEK, AVAFSPVTELK, AVAFSPVTELKK, CHDYYTTEFLYNLYSSEGK, DTDFEHR, EQWWLSLR, FDEATQLR, GGSFENNWNIYK, GQLESIVENIR, GQVQEVGWHDVAGWLGR, IMEVIDAITTTAQSHQR, ISMAAYVSGELEHVTR, KAVAFSPVTELKK, LNIIIIAEGAIDR, LPLMECVQMTK, NGKPISSSYVK, RFDEATQLR, SEWGSLLEELVAEGK, TGISHGHTVYVVHDGFEGLAK, TNVLGHLQQGGAPTPFDR, VFANAPDSACVIGLK, VNVEHMTEK
1377	LGALS3	P17931	7.91678e+06	6.12197e+06	4.041e+06	4.63172e+06	6.15666e+06	7.48284e+06	0.0412192	0.0531189	-	-	-	9	GNDVAFHFNPR, IALDFQR, IQVLVEPDHFK, LDNNWGR, MLITILGTVK, MLITILGTVKPNANR, QSVFPFESGK, QSVFPFESGKPFK, VAVNDAHLLQYNHR
1378	IGFBP3	P17936;P17936-2	626579	506725	431413	464291	476535	512400	-0.0909622	0.278482	-	-	-	3	ETEYGPCR, FLNVLSPR, SAGSVESPSVSSTHR
1379	PSMC3	P17980	3.43189e+07	3.29943e+07	3.35801e+07	3.20871e+07	3.17128e+07	3.21976e+07	-0.0716059	1.55765	-	-	-	30	AMEVDERPTEQYSDIGGLDK, ANLQYYA, APSIIFIDELDAIGTK, APSIIFIDELDAIGTKR, AVCVEAGMIALR, CTDDFNGAQCK, DAFALAK, DSYLILETLPTEYDSR, EKAPSIIFIDELDAIGTK, EKAPSIIFIDELDAIGTKR, EKFENLGIQPPK, FENLGIQPPK, GATELTHEDYMEGILEVQAK, GVLMYGPPGTGK, IEFPMPNEEAR, IMQIHSR, KANLQYYA, KIEFPMPNEEAR, KMNVSPDVNYEELAR, LAGPQLVQMFIGDGAK, LKPGDLVGVNK, LLDSEIK, MNVSPDVNYEELAR, MSTEEIIQR, QIQELVEAIVLPMNHK, QTYFLPVIGLVDAEK, TMLELLNQL…
1380	TCP1	P17987	5.66247e+07	5.30252e+07	5.43435e+07	5.54165e+07	5.4742e+07	5.66829e+07	0.02522	0.323895	-	-	-	28	AFHNEAQVNPER, AFHNEAQVNPERK, DCLINAAK, DDKHGSYEDAVHSGALND, EQLAIAEFAR, EVGDGTTSVVIIAAELLK, FATEAAITILR, GANDFMCDEMER, HGSYEDAVHSGALND, IACLDFSLQK, ICDDELILIK, IHPTSVISGYR, LGVQVVITDPEK, LGVQVVITDPEKLDQIR, LLEVEHPAAK, MEGPLSVFGDR, NADELVK, QAGVFEPTIVK, SLHDALCVVK, SLLVIPNTLAVNAAQDSTDLVAK, SQNVMAAASIANIVK, SSLGPVGLDK, TSASIILR, VLCELADLQDK, WIGLDLSNGKPR, YFVEAGAMAVR, YINENLIVNTDELGR, YPVNSVNILK
1381	PTPN1	P18031	3.93863e+06	4.07523e+06	3.99962e+06	4.19052e+06	3.97986e+06	4.11482e+06	0.0320803	0.463234	-	-	-	19	DPSSVDIKK, DVSPFDHSR, EETQEDKDCPIKEEK, EFEQIDK, EFFPNHQWVK, ELSHEDLEPPPEHIPPPPRPPK, EMIFEDTNLK, ESGSLSPEHGPVVVHCSAGIGR, FIMGDSSVQDQWK, FSYLAVIEGAK, GVVMLNR, HEASDFPCR, LHQEDNDYINASLIK, LTLISEDIK, MGLIQTADQLR, QLELENLTTQETR, SGSWAAIYQDIR, SYILTQGPLPNTCGHFWEMVWEQK, YRDVSPFDHSR
1382	ERCC2	P18074	1.43949e+06	1.55245e+06	1.57477e+06	1.53432e+06	1.57877e+06	1.59741e+06	0.0456281	0.440726	-	-	-	13	AYPLEVTK, ENDFLTFDAMR, ETDAHLANPVLPDEVLQEAVPGSIR, FYEEFDAHGR, GAILLSVAR, GFTIIIEPFDDR, GHGVLEMPSGTGK, ILDFHPVTMATFTMTLAR, LLNFYEK, LPFLGLALSSR, TAEHFLGFLR, VIEELRK, VSEGIDFVHHYGR
1383	RPL35A	P18077	4.26268e+07	3.36969e+07	3.3266e+07	2.12856e+07	2.61263e+07	3.28892e+07	-0.461809	1.48369	-	-	-	8	AIFAGYK, DETEFYLGK, DETEFYLGKR, EHTALLK, IEGVYAR, NNTVTPGGKPNK, VMLYPSR, VMLYPSRI
1384	ITGB5	P18084	6.41609e+06	6.20948e+06	6.38062e+06	6.92272e+06	6.76564e+06	6.70231e+06	0.101453	2.0802	-	-	-	32	ANLVKNGCGGEIESPASSFHVLR, CPTCPDACSTK, DALHLLVFTTDDVPHIALDGK, DAPEGGFDAVLQAAVCK, DCVMMFTYVELPSGK, DDLDNIR, DEVITWVDTIVK, DGQICSER, DISPFSYTAPR, EAEGKPLCSGR, EDFGSPR, GHCLCGQCQCTEPGAFGEMCEK, GSGSAGWDVIQMTPQEIAVNLRPGDK, GVLCSGHGECHCGECK, HLLPLTDR, HLLPLTDRVDSFNEEVR, HTEHVFALRPVGFR, IYGPFCECDNFSCAR, KDALHLLVFTTDDVPHIALDGK, KPISTHTVDFTFNK, LAENNINLIFAVTK, LFPNCVPSFGFR, LGFGSFVDK, LGFGSFVDKDISPFSYTAPR,…
1385	ARF4	P18085	9.55052e+06	9.7252e+06	1.02778e+07	1.01402e+07	9.31953e+06	9.38509e+06	-0.0353749	0.338824	-	-	-	5	DAVLLLFANK, IQEVADELQK, MLLVDELR, NICFTVWDVGGQDR, QDLPNAMAISEMTDK
1386	RPL7	P18124	6.48926e+07	5.03857e+07	4.93454e+07	3.01979e+07	3.61509e+07	4.57896e+07	-0.563496	1.83217	+	-	-	21	AGNFYVPAEPK, ASINMLR, EANNFLWPFK, EVPAVPETLK, EVPAVPETLKK, FKEANNFLWPFK, IALTDNALIAR, IVEPYIAWGYPNLK, KAGNFYVPAEPK, KTTHFVEGGDAGNR, KTTHFVEGGDAGNREDQINR, KVLQLLR, MEGVEEK, QIFNGTFVK, RIALTDNALIAR, RNFAELK, SVNELIYK, SVNELIYKR, TTHFVEGGDAGNR, TTHFVEGGDAGNREDQINR, YGIICMEDLIHEIYTVGK
1387	VCL	P18206;P18206-2	3.54238e+07	3.37631e+07	3.49045e+07	3.64609e+07	3.55842e+07	3.78855e+07	0.0785507	1.25234	-	-	-	68	AASDELSK, AAVHLEGK, AGEVINQPMMMAAR, ALASIDSK, ALASQLQDSLK, ALIQCAK, AQQVSQGLDVLTAK, AVAGNISDPGLQK, CDRVDQLTAQLADLAAR, DMPPAFIK, DPSASPGDAGEQAIR, DYLIDGSR, EAEAASIK, EAVKAASDELSK, EEVFDER, EILGTCK, ELLPVLISAMK, ELTPQVVSAAR, ERDDILR, ETVQTTEDQILK, ETVQTTEDQILKR, EVENSEDPK, EVENSEDPKFR, GILSGTSDLLLTFDEAEVR, GILSGTSDLLLTFDEAEVRK, GLVAEGHR, GNDIIAAAK, GQGSSPVAMQK, GWLRDPSASPGDAGEQAIR, IAELCDDPKER, IAE…
1388	GPX2	P18283	4.65066e+06	4.71277e+06	4.58596e+06	4.50804e+06	4.47587e+06	4.53743e+06	-0.0448968	0.909384	-	-	-	15	DFTQLNELQCR, DKLPYPYDDPFSLMTDPK, FLIGPEGEPFR, FLIGPEGEPFRR, LIIWSPVR, LPYPYDDPFSLMTDPK, PGGGYQPTFTLVQK, RLVVLGFPCNQFGHQENCQNEEILNSLK, RSDVAWNFEK, SDVAWNFEK, SFYDLSAISLDGEK, TFPTINIEPDIK, TFPTINIEPDIKR, VDFNTFR, YVRPGGGYQPTFTLVQK
1389	PTPRA	P18433;P18433-6	2.00299e+06	1.97843e+06	2.09446e+06	2.00391e+06	2.10724e+06	1.81245e+06	-0.0389926	0.262923	-	-	-	18	AEGILDVFQTVK, DLLVTNTR, DSYIASQGPLLHTIEDFWR, EETVNDFWR, FCIQQVGDMTNR, GEENTDYVNASFIDGYR, GMISIIAAVQK, KVDVYGFVSR, QQQQSGNHPITVHCSAGAGR, RGEENTDYVNASFIDGYR, TEDVEPQSVPLLAR, TGTFCALSTVLER, VHLTPVEGVPDSDYINASFINGYQEK, VKAEGILDVFQTVK, VLQIIPYEFNR, VSVEDVTVLVDYTVR, VVQEYIDAFSDYANFK, YVNILPYDHSR
1390	NAT1	P18440	475803	562070	516221	480348	512627	483140	-0.0715564	0.416974	-	-	-	3	NIFNISLQR, NKLDLETLTDILQHQIR, NYIVDAGFGR
1392	SON	P18583;P18583-5;P18583-7;P18583-9	1.27436e+06	1.37997e+06	1.71135e+06	1.44517e+06	1.50319e+06	1.4734e+06	0.0296277	0.103448	-	-	-	15	AGIEGPLLASDVGR, DTEEPLPVK, EIQQELSSGR, ESDQTLAALLSPK, FDSEPSAVALELPTR, ILDSFAAAPVPTTTLVLK, LAQDPYR, LGQDPYR, SHDDGNIDLESDSFLK, SLPNEEIVQK, SMMSAYER, SMMSPMAER, SMMSSYSAADR, SMMSSYTADR, SVESTSPEPSK
1393	NELFE	P18615	4.61493e+06	4.4741e+06	4.52257e+06	4.46665e+06	4.31336e+06	4.22648e+06	-0.0658617	1.10823	-	-	-	14	ELGPDGEEAEGPGAGDGPPR, GAFSPFGNIIDLSMDPPR, GNTLYVYGEDMTPTLLR, KGNTLYVYGEDMTPTLLR, KQPMLDAATGK, LRELGPDGEEAEGPGAGDGPPR, MLVIPPGLSEEEEALQK, NCAFVTYEK, SFDWGYEER, SISADDDLQESSR, SLSEQPVMDTATATEQAK, SLYESFVSSSDR, SVWGSLAVQNSPK, TQIVYSDDVYK
1394	RPL17	P18621;P18621-3	5.84738e+07	4.77448e+07	4.64175e+07	2.79113e+07	3.36003e+07	4.12182e+07	-0.581732	2.10129	+	-	-	10	EQIVPKPEEEVAQK, EQIVPKPEEEVAQKK, GLDVDSLVIEHIQVNK, INPYMSSPCHIEMILTEK, KSAEFLLHMLK, NAESNAELK, QWGWTQGR, SAEFLLHMLK, YLKDVTLQK, YSLDPENPTK
1395	PGAM1	P18669	7.1419e+07	6.82056e+07	7.49463e+07	7.59733e+07	7.16525e+07	6.72166e+07	0.0010911	0.0065872	-	-	-	10	DAGYEFDICFTSVQK, FSGWYDADLSPAGHEEAK, FSGWYDADLSPAGHEEAKR, HGESAWNLENR, NLKPIKPMQFLGDEETVR, PIKPMQFLGDEETVR, PIKPMQFLGDEETVRK, RYADLTEDQLPSCESLK, YADLTEDQLPSCESLK, YADLTEDQLPSCESLKDTIAR
1396	RCC1	P18754;P18754-2	9.2214e+06	9.46248e+06	1.01159e+07	8.81494e+06	8.99267e+06	8.68523e+06	-0.119496	1.67479	-	-	-	16	DNNGVIGLLEPMK, DNNGVIGLLEPMKK, DTSVEGSEMVPGK, DTSVEGSEMVPGKVELQEK, LGLGEGAEEK, LPAVSSVACGASVGYAVTK, SGQVYSFGCNDEGALGR, SHSTEPGLVLTLGQGDVGQLGLGENVMER, SIPTLISR, SMVPVQVQLDVPVVK, SPPADAIPK, SWVGFSGGQHHTVCMDSEGK, VFLWGSFR, VPELFANR, VVLSVSSGGQHTVLLVK, VVQVSAGDSHTAALTDDGR
1397	SDC1	P18827	1.017e+06	928907	930101	1.12608e+06	1.03919e+06	1.05267e+06	0.162482	1.55983	-	-	-	6	DEGSYSLEEPK, KDEGSYSLEEPK, KKDEGSYSLEEPK, NQSPVDQGATGASQGLLDR, NQSPVDQGATGASQGLLDRK, QANGGAYQKPTK
1399	ATF6	P18850	53973.1	104682	62892	52075.6	79057.2	50698.3	-0.255872	0.366208	-	-	+	2	AEPQPLSPASSSYSVSSPR, EAQDTSDGIIQK
1400	LIG1	P18858;P18858-3	8.21958e+06	7.71375e+06	7.816e+06	8.08444e+06	7.93884e+06	8.01697e+06	0.0180677	0.234309	-	-	-	37	AEAAEKGDVGLVAENSR, AETPTESVSEPEVATK, ALVLPSPR, AQIHALEGGEVK, DSCEGLMVK, EDKQPEQATTSAQVACLYR, EEEPGAPGK, EGAAEGPLDPSGYNPAK, ESLTEAEVATEK, EVKEEEPGAPGK, EWNGVVSESDSPVK, GDVGLVAENSR, GISEVLK, IDGAVIPDHWLDPSAVWEVK, IEEVSAR, IIPVLLEHGLER, KEVKEEEPGAPGK, KQIQPFQVLTTR, KTWLEEQGMILK, LGTGFSDEELEEHHQSLK, LMLPPPPLTASGVFSK, LSPGIPLKPMLAHPTR, MVETLSNLLR, NNYHPVEDACWKPGQK, NQEDNTGKYPDIISR, QELQEEEEQTKPPR, QIQ…
1401	ATP5PF	P18859;P18859-2	1.30116e+06	1.259e+06	808300	1.04482e+06	1.24889e+06	1.26506e+06	0.10602	0.223692	-	-	-	4	ELDPIQK, FEDPKFEVIEKPQA, QMFGNADMNTFPTFK, RQTSGGPVDASSEYQQELER
1402	XRCC1	P18887	3.12529e+06	2.95225e+06	3.1302e+06	3.03402e+06	3.04242e+06	2.98912e+06	-0.021964	0.265634	-	-	-	18	AGPEELGK, AIGSTSKPQESPK, DSPFGLSFVR, DSTHLICAFANTPK, EWVLDCHR, FHSPPDKDEAEAPSQK, HFFLYGEFPGDER, HVVSCSSQDSTHCAENLLK, IVCSQPYSK, KEWVLDCHR, KLDLNQEEK, KTPSKPPAQLSPSVPK, TISVVLQLEK, TPATAPVPAR, VKEEDESANSLRPGALFFSR, WIYSCNEK, YRPDWTR, YSQVLGLGGR
1403	CDH2	P19022;P19022-2	1.51789e+06	1.58685e+06	1.60077e+06	1.57475e+06	1.56052e+06	1.63532e+06	0.0199074	0.198258	-	-	-	9	IDPVNGQITTIAVLDR, LNGDFAQLNLK, LSDPANWLK, MDERPIHAEPQYPVR, MFVLTVAAENQVPLAK, RMDERPIHAEPQYPVR, SAAPHPGDIGDFINEGLK, VCQCDSNGDCTDVDR, YMQQNIR
1404	PLCG1	P19174;P19174-2	2.64606e+06	2.72206e+06	2.74394e+06	2.96397e+06	2.75154e+06	2.75293e+06	0.0613164	0.754656	-	-	-	25	AQREDELTFIK, DEAFDPFDK, EDELTFIK, EHLDENSPLGDLLR, ESETFVGDYTLSFWR, EVSSSTELHSNEK, EWYHASLTR, GADKIEGAIDIR, GSDASGQLFHGR, GVLDVPACQIAIRPEGK, IGTAEPDYGALYEGR, KQFYSVDR, LRYPINEEALEK, LSEPVPQTNAHESK, NEPNSYAISFR, NNYSEDLELASLLIK, NPGFYVEANPMPTFK, PFHFQISNPEFAFLR, SAIIQNVEK, SGDITYGQFAQLYR, SLEVGTVMTLFYSK, SLMYSAQK, TMDLPFLEASTLR, VLGDTLLTKPVEISADGLPSPNQLK, YQQPFEDFR
1405	CD58	P19256;P19256-2;P19256-3	610956	619293	626803	636755	673451	645417	0.0742804	0.761862	-	-	-	3	GLIMYSWDCPMEQCK, MENDLPQK, VAELENSEFR
1406	NCL	P19338	8.4045e+07	7.85343e+07	8.20701e+07	6.74382e+07	7.25507e+07	8.22345e+07	-0.143014	1.02013	-	-	-	35	AAKEAMEDGEIDGNK, ALELTGLK, ALVATPGK, ALVATPGKK, EAMEDGEIDGNK, EAMEDGEIDGNKVTLDWAK, EAMEDGEIDGNKVTLDWAKPK, ESFDGSVR, EVFEDAAEIR, FGYVDFESAEDLEK, GFGFVDFNSEEDAK, GIAYIEFK, GLSEDTTEETLK, GLSEDTTEETLKESFDGSVR, GYAFIEFASFEDAK, KFGYVDFESAEDLEK, KVVVSPTK, LELQGPR, NDLAVVDVR, NSTWSGESK, QGTEIDGR, QKVEGTEPTTAFNLFVGNLNFNK, SISLYYTGEK, SKGYAFIEFASFEDAK, TEADAEKTFEEK, TGISDVFAK, TLVLSNLSYSATEETLQEVFEK, VAVAT…
1407	HK1	P19367;P19367-2;P19367-3;P19367-4	8.79299e+06	8.33644e+06	8.58195e+06	8.48791e+06	8.45586e+06	8.58344e+06	-0.0100579	0.135971	-	-	-	30	AAQLCGAGMAAVVDK, AEMELGLR, ASGVEGADVVK, ATDCVGHDVVTLLR, CNVSFLLSEDGSGK, DFNPTATVK, DMLLEVK, EGLLFEGR, FLLSESGSGK, FNTSDVSAIEK, GAALITAVGVR, GDFIALDLGGSSFR, GKFNTSDVSAIEK, GQISETLK, HIDLVEGDEGR, IDEAILITWTK, ITPELLTR, KLPVGFTFSFPCQQSK, LNVTVGVDGTLYK, LPVGFTFSFPCQQSK, LSDETLIDIMTR, LVDEYSLNAGK, LVPDSDVR, MCINTEWGAFGDDGSLEDIRTEFDR, MLPSFVR, MVSGMYLGELVR, QIEETLAHFHLTK, RLVPDSDVR, TTVGVDGSLYK, TVCGVV…
1408	POLR2C	P19387	5.98615e+06	6.16631e+06	6.19737e+06	6.23862e+06	6.05695e+06	6.03118e+06	-0.00181099	0.022041	-	-	-	10	DLISNSPR, FIIENTDLAVANSIR, FYYNVESCGSLRPETIVLSALSGLK, HTVYPKPEEWPK, ITELTDENVK, KLSDLQTQLSHEIQSDVLTIN, LGLIPLISDDIVDK, LGLIPLISDDIVDKLQYSR, NRDNDPNDYVEQDDILIVK, SEYSELDEDESQAPYDPNGKPER
1409	POLR2E	P19388	7.01476e+06	6.64466e+06	6.7401e+06	7.07575e+06	6.73643e+06	6.53806e+06	-0.0038757	0.0346443	-	-	-	8	ALIVVQQGMTPSAK, EEVTELLAR, IIRPSETAGR, IQAGDPVAR, KTIMQLCHDR, MQEENITR, QSLVDMAPK, RTDLTVLVAHNDDPTDQMFVFFPEEPK
1410	NDUFV2	P19404	6.37053e+06	7.04937e+06	5.81671e+06	5.95229e+06	6.78339e+06	6.49592e+06	0.00195785	0.00826516	-	-	-	9	AAAVLPVLDLAQR, DIEEIIDELK, DTPENNPDTPFDFTPENYKR, FSCEPAGGLTSLTEPPK, GPGFGVQAGL, NSDSILEAIQK, VAEVLQVPPMR, VYEVATFYTMYNR, YHIQVCTTTPCMLR
1411	TNFRSF1A	P19438;P19438-2	868048	837889	875099	652069	831109	714643	-0.238898	1.43537	-	-	-	4	EAQYSMLATWR, EATLELLGR, ENECVSCSNCK, WEDSAHKPQSLDTDDPATLYAVVENVPPLR
1412	GGT1	P19440	2.45771e+06	2.40564e+06	2.51363e+06	2.84909e+06	2.74964e+06	2.88902e+06	0.202272	3.08	-	-	-	3	ESVESPEQK, GLAAALENK, GLAAALENKR
1413	ERCC3	P19447	820253	726196	763936	684844	690980	699312	-0.153175	1.44327	-	-	-	8	EDDKIVDLNFLIGPK, FLVDQGYSFK, HYEDEEDDEEDAPGNDPQEAVPSAAGK, IIVFADNVFALK, LGLTATLVR, LNKPYIYGPTSQGER, MQILQNFK, TQEWGLMILDEVHTIPAK
1414	TRIM21	P19474	1.61195e+06	1.62652e+06	1.58586e+06	1.63693e+06	1.5777e+06	1.5859e+06	-0.00724483	0.0752701	-	-	-	14	DHAMVPLEEAAQEYQEK, DLDITSPELR, EAWDLGVCR, FDSYPMVLGAQHFHSGK, GGGSVCPVCR, HYWEVDVTGK, IHAEFVQQK, LAQQSQALQELISELDR, LAQQSQALQELISELDRR, LGDTQQSIPGNEER, LQVALGELR, NFLVEEEQR, SGFWTIWLWNK, TCAVHITLDPDTANPWLILSEDRR
1415	EIF2AK2	P19525	7.53198e+06	7.16988e+06	7.51788e+06	7.26491e+06	7.23735e+06	7.88219e+06	0.00989951	0.0847496	-	-	-	19	DGIISDIFDK, DGIISDIFDKK, DLKPSNIFLVDTK, EIELIGSGGFGQVFK, EYSIGTGSTK, FDLPDMK, FTFQVIIDGR, GTLEQWIEK, GVDYIHSK, IGDFGLVTSLK, KAVSPLLLTTTNSSEGLSMGNYIGLINR, KPEDRPNTSEILR, LAVEILNK, LAYLQILSEETSVK, LTVNYEQCASGVHGPEGFHYK, RFTFQVIIDGR, YMSPEQISSQDYGK, YQELPNSGPPHDR, YQELPNSGPPHDRR
1416	SRM	P19623	1.6694e+07	1.59221e+07	1.59781e+07	1.5913e+07	1.59782e+07	1.55752e+07	-0.0336288	0.556436	-	-	-	13	AAFVLPEFAR, ESYYQLMK, ETCSLWPGQALSLQVEQLLHHR, FLPGMAIGYSSSK, HPSVESVVQCEIDEDVIQVSK, KFLPGMAIGYSSSK, KVLIIGGGDGGVLR, LTLHVGDGFEFMK, NPSTNFQEPVQPLTQQQVAQMQLK, TYGNVLVLDGVIQCTER, VLIIGGGDGGVLR, YQDILVFR, YYNSDVHR
1417	SLC9A1	P19634	216181	257511	260896	240272	278535	271648	0.107973	0.454706	-	-	-	4	AFPVLGIDYTHVR, IPSAVSTVSMQNIHPK, SKEPQLIAFYHK, VAEEDEDDDGGIMMR
1418	CSNK2A2	P19784	3.70204e+06	3.59713e+06	3.61083e+06	3.57937e+06	3.57581e+06	3.61035e+06	-0.0191276	0.30138	-	-	-	16	DVKPHNVMIDHQQK, EAMEHPYFYPVVK, EPFFHGQDNYDQLVR, EYWDYEAHVPSWGNQDDYQLVR, FYMYELLK, HLVSPEALDLLDK, LIDTVKDPVSK, QLYQILTDFDIR, REPFFHGQDNYDQLVR, TPALVFEYINNTDFK, VLGTEELYGYLK, VLGTEELYGYLKK, VYAEVNSLR, WENFIHSENR, YHIDLDPHFNDILGQHSR, YSEVFEAINITNNER
1419	RXRA	P19793;P19793-2	1.84509e+06	1.96517e+06	2.03443e+06	1.9542e+06	1.67862e+06	1.86965e+06	-0.088785	0.633917	-	-	-	4	AIVLFNPDSK, DRNENEVESTSSANEDMPVER, GLSNPAEVEALR, IPHFSELPLDDQVILLR
1420	NFKB1	P19838;P19838-2	2.14258e+06	2.16227e+06	2.24294e+06	2.28941e+06	2.12867e+06	2.13268e+06	0.000102454	0.000810998	-	-	-	20	AGADLSLLDR, DINITKPASVFVQLR, DMVVGFANLGILHVTK, DSDSVCDSGVETSFR, EMDLSVVR, GYNPGLLVHPDLAYLQAEGGGDR, HANALFDYAVTGDVK, ICNYVGPAK, LGLGILNNAFR, LLEIPDPDKNWATLAQK, LMFTAFLPDSTGSFTR, NDLYQTPLHLAVITK, NTVNLFGK, PASVFVQLR, RLEPVVSDAIYDSK, TLMDNYEVSGGTVR, VFETLEAR, YKDINITK, YKDINITKPASVFVQLR, YVCEGPSHGGLPGASSEK
1421	TYMP	P19971	1.42474e+06	1.45305e+06	1.49086e+06	1.50296e+06	1.35402e+06	1.37065e+06	-0.0486737	0.421322	-	-	-	15	ALCSGSPAER, ALPLALVLHELGAGR, ALQEALVLSDR, AREQEELLAPADGTVELVR, DGPALSGPQSR, EQEELLAPADGTVELVR, FGGAAVFPNQEQAR, KLVEGLSALVVDVK, LGVGAELLVDVGQR, LVEGLSALVVDVK, MLAAQGVDPGLAR, QLPELIR, TLVGVGASLGLR, VAAALDDGSALGR, VAAALTAMDKPLGR
1422	ATP2B1	P20020;P20020-1;P20020-4;P20020-6	1.23377e+07	1.16826e+07	1.18774e+07	1.19206e+07	1.18183e+07	1.2248e+07	0.00378799	0.0436927	-	-	-	26	AQDGAAMEMQPLK, AQDGAAMEMQPLKSEEGGDGDEK, AQDGAAMEMQPLKSEEGGDGDEKDK, CGILHPGEDFLCLEGK, DRDDIVK, EAGHGTQKEEIPEEELAEDVEEIDHAER, EANHDGDFGITLAELR, EEIPEEELAEDVEEIDHAER, GASEIILK, GASEIILKK, GIIDSTVSDQR, IEDSEPHIPLIDDTDAEDDAPTKR, IQESYGDVYGICTK, KIQESYGDVYGICTK, LKTSPNEGLSGNPADLER, MTVVQAYINEK, NEIPEEALYK, NNNAVDSGIHLTIEMNK, SATSSSPGSPLHSLETSL, SLDKDPLLLSGTHVMEGSGR, SSIHNFMTHPEFR, TECALLGLLLDLK, TECALL…
1423	EIF2S2	P20042	1.85868e+07	1.75641e+07	1.85453e+07	1.76071e+07	1.71514e+07	1.83824e+07	-0.0417199	0.51811	-	-	-	22	DASDDLDDLNFFNQK, DDGISFSNQTGPAWAGSER, DYTYEELLNR, EKNPDMVAGEK, EKNPDMVAGEKR, EVEPEPTEDKDLEADEEDTR, EVEPEPTEDKDLEADEEDTRK, EYVTCHTCR, FVMKPPQVVR, IESDVQEPTEPEDDLDIMLGNKK, IFDIDEAEEGVK, KDASDDLDDLNFFNQK, KFVMKPPQVVR, KIFDIDEAEEGVK, KKDASDDLDDLNFFNQK, KPFMLDEEGDTQTEETQPSETK, KTSFVNFTDICK, LYFLQCETCHSR, NPDMVAGEK, SPDTILQK, TGFQAVTGK, TSFVNFTDICK
1424	ANXA7	P20073;P20073-2	1.25686e+07	5.29313e+06	5.3917e+06	9.84082e+06	1.13404e+07	1.42323e+07	0.715555	1.09089	-	-	-	23	AMQGAGTQER, ATMEAYSR, CYQSEFGR, DENQSINHQMAQEDAQR, DLLSSVSR, EFSGYVESGLK, GAGTDDSTLVR, GFGTDEQAIVDVVANR, LGTDESCFNMILATR, LLLAIVGQ, LLVSMCQGNR, LLVSMCQGNRDENQSINHQMAQEDAQR, LYQAGEGR, PAANFDAIR, PAFFAER, QMFAQMYQK, RLLLAIVGQ, SDTSGHFER, SEIDLVQIK, TILQCALNRPAFFAER, TLGTMIAGDTSGDYR, TLGTMIAGDTSGDYRR, VLIEILCTR
1426	TBP	P20226;P20226-2	778327	825326	865242	733764	772147	656440	-0.193197	1.37993	-	-	-	2	AEIYEAFENIYPILK, IQNMVGSCDVK
1427	CCNA2	P20248	2.49763e+06	2.05449e+06	2.1202e+06	2.2234e+06	2.10199e+06	2.01449e+06	-0.0695332	0.375331	-	-	-	4	EDALAFNSAISLPGPR, IEREDALAFNSAISLPGPR, LQNETLHLAVNYIDR, MEHLVLK
1428	BTF3	P20290	3.48444e+06	3.05253e+06	3.48005e+06	3.5306e+06	3.18663e+06	3.04654e+06	-0.0369745	0.19627	-	-	-	2	GGCPGGEATLSQPPPR, TGAPAQADSR
1429	BTF3	P20290-2	1.80118e+07	1.80653e+07	1.85163e+07	1.8526e+07	1.86728e+07	1.7465e+07	0.00133005	0.0135927	-	-	-	8	ETIMNQEK, LAEALPK, LQFSLKK, MKETIMNQEK, QLTEMLPSILNQLGADSLTSLR, QLTEMLPSILNQLGADSLTSLRR, RLAEALPK, VQASLAANTFTITGHAETK
1430	RAB3A	P20336	778152	703596	826233	769778	736009	612519	-0.127476	0.579451	-	-	-	3	ILIIGNSSVGK, MSESLDTADPAVTGAK, QLADHLGFEFFEASAK
1431	RAB3B	P20337	1.02518e+06	1.08001e+06	1.23582e+06	988725	933928	857547	-0.263027	1.67735	-	-	-	3	DASDQNFDYMFK, GQLLAEQLGFDFFEASAK, MSDSLDTDPSMLGSSK
1432	RAB4A	P20338	3.36737e+06	3.25948e+06	3.42132e+06	2.96054e+06	3.01417e+06	3.0553e+06	-0.15396	2.6359	-	-	-	8	DDSNHTIGVEFGSK, DLDADREVTFLEASR, ETYNALTNWLTDAR, FKDDSNHTIGVEFGSK, FLVIGNAGTGK, IINVGGK, MGSGIQYGDAALR, SCLLHQFIEK
1433	RAB5A	P20339;P20339-2	1.04815e+07	1.0898e+07	1.07465e+07	1.12796e+07	1.11113e+07	1.11815e+07	0.0636946	1.38402	-	-	-	4	GVDLTEPTQPTR, NEPQNPGANSAR, QASPNIVIALSGNK, TSMNVNEIFMAIAK
1434	RAB6A	P20340;P20340-2	6.88186e+06	7.83525e+06	8.3536e+06	8.01708e+06	7.67215e+06	7.89958e+06	0.0364358	0.208495	-	-	-	5	AKELNVMFIETSAK, ELNVMFIETSAK, RVAAALPGMESTQDR, SREDMIDIK, VAAALPGMESTQDR
1435	MSH3	P20585	1.3297e+06	1.29452e+06	1.44645e+06	1.2369e+06	1.14972e+06	1.1962e+06	-0.183189	1.81377	-	-	-	30	ATSQSLVILDELGR, ATSVSVQDDR, CTDFDDISLLHAK, DLSDFPLIK, EGGSDLGMSGNSEPK, ELEGLINTK, FFGEDAEIAAR, FHSPFIVENYR, GQSTFMEELTDTAEIIR, GSLLWVLDHTK, KATSQSLVILDELGR, KLTALYTK, KPASGGLAASSSAPAR, LDAVSEVLHSESSVFGQIENHLR, MGAADNIYK, MLSKPENFK, MSSLQPVELLLPSALSEQTEALIHR, NLEILQNQTDMK, NYSHQVGNYHMGFLVSEDESK, QGDYCRPTVQEER, RKPASGGLAASSSAPAR, RPLENDGPVK, SEFQAIIPAVNSHIQSDLLR, SIYTPLELQYIEMK, SKELEGLINTK, STLIGE…
1436	PSMB1	P20618	6.40732e+07	5.80363e+07	5.90167e+07	5.99891e+07	5.87532e+07	6.02794e+07	-0.0155889	0.14005	-	-	-	12	AMTTGAIAAMLSTILYSR, DVFISAAER, DVFISAAERDVYTGDALR, DVYTGDALR, EETVSLR, EGIREETVSLR, EGIREETVSLRK, GAVYSFDPVGSYQR, LSEGFSIHTR, NMQNVEHVPLSLDR, RFFPYYVYNIIGGLDEEGK, TVIGCSGFHGDCLTLTK
1437	M6PR	P20645	9.00974e+06	8.15943e+06	8.35534e+06	9.33784e+06	8.7577e+06	8.68201e+06	0.0696728	0.717912	-	-	-	8	AVVMISCNR, ESEKELALVK, GGDEYDNHCGK, GVGDDQLGEESEER, GVGDDQLGEESEERDDHLLPM, HTLADNFNPVSEER, LKPLFNK, TCDLVGEK
1438	LMNB1	P20700	2.59928e+06	3.06814e+06	3.3337e+06	3.7809e+06	4.09414e+06	4.08083e+06	0.416185	2.4906	-	-	-	27	AEHDQLLLNYAK, AGGPTTPLSPTR, ALYETELADAR, DAALATALGDK, DAALATALGDKK, ESDLNGAQIK, EYEAALNSK, IESLSSQLSNLQK, IGDTSVSYK, IQELEDLLAK, KIGDTSVSYK, KQLADETLLK, LALDMEISAYR, LAQALHEMR, LKNTSEQDQPMGGWEMIR, LQIELGK, LREYEAALNSK, LSSEMNTSTVNSAR, LVEVDSGR, LYKEELEQTYHAK, NQNSWGTGEDVK, NSQGEEVAQR, NTSEQDQPMGGWEMIR, QIEYEYK, SLETENSALQLQVTER, SLETENSALQLQVTEREEVR, SMYEEEINETR
1439	BCL3	P20749	1.62523e+06	1.60607e+06	1.52509e+06	1.54517e+06	1.48317e+06	1.54768e+06	-0.0555054	0.645683	-	-	-	10	AAGLPGAALPLR, ADEDGDTPLHIAVVQGNLPAVHR, ALLDSAAPGTLDLEAR, ATRPASTSQPDPSPDR, GAAGLVVPLDPLR, GPGRPVPPSPAPGGS, LLVTAGASPMALDR, LVNLFQQGGR, PASTSQPDPSPDR, QTPLHLAVITTLPSVVR
1440	CAST	P20810-6	4.25062e+06	4.122e+06	4.35537e+06	4.55656e+06	4.29e+06	4.13665e+06	0.0278579	0.263272	-	-	-	31	AAAPAPVSEAVCR, AASLGSSQSSR, AIPVSQQMEGPHLPNK, CGEDDETIPSEYR, DKDGKPLLPK, DKLGERDDTIPPEYR, DTMSDQALEALSASLGTR, DTSQSDKDLDDALDK, DTSQSDKDLDDALDKLSDSLGQR, EADPEDGKPVMDK, EESTEVLK, EGITGPPADSSK, GTVPDDAVEALADSLGK, GTVPDDAVEALADSLGKK, HLLDDNGQDKPVKPPTK, KEADPEDGKPVMDK, KTEKEESTEVLK, LGEKEETIPPDYR, LGERDDTIPPEYR, LSDSLGQR, QAEPELDLR, QPDPDENKPMEDK, SESELIDELSEDFDR, SESELIDELSEDFDRSECK, SLTPAVPVESKPDKPS…
1442	IMPDH1	P20839;P20839-3;P20839-5;P20839-6;P20839-7	3.29704e+06	3.66166e+06	3.75665e+06	3.65485e+06	3.62429e+06	3.449e+06	0.00352493	0.0217087	-	-	-	18	DHTTLLSEVMTPR, DIDFLAEK, DIDFLAEKDHTTLLSEVMTPR, FEQGFITDPVVLSPSHTVGDVLEAK, FGVPIIADGGIQTVGHVVK, GKLPIVNDCDELVAIIAR, GMGSLDAMEK, HGFSGIPITETGTMGSK, IAQGVSGSIQDK, IELVVAPAGVTLK, KFEQGFITDPVVLSPSHTVGDVLEAK, NLIDAGVDGLR, PQGTAVYKVAEYAR, RFGVPIIADGGIQTVGHVVK, SMMYSGELK, TMSAQIEGGVHGLHSYEK, YFSEGDK, YFSEGDKVK
1444	AGA	P20933	766184	908038	812270	900483	905821	980468	0.166997	1.1873	-	-	-	4	FLPSYQAVEYMR, GEDPTIACQK, RGEDPTIACQK, TGHIAAGTSTNGIK
1445	RASA1	P20936;P20936-2;P20936-4	2.93758e+06	3.03211e+06	3.10924e+06	2.90536e+06	2.9081e+06	2.76019e+06	-0.0826509	1.18318	-	-	-	24	ATATQFVHHALK, DPDILFMR, EISMEDEATTLFR, ELHVVYALSHVCGQDR, EPYMEGVNPFIK, EQIVEGYYLK, GHATDEWFLLSSHIPLK, GLQAFCNLR, ICPTPNNQFMMGGR, IFMASEILPPTLR, IMPEEEYSEFK, LESLLLCTLNDR, LLAITELLQQK, LLYPVAPPEPVEDR, MFNIISDSPSPIAAR, MIMFLDELGNVPELPDTTEHSR, PSDNTPGDYSLYFR, SKDPDILFMR, SVQNLANLVEFGAK, TDEQGLIVEDLVEEVGREEDPHEGK, TLLASILLR, VPDTDEISFLK, VVSGFVFLR, YYNSIGDIIDHYR
1447	GSTM3	P21266	3.47764e+06	3.50859e+06	3.48907e+06	3.39962e+06	3.39214e+06	3.39575e+06	-0.0401803	0.810654	-	-	-	12	FKLDLDFPNLPYLLDGK, FSWFAGEK, IAAYLQSDQFCK, IRVDIIENQVMDFR, LDLDFPNLPYLLDGK, LKPQYLEELPGQLK, LLLEFTDTSYEEKR, QFSMFLGK, RYTCGEAPDYDR, SQWLDVK, VDIIENQVMDFR, YTCGEAPDYDR
1448	ATP6V1B2	P21281	7.47352e+06	7.17677e+06	7.02947e+06	7.22228e+06	7.4692e+06	7.43975e+06	0.030041	0.416697	-	-	-	15	AVVQVFEGTSGIDAK, EQALAVSR, IPQSTLSEFYPR, KDHADVSNQLYACYAIGK, KTSCEFTGDILR, NFIAQGPYENR, NYLSQPR, RSGQVLEVSGSK, SGQVLEVSGSK, TSCEFTGDILR, TVFETLDIGWQLLR, TVSGVNGPLVILDHVK, VFNGSGKPIDR, YAEIVHLTLPDGTK, YAEIVHLTLPDGTKR
1449	ATP6V1C1	P21283	5.21216e+06	5.10525e+06	5.13001e+06	5.64354e+06	5.52481e+06	5.46025e+06	0.106222	2.24672	-	-	-	26	ASAYNNLK, DFQYNEEEMK, DFQYNEEEMKADKEEMNR, EVLHELYK, FNIPDLK, FQWDMAK, GNLQNLER, GVTQIDNDLK, IDCNLLEFK, KNAGSLLTR, KQFGPLVR, LDAFVEGVVK, LNHNDWIK, LREVLHELYK, NISEIIAK, QFGPLVR, QYETLAEMVVPR, SLAEIVK, SLAEIVKK, TCQQTWEK, VAQYMADVLEDSK, VAQYMADVLEDSKDK, VGTLDVLVGLSDELAK, VNFSEAFIAWIHVK, YGLPVNFQAMLLQPNK, YGLPVNFQAMLLQPNKK
1450	CSRP1	P21291	9.51013e+06	8.60973e+06	9.1443e+06	1.03984e+07	1.011e+07	9.9582e+06	0.161195	2.14907	-	-	-	13	CSQAVYAAEK, DGEIYCK, GESLGIK, GFGFGQGAGALVHSE, GLESTTLADK, GLESTTLADKDGEIYCK, GYGYGQGAGTLSTDK, GYGYGQGAGTLSTDKGESLGIK, HEEAPGHRPTTNPNASK, KNLDSTTVAVHGEEIYCK, NLDSTTVAVHGEEIYCK, TVYFAEEVQCEGNSFHK, YGPKGYGYGQGAGTLSTDKGESLGIK
1451	FLNA	P21333;P21333-2	1.10642e+08	1.08543e+08	1.12822e+08	1.17259e+08	1.13904e+08	1.17317e+08	0.0699047	1.25204	-	-	-	120	AEAGVPAEFSIWTR, AEFTVETR, AEISFEDR, AEISFEDRK, AFGPGLQGGSAGSPAR, AGNNMLLVGVHGPR, AGQSAAGAAPGGGVDTR, AGVAPLQVK, AHEPTYFTVDCAEAGQGDVSIGIK, AHVVPCFDASK, ALTQTGGPHVK, ANLPQSFQVDTSK, APSVANVGSHCDLSLK, ATCAPQHGAPGPGPADASK, AWGPGLEGGVVGK, AYGPGIEPTGNMVK, CSGPGLER, CSGPGLSPGMVR, CSYQPTMEGVHTVHVTFAGVPIPR, DAEMPATEK, DAEMPATEKDLAEDAPWK, DAEMPATEKDLAEDAPWKK, DAGEGGLSLAIEGPSK, DAGEGLLAVQITDPEGK, DAGEGLLAVQIT…
1452	NF1	P21359;P21359-2;P21359-6	6.09961e+06	6.5078e+06	6.48622e+06	6.46323e+06	6.31105e+06	5.94861e+06	-0.0285256	0.27632	-	-	-	54	AEVMADTAVALASGNVK, AFWNWVENYPDEFTK, AGNPIFYYVAR, ATFMEVLTK, AVQGCGAHPAIR, DVVDENNMNK, DVVDENNMNKK, EKPTDLETR, FAFQYNPSLQPR, FDEQLPIK, FINPAIVSPYEAGILDK, FSLVISGLTTILK, FYLLFGISK, GNSSMDSAAGCSGTPPICR, GSEGYLAATYPTVGQTSPR, HLCLEYMTPWLSNLVR, HPSPAIVAR, IEHPTAGNTEAWEDTHAK, IGQYLSSNR, ILHTLLTLVNK, ILQQGTEFDTLAETVLADRFER, ILQSIANHVLFTK, KGSMISVMSSEGNADTPVSK, LAEHIEHEQQK, LEPSESLEENQR, LFDLVDGFAESTK, LF…
1453	MAOA	P21397	531272	624706	557523	676276	599598	607291	0.137445	0.840317	-	-	-	5	EIPTDAPWEAQHADK, IFFAGTETATK, IHFRPELPAER, NEHVDYVDVGGAYVGPTQNR, VLGSQEALHPVHYEEK
1454	ACO1	P21399	5.90378e+06	5.7544e+06	5.81308e+06	5.54808e+06	5.6683e+06	5.59386e+06	-0.0556196	1.19147	-	-	-	34	AVDAGLNVMPYIK, AVLAESYER, DFESCLGAK, DIWPTRDEIQAVER, EFNSYGSR, ERFEFLK, FVEFFGPGVAQLSIADR, GFQVAPEHHNDHK, GPFLLGIK, IDFEKEPLGVNAK, IETVNESWNALATPSDK, IIPPGSGIIHQVNLEYLAR, INPVCPADLVIDHSIQVDFNR, KAVDAGLNVMPYIK, KDFESCLGAK, KQDIENILHWNVTQHK, LFFWNSK, LMGKPHPLVTSTDIVLTITK, NCDEFLVK, NIEVPFKPAR, NQDLEFER, PHPLVTSTDIVLTITK, QAPQTIHLPSGEILDVFDAAER, QYVIPGMFK, SIVDAYVLLNLGDSVTTDHISPAGNIAR, SPPFFENLTLDLQ…
1455	SYT1	P21579	1.72098e+06	1.88271e+06	1.92269e+06	1.62063e+06	1.66301e+06	1.66627e+06	-0.157393	1.74558	-	-	-	9	DDDAETGLTDGEEKEEPKEEEK, DLQSAEKEEQEK, HDIIGEFK, LTVVILEAK, RPIAQWHTLQVEEEVDAMLAVK, TLNPVFNEQFTFK, TLVMAVYDFDR, VFVGYNSTGAELR, VPYSELGGK
1456	NT5E	P21589	368064	407921	339573	392740	483523	680343	0.447153	1.20949	-	-	-	16	FPILSANIK, GAEVAHFMNALR, GPLASQISGLYLPYK, GVDVVVGGHSNTFLYTGNPPSK, HDSGDQDINVVSTYISK, IIALGHSGFEMDK, KVPVVQAYAFGK, LDVLCTK, TIVYLDGSSQSCR, VIYPAVEGR, VLPVGDEVVGIVGYTSK, VPSYDPLK, VPSYDPLKMDEVYK, YDAMALGNHEFDNGVEGLIEPLLK, YGQSTGEFLQVGGIHVVYDLSR, YPFIVTSDDGR
1457	VDAC1	P21796	2.32514e+07	4.46912e+07	4.68984e+07	4.5354e+07	4.52244e+07	4.51485e+07	0.308719	0.563946	-	-	-	21	EHINLGCDMDFDIAGPSIR, GLKLTFDSSFSPNTGKK, GYGFGLIK, GYGFGLIKLDLK, KLETAVNLAWTAGNSNTR, LETAVNLAWTAGNSNTR, LGLGLEFQA, LTFDSSFSPNTGK, LTFDSSFSPNTGKK, LTLSALLDGK, LTLSALLDGKNVNAGGHK, REHINLGCDMDFDIAGPSIR, SENGLEFTSSGSANTETTK, TDEFQLHTNVNDGTEFGGSIYQK, TKSENGLEFTSSGSANTETTK, VNNSSLIGLGYTQTLK, VNNSSLIGLGYTQTLKPGIK, VTGSLETK, VTQSNFAVGYK, WTEYGLTFTEK, YQIDPDACFSAK
1458	SDHB	P21912	1.46918e+07	1.51913e+07	1.52436e+07	1.55731e+07	1.49841e+07	1.49156e+07	0.0109514	0.143578	-	-	-	15	AGDKPHMQTYEVDLNK, CGPMVLDALIK, CHTIMNCTR, DDFTEER, DLVPDLSNFYAQYK, IDTNLNK, IKNEVDSTLTFR, IYPLPHMYVIK, LQDPFSLYR, NEVDSTLTFR, QQYLQSIEER, RIDTNLNK, SIEPYLK, WDPDKAGDKPHMQTYEVDLNK, YLGPAVLMQAYR
1459	CD9	P21926	8.35456e+06	9.00899e+06	9.10752e+06	9.11982e+06	9.22196e+06	9.0202e+06	0.0487501	0.611636	-	-	-	4	DVLETFTVK, EVQEFYK, EVQEFYKDTYNK, KDVLETFTVK
1460	BCKDHB	P21953	711126	802264	863415	856235	818408	641379	-0.0440776	0.13106	-	-	-	4	DPTAVIFGEDVAFGGVFR, LGVSCEVIDLR, SGDLFNCGSLTIR, VCGYDTPFPHIFEPFYIPDK
1461	TGM2	P21980	8.38721e+07	7.93658e+07	7.90498e+07	8.13516e+07	7.9163e+07	8.06418e+07	-0.00631484	0.0679278	-	-	-	31	ALLVEPVINSYLLAER, CDLELETNGR, DCLTESNLIK, DEREDITHTYK, DEREDITHTYKYPEGSSEER, DLYLENPEIK, EDITHTYK, EDITHTYKYPEGSSEER, EETGMAMR, GQPFWLTLHFEGR, LAEKEETGMAMR, LVVNFESDK, LVVNFESDKLK, MDLLPLHMGLHK, NEFGEIQGDK, NVIIGPA, QEYVLTQQGFIYQGSAK, RGQPFWLTLHFEGR, RSSPVYVGR, SEGTYCCGPVPVR, SLIVGLK, SSPVYVGR, SSPVYVGRVVSGMVNCNDDQGVLLGR, SVGRDEREDITHTYK, SVPLCILYEK, TVEIPDPVEAGEEVK, TVSYNGILGPECGTK, VVSGMVNCNDDQ…
1462	MMUT	P22033	1.7593e+06	1.75878e+06	1.79387e+06	1.75287e+06	1.74402e+06	1.70154e+06	-0.0312232	0.427334	-	-	-	12	AAVQVLDDIEK, AGQQGLSVAFDLATHR, EVAQQAVDADVHAVGISTLAAGHK, GDVGMAGVAIDTVEDTK, GKNPEDLIWHTPEGISIKPLYSK, GYDSDNPR, IDSGSEVIVGVNK, IIADIFEYTAK, ILFDGIPLEK, LINEIEEMGGMAK, NTQIIIQEESGIPK, QYAGFSTVEESNK
1463	OSBP	P22059	9.42312e+06	9.26205e+06	9.3272e+06	9.70882e+06	9.31497e+06	9.50839e+06	0.0263565	0.465188	-	-	-	28	ATEDGTPYDPYK, DFLMLAQTHSK, ELTHIYR, GATVLPANTPGNVGSGK, GEYWECK, IPYKPNYSLNLWSIMK, IRLEETLEQLAK, KVTGEVTDPSGK, KVTTTVHNIIVGK, LEETLEQLAK, LPAESNEK, LTEDLEYHELLDR, LWIDQSGEIDIVNHK, SLCEQVSHHPPAAAHHAESK, SLSELESLK, SLSELESLKLPAESNEK, TELQNTLR, TGSNISGASSDISLDEQYK, TGSNISGASSDISLDEQYKHQLEETKK, TSKPFNPLLGETFELDR, VEDLSTCNDLIAK, VHFALLGTWDEK, VQPVIGENGGDAR, VTGEVTDPSGK, VTTTVHNIIVGK, WDEANAEK, WFVLSNGL…
1464	PCMT1	P22061;P22061-2	7.77846e+06	6.63938e+06	6.41043e+06	6.25132e+06	6.12489e+06	6.23036e+06	-0.157599	1.17993	-	-	-	14	ALDVGSGSGILTACFAR, DDPTLLSSGR, ELVDDSVNNVR, KDDPTLLSSGR, LILPVGPAGGNQMLEQYDKLQDGSIK, LQDGSIK, MKPLMGVIYVPLTDK, MKPLMGVIYVPLTDKEK, SGGASHSELIHNLR, SGGASHSELIHNLRK, TDKVFEVMLATDR, VFEVMLATDR, VIGIDHIK, VQLVVGDGR
1465	FBL	P22087	1.65559e+07	1.55364e+07	1.64198e+07	1.51651e+07	1.37172e+07	1.37435e+07	-0.187647	2.14489	-	-	-	16	DHAVVVGVYRPPPK, DLINLAK, GKEDALVTK, HEGVFICR, KMQQENMKPQEQLTLEPYER, LAAAILGGVDQIHIKPGAK, MQQENMKPQEQLTLEPYER, NGGHFVISIK, NLVPGESVYGEK, NVMVEPHR, NVMVEPHRHEGVFICR, RTNIIPVIEDAR, RVSISEGDDKIEYR, TNIIPVIEDAR, VSISEGDDK, VSISEGDDKIEYR
1466	RPS4Y1	P22090	2.6093e+06	2.43542e+06	2.48428e+06	2.09547e+06	2.26752e+06	2.38366e+06	-0.159697	1.58111	-	-	-	4	LSNIFVIGNGNKPWISLPR, LTVAEER, VDVTYPAGFMDVISIEK, YPDPVIK
1467	GART	P22102	1.76043e+07	1.65776e+07	1.68596e+07	1.76329e+07	1.71498e+07	1.73517e+07	0.0309329	0.462502	-	-	-	45	AAGFKDPLLASGTDGVGTK, AAVAGLDK, AFAHITGGGLLENIPR, AFTKPEEACSFILSADFPALVVK, AIAFLQQPR, AVQEIMQEK, DIQQHKEEAWVIGSVVAR, DPLLASGTDGVGTK, EEAWVIGSVVAR, EHTLAWK, ENLISALEEAK, ENLISALEEAKK, EPNSSAQIDIVISNK, EQTEQILR, ESGVDIAAGNMLVK, FEGAIYR, FGDPECQVILPLLK, GDTVATLSER, GVEITGFPEAQALGLEVFHAGTALK, GYPGDYTK, HGIPTAQWK, ICWVKEE, IKDTVLQR, ILSGPFVQK, ISNTAISISDHTALAQFCK, ITEGDVVVGIASSGLHSNGFSLVR, IYSHSLLPVLR,…
1468	PAICS	P22234	4.14942e+07	3.84907e+07	3.87179e+07	3.85502e+07	3.7797e+07	3.92725e+07	-0.0372977	0.456793	-	-	-	24	ACGNFGIPCELR, AEYEGDGIPTVFVAVAGR, ASILNTWISLK, DLKEVTPEGLQMVK, DQITAGNAAR, EIVLADVIDNDSWR, EVTPEGLQMVK, EVYELLDSPGK, GPDETLR, IATGSFLK, IEFGVDVTTK, IKAEYEGDGIPTVFVAVAGR, ITSCIFQLLQEAGIK, KACGNFGIPCELR, KNFEWVAER, LWPSGDR, NFEWVAER, NFEWVAERVELLLK, RIATGSFLK, SWLPQNCTLVDMK, TKEVYELLDSPGK, VELFFKDDANNDPQWSEEQLIAAK, VTSAHKGPDETLR, VVVLMGSTSDLGHCEK
1469	ACHE	P22303	186829	192152	205634	154199	224297	142488	-0.194333	0.502183	-	-	-	2	AEFLAGVR, LLSATDTLDEAERQWK
1470	IDS	P22304	175175	213095	254425	170099	162950	160836	-0.363712	1.3754	-	-	-	4	GPDGELHANLLCPVDVLDVPEGTLPDK, LYDFNSYWR, QSTEQAIQLLEK, YSNFDVATHVPLIFYVPGR
1471	SCP2	P22307	1.2992e+07	1.2364e+07	1.20198e+07	1.18665e+07	1.21479e+07	1.22582e+07	-0.0426081	0.577194	-	-	-	25	DYPDLAEEAGK, DYPDLAEEAGKK, EATWVVDVK, FVKPGAENSR, GHPLGATGLAQCAELCWQLR, GSVLPNSDK, HSVNNPYSQFQDEYSLDEVMASK, HVDLLINK, IGGIFAFK, ITGNMGLAMK, KADCTITMADSDFLALMTGK, KIGGIFAFK, KLEEEGEQFVK, KLEEEGEQFVKK, LEEEGEQFVK, LEEEGEQFVKK, LQNLQLQPGNAK, MGFPEAASSFR, MNPQSAFFQGK, MVGFDMSK, QLIQGGVAECVLALGFEK, VALQHNLGIGGAVVVTLYK, VFVVGVGMTK, WVINPSGGLISK, YGLSAHPVAPQMFGYAGK
1472	UBA1	P22314;P22314-2	4.51494e+07	4.34441e+07	4.43541e+07	4.48287e+07	4.33101e+07	4.45933e+07	-0.00232749	0.0286966	-	-	-	44	AAVATFLQSVQVPEFTPK, AENYDIPSADR, ALPAVQQNNLDEDLIR, ALPAVQQNNLDEDLIRK, ATLPSPDK, ATLPSPDKLPGFK, AVTLHDQGTAQWADLSSQFYLR, DDDSNFHMDFIVAASNLR, DEFEGLFK, DNPGVVTCLDEAR, ERLDQPMTEIVSR, EVLTEDK, FEVQGLQPNGEEMTLK, GGIVSQVK, GLGVEIAK, HQYYNQEWTLWDR, IHVSDQELQSANASVDDSR, IHVSDQELQSANASVDDSRLEELK, IYDDDFFQNLDGVANALDNVDAR, KLAYVAAGDLAPINAFIGGLAAQEVMK, KPLLESGTLGTK, LAGTQPLEVLEAVQR, LDQPMTEIVSR, LKSDTAAAAVR, …
1474	ENPP1	P22413	439281	343280	375088	309687	335141	239616	-0.395152	1.41842	-	-	-	12	AEYLHTWGGLLPVISK, FNPEWYK, HDSSWVEELLMLHR, HETLPYGR, HETLPYGRPR, IPLSPVHK, ITDVEHITGLSFYQQR, LRPSDVPDK, NGVNVVSGPVFDFDYDGR, SHAAEAPGDPQAAASLLAPMDVGEEPLEK, VDGMVGMLMDGLK, YFHDTLLR
1477	FDXR	P22570;P22570-7	1.87522e+07	1.81023e+07	1.86312e+07	1.88874e+07	1.84404e+07	1.90204e+07	0.0222984	0.370258	-	-	-	32	AGLLPSGPR, AGLLPSGPRPGYAAIQALLSSR, ALEIPGEELPGVCSAR, CAFWGNVEVGR, DVTVPELR, EAYHAVVLSYGAEDHR, EKLVDPQEMLR, EMIQLPGAR, EMIQLPGARPILDPVDFLGLQDK, FGVAPDHPEVK, GVRPVSFSDWEK, GVRPVSFSDWEKLDAEEVAR, HPQAHVDIYEK, ILLTPPEHLER, LDAEEVAR, LEGVDEATR, LGVIPNVEGR, LTELLLR, LVDPQEMLR, NVINTFTQTAHSGR, PGPAEAAR, PGYAAIQALLSSR, PILDPVDFLGLQDK, PVSFSDWEK, QPVPFGLVR, RLTELLLR, SPQQVLPSPDGR, SRPVDPSVPFDSK, TATEKPGPAE…
1478	HNRNPA2B1	P22626	9.98354e+07	8.25627e+07	9.21661e+07	9.3728e+07	8.77408e+07	9.41775e+07	0.00927736	0.0452306	-	-	-	24	DYFEEYGK, EESGKPGAHVTVK, GFGFVTFDDHDPVDK, GFGFVTFDDHDPVDKIVLQK, GFGFVTFSSMAEVDAAMAARPHSIDGR, GGGGNFGPGPGSNFR, GGNFGFGDSR, GGSDGYGSGR, IDTIEIITDR, KLFIGGLSFETTEESLR, KLFVGGIK, KLFVGGIKEDTEEHHLR, LFIGGLSFETTEESLR, LFVGGIK, LFVGGIKEDTEEHHLR, LTDCVVMR, LTDCVVMRDPASK, NMGGPYGGGNYGPGGSGGSGGYGGR, NYYEQWGK, QEMQEVQSSR, RGFGFVTFDDHDPVDK, TLETVPLER, YHTINGHNAEVR, YHTINGHNAEVRK
1479	RFX1	P22670	789220	689766	843982	808960	799705	747271	0.0244741	0.108829	-	-	-	9	AILVLLSK, FEPVLQWTK, LLYDEYMYYLIEHR, LMEDQQHMAMR, PGHVSPLQLTNIQVPQQALPTQR, SLPDFTELDLQGK, TAGAPTGTVPQQLQVHGVQQSVPVTQER, VAAAGAFAQTLR, YNLSQPSEAPPLAVHDEAEK
1480	CALB2	P22676	137878	232265	217194	185272	204511	196371	0.0324182	0.0567707	-	-	-	3	EMNIQQLTNYR, GFLSDLLK, LQEYTQTILR
1481	CBL	P22681	1.35289e+06	1.26771e+06	1.38022e+06	1.31352e+06	1.30557e+06	1.19475e+06	-0.0694475	0.584704	-	-	-	11	EGFYLFPDGR, FIHKPGSYIFR, GTEPIVVDPFDPR, LFQPWSSLLR, LSLIFSHMLAELK, METLGENEYFR, MYEENSQPR, PLRPLDTSQSSR, QTISLFK, SSGAGGGSGSGGSGSGGLIGLMK, VFMENLMK
1482	IGFBP4	P22692;P22692-2	1.26161e+06	1.02771e+06	984510	986841	997601	1.16363e+06	-0.0520431	0.182762	-	-	-	4	EDARPVPQGSCQSELHR, GELDCHQLADSFRE, LPGGLEPK, THEDLYIIPIPNCDR
1483	PRKACB	P22694;P22694-2;P22694-3;P22694-4;P22694-5;P22694-6;P22694-7;P22694-9	1.27902e+06	1.40417e+06	1.36722e+06	1.32126e+06	1.28055e+06	1.30348e+06	-0.0516517	0.50921	-	-	-	6	ATEQYYAMK, DLKPENLLIDHQGYIQVTDFGFAK, GSGDTSNFDDYEEEDIR, ILQAVNFPFLVR, KWENPTQNNAGLEDFER, WENPTQNNAGLEDFER
[truncated: 5,669 more rows]
