# Supplementary material for: Proteome-Wide Monitoring of Drug Action in Living Cells Using a Novel Label-Free Solvent-Based Shift Assay
Source: Mol Cell Proteomics. 2025 Nov 5;24(12):101444. doi: 10.1016/j.mcpro.2025.101444 (PMC12802111; doi:10.1016/j.mcpro.2025.101444)
Supplement: Supplementary Dataset S24 [file mmc25.xlsx]

## Sheet: Info
Supplementary Table 21: Solvent Proteome Profiling In Cells (SPICE) on K562 cells treated with AHPC
Columns A-C: ID, Uniprot-IDs within the protein group and gene name of proteins identified by DIA-NN
Columns D-I: Normalized protein quantification results per treatment and replicate
Columns J-K: Fold-change and p-values generated by limma
Columns L, M, P: Flags for proteins, which pass the fold-change and significance cut-offs, are known targets of the used compound or are amongst the lowest 5 percent identified proteins
Columns N-O: Number of unique peptides and respective peptide sequences for each identified protein

## Sheet: Sheet1
id	gene	Protein.Group	DMSO_1	DMSO_2	DMSO_3	AHPC_1	AHPC_2	AHPC_3	log2_foldchange	-log10_pvalue	significant	known target	lowest_5_percent	number of unique peptides	unique peptide sequences
1	SMIM26	A0A096LP01	602777	580359	565006	609878	648953	600542	0.0886882	0.486974	-	-	-	3	DGSASEVPSELSERPK, GFYVETVVTYK, NEFTAWYR
6	RBM47	A0AV96	575509	767595	740645	637535	725119	787882	0.0515784	0.139101	-	-	-	16	DVYEDELVPVFEAVGR, DYAFVHFTSR, ELNNYEIRPGR, GSYLGGYSAGR, IRDYAFVHFTSR, KREEILEEIAK, LFIGGIPK, LLGVCCSVDNCR, LMMDFDGK, NLMIETTEDTIK, NLMIETTEDTIKK, PITPVYTVAPNVQR, REEILEEIAK, SFGQFNPGCVER, TGYSMVQENGQR, YGGPPPGWEGPHPQR
8	UBA6	A0AVT1	7.00551e+06	6.76764e+06	7.5943e+06	7.55088e+06	7.32357e+06	7.6158e+06	0.0753754	0.72471	-	-	-	41	ACIGDTLCQK, AILSNEATK, ALQLLHCFPLDIR, CLANLRPLLDSGTMGTK, DDDHNGHIDFITAASNLR, DGSLFWQSPK, DKFESSFSHKPSLFNK, EDFTLLDFINAVK, EIFISNITQANPGIVTCLENHPHK, FDLNEPLHLSFLQNAAK, FISADVHGIWSR, FWQTYSSAEEVLQK, GDRYDALR, GHTEVIVPHLTESYNSHR, GMITVTDPDLIEK, IQEFKPSNK, IQSGHSLEGCFQVIK, KINDFCR, KPDHVPISSEDER, KPNVGCQQDSEELLK, LETGQFLTFR, LKDGSLFWQSPK, MLYVPVMPGHAK, MYSIEPADR, NAIFQLEK, NFALLGVGTSK, NLVLAGIK, NWSQ…
9	ESYT2	A0FGR8-2	1.61456e+06	1.40824e+06	1.64638e+06	1.89062e+06	1.24011e+06	1.75436e+06	0.0453199	0.103132	-	-	-	28	ACDLPAWVHFPDTER, ADKDQANDGLSSALLILYLDSAR, ALALLEDEER, AQPPEAGPQGLHDLGR, ETIEPAVR, FQLSNSGPNSTIK, GAEPPGISASTQPASAGR, GANTHLSTFSFTK, GEGPEAGAGGAGGR, GKSDPYGIIR, IHFIEAQDLQGK, ISSNPNPVVQMSVGHK, ITVPLVSEVQIAQLR, KISSNPNPVVQMSVGHK, LEWLTLMPNASNLDK, LLDEWFTLDEVPK, MYLLPDK, MYLLPDKR, NLIAFSEDGSDPYVR, RQDLEVEVR, SIQIHGTMR, SSSSLLASPGHISVK, TNEPVWEENFTFFIHNPK, VDVGQQPLR, VGNQIFQSR, VLVALASEELAK, VPLSQLLT…
10	MED19	A0JLT2	1.93534e+06	2.80376e+06	1.61302e+06	1.7405e+06	2.62967e+06	2.48427e+06	0.125834	0.215521	-	-	-	4	ELPGSTELTGSTNLITHYNLEQAYNK, LHTGPLPEQCR, LSNFLPDLPGMIDLPGSHDNSSLR, TQDPVPPETPSDSDHKK
11	SHTN1	A0MZ66	1.79607e+07	1.73259e+07	1.75853e+07	1.52478e+07	1.70063e+07	1.62878e+07	-0.124562	1.49013	-	-	-	47	AESFAQEMFIEQNK, ATQPETTEEVTDLK, ATQPETTEEVTDLKR, DPTQHKEDEGEIQPENK, DPTQHKEDEGEIQPENKEDSIENVR, DQIVSVQEEK, DQIVSVQEEKK, DQVAEKDPTQHKEDEGEIQPENK, EDEGEIQPENK, EDEGEIQPENKEDSIENVR, EKATQPETTEEVTDLKR, ELEEQLENETLHK, ELRDQIVSVQEEK, EQAIGEYEDLR, EQAIGEYEDLRAENQK, ESAEALATK, GCESAVDELK, GILGTLNK, GVHLRPVNQTAR, GVHLRPVNQTARPK, HSVDELQK, ILAIELENLK, ISHMVIEEVNFMQNHLEIEK, ISMLYMAK, KAESFAQEMFIEQNK, KGVHLR…
12	TMEM223	A0PJW6	619013	622627	659599	631308	668577	657256	0.0419882	0.209286	-	-	-	5	AGGQQVTLTTHAPFGLGAHFTVPLK, DVLLFEHDR, FYFLLDK, GEVPAMLPLK, LFDNTVGAYR
13	ILVBL	A1L0T0	5.02028e+06	4.75345e+06	5.12238e+06	6.35243e+06	5.55267e+06	5.93329e+06	0.258588	2.39793	-	-	-	15	AAVETLGVPCFLGGMAR, DGHPVVVNILIGR, DIVPTLR, EMVPAKPPK, FIFTLVGGHISPLLVACEK, GALQAVDQLSLFR, HEVTAVFAADAMAR, HGGENVAAVLR, HKIPVMALVGNDAGWTQISR, IPVMALVGNDAGWTQISR, KADVIVLAGTVCDFR, LGLFYQLLHK, NREEMLLNSDIFWKPQEAVQGDVGSFVLK, RPLMVLGSQALLTPTSADK, VRDIVPTLR
14	NDUFAF8	A1L188	417825	239198	270015	540806	612551	595647	0.956751	2.53239	+	-	-	2	CVQASTAPGGR, LAACGAEAAAYGR
15	SH3PXD2B	A1X283	1.49749e+06	1.69187e+06	1.49736e+06	1.4179e+06	1.49649e+06	1.54045e+06	-0.0716354	0.430337	-	-	-	19	AAAASVPNADGLK, AKPFLSNSLGGQDDTR, DQDEMNLER, EGWAPATFIDK, EKELLSSQR, FEGRPVPDGDAK, FFDLQMQMLDKFPMEGGQK, GAVVEVIQK, GPTPKPPGVILPMMPAK, HYVYIIR, LGEAAALENNTGSEATGPSR, NDMGLECGHK, PNFLAPLPHEVTQLR, SEGELLER, SKTDLPEEKPDATPQNPFLK, SVPVPLQEAPQQR, TEPPQGEDQVDICNLR, TSSSSRPLPEVR, VTWSSGSTEAIYR
16	NBAS	A2RRP1	565981	333882	333108	323651	647254	272566	-0.0469028	0.0452694	-	-	-	47	AEEIEHYAR, AQDLHLFETLK, AVQEDEVGVPGSNSADLLR, CGGAYQIGTTANEDLEK, DDFTSIIGK, DPKPQWR, EAGHEAEAGSLLLAVR, ECISQSPTCYK, EYLVTLAK, GTDLEALLAIGK, HGASFIITK, HGLEKPISFVK, IHVLQILGQSFHLTEEDSK, IISALSGGSADLGGPR, ILPLQVR, IVDHLLASLQQGR, IVDHLLASLQQGRWDAEELGR, KQPPVSESHWR, LATVMLTR, LATYEEILGVPHASEQR, LFWTGDPHLIK, LHDMVDQLEQILSVSELLEK, LHPGDLITVVDAVTFSPK, LLDFTQAQILQGLR, LLGLAELLR, LSIWAIPSLK, MSLSPDGMLLAAIH…
17	TARS3	A2RTX5	853623	708068	780759	1.22309e+06	888326	892480	0.346335	1.28465	-	-	-	5	EILLEMFK, GAFIYNTLTDFIR, NELSGTLSGLTR, VADGQTVQGEVWK, VNTATTTVYR
18	HYKK	A2RU49	366767	344222	334269	305026	229339	321421	-0.302777	1.025	-	-	-	4	EIVEHVIHLFK, GDNTASLVSVDSGSEIK, HLQQMFDMGQK, YLYALGQNR
19	FAM234B	A2RU67	195279	201568	201985	178432	179033	181584	-0.151609	0.590251	-	-	+	2	ETPATSAVTSDQK, QSLVLLR
20	CCDC66	A2RUB6	515110	623960	764423	647368	654964	691777	0.0852009	0.233465	-	-	-	2	MNLGDGLK, QLFDSDCVR
21	TYW5	A2RUC4	1.0641e+06	949312	1.04565e+06	1.06605e+06	1.17779e+06	1.17982e+06	0.162642	1.05852	-	-	-	10	EEQFFSSVFR, EQFMQHLYPQR, FPEFFKEEQFFSSVFR, IHVAAVAQMDFISK, MVLHIQDK, SEVLNIDNPDLAK, TDTYGNKDPTAASR, TLAELPEEYRDFYAR, TLPFDQLVQR, VVLFSPR
22	VWA8	A3KMH1	1.01904e+06	1.0823e+06	672874	1.26503e+06	771263	1.32563e+06	0.26714	0.467229	-	-	-	46	DAVPEEVKR, DFLLGEHLLLVGNQGVGK, DGLIVYEDSPLVK, DIYYLPFKDQLK, DLLGQDVFLIGPPGPLR, DSGEDVSSPK, DTTVQTLTLQPSVK, EILINTLHK, EKVPNVPQEALDK, ELSLYDGSR, ENVVVIHPDFR, ETQDPTAQSLAASLSTR, EVEYIALSR, EYIQLHR, FAQILTR, FIQTLSHK, FPTEGLSSVVR, GNSLTVLDVLEGR, GPALINIQEYPIER, HAIQWLYPYSILLGHEGK, IADKEVTIK, IGAVSAPIYNAHEK, IIDGLTGEK, ISSDQLSSEHLSSAVEQK, IVANSANVNGR, LKEELQLSDEQLQK, LKEIQMSEYDAATYER, LLSQPCASDR, LSQ…
23	SBNO1	A3KN83;A3KN83-2;A3KN83-3	2.20065e+06	2.23501e+06	2.0976e+06	2.30368e+06	2.20981e+06	2.29576e+06	0.0599608	0.527925	-	-	-	28	ASLGLVCEIGLR, EFSDFIQAVER, FIQTTASTRPSVSAPTVR, FQQAADLIDAEQR, GMSWEEATK, GVIFATYSSLIGESQSGGK, GVLQSLIEK, IEEVLLSQSYVK, KGVIFATYSSLIGESQSGGK, LFLVYRPNTGK, MWINDMK, NALEIVMK, NAMTSAPSKDQVQLK, NIAIISEAASSGISLQADRR, NILVHSLNK, NLCPVGSSKPTK, NMAYMNR, QGLIGVGLINVEDR, QLSFTGVTFK, QLWQQHHPQSITNLSNA, SELDVPVEILNITEK, SGILTLDKDYNNIGK, SIDPDSIQSALLASGLGSK, SMWGQFWSAHQR, TIAGIIYENYLLSR, VEGVLASVSGTNVK, VVSND…
24	GTPBP10	A4D1E9	1.41295e+06	1.50492e+06	1.50832e+06	1.82011e+06	1.51952e+06	1.76645e+06	0.202383	1.31026	-	-	-	14	FVAGVGANSK, GGDVWVVAQNR, GGSGGMGYPR, IIHLDLK, ILVAQGGLGGK, IMYSDFK, LIADVGLVGFPNAGK, LLTNFLPLK, PAIADYAFTTLKPELGK, QISVADLPGLIEGAHMNK, SLDEQANQENDALHK, SLDEQANQENDALHKK, TAFETIILLTK, TVEFQHIIPISAVTGEGIEELK
25	WDR91	A4D1P6	440362	544544	483041	464194	534412	541446	0.0712049	0.242222	-	-	-	13	FYLVYTIQTNR, GFTHTLR, KPEASGPEAEPCPELHTEPVEPLTR, LGDSELAMVCSQR, LLLLGSGVGTVR, LLLWDTK, LPPYVSNMDR, LSPAQGPPQPQSSAK, LTTLLAHK, SLLSGLATGESGWSQHR, SPLLSLEWATK, TNQVQEENEVLR, VASLDVDGVIK
27	VPS37C	A5D8V6	939948	597536	611269	1.27558e+06	1.1467e+06	1.14917e+06	0.763868	2.38993	+	-	-	2	IEEESEAMAEK, NLEFQGPLEISR
29	CNOT1	A5YKK6	1.37951e+06	1.36849e+06	1.37814e+06	1.21484e+06	1.10238e+06	1.25305e+06	-0.210873	1.65828	-	-	-	85	AAANFSDR, AFSAFVGQMHQQGILK, AHGGPNFMMHSGISQASEYDDPPGLR, AQAEQQHNPAANPTMIR, ASQQEIQHIVNR, AVEGLLDATSGADADLLLR, AVQELVHPVVDR, AYGSPWCNK, CPVVLAPLLYPEK, CYHNLDAFVR, DAIAALGLLQK, DEYKYNVEAVELLIR, DFALDSEESR, DKSDGAQAHTWNVEVLIDVLK, DLDSYLK, EEFMPWVSQYLVMK, EHGEPFIQACMTFLK, EIDDEANSYFQR, EKAEYLLR, ELNPSLNFK, EPLLMSISTNLK, ETVKEEFMPWVSQYLVMK, EVTYELDHPGFQIR, EWVNLYHSAAAGR, GAFGVGQEQIDAFLK, GFAAQFIK, GLG…
30	BDP1	A6H8Y1;A6H8Y1-2;A6H8Y1-6;A6H8Y1-7	311668	333707	169442	227391	273319	317295	0.0540681	0.0687583	-	-	-	4	EKTPEVIDATEEIDK, EMVPAEINTK, ENELEETSTSR, TTISSTSEYER
32	C2orf72	A6NCS6	580052	526765	497346	469487	444687	476979	-0.203263	1.09049	-	-	-	3	AAGAAGAAAAAAR, GQVLLVGELWER, PGGAAAEGAGPGAAR
33	FAM83G	A6ND36	18877.6	29074.3	60402.6	72945.1	34478.7	105630	1.00081	0.91379	-	-	+	10	DAFYEVLK, ENIRDFLSELELKR, FMFVDGDR, GTFVGPQGGSPWAQSR, ILETIEVYDPGSEDPR, LALEALVAR, LLPDPGSPR, SAADSVQSSTR, TGGSQWASSDSK, TVPVADVLAR
34	PGP	A6NDG6	3.12479e+07	3.19303e+07	3.03364e+07	3.10639e+07	3.03507e+07	3.06066e+07	-0.0229738	0.302835	-	-	-	12	AVEMAAQR, AVVVGFDPHFSYMK, FIAGTGCLVR, FIFDCVSQEYGINPER, GETAVPGAPEALR, LDTDILLGATCGLK, LGFITNNSSK, NNQESDCVSK, QADIIGKPSR, TILTLTGVSTLGDVK, TVMVGDRLDTDILLGATCGLK, YLQQPGCLLVGTNMDNR
35	RIMOC1	A6NDU8	579000	553600	618236	814087	554149	694504	0.220291	0.735051	-	-	-	5	ELISFLSEPEILVK, EQEWNTTNAK, HCNLLGDELLECLSWR, RVEELGDLAQAHIQQLSEAAGEDDHFLIR, VKELISFLSEPEILVK
36	RCCD1	A6NED2	1.15488e+06	1.12334e+06	1.15917e+06	1.09063e+06	1.15949e+06	1.18237e+06	-0.00276481	0.0141541	-	-	-	11	AGPGPEALLQVWAAESALR, APFYRPLAPELR, DAWASEGLLAVLR, EATELNEDGSQVK, HGQLGHGTLEAELEPR, LELSGSASGAAGR, NLAEDGETVAR, QLELGAEHALLLDAAGQVFSWGGGR, TGELYTWGWGK, VSASWSYTAFVTR, YGQLGHEDTTSLDRPR
37	SDHAF1	A6NFY7	706248	705955	721541	555035	572446	565092	-0.33421	2.4607	-	-	-	2	NPHDSTGAPETRPDGR, QVLSLYR
39	SMCHD1	A6NHR9	4.29556e+06	2.9527e+06	4.45363e+06	3.70355e+06	4.28755e+06	1.02623e+06	-0.597815	0.532664	-	-	-	60	AHVEGDGVVEGIIR, ANLGVFSVFAPR, DKNTLFTR, DLCFTWR, DLNSQLEYLR, DSTEYFIVFEPR, EFALWLK, EIISHISQHGGK, EINITSALAEK, EKDQLSQSIVMYK, EKESELGDRPLQVGER, FIPGPPGNK, FLHHLIIEEK, FQVSTNK, FSFGLLDLPFR, FVITTTSR, GMVFGAPVPK, GSNEEDTDTPLFIGK, GVITRPDLPSK, IAHLAQIEDDR, IDFLPHYDTLVK, ISGALFTNDK, ITHCPTLLTR, IYDETQGR, KPSDSVHITNDDER, KYVEDEMAR, LGNYTLK, LKDEDDEDDCFILEK, LLFDETQGKPAVAVIDNGR, LLLIDWPELK, LMILPDPEKPV…
40	CASTOR2	A6NHX0	1.73606e+06	1.62557e+06	1.77109e+06	1.70016e+06	1.6261e+06	1.63388e+06	-0.0486716	0.345782	-	-	-	9	DLPFVTHTLSSEFTILR, DPMATGDDCGHIR, ERDLPFVTHTLSSEFTILR, ESIPLFTYGLIK, FDHALVPEENINGVISALK, FPSNLLFTSASGELWK, LQVASVAK, LVQRPVIHPLSSPSNR, PVIHPLSSPSNR
41	ARHGAP42	A6NI28	197910	178077	122819	189385	165764	157143	0.0628847	0.109145	-	-	+	2	DGSLLIGALR, GITILGLYR
42	UNC119B	A6NIH7	1.03219e+07	1.04316e+07	1.10337e+07	9.93835e+06	1.13538e+07	1.04754e+07	-0.00244317	0.0145012	-	-	-	9	AAAAASAAGPGGLVAGK, AAAAASAAGPGGLVAGKEEK, ADYAYNGGQ, LMIENPYETR, NFDFDFGFCIPSSR, NTCEHIYEFPQLSEDVIR, SDSFYFVDNK, TVGATVEFTVGDKPVSNFR, VTENYLCKPEDNIYSIDFTR
44	METTL15	A6NJ78	641516	692825	688691	599429	687452	685031	-0.0389377	0.161849	-	-	-	11	DGPLDMR, EQTDQTQAQELHR, FLLGISMTER, IASAIVQAR, IFVNNELNELYTGLK, KIASAIVQAR, LVALSFHSLEDR, QQVMKTSQLGSDHENTEEVSMR, RAPLMWELIHK, TSQLGSDHENTEEVSMR, VLSPQDQDVQDNPR
46	CCDC85C	A6NKD9	319992	215590	149661	183263	177856	135110	-0.409755	0.688712	-	-	+	6	AALAATGAASGGGGGGGGAGSR, ELVLLLDEER, HAAGAVWHEVAR, LLAQQAGSGEFR, LQDDNQELR, VGLMLEHGGLMR
47	SAC3D1	A6NKF1	706826	671193	728167	695897	782724	651047	0.012596	0.0454586	-	-	-	3	ALAVDAAFR, LEVVPGCR, YLAGEVAESADIAR
48	ABTB3	A6QL63	874268	823547	789494	1.03734e+06	676496	801907	-0.00484038	0.0104378	-	-	-	8	AGPAVPGGLPK, AMHHLQPLNAK, NMMVLIENEAFK, RPLIQCLLK, SFSMDSDDVR, SIGVPWTLHTWLESLR, TLEDLTLDSGYGGAADSVR, VGSIAELSDLVSR
49	RTL8C	A6ZKI3	238541	93844.2	140833	186824	107035	181540	0.0678292	0.063028	-	-	+	2	ALLALPIR, ALLALPIRPATR
50	POM121C	A8CG34	415764	410341	293422	247845	369446	238406	-0.399113	0.929371	-	-	-	2	PGPPQPAPAPEGQDLR, SSSMSSLTGAYTSGIPSSSR
51	CENPX	A8MT69;A8MT69-2;A8MT69-3	420628	444608	339837	423577	430992	406621	0.0746821	0.236116	-	-	-	2	QAQAEDALR, VDVDQLEK
54	NUDT19	A8MXV4	3.16046e+06	2.99061e+06	3.13994e+06	3.43969e+06	3.1544e+06	3.33949e+06	0.095985	0.936931	-	-	-	11	EIWLPPPQFYEVR, FGLGPAPFSR, HLYDIHVTVQPK, LANFASLSDLHK, PETATPPSRPPPAEGFR, RFDTAFFLCCLR, SADWLGLFAPHHGPPR, SPHQGFMPGAHVFSGGVLDAADR, TAFPSLPDTDDHK, TAFPSLPDTDDHKTDNTGTLPEDVAFR, TDNTGTLPEDVAFR
55	MIF4GD	A9UHW6	721633	761828	780068	824363	735048	816686	0.0688567	0.353801	-	-	-	5	LAQPDSLSKEEEVDCLVLQLHR, LQQEYQAR, MDELFVLIR, QAGQSVFR, TALKDPGAVDLEK
56	HACD1	B0YJ81	720037	790621	646852	697771	686963	468357	-0.237965	0.665847	-	-	-	4	AAGWAGSPPTLLPLSPTSPR, LTEAAAAGSGSR, TGMFSIR, VLHGEVIVEKDD
58	UMAD1	C9J7I0	662195	613941	569088	508541	629610	742704	0.0132001	0.0301549	-	-	-	2	ENSSSVTVSDPEMENK, TSDIEANQPLETNK
59	MCRIP1	C9JLW8	1.97518e+06	1.80347e+06	1.69074e+06	1.58742e+06	1.73292e+06	1.95346e+06	-0.054836	0.228606	-	-	-	2	FIYEAWQGVER, TFKPIDLSDLK
61	AKR1B15	C9JRZ8	1.68961e+06	1.61427e+06	1.77852e+06	1.19482e+06	1.85446e+06	1.79269e+06	-0.09611	0.232999	-	-	-	2	HIDCAYFYENQHEVGEAIQEK, MPIVGLGTWR
62	NACA	E9PAV3	9.42015e+07	8.75212e+07	8.6017e+07	8.69741e+07	9.74925e+07	9.25963e+07	0.0489423	0.39875	-	-	-	4	DIELVMSQANVSR, IEDLSQQAQLAAAEK, NNSNDIVNAIMELTM, SPASDTYIVFGEAK
63	C11orf98	E9PRG8	4.40161e+06	4.06014e+06	3.53039e+06	4.30619e+06	3.12421e+06	3.18522e+06	-0.18603	0.639924	-	-	-	6	APQDVEMK, APQDVEMKDLEDES, KLLQQIR, TAMEVEAPSKPAR, TKAPQDVEMK, VVGAVIDQGLITR
64	SLC35A4	L0R6Q1	5.59307e+06	5.4052e+06	5.55901e+06	5.23708e+06	5.69537e+06	5.4323e+06	-0.0175666	0.147855	-	-	-	6	DYLQLLR, GFLAGYVVAK, LKDLAFLK, NQLESLQR, RVEDEVNSGVGQDGSLLSSPFLK, TLRDYLQLLR
65	ASDURF	L0R819	349204	316327	331949	260383	252815	290172	-0.313607	1.50392	-	-	-	3	EYQEIENLDK, NILDELKK, TEMLSESK
66	MIEF1	L0R8F8	4.1632e+06	4.5871e+06	3.66628e+06	3.68041e+06	4.33078e+06	4.1482e+06	-0.0275386	0.10465	-	-	-	4	DFYFASIR, EAVLSLYR, GLVFLNGK, YTDRDFYFASIR
67	DNASE2	O00115;O00115-2	2.15784e+06	2.57186e+06	2.39069e+06	2.34158e+06	2.07336e+06	2.12998e+06	-0.119842	0.709586	-	-	-	5	AFQPLVK, ALINSPEGAVGR, GGGTLCAQLPALWK, GPWTCVGDMNR, YLDESSGGWR
68	AGPS	O00116	1.69232e+07	1.74127e+07	1.67816e+07	1.78447e+07	1.74911e+07	1.74807e+07	0.047286	0.74805	-	-	-	32	AASAATAAPTATPAAQESGTIPK, AHGHCLHEIFLLR, ASLNPSDTPPSVVNEDFLHDLK, EEILANGGSLSHHHGVGK, ESGYCTGHEPDSLEFSTVGGWVSTR, ESISDVGFGMLK, ETNISYSQEADDR, EWIQNTLGVNVEHK, EYVDPNNIFGNR, FGGLAAGEDNGQR, FKGFDPNQLSVATLLFEGDR, FKGFDPNQLSVATLLFEGDREK, GFDPNQLSVATLLFEGDR, GFDPNQLSVATLLFEGDREK, GISDPLTVFEQTEAAAR, GQIELTGK, GVQFAPFSTCR, ILWVDENNLTAHVEAGITGQELER, IPDIVLWPTCHDDVVK, IRPVPEYQK, IVNLACK, KNIYGNIEDLVVHIK, MST…
69	UBXN8	O00124	444473	426935	670891	575199	500240	545171	0.1004	0.218655	-	-	-	4	IGYHISLYSLSTSFPR, LGGDEGTSQTSFETSNR, PLTEFPSPAEQPTCK, SYSSQVLFDWMTR
70	KIF2A	O00139-2	1.35979e+06	1.36911e+06	1.43411e+06	1.21307e+06	1.24202e+06	1.26944e+06	-0.160412	1.45268	-	-	-	21	AALQEEEQASK, ARPSQFPEQSSSAQQNAR, AVFQESIR, DLDVITIPSK, DLDVITIPSKDVVMVHEPK, DVFLMLK, DVVMVHEPK, FDYAFDDSAPNEMVYR, FSLIDLAGNER, GIYALAAR, GSLDYRPLTTADPIDEHR, IDILTELR, LEGAEINK, LIDIGNSCR, LQQQELR, PLVETIFER, QQVQVVGLQER, SHAVFQIILR, THTMGGDFSGK, VFDLLNR, YLENQTFR
71	TK2	O00142;O00142-3	990699	956334	912930	1.10901e+06	1.15302e+06	1.16693e+06	0.262237	2.14227	-	-	-	4	GSLFPMAAPVLVIEADHHMER, MLELFEQNR, TNPETCYQR, YIFVENLYR
72	DDX39A	O00148	2.34852e+06	2.3595e+06	3.08829e+06	3.4269e+06	2.84128e+06	3.55576e+06	0.338854	1.40508	-	-	-	9	CMALAQLLVEQNFPAIAIHR, DIRPVCR, FMQDPMEVFVDDETK, HFVLDECDK, KFMQDPMEVFVDDETK, KNCPHVVVGTPGR, NCPHVVVGTPGR, VNIVFNYDMPEDSDTYLHR, VSVFFGGLSIK
73	PDLIM1	O00151	3.56331e+07	3.53123e+07	3.39774e+07	3.50285e+07	4.05624e+07	4.25619e+07	0.166756	1.26547	-	-	-	20	CGTGIVGVFVK, DFEQPLAISR, GCTDNLTLTVAR, GDPNKPSGFR, GHFFVEDQIYCEK, HPECYVCTDCGTNLK, HRHPECYVCTDCGTNLK, IKGCTDNLTLTVAR, MNLASEPQEVLHIGSAHNR, PLDHAQPPSSLVIDK, PLDHAQPPSSLVIDKESEVYK, QELNEPPK, QSTSFLVLQEILESEEK, SAMPFTASPASSTTAR, TAASGVEANSR, TAASGVEANSRPLDHAQPPSSLVIDK, VAASIGNAQK, VTPPEGYEVVTVFPK, VWSPLVTEEGK, VWSPLVTEEGKR
74	ACOT7	O00154-6	4.0404e+07	3.72705e+07	4.38159e+07	4.34833e+07	4.12426e+07	3.90189e+07	0.028262	0.162235	-	-	-	14	AASAFFTYVSLSQEGR, ATLWYVPLSLK, GCVITISGR, HSVEVQVNVMSENILTGAK, IMRPDDANVAGNVHGGTILK, KGCVITISGR, LMDEVAGIVAAR, MIEEAGAIISTR, SLPVPQLVPETEDEK, SLPVPQLVPETEDEKK, SLPVPQLVPETEDEKKR, SMEIEVLVDADPVVDSSQKR, VLEVPPVVYSR, YEAQKLER
75	MYO1C	O00159-3	3.46948e+06	3.38862e+06	3.34132e+06	3.25334e+06	3.28875e+06	3.65985e+06	-0.00152895	0.00873887	-	-	-	51	ASALGSDGVR, AVASEIFK, CPENAFFLDHVR, DGTIDFTPGSELLITK, DLQIYSR, DNYPQSVPR, DQAVMISGESGAGK, DVESPSWR, FDEVLIR, FRENLIYTYIGPVLVSVNPYR, GAPVGGHILSYLLEK, GDVVLQSDHVIETLTK, GEELLSPLNLEQAAYAR, GIISILDEECLRPGEATDLTFLEK, GVSFYEVPPHLFAVADTVYR, HLGYKPEEYK, IDYANLTGISVSSLSDSLFVLHVQR, IICDLVEEK, KDNYPQSVPR, KRPETVATQFK, KWAAQTIR, KYEAFLQR, LGTDEISPR, LLHYAGEVTYSVTGFLDK, LLQFYAETCPAPER, LLQSNPVLEAFGNAK, LLSVEG…
76	SNAP23	O00161	2.5365e+06	2.56081e+06	2.27685e+06	2.57853e+06	2.46761e+06	2.64135e+06	0.0614866	0.425821	-	-	-	9	AHQITDESLESTR, AHQITDESLESTRR, DMALNIGNEIDAQNPQIK, IEEGLDQINK, ILGLAIESQDAGIK, ITNDAREDEMEENLTQVGSILGNLK, RILGLAIESQDAGIK, TITMLDEQKEQLNR, TTWGDGGENSPCNVVSK
77	HAX1	O00165;O00165-2	669818	1.75997e+06	996808	660980	199861	1.12934e+06	-0.992517	0.765055	-	-	-	11	DEDDDEEEEEEGGSWGR, DPFFGGMTR, FDDVWPMDPHPR, FHDNFGFDDLVR, FHSPQHPPEEFGFGFSFSPGGGIR, GFFGFPGPR, IFGGVLESDAR, ITKPDGIVEER, TREDNDLDSQVSQEGLGPVLQPQPK, TVVDSEGR, YPDSHQPR
78	AIP	O00170	2.56621e+07	2.55815e+07	2.571e+07	2.54018e+07	2.5532e+07	2.4202e+07	-0.034901	0.487808	-	-	-	16	AHAAVWNAQEAQADFAK, AVPLIHQEGNR, DPLEGQR, EGEIAQFLCDIK, EHSSLGHADLDALQQNPQPLIFHMEMLK, FKLPVWETIVCTMR, GELPDFQDGTK, GKPMELIIGK, HCCGVAQMR, HVVLYPLVAK, LREDGIQK, LVVEEYYEVLDHCSSILNK, NIAVGKDPLEGQR, TLHSDDEGTVLDDSR, VLELDPALAPVVSR, YYDAIACLK
79	GTPBP1	O00178	1.3473e+06	1.52856e+06	1.71842e+06	1.75446e+06	1.61402e+06	1.71432e+06	0.152	0.78297	-	-	-	11	DDVIVTASNFSSER, KIPVLVQSK, LLQTTNNSPMNSKPQQIK, LNPQASWEFEAEILVLHHPTTISPR, LVLVSPTSEQYDSLLR, MFLNLLSPR, SMAEQIEADVILLR, TPEYLHIDQR, VGDNDFLEVR, VITFIDLAGHEK, VRDYLVR
80	STXBP3	O00186	1.22162e+06	1.29704e+06	1.48108e+06	1.55506e+06	1.45272e+06	1.57781e+06	0.200992	1.23989	-	-	-	18	ALYFITPTSK, ANYLEDR, ATVFDDCKK, CAYEVSQAHK, DIMEDAIDNR, DKVSLIKDE, HIAVVLEEIPK, IENESDMIR, IMLLDEFTTK, KLEDYYK, LAQLVEK, NWSYLGVPIVPQSQQGK, SAEETFQLSR, SCEVIIGSTHVLTPK, TEQDLALGTDAEGQK, THSQLLIIDR, TSLSALTQLMK, VLLPVLLNK
81	SMAP	O00193	8.44227e+06	9.30994e+06	7.28313e+06	6.29825e+06	6.97304e+06	6.0232e+06	-0.371231	2.14301	-	-	-	5	INEELESQYQQSMDSK, KINEELESQYQQSMDSK, RSASPDDDLGSSNWEAADLGNEER, SASPDDDLGSSNWEAADLGNEERK, TGEEDKKINEELESQYQQSMDSK
82	RAB27B	O00194	4.90729e+06	4.39049e+06	4.63345e+06	4.04086e+06	4.64952e+06	4.65491e+06	-0.0636335	0.384566	-	-	-	9	ADLPDQR, AVETLLDLIMK, LLALGDSGVGK, TQIPDTVNGGNSGNLDGEKPPEK, TQIPDTVNGGNSGNLDGEKPPEKK, VHLQLWDTAGQER, VVYNAQGPNGSSGK, YGIPYFETSAATGQNVEK, YTDNKFNPK
83	AP3B1	O00203;O00203-3	1.30679e+06	1.27503e+06	1.43972e+06	1.39905e+06	1.14486e+06	1.54545e+06	0.0151002	0.0441473	-	-	-	26	ALKDPNQLIR, ASILWLIGENCER, EASADLSPYVR, EFQTYVK, EGDELEDNGK, EGSTAQLIINTEK, EMLIEVIEK, GLAAHYFFPR, IFLAQKPAPLLESPFK, IVGMIAK, LEILTNLANEANISTLLR, LLDSITVPVAR, LLTQYILNLGK, LQILNLGAK, LYSLDPEQK, NASELFPAVVK, NFYESDDDQKEK, NVEVIELAK, PAPLLESPFK, QFAAATIQTIGR, SEAGIISK, SFTSEDDLVK, TQFVSPWK, TVHSGSLMLVTVELK, TVIGSVLLR, VVNVANVGAVPSGQDNIHR
84	SULT2B1	O00204;O00204-2	3.74807e+06	4.04627e+06	3.99121e+06	4.09646e+06	4.10848e+06	3.73171e+06	0.0177502	0.114197	-	-	-	13	ANTMSNYTLLPPSLLDHR, DDDIFIITYPK, DVVVSLYHYSK, EALGSVVAHSTFSAMK, EGDPSWIR, EPRPNSSPSPSPGQASETPHPRPS, GEVQFGSWFDHIK, ICGFLGRPLGK, LMSSHLPIQIFTK, LPGEYFR, NHFTVAQSEAFDR, PNSSPSPSPGQASETPHPRPS, PSLEPNTSLER
85	LGALS8	O00214-2	1.61481e+06	1.67913e+06	1.81846e+06	1.62089e+06	1.64937e+06	1.67305e+06	-0.046871	0.304523	-	-	-	11	ADVAFHFNPR, DIALHLNPR, EEITYDTPFK, EEITYDTPFKR, IDTLGIYGK, LNTPMGPGR, NSFLQESWGEEER, SFEIVIMVLK, SFNVDLLAGK, SGTPQLPSNR, SKDIALHLNPR
86	NDUFS8	O00217	4.37128e+06	4.207e+06	2.98599e+06	4.46045e+06	4.34684e+06	4.75847e+06	0.249532	0.904566	-	-	-	7	EPATINYPFEK, GLGMTLSYLFR, LLNNGDKWEAEIAANIQADYLYR, TLLWTELFR, YDIDMTK, YPSGEER, YVNMQDPEMDMK
87	TNFRSF10A	O00220	1.90203e+06	1.72714e+06	1.70522e+06	2.19442e+06	1.54748e+06	1.81323e+06	0.0454797	0.134512	-	-	-	7	EKIQDLLVDSGK, FANIVPFDSWDQLMR, IQDLLVDSGK, NASIHTLLDALER, NDNSAEMCR, NTACQCKPGTFR, SDEEERSPCTTTR
88	NFKBIE	O00221	227751	219414	226970	147728	246891	228225	-0.14878	0.295958	-	-	-	3	HGDTALHVACQR, KGPDEAEESQYDSGIESLR, NGADIDVQEGTSGK
89	PSMD11	O00231	2.3912e+07	2.48582e+07	2.53577e+07	2.59862e+07	2.55656e+07	2.60323e+07	0.0661245	1.04049	-	-	-	32	AELRDDPIISTHLAK, ALLVEVQLLESK, AQSLLSTDR, DDPIISTHLAK, DIQENDEEAVQVK, EASIDILHSIVK, EQSILELGSLLAK, FHGILDQGEGVLIIFDEPPVDK, IMLNTPEDVQALVSGK, KFHGILDQGEGVLIIFDEPPVDK, KLSQMILDK, KLSQMILDKK, LQATLDMQSGIIHAAEEK, LQATLDMQSGIIHAAEEKDWK, LSQMILDK, LSQMILDKK, LVSLYFDTK, LVSLYFDTKR, LYDNLLEQNLIR, PFLNSISK, RDIQENDEEAVQVK, RYQEALHLGSQLLR, SLADFEK, TGQAAELGGLLK, TTANAIYCPPK, TYEAALETIQNMSK, TYHALSNLPK, VIE…
90	PSMD12	O00232	1.87394e+07	1.94168e+07	2.02209e+07	2.23152e+07	2.07864e+07	2.0407e+07	0.121168	1.40804	-	-	-	25	AIYDTPCIQAESEK, DPNNLLNDWSQK, EEMIHNLQ, ERVEFILEQMR, EWDLLNENIMLLSK, FFQEENTEK, GSLESPATDVFGSTEEGEK, GSLESPATDVFGSTEEGEKR, ILVAVVK, IYVEIER, KGSLESPATDVFGSTEEGEK, KGSLESPATDVFGSTEEGEKR, KLEEIPK, LAGIINFQR, LAGIINFQRPK, LFTTMELMR, LNSLMSLVNK, LQEVIETLLSLEK, MEVDYSATVDQR, PKDPNNLLNDWSQK, SVVLYVILAPFDNEQSDLVHR, TASDMVSTSR, VEFILEQMR, VVEHNIR, WSTLVEDYGMELR
91	PSMD9	O00233	1.53119e+07	1.63197e+07	1.63669e+07	1.40989e+07	1.54731e+07	1.5414e+07	-0.0941535	0.982897	-	-	-	11	ANYDVLESQK, GIGMNEPLVDCEGYPR, GLLGCNIIPLQR, HNIICLQNDHK, KEEIEAQIK, KLGQSESQGPPR, LGQSESQGPPR, PLNVTVIR, QVEEALHQLHAR, RKEEIEAQIK, SDVDLYQVR
92	ATOX1	O00244	1.37102e+07	1.43483e+07	1.44269e+07	1.51714e+07	1.43414e+07	1.37116e+07	0.0240154	0.204442	-	-	-	4	TVSYLGLE, VCIESEHSMDTLLATLK, YDIDLPNK, YDIDLPNKK
93	GET1	O00258	590873	616018	728871	720606	465447	537697	-0.185621	0.482673	-	-	-	6	AEIQDMK, DAEQESQMR, ILLPSFSSFMSR, LVAFPTR, QELSTVNMMDEFAR, WITPLDR
94	PGRMC1	O00264	7.43608e+07	6.95365e+07	6.76303e+07	6.81454e+07	6.88799e+07	6.7363e+07	-0.0484418	0.554951	-	-	-	12	DFTPAELR, DFTPAELRR, EGEEPTVYSDEEEPK, EGEEPTVYSDEEEPKDESAR, EGEEPTVYSDEEEPKDESARK, FDGVQDPR, FYGPEGPYGVFAGR, ILMAINGK, IVRGDQPAASGDSDDDEPPPLPR, KFYGPEGPYGVFAGR, RDFTPAELR, RFDGVQDPR
95	SUPT5H	O00267-2	4.36406e+06	4.38864e+06	4.08377e+06	3.98696e+06	3.89494e+06	4.03901e+06	-0.10615	1.22174	-	-	-	45	ASNIDNVVLDEDR, ATAISLMR, DMLEFPAQELR, DNELIGQTVR, DPNLWTVK, DQREEELGEYYMK, DTYLDTQVVGQTGVIR, DVTNFTVGGFAPMSPR, EATGVLLSIDGEDGIVR, EEELGEYYMK, EHNFQPGDNVEVCEGELINLQGK, EREHNFQPGDNVEVCEGELINLQGK, ETFQVLNMYGK, FAVALDSEQNNIHVK, FEGDTGLIVR, FIAYQFTDTPLQIK, GGFGSPGGGSGGMSR, GIYKDDIAQVDYVEPSQNTISLK, GYIGVVK, GYIYVEAYK, HEDLKDMLEFPAQELR, HEDLKDMLEFPAQELRK, ILSVDGNK, KFIAYQFTDTPLQIK, LGYWNQQMVPIK, MDLDEQL…
96	TAF4	O00268	119728	149516	132890	118359	113535	117215	-0.198273	0.585415	-	-	+	8	DDDRYEQASDVR, ELVQNLLDGK, EMQQQELAQMR, IEAEDFTSR, KVDCPGPGSGAEGSGPGSVVPGSSGVGTPR, NFLSTLIK, SRQEDPEQLR, TVPGATTTSSAATETMENVK
97	DFFA	O00273	6.68432e+06	6.18273e+06	6.16521e+06	6.66624e+06	6.83748e+06	6.57038e+06	0.077714	0.859318	-	-	-	14	AAFGEEVDAVDTGISR, ACDILAIDK, ALAVALNWDIK, ASPPGDLQNPK, EQHGVAASCLEDLR, ETSSDVALASHILTALR, FVALASNEK, KTETVQEACER, LQHTLQQVLDQR, LQQTQSLHSLR, QAPELSLSSQDLELVTK, QLLQLYLQALEK, TETVQEACER, TLKPCLLR
98	HIP1	O00291	4.95435e+06	4.68096e+06	4.46621e+06	4.74126e+06	4.23649e+06	4.49045e+06	-0.0665168	0.503735	-	-	-	37	ADKDSPNLAQLQQASR, AELDELR, AELDELRR, AINTQEVAVK, APPEPADSLTEACK, ASALSEHISPVVVIPAEASSPDSEPVLEK, DSLVSGAAHR, DSLVSGAAHREEELSALR, DSLVSGAAHREEELSALRK, DSPNLAQLQQASR, EEELSALR, EEELSALRK, ELEDSLER, ELQDTQLK, EMAATSAAIETATAR, FMEQFTK, GAQTFWSVVNR, GHVSELEADLAEQQHLR, GVNQATAGVVASTISGK, IEEMLSK, KTQEQLEVLESLK, KTQEQLEVLESLKQELATSQR, LASTEESMCQLAK, LIQIPQLPENPPNFLR, LKDLFYR, LPLSSNAVLCWK, MWGHLSEGYGQLCS…
99	CLIC1	O00299	2.07182e+08	2.08109e+08	2.10464e+08	2.1191e+08	2.09885e+08	2.1105e+08	0.0162773	0.238074	-	-	-	16	FLDGNELTLADCNLLPK, GFTIPEAFR, GVTFNVTTVDTK, GVTFNVTTVDTKR, IEEFLEAVLCPPR, IGNCPFSQR, KFLDGNELTLADCNLLPK, LAALNPESNTAGLDIFAK, LCPGGQLPFLLYGTEVHTDTNK, LFMVLWLK, LHIVQVVCK, NSNPALNDNLEK, VLDNYLTSPLPEEVDETSAEDEGVSQR, YLSNAYAR, YPKLAALNPESNTAGLDIFAK, YRGFTIPEAFR
100	EIF3F	O00303	1.44716e+07	1.47495e+07	1.40186e+07	1.58532e+07	1.5534e+07	1.62804e+07	0.140702	2.19809	-	-	-	13	AYVSTLMGVPGR, EAPNPIHLTVDTSLQNGR, FLMSLVNQVPK, IGVDLIMK, LHPVILASIVDSYER, NMYELHK, TCFSPNR, TMGVMFTPLTVK, VIGLSSDLQQVGGASAR, VIGTLLGTVDK, VSADNTVGR, VSPNELILGWYATGHDITEHSVLIHEYYSR, YAYYDTER
101	WWP2	O00308	411243	440829	433797	425653	376066	403839	-0.0942623	0.421481	-	-	-	10	AGVALPFEK, DSSGTAVAPENR, FIDTGFTLPFYK, FYYVDHNTR, GEEGLDYGGIAR, INSYVEVAVDGLPSETK, LPVGGFAELIGSNGPQK, NYEQWQSQR, QIQWFWQVVK, TTPATGEQSPGAR
102	PDHX	O00330	7.35833e+06	7.15933e+06	6.97749e+06	7.73046e+06	7.70557e+06	7.7214e+06	0.107802	1.65212	-	-	-	20	ANLENPIR, AVVTLDASDDGILAK, DVGPPPPVSK, DVGPPPPVSKPSEPR, EHIPGTLR, GLLTPIIK, HSLDASQGTATGPR, ILMPSLSPTMEEGNIVK, IVVEEGSK, LTEDEEGNAK, PSEPRPSPEPQISIPVKK, PSPEPQISIPVK, PSPEPQISIPVKK, QDLVKDDIK, QLITVTMSSDSR, QLPFIDISVAVATDK, QMPDVNVSWDGEGPK, STVPHAYATADCDLGAVLK, VSVNDFIIK, VVDDELATR
103	DCTN6	O00399	3.80999e+06	4.0386e+06	3.92322e+06	4.21664e+06	4.0628e+06	3.95875e+06	0.0559767	0.562862	-	-	-	5	GDVTIGPR, IAPGAVVCVESEIR, ILPNYHHLK, MGDNNVIESK, VQTERPQPQTLQLDFLMK
104	SLC33A1	O00400	7.20167e+06	5.98898e+06	5.70562e+06	7.50285e+06	6.69813e+06	6.96852e+06	0.169675	0.952017	-	-	-	8	EALLGDTGTGDFLK, ECVGASNQNCR, IGFSAADAVTGLK, KLQDEGSSSWK, LLFAIIK, LLWAPLVDAVYVK, LQDEGSSSWK, LVEEGVPK
105	WASL	O00401	5.26185e+06	5.32856e+06	5.41486e+06	4.66033e+06	4.79851e+06	4.93728e+06	-0.153168	2.10549	-	-	-	15	AALLDQIR, APTAAPPPPPPSR, APTAAPPPPPPSRPSVAVPPPPPNR, AVTDLLGR, DALLDQIR, FYGPQVNNISHTK, GAPPPPPSR, GGPPPPPPPPHNSGPPPPPAR, GYFHTFAGDTCQVALNFANEEEAKK, KAVTDLLGR, NPEITTNR, RRDPPNGPNLPMATVDIK, RVTNVGSLLLTPQENESLFTFLGK, VEQNSRPVSCSGR, VIYDFIEK
106	IPO5	O00410;O00410-3	3.0242e+07	2.96429e+07	2.90492e+07	3.07034e+07	2.88914e+07	2.88118e+07	-0.00901266	0.0878803	-	-	-	43	AIGTEPDSDVLSEIMHSFAK, AKLEEHFK, ATAAFILANEHNVALFK, EAALHIFWNFPGIFGNQQQHYLDVIK, EFQQYLPVVMGPLMK, EHIMQMLQNPDWK, EKFMQDASDVMQLLLK, ENVNATENCISAVGK, FLFDSVSSQNVGLR, FMQDASDVMQLLLK, FVPYYDLFMPSLK, FYFHDGVR, HFADLLPGFLQAVNDSCYQNDDSVLK, HIVENAVQK, IFSIIAEGEMHEAIK, IFSIIAEGEMHEAIKHEDPCAK, ITFLLQAIR, KQAEETYENIPGQSK, KVCDIAAELAR, LCGDTSLNNMQR, LQELIQK, LVLPMIK, MLVQCMQDQEHPSIR, NLIDEDGNNQWPEGLK, PFCTEALP…
107	POLRMT	O00411	442866	447940	568014	521968	572215	621027	0.239691	0.935588	-	-	-	26	AIQHWLTESAR, ALLEFAQGR, DWGHVELLEVLQAR, IHLVNLTGLK, ILEASQLK, KDWGHVELLEVLQAR, LISHMGSVVEWVTPLGVPVIQPYR, LLQEAPGK, LQALFTAVLLSEEDR, LQMPFQSGEFK, LSLAQHLR, LSLDVEQAPSGQHSQAQLSGQQQR, LVPVLYHVYSFR, NVQQIGILKPHPAYVQLLEK, PLGPHGLDWLK, QAPESPWEEQLAR, QDQDAGTIER, QIGGGIQSITYTHNGDISR, QLQAESVSEVVVNR, QTVMTVVYGVTR, QYWEELGAPEALR, SLQEMFSGTR, SSSASPQEQDQDR, VAQVLEGFITR, VFWLPHNMDFR, VSGQVQALQNHYR
108	EEF2K	O00418	628902	637634	713983	923423	910806	858883	0.445047	2.84396	-	-	-	21	AFDSGQNLSPDR, ASAVALEVQR, DVYFEDVR, EAEMLFTGGYGLEKDPQR, ESENSGDSGYPSEK, GFDYLLK, HMPDPWAEFHLEDIATER, LANQYYQK, LEGVDGGQSPR, LNALDLEK, LSNFLHAQQWK, LTPQAFSHFTFER, LWGEEYNR, RGELDDPEPR, SGDLYTQAAEAAMEAMK, VHLAMVR, WNLLNSSR, YIEPVDR, YIEPVDRDVYFEDVR, YNAVTGEWLDDEVLIK, YNSNSGFVR
109	SAP18	O00422;O00422-2	415003	389628	283939	259765	321669	280581	-0.323199	0.949924	-	-	-	5	EIGSTMSGR, EVYPEAR, GTHFNFAIVFTDVK, KGTDDSMTLQSQK, TCPLLLR
110	EML1	O00423;O00423-3	1.16658e+06	1.23587e+06	1.24344e+06	1.21581e+06	1.15216e+06	1.26321e+06	-0.00626264	0.0313354	-	-	-	24	ARPLMQTLPLR, DLVTVHTDGNEQLSVMR, DQVDSYSLEAK, DTSIMQWR, EPVFSAEEGYVK, GDVILIGTTR, GRPVTMYMPK, HATLWDAVGHRPVWDK, IIEDPAQSSGFHPSGSVVAVGTLTGR, ITIATGQVAGTSK, KLISWSGNYQK, KLLSTGDDFGK, KTEIPEQFGPIR, LISWSGNYQK, LLSTGDDFGK, LNITEEQQAVLNR, QVVSVETTR, RLNITEEQQAVLNR, SQFLTCGHDK, TEIPEQFGPIR, VELPTKR, VHLFSYPCSQFR, VQMQEDDIQLLK, WFVFDTETK
111	IGF2BP3	O00425	901302	987817	965596	1.05508e+06	957868	1.18788e+06	0.160582	0.833839	-	-	-	19	AEEEIMK, AIEALSGK, ALQSGPPQSR, DQTPDENDQVVVK, FTEEIPLK, IAPAEAPDAK, IELHGKPIEVEHSVPK, IKEENFVSPK, IPVSGPFLVK, IQEILTQVK, ITGHFYACQVAQR, ITISPLQELTLYNPER, KIQEILTQVK, LLVPTQFVGAIIGK, LNGFQLENFTLK, SILEIMHK, SITILSTPEGTSAACK, TVNELQNLSSAEVVVPR, VPSFAAGR
112	DNM1L	O00429-4	1.28597e+07	1.33205e+07	1.3872e+07	1.34067e+07	1.35334e+07	1.38587e+07	0.0271966	0.290489	-	-	-	43	AEELLAEEK, ALQGASQIIAEIR, AVMHFLVNHVK, CVELVHEEMQR, DCEVIER, DIELQIR, DKVASGGGGVGDGVQEPTTGNWR, DTLQSELVGQLYK, EAADMLK, ELPSAVSR, FATEYCNTIEGTAK, GHAVNLLDVPVPVAR, GVSPEPIHLK, HPDFADACGLMNNNIEEQR, ICYIFHETFGR, IIQHCSNYSTQELLR, KTTGEENGVEAEEWGK, LDLMDAGTDAMDVLMGR, LGIIGVVNR, LHDAIVEVVTCLLR, LLMHHIR, LPVTNEMVHNLVAIELAYINTK, LYTDFDEIR, MEALIPVINK, NIQDSVPK, PALFVPEVSFELLVK, QEIENETER, RLEEPSLR, RLPVTN…
113	RTCA	O00442	2.2981e+06	2.25218e+06	2.37762e+06	2.62191e+06	2.19761e+06	2.63001e+06	0.100112	0.583647	-	-	-	12	AFVAGVLPFK, DLYVNIQPVQEPK, DMAAAAVR, FGFIFNCDIK, GGTNAEMAPQIDYTVMVFKPIVEK, GVNADKVGIEAAEMLLANLR, QLNPINLTER, STPGLRPQHLSGLEMIR, TGPVTLHTQTAIHFAEQIAK, VEVDGSIMEGGGQILR, VGIEAAEMLLANLR, VSTALSCLLGLPLR
114	PIK3C2A	O00443	163092	537390	365097	295864	271057	404272	0.00630715	0.00500906	-	-	-	38	ALGNIQIAHNLYWLLK, DALHDVQFSTR, DKPLAEWLR, DLVTEDGADPNPYVK, DPWDAVLLEER, ECPSSHPEPTR, EGQIEPSFVFR, ELQLSVLSAESLR, ENFFLGGVTLPLK, ENFFLGGVTLPLKDFNLSK, FADQEVR, FDWLDLDPLSKPK, FLGHAQMFGSFK, FNFFIHNLAQLR, FSGLPSNDEPILSFSPK, GFELSSSTR, GMVELVPASDTLR, HNDNIMLR, HPVEELLDSYHNQVELALQIENQHR, KYNPSEEEYEK, LIESSLGSIATK, LLDILHK, LLLDDSFETK, LREELLK, LSIIFPLWK, LVQLLGGVAEK, SADAGSFSPTPGQIGGAVK, SEDISKFDWLDLDP…
115	IFRD1	O00458	188317	191158	196185	215542	193634	149947	-0.05813	0.128242	-	-	+	7	EVLGSGMQYHLQSNEFLR, GLIDLTLDK, GSSAGGGGSGAAAATAATAGGQHR, IICDGSASMQAR, MLYEFILER, MTLTDSIER, NVFELGPPVMLDAATLK
116	PIK3R2	O00459	348569	225578	279870	268204	329449	293125	0.0783593	0.164211	-	-	-	7	AALQALGVAEGGER, ALGATFGPLLLR, EAAGPVGPALEPPTLPLHR, ERPEDLELLPGDVLVVSR, HESLAQYNAK, IFEEQGQTQEK, IRDQYLVWLTQK
117	GOLIM4	O00461	3.43143e+06	3.23807e+06	3.03008e+06	2.89443e+06	3.01212e+06	3.11184e+06	-0.103825	0.859625	-	-	-	26	AHQDIHTQLQDVK, AKEDFLVYK, ALEEEEMEQVGQAEHLEEEHDPSPEEQDR, DNQHQDEAEGDPGNR, DNQHQDEAEGDPGNRHEPR, EAANLLEGHAR, EADPESEADR, EAEFQAPPEPIQQEVER, EDFLVYK, EENLPDENEEQK, FQSPYEEQLEQQR, GREEHYEEEEEEEEDGAAVAEK, KAHQDIHTQLQDVK, LAVQQVEEAQQLR, LEAQETLNK, LKETVYNLR, LYAPTHKEAEFQAPPEPIQQEVER, NLLSEHEQLVVTLEDHK, NNDVWQNHEAVPGR, QAELEEGRPQHQEQLR, QQEQQQQQVAR, REPEEHQVEEEHR, SALAAAQTQVAEYK, YLQLQQEK, YQQHQESLSAQL…
118	MANBA	O00462	719808	715027	756207	681989	437339	692655	-0.304585	0.846439	-	-	-	5	GSNWIPADSFQDR, LPQSTDPLR, TILFYPWEPTSK, VSSTEDWSFNSK, YSFDITNVVR
119	AGRN	O00468-6;O00468-7	2.25019e+06	2.20585e+06	2.07415e+06	1.98529e+06	2.12723e+06	2.15695e+06	-0.0588592	0.432038	-	-	-	29	AIVDVHFDPTTAFR, ASCYNSALGCCSDGK, DFLALALLDGR, DQCPEPCR, EAACLQQTQIEEAR, EPLYVGGAPDFSK, FNAVCLSR, GDFVSLALR, GKDFLALALLDGR, LELGIGPGAATR, LLDVNNQR, MALEVVFLAR, QLLTPEHVLR, QVDVTSFAGHPCTR, SADGLTASCLCPATCR, SAGDVDTLAFDGR, SELFGETAR, SFLAFPTLR, SGCTPCSCDPQGAVR, SPCQPNPCHGAAPCR, STVPVNTNR, TEATQGLVLWSGK, TPSLDAEGSNCPATK, TYDSDCWR, VCGSDGVTYGNECQLK, VLGAPVPAFEGR, VLGESPVPHTVLNLK, VLPEGGAQCECPLGR, VTCD…
120	PLOD2	O00469-2	1.1423e+07	1.21989e+07	1.21145e+07	1.19489e+07	1.19602e+07	1.16222e+07	-0.00780539	0.072117	-	-	-	30	ACDELVEEMEHYGK, DKLDPDMALCR, EFIAPVTLK, EKDSPTPETFQMLSPPK, FLDILLTLDYPK, GFALLNFVVK, GGDGINSIGGGQK, GVFMYISNR, IFQTLNGAVDEVVLK, IIAPLVTR, ILIEQNR, ISGGYENVPTDDIHMK, IVGPEENLSQAEAR, KGWSFMHPGR, KIIAPLVTR, LADKYPVVHIGK, LLVITVATK, LTHLHEGLPVK, NMGMDFCR, NTFYETLPVAINGNGPTK, QVDLENVWLHFIR, SEDYVDIVQGNR, VFAGYYTK, VGVWNVPYMANVYLIK, VLGQGEEWR, VVFAADGILWPDK, VVFAADGILWPDKR, VYIDPLK, VYIDPLKR, YLNSGGFIG…
121	EXOC5	O00471	332727	319471	371191	358247	325265	375218	0.0493713	0.16311	-	-	-	23	EAADIIQK, EIIEQMEMK, EVAAVLLHFK, GYSHCVDVYIK, IKEAADIIQK, LHLIAQELPFDR, LIQNVFEIK, LLEEFVNHIQELQIMDER, LMEFNLGTDK, LSDPSDLPR, LSECLQK, NILHSFVQLR, NLYDLYTR, QCQEGAYLR, QFNDHLMPLISSSPK, QVCSGEQLANLDK, RLLEEFVNHIQELQIMDER, SAMILQR, SDVFTNSEK, SIGTGGIQDLK, SNQVAFQHFQELDEHISYVATK, YFNEFLDGELK, YHDLECQLIQEFTSAQR
122	HMGN4	O00479	156631	88833.9	223747	127930	56997.4	35134.8	-1.20104	1.21127	-	-	+	2	LSAKPAPPKPEPR, PAPPKPEPRPK
123	NDUFA4	O00483	7.89423e+06	7.26774e+06	7.22196e+06	7.98474e+06	7.49943e+06	7.79423e+06	0.0572462	0.542192	-	-	-	4	FYSVNVDYSK, LALFNPDVCWDR, LGPNDQYK, NNPEPWNK
124	PSMD14	O00487	2.42705e+07	2.41325e+07	2.41461e+07	2.78227e+07	2.53361e+07	2.65348e+07	0.134459	1.88502	-	-	-	13	AVAVVVDPIQSVK, AVEEEDKMTPEQLAIK, EMLELAK, HYYSITINYR, KSWMEGLTLQDYSEHCK, LINANMMVLGHEPR, MLLNLHK, MTPEQLAIK, PSIQALIHGLNR, QTTSNLGHLNKPSIQALIHGLNR, SWMEGLTLQDYSEHCK, VIDVFAMPQSGTGVSVEAVDPVFQAK, VVIDAFR
125	ZNF593	O00488	217322	243975	249257	131090	176103	177044	-0.564374	1.8781	+	-	+	3	PQPDPNAEFDPDLPGGGLHR, QLSVEPYSQEEAER, YFIDSTNLK
126	BIN1	O00499-11;O00499-2;O00499-6	5.12233e+06	5.47311e+06	5.095e+06	5.19254e+06	5.10437e+06	5.19433e+06	-0.0177114	0.154896	-	-	-	12	ADETKDEQFEQCVQNFNK, AEEELIK, GPPVPPPPK, GVFPENFTER, HHYESLQTAK, IAENNDLLWMDYHQK, LDLPPGFMFK, LNQNLNDVLVGLEK, SPSPPDGSPAATPEIR, VGFYVNTFQSIAGLEENFHK, VNHEPEPAGGATPGATLPK, VQAQHDYTATDTDELQLK
127	KPNA3	O00505	5.43333e+06	5.62489e+06	5.69469e+06	5.5124e+06	6.4168e+06	5.77716e+06	0.0772052	0.589308	-	-	-	6	DSQVVQVVLDGLK, HRNEVTVELR, IEVLQQHENEDIYK, KDQVEYLVQQNVIPPFCNLLSVK, NVTWVIVNLCR, SPHQNVCEQAVWALGNIIGDGPQCR
128	USP9Y	O00507	340357	344872	169751	304299	265306	266740	0.0373497	0.0461686	-	-	-	5	ELIDDFIFPASK, IQWIDHFIEELR, TQENYEGNEEVSSPQMK, VYLQYLR, YSGDYFTLLR
129	BCL9	O00512	75043.5	80135.4	55718.4	72036.2	75934.1	85030.7	0.157711	0.297032	-	-	+	3	AVTPVSQGSNSSSADPK, QGGSASQSQPSPCDSK, STAPLNTQISALR
130	PES1	O00541;O00541-2	2.26817e+06	2.46222e+06	2.45704e+06	2.48919e+06	2.42232e+06	2.56189e+06	0.0569564	0.455747	-	-	-	22	AGEGTYALDSESCMEK, CHVQTIQLCR, EALAFIIR, ERYPTFIDALR, FLLHEPIVNK, GIYPHEPK, GSATNYITR, ITHQIVDRPGQQTSVIGR, KVFLSIK, LAALEEQR, LAALSASLAR, LAIMMMK, LAQEEESEAK, LAQEEESEAKR, LEGQAQAEAK, LQLSLADFR, LTVEFMHYIIAAR, RLTVEFMHYIIAAR, SEWNTVER, SFGGEVSWDK, SLCIGATYDVTDSR, YPTFIDALR
133	SDCBP	O00560;O00560-3	3.55283e+06	3.89667e+06	4.01301e+06	4.10572e+06	4.07572e+06	3.65897e+06	0.0467453	0.281261	-	-	-	4	ANVAVVSGAPLQGQLVAR, DSTGHVGFIFK, PSSINYMVAPVTGNDVGIR, SLMDHTIPEV
134	PITPNM1	O00562;O00562-2	2.23069e+06	2.51954e+06	2.21775e+06	1.76798e+06	2.10293e+06	2.35641e+06	-0.169554	0.745915	-	-	-	13	ASDTVVCEGRPQVLSGR, CNTGSEGSEAQPPGKPSTEAR, DAVAPGEYK, DPLADGVEGLGR, GIEDGAQAPR, IEQFIHDVGLR, IHFPEALGHVALR, ILDTIDIVR, LEPLLAPK, QADVQTLSSAFEAVTR, SQDHIPLAALPLLATSSSR, SSYGVAAPVDFLR, YQGAVATVIAR
135	NOP56	O00567	391840	226936	398221	197031	143525	255674	-0.764029	1.42626	+	-	-	23	AQLGLGHSYSR, EAMVQAEEAAAEITR, EEPVSSGPEEAVGK, EETVNDPEEAGHR, ELNEDKLEK, EWYGYHFPELVK, GLTDLSACK, IDCFSEVPTSVFGEK, IINDNATYCR, LAALALASSENSSSTPEECEEMSEKPK, LAQFIGNR, LIAHAGSLTNLAK, LLLETHLPSK, LLLETHLPSKK, LSFYETGEIPR, MSQVAPSLSALIGEAVGAR, QKPQEVPQENGMEDPSISFSKPK, QSLHTYLR, STPKEETVNDPEEAGHR, VDNMIIQSISLLDQLDK, VVSLSEYR, YGLIFHSTFIGR, YPASTVQILGAEK
136	DDX3X	O00571	5.99779e+06	5.95802e+06	6.54282e+06	5.16737e+06	5.25697e+06	6.26744e+06	-0.152547	0.953676	-	-	-	12	DSLTLVFVETK, DSSGWSSSK, GFYDKDSSGWSSSK, GLDISNVK, GRSDYDGIGSR, QSSGASSSSFSSSR, SDYDGIGSR, SFLLDLLNATGK, SSFFSDR, VGNLGLATSFFNER, VVWVEESDK, VVWVEESDKR
137	RNASET2	O00584	2.22377e+06	1.70434e+06	1.24903e+06	2.59495e+06	2.55064e+06	2.70233e+06	0.639244	1.88674	+	-	-	7	DPPDYWTIHGLWPDK, ELDLNSVLLK, GLRVCEDGPVFYPPPK, HGTCAAQVDALNSQK, LGIKPSINYYQVADFK, PSINYYQVADFK, SWPFNLEEIKDLLPEMR
138	PODXL	O00592;O00592-2	1.38964e+07	1.42924e+07	1.3416e+07	1.2415e+07	1.35055e+07	1.35613e+07	-0.0762619	0.811241	-	-	-	7	ATFNPAQDK, CEDLETQTQSEK, DDLDEEEDTHL, DKWDELK, EAGVSDMK, LASVPGSQTVVVK, LGDQGPPEEAEDR
139	PIR	O00625	3.73333e+07	3.98993e+07	3.95862e+07	3.73291e+07	4.01518e+07	3.93653e+07	0.000288646	0.00227554	-	-	-	17	DGVTVAVISGEALGIK, EPVIQHGPFVMNTNEEISQAILDFR, EQSEGVGAR, GFETVSYLLEGGSMAHEDFCGHTGK, GGRPGGFPDHPHR, GILHAEMPCSEEPAHGLQLWVNLR, IEPHHTAVLGEGDSVQVENK, IEPHHTAVLGEGDSVQVENKDPK, KVTLSVLSR, MNPGDLQWMTAGR, MVEPQYQELK, NLDPFLLFDEFK, SEEIPKPSK, SHFVLIAGEPLR, SIGRPELK, TPTLYLDFK, VTLSVLSR
140	PEX7	O00628;O00628-2	9.46898e+06	9.42771e+06	1.00699e+07	6.41768e+06	7.36938e+06	7.42368e+06	-0.452119	3.57369	-	-	-	2	EHAQEVYSVDWSQTR, QPVFELLGHTYAIR
141	KPNA4	O00629	2.33059e+07	2.29932e+07	2.22375e+07	2.33418e+07	2.30638e+07	2.28385e+07	0.0150358	0.184891	-	-	-	10	GRDLETMR, IEQLQNHENEDIYK, KDQVAYLIQQNVIPPFCNLLTVK, LLHSPHQNVCEQAVWALGNIIGDGPQCR, NEVVVELR, NEVVVELRK, NVPHEDICEDSDIDGDYR, NVTWVMVNLCR, QRNEVVVELR, SGILPILVHCLER
142	TRIM38	O00635	221728	445685	491285	323090	453058	524803	0.220677	0.276963	-	-	-	4	GYTQENQDTSSR, LLQNVNDTLSR, QEPQSGFWTLR, SHILELEEK
143	NFIB	O00712;O00712-4;O00712-5	292307	237184	233516	334108	275590	248885	0.167103	0.465904	-	-	-	2	NPPGYLEDSFVK, SGVFNVSELVR
144	PPP6C	O00743	5.01962e+06	5.77883e+06	5.3413e+06	5.66604e+06	5.85539e+06	5.45816e+06	0.0749914	0.582425	-	-	-	9	CGNIASIMVFK, GAGWLFGAK, LVTVWSAPNYCYR, QITQVYGFYDECQTK, TTTPYFL, VTNEFVHINNLK, YGNANAWR, YLPENDLK, YLPENDLKR
145	NME4	O00746	3.03168e+06	3.05654e+06	2.71547e+06	2.39984e+06	2.62664e+06	2.77185e+06	-0.175404	1.25383	-	-	-	12	AMIGHTDSAEAAPGTIR, EIQLWFQSSELVSWADGGQHSSIHPA, GDFSVHISR, GFTLVGMK, KPFYPALIR, LVGDVIQR, MLQAPESVLAEHYQDLR, NVIHASDSVEGAQR, RGFTLVGMK, RKPFYPALIR, RLVGDVIQR, TLVAVKPDGVQR
146	CES2	O00748;O00748-4	182551	188295	210230	202806	249876	264310	0.296759	1.01741	-	-	-	3	ADHGDELPFVFR, IQELEEPEER, TTHTGQVLGSLVHVK
147	MAN2B1	O00754;O00754-2	2.3255e+06	2.31688e+06	2.00522e+06	2.42171e+06	2.40092e+06	2.26035e+06	0.0942262	0.603025	-	-	-	22	ASTSLKPPTADLFTGVLPNGYNPPR, DGSLELMVHR, DLFSTFTITR, DYRPTWK, ELVDYFLNVATAQGR, FDTPLETK, FLEDTFGNDGRPR, FQVIVYNPLGR, FYTDSNGR, GVSEPLMENGSGAWVR, HDDFFPYADGPHQFWTGYFSSR, HLELEWSVGPIPVGDTWGK, HLVLLDTAQAAAAGHR, IYITDGNMQLTVLTDR, KVNWMVR, LEHQFAVGEDSGR, LEMEQVWR, LPVSEGVFVVK, LQETTLVANQLR, TVDQYFYGIK, VAWHIDPFGHSR, WAQIHLVK
148	UBE2C	O00762	6.04415e+06	5.15503e+06	4.68987e+06	5.58964e+06	5.94148e+06	6.32928e+06	0.174851	0.931614	-	-	-	9	DPAATSVAAAR, GISAFPESDNLFK, KYLQETYSK, LQQELMTLMMSGDK, LSLEFPSGYPYNAPTVK, RLQQELMTLMMSGDK, WSALYDVR, WVGTIHGAAGTVYEDLR, YLQETYSK
149	ACACB	O00763;O00763-3	207872	86540.7	73753.8	44791.6	233497	142109	0.0545882	0.0282686	-	-	+	2	MGAMVAFR, TVVLDLLR
150	PDXK	O00764	3.73876e+07	3.79903e+07	3.86485e+07	4.05909e+07	3.77819e+07	3.49254e+07	-0.0118241	0.0766137	-	-	-	13	AQAGEGVRPSPMQLELR, DKSFLAMVVDIVQELK, GQVLNSDELQELYEGLR, IHSQEEALR, KIHSQEEALR, LVYVCDPVLGDK, NPAGSVVMER, PSPMQLELR, RDIEDPEIVVQATVL, RNPAGSVVMER, TVSTLHHVLQR, VLSIQSHVIR, YDYVLTGYTR
151	SCD	O00767	9.1531e+06	8.34054e+06	9.76583e+06	1.14084e+07	9.2848e+06	9.04824e+06	0.120796	0.569059	-	-	-	6	DDIYDPTYKDK, EKGSTLDLSDLEAEK, FSETHADPHNSR, GFFFSHVGWLLVR, GSTLDLSDLEAEK, LETMPLYLEDDIRPDIKDDIYDPTYK
152	PLPP1	O14494	1.89413e+06	2.07013e+06	2.04479e+06	1.8998e+06	1.80157e+06	1.76962e+06	-0.13489	1.1621	-	-	-	3	AIGTFLFGAAASQSLTDIAK, GVFCNDESIK, NNYIATIYK
153	PLPP3	O14495	3.15057e+06	2.96118e+06	2.76234e+06	2.51177e+06	3.16406e+06	3.16195e+06	-0.0121263	0.04079	-	-	-	4	EILSPVDIIDR, GFYCNDESIK, NGGSPALNNNPR, TTLSLPAPAIR
154	ARID1A	O14497	766426	780301	838456	671212	640208	723835	-0.229647	1.46908	-	-	-	38	AAAGQESEGPAVGPPQPLGK, AAGPGLGNVAMGPR, AGPPVPASHIAPAPVQPPMIR, ALLALAK, AMGMTNLPAVGR, ANHEGSWPSHGTR, DIGTPEAWR, EEAGGEAAAAAAAER, EEEQDQGVSCNK, EIGGLTQVNK, FDKLPVK, FPFGISPAQSHR, GGQEDMNLSLQSR, GPSPSPVGSPASVAQSR, GYQGYPGGDYSGGPQDGGAGK, HPGLLLILGK, IGGGDTTEHIQTHFESK, ILEDEPHSK, ITATMDDMLSTR, KHVTTAEGTPGTTDQEGPPPDGPPEK, KHVTTAEGTPGTTDQEGPPPDGPPEKR, KPLDLYR, LVLETLSK, LYELGGEPERK, MSYEPNKDPYGSMR, NDMTY…
156	SDHD	O14521;O14521-2	5.73473e+06	6.0616e+06	5.58963e+06	5.0776e+06	5.42271e+06	5.04597e+06	-0.161294	1.79471	-	-	-	2	AASLHWTSER, AVAMLWK
157	NEMP1	O14524	695179	862643	854166	773594	730719	749086	-0.0915472	0.379995	-	-	-	6	IQGEVETR, LLTEEEYR, VTQVENEEK, WHDIWTR, YGPLENER, YSVIVIR
159	TXNDC9	O14530	3.825e+06	3.82944e+06	3.77806e+06	3.47343e+06	3.42469e+06	3.42958e+06	-0.146624	2.07979	-	-	-	10	APFLCER, DFFQEVK, ESENVVCHFYR, FGTNFTK, KFGTNFTK, LDQMDEDELER, LVEEHLDSEIQK, LVEEHLDSEIQKLDQMDEDELER, VIPTLALLK, VLEHQLLQTTK
160	DPYSL4	O14531	349029	355991	201841	304024	259676	343659	0.0378235	0.0542851	-	-	-	8	DNFALIPEGTNGIEER, GAPAVVISQGR, GVVVFGEPITASLGTDGSHYWSK, LLELGITGPEGHVLSHPEEVEAEAVYR, MFVTPGAGR, NLHQSGFSLSGSQADDHIAR, TIDAHGLMVLPGGVDVHTR, WHESIKEELEALVK
161	SOCS6	O14544	133284	103053	90706.6	82221.6	88067	136203	-0.112385	0.164296	-	-	+	5	DDSLFGSCYGK, FSFYEQPDVEGHTSIVDLIEHSIR, LPGSATYPVR, QGWYWGPITR, YLLSLSFR
162	TRAFD1	O14545	331372	325265	378042	301550	312903	353471	-0.0963019	0.338945	-	-	-	6	AFESDVFHNR, AVCEADQSHGGPR, LKEHEDYCGAR, LSNSDSQDIQGR, TELCGNCGR, VTPAAANYR
163	COX7A2L	O14548	5.33248e+06	4.82975e+06	4.54312e+06	4.73773e+06	4.44941e+06	4.7148e+06	-0.078477	0.552174	-	-	-	5	ADGVPVYLK, FSGFTQK, GLPDQMLYR, LTSDSTVYDYAGK, NKVPELQK
164	NDUFAB1	O14561	2.2525e+06	2.43396e+06	1.84539e+06	3.48561e+06	2.50646e+06	2.55063e+06	0.379717	1.33411	-	-	-	4	LMCPQEIVDYIADK, LMCPQEIVDYIADKK, LSVNSHFMK, LYDKIDPEK
165	UBFD1	O14562	1.20916e+07	1.29406e+07	1.2176e+07	1.34672e+07	1.19961e+07	1.2116e+07	0.0129952	0.0848129	-	-	-	6	FPLDSTGSELK, GKPEDVMPSVK, IHSITGLPPAMQK, IMVVGSTINDVLAVNTPK, LEQDQLWIGTK, LPTVPLSGMYNK
166	CIT	O14578-4	1.47466e+06	1.54369e+06	1.46619e+06	1.09286e+06	1.29128e+06	1.35218e+06	-0.26888	1.62893	-	-	-	66	ADVPYILK, AEILALQQALK, AKDQGKPEVGEYAK, ALLAQEQVSFFEEER, AQEEMISELR, ASTEATELLQNIR, ATDHPHPSTPATAR, ATGDIYAMK, AYLDIPNPR, DIKPENILVDR, DKMNSPGLQTK, DQGKPEVGEYAK, EAQVSAQHLEVHLK, EMQLTSQK, EQEYQAQVEEMR, ESQLTALQAAR, ESSTPEEFSR, EVSLEHEEQK, FNVGLNMR, FYEIDMK, GCHLFGAGK, GPPTYNEHITK, GRLPAGAVR, HAMLEMNAR, IDWNNIR, INAEQQLK, KATDHPHPSTPATAR, KYSDTIAELQELQPSAK, LAANSSLFTQR, LFEDSSR, LIDFLQAK, LLEEQAK, …
167	COPE	O14579	6.27653e+06	6.21693e+06	5.2954e+06	5.46097e+06	5.78651e+06	5.92999e+06	-0.0470102	0.258374	-	-	-	11	ALHQGDSLECTAMTVQILLK, DSGYPETLVNLIVLSQHLGKPPEVTNR, DSIVAELDR, EYQAKENDFDR, FGVVLDEIKPSSAPELQAVR, KFGVVLDEIKPSSAPELQAVR, LQDAYYIFQEMADK, LVLQYAPSA, MFADYLAHESR, RDSIVAELDR, WEAAEGLLQEALDK
169	AP3D1	O14617-5	792899	758961	860663	835854	683982	856458	-0.0270066	0.0877737	-	-	-	35	AEGTTYRDELLTK, ALDIDLDKPLADSEK, ALDIDLDKPLADSEKLPIQK, ALDLLYGMVSK, ASCILQLVK, AVFHEEEQR, AVLIMYK, CSDSTLLSNLLEEMK, DLANDIMTLMSHTK, DLANDIMTLMSHTKPYIR, DLILQCLDDKDESIR, FAVSQMSALLDSAHLLASSTQR, GTLSFIAK, HGHLIAAQMLDVAIR, HRPSEADEEELAR, IGYLAASQSFHEGTDVIMLTTNQIR, ILIEDSDQNLK, KFAVSQMSALLDSAHLLASSTQR, KQEQANNPFYIK, LFGALTPLEPR, LLESGDLSMSSIK, LMTSSTNNWVLIK, LYASILQQK, MSFQNLLAK, NLMEIVK, NLQDLVR, NYL…
170	CCS	O14618	7.33937e+06	7.56507e+06	7.48469e+06	8.03295e+06	7.6474e+06	7.32285e+06	0.0381183	0.372043	-	-	-	7	ESAQPPAHL, FLQLTPER, LACGIIAR, MEDEQLK, SAGLFQNPK, SLIIDEGEDDLGR, VWDVIGR
171	ABLIM1	O14639-2;O14639-6	3.39903e+06	3.5042e+06	3.84295e+06	3.33313e+06	3.62263e+06	3.74506e+06	-0.00584033	0.0294	-	-	-	6	EIFGMSIQEFDR, LNSGLGQLILK, STSQGSINSPVYSR, TASLPGYGR, TLSPTPSAEGYQDVR, TSSESIYSR
172	GOSR2	O14653;O14653-2	2.07448e+06	2.14434e+06	1.79847e+06	1.90497e+06	1.51113e+06	1.78621e+06	-0.212583	1.0312	-	-	-	7	ILDIANMLGLSNTVMR, LEILSSK, LRVDQLK, MDPLFQQTHK, QVHEIQSCMGR, VHNGMDDLILDGHNILDGLR, YDVQHLQTALR
173	TOR1A	O14656	4.02907e+06	4.01247e+06	4.48464e+06	3.96606e+06	4.11412e+06	4.21147e+06	-0.0257718	0.171853	-	-	-	16	AMFIFLSNAGAER, DIEHALSVSVFNNK, DLDDNLFGQHLAK, DQLQLWIR, GYEIDEDIVSR, IILNAVFGFINNPK, IILNAVFGFINNPKPK, ITDVALDFWR, KIILNAVFGFINNPK, KPLTLSLHGWTGTGK, LDYYYDD, LKDIEHALSVSVFNNK, MHAGLIDAIKPFLDYYDLVDGVSYQK, NSGFWHSSLIDR, SIFIFDEMDK, VAEEMTFFPK
174	TOR1B	O14657	1.70694e+06	1.77793e+06	1.70625e+06	1.93137e+06	1.76211e+06	2.00608e+06	0.132956	1.04441	-	-	-	11	AIFIFLSNAGGDLITK, DLEPVLSVGVFNNK, GSAIDEDIVTR, HSGLWHSGLIDK, KPLTLSLHGWAGTGK, LFGQHLATEVIFK, LYQDQLQK, NFVSQIVAENLHPK, SNFVHLFVSTLHFPHEQK, TALDFWR, VAEEMTFFPR
175	STX16	O14662;O14662-2;O14662-4;O14662-5	612470	610860	549496	637394	593811	809299	0.191759	0.705412	-	-	-	3	IDYNVEQSCIK, LTDAFLLLR, WVDGVDEIQYDVGR
176	ADAM10	O14672	1.95431e+07	2.02605e+07	2.12041e+07	2.10659e+07	2.03001e+07	1.84284e+07	-0.0304459	0.209316	-	-	-	26	AIDTIYQTTDFSGIR, AVSHEDQFLR, DFDDGVLGLAWVGAPSGSSGGICEK, DTSLFSDEFK, EAVIAQISSHVK, ENGNYIMYAR, FEGFIQTR, FLELNSEQNHDDYCLAYVFTDR, FPNIGVEK, FSLCSIR, GGTFYVEPAER, GYCDVFMR, HTQVCINGQCAGSICEK, HYEGLSYNVDSLHQK, KMDPSTCASTGSVQWSR, LPPPKPLPGTLK, LVDADGPLAR, MDPSTCASTGSVQWSR, NISFMVK, NTCQLYIQTDHLFFK, QCSPSQGPCCTAQCAFK, RPPQPIQQPQR, RRPPQPIQQPQR, TITLQPGSPCNDFR, YGPQGGCADHSVFER, YQMTGVEEVTQIPQEEHAANGPELLR
177	ABCD4	O14678	92167.5	107423	83259.7	105809	70656.1	98799.4	-0.0528011	0.0839516	-	-	+	2	EVYPDSGSADDER, FLELAGLSNLVAR
179	TP53I11	O14683	1.50901e+06	1.36908e+06	1.41864e+06	1.36791e+06	1.45737e+06	1.39138e+06	-0.0264855	0.15301	-	-	-	4	HSQTDLVSR, ILGVGGEDDDGEVHR, ISQVLGNEIK, KILGVGGEDDDGEVHR
180	PTGES	O14684	1.1217e+07	1.12292e+07	9.77965e+06	1.17671e+07	1.06235e+07	9.92292e+06	0.00335601	0.0141358	-	-	-	5	AFANPEDALR, KAFANPEDALR, MYVVAIITGQVR, SDPDVER, VAHTVAYLGK
181	KMT2D	O14686;O14686-3	2.29976e+06	1.12515e+06	1.54831e+06	615056	2.43561e+06	2.34861e+06	-0.062472	0.0393404	-	-	-	21	ARPPEEGEDSRPPR, ASEALLK, AYQSTFTGETNTPYSK, DPFAPLHK, EANGEPIGAPGTSNHLLLAGPR, EHTNLMAEYR, FAAEDIIDPIAK, FELPFDWPR, GDDGPDIADEESR, GVEPGPLGPEERPPPAADASEPR, INNEHVIDATLTGGPAR, LQETPQDCSGGPVR, LQGTPSNKEDAAAR, LSGGPSSDLQNHVAAGSGQER, LSGPILGPGSFPSDDR, QFDAVLPGYTLK, QTAGQGSPCEEQEEPR, RFELPFDWPR, SQLDILSLLK, SVAEQHTPVCSR, VMAQGSIGVAPGMNR
182	RIOK3	O14730;O14730-2	977779	984359	960914	825002	965948	1.01801e+06	-0.0630241	0.276179	-	-	-	5	DDPYRPAKPVPTPK, EAYYQTLHLMR, TTLNEFK, VSISFENYR, VWLIDVSQSVEPTHPHGLEFLFR
183	IMPA2	O14732;O14732-2	5.68802e+06	6.03017e+06	6.09211e+06	6.05498e+06	5.9977e+06	5.66629e+06	-0.00737685	0.0549972	-	-	-	6	ALVLTEIGPK, EMAMLIAQALQTINYGR, FIAEEAAASGAK, LFLSNMER, QELEFGVIYHCTEER, VSGETDLSK
185	ACOT8	O14734	961614	783754	1.03284e+06	862414	860609	819916	-0.118395	0.474049	-	-	-	5	GYIGEGDMK, IAAQEVPIEIKPVNPSPLSQLQR, LFGGQIVGQALVAAAK, QDGVLAVTCAQEGVIR, TGSSFSVR
186	CDIPT	O14735;O14735-3	5.1473e+06	4.74854e+06	4.96121e+06	5.88611e+06	5.11992e+06	5.01864e+06	0.106247	0.74931	-	-	-	5	FGAMLDMLTDR, MGLWVTAPIALLK, MIDLSGNPVLR, NMAALDAADR, SLISVIHLITAAR
187	PRMT5	O14744	3.33896e+07	3.16717e+07	3.19636e+07	3.29325e+07	3.36241e+07	3.24572e+07	0.0295089	0.382592	-	-	-	33	AAILPTSIFLTNK, AAILPTSIFLTNKK, DDIIENAPTTHTEEYSGEEK, DLNCVPEIADTLGAVAK, DPEAQFEMPYVVR, DPMIDNNR, DRDPEAQFEMPYVVR, DTNVQVLMVLGAGR, DWNTLIVGK, EFIQEPAK, EGQTICVR, EKDRDPEAQFEMPYVVR, EWVAPEK, GFPVLSK, GPLVNASLR, IAVALEIGADLPSNHVIDR, KGFPVLSK, KVWYEWAVTAPVCSAIHNPTGR, LEVQFIITGTNHHSEK, LHNFHQLSAPQPCFTFSHPNR, LSPWIRPDSK, QGFDFLCMPVFHPR, RIAVALEIGADLPSNHVIDR, SDLLLSGR, TLCDYSK, TWMWWHNFR, VLTNHIHTGHHSSM…
188	NHERF1	O14745	2.20121e+07	2.20105e+07	2.1364e+07	1.87202e+07	2.10149e+07	2.09566e+07	-0.10942	1.14083	-	-	-	21	APQMDWSK, AQEAPGQAEPPAAAEVQGAGNENEPR, EALAEAALESPR, EALAEAALESPRPALVR, ETDEFFK, ETDEFFKK, GPNGYGFHLHGEK, GPSGYGFNLHSDK, IVEVNGVCMEGK, KGPSGYGFNLHSDK, LLVVDPETDEQLQK, LLVVDRETDEFFK, LVEPGSPAEK, LVEVNGENVEK, LVEVNGENVEKETHQQVVSR, QHGDVVSAIR, RAPQMDWSK, SASSDTSEELNSQDSPPK, SKPGQFIR, SVDPDSPAEASGLR, VIPSQEHLNGPLPVPFTNGEIQK
189	CHEK1	O14757;O14757-3	1.08508e+06	1.1178e+06	1.21756e+06	1.00223e+06	1.09809e+06	1.19155e+06	-0.0571371	0.261807	-	-	-	10	DIKPENLLLDER, HIQSNLDFSPVNSASSEENVK, IEPDIGMPEPDAQR, ISDFGLATVFR, KIDSAPLALLHK, MLNHENVVK, TGLSLWDTSPSYIDK, VTEEAVAVK, VTSGGVSESPSGFSK, YSSSQPEPR
190	TNFRSF10B	O14763;O14763-2	1.78796e+06	1.99187e+06	1.78742e+06	1.72078e+06	1.84186e+06	1.77331e+06	-0.0598821	0.392091	-	-	-	6	DASVHTLLDALETLGER, DTLYTMLIK, GICSGGGGDPER, LLVPANEGDPTETLR, QKIEDHLLSSGK, SSPSEGLCPPGHHISEDGR
191	FPGT	O14772	1.02127e+06	995710	924116	948611	944984	947398	-0.0486694	0.283342	-	-	-	10	DVEDMITYR, IFPVCSSLSDSVITSLK, LLSIEEMLIYK, LPNASALGK, MLLAFYEK, NTSNVIKEESELVEMR, SAFSLNSYK, TSCIIQSILDSR, VTEELFSGNK, YATMAFGVQDNLK
192	TPP1	O14773	9.23199e+06	9.85088e+06	9.01175e+06	8.61831e+06	9.01981e+06	8.83104e+06	-0.0852047	0.988584	-	-	-	9	AYPDVAALSDGYWVVSNR, ILSGRPPLGFLNPR, LFGGNFAHQASVAR, LSELVQAVSDPSSPQYGK, LYQQHGAGLFDVTR, PSPLTLHTVQK, PSYQEEAVTK, VNTELMK, YLTLENVADLVR
193	TCERG1	O14776;O14776-2	5.35854e+06	5.33676e+06	5.17956e+06	4.39723e+06	4.60883e+06	4.89977e+06	-0.192307	2.12225	-	-	-	42	AIVPLEAR, ALLSDMVR, ATFSEFAAK, AVDSSSMREDLFK, DDNKDIDSEKEAAMEAEIK, DIDSEKEAAMEAEIK, DREALFNEFVAAAR, EAAMEAEIK, EALFNEFVAAAR, EEAIQNFK, EEEMTEEEK, EEPKEEEMTEEEK, EEQELMEEINEDEPVK, EFEEYIR, EIKEEPKEEEMTEEEK, ESAWTKPDGVK, FNPGELR, GPPPPPTASEPTR, GPPPPPTASEPTRR, HPTPTMLSIQK, IIQEPPHK, IKSDFFELLSNHHLDSQSR, KLIQESDQHLK, KQVFDQYVK, LFNEHIEALTK, LIQESDQHLK, LIQESDQHLKDVEK, LIVAYVDDLDR, LIVAYVDDLDRR, LRHP…
194	NRP1	O14786	3.21702e+06	3.24992e+06	3.30748e+06	3.03961e+06	3.30383e+06	3.22317e+06	-0.0317871	0.263511	-	-	-	18	DKLNTQSTYSEA, EWIQVDLGLLR, FVSDYETHGAGFSIR, FVTAVGTQGAISK, IAPPPVVSSGPFLFIK, IDETGSTPGYEGEGEGDK, IESPGYLTSPGYPHSYHPSEK, IKPATWETGISMR, IMINFNPHFDLEDR, LEIWDGFPDVGPHIGR, LNYPENGWTPGEDSYR, LYQVIFEGEIGK, NLSALENYNFELVDGVK, NWMPENIR, SFEGNNNYDTPELR, TGPIQDHTGDGNFIYSQADENQK, WSVLTSK, YDRLEIWDGFPDVGPHIGR
195	POLR3A	O14802	1.14397e+06	1.21706e+06	1.04829e+06	1.11223e+06	1.14728e+06	1.24871e+06	0.042211	0.196012	-	-	-	32	AISTPIITAQLDKDDDADYAR, AKYELLNAGYK, ANINFLR, AVFPCPSEPALSK, AVIHIDEQSGK, CDEYIEALNTGK, DWGQNEAADAMSR, ESVLMLASFEK, GFSIGIGDVTPGQGLLK, HLIDGDVVLFNR, IDEVAVPVHVAK, IPAEDVPLLLMNPEAGKPSDLILTR, ITPTQVEK, LAPVYLSNR, LEVNAETVR, LLVEGDNLR, LPPPTILKPVTLWTGK, LTEIIFLNDVIK, LVQNGPEVHPGANFIQQR, NNIFYILLR, QIFSVILRPSDDNPVR, SGTNEDDLTMK, SLPHFEK, SNSPLTMALCGSK, SSMYYVLQFLK, TADHLFDAAYFGQK, TAETGYMQR, TTSNNTYEV…
196	MRAS	O14807	218077	285457	266176	189467	199226	217940	-0.336737	1.20555	-	-	-	2	ASFEHVDR, LVVVGDGGVGK
197	TSPAN4	O14817	4.0693e+06	4.54293e+06	4.15903e+06	4.31685e+06	4.25519e+06	4.10681e+06	-0.00914431	0.058737	-	-	-	4	APCYETVK, GLHLYGTQGNVGLTNAWSIIQTDFR, KGLHLYGTQGNVGLTNAWSIIQTDFR, YAQQDLK
198	PSMA7	O14818	1.21155e+08	1.28093e+08	1.29078e+08	1.21899e+08	1.25721e+08	1.20064e+08	-0.0408549	0.504642	-	-	-	12	DIVVLGVEK, GRDIVVLGVEK, GRDIVVLGVEKK, ICALDDNVCMAFAGLTADAR, ILNPEEIEK, KICALDDNVCMAFAGLTADAR, NIELAVMR, NYTDEAIETDDLTIK, RPFGISALIVGFDFDGTPR, YVAEIEK, YVAEIEKEK, YVAEIEKEKEENEK
199	SCAMP3	O14828	1.99423e+07	1.99381e+07	2.04787e+07	2.03484e+07	2.06317e+07	1.98213e+07	0.0104525	0.122808	-	-	-	7	AQQEFAAGVFSNPAVR, DGGNPFAEPSELDNPFQDPAVIQHR, DGGNPFAEPSELDNPFQDPAVIQHRPSR, ELQHAALGGTATR, ERELQHAALGGTATR, QYATLDVYNPFETR, TAAANAAAGAAENAFR
200	PHYH	O14832	4.10834e+06	4.1089e+06	4.19495e+06	3.7674e+06	3.98076e+06	3.73331e+06	-0.112966	1.39019	-	-	-	5	FRNEFEK, GDTVFFHPLLIHGSGQNK, MFHGIQDYEENK, NLVPDADIQR, VQDFQEDKELFR
201	OPLAH	O14841	1.37383e+06	1.36422e+06	1.3914e+06	1.31835e+06	1.20282e+06	1.15834e+06	-0.168531	1.29368	-	-	-	19	AGDFGAAFVER, DIPLNQGCLAPVR, DQPLDSSHIASIR, DVQVLFMR, EEALLSVLTER, EFGFVIPERPVVVDDVR, ELGFTHVSLSSEAMPMVR, FHFAIDR, FMSIAEQMGR, GKLEGLLSR, GLPLEVSSEDHMDDGSPIR, ITDPEILESR, KGGPVTVTDANLVLGR, LEEQCVDALQAQGFPR, LLSEDPANYADAPTEGIR, MGTTVATNALLER, SQISTESFLHLR, TAISTNIK, TGDLLEVQQPVDLGALR
203	MGST3	O14880	2.04147e+07	1.75765e+07	1.48619e+07	1.68225e+07	1.69827e+07	1.64855e+07	-0.0597383	0.228957	-	-	-	6	AHQNTLEVYPPFLFFLAVGGVYHPR, IASGLGLAWIVGR, VEYPIMYSTDPENGHIFNCIQR, VLYAYGYYTGEPSK, VLYAYGYYTGEPSKR, YKVEYPIMYSTDPENGHIFNCIQR
205	TAX1BP3	O14907	1.13314e+07	1.27236e+07	1.10904e+07	2.02529e+07	1.20071e+07	1.15813e+07	0.272222	0.634471	-	-	-	3	AVQQSMLS, IMQVNGWDMTMVTHDQAR, VSEGGPAEIAGLQIGDK
206	GIPC1	O14908	2.81868e+06	3.20375e+06	3.46143e+06	3.24369e+06	3.05062e+06	3.32414e+06	0.0245219	0.110015	-	-	-	14	AIEKVDDLLESYMGIR, APPLVENEEAEPGR, DTELAATMVELGK, EGSVIDHIHLISVGDMIEAINGQSLLGCR, GPATVEDLPSAFEEK, IEGFTNVK, KAFDMISQR, KAPPLVENEEAEPGR, LLGGQIGLEDFIFAHVK, LPTAEVMFCTLNTHK, LVFHTQLAHGSPTGR, NPDELAEALDER, PGSGPQLGTGR, SRGPATVEDLPSAFEEK
207	IKBKB	O14920	2.12602e+06	2.47188e+06	2.73291e+06	2.86789e+06	2.64497e+06	2.55085e+06	0.143339	0.710174	-	-	-	16	AAMMNLLR, ALDDILNLK, DLKPENIVLQQGEQR, GPVSGSPDSMNASR, GTDPTYGPNGCFK, ITYETQISPR, LGTGGFGNVIR, LNEGHTLDMDLVFLFDNSK, LSQPGQLMSQPSTASNSLPEPAKK, LVHILNMVTGTIHTYPVTEDESLQSLK, MMALQTDIVDLQR, NLAFFQLR, NSMASMSQQLK, RLTHPNVVAAR, TEGDSQEMVR, WHNQETGEQIAIK
208	TIMM23	O14925	4.40848e+06	4.05136e+06	5.0686e+06	5.63795e+06	4.90715e+06	4.46766e+06	0.149768	0.662732	-	-	-	3	ETQNMAWSKPR, GSLLQQSL, NVQILNMVTR
209	HAT1	O14929	4.66545e+06	5.05703e+06	5.17733e+06	5.2971e+06	4.93931e+06	5.33567e+06	0.0642209	0.527943	-	-	-	10	CNTNTAIELK, FPEDLENDIR, LCQDLPCFSR, LLVTDMSDAEQYR, LRDFVLVK, RLISPYK, RVYEILR, TFFPEYTHQLFGDDETAFGYK, VDENFDCVEADDVEGK, VSQMLILTPFQGQGHGAQLLETVHR
210	UBE2L6	O14933	655950	690109	506949	870561	700267	719115	0.311274	1.11588	-	-	-	3	MDLADLLTQNPELFR, NLSSDDANVLVWHALLLPDQPPYHLK, TCQVLEALNVLVNRPNIR
211	CASK	O14936-3	6.84773e+06	7.15381e+06	7.0111e+06	6.71467e+06	6.70243e+06	6.53882e+06	-0.0743159	1.06306	-	-	-	32	ADAGFVYSEAVASHYMR, AQFEYDPAKDDLIPCK, DDHNWWQGK, DLDFLHSVFQDQHLHTLLDLYDK, DVKPHCVLLASK, EASICHMLK, EINGISVANQTVEQLQK, ESDILQR, ETGQQFAVK, EVLEEISCYPENNDAK, FAYPIPHTTRPPK, GAVLAAVSSHK, HNAVFDQLDLVTYEEVVK, IHEQGLIAILDVEPQALK, IHLPETVEQLR, ITVYEALNHPWLK, KIHEQGLIAILDVEPQALK, LFEGIIK, LGGFGVAIQLGESGLVAGGR, MLMLDPAER, MNELNHCIVAR, NGTAGLIPSPELQEWR, NTDEPMGITLK, QGTLHVGDEIR, QILEALR, QWSHISESAK, TLVLLGA…
212	PLD2	O14939;O14939-4	1.42194e+06	1.39089e+06	1.15826e+06	1.45742e+06	1.25366e+06	1.27331e+06	0.00744094	0.0241756	-	-	-	13	DVGVVVHGLPAR, DWVQLDRPFEDFIDR, GEYSILHR, HDSYAPPRPGTLAR, LTDLGDSSESAASQPPTPR, MHPFLAIYELQSLK, TVIIGSANINDR, VHPLVFAPGVPVTAQVVGTER, VLIADDR, VLMSLLPLAR, VSILLFK, WSAGTLENSILNAYLHTIR, YLENYLNR
213	UQCRQ	O14949	4.65251e+06	3.0106e+06	3.89509e+06	3.31142e+06	3.32425e+06	3.90616e+06	-0.114496	0.309059	-	-	-	5	AYPHVFTK, EFGNLTR, HVISYSLSPFEQR, KNPAAYENDK, NPAAYENDK
216	HGS	O14964	8.89387e+06	8.87257e+06	8.72631e+06	8.49134e+06	8.14059e+06	8.19299e+06	-0.0940062	1.48001	-	-	-	24	ACGQIFCGK, ALQNAVTTFVNR, APDWVDAEECHR, ESDAMFAAER, GALSALREEHR, ILYLIQAWAHAFR, KQEYLEVQR, KVNDKNPHVALYALEVMESVVK, LYYEGLQDK, NCGQTVHDEVANK, QEYLEVQR, QTMEELK, QTMEELKDLLK, QVEVNVR, RDETALQEEEELQLALALSQSEAEEK, RDETALQEEEELQLALALSQSEAEEKER, RLYYEGLQDK, RQVEVNVR, STYTSYPK, VCEPCYEQLNR, VEGHVFPEFK, VNDKNPHVALYALEVMESVVK, VQFGVMTR, VVQDTYQIMK
217	AURKA	O14965	1.50168e+06	1.56126e+06	1.4796e+06	1.40348e+06	1.61804e+06	1.4785e+06	-0.0157022	0.0780117	-	-	-	14	DIKPENLLLGSAGELK, EVEIQSHLR, EVLEHPWITANSSK, IADFGWSVHAPSSR, LYGYFHDATR, QLQATSVPHPVSR, QPLPSAPENNPEEELASK, QWALEDFEIGR, QWALEDFEIGRPLGK, SKQPLPSAPENNPEEELASK, TATYITELANALSYCHSK, VEFTFPDFVTEGAR, VLCPSNSSQR, VYLILEYAPLGTVYR
218	CLGN	O14967	2.72188e+06	2.58636e+06	2.72844e+06	2.46938e+06	2.36985e+06	2.70588e+06	-0.0928532	0.709253	-	-	-	8	EADESTGSGDGPIK, EIEDPNDKKPEEWDER, EVADHWAADGWR, GVLEQEEKEEK, HAKPPDVDLKK, IMIANANK, IMIANANKPGVLK, TSYIIMFGPDK
219	VPS26C	O14972;O14972-2	1.06085e+06	1.06651e+06	1.07569e+06	948608	901089	897433	-0.221964	1.89243	-	-	-	6	DATEIQNIQIADGDVCR, GLSVPIYMVFPR, SVELQLVR, TEIPFEFPLHLK, VETCGCAEGYAR, VYHAGEVLSGVVVISSK
220	PPP1R12A	O14974	2.52576e+06	2.59121e+06	2.54525e+06	2.07833e+06	2.08555e+06	2.49187e+06	-0.208357	1.4276	-	-	-	47	AQLHDTNMELTDLK, DYDGWTPLHAAAHWGK, EEERKDESPATWR, ESETSREDEYK, ETLIIEPEK, ETQTDSISR, GYTEVLK, ILVDNLCDMEMVNK, ISEMEEELK, ITTGSSSAGTQSSTSNR, KDESPATWR, KESETSREDEYK, KTGSYGALAEITASK, KWEDDLKK, LASTSDIEEK, LASTSDIEEKENR, LAYVAPTIPR, LEKDDSTDFK, LEKDDSTDFKK, LLIQAGYDVNIK, LSSSLDNK, LWAEDSTEK, LWAEDSTEKEK, LYEQILAENEK, NKETLIIEPEK, NSSVNEGSTYHK, QGVDIEAAR, QWLNSGHINDVR, RISEMEEELK, RLASTSDIEEK, RLASTS…
221	SLC27A2	O14975	1.89049e+06	2.02996e+06	2.03922e+06	1.96184e+06	1.9305e+06	2.29085e+06	0.0496108	0.248906	-	-	-	24	DALYFLDDTAK, DDVSIYYVSR, DETLTYAQVDR, DETLTYAQVDRR, FSASQFWDDCR, FSASQFWDDCRK, GDLYFNSGDLLMVDHENFIYFHDR, GEVGLLVCK, IITYDLIK, IQDTIEITGTFK, IWYGTGLTFVSGLK, KDDVSIYYVSR, KGDLYFNSGDLLMVDHENFIYFHDR, KIITYDLIK, KMTLVEEGFNPAVIK, KYNVTVIQYIGELLR, LALGNGLR, LFQHIADYLPSYAR, MTLVEEGFNPAVIK, MYVPMTEDIYNAISAK, VDEVSTEPIPESWR, YDVEKDEPVRDENGYCVR, YLCNSPQKPNDR, YLCNSPQKPNDRDHK
222	GAK	O14976	460266	427071	481090	584072	497334	520326	0.225508	1.14486	-	-	-	27	AIIQEVCFMK, ALLSTLHTVLWDGESR, ALVEEEITR, AMLQVNPEER, AVVMTPVPLFSK, DLKVENLLLSNQGTIK, DQSDFVGQTVELGELR, EAPPWENSSMR, FLHTLDWQEEK, FLHTLDWQEEKEAETGAENASSK, GDLDISYITSR, GQLVEFLK, HPGHYAVYNLSPR, LCDFGSATTISHYPDYSWSAQR, LLDWIEGK, LLSNEEEKNR, NMHAWLR, NNIEDVR, NTTPMYR, PNYASNFSVIGAR, TPEIIDLYSNFPIGEK, VASTSQEYDK, VENLLLSNQGTIK, VIQSVANYAK, VSECGWAAR, WTPVGMADLVAPEQVK, YDLDACDIQEK
223	HNRNPDL	O14979;O14979-2;O14979-3	1.61779e+07	1.28733e+07	1.30138e+07	1.28455e+07	1.43696e+07	1.4535e+07	-0.00487925	0.0170243	-	-	-	7	DLTEYLSR, GFCFITYTDEEPVKK, KDLTEYLSR, MFIGGLSWDTSK, MFIGGLSWDTSKK, RGFCFITYTDEEPVKK, VFVGGLSPDTSEEQIK
224	XPO1	O14980	1.394e+07	1.31479e+07	1.46946e+07	1.53292e+07	1.46243e+07	1.48193e+07	0.100924	1.11899	-	-	-	43	AIIASNIMYIVGQYPR, AVGHPFVIQLGR, DFEEYPEHR, DFLVQIK, DLLGLCEQK, DLLGLCEQKR, DTDSINLYK, EFAGEDTSDLFLEER, EHDQLIEK, EHLRDFLVQIK, EHPDAWTR, EPEVLSTMAIIVNK, ESPFSTSASPLLSGSQHFDVPPR, ETLVYLTHLDYVDTER, FLNVPMFR, FLVTVIK, HWPTFISDIVGASR, ICLEYWNHLAAELYR, IYLDMLNVYK, KYVVGLIIK, LDINLLDNVVNCLYHGEGAQQR, LFEFMHETHDGVQDMACDTFIK, LFVTGLFSLNQDIPAFK, LHNQVNGTEWSWK, LISGWVSR, LISTLIYK, LNMILVQILK, LVLDSIIWAFK, MA…
225	ARHGEF10	O15013;O15013-4;O15013-5;O15013-6;O15013-7	1.18135e+07	1.27103e+07	1.42203e+07	1.40816e+07	1.44505e+07	1.49082e+07	0.168883	1.34859	-	-	-	23	APDGSWDSEPQK, ASSALVVCGGQGHR, EPGAPPDPETPAVR, EPLPPAPAENEMK, FIVLATALHEK, GHPDRLPLQMALTELETLAEK, GMVSYHAHNSPVK, GNYQNLNQSVAHDWTSGLQR, HLAVHPPESLAVVANAKPNK, HLQDINIATPVHNMLPGHQR, HPEAILTPMPEGLSQQQVVR, ILEQYEKPLSEMEPK, IQLQLPGK, LFHTETLK, NYVDALKR, SDDMIETVYNDR, SDLSSSSGSLSLSHGSSSLEHR, SEDSTIYDLLK, SEDSTIYDLLKDPVSLR, SGRPTFFTAVFNTFTPAIK, TCATKPAFLEFLK, WSVPLGHVDAIEYGSSAGTGEHSR, YILGSVVDSEK
226	ZNF609	O15014	636753	1.04242e+06	1.06578e+06	696354	706391	615198	-0.408364	1.05936	-	-	-	19	ALDILQQHASHYK, DPGVLQPVPLGGR, DTSKPTPGTSLFTPSEGAASK, EAALKEEWK, ELESPLTPGK, EVGIPAPNAVATLPDNIK, FCDSPTSDLEMR, FVTPVPGPQGK, GGCGVVGGGGSCSSVGGASGGER, LPGQAPEGLK, MRPNSNTPVNETATASDSK, PTVMGEPFTVNPALTPAK, QQYEEQQKR, SEGVGTCSEKDPGVLQPVPLGGR, SGDGANAGGLVAAIAPK, TNSMGSATGPLPGTK, TYVGTLLDCTR, VEPTVLDR, YSDIKSEDER
228	SEC16A	O15027;O15027-5	5.50885e+06	5.47693e+06	5.38323e+06	5.05058e+06	5.31082e+06	5.30464e+06	-0.0636509	0.79607	-	-	-	40	ADSGPTQPPLSLSPAPETK, AHASPFSGALTPSAPPGPEMNR, DAQGQPGLER, DDTHKVDVINFAQNK, DSSQGPCEPLPGPLTQPR, EHSAFGDRPEK, EKPEEESLAAPTWLVHLQQVER, FANLTPSR, FATNEAIQR, FGPGGQLIK, GGIGASENLENPPK, GLANPEPAPEPK, KAPPPPPTSMPK, KGESWFFR, LAEMGLATQAFHYCEAIAK, LFDPQLK, LLPSAPQTLPDGPLASPAR, LVLIGSNHSLPFLK, MPAASTCCGDEK, NEHRPASALVNPLAR, NGLWGHALLLASK, NPSSAAPVQSR, NQWVNLNEPEEEK, QALQSTPLGSSSK, QSGPGAPNLDR, SHLVGVKPFEADR…
229	PLXNB2	O15031	3.85633e+06	3.80068e+06	3.58163e+06	3.57266e+06	3.56821e+06	3.81269e+06	-0.0370312	0.298832	-	-	-	42	AEEASHWLWSR, AHTDSLNTLVALHQLYQYTQK, AITEIYLTR, AMTLQEAEAFVGAER, DGDKDVMITGK, DLVLSGDLGSLYAMTQDK, DSQDPYCGWCVVEGR, DTTHNLPEFIVK, EAFEAYTDHATYK, EASPNPEDGIVR, ELNHLAVDEASGVVYLGAVNALYQLDAK, FAMVVIAEPLQSWQPPR, FGAQLQCVTGPQATR, FMEPVTMQESGTFAFR, GPVDAVQK, GSSLHVGSDLLK, HALLEEENR, HNIQDEDTIHIWK, IQPETGPLGGGIR, LDIPEPR, LQLEQQVATGPALDNK, LQLEQQVATGPALDNKK, LQQIAAALENK, LVECGSLFK, MVEDYYK, PDSVVLEWRPGSTA…
231	TECPR2	O15040;O15040-2	170278	186238	233235	137940	202593	210776	-0.109496	0.198444	-	-	+	6	GSLIGTYWNHVVPR, GSSMASSVASEPR, LDLSQLGAVK, LESPNSGSCSLPER, TSGDLYLQTGLSVDRPCAR, VAVFQLVSSLPGR
232	U2SURP	O15042;O15042-2	754100	810210	652072	510781	535811	528933	-0.486856	2.59399	-	-	-	22	AWEDWAIYPEPFLIK, EINNPMFR, ESLCDSPHQNLSR, FEPPQSDSDGQR, FLFENQTPAHVYYR, GGVVNAAKEEHETDEK, GGVVNAAKEEHETDEKR, LCQIFSDLNATYR, LYLVSDVLYNSSAK, LYSILQGDSPTK, MIEFVVR, MIMSFEMK, NLLALIHR, NPPNQSSNERPPSLLVIETK, SLDDDLDGVPLDATEDSK, SLDDDLDGVPLDATEDSKK, SSDVHSSGSSDAHMDASGPSDSDMPSR, TIQGHLQSENFK, VANASYYR, VVIPTER, YSEMSEEK, YSEMSEEKR
233	SETD1A	O15047	62252.8	48966.3	67429	127769	75468.6	63269.8	0.523186	0.850216	-	-	+	7	FKLDEFYIGQIPLK, FQGSGAATETAESR, GSTPYSQDSAYSSSTTSTSFKPR, KYGEVEEVEILLHPR, LIVDPALDPALR, LKEPGLLSLVDWAK, QLEGVDTQGTNR
234	SYNJ2	O15056;O15056-2	767811	719582	742410	646049	743834	690758	-0.101774	0.54988	-	-	-	19	DLEASSEPEPTPGAAKPETPQAPPLLPR, DPIDPVSAGASAAK, EQYGQQVVVNLLGSR, GGASEEALSAVAPR, GGEEVLNR, GGMLLDSTALLVTPR, GLEANAPAFDR, ILSSGVFYFSWPNDGSR, ITATDFYPLQEEAKEEER, LETLLRPQLK, LHWEDFDVFTK, LLEFDQLQLQK, LLPGAPQQPPK, NEDYKEITQK, TAGELNLLDSDLDVDTK, TGISKPYNVK, TNTVQSFIALEVLHLQLK, TTNAQEAEAAIR, YDVGSAAYDTSDK
236	KIF3B	O15066	1.07137e+06	1.08085e+06	1.03447e+06	1.05289e+06	925937	1.10602e+06	-0.0505965	0.238606	-	-	-	15	AEIHDLQEEHIK, AENIVLLELDMPSR, AFFDEEEDHWK, AIVEDHSLVAEEK, DYEGPAIAPK, EIEHVMNVGNQNR, EKDAAEMLGAK, ERPDTGVYVK, GVIPNSFDHIFTHISR, HLIIENFIPLEEK, KSGSSSSSSGTPASQLYPQSR, NIVDHTNEQQK, QELEQTQNELTR, SGSSSSSSGTPASQLYPQSR, TYTMEGIR
237	PFAS	O15067	5.05502e+07	5.23905e+07	5.40829e+07	5.4411e+07	5.45175e+07	5.19129e+07	0.0348383	0.406661	-	-	-	46	AFSITQGLLK, ALWEETSFQLDR, ATGLGPVDR, CPACFVGTITGDR, CPACFVGTITGDRR, CSGNWMWAAK, DAGLHCLELGHTGEAGPHAMVR, DFLTHVSAR, DSLSMAAR, EAPEPGMEVVK, ELSDPAGAIIYTSR, ESWLLPGSNDLLLEVGPR, EWIKPIMFSGGIGSMEADHISK, FCDNSSAIQGK, FGEPVLAGFAR, FLRPEDPTRPSR, FQQQQGLR, GDPEMEQK, GHLLYVALSPGQHR, GNPICSLHDQGAGGNGNVLK, GQLHVDGQK, GVAFVGGFSYADVLGSAK, GWAAAVTFHPR, HLAVMPHPER, HVVFTAETHNFPTGVCPFSGATTGTGGR, IRDVQCTGR, IVLVDD…
238	ANKRD28	O15084;O15084-1;O15084-4	219077	89987.5	185667	210825	171153	247306	0.428562	0.587282	-	-	+	18	AIHWAAYMGHIEVVK, DKNWQTPLHIAAANK, EDVNFQDNEK, EDVNFQDNEKR, GAVTGHEECVDALLQHGAK, GHETSALLILEK, KEDVNFQDNEK, KLLSSGFDIDTPDDFGR, LLSSGFDIDTPDDFGR, LLVSHGAEVTCK, NLINATNAALQTPLHVAAR, QGYNAVHYSAAYGHR, SQTIIQSGAVIDCEDK, SYTPLHAAASSGMISVVK, TALHHAAFSGHGEMVK, TPLDLAAFK, TPLHMTALHGR, TVSFEALPIMR
239	ARHGEF11	O15085-2	287519	413103	482588	450288	414803	512425	0.246555	0.575823	-	-	-	20	DIWNIFLEK, DLIISEMQRLTK, DQHGFGFTVSGDR, EIDRQEVINELFVTEASHLR, EPAQQGPTPSR, IQQETGGSVDILPLYGDTSQRPSEGR, ITGPKPLQDPEVQK, LHQSASSSTSSLSTR, LSLDSQEGDSGLDSGTER, LSSLSSLGDSAPER, NLAEDASSTEAAGGYK, NSHELGPCPEDGSDAPLEDSTADAAASPGP, NSVLSDPGLDSPR, QEVINELFVTEASHLR, QLAALGDILSK, QPSDASETTGLVQR, SDVDMDAAAEATR, VLDLIFYQR, WLPFFPK, YPLLLESIIK
240	PRORP	O15091	285753	300651	382913	397478	380055	469905	0.369857	1.31028	-	-	-	17	AFFDFGK, DIKDDNYSNK, DVIDGGDQYR, DVIDGGDQYRK, EALLLLEDIKK, ESQLLLNVVSQLAK, LKEDLKENTGK, LLDILSYLR, NNGIVSYDLLVK, NNQLYPGESFAHSIK, QVYSVPHFFLAGAAK, SLLAWVAAK, SQMNSQTEDHALAPVR, SRPPFDVVIDGLNVAK, TIESIQLSPEEYECLK, WLCLHQK, WQQGHQLAIVNR
241	CHUK	O15111	703703	732480	813463	739718	637897	770279	-0.0687177	0.267384	-	-	-	17	AAMLSLLR, AKLEFFHK, DLKPENIVLQDVGGK, EADNTVMFMQGK, EIWHLLK, ELFGHLSK, GGPVDLTLK, HRPSDHSYSDSTEMVK, IIDLLPK, IISFLLPPDESLHSLQSR, IIVHTVQSQDR, IQLPIIQLR, IVHILNMTSAK, KPASQCVLDGVR, NTLISASQQLK, VEVALSNIK, YSEQMTYGISSEK
242	LSM1	O15116	4.17951e+06	4.1259e+06	4.03946e+06	5.75648e+06	5.33455e+06	5.9526e+06	0.463957	4.26529	-	-	-	5	ADTLDEY, GENVVLLGEIDLEK, MNYMPGTASLIEDIDKK, SIDQFANLVLHQTVER, TLIGFLR
243	NPC1	O15118	3.43762e+06	3.22611e+06	3.38531e+06	3.15265e+06	3.11975e+06	3.09656e+06	-0.100612	1.17176	-	-	-	15	ALGLLCGK, DNLQLPLQFLSR, DVEAPSSNDK, EFINFVK, EYFDQHFGPFFR, FGGIVVLAFAK, FLPMFLSDNPNPK, GGHAAYSSAVNILLGHGTR, IGFAPSSWIDDYFDWVKPQSSCCR, LQGETLDQQLGR, NSYSPLLLK, QRPQGGDFMR, SISQYLHAGPPVYFVLEEGHDYTSSK, VGATYFMTYHTVLQTSADFIDALKK, VTTNPVDLWSAPSSQAR
244	DEGS1	O15121	2.66245e+06	2.4417e+06	2.44882e+06	2.33254e+06	2.4966e+06	2.45805e+06	-0.0511165	0.380102	-	-	-	4	EDFEWVYTDQPHADR, EDFEWVYTDQPHADRR, IAAEYYDNLPHYNSWIK, VLYDFVMDDTISPYSR
245	SCAMP1	O15126	1.16194e+07	1.08239e+07	1.02453e+07	1.58118e+07	1.03533e+07	1.02838e+07	0.12858	0.334595	-	-	-	8	AQQEFATGVMSNK, EHALAQAELLK, EHALAQAELLKR, EMQNLSQHGR, EREMQNLSQHGR, MPNVPNTQPAIMK, MPNVPNTQPAIMKPTEEHPAYTQIAK, NVPPGLDEYNPFSDSR
246	SCAMP2	O15127	1.0047e+07	9.85221e+06	9.63516e+06	8.79889e+06	8.55763e+06	8.32405e+06	-0.201876	2.90512	-	-	-	3	AASSAAQGAFQGN, ELQNTVANLHVR, ERELQNTVANLHVR
247	ARPC1B	O15143	1.31244e+07	1.21135e+07	1.23912e+07	1.12199e+07	1.20986e+07	1.17103e+07	-0.103166	1.20321	-	-	-	16	ASSEGGTAAGAGLDSLHK, EHNGQVTGIDWAPESNR, ERFQNLDK, EVEERPAPTPWGSK, IFSAYIK, IVTCGTDR, KASSEGGTAAGAGLDSLHK, NAYVWTLK, NSVSQISVLSGGK, PAPTPWGSK, SLESALK, TQIAICPNNHEVHIYEK, TWKPTLVILR, VAWVSHDSTVCLADADK, VAWVSHDSTVCLADADKK, WAPNENK
248	ARPC2	O15144	3.14219e+07	3.10825e+07	3.04852e+07	2.75354e+07	2.95173e+07	2.88081e+07	-0.115553	1.79945	-	-	-	24	ASHTAPQVLFSHR, AVIHYRDDETMYVESK, DDDDVVIGK, DDETMYVESK, DDETMYVESKK, DNTINLIHTFR, DSIVHQAGMLK, DSIVHQAGMLKR, DYLHYHIK, ELQAHGADELLK, ELQAHGADELLKR, EPPLELK, IIEETLALK, MILLEVNNR, NCFASVFEK, PEAVEVTFADFDGVLYHISNPNGDK, RASHTAPQVLFSHR, RNCFASVFEK, VFMQEFK, VMVSISLK, VTVVFSTVFK, VTVVFSTVFKDDDDVVIGK, YFQFQEEGK, YFQFQEEGKEGENR
249	ARPC3	O15145	2.36177e+07	2.22957e+07	2.43503e+07	2.53751e+07	2.63302e+07	2.43574e+07	0.114639	1.35323	-	-	-	9	AYLQQLR, DTDIVDEAIYYFK, ETKDTDIVDEAIYYFK, LIGNMALLPIR, NYEIKNEADR, PANKQEDEVMR, QEDEVMR, VFDPQNDKPSK, WWTCFVK
250	BET1	O15155	2.90425e+06	3.28283e+06	3.16597e+06	2.62929e+06	2.86959e+06	2.59202e+06	-0.20872	1.72317	-	-	-	2	LLAEMDSQFDSTTGFLGK, SLSIEIGHEVK
251	POLR1C	O15160	1.13234e+06	982102	1.22397e+06	1.1892e+06	1.20097e+06	1.26542e+06	0.136327	0.707098	-	-	-	11	CFSPGVIEVQEVQGK, DHYIFSVESTGVLPPDVLVSEAIK, DSSDPNELYVNHK, FSPVATASYR, HMTWIPLGNQADLFPEGTIR, ILLAEVPTMAVEK, LGLIPIHADPR, NQGDEEGTEIDTLQFR, VLVYNNTSIVQDEILAHR, VRDHYIFSVESTGVLPPDVLVSEAIK, VVLGEFGVR
252	PLSCR1	O15162;O15162-2	3.99599e+06	3.91089e+06	3.6805e+06	4.42742e+06	4.24545e+06	4.02179e+06	0.131422	1.28132	-	-	-	5	FTIQNEK, HWTGILR, IIDNMGQEVITLER, IIDNMGQEVITLERPLR, VYFAAEDTDCCTR
253	TRIM24	O15164;O15164-2	785056	728894	658695	623668	716213	649932	-0.125552	0.582816	-	-	-	11	ALLHQLESLAK, DTTEVPSSTVEK, FPTQISLAQLR, IIEVNQNQK, KDTNIDHGQPRPPSNR, LENYFEELLK, LMQQQQEVAGLSK, QESDEESRPQNANYPR, SDAPDSTGDQPGLHQDNSSNGK, VPVVMLEPIR, YQFIEEAFQNQK
255	PGRMC2	O15173;O15173-2	2.77402e+07	2.92533e+07	3.00733e+07	2.72181e+07	2.91627e+07	2.86031e+07	-0.0347325	0.342642	-	-	-	11	DALRDEYDDLSDLNAVQMESVR, DFSLEQLR, EKYDYVGR, EWEMQFK, FYGPAGPYGIFAGR, GLATFCLDKDALR, GLGAGAGAGEESPATSLPR, ILLAVNGK, LLKPGEEPSEYTDEEDTK, RDFSLEQLR, RGLGAGAGAGEESPATSLPR
256	CETN3	O15182	312203	264587	216667	282607	457768	516732	0.633708	1.36946	+	-	-	4	DPHEEILK, ELGENMSDEELR, ELSEEQKQEIK, LFDDDDSGK
257	NKRF	O15226;O15226-2	667749	752141	555253	427682	464804	468914	-0.52699	2.28242	+	-	-	20	DASGQPIFNASAK, EDNIGNQLLR, EGLGLDVER, EVNEQTHFASMPR, GAVEDVISR, HLSTCDGQNPPK, HWTNFVITENANDAIGILNNSASFNK, ILQMAEGIDIGEMPSYDLVLSKPSK, INYTYMLTR, LTATIWK, MGWTGGGLGK, MTVEYVYER, NLSNPEMTSGSDK, QEDPYGPQTK, SESHTDLTFSR, SGEGIREPISVK, TNPEYIYAPLK, TQPTVINNLK, VILESEVIAEAVGVK, YEAAGEAVK
258	GNPAT	O15228	1.54105e+06	1.37867e+06	1.37607e+06	1.53178e+06	1.48555e+06	1.46891e+06	0.0643991	0.412805	-	-	-	26	AIQEHPVVLLPSHR, DILVTEK, DVFADEFIFLPGNTLK, EEVSEILDEMSHK, ESLQSVDVLR, EVFDTYLVPISISYDK, FCAFTLSK, GITPCKPIDIK, ILEETLYVYELLGVPK, ILEETLYVYELLGVPKPK, ILSENFGSIHVYFGDPVSLR, INNNCIFNVNEPATTK, KEDVYSCFR, KILSENFGSIHVYFGDPVSLR, KWDEFEDILEER, LYWAVFSEYVK, MSGAFFMR, NALAACVR, NGYAPVEFFLEGTR, NQLLNIFVR, PSLVAVALQMTPGFR, QSEDMHAFVTEVAYK, SEAIQVTTK, SSYNLVPR, VCVNEEGIQK, WDEFEDILEER
259	LAMA5	O15230	2.1733e+06	2.17061e+06	2.07224e+06	2.05035e+06	2.09546e+06	2.10619e+06	-0.0371351	0.30815	-	-	-	60	ADDGAGEFSTSVTR, ADDGAGEFSTSVTRPSVLCDGQWHR, AGALLPAIHEQLR, AHPASNAIDGTER, AIEASNAYSR, AIQVFLLGGSR, AMTFHGHGFLR, ASPDGLCQVSLQQGR, AVAAEAQDTATR, DDAAICTTEYSR, DGFFGLDQADYFGCR, DHYLPDLHHLR, DLADLAAYTALK, DTLASVFR, ELIAQAR, EPQATVVFTTHVPTLGR, FFLHGVTLVPIEEFSPEFVEPR, FGFNPLEFENFSWR, FPKPPQPIILR, FYLQGPEPEPGQGTEDR, GALDQLCGAGGLCR, GDSCQECAPGFYR, GFGEPFVLNPGTWALR, GLLLFTAR, GPPPELQPQPEGPPR, GQDLGQAVLDAGH…
260	ZNF185	O15231;O15231-3;O15231-4;O15231-7	3.19192e+06	3.28395e+06	2.92473e+06	2.80728e+06	2.79774e+06	3.23149e+06	-0.0908429	0.553325	-	-	-	14	EHSYVLSAAK, EYVNASEVSSGKPVSAR, GSSSATSVSAVPADR, GVFTKPIDSSSQPQQQFPK, LAPYNIR, PMGDLLDQIFIHR, QSSPSGSEQLVR, RVEVVEEDGPSEK, SQDPPALAR, TANAGPPRPSSSGYK, TTGGICTYCNR, VGEAWQDRPGAPR, VGEAWQERPGAPR, YSNVSSIEDSFAMEK
261	CASC3	O15234	250707	233917	193092	226110	165649	195204	-0.210383	0.564382	-	-	-	9	FREDEQAPK, GGGSCSGSAGGGGSGSLPSQR, GQTQEEEVRPK, MEEMGVQGGR, PPPPEVVSRGSS, QSGDGQESTEPVENK, SAHNPDDIKPR, SEANDAVNSSTK, TPQPVTIKPPPPEVVSR
262	MRPS12	O15235	2.35704e+06	2.38033e+06	2.40464e+06	2.12171e+06	2.18104e+06	2.52034e+06	-0.0700329	0.417989	-	-	-	5	EAVCFIPGEGHTLQEHQIVLVEGGR, GVVLCTFTR, KLGPTEGRPQLK, LGPTEGRPQLK, TQDLPGVK
265	ACOX3	O15254	2.07547e+06	2.048e+06	2.0141e+06	2.26704e+06	2.17383e+06	2.07422e+06	0.085277	0.762734	-	-	-	19	ASWWPEFSVNKPVIGSLK, ELALFTEGEGMLR, FWVGNMGK, HAALLYR, LAVAIALR, LLPYLAAVYALDHFSK, LSALYALWSLSR, MGDVTPEGTYVSPFK, NLWGAVLQESK, SGSSDFEAR, SLFLDLVELQR, SPGADLSLEK, SVDFLDAYPGILDQK, TATHAVVFAK, TIFSALENDPLFAR, TLLPMPGVMVGDIGK, TLLPMPGVMVGDIGKK, VSIVSLAILNLK, YLLHSLVFGSAVYSSGSER
266	RER1	O15258	3.71153e+06	3.43637e+06	3.50908e+06	3.01046e+06	3.07415e+06	3.15756e+06	-0.205003	2.30508	-	-	-	5	LGQIYQSWLDK, QNEEFRPFIR, STPYTAVR, VDPSLMEDSDDGPSLPTK, YIPFTHGK
267	SURF4	O15260	5.96973e+06	5.55916e+06	6.28801e+06	6.10476e+06	6.41576e+06	6.48038e+06	0.0941648	0.861841	-	-	-	6	LCLISTFLEDGIR, MWFQWSEQR, NLALGGGLLLLLAESR, QYLPHVAR, QYMQLGGR, SMFAGVPTMR
268	SPTLC1	O15269	3.0411e+06	3.05028e+06	3.06303e+06	2.88588e+06	2.82953e+06	3.16988e+06	-0.0448302	0.338873	-	-	-	18	AAALASLK, AAALASLKK, AACFAIQK, ALQGISGLK, DHPALNYNIVSGPPSHK, EKEELIEEWQPEPLVPPVPK, EQEIEDQKNPR, EVAQAVLL, GDIVFVDR, HNDMADLER, IFLEESLSFGVLGEHGR, KYGVGTCGPR, LLQEIVDQCMNR, RGDIVFVDR, SFVIDHQR, VVGESLSPAFHLQLEESTGSR, VVVTVEQTEEELER, YGVGTCGPR
269	SPTLC2	O15270	3.91694e+06	4.00246e+06	3.90452e+06	3.67288e+06	3.63454e+06	3.80946e+06	-0.0891607	1.11989	-	-	-	20	AYLYLDEAHSIGALGPTGR, DAIVYGQPR, DNWNRPICSVPGAR, ECVQQLAENTR, EEQKDFVSLYQDFENFYTR, EIDEVGDLLQLK, EILDTALK, ELIDYLR, FCLSAAHTK, GCLILSDELNHASLVLGAR, GVINMGSYNYLGFAR, HEELEELVAR, LPEVIALK, NIGVVVVGFPATPIIESR, PICSVPGAR, QEIGNLDKHEELEELVAR, SSAAAAAAAAAGQIHHVTQNGGLYK, THSHSAVYATSLSPPVVEQIITSMK, VLEEYGAGVCSTR, YTGNIIK
270	OGT	O15294	5.54822e+06	5.71399e+06	5.14703e+06	4.94231e+06	5.13417e+06	5.14965e+06	-0.106823	1.11087	-	-	-	34	AATGEEVPR, AFLDSLPDVK, AIELQPHFPDAYCNLANALK, AIQINPAFADAHSNLASIHK, ALEVFPEFAAAHSNLASVLQQQGK, DSGNIPEAIASYR, EMQDVQGALQCYTR, EQGNIEEAVR, EYQAGDFEAAER, GQLQEAIEHYR, GSVAEAEDCYNTALR, IDPSTLQMWANILK, IIFSPVAPK, INVLHKPPYEHPK, ISPTFADAYSNMGNTLK, ISSPLFNTK, IVLNGIDLK, KLVSIVADQLEK, LCPTHADSLNNLANIK, LGTDLEYLK, LGTDLEYLKK, LQEALMHYK, LVSIVADQLEK, MLSFQGLAELAHR, NELFALR, NRQEYEDIAVK, QNPLLAEAYSNLGNVYK, Q…
271	PMM2	O15305	2.62131e+07	2.70245e+07	2.86092e+07	2.59803e+07	2.766e+07	2.65005e+07	-0.0299315	0.284521	-	-	-	13	EMDDFLQK, FVADLRK, IEFYELDK, IEFYELDKK, IGVVGGSDFEK, NGMLNVSPIGR, RICELLFS, TIYFFGDK, TMGYSVTAPEDTR, TMGYSVTAPEDTRR, TMPGGNDHEIFTDPR, VQEQLGNDVVEK, YDYVFPENGLVAYK
272	POLR3G	O15318	1.74111e+06	1.72592e+06	2.03579e+06	1.80955e+06	1.93236e+06	1.66871e+06	-0.0227451	0.0918566	-	-	-	3	LPDVVLKPPPLFPDTDYKPVPLK, MPYFIETPEER, TGEGEEYMLALK
273	TM9SF1	O15321	2.7557e+06	2.31434e+06	2.86649e+06	2.51011e+06	2.69974e+06	2.79567e+06	0.0171532	0.0669065	-	-	-	9	AGDPVILYVNK, GFVGYMEESGFLPHSHK, IIHTDVFR, MAESLYEIR, NNASPFDAPCR, SLSLGEVLDGDR, VGPYHNPQETYHYYQLPVCCPEK, WSETSVER, YIYVNLK
274	INPP4B	O15327	409387	337589	413976	399423	356511	379890	-0.0269443	0.0792777	-	-	-	11	ALLENLLQNIQSK, DALYDVITVGAPAAHFQGFK, ELGELSPHWDNLR, GQDSIPHHSDYDEEEWDR, MFESLPLQIK, MGEIEDGEADHITTDVQGQK, NTGYQFIYYSPENTAK, SKEQLLVLSLR, SNDVLPVITGR, SSTEESSPQDQPPVMR, TLEFVPINLHLQR
275	MID1	O15344	3.93925e+06	4.00356e+06	4.04206e+06	3.22365e+06	3.65824e+06	3.54638e+06	-0.202701	1.97793	-	-	-	20	AFDANTMTSAEK, ASVSGPNSPSETR, DHQVAALSER, EIPIEPAPHLR, FTSQGSYGVAGNVFIDSGR, HRDHQVAALSER, HVITLSQR, KLAQQIANCK, LIEPIPDSHIR, LLECLDYLTAPNPPTIR, LTEECDLLIEIIQQR, NSASWALCR, NTELETLLAK, QNHYTVHGLQSGTK, QNLESNLTNLIK, RNTELETLLAK, SASLISQAEHSLK, VLCQFCDQDPAQDAVK, VSHDNLTVER, VSHDNLTVERDESSSK
276	HMGB3	O15347	8.8816e+07	9.40104e+07	9.91778e+07	9.41508e+07	1.01697e+08	8.65939e+07	0.000595441	0.0029551	-	-	-	13	EMKDYGPAK, KKNPEVPVNFAEFSK, KKVEEEDEEEEEEEEEEEEEEDE, KLGEMWNNLNDSEK, KNPEVPVNFAEFSK, LGEMWNNLNDSEK, MSAYAFFVQTCR, NPEVPVNFAEFSK, RPPSGFFLFCSEFR, RPPSGFFLFCSEFRPK, SKFDEMAK, STNPGISIGDVAK, YEKDVADYK
277	PPM1G	O15355	3.30847e+07	3.22367e+07	3.19581e+07	3.15933e+07	3.2537e+07	3.16794e+07	-0.021935	0.302488	-	-	-	23	AIGDHFYK, ALDMSYDHKPEDEVELAR, ALEDAFLAIDAK, AYTGFSSNSER, CSGDGVGAPR, CVVSEAGK, EEPGSDSGTTAVVALIR, ELAQIAGR, ELAQIAGRPTEDEDEKEK, ETPSQENGPTAK, GTEAGQVGEPGIPTGEAGPSCSSASDKLPR, KLEEVLSTEGAEENGNSDK, KLEEVLSTEGAEENGNSDKK, LEEVLSTEGAEENGNSDK, LPLPYGFSAMQGWR, LQKALEDAFLAIDAK, LTTEEVIK, NLPPEEQMISALPDIK, NTAELQPESGK, NTAELQPESGKR, QLIVANAGDSR, VNGGLNLSR, YLPDIIK
278	INPPL1	O15357	2.06331e+06	2.15992e+06	1.99617e+06	1.89616e+06	1.97875e+06	2.18446e+06	-0.039407	0.223378	-	-	-	32	AAAEELLAR, ALQDMSSTAPPAPQPSTR, DFIFVSAR, DFLSGIQK, DSQEDWTTFTHDR, DTYAWHK, EAFCQLLQLMK, EFEPLLR, EWLDLLR, GSYGLDLEAVR, KDFIFVSAR, KEFEPLLR, LDVTLGDLTK, LFEEPEKPPPTGRPPAPPR, LKPEGAPEPEGVAAPPPK, LLLDTLQLSK, LYEWISIDKDEAGAK, NQNYLDILR, NVTSWFTSK, QLNAFDISLR, QLPTLKPILADIEYLQDQHLLLTVK, SALLPGPLELQPPR, SFENDAQSSDNINFLK, SMIGSTAQQFLTFLSHR, TIPVQAFEVK, TLSEVDYAPAGPAR, TNVPSWCDR, TSDQAYIEFESIEAIVK, VAVLV…
279	EIF3D	O15371;O15371-2;O15371-3	1.02257e+07	1.01549e+07	9.50774e+06	9.74349e+06	9.29754e+06	1.0151e+07	-0.0341616	0.294697	-	-	-	20	CEHDGVMTGANGEVSFINIK, DMPYQPFSK, EEMDFPQLMK, GAVIATELK, HCNGVDWR, HVILGTQQFKPNEFASQINLSVENAWGILR, IFHTVTTTDDPVIR, IFHTVTTTDDPVIRK, LGDDIDLIVR, NLAMEATYINHNFSQQCLR, NMLQFNLQILPK, RIFHTVTTTDDPVIR, SDWEVKEEMDFPQLMK, SVYSWDIVVQR, TLNEWDSR, VADWTGATYQDK, VADWTGATYQDKR, WTCCALLAGSEYLK, YLILKDPNK, YNFPNPNPFVEDDMDKNEIASVAYR
280	EIF3H	O15372	2.35166e+07	2.47728e+07	2.2768e+07	2.27023e+07	2.2434e+07	2.29916e+07	-0.0599379	0.765496	-	-	-	22	ALLDSQFSYQHAIEESVVLIYDPIK, DFSPEALK, DFSPEALKK, EFTAQNLGK, EGTGSTATSSSSTAGAAGK, EKDFSPEALK, EKDFSPEALKK, GEPPLPEEDLSK, HELLSLASSNHLGK, HVNIDHLHVGWYQSTYYGSFVTR, HYQEEGQGTEVVQGVLLGLVVEDR, KANITFEYMFEEVPIVIK, KEGTGSTATSSSSTAGAAGK, LFKPPQPPAR, NLQLLMDR, NLQLLMDRVDEMSQDIVK, NSHLINVLMWELEK, NSHLINVLMWELEKK, QVQIDGLVVLK, SAVADKHELLSLASSNHLGK, TAQGSLSLK, VDEMSQDIVK
281	SLC16A4	O15374;O15374-2;O15374-4;O15374-5	273305	187372	240517	216774	212017	236635	-0.0598412	0.132445	-	-	-	2	LALSTAIAR, QLFDISLFR
282	BCAT2	O15382	1.42471e+07	1.39758e+07	1.42336e+07	1.51583e+07	1.44258e+07	1.36764e+07	0.025846	0.238211	-	-	-	17	AADLQLEMTQKPHK, AWVGGVGNYK, EIQYGIR, EVFGSGTACQVCPVHR, IQPFQNLTLHPASSSLHYSLQLFEGMK, KPGPGEPLVFGK, LCLPSFDK, LCLPSFDKLELLECIR, LELLECIR, LFRPWLNMDR, LGGNYGPTVLVQQEALK, LGGNYGPTVLVQQEALKR, LIEVDKDWVPDAAGTSLYVR, NLHIPTMENGPELILR, PVLIGNEPSLGVSQPTR, QSLLDMAQTWGEFR, TFTDHMLMVEWNDK
283	IPO8	O15397	963821	895876	935738	1.01224e+06	944699	1.02943e+06	0.0949779	0.618187	-	-	-	15	DGALHVIGSLAEILLK, DNIVEGIIR, ETENDDVTNVIQK, EYFEFSEFFLK, FHNELNLR, IAAENELNQSYK, IEQQGGFTFENK, IINFAPSLLR, IIVSDHVEFPVR, TALQEVYTLAEHR, TYAVGIQQVLLK, VEAALALQSLISNQIQAK, VLQSDEYEEVEDK, WALHIVAR, YGSPGNVTK
284	STX7	O15400;O15400-2	1.42333e+07	1.51729e+07	1.37904e+07	1.38484e+07	1.36654e+07	1.18845e+07	-0.135033	1.03746	-	-	-	8	EFGSLPTTPSEQR, EKEFVAR, ITQCSVEIQR, LVAEFTTSLTNFQK, QLEADIMDINEIFK, QQYTNQLAK, TLNQLGTPQDSPELR, VSGSFPEDSSK
285	TNRC18	O15417	480158	506482	446111	328005	396054	420595	-0.329858	1.42994	-	-	-	3	ALSLTKQDK, CLVVGLEQYEQMLK, EGSGAQGEAEVR
286	SLC16A3	O15427	9.8146e+06	9.323e+06	9.23758e+06	8.5746e+06	8.92467e+06	9.13971e+06	-0.0910734	1.14581	-	-	-	9	DLGVPDTK, EPQPEVAAAEEEK, EVEHFLK, LHKPPADSGVDLR, LLDLSVFR, NGEVVHTPETSV, PAAGFVAGLGK, PLVVTAQPGSGPPR, PLVVTAQPGSGPPRPSR
288	ABCC3	O15438;O15438-4	2.87681e+06	2.73927e+06	2.79178e+06	2.89055e+06	2.90364e+06	2.90807e+06	0.0499391	0.510906	-	-	-	34	ADGALTQEEK, AEGEISDPFR, AFVSVSLFNILR, ALVITNSVK, ASTVGEIVNLMSVDAQR, AVYSDADIFLLDDPLSAVDSHVAK, DFEIISDTK, DLSLHVHGGEK, DLWSLKEEDR, FYAATSR, GALVAVVGPVGCGK, GIFYGMAR, GVVAEFDSPANLIAAR, GYIILSHLSK, HIFDHVIGPEGVLAGK, IDGLNVADIGLHDLR, LMSEILNGIK, LYAWEPSFLK, MMSDLESNIVAVER, NASGEDEVLLGAR, NASGEDEVLLGARPR, NVDPNPYPETSAGFLSR, QGELQLLR, QLSALSSDGEGQGRPVPR, SPIYSHFSETVTGASVIR, SPQSFFDTTPSGR, SQLTIIPQDPILF…
289	ABCC4	O15439;O15439-2	2.9517e+06	2.85373e+06	2.85622e+06	2.98241e+06	2.77788e+06	2.82682e+06	-0.0129545	0.0950426	-	-	-	43	AASQILILK, AEAAALTETAK, AENDAQKPSLTR, APVLFFDR, APVLFFDRNPIGR, ASETPTLQGLSFTVRPGELLAVVGPVGAGK, DLQLLEDGDLTVIGDR, DNEESEQPPVPGTPTLR, ETIEDLPGK, FAHCTVLTIAHR, GMNLASFFSASK, GTYTEFLK, IAYVSQQPWVFSGTLR, ILTTEIGLHDLR, IMVLDSGR, IQTFLLLDEISQR, ITILVTHQLQYLK, KDNEESEQPPVPGTPTLR, KNLDPFNEHTDEELWNALQEVQLK, LKEYDEPYVLLQNK, LNTIIDSDK, LSNMAMGK, LTVTLFFPSAIER, MDTELAESGSNFSVGQR, MFESILK, MSIIPQEPVLFTGTMR, MV…
290	POLR1G	O15446;O15446-2	3.0587e+06	2.86492e+06	3.02483e+06	2.64603e+06	2.61206e+06	2.5655e+06	-0.193337	2.21563	-	-	-	5	FCAFGGNPPVTGPR, GHTVTEPIQPLEPELPGEGQPEAR, GKETFEPEDK, HVPLSGSQIVK, SALAPNLLTSGK
291	P4HA2	O15460-2	4.48327e+06	4.30586e+06	4.1101e+06	4.6059e+06	4.61327e+06	4.32211e+06	0.0703275	0.657877	-	-	-	21	APQLLIAPFKEEDEWDSPHIVR, ELVQSLK, EYILVEEAK, GQEFLRPCGSTEVD, GTAVFWYNLLR, HAACPVLVGCK, KGTAVFWYNLLR, LDPGTISR, MQHITGLTVK, QFFPTDEDEIGAAK, QLDAGEEATTTK, RPFDSGLK, SAADAEGYLAHPVNAYK, SAYNEGDYYHTVLWMEQVLK, SQVLDYLSYAVFQLGDLHR, SSWLEEDDDPVVAR, TAELLQVANYGVGGQYEPHFDFSR, TGVLTVASYR, YFEQLLEEER, YFEQLLEEEREK, YYDVMSDEEIER
292	CAPN5	O15484	317488	544450	534591	571937	351426	385274	-0.0849908	0.117561	-	-	-	2	GTSTPEYNVK, YVIIPTTFEPGHTGEFLLR
293	GYG2	O15488;O15488-2;O15488-3;O15488-4;O15488-6	363964	300135	277265	295241	276202	362011	-0.0123399	0.0262742	-	-	-	4	ELSPEEER, KLVVLITPQVSSLLR, LVVLITPQVSSLLR, NWSTTDIHK
294	YKT6	O15498	1.49539e+07	1.63403e+07	1.72742e+07	1.73921e+07	1.7904e+07	1.74453e+07	0.121325	1.18471	-	-	-	12	AAYDVSSFSFFQR, EQDYLCHVYVR, GEKLDDLVSK, IDWPVGSPATIHYPALDGHLSR, IILHNTMESLLER, LDDLVSK, LYSLSVLYK, NDSLAGVVIADNEYPSR, SEVLGTQSK, VAFTLLEK, VLDEFSK, VQAELDETK
295	ARPC5	O15511	4.35516e+07	4.20813e+07	4.24622e+07	3.23653e+07	3.62393e+07	4.12696e+07	-0.228334	1.53722	-	-	-	7	AGSIVLK, ALAAGGVGSIVR, DRAGSIVLK, GFESPSDNSSAMLLQWHEK, KVDVDEYDENK, QGNMTAALQAALK, VDVDEYDENK
296	POLR2D	O15514	6.94556e+06	6.18355e+06	5.88037e+06	6.76839e+06	6.53235e+06	6.67467e+06	0.0748914	0.54028	-	-	-	5	ALIPSLEGR, EFETAETLLNSEVHMLLEHR, FEDEELQQILDDIQTK, KQQNESAEDEQELSEVFMK, TLNYTAR
297	DDX3Y	O15523;O15523-2	214941	335923	414543	405873	309731	399710	0.249135	0.442732	-	-	-	6	DSSGWSCSK, GKPGYFSER, QSSGSSSSGFGASR, SDYDGIGNR, VGNLGLATSFFNEK, VVWVEDLDKR
298	PDPK1	O15530;O15530-3	1.80004e+06	1.75957e+06	1.77736e+06	1.70338e+06	1.66052e+06	1.72654e+06	-0.0683575	0.623854	-	-	-	5	GEIPWSQELRPEAK, KIQEVWR, QLLLTEGPHLYYVDPVNK, TYYLMDPSGNAHK, YQSHPDAAVQ
299	TAPBP	O15533;O15533-2;O15533-3	2.80537e+06	2.14281e+06	2.24372e+06	2.84247e+06	2.0891e+06	2.55341e+06	0.0562867	0.151129	-	-	-	5	FVPLPASAK, GAPAPHCEMSR, RPGALLLR, VSLMPATLAR, WASGLTPAQNCPR
300	RNF113A	O15541	2.36643e+06	2.29349e+06	2.15617e+06	2.01248e+06	2.23741e+06	2.25073e+06	-0.0691756	0.459842	-	-	-	5	AVDQVCTFLFK, DAQAIFER, DTSMGNASSGMVR, HGWQIER, QSFQNPVVTK
301	KDM6A	O15550	622561	801579	752528	723649	678195	641312	-0.0849292	0.306704	-	-	-	4	ASGESEEASPSLTAEER, SCSNTSALAAR, TDNSVASSPSSAISTATPSPK, TNLTSSAEEPWK
302	CLDN3	O15551	1.23388e+06	1.3856e+06	1.45521e+06	982577	1.30373e+06	1.28606e+06	-0.198232	0.77187	-	-	-	2	DFYNPVVPEAQK, STGPGASLGTGYDR
303	DHX15	O43143	2.43122e+07	2.37813e+07	2.39629e+07	2.15047e+07	2.39189e+07	2.26297e+07	-0.0837675	0.998076	-	-	-	42	ALVTGYFMQVAHLER, ASTNAMLISAGLPPLK, DNQVVQLHPSTVLDHKPEWVLYNEFVLTTK, DRFTDILVR, DYLEAAIR, DYYINIR, EAMNDPLLER, EVDDLGPEVGDIK, FAHIDGDHLTLLNVYHAFK, FEDCSSAK, FQIYFDNCPLLTIPGR, FTDILVR, GVACTQPR, HQSFVLVGETGSGK, HRLDLGEDYPSGK, IFEPPPPK, IFEPPPPKK, IIPLYSTLPPQQQQR, IRVESLLVTAISK, KLGIDDLVHFDFMDPPAPETLMR, LDLGEDYPSGK, LGIDDLVHFDFMDPPAPETLMR, LQLPVWEYK, LQLPVWEYKDR, QNHESVQWCYDNFINYR, RLQLPVWEYK, RVAAMS…
304	RNMT	O43148;O43148-2	5.16523e+06	4.71579e+06	4.89646e+06	4.51102e+06	4.94969e+06	4.84286e+06	-0.0471396	0.369469	-	-	-	13	DITVLDLGCGK, EFEDDLVK, IALEDVPEK, KLDPEIVPEEK, LEASETESFGNEIYTVK, LPLGTLSK, LVCTDIADVSVK, MQALEPYPANESSK, NLEEGHSSTVAAHYNELQEVGLEK, RLEASETESFGNEIYTVK, SVLIGEFLEK, TFLEFYEEK, VDDYEHAAK
305	ZZEF1	O43149	1.45085e+06	1.40647e+06	1.3656e+06	1.58205e+06	1.52556e+06	1.5763e+06	0.149723	1.40901	-	-	-	60	AEAEQSVTCAHCR, AHGFEEIR, AIHLLLR, AILESLFSQYSGK, AIYELQMK, ALTELFFVTENR, AQAQSILEVLK, ATFLQTDLLK, AVQGAELSEAGNGK, AVTPSPEQVFAECSQK, CDQATAESNPVTQK, CYAYIETSSNSADIDK, DFELPGDTLYYR, DFTNYFGHLEGCGADLHK, DGFLTETGK, DVIATFTDHCIK, DYQLVQK, EAAAALLPTPPCESLVSR, EFSVLTELLK, EKESPGDLTR, ESLDQLVQK, ESPGDLTR, FDGDELTTDER, FLPTGISSK, FQTGFEILK, FTSDMSNTEWGYR, FTVTAGHLGR, GDREEEVERPVSSPGDPEQK, GEESVTLEQFR, HNL…
306	ASAP2	O43150;O43150-2	941784	890720	1.10013e+06	957859	890526	925428	-0.0751278	0.329939	-	-	-	11	AINSSGLAHVENEEQYTQALEK, APTASSFTTR, ASIEIANESGETPLDIAK, AVESLKPSIETLSTDLHTIK, ELGVHYSR, FGGNCVCR, FNSHVHVEYEWR, IPLANGHEPDETALHLAVR, NGFLTISHGTANRPPAK, TEISGAEIAEEMEK, TSLHIVDFLVQNSGNLDK
307	RRP8	O43159	277165	168936	260423	180674	246752	200748	-0.148747	0.267586	-	-	-	10	AQLSGLQLQPCLYK, DLTNSHFFLFDFQK, FQPPQVPDQAPAEAPTEK, HAPINSAQHLDNVDQTGPK, KASFASASAEVGKK, LFQEDPEAFLLYHR, QLLATLR, TEVSPVPR, TGPPLVGPK, YLNEQLYSGPSSAAQR
308	CYB5B	O43169	1.54928e+08	1.61968e+08	1.65148e+08	1.39358e+08	1.59986e+08	1.53237e+08	-0.0928548	0.838209	-	-	-	6	ELWLVIHGR, GQEVETSVTYYR, LEEVAKR, NSLKELWLVIHGR, QYYIGDIHPSDLKPESGSK, YYTSESK
309	PRPF4	O43172;O43172-2	3.6658e+06	3.53779e+06	3.40106e+06	3.36227e+06	3.41763e+06	3.41766e+06	-0.0558414	0.563071	-	-	-	23	AGIEAGNINITSGEVFEIEEHISER, ALGEPITLFGEGPAER, APDDLVAPVVK, CIMFLEGHLK, DVNLASCAADGSVK, EIPETTR, FEPIHGNFLLTGAYDNTAK, FLGTTCYDR, GESGILGK, GHNTNVGAIVFHPK, IWTHPGWSPLK, KPHIYYGSLEEK, LWIANYSLPR, LWSLDSDEPVADIEGHTVR, LWSVPDCNLLHTLR, MLATACWSGLCK, NILSVVGTDALK, NILSVVGTDALKK, QAEVLAEFER, QINVSTDDSEVK, SKEEYQQTWYHEGPNSLK, TKAPDDLVAPVVK, TSQMQELHK
310	PHGDH	O43175	1.19624e+07	1.13351e+07	1.13831e+07	1.0866e+07	1.08025e+07	1.12843e+07	-0.0735638	1.00292	-	-	-	18	AGTGVDNVDLEAATR, ALQSGQCAGAALDVFTEEPPRDR, ALVDHENVISCPHLGASTK, CGEEIAVQFVDMVK, DLPLLLFR, EELIAELQDCEGLIVR, FMGTELNGK, GGIVDEGALLR, GTIQVITQGTSLK, ILQDGGLQVVEK, KILQDGGLQVVEK, MQSFGMK, NAGNCLSPAVIVGLLK, QADVNLVNAK, QIPQATASMK, TLGILGLGR, VLISDSLDPCCR, VTADVINAAEK
311	NDUFS4	O43181	3.97656e+06	3.38153e+06	3.30338e+06	3.37876e+06	4.04653e+06	3.82962e+06	0.0790784	0.359028	-	-	-	6	EDAVSFAEK, LDITTLTGVPEEHIK, NGWSYDIEER, NNMQSGVNNTK, SYGANFSWNK, SYGANFSWNKR
312	GPR39	O43194	563790	668614	641167	523685	574402	657853	-0.0961693	0.345603	-	-	-	2	GSLAGGTRPPQLR, IFLSTFQSEAEPQSK
313	DYNC1LI2	O43237	5.82454e+06	5.6746e+06	6.04603e+06	6.1702e+06	6.1695e+06	6.5523e+06	0.106607	1.28126	-	-	-	16	DAVFIPAGWDNEK, DAVFIPAGWDNEKK, DEHLDFIQSHLR, EHDYRDEHLDFIQSHLR, ELAAEDEQVFLMK, GGPASVPSSSPGTSVK, GLEYLYLSVHDEDRDDHTR, IAILHENFTTVKPEDAYEDFIVKPPVR, KPDSMVTNSSTENEA, KTGSPGSPGAGGVQSTAK, LVHDKELAAEDEQVFLMK, NILVFGEDGSGK, NLDLLYK, TGSPGSPGAGGVQSTAK, TVLSNVQEELDR, TYGFHFTTPALVVEK
314	PSMD3	O43242	1.67628e+07	1.72385e+07	1.76047e+07	1.7709e+07	1.7927e+07	1.74873e+07	0.0420197	0.609863	-	-	-	35	AIQLEYSEAR, AKPPPGGGEQEPPPPPAPQDVEMK, ALDLVAAK, APQHTAVGFK, AVQGFFTSNNATR, DFLLPFLEEPMDTEADLQFRPR, DGVIEASINHEK, DLESAEER, DLESAEERR, EEAATGGGSTGEADGK, ELDTVTLEDIK, ELDTVTLEDIKEHVK, EMIDIYSTR, EPQLAFHQR, EQQDLEFAK, EREQQDLEFAK, FNQVLDQFGEK, FQADGTYTLIIR, HDADGQATLLNLLLR, ISDDLMQK, ISFCLDIHNMSVK, ISLADIAQK, LNHYVLYK, LQLDSPEDAEFIVAK, MISLSYSR, NYLHYSLYDQAEK, RALDLVAAK, RLNHYVLYK, SLMPYFLLTQAVR, SV…
315	PAPSS1	O43252	7.00863e+06	7.23237e+06	7.21803e+06	6.85245e+06	6.84534e+06	6.86073e+06	-0.0617016	0.920466	-	-	-	26	ATNVTYQAHHVSR, AWTVLTEYYK, DDDVPLMWR, DIVPVDASYEVK, DLYEPSHGAK, DMNADAVFAFQLR, DPAGMPHPETGK, DPAGMPHPETGKDLYEPSHGAK, EGQKPPEGFMAPK, ELYVPENK, FKDMNADAVFAFQLR, GFTGIDSEYEKPEAPELVLK, LSNNAQNWGMQR, LTPTELK, MDYYDSEHHEDFEFISGTR, MVAGANFYIVGR, NLGFSPEDR, NLGFSPEDREENVR, NLGFSPEDREENVRR, NPEFFEHR, QIHEGASLPFFEVFVDAPLHVCEQR, RMDYYDSEHHEDFEFISGTR, RPVLLLHPLGGWTK, TDAETLPALK, VLTMAPGLITLEIVPFR, VYWNDGLDQYR
317	ZW10	O43264	979170	1.09056e+06	932828	1.0411e+06	855251	967542	-0.0698179	0.282809	-	-	-	27	ALFQNTER, AMGTLLNTAISEVIGK, DLHVSTGEFTDLK, DSVVLSLLK, DTSSLESYLQTELHLYTEQSHK, DTSSLESYLQTELHLYTEQSHKEEK, GDTTDLLK, GPLAAAFSSSEVK, INVPELPTPDEDNKLEVQK, ITALEDISTEDGDR, KCQDVIVAAR, LGIVWQDVLPVNIYCK, LGTECFLAQMR, LSEDIDLLK, LVLEVLQK, NFSNMDDEENYSAASK, NIFHLFHDVVPTYHK, NLMTSEIHNTVK, QLLDLPLDTDLENEK, QNILYHLGEEWQK, RVEEIKGEVCNMISK, SFGQMLLK, SLSMELTIQK, TVMDEGPQVFAPLSEESK, VSNTQYHEVMNLEPENTLDQHSFSLPTC…
318	B4GALT5	O43286	115076	104668	62602.2	96698.5	42337	111401	-0.241787	0.228371	-	-	+	2	VAILIPFR, VQNAGYSVSRPEGDTGK
319	SART1	O43290	489502	360227	417910	299503	432974	367380	-0.209761	0.553928	-	-	-	27	DDGYEAAASSK, DLQGLTVEHAIDSFR, EAAGTTAAAGTGGATEQPPR, EAGTKEEPVTADVINPMALR, EEQEELMDFERDEER, EGETMILTLK, ERELEEIR, GLAAALLLCQNK, GLLETTVQK, GWEEDEDPER, GWEEDEDPERK, IEYVDETGR, IEYVDETGRK, KLDEEALLK, LASEYLTPEEMVTFK, LEQGGTADGLR, LGLKPLEVNAIK, LQAQSLSTVGPR, MSSSDTPLGTVALLQEK, QLQQLQQLR, RDDGYEAAASSK, SMNANTITK, TLGEIPTYGLAGNR, TPYIVLSGSGK, TSSGDASSLSIEETNK, VSEVEEEKEPVPQPLPSDDTR, YDEELEGERPHSFR
320	GPAA1	O43292	926814	819599	811689	750333	682451	813213	-0.188745	0.984624	-	-	-	9	ALEGMFR, KLPFPDETHER, LHQSFFLYLLPGLSR, LPFPDETHER, SGALPVAWLER, VEALTLR, VVSTQAPDR, YMVSGTNVYGILR, YRVEALTLR
322	TGFB1I1	O43294;O43294-2	496567	255769	195255	398914	343800	339195	0.302524	0.412231	-	-	-	4	ASATSATLELDR, DFLQLFAPR, GSLDTMLGLLQSDLSR, RDFLQLFAPR
323	AP5Z1	O43299	149658	161462	221689	176926	149281	147251	-0.153982	0.338109	-	-	+	3	ASLLLSK, LFLIISATK, LSFPNLFK
324	HSPA12A	O43301	714143	630066	684741	698830	641287	707021	0.013463	0.0525926	-	-	-	21	AAVNGYSGSDTVGAGFTQAK, ATAIDIATSK, ATGGPYGSLGVDYEFEK, DFYHDLDPNEAK, DLFQKPEVSTVK, ELSDQAGSEFENSDVR, ETAPTSAYSSPAR, FHSFGYAAR, FISADQSVALGELVK, GAVLFGLDPAVIK, IFGEDFIEQFK, IIIPQDVGLTILK, LDLTGTSGTAVPAR, MSPDAMNALFKPTIDSIIEHLR, RPAAWVDLMIAFESR, RWEGGDPGVSNQK, SNVDFVK, TPTTILLTPER, WCTDVFDK, WEGGDPGVSNQK, WVITVPAIWK
325	CCP110	O43303;O43303-2	1.33197e+06	2.02138e+06	1.7319e+06	201630	1.42591e+06	1.38964e+06	-1.18163	0.818687	-	-	-	5	AAEMGMPNK, AALYGIHDIFFVMDAAER, ENCPYVITSGITEQER, FHGVAILSPLLNIEK, GIVSAQDASLQER
326	CTIF	O43310-2	220009	247100	240863	244052	213646	135121	-0.298072	0.614709	-	-	-	5	EELQQQDVER, SQEIEELER, SYQGGSAPHPSGR, VLVCPIYTCLR, VPDEVAVETTTPQQNK
327	PPIP5K2	O43314;O43314-2	2.65487e+06	2.69404e+06	2.66322e+06	2.51036e+06	2.5489e+06	2.56641e+06	-0.0713535	0.80813	-	-	-	20	ALADIVIPQEYGITK, ASSKPATSGPSSAVVPNTSSR, DRDFTAEDYEK, EEPSLLLVLK, EVYSILQAEGILLPR, FFDLFEK, FFVGPEDTEINPGNYR, FHVELHFSPGAK, HFFHHADEDDEEEDDSPPER, ILPTPPATLK, LENTMELYR, LTPSGSISLIK, LYFTSESHVHSLLSILR, PMVSEPIHIHR, QLQEVLDIAR, QVDEFLASIASPSSDVPR, SSVYSPESNVR, TAEISSTALR, VYSLIQSLTSQIR, YPVILNAR
328	MAP3K7	O43318;O43318-2	484345	481872	409069	473909	410698	480939	-0.0094958	0.0274159	-	-	-	8	DLKPPNLLLVAGGTVLK, EIEVEEVVGR, KPFDEIGGPAFR, KQELVAELDQDEKDQQNTSR, MSADMSEIEAR, SDTNMEQVPATNDTIK, SIQDLTVTGTEPGQVSSR, VQTEIALLLQR
329	LYRM1	O43325	950966	1.07484e+06	1.04483e+06	1.03176e+06	959180	886427	-0.0946006	0.485858	-	-	-	3	NLTDTDLIK, PIHLPPMGLTPLR, QYILNEAR
330	RIPK2	O43353	2.13116e+06	2.03295e+06	2.1041e+06	1.93948e+06	1.80408e+06	1.83496e+06	-0.168578	1.68052	-	-	-	13	CLIELEPVLR, DLIMKEDYELVSTKPTR, EDYELVSTKPTR, HDIYSYAVITWEVLSR, HLHIHTPLLDSER, KAQDCYFMK, KTEYPDVAWPLR, LQPGIAQQWIQSK, LQSVSSAIHLCDK, QLLDTTDIQGEEFAK, QMGLQPYPEILVVSR, SLPAPQDNDFLSR, SPSLNLLQNK
331	WDR62	O43379;O43379-4	998645	896391	553501	316961	624930	693987	-0.616593	0.923056	-	-	-	22	ACLPSGSFLTCSSDNTIR, AGTGYASPDR, DHSIYIWDVK, DIVVASNK, EVEAGPGDQQGDSYLR, FWNLDSSPDSHWQK, HHFETLTESPCR, LQTTFQEALDLYR, LSISTQFLSSLQK, LSTASEETVQNR, MFGHSEIITSMK, NQVAEMLGHK, NYNLEQTLDDHSSSITAIK, PHYLGVDVAQGLEPSFLFHR, SAQQGSDGLHFVR, SLSALAFSPDGK, TTLYDMDIDITQK, VGNILHR, VLVSSGQVDTGQQQAR, VMQVSPDGQHLASGDR, VTSTVPLVGR, YVAVACQDR
332	HNRNPR	O43390	1.60051e+07	1.79071e+07	1.4299e+07	1.45279e+07	1.46807e+07	1.57395e+07	-0.0959487	0.549373	-	-	-	19	DLYEDELVPLFEK, DYAFVHFEDR, EEEEPMDTSSVTHTEHYK, EFNEEGALSVLQQFK, EIEGEEIEIVLAKPPDK, EIEGEEIEIVLAKPPDKK, ENILEEFSK, ESDLSHVQNK, GYAFITFCGK, HLGVCISVANNR, KYGGPPPDSVYSGVQPGIGTEVFVGK, LCDSYEIRPGK, LKDYAFVHFEDR, LMMDPLSGQNR, SFSEFGK, STAYEDYYYHPPPR, TKENILEEFSK, TLIEAGLPQK, VTEGLVDVILYHQPDDK
334	PRPF3	O43395	1.66616e+06	1.64644e+06	1.59394e+06	1.45866e+06	1.41975e+06	1.39694e+06	-0.19864	1.9704	-	-	-	22	AADHLKPFLDDSTLR, DQTKPTPLILDEQGR, DVNVVVVEGGPK, EKPSEDMESNTFFDPR, ELDELKPWIEK, EVFGDDSEISK, FVDKLFEAVEEGR, HGAEHYWDLALSESVLESTD, IEANAGQLYLTGVVVLHK, LFEAVEEGR, LGLMPPPEPK, LKEDISQGVHISVYR, LQAEISQAAR, QCPTENMAR, QLSFISPPTPQPK, QMMEAATR, RELDELKPWIEK, VLGFSEPTVVTAALNCVGK, VLGTEAVQDPTK, VLGTEAVQDPTKVEAHVR, VSIAPSQR, WDEQTSNTK
335	TXNL1	O43396	2.66128e+07	2.78632e+07	2.8618e+07	2.74107e+07	2.93977e+07	2.93847e+07	0.0527012	0.568577	-	-	-	17	AGCECLNESDEHGFDNCLR, EDGIVPLR, FQGPDNGQGPK, GCGPCLR, GYMDLMPFINK, IAPAFSSMSNK, IDQYQGADAVGLEEK, IFINLPR, IKQHLENDPGSNEDTDIPK, ISYFTFIGTPVQATNMNDFKR, KDTTFLESDCDEQLLITVAFNQPVK, MVGVKPVGSDPDFQPELSGAGSR, PVGSDPDFQPELSGAGSR, QHLENDPGSNEDTDIPK, SEPTQALELTEDDIKEDGIVPLR, SMDFEEAER, VRIDQYQGADAVGLEEK
337	TPD52L2	O43399;O43399-5;O43399-7	2.32762e+07	2.17238e+07	2.26273e+07	2.0802e+07	2.23956e+07	2.26978e+07	-0.0379042	0.356696	-	-	-	15	AELTKVEEEIVTLR, GLLSDSMTDVPVDTGVAAR, KTQETLSQAGQK, LGEWNEK, LGLSTLGELK, RLGLSTLGELK, SWHDVQVSSAYVK, TPAVEGLTEAEEEELR, TPAVEGLTEAEEEELRAELTK, TQETLSQAGQK, TSAALSTVGSAISR, VEEEIVTLR, VTQSDLYK, VTQSDLYKK, VVGDRENGSDNLPSSAGSGDKPLSDPAPF
338	EMC8	O43402	2.78969e+06	2.54064e+06	2.13542e+06	2.09639e+06	2.12878e+06	2.26693e+06	-0.193713	1.00347	-	-	-	9	DASPNQVAEK, DHSYVIAGYYQANER, IAEGFSDTALIMVDNTK, ISASLLDSR, LTTQAYCK, NDWTNPEINK, SYETLVDFDNHLDDIR, VKDASPNQVAEK, YPHCAVNGLLVAEK
339	ERI3	O43414;O43414-2;O43414-3	7.58956e+06	7.00056e+06	5.90219e+06	8.97906e+06	7.93824e+06	7.31671e+06	0.244614	1.20177	-	-	-	6	AYSFAMGCWPK, EGLLDPNVK, GLSLQHIGR, NGLLDMNK, SIFVTCGDWDLK, VDEWMAK
340	THAP12	O43422	66145.4	75784.9	74571.9	64092.4	51321	51737.4	-0.378424	0.92817	-	-	+	6	DIELPSTIYEALHLPDIK, ETLSVPTVEHIIQELK, FFPNVYALLK, FNTSEEHHADMYR, GQAYIVSSGFSSK, IDETSEQEQK
341	SYNJ1	O43426;O43426-2;O43426-4	225264	209293	188770	176815	167781	205981	-0.180816	0.573601	-	-	+	2	ILYTWTPGTLLHYGR, VLDAYGLLGVLR
342	FIBP	O43427;O43427-2	1.00558e+06	931562	798940	1.39964e+06	1.18451e+06	1.56124e+06	0.59671	2.55148	+	-	-	13	DLDDISTK, DYAAIVFFANNR, FFLNQYSASVHSLDGFR, GSLVDNIQQHFLLSDR, HQALWDR, KDLDDISTK, LGVFSEMEANFK, LWLDGYSVTDAVALR, SDHWPLSDVR, SGILEQTGATAAVLQSDTMDHYR, TFHMLER, VLVADKDLLDLHK, YYAFDEAFVR
343	EIF4G3	O43432;O43432-3	2.033e+06	1.72581e+06	2.32753e+06	1.82217e+06	2.13365e+06	1.91241e+06	-0.045104	0.144919	-	-	-	37	AAIIADSSTFR, AALSEEELER, ASETDALR, AVEENGEEAEPVR, DFLPEGEDVHNFLLEQK, DHMGQLLYQLVQSEK, DITEEIMSGGGSR, DKADDDVFEK, DKADDDVFEKK, DLLDNQSQEEQR, DSQADDPENIK, ELEAASAPEER, ELTIEFSKPLLPVGR, EMLETVK, ESAKPEISAMSAHDK, FMLQDVIDLR, GPDFTPAFADFGR, GVIDLVFEK, GVPLLNVGSR, IEEQEEQR, KIITVSVK, LCNWVSR, LDFIESDSPCSSEALSK, LDQPANLLR, LHDELEEAKDK, LSATESIVEIVK, QKELEAASAPEER, QLTGGVDVER, QVSGLTVDTEER, RDSQADDPENIK,…
344	PPIH	O43447	8.66527e+06	8.9984e+06	7.36071e+06	7.50242e+06	7.83273e+06	7.81913e+06	-0.10696	0.681641	-	-	-	9	DGVPIGYK, GPFADENFK, IELFADVVPK, IENVPTGPNNKPK, IIDGLLVMR, KDGVPIGYK, KIENVPTGPNNKPK, MKIELFADVVPK, QFCTGEFR
346	HTRA2	O43464	6.52743e+06	5.70413e+06	5.7849e+06	5.86125e+06	6.21373e+06	6.04443e+06	0.0104874	0.0609648	-	-	-	5	EPLPTLPLGR, EPSFPDVQHGVLIHK, SQYNFIADVVEK, TAPAVVYIEILDR, TQSQLAVQIR
347	OIP5	O43482	677010	723224	774743	354080	654364	530225	-0.542188	1.36865	+	-	-	2	AIVNASEMDIQNVPLSEK, ILSEVTPDQSKPEN
348	AKR7A2	O43488	1.31625e+07	1.40643e+07	1.48133e+07	1.43721e+07	1.41397e+07	1.44181e+07	0.0318419	0.276455	-	-	-	7	ALQAAYGASAPSVTSAALR, EHHFEAIALVEK, FFGNSWAETYR, MDAPASAAAVR, RMDAPASAAAVR, SLKPDSVR, VASVLGTMEMGR
349	EPB41L2	O43491	4.16798e+06	4.21459e+06	4.15125e+06	4.30136e+06	3.63331e+06	4.25137e+06	-0.0447599	0.259214	-	-	-	43	APHLQLIEGK, DFPGAAGEISAYGPGLVSIAVVQDGDGRR, DSEGVDIK, DSSQLGTDATK, DYFGLLFQESPEQK, EEQEYEEEVEEEPR, EEQEYEEEVEEEPRPAAK, EISPGSGPGEIR, EPTQAVVEEQVLDKEEPLPEEQR, EQHPDMSVTR, ETQEDKLEGGAAK, EVAENQQNQSSDPEEEK, EVPIVQTETK, EVQTNELKAEK, FIPPWLK, FYPPDPSQLTEDITR, GDAEEMAQK, GLSPAQADSQFLENAK, GSQPPPAAESQSSLR, HSNLMLEELDK, HSNLMLEELDKAQEDILK, IPGEKSVHEGALKQDMGEEAEEEPQK, ITPLSLQTQGSSHETLNIVEEK, IVITGDGDIDHDQA…
351	TGOLN2	O43493;O43493-3;O43493-5;O43493-7	9.33426e+06	9.94803e+06	1.00226e+07	8.65455e+06	9.75165e+06	9.23611e+06	-0.0852492	0.777863	-	-	-	15	ADTNQLADK, DHSKPISNPSDNKELPK, DSPSKSSAEAQTPEDTPNK, EAEDDDTGPEEGSPPK, EAEDDDTGPEEGSPPKEEK, EGTLSDSTGSEK, IIAFVLEGK, SGAEAQTPEDSPNR, SGAEEQGPIDGPSK, SHPELQTPK, SHPEPQTPK, SSAEAQTPEDTPNK, SSEPTEDVEPK, TESGEETDLISPPQEEVK, VVPEQPSR
352	RAD51C	O43502	782808	755485	806178	903880	834398	881195	0.159723	1.13437	-	-	-	9	AEALETLQIIR, DLVSFPLSPAVR, HDLDDLSLR, LAVILTNQMTTK, LLNGLAQQMISLANNHR, LVIVDGIAFPFR, LVSAGFQTAEELLEVKPSELSK, NQALLVPALGESWGHAATIR, TTEICGAPGVGK
353	LAMTOR5	O43504	863472	753028	1.1715e+06	1.39281e+06	829146	1.0916e+06	0.242264	0.486878	-	-	-	2	GTLSDEHAGVISVLAQQAAK, MEATLEQHLEDTMK
354	B4GAT1	O43505	1.3538e+06	1.5066e+06	1.42165e+06	1.42339e+06	1.43343e+06	1.38006e+06	-0.0141172	0.0774642	-	-	-	5	EEAQLATVLAYALSSHCPDMR, EPGEFALLR, TALASGGVLDASGDYR, VPTFDER, WEGPLSVSVFAATK
355	WIPF1	O43516;O43516-3;O43516-4	542824	473566	490715	442030	540987	447309	-0.0793079	0.277095	-	-	-	3	GAPPLPPIPR, SAPILDKPK, SGPLPPPPPVSR
356	ATP8B1	O43520	957966	882493	833931	785114	800237	919675	-0.0956777	0.444697	-	-	-	9	DLILLGATAIEDK, EAEENREPFRK, EFTEWNKK, EIQVGDVIR, FPGLYIVGQR, GADTVIYER, GYADLISSGR, NFGFAFLAR, TYNVLAILDFNSDR
357	CHST10	O43529	396391	486098	477858	485904	384196	294435	-0.248096	0.60312	-	-	-	2	GIQFEDFVR, HEIAPGIIR
358	XRCC3	O43542	843214	765679	735152	890627	739475	810345	0.0563924	0.224804	-	-	-	10	CEFDSQASAPR, EVLHFSGPDLKR, GGLPLDGITELAGR, GSSILTALQLHQQK, HLQSLGATLR, KVPVLLSR, LQQLMAQQPR, LTNLSSPEVWHLLR, LVVIDSVAAPFR, VSPALGITWANQLLVR
359	SGCE	O43556-3	4.73731e+06	5.55463e+06	5.73971e+06	4.29033e+06	5.12467e+06	5.3147e+06	-0.1234	0.556776	-	-	-	3	EVENPQNQLR, GEFPPYPK, QVSTYQEVIR
360	CA12	O43570;O43570-2	3.20636e+07	3.38497e+07	3.36425e+07	3.47986e+07	3.3873e+07	3.26048e+07	0.0246288	0.263748	-	-	-	7	EMINNFR, GVIYKPATK, IFSHLQHVK, LNLPSDMHIQGLQSR, QFLLTNNGHSVK, WTYFGPDGENSWSK, YKGQEAFVPGFNIEELLPER
362	DENR	O43583	1.93083e+07	1.81701e+07	1.87426e+07	1.7493e+07	1.98337e+07	1.85401e+07	-0.0105782	0.0724558	-	-	-	10	LDADYPLR, LTVENSPK, LTVENSPKQEAGISEGQGTAGEEEEK, NFPNEFAK, QEAGISEGQGTAGEEEEK, QEAGISEGQGTAGEEEEKK, QEAGISEGQGTAGEEEEKKK, VCGLATFEIDLK, WPEVDDDSIEDLGEVK, WPEVDDDSIEDLGEVKK
363	XPOT	O43592	7.29269e+06	6.925e+06	6.77485e+06	8.02481e+06	7.75003e+06	8.04683e+06	0.182879	2.41588	-	-	-	31	ALAYFEQLK, ANVEAIMLAVMK, ASALQDMMR, DGPVGFADFVYK, DLQEFIPLINQITAK, DVVHTSEEAR, EEACDCLFEVVNK, FFCFQVLEHQVK, FFTVEPQHIPCVLMAFLDHR, FMEVEVAIR, GVDLYLR, HIVPACFLAPLK, ILMAIDSELVDR, ILMAIDSELVDRDVVHTSEEAR, ISPDAWQVCAEALAQR, LAQVSPELLLASVR, LLYMLAEALPVSHGAHFSGDVSK, LMLAQDEER, LVELWGGK, MIICLEEEVLPFIPSASEHMLK, NAQEALQAIETK, NLLTPLMEK, QASLADCLNHAVGFASR, QLTVLSDQQK, QMNPFIEDILNR, RVFSSTLQNWQTTR, TAYLFSR…
364	DNPH1	O43598	2.0298e+07	2.01775e+07	2.1912e+07	1.83093e+07	1.93269e+07	1.83547e+07	-0.155491	1.96324	-	-	-	7	FGTVLTEHVAAAELGAR, GEPGRPALYFCGSIR, ILCLFRPQSGR, PALYFCGSIR, RFGTVLTEHVAAAELGAR, VLSAMIR, YFEADPPGQVAASPDPTT
365	TIMM44	O43615	8.04632e+06	8.33377e+06	8.22911e+06	8.11918e+06	8.15608e+06	8.26886e+06	-0.00371211	0.0377191	-	-	-	26	ALGLQFHSR, ALSQGVESVK, ALSQGVESVKK, ALTDKVTDLLGGLFSK, DFKENNVVFNR, DQDELNPYAAWR, EIDDSVLGQTGPYR, ENNVVFNR, GEVVEGDPDK, GFLSGLLDNVK, IKEGVEEAAK, ILDIDNVDLAMGK, KGFLSGLLDNVK, KLGELTGTVK, LEESDVLQEAR, LGELTGTVK, MKYDESDNAFIR, MLYVWALCR, RLEESDVLQEAR, TEFAGDKFKEEK, TEMSEVLTEILR, TIESETVR, VDPAFDKDR, VFEPNEEALGVVLHK, VTDLLGGLFSK, YDESDNAFIR
366	TRAPPC3	O43617	7.17067e+06	6.88671e+06	6.8592e+06	7.04128e+06	6.85877e+06	6.81755e+06	-0.0136407	0.136057	-	-	-	10	DYENDEDVNK, DYENDEDVNKQLDK, ETADVIAK, FVQDTLK, FVQDTLKGDGVTEIR, GALEMVQMAVEAK, GDGVTEIR, LIEDFLAR, MGFNIGVR, RIEDNLPAGEE
367	CHMP2A	O43633	1.04318e+07	1.00962e+07	9.94087e+06	9.69058e+06	9.21467e+06	9.30569e+06	-0.111133	1.61941	-	-	-	12	AEAAASALADADADLEER, ANIQAVSLK, IIADIKK, IMMEFER, KAEAAASALADADADLEER, KIIADIK, KTPEELLR, MDLLFGR, QAEIMDMK, QGQMDAVR, SNNSMAQAMK, TPEELLR
368	NCK2	O43639	577461	546879	582769	514898	613227	590449	0.0062172	0.0211779	-	-	-	8	APIFTSEHGEK, DTLGLGK, EWYYGNVTR, FAYVAER, GVEGDFLIR, HQAECALNER, IYDLNIPAFVK, TGYVPSNYVER
369	TSPAN6	O43657	4.12738e+06	4.51378e+06	4.32629e+06	4.01242e+06	4.20662e+06	4.1525e+06	-0.0671925	0.658625	-	-	-	5	DADKVNNEGCFIK, DWTDTNYYSEK, IQNTLHCCGVTDYR, LEDCTPQR, VSLENYFSLLNEK
370	PLRG1	O43660;O43660-2	631622	564493	559858	490355	411224	506550	-0.322207	1.54182	-	-	-	16	ASVHTLSGHTNAVATVR, CQAAEPQIITGSHDTTIR, EDDTATEETHPVSWKPEIIK, EKGPQNATDSYVHK, GPQNATDSYVHK, HPGASDRPQPTAMNSIVMETGNTK, HYTFASGSPDNIK, IWDLASGK, LLTAEADK, LSLTGHISTVR, LWDLVAGK, MPSESAAQSLAVALPLQTK, SPYLFSCGEDK, TGYNFQR, THDMFVADNGKPVPLDEESHK, VYREDDTATEETHPVSWKPEIIK
371	PRC1	O43663;O43663-4	391691	296133	293789	298895	315134	323494	-0.0538014	0.14014	-	-	-	16	ALQLEVDRLEELK, EAVATIMSGSK, EIWELIGIPEDQR, ELFEGVQK, ELLDMMIAEEESLK, ELLDMMIAEEESLKER, FMEYVAEQWEMHR, GLAPNTPGK, IELWEQEHSK, LFLEFER, NYYEVHK, QTETEMLYGSAPR, REEFVSIK, RGLAPNTPGK, SEVLAEESIVCLQK, SQNEAVCEGLR
372	RGS10	O43665	4.07243e+06	4.18988e+06	3.93592e+06	3.89067e+06	3.91604e+06	3.98992e+06	-0.0479083	0.506226	-	-	-	11	AKEIYMTFLSSK, ASSQVNVEGQSR, EIYMTFLSSK, ILEEPHPLMFQK, KRPPSDIHDSDGSSSSSHQSLK, LQDQIFNLMK, RPPSDIHDSDGSSSSSHQSLK, RTEEEEEDLPDAQTAAK, TEEEEEDLPDAQTAAK, WAASLENLLEDPEGVK, WAASLENLLEDPEGVKR
373	ZNF207	O43670;O43670-2;O43670-4	1.3335e+07	1.33716e+07	1.16766e+07	1.13908e+07	1.23692e+07	1.14375e+07	-0.123203	0.998809	-	-	-	9	ETIDAVPNAIPGR, ILIQHQK, LIHPDEDISLEER, LYTGPGLAIHCMQVHK, PAASITSKPATLTTTSATSK, PATLTTTSATSK, QLKPWCWYCNR, TDIELEIYGMEGIPEK, TDIELEIYGMEGIPEKDMDER
374	NDUFB5	O43674;O43674-2	5.3395e+06	5.22383e+06	4.46364e+06	5.35951e+06	5.35441e+06	6.10173e+06	0.164004	0.998296	-	-	-	6	ELIDHSPK, GDGPWYYYETIDK, GDGPWYYYETIDKELIDHSPK, NFYDSPEK, TMAVLQIEAEK, VKELEVR
375	NDUFB3	O43676	9.6205e+06	8.57214e+06	7.76255e+06	9.71819e+06	7.80641e+06	8.80734e+06	0.0205846	0.0718899	-	-	-	4	IEGTPLETIQK, MELPDYR, SVSFSDVFFK, YMGGFAK
377	NDUFA2	O43678	5.09638e+06	3.23773e+06	3.29425e+06	5.31164e+06	6.25166e+06	6.41806e+06	0.657044	2.0591	+	-	-	3	ALENVLSGK, ANPDLPILIR, KANPDLPILIR
378	GET3	O43681	1.16071e+07	1.13422e+07	1.17217e+07	1.31554e+07	1.30307e+07	1.23027e+07	0.15022	2.17682	-	-	-	12	ESVLIISTDPAHNISDAFDQK, GADKVNTFSALLLEPYKPPSAQ, GMNFSVVVFDTAPTGHTLR, GRESVLIISTDPAHNISDAFDQK, IDTHNIIVNQLVFPDPEKPCK, LEETLPVIR, LIQELAK, LLNFPTIVER, TTCSCSLAVQLSK, VNTFSALLLEPYKPPSAQ, WIFVGGK, YLDQMEDLYEDFHIVK
379	BUB3	O43684;O43684-2	2.90089e+07	2.73554e+07	2.6966e+07	2.47269e+07	2.76995e+07	2.60942e+07	-0.0865966	0.861885	-	-	-	13	LNQPPEDGISSVK, LYDVPANSMR, MHDLNTDQENLVGTHDAPIR, MTGSNEFK, NMGYVQQR, QGYVLSSIEGR, RVLVWDLR, TPCNAGTFSQPEK, VAVEYLDPSPEVQK, VAVEYLDPSPEVQKK, VLVWDLR, VYTLSVSGDR, YQHTGAVLDCAFYDPTHAWSGGLDHQLK
380	PLPP2	O43688;O43688-2	3.86609e+06	3.96967e+06	3.68653e+06	3.58101e+06	4.01745e+06	3.71351e+06	-0.0275756	0.183819	-	-	-	6	ARPPQHCLKEEELER, GFYCGDDSIR, GNPADVTEAR, KPSLSLTLTLGEADHNHYGYPHSSS, LRPNFLAVCDPDWSR, SDFNNYVAAVYK
381	ACTN4	O43707	2.68138e+08	2.43823e+08	2.48297e+08	2.31393e+08	2.67475e+08	2.47014e+08	-0.0288437	0.179971	-	-	-	53	ACLISLGYDVENDR, ACLISLGYDVENDRQGEAEFNR, AGTQIENIDEDFR, AGTQIENIDEDFRDGLK, ASFNHFDK, ASFNHFDKDHGGALGPEEFK, DDPVTNLNNAFEVAEK, DHALLEEQSK, DHGGALGPEEFK, DYETATLSDIK, EAILAIHK, ETTDTDTADQVIASFK, GISQEQMQEFR, HRDYETATLSDIK, HRPELIEYDK, HRPELIEYDKLR, IAESNHIK, ICDQWDALGSLTHSR, IMSLVDPNHSGLVTFQAFIDFMSR, ISIEMNGTLEDQLSHLK, ISIEMNGTLEDQLSHLKQYER, KAGTQIENIDEDFR, KAGTQIENIDEDFRDGLK, KDDPVTNLNNAFEVAEK, LMLL…
382	GSTZ1	O43708	3.99718e+06	4.11346e+06	4.46866e+06	4.46394e+06	4.70161e+06	4.44158e+06	0.114457	1.08535	-	-	-	10	DFQALNPMK, FKVDLTPYPTISSINK, FKVDLTPYPTISSINKR, LLPQDPK, LLVLEAFQVSHPCR, PILYSYFR, QPDTPTELR, QPDTPTELRA, VDLTPYPTISSINK, VDLTPYPTISSINKR
383	BUD23	O43709;O43709-3	3.00313e+06	2.9509e+06	2.86643e+06	2.9267e+06	2.53177e+06	2.37372e+06	-0.176769	1.15561	-	-	-	6	AGFSGGMVVDYPNSAK, ESVFTNER, EVRPDTQYTGR, GRRPEHGGPPELFYDETEAR, MIDIQTR, RPEHGGPPELFYDETEAR
384	GATC	O43716	629946	430769	596998	564361	633871	698070	0.208103	0.594852	-	-	-	3	AVDTDGVEPMESVLEDR, ITAAVIEHLER, LALVDFGSR
385	HTATSF1	O43719	6.71109e+06	7.23916e+06	6.4211e+06	5.94276e+06	6.15839e+06	6.46563e+06	-0.132903	1.24822	-	-	-	30	AESGWFHVEEDR, APEPTDAR, DPEEADYCIQTLDGR, DPQTEEFK, EAEEGCPEKESEEGCPK, EDLRVECSK, EFDEDSDEKEEEEDTYEK, ESEDDLNKESEEEVGPTK, ESEEDDSEKESDEDCSEK, ESEEGNPVR, ESSPEKEAEEGCPEKESEEGCPK, ESVELALK, GWEAFLNAPEANR, HPDGVASVSFR, HPDGVASVSFRDPEEADYCIQTLDGR, KAESGWFHVEEDR, KLLLFDR, LFDDSDER, LFDEEEDSSEK, LFEESDDKEDEDADGKEVEDADEK, LLDEDEIR, LRGWEAFLNAPEANR, MQELYGDGK, NDCEENGLAK, NMFHPMDFEDDPLVLNEIR, NMFHPMDFEDDP…
386	PRKAB2	O43741	312813	328003	317556	358527	313313	370850	0.118167	0.476082	-	-	-	4	DSVMVLSATHR, LDSMESSETSCR, SDFEVFDALK, SHNDFVAILDLPEGEHQYK
387	AP1G1	O43747	6.76172e+06	6.9169e+06	6.88876e+06	7.91668e+06	7.06861e+06	7.32274e+06	0.115648	1.25881	-	-	-	32	AALCAVHVIR, ADCASGIFLAAEK, AMELSFALVNGNNIR, AVEYNALFK, DDAVPNLIQLITNSVEMHAYTVQR, DLAGEVEK, DLDVSIK, DLDVSIKR, ELLYFLDSCEPEFK, FLLNNDK, FTCTVNR, GYALTAIMK, IEFTFER, IGYLGAMLLLDER, KAALCAVHVIR, KLVPQLVR, KVPELMEMFLPATK, KVVSIYGSSIDVELQQR, LLYMHMLGYPAHFGQLECLK, LVPQLVR, NHGVLHTSVVLLTEMCER, NLIMSGYSPEHDVSGISDPFLQVR, QDVHLLMTNCIK, SPDMLAHFR, SSFREEDNTYR, STIVDCLK, TVQTDHNAVQR, VLAINILGR, VLTTAGSYVR, V…
388	STX6	O43752	5.26148e+06	5.33699e+06	5.25767e+06	5.13709e+06	4.58957e+06	4.94699e+06	-0.113352	1.19207	-	-	-	6	AVNTAQGLFQR, DQMSTSSVQALAER, EEIDWTTNELR, FNLDATELSIR, QALLGDSGSQNWSTGTTDK, WTELLQDPSTATR
389	SYNGR1	O43759;O43759-2	2.11795e+06	1.70649e+06	1.80611e+06	2.24504e+06	2.18133e+06	2.23228e+06	0.24796	1.60126	-	-	-	3	AGGAFDPYTLVR, DNPLNEGTDAAR, MEGGAYGAGK
390	SYNGR2	O43760;O43760-2	2.74963e+07	2.5916e+07	2.71844e+07	2.30762e+07	2.45477e+07	2.4843e+07	-0.153673	2.06804	-	-	-	4	AGGSFDLR, DVLVGADSVR, FLTQPQVVAR, QMYCVFNR
392	SGTA	O43765	3.73544e+07	3.63352e+07	3.37008e+07	3.51972e+07	3.71296e+07	3.54711e+07	0.00641473	0.0481956	-	-	-	14	AICIDPAYSK, AIELNPANAVYFCNR, ALELDPDNETYK, EMPQDLR, HVEAVAYYK, KALELDPDNETYK, LAYAIIQFLHDQLR, LGNYAGAVQDCER, LKTEGNEQMK, MGLALSSLNK, SRTPSASNDDQQE, TPPSEEDSAEAER, TPSASNDDQQE, VENFEAAVHFYGK
393	LIAS	O43766;O43766-3	835013	866456	909309	800655	575168	872544	-0.237101	0.744032	-	-	-	2	NPPPLDASEPYNTAK, VEEYITPEK
394	SLC25A20	O43772	3.12717e+06	2.97565e+06	3.02552e+06	2.53154e+06	2.59602e+06	2.50778e+06	-0.257507	2.98027	-	-	-	10	CLLQIQASSGESK, ELIRDEGVTSLYK, FQTAPPGK, GFNAVMIR, GTVLTLMR, KLYQEFGIR, LYQEFGIR, NIFTPEGK, VSELSAPR, YTGTLDCAK
395	NARS1	O43776	4.31799e+07	4.35589e+07	4.67341e+07	4.54888e+07	4.67497e+07	4.59288e+07	0.0506894	0.626064	-	-	-	24	ALMTVGK, ALMTVGKEPFPTIYVDSQK, ALMTVGKEPFPTIYVDSQKENER, DVCLYPR, EAEDSLR, EAEDSLRR, EGIDPTPYYWYTDQR, EPFPTIYVDSQK, EPFPTIYVDSQKENER, FLTWILNR, HLAEYTHVEAECPFLTFDDLLNR, IFDSEEILAGYK, IFDSEEILAGYKR, IGALEGYR, KEDGTFYEFGEDIPEAPER, KYGTCPHGGYGLGLER, LEDLVCDVVDR, LMTDTINEPILLCR, MNYSDAIVWLK, NDPSLPEPK, NLMFLVLR, SPAGSIVHELNPNFQPPK, VFGWVHR, YGTCPHGGYGLGLER
396	MYO1B	O43795	2.39634e+06	2.59663e+06	2.83294e+06	3.00786e+06	2.5674e+06	3.02204e+06	0.134932	0.739983	-	-	-	53	AAHIFNEALVCHQIR, ALYPSSVGQPFQGAYLEINKNPK, ASVATLMK, DLSQAMWK, DQDKDQCILITGESGAGK, DQFTDQQK, EAVTTIAAYWHGTQAR, EEQEEYIR, EICELTGIDQSVLER, FDHSEIYTYIGSVVISVNPYR, FLNDTSLPHSCFR, GDFLFSSDHLIEMATK, GDPLGGVISNYLLEK, HAIAVIWAYWLGSK, HAVAVIWAYWLGLK, IFLLTNNNLLLADQK, IIIAEVVNK, IYEFTLQR, KIYEFTLQR, KSQIVIAAWYR, LEDLATLIQK, LFSWLVNR, LGNIEFKPESR, LKDAIEEK, LNQVCATHQHFESR, MPSLSPIDK, NFHVFYQLLSGASEELLNK, NF…
398	SSNA1	O43805	3.12499e+06	1.55438e+06	1.30907e+06	3.46761e+06	2.69797e+06	2.03574e+06	0.527543	0.770706	-	-	-	4	ILESSQTLLSVLK, QIQEEEDEKQR, TIAETEAAYLK, VNENLAR
399	SLC25A17	O43808	676172	584682	663304	678518	743795	668913	0.121467	0.602158	-	-	-	10	AIATTVTYPLQTVQSILR, EEGLLAPYR, FGIMGLYK, FRNEDIVPTNYK, GIIDAFHQIIR, LSSLDVFIIGAVAK, NEDIVPTNYK, NILYLLHQR, TTHMVLLEIIK, TTHMVLLEIIKEEGLLAPYR
400	NUDT21	O43809	1.34017e+07	1.34319e+07	1.28442e+07	1.04189e+07	1.17828e+07	1.18898e+07	-0.221198	2.16133	-	-	-	13	GVTQFGNK, KLFLVQLQEK, LFLVQLQEK, LMTEILGR, LPGGELNPGEDEVEGLK, LPGGELNPGEDEVEGLKR, LPHVLLLQLGTTFFK, MREEFDK, PNFEPPQYPYIPAHITKPK, SQTGWPR, TINLYPLTNYTFGTK, TVEGVLIVHEHR, YIQQTKPLTLER
401	LANCL1	O43813	2.63329e+07	2.72319e+07	2.79749e+07	2.47523e+07	2.60661e+07	2.42088e+07	-0.120342	1.64409	-	-	-	16	AFPNPYADYNK, DLLVHWCHGAPGVIYMLIQAYK, ELLQQMER, FAEWCLEYGEHGCR, FPSGNYPPCIGDNR, GYGLCHGSAGNAYAFLTLYNLTQDMK, IDPHAPNEMLYGR, IGYIYALLFVNK, IPQSHIQQICETILTSGENLAR, LHSLVKPSVDYVCQLK, LTPEFSQR, PSVDYVCQLK, QAEDCITR, QSLNCLTK, SITFLCGDAGPLAVAAVLYHK, SLAEGYFDAAGR
402	STRN	O43815	3.3864e+06	3.2342e+06	3.31239e+06	3.2638e+06	3.42005e+06	3.64861e+06	0.0556272	0.452663	-	-	-	27	AELQAQIAFLQGER, ALAFHPIEPVLITASEDHTLK, ALPDSGEDRDTK, AQYSLPGILHFLQHEWAR, CYIASAGADALAK, DVDELPSLQPSVGSPSR, DVDELPSLQPSVGSPSRPSSSR, EALKEFDFLVTSEEGDNESR, EFDFLVTSEEGDNESR, ELGIPASVDLVSSDPSHMVASFSK, FYDNNTGK, GLGPLAEAAAAGDGAAAAGAAR, GPLLGHTDAVWGLAYSAAHQR, GYTSIFNMETQQR, KFEESIHDVAFHPSK, KKFEESIHDVAFHPSK, LLSCSADGTLR, LPEHEINR, LQDMLANLR, QYLQEVGYTDTILDVK, SELTDSASVLDNFK, SHFDGIR, SKLQDMLANLR, STSLD…
403	RRP9	O43818	959506	1.09216e+06	1.15624e+06	806786	809479	822941	-0.390931	2.46183	-	-	-	12	AFEEDQVAGR, DAVSGLAFR, EIQAPASADIR, FSSSGDFLVAGVGQEHR, GTHQLYSTSHDR, KPEEEEEEELEETAQEK, KPEEEEEEELEETAQEKK, LKEDVLEQR, LYLEQLR, MNEEISSDSESESLAPR, VPVPPAAGS, WSVESGR
404	SCO2	O43819	1.67814e+06	1.62085e+06	1.58934e+06	1.41232e+06	1.45634e+06	1.52998e+06	-0.152698	1.36464	-	-	-	5	LLGLTGSTK, QAAVGQGDFHLLDHR, QGPAETGGQGQPQGPGLR, SAEQISDSVR, VYYNAGPK
405	AKAP8	O43823	240237	140332	233099	194281	162301	120806	-0.348245	0.603053	-	-	+	12	EDEDEDVKK, FGPDGTGR, GEDPFTSETVDPEMEGDDNLGGEDKK, GGSGGGGEGIQDR, GIGQEHFFK, NGSFGGQYSECRDPAR, QFQLYEEPDTK, SFDDEEIQK, SNPGTFMR, TVEFLQEYIVNR, VAPAPAAADAEVEQTDAESK, VDSEGDFSENDDAAGDFR
406	GTPBP6	O43824	692503	598011	633915	650201	580519	677168	-0.0128459	0.0439965	-	-	-	11	AELDAAVLK, ALTGDAAIQPR, DVAHLYR, DVSHPEAELQK, GEPLLPAGTQR, GLQLPAPLLDSMVEVHNK, GNFEHLTEK, LAGAQLSWLYK, LQVALAEMPLHR, SPGNLEGPWGGGR, VIISNSAYGK
407	SLC37A4	O43826;O43826-2	1.2319e+06	361918	495016	862524	810900	1.08305e+06	0.593053	0.686306	-	-	-	3	AGLSNYGNPR, FVSGVLSDQMSAR, NLDPMPSEGK
408	IDH3B	O43837	9.09496e+06	9.81959e+06	1.04734e+07	9.45639e+06	9.82829e+06	9.68034e+06	-0.0187004	0.125883	-	-	-	18	AAAVPVEFQEHHLSEVQNMASEEK, DMGGYSTTTDFIK, EQTEGEYSSLEHESAR, FAFDYATK, GELASYDMR, GVIECLK, HLNLEYHSSMIADAVK, HLNLEYHSSMIADAVKK, HNNLDLVIIR, HPFAQAVGR, IHTPMEYK, KLDLFANVVHVK, LDLFANVVHVK, LEQVLSSMK, NIANPTAMLLSASNMLR, SLPGYMTR, SVIGHLQTK, VEGSFPVTMLPGDGVGPELMHAVK
409	NRDC	O43847;O43847-2	1.13269e+07	1.198e+07	1.22666e+07	1.17973e+07	1.22425e+07	1.18093e+07	0.0117206	0.103938	-	-	-	44	AFDCPETEYPVK, AFTTTLNLLPYHK, ALNKGDANSEVTVYYQSGTR, ANLVLLSGANEGK, DAIDREVEAVDSEYQLAR, EMLFGSLAR, ETLDTLEK, EVEAVDSEYQLAR, EVEAVDSEYQLARPSDANR, FFWGNAETLK, FHLISPLIQK, GDANSEVTVYYQSGTR, GSILSFLR, GSLSNAGDPEIVK, IEEFLSSFEEK, IFEEIRK, IHALTITWALPPQQQHYR, IVNTPQGCLWYK, KEMLFGSLAR, KIEEFLSSFEEK, LAHEIEALK, LGADESEEEGR, LGADESEEEGRR, LKECEDTHLGEEVDR, LLILEYAR, LREFWMR, LVAGEHGLIIR, MLSVHVVGYGK, NWNEVVT…
410	AHCYL1	O43865	1.37569e+07	1.31819e+07	1.2893e+07	1.2718e+07	1.25026e+07	1.22067e+07	-0.0895104	1.27267	-	-	-	10	EIEIAEQDMSALISLR, KMDEYVASLHLPSFDAHLTELTDDQAK, KQIQFADDMQEFTK, KYPNVFK, QIQFADDMQEFTK, QVDVVITCTGNK, REIEIAEQDMSALISLR, TTDVMFGGK, VVLLAEGR, YSFMATVTK
411	KIF1C	O43896	246243	498877	597857	202347	252089	624767	-0.401495	0.352449	-	-	-	14	AEIEALAALK, CNAIINEDPNAR, DRELQALR, ELLEQQGIDIK, ELQEEVAR, GAGSAQPEPQHFQPK, LAVTSYADIADLMDCGNK, LMEEDPAFR, LQDLENQYR, LVTEPLVLK, SDFIPYR, SHAVFTIVFTQR, TYGKPDGPGDAWR, WATMADLK
412	NDUFS5	O43920	3.68869e+06	3.2815e+06	3.23217e+06	3.89978e+06	3.8692e+06	3.10855e+06	0.0872342	0.373571	-	-	-	6	EGKYTPPPHHIGK, EWIECAHGIGYTR, FGLNIDR, IEYDDFVECLLR, WLTIQSGEQPYK, YTPPPHHIGK
413	PDE6D	O43924	8.31192e+06	7.67146e+06	7.91688e+06	9.66489e+06	9.08569e+06	8.17215e+06	0.16915	1.37311	-	-	-	4	ELNFSSTEQMEK, FFDDDLLVSTSR, ILWQGTEDLSVPGVEHEAR, LNWMNLR
414	ORC4	O43929	119210	105575	234347	157474	135791	248692	0.283484	0.33407	-	-	+	13	AFEHLQQLELIKPMER, EQLSLPAEFPDK, HLNDIYEEEPFNFQMVYNEFQK, LDILELLEK, LLLDNTQIMNALQK, QIHLMNSFGFPQYVK, SLHMLLMLALNR, SNSLIHTECLSQVQR, SVQEVLQK, TALHGESNSVLIIGPR, TMLINHALK, WNENVQYLSEDR, YPNCPTDVR
415	PEX1	O43933	2.31044e+06	1.69567e+06	1.64194e+06	2.3048e+06	2.57135e+06	2.59252e+06	0.418701	1.7328	-	-	-	21	DFTVLVDR, EAFDKLDAHVER, EFSLSIVHSWEK, FTDLDLQHVAK, HFSDQGENVAEINR, ITPVEVTPK, KQETSWGLTEINAFK, LSSLGGVNSLGVSSLEHITHSLLGR, LVLTTLDFQK, MNFISVK, NIFLLSPNLLQK, NKLDCDINK, QLMSLVAGLR, SQSGEDESMNQPGPIK, TASQEGCQELTQEQR, TGILLYGPPGTGK, TLLAGVIAR, VVPLDNIFR, VWIPDDLR, YIGASEQAVR, YPELFANLPIR
416	RAD21	O60216	1.48171e+06	1.49038e+06	1.2755e+06	1.3094e+06	1.16836e+06	1.37677e+06	-0.139775	0.722028	-	-	-	19	AHVFECNLESSVESIISPK, DVIDEPIIEEPSR, EFENPEVPR, EKEDDEEEEDEDASGGDQDQEER, EKEDDEEEEDEDASGGDQDQEERR, EKEKEDDEEEEDEDASGGDQDQEER, GGEADNLDEFLKEFENPEVPR, INHLEYEDQYKDDNFGEGNDGGILDDK, KLIVDSVK, KQQAIELTQEEPYSDIIATPGPR, LFSLPAQPLWNNR, LQESVMEASR, MAFRPGVVDLPEENR, MFYAHFVLSK, PGVVDLPEENR, TGAESISLLELCR, TNIDESAMPPPPPQGVK, TQQMLHGLQR, VEEITMR
417	AKR1B10	O60218	1.91857e+09	2.00013e+09	2.0702e+09	1.97257e+09	1.97066e+09	1.92937e+09	-0.0276704	0.25715	-	-	-	19	ACNVLQSSHLEDYPFNAEY, AKMPIVGLGTWK, ALGVSNFSHFQIEK, AVKREDLFIVSK, HIDCAYVYQNEHEVGEAIQEK, IVENIQVFDFK, KTAAQVLIR, LWPTFFER, LWPTFFERPLVR, MPIVGLGTWK, MPIVGLGTWKSPLGKVK, NVIVIPK, NVIVIPKSVTPAR, REDLFIVSK, SGDDLFPK, SGDDLFPKDDK, SGDDLFPKDDKGNAIGGK, TAAQVLIR, VAIDAGYR
418	KALRN	O60229	563807	546521	503752	548984	552367	598619	0.0752783	0.351155	-	-	-	3	ASDVLPILK, IPLDTSR, NPEEEQK
419	DHX16	O60231	1.45544e+06	1.41774e+06	1.51878e+06	1.42258e+06	1.41036e+06	1.47019e+06	-0.029131	0.190665	-	-	-	29	AAGEQEKLEATNR, AITAGYFYHTAR, AMVPELR, AVDLVEEESGAPGEEQR, AVDLVEEESGAPGEEQRR, DTDTLDLSGPAR, EEEEEEEASEK, EFLSEPDLASYSVVMVDEAHER, EQLEGLLER, ESIQAVR, FEDCTSER, FPVDIFYTK, FSTFFDDAPVFR, HVAQFLIGTAQR, LGNEVGYSIR, LLEDSEESSEETVSR, LYTAWAYQHELEETTVPEIQR, MAELPVDPMLSK, REEEEEEEASEK, SLPVFPFR, TGMESLTVTPCSK, TLHTDILFGLIK, TSLGNVVLLLK, TTQIPQYLFEEGYTNK, VAAMSVAAR, VEVGLSSCQGDYIR, VLVASATMDTAR, WLLYHELVLTT…
420	ZNRD2	O60232	9.32454e+06	6.91949e+06	6.27976e+06	8.04023e+06	9.2098e+06	8.39094e+06	0.20561	0.712926	-	-	-	4	EHQLASASELPLGSR, LMGDYLLR, PAPQPPVPRPEHCEGAAAGLK, PEHCEGAAAGLK
421	SH3BP5	O60239	350021	297738	355310	223317	176507	277193	-0.586952	1.74584	+	-	-	2	LNQSTDDINRR, SQSSTSPEGQALENR
423	PRPSAP2	O60256	1.38535e+07	1.28117e+07	1.29738e+07	1.35396e+07	1.39001e+07	1.26831e+07	0.0172878	0.131554	-	-	-	16	AGLTHLITMDLHQK, DVFIIQTVSK, EIQGFFNIPVDNLR, GKDVFIIQTVSK, IEESAIDEVVVTNTIPHEVQK, IFVMATHGLLSSDAPR, IHNGESMSYLFR, LGIAVIHGEAQDAESDLVDGR, LGVEMGK, LLASMMCK, RIEESAIDEVVVTNTIPHEVQK, SIIGVIPYFPYSK, SVAAIHPSLEIPMLIPK, TVDISMILSEAIR, VQIQESVR, VQVYQEPNR
424	SMARCA5	O60264	1.92164e+06	1.88299e+06	1.71576e+06	1.69036e+06	1.65836e+06	1.75001e+06	-0.113253	0.884478	-	-	-	34	CNTLITLIER, DIDILNSAGK, EEQLKIDEAESLNDEELEEKEK, EIQEPDPTYEEK, ENMELEEK, ENMELEEKEK, ENVYDELR, ESEITDEDIDGILER, FEDSPSYVK, FITDNTVEER, FVFMLSTR, IAFTEWIEPPKR, IDEAESLNDEELEEK, IDEAESLNDEELEEKEK, IGKDEMLQMIR, LDGQTPHDER, LGFDKENVYDELR, LHMVLRPFLLR, LRDYQVR, LVDQNLNK, MDGAPDGR, NPELPNAAQAQK, QDSINAYNEPNSTK, QKEIQEPDPTYEEK, QNLLSVGDYR, QTELFAHFIQPAAQK, RTEQEEDEELLTESSK, STLHNWMSEFK, SVCLIGDKEQR, TEQE…
425	GPRIN2	O60269	176344	165711	141573	120226	170372	248860	0.100389	0.13882	-	-	+	3	APASEDSLSVEGR, AQLQPGGTSGQGGQAPAGLER, RPSCCGCSGAAPE
427	SPAG9	O60271-4	1.38709e+07	1.33821e+07	1.33555e+07	1.29045e+07	1.29743e+07	1.28505e+07	-0.0681459	1.1322	-	-	-	56	AFDFLSEETEASLASR, AGPSAQEPGSQTPLK, AKDDDDSDIPTAQR, DDDDSDIPTAQR, DDNEQLITQYER, DELSDVSQGGSK, DGGSVVGASVFYK, DQISVLPNEQDLVR, DSILSIVHVK, DTSMKLWCAVGVNLSGGK, DVAGLDTEGSK, DVLQGELEAVK, ELEEELRK, ENPAMQEK, ERPISLGIFPLPAGDGLLTPDAQK, ETDYPAGEDLSESGQVDK, EVENLILENTQLLETK, FIEFEDSQEQEK, FIEFEDSQEQEKK, FQELSQPR, GGETPGSEQWK, GIVLVALADGTLAIFHR, GVDGQWDLSNYHLLDLGR, GVDGQWDLSNYHLLDLGRPHHSIR, HIEVQVAQETR, HTE…
428	MGRN1	O60291;O60291-2;O60291-3;O60291-4	1.79366e+06	1.88159e+06	1.89511e+06	1.97953e+06	1.89274e+06	1.94057e+06	0.0616587	0.526845	-	-	-	10	AASIENVLQDSSPEHCGR, FDTPHPEGYLFGENMDLNFLGSR, GVSQQFSLPSFK, HMDGSFSVKPLK, IDFSEWKDDELNFDLDR, PVQFPYVTPAPHEPVK, SGNYFASHFFMGGEK, SPSLQSETVHYK, VSYLLQEIYGIENK, YKDDADSPTEDGDKPR
429	SIPA1L3	O60292	1.98778e+06	1.98553e+06	2.01294e+06	2.16036e+06	2.01438e+06	2.39274e+06	0.130097	0.923415	-	-	-	43	ADPGPHLMGGGGGAK, AGAEQHSAGAIAWR, ASVGSPSSGEGHLAEPALSAYR, DLAENCVSNTPIDSTGK, DSLLPLQPTK, EHANYFGVDEK, EHSNPSPSQDTDGTK, EKLEDHKEHGPQYQYR, EVSPAPAVAGQSK, FNLISLTSK, GCQALTELLR, GDHIFLQATEGSVEDIR, GLGGGDTVDSSIFR, GSILEDATPTATK, HIGNDIVTIIFQEPGALPFTPK, HTGALPLFR, KSDVFRDFLLAK, LEDHKEHGPQYQYR, LGPVAVSIK, LQEESQAASEQLR, LYSSGSSTPTGLAGGSR, NEIGGECER, PAKPHKPPGSMGLCGGGR, QPSGSFSTPGSATYVR, QTPIVPFR, QYSIEH…
430	LCMT2	O60294	387607	384876	309081	407230	383906	480909	0.235131	0.832041	-	-	-	9	AFLEQIGAPQAALR, AGAVQNTNDSSALSK, AQILSLGAGFDSLYFR, GDTLSHTLVFPSSEAFPR, GYVQDPFAALLVPGAAR, IPVEGEVPEAR, LSPVSPALGVLQLHFFK, QLNSPLHGLER, RAGAVQNTNDSSALSK
431	AQR	O60306	1.30766e+06	1.22186e+06	1.20803e+06	1.15977e+06	1.15556e+06	1.28063e+06	-0.0564799	0.325641	-	-	-	45	AAFAHFPELYDFALSNVAEVDTR, AGMQPGLTMVVGPPGTGK, ASLCNLYNWR, DADVEDEDTEEAK, DHIKDEWEGLR, EEDGHLFSQLLDMLK, FLSQLIQK, FQGQQNDYILLSLVR, FRENVPAWEIFK, GPYPYNQPK, IFTQLEEFR, IMALDIDER, ISILTTYNGQK, KDADVEDEDTEEAK, KFWNLIK, LESTYEIR, LGHGEEELETEK, LGHGEEELETEKDFSR, LGLYIFAR, LNLQFLTLHDYLLR, MKPWQSEYGGVVFGGWAR, MPNQIATLDFNDTFLSIEHLK, NEDTTFDKEFLLELLVSR, NGERPSHEVQIIK, NTIQFTHTQIEAIR, PLHLHIIPTEPFPTTR, QDIED…
432	OPA1	O60313-2	3.48147e+06	3.35056e+06	3.54474e+06	3.09549e+06	3.22909e+06	3.25869e+06	-0.114728	1.31754	-	-	-	50	AAGQYSTSYAQQK, AKNEILDEVISLSQVTPK, ALGYFAVVTGK, ALPSSEDLVK, AVEVAWETLQEEFSR, CNEEHPAYLASDEITTVR, DFFTSGSPEETAFR, DMIPDLSEYK, DTWHQVYR, EFDLTKEEDLAALR, EGCTVSPETISLNVK, EKIDQLQEELLHTQLK, ELDRNELFEK, ESVEQQADSFK, ETIFSISK, EVLEDFAEDGEK, EVLEDFAEDGEKK, EYEEEFFQNSK, FNLETEWK, GFYYYQR, GKEHDDIFDK, GLLGELILLQQQIQEHEEEARR, GNSSESIEAIR, GNSSESIEAIREYEEEFFQNSK, GVEVDPSLIK, HFVDSELECNDVVLFWR, HWEEILQQSLWER…
433	KIF1B	O60333;O60333-2;O60333-4	5.77811e+06	5.81005e+06	5.99588e+06	5.2643e+06	5.43857e+06	5.62597e+06	-0.107183	1.38869	-	-	-	17	AFVYLSNLLYPVPLIHR, CNAVINEDPNAK, DLLWGNAVYLK, EFSQVHGSVSDCK, FEAVWDSSLHNSLLLNR, ILDTSVAYVR, IMSTPGGEEAIER, LSDISPIGR, NEFLNLVPDIEEIRPSSVVSK, RQDIVLSGAHIK, SGLSLEELR, SHQFTSLR, SLFGSGYSK, TPNTFAVCTK, TSLGQSMSK, TVVAVEVQDLK, VSQPVQLR
434	KDM1A	O60341;O60341-2	3.15642e+06	3.45717e+06	3.23964e+06	3.13984e+06	3.15809e+06	3.28131e+06	-0.0398998	0.322981	-	-	-	23	DEQIEHWK, DITAEFLVK, EKDEMVEQEFNR, EYDELAETQGK, GELFLFWNLYK, GIFGSSAVPQPK, HGLINFGIYK, HWDQDDDFEFTGSHLTVR, IADQFLGAMYTLPR, IQLTFEATLQQLEAPYNSDTVLVHR, LQELEANPPSDVYLSSR, NYPATVHGALLSGLR, QILDWHFANLEFANATPLSTLSLK, QLQSFGMDVTLLEAR, QQPPAVQFVPPLPEWK, QVNMELAK, STSQTFIYK, TLQLWLDNPK, TQEELKELLNK, VFWDPSVNLFGHVGSTTASR, VHSYLER, VIIIGSGVSGLAAAR, VVLCFDR
435	TBC1D4	O60343;O60343-2;O60343-3	1.11007e+06	1.115e+06	1.08064e+06	1.10495e+06	1.05167e+06	1.07141e+06	-0.0344683	0.21756	-	-	-	26	ATDPSQVPDVISSIR, DNEDAFYNSQK, EDAKPSKDNEDAFYNSQK, EVILVLSAPFLR, FEINLISPDTK, FEVLYCGK, FIHNSHDLTYFAYLIK, FKLDILK, FLMYDLGFR, FSLHEQQR, HASAPSHVQPSDSEK, HLSSLTDNEQADIFER, IITQVFEMDISK, ILEDSGFDEQQEFR, IQALESNLENLLTR, LGSVDSFER, LWYVGGSCLDHR, MKPVSDQEENELVILHLR, NTLPDMNTSEMEK, QAFSTAAALQSAK, QLTAQQHAILVDLGR, RGEIWQFLALQYR, SLTSSLENIFSR, SPSAMQQQDGLDR, SQKPEAGGCGAPAAR, THVHIGEGPSTISNSTIPENATSSGR
437	FADS1	O60427	2.69532e+06	2.60325e+06	2.62201e+06	2.51646e+06	2.72826e+06	2.82851e+06	0.0259927	0.171574	-	-	-	11	DPDINMHPFFFALGK, ELTDEFR, HGIEYQSKPLLSAFADIIHSLK, ILSVELGK, KDPDINMHPFFFALGK, KVYNISEFTR, PLLSAFADIIHSLK, VAPLVQSLCAK, VISHYAGQDATDPFVAFHINK, VYNISEFTR, YFTWDEVAQR
438	PPL	O60437	1.27725e+06	1.60961e+06	1.46064e+06	1.23533e+06	2.22231e+06	1.31976e+06	0.0902919	0.154535	-	-	-	13	AGLIDWNMFVK, ELSPEEAHR, KYEHLLQLLDLAQEK, LQNLEFALNLLR, NQGPQESVVR, NRPDSGVEEAWK, PDSGVEEAWK, QLEELER, TENPGDASDLQGR, VKEEEAALAAK, VVLQQDPQQAR, YQIELLLR, YSPTVQTR
439	GSDME	O60443	8.2663e+06	8.05361e+06	8.25409e+06	8.42255e+06	8.21512e+06	8.28019e+06	0.0200723	0.240838	-	-	-	19	ALSDDGVSDLEDPTLTPLK, ALSDDGVSDLEDPTLTPLKDTER, CGGIVGIQTK, EFAFIDMPDAAHGISSQDGPLSVLK, EVDADGDLIAVSNLNDSDKLQLLSLVTK, FANHVSGTLETALGK, FWCWQRPK, IDSVYLDPLVFR, KQEVDLQQLIR, LDGQFEFCLLR, LFASADISLER, LNLGGSSR, LQIIPTLCHLLR, LQLLSLVTK, NPVLQQVLEGR, QATLLLER, RIDSVYLDPLVFR, TVQVSATEDGNVTK, VESQSSFGTLR
440	NRP2	O60462;O60462-2;O60462-3;O60462-4;O60462-5	2.30394e+06	2.30212e+06	2.37035e+06	2.12319e+06	2.28615e+06	2.36287e+06	-0.0441557	0.321634	-	-	-	14	DGDSESADLLGK, EYLQVDLR, GGDSITAVEAR, GVIIQGAR, IANEQISASSTYSDGR, IVLNFNPHFEIEK, LELFGCR, LHAPLLTR, SPVCMEFQYQATGGR, TTWASSSSPNDR, VFQANNDATEVVLNK, WSPAGIGMR, WTPQQSR, YDFIEIR
441	MAN1A2	O60476	261304	246688	208816	206802	220178	364765	0.101077	0.16413	-	-	-	9	AGHYLELGAEIAR, FDGAVEAVAVR, FDLGLEDVLIPHVDAGK, GGDPEDNDIR, GGLTFIGEWK, NPGVFLIHGPDEHR, RFDLGLEDVLIPHVDAGK, TYGWGHNELRPIAR, WGQYHTSVGGLGDSFYEYLLK
442	ACSL4	O60488;O60488-2	1.69931e+06	1.6396e+06	1.71048e+06	2.12153e+06	1.97346e+06	2.22065e+06	0.321375	2.78112	-	-	-	25	AEWMIAAQTCFK, AKPTSDKPGSPYR, EAVVHGLNESEASYLITSVELLESK, EILSEENEMQPNGK, GDCTVLKPTLMAAVPEIMDR, GEIVIGGQNISMGYFK, GYDAPLCNLLLFK, HIIYVDNK, IGYSSPLTLSDQSSK, LILGNYK, LKDWQEGGYTINDKPNPR, LTLLAQQK, MMLSGGAPLSPQTHR, PTSDKPGSPYR, RLTLLAQQK, RVNNFGSGLTALGLKPK, SDQSYVISFVVPNQK, SVTHFDSLAVIDIPGADTLDK, TAEDYSVDENGQR, TALLDISCVK, VNNFGSGLTALGLKPK, VQEMNYIQK, WFCTGDIGEFHPDGCLQIIDR, WMNYLEVNR, YNFPLVTLYATLGK
443	SNX3	O60493	3.50676e+06	3.57528e+06	3.81811e+06	4.17738e+06	4.14642e+06	4.45239e+06	0.22933	2.39465	-	-	-	9	CLHMFLQDEIIDK, FTTYEIR, GDDGIFDDNFIEER, KQGLEQFINK, QLPFRGDDGIFDDNFIEER, RYSDFEWLR, VAGHPLAQNER, VVVPPLPGK, YSDFEWLR
444	STX10	O60499	1.05365e+06	798212	1.10953e+06	1.28568e+06	1.15719e+06	1.22162e+06	0.32059	1.32352	-	-	-	7	DHMVSPTAVAFLER, EELDWTTNELR, EILAGKPAAQK, FKLPAGDLQER, LPAGDLQER, SPSDLLDASAVSATSR, VGEELDEQGIMLDAFAQEMDHTQSR
445	OGA	O60502	5.86959e+06	5.94971e+06	6.17397e+06	6.02719e+06	5.72797e+06	5.89437e+06	-0.0278107	0.280846	-	-	-	32	ANSSVVSVNCK, DEASVYK, DSEKIEEWR, EIPVESIEEVSK, ESQATLEER, FEEMCGLVMGMFTR, FLCGVVEGFYGR, GAFCEVRPDDKR, GGLAGEFQR, GVLTNPNCEFEANYVAIHTLATWYK, ILEFYSK, ISWIPFMQEK, KLDQVSQFGCR, KQPDEEPMDMVVEK, LALTEWLQEFGVPHQYSSR, LFLGPYK, LGCFEIAK, LLPGIEVLWTGPK, MAEELKPMDTDKESIAESK, NDNQILSEIVEAK, QEETDHKNDNQILSEIVEAK, RAPVIWDNIHANDYDQK, RAPVIWDNIHANDYDQKR, SFALLFDDIDHNMCAADK, SFVQWLGCR, SHSSAQFLIGDQEPWAFR, SMMACL…
446	SORBS3	O60504;O60504-2	8.52322e+06	9.34558e+06	8.53525e+06	8.01527e+06	8.06906e+06	7.90573e+06	-0.137022	1.64586	-	-	-	16	AMYQYRPQNEDELELR, DFVYPSSTR, DPSASNGGGSPAR, EVDKNWLEGEHHGR, GDIVYIHK, GDLEVELSFR, GEHICLIR, GPSHPLDLGTSSPNTSQIHWTPYR, KVNENWYEGR, LCDDGPQLPTSPR, LKFDFQAQSPK, NWLEGEHHGR, PQTQNLGTPGPALSHSR, QGIFPASYVQVSR, TGFSFPTQEPR, VNENWYEGR
447	SYNCRIP	O60506-3	1.18008e+07	1.20127e+07	1.20528e+07	1.14679e+07	1.23493e+07	1.27305e+07	0.0258325	0.228209	-	-	-	20	AFSQFGK, AIEALKEFNEDGALAVLQQFK, DLEGENIEIVFAKPPDQK, DLFEDELVPLFEK, DSDLSHVQNK, DYAFIHFDER, EFNEDGALAVLQQFK, EQILEEFSK, GVEAGPDLLQ, GYAFVTFCTK, HIGVCISVANNR, KYGGPPPDSVYSGQQPSVGTEIFVGK, LDEIYVAGLVAHSDLDER, LKDYAFIHFDER, LMMDPLTGLNR, LYNNHEIR, NLANTVTEEILEK, TKEQILEEFSK, VAEKLDEIYVAGLVAHSDLDER, VTEGLTDVILYHQPDDK
448	CDC40	O60508	259313	246724	224689	170555	195553	196759	-0.377098	1.55566	-	-	-	7	EMYDYQGR, FNPDEDKQNLFVAGMSDK, HLGAVNTIVFVDENRR, LNIWDWK, LWDTETGQCISR, SYLHIPQDVGVNLR, VWEWDIPVDFK
449	B4GALT4	O60513	2.65564e+06	2.63271e+06	2.8471e+06	2.93337e+06	2.89475e+06	2.82067e+06	0.0889776	0.87148	-	-	-	10	EFMANFHK, HLMYLLEHLHPFLQR, ISRPLPEVGK, KVELDNCPSVSPYLR, LIFKPDLTLEEVQAENPK, QQLDYGIYVIHQAEGK, TDGLSSCSYK, TLTNEASTK, YSGYFGGVTALSR, YTMVFHTR
450	RANBP6	O60518	2.91058e+06	3.3101e+06	3.08878e+06	3.93858e+06	3.28185e+06	3.94428e+06	0.258909	1.63587	-	-	-	17	FHETVIAALLR, FLIDSIYSK, FMQDASNVMQLLLK, FVPYYDIFMPSLK, HIVELAVQK, IELILAVK, IISIIAEGK, INETINYEDPCAK, KFHETVIAALLR, LCDIFAVLAR, NLIDEDGTNHWPEGLK, QMAAALLR, SLCSEAVPLLVK, SLLVLYVDSMVK, TTFLLDAVR, VSDILHSLFSTYK, YLGPYLEDTLQLSLK
451	NEMF	O60524;O60524-4;O60524-5	2.50773e+06	2.49433e+06	2.48585e+06	2.18274e+06	2.20795e+06	2.33854e+06	-0.154775	1.69946	-	-	-	28	AAEPLLTLER, ATLLLESGIR, AVDEFYSK, AVLAELNASLLGMR, DHENRLEALQQAQEIDK, DQQQNEIIVK, EAQAQGDPVASAIK, ESTVHIETHQNTSK, EVQTVTSIQK, FRTDEADDVK, FSTIDLR, KLPSDSGDLEALEGK, KVYWFEK, LEALQQAQEIDK, LKGELIEMNLQIVDR, LPSDSGDLEALEGK, LQTNHVTMLLR, LTEIVASAPK, NMMPSSFAMK, NPTGEPIPPR, NVAAVQPMK, SALANQIDWTEIGLIVK, TAPTGEYLTTGSFMIR, VITSAWWVYHHQVSK, VNNVYDVDNK, VSAPNLLNVK, YKDQDEEDRELIMK, YPLDHAR
452	GMDS	O60547;O60547-2	3.62147e+06	4.03698e+06	4.19286e+06	3.69292e+06	3.85023e+06	3.50697e+06	-0.0992836	0.711822	-	-	-	9	EAYNLFAVNGILFNHESPR, FYQASTSELYGK, GYEVHGIVR, IINEVKPTEIYNLGAQSHVK, NPQAHIEGNMK, SFLHIGK, VAFDELVR, VQEIPQK, YYRPTEVDFLQGDCTK
453	NMT2	O60551	315173	392591	396699	344491	334419	370821	-0.0667886	0.204665	-	-	-	7	FGIGDGNLQYYLYNWR, LDEVITSHGAIEPDKDNVR, LTDFLSFYTLPSTVMHHPAHK, LVGFISAIPANIR, QFHLAPVMDEEEVAHWFLPR, RVNLEGIFQAVYTAGVVLPK, YQFWDTQPVPK
454	CCNT1	O60563	365623	355214	342508	258142	290638	300548	-0.326733	1.61239	-	-	-	7	EQLENSPSR, FGVDPDKELSYR, HSHSQLPVGTGNK, MPIEGSENPERPFLEK, QQAANLLQDMGQR, TSENLALTGVDHSLPQDGSNAFISQK, VHAAADKHNSVEDSVTK
455	BUB1B	O60566;O60566-3	233448	190438	154790	217860	171471	284156	0.20844	0.383665	-	-	-	18	AFEYEIR, EATHSSGFSGSSASVASTSSIK, EHLQVFWDGSFWK, EIELGNEDYCIK, ESNMSTLLER, FLNLWLK, FVSTPFHEIMSLK, FYTGNDPLDVWDR, GLQNPFPQQMQNNSR, KADAIFQEGIQQK, LFWVAPR, NSAELTVIK, QIEEMEK, QTLLALEKEEEEEVFESSVPQR, TGDQQEETMPTK, VQLDVFTLSGFR, VSSQPVPWDFYINLK, YISWTEQNYPQGGK
456	PLOD3	O60568	6.68033e+06	5.69192e+06	5.80886e+06	6.16151e+06	5.72539e+06	5.52955e+06	-0.0597562	0.348359	-	-	-	26	AVMNFVVR, DKGIFLHLSNQHEFGR, DVFSGSDTDPDMAFCK, FLNSGGFIGFATTIHQIVR, GIFLHLSNQHEFGR, GLDYEGGGCR, ILIEENR, ILIEENRK, LAGGYENVPTVDIHMK, LLVITVATAETEGYLR, LSLNLDHK, LTHYHEGLPTTWGTR, LVGPEEALSPGEAR, LYLDPGLR, NVAYDTLPIVVHGNGPTK, QVGYEDQWLQLLR, SEDYVELVQR, TLGLGEEWR, TLPGGQPPPR, TYVGPMTESLFPGYHTK, VFLAVFVEQPTPFLPR, VGVWNVPYISQAYVIR, VIAPMLSR, YDCVISSPR, YDTEHLHPDLWQIFDNPVDWK, YKDDDDDQLFYTR
457	EIF4E2	O60573	961202	1.04706e+06	966112	851623	812942	921182	-0.202816	1.35487	-	-	-	11	AVVPGPAEHPLQYNYTFWYSR, DDDSGDHDQNEENSTQK, EGIKPMWEDDANK, FDALKDDDSGDHDQNEENSTQK, FQEDIISIWNK, LLFQNLWKPR, PTSSQSYEQNIK, QIGTFASVEQFWR, RTPGRPTSSQSYEQNIK, TPGRPTSSQSYEQNIK, VLNLPPNTIMEYK
458	DIAPH1	O60610	2.45962e+06	2.23344e+06	2.64425e+06	3.21457e+06	2.65608e+06	2.96936e+06	0.267838	1.62045	-	-	-	54	AEMDEVER, AGCAVTSLLASELTK, AMDPAVPNMMIDAAK, DDAMAAVPAK, DMPLLSCLESLR, DVQNFPAATDEK, DVQNFPAATDEKDK, DVQNFPAATDEKDKFVEK, EETAGSYDSR, EIENEDMR, ELGEYFLFDPK, EMASLSAAAITVPPSVPSR, EMVSQYLYTSK, FENNELFAK, FPDELAHVEK, FQPLLDGLK, GRLDDIR, GRSPDELPSAGGDGGK, HELQVEMK, HLQIEIEGLIDQMIDK, KAGCAVTSLLASELTK, KLDSELTAR, KLSVEEFFMDLHNFR, KLYKPEVQLR, KMESDFEQK, LGLHQVLQDLR, LHDEKEETAGSYDSR, LIEECISQIVLHK, LLSALCI…
459	SELENOF	O60613	1.53066e+06	1.21057e+06	1.26334e+06	1.47943e+06	1.55208e+06	1.60958e+06	0.219617	1.17927	-	-	-	4	FPQVQAFVR, GCCQEEAQFETK, LLDDNGNIAEELSILK, WNTDSVEEFLSEK
460	TSPAN3	O60637;O60637-3	9.25768e+06	9.44157e+06	8.84464e+06	9.73534e+06	9.44323e+06	9.2404e+06	0.0453289	0.511049	-	-	-	3	AIDYVQR, AKVENEVDR, SRDPAYELLITGGTYA
462	PDE8A	O60658;O60658-2	324250	715333	768657	94960.8	364388	677238	-0.975839	0.664019	-	-	-	6	FHQDQLQVLLVFTK, ISECVQSDTHTDNQTGK, ISEEYFSQTDEEK, LSGNEYVLSTK, LVAEDAPSPAAPPLSSGGPR, QQGLPVVMPVFDR
463	PLIN3	O60664;O60664-4	2.78002e+07	2.88052e+07	2.8478e+07	2.82527e+07	2.85883e+07	2.96956e+07	0.0242624	0.307109	-	-	-	17	DTVATQLSEAVDATR, EPPKPEQVESR, GAVQSGVDK, GLDKLEENLPILQQPTEK, IATSLDGFDVASVQQQR, LEENLPILQQPTEK, LEPQIASASEYAHR, LGQMVLSGVDTVLGK, LHQMWLSWNQK, QEQSYFVR, QLQGPEKEPPKPEQVESR, QVEDLQATFSSIHSFQDLSSSILAQSR, RQVEDLQATFSSIHSFQDLSSSILAQSR, SEEWADNHLPLTDAELAR, SVVTGGVQSVMGSR, TLTAAAVSGAQPILSK, VSGAQEMVSSAK
464	RAD1	O60671	3.57239e+06	3.05255e+06	2.7183e+06	3.6555e+06	3.26437e+06	3.18351e+06	0.119295	0.515913	-	-	-	7	DSDLMEAFHCNQTQVNR, EAFSELDMTSEVLQITMSPDKPYFR, GFLSLQYMIR, IILQSEGLR, ISLLKPSTK, LSTFGNAGSSHLDYPK, VQEESVTFR
465	PRMT3	O60678	3.8707e+06	3.51397e+06	4.06621e+06	4.01541e+06	3.6668e+06	4.04131e+06	0.0351714	0.198798	-	-	-	19	ALSAEAALAR, AVIPEAVVEVLDPK, DFIYQNPHIFK, GKIEEVHLPVEK, HGLEFYGYIK, HIDCHTTSISDLEFSSDFTLK, IAFWDDVYGFK, IEEVHLPVEK, KAVIPEAVVEVLDPK, KVLGVDQSEILYQAMDIIR, LEDTITLIK, LFTSAEETFSHCK, LNKLEDTITLIK, QFAQDFVMHTDVR, QQTPCLFCNR, QTVFLLEKPFSVK, SEHQFNIDSMVHK, TLISEPCGIK, VVFSTGPQSTK
467	KPNA6	O60684	4.47166e+06	4.50602e+06	4.8985e+06	4.41912e+06	4.67908e+06	4.43243e+06	-0.0356412	0.281016	-	-	-	5	EPSPPIDEVINTPR, GKNPPPEFAK, METMASPGK, NNALNPEEMR, VSPCLPVLSR
468	UGDH	O60701	6.77045e+08	6.85985e+08	7.12527e+08	7.15643e+08	7.30169e+08	6.97668e+08	0.0465453	0.577435	-	-	-	40	ASVGFGGSCFQK, AVQALCAVYEHWVPR, DLKNPDR, DPYEACDGAHAVVICTEWDMFK, EADLVFISVNTPTK, EQIVVDLSHPGVSEDDQVSR, ESSSIYISK, EVVESCR, FSLQDPPNK, FSLQDPPNKK, FSLQDPPNKKPK, IAILGFAFK, IAILGFAFKK, ICCIGAGYVGGPTCSVIAHMCPEIR, IFDANTK, IIDSLFNTVTDK, IIDSLFNTVTDKK, ILTTNTWSSELSK, INAWNSPTLPIYEPGLK, IPYAPSGEIPK, IVQNSNGYK, KIAILGFAFK, KMLKPAFIFDGR, LAANAFLAQR, MLKPAFIFDGR, NLFFSTNIDDAIK, PAFIFDGR, RIFDANTKPNLNLQVLSN…
469	CTNND1	O60716-3;O60716-5	1.40081e+06	1.40427e+06	1.43124e+06	1.40232e+06	1.34313e+06	1.65261e+06	0.0482706	0.218302	-	-	-	42	AAALVLQTIWGYK, ALSAIADLLTNEHER, EEIQMSNMGSNTK, EIPQAER, EQEAQFEK, EVHLGACGALK, FHPEPYGLEDDQR, FVGDADLER, GIPVLVGLLDHPK, GIPVLVGLLDHPKK, GKKPIEDPANDTVDFPK, GSLASLDSLR, GSLASLDSLRK, GYELLFQPEVVR, HAIPNLVK, HIEWESVLTNTAGCLR, HYEDGYPGGSDNYGSLSR, IYISLLK, KEVHLGACGALK, KPDREEIQMSNMGSNTK, KPIEDPANDTVDFPK, KPIEDPANDTVDFPKR, KSDFQVNLNNASR, LNGPQDHSHLLYSTIPR, LRETQGIEK, LVENCVCLLR, MEIVDHALHALTDEVIIPHSGWE…
470	ICMT	O60725	310107	268929	256799	305847	320932	298184	0.150217	0.584324	-	-	-	5	AAMFTAGSNFNHVVQNEK, DRTEEEEISLIHFFGEEYLEYK, DRTEEEEISLIHFFGEEYLEYKK, SDTHTLVTSGVYAWFR, VPTGLPFIK
471	EIF1B	O60739	3.90273e+07	3.28161e+07	3.24954e+07	3.34792e+07	3.83266e+07	3.49837e+07	0.0363892	0.169759	-	-	-	2	KNICQFLLEVGIVK, NICQFLLEVGIVK
472	SNX2	O60749	7.66471e+06	7.74235e+06	8.09234e+06	7.36489e+06	7.4932e+06	7.40207e+06	-0.0777955	1.1062	-	-	-	23	AVNTQALSGAGILR, DFEQISK, EDSSSTEFVEK, EDSSSTEFVEKR, ELSANTAAFAK, FSDFLGLHSK, HPTLLQDPDLR, KELSANTAAFAK, MMVANKPDK, MNESDAWFEEK, QFLESSELPR, QQQFENLDQQLR, RFSDFLGLHSK, SAAMLGNSEDHTALSR, SIVGMTK, SMSAPVIFDR, TSLSMFSK, VGDGMNAYMAYR, VGKEDSSSTEFVEK, VQQGERDFEQISK, WEDAQITLLK, YLESLVQTQQQLIK, YLHVGYIVPPAPEK
473	DPM1	O60762	4.18559e+06	3.75543e+06	4.25099e+06	4.41281e+06	4.49299e+06	4.45969e+06	0.134703	1.28046	-	-	-	15	DVAEQLEK, EGNFDIVSGTR, FIPEFIR, GANFLTQILLRPGASDLTGSFR, GNGGVYGWDLK, GYVFQMEMIVR, HATGNYIIIMDADLSHHPK, KLGLGTAYIHGMK, LGGNEIVSFLK, LGLGTAYIHGMK, PGASDLTGSFR, QKEGNFDIVSGTR, QLNYTIGEVPISFVDR, YKGNGGVYGWDLK, YSVLLPTYNER
474	USO1	O60763;O60763-2	2.88049e+06	2.61896e+06	2.7971e+06	2.95864e+06	2.73706e+06	3.12096e+06	0.0867707	0.61864	-	-	-	38	ASQKPQPNFPSPEYMIFDHEFTK, CQNEQLQTAVTQQVSQIQQHK, DKLELEITDSK, DKLELEITDSKK, DNQHQGSYSEGAQMNGIQPEEIGR, DQYNLLK, DSEQVAELK, DSEQVAELKQELATLK, DSMIENMK, EGSYIQR, ELEGVITK, EQDDLLVLLADQDQK, EQDLQLEELR, EQLDSSNSTIAILQTEK, EVIRNDGVLLLQALTR, GVMGGQSAGPQHTEAETIQK, IVAFENAFER, KEQDDLLVLLADQDQK, LEVGIQAMEHLIHVLQTDR, LLTSLLK, LMDLLADSR, LREEIEELKR, LSALLQETK, MKPWFEVGDENSGWSAQK, NDGVLLLQALTR, NNNSNQNFFK, NQE…
475	SLC19A2	O60779	217548	197242	221795	205864	129528	216689	-0.239981	0.50193	-	-	+	3	AAAAAATVLLR, IPLNMEEPPVEEPEPKPDR, KLEDPQSSSQVTTS
476	TOM1	O60784	3.60628e+06	3.39014e+06	3.0639e+06	4.19108e+06	3.50344e+06	3.48981e+06	0.150672	0.813542	-	-	-	11	AGLQSLEASGR, FHVLVASQDFVESVLVR, GLEFPMTDLDMLSPIHTPQR, GVTSEEFDKFLEER, LEDEFDMFALTR, NNPPTIVHDK, SELEMVSGNVR, SSPDLTGVVTIYEDLR, SSPDLTGVVTIYEDLRR, TQEKDDDMLFAL, YEAPQATDGLAGALDAR
478	PFKFB2	O60825	1.1583e+06	1.27248e+06	1.16682e+06	838222	961631	1.1278e+06	-0.306588	1.44292	-	-	-	8	HGESEFNLLGK, LNVEAVNTHR, NSFTPLSSSNTIR, TIQTAESLGVPYEQWK, VFNLGVYR, VQDYIQSK, VSSPDYPER, YPGGESYQDLVQR
479	CCDC22	O60826	2.44492e+06	2.42191e+06	2.36824e+06	2.2425e+06	2.44875e+06	2.38328e+06	-0.0332166	0.249685	-	-	-	25	AFTTELVVEAVVR, AVELLPDGTANLAK, DLEEQIETELGK, DLEEQIETELGKK, DLGELLQAWGAGAK, DLLLFLAER, DQLALPWVPPHLR, DRPGDEDWVHR, EQLEGVNR, FTFHLEPQAQATQVSDVPATSR, ILEIVGNIR, LAEIQELHQSVR, LPPQEDTR, LQLVVENSAQR, LVVPELSSR, QENAGLLGR, QLMSELETLPR, QSWGLLGAPIQAR, RPEQVTWAAQEQELESLR, SIEEVEADMK, TFAVTDELVFK, TLGVSFVQAESECR, VASLLEHHALQLCQQTGR, VIHLAGQWEK, VPLLAEYR
480	PQBP1	O60828;O60828-2	7.29342e+06	7.19156e+06	7.93207e+06	5.80539e+06	7.25189e+06	6.73896e+06	-0.184107	1.14336	-	-	-	7	GTWSTGLPK, KDEELDPMDPSSYSDAPR, PYPSPGAVLR, REELAPYPK, SSNADAEEKLDR, TGADTTAAGPLFQQR, TGADTTAAGPLFQQRPYPSPGAVLR
481	TIMM17B	O60830;O60830-2	6.06307e+06	5.88929e+06	6.92296e+06	6.22575e+06	6.21067e+06	6.33482e+06	-0.0044099	0.0232724	-	-	-	3	DGTPAPGYPSYQQYH, GKEDPWNSITSGALTGAVLAAR, YTAQQFR
482	PRAF2	O60831	9.42163e+06	9.51161e+06	9.74338e+06	1.08741e+07	1.1418e+07	1.08458e+07	0.208342	3.04215	-	-	-	2	ALDDFVLGSAR, LAAPDPCDPQR
483	DKC1	O60832	1.37082e+06	1.29934e+06	1.20208e+06	1.25204e+06	1.09661e+06	1.28287e+06	-0.0938829	0.481348	-	-	-	17	AGLESGAEPGDGDSDTTK, AGLESGAEPGDGDSDTTKK, ALETLTGALFQRPPLIAAVK, APQVVAEAAK, DSAVNAICYGAK, EVVAEVVK, HGKPTDSTPATWK, IMLPGVLR, LDTSQWPLLLK, LHNAIEGGTQLSR, MIEYDPER, QEYVDYSESAK, RVVYPLEK, SLPEEDVAEIQHAEEFLIKPESK, TGFINLDKPSNPSSHEVVAWIR, TTHYTPLACGSNPLKR, VVYPLEK
484	EIF5B	O60841	5.97086e+06	5.98822e+06	6.2071e+06	5.2198e+06	5.53704e+06	5.94394e+06	-0.123152	1.19552	-	-	-	68	ADRETVAVKPTENNEEEFTSK, AETPTAAEDDNEGDK, AETPTAAEDDNEGDKK, AETPTAAEDDNEGDKKK, AIIVEFAQQGLNAALFYENKDPR, ALPGMGTTIDVILINGR, AMQEALAK, APIICVLGHVDTGK, AQVMEVK, ASVMLEHDPQYAVILAFDVR, CPFIVALNK, DAQEMADSLGVR, DELIHELK, DPIVMGVTVEAGQVK, DWFRDEMQK, EDEIPVLKDELIHELK, EGDTIIVPGVEGPIVTQIR, ELEELSLEAQGIK, EMSSDSEYDSDDDR, EMSSDSEYDSDDDRTK, EMSSDSEYDSDDDRTKEER, ETVAVKPTENNEEEFTSK, GLLLPPPMK, HFEATDILVSK, HIAVF…
485	EDF1	O60869	1.35881e+07	1.39734e+07	1.4009e+07	9.48141e+06	9.89699e+06	1.0314e+07	-0.486181	5.03019	-	-	-	5	AIPNNQVLGK, INEKPQVIADYESGR, LDRETEELHHDR, QAILAAQR, VTLEVGK
486	KIN	O60870	351520	329388	293568	275291	292214	352634	-0.086977	0.252253	-	-	-	8	EHIHMNATQWETLTDFTK, GNEGTLESINEK, NDFLELLR, RVEGIQYEDISK, SSTLGPSALK, TDYWLQPEIIVK, TFSATIVIETGPLK, VHNNIVYNEYISHR
487	DIAPH2	O60879-2	1.36971e+06	452397	556606	578374	537481	904694	-0.0981333	0.0842731	-	-	-	21	ELEAEIQQLR, EMVVQYISATAK, EVLDLFEK, HECTLSSQEYVHELR, IKELEAEIQQLR, KFDEEFTAR, LDIDLTHLIDSCVNK, LLGAITTAAER, LYENLGEYFIFDSK, MMEDMNLNEEK, MPYEDIR, NAQSLGFK, NDYYIRPQYYK, NPVVNHPCATR, QEAQAELQK, SNLASMEQQIVHLER, TAQNLSIFLGSYR, TLFLEAVR, TVSIEEFFGDLNNFR, VFDENKEDDLTELSHR, VKEDKFENPDLFAK
488	DNAJA2	O60884	5.75586e+06	5.53084e+06	5.24472e+06	5.87119e+06	5.18116e+06	5.6426e+06	0.0132991	0.0784235	-	-	-	20	DGNDLHMTYK, EHEVFQR, EISFAYEVLSNPEK, EISFAYEVLSNPEKR, EYHPDKNPNAGDK, EYHPDKNPNAGDKFK, FDVQFPENNWINPDK, GEDMMHPLK, GEGMPQYR, IGLVEALCGFQFTFK, ILEVHVDK, ITFTGEADQAPGVEPGDIVLLLQEK, LYDILGVPPGASENELK, LYDILGVPPGASENELKK, NVLCSACSGQGGK, RGEDMMHPLK, RRGEDMMHPLK, VIEPGCVR, VSLEDLYNGK, YGEQGLR
489	BRD4	O60885	1.2492e+06	1.31546e+06	1.02638e+06	1.0612e+06	1.15131e+06	1.1734e+06	-0.0781588	0.306535	-	-	-	12	AASVVQPQPLVVVK, DAQEFGADVR, DVPDSQQHPAPEK, IHSPIIR, INELPTEETEIMIVQAK, KDVPDSQQHPAPEK, LNLPDYYK, SDPYSTGHLR, SKPPPTYESEEEDK, SREDEDALEQAR, SSSDSFEQFR, VDVIAGSSK
490	CUTA	O60888;O60888-2;O60888-3	3.07777e+07	2.44823e+07	2.01166e+07	5.00865e+07	3.89474e+07	3.39339e+07	0.70889	2.13946	+	-	-	3	GKIEEDSEVLMMIK, IEEDSEVLMMIK, TQSSLVPALTDFVR
491	SMPD2	O60906	263248	252784	232455	274341	244283	257096	0.0518524	0.165846	-	-	-	2	GTPLSDHEALMATLFVR, HSPPQQNPSSTHGPAER
492	HUS1	O60921	1.19108e+06	1.10695e+06	1.22269e+06	1.05141e+06	982047	1.068e+06	-0.182605	1.34517	-	-	-	4	DLGNPPLASESTHEDR, IVDGACLNHFTR, LLQFLAGQQVNPTK, NVEHMAEVHIDIR
493	PPP1R11	O60927	1.59972e+06	1.6818e+06	1.59705e+06	2.03058e+06	1.55843e+06	1.43891e+06	0.0279114	0.0791248	-	-	-	5	ATLGPTPTTPPQPPDPSQPPPGPMQH, CCCIYEKPR, KVEWTSDTVDNEHMGR, RATLGPTPTTPPQPPDPSQPPPGPMQH, VEWTSDTVDNEHMGR
494	RNASEH1	O60930	1.4821e+06	1.66952e+06	1.80689e+06	1.72274e+06	1.66327e+06	1.82536e+06	0.0754402	0.380803	-	-	-	8	AGIGVYWGPGHPLNVGIR, FATEDEAWAFVR, HMKPSVEPAPPVSR, KSASPEVSEGHENQHGQESEAK, KTGVFLTWNECR, LREPLDGDGHESAEPYAK, LTQGMDIQWMHVPGHSGFIGNEEADR, SASPEVSEGHENQHGQESEAK
496	NBN	O60934	741039	708334	638121	717284	767533	865722	0.169623	0.814882	-	-	-	31	ASQQQQTNSIR, DEENQEMSSCK, EESLADDLFR, ELKEDSLWSAK, ERDEENQEMSSCK, ISQENEIGK, KLLLTEFR, KLSSAVVFGGGEAR, KNTELEEWLR, KQPPQIESFYPPLDEPSIGSK, LLLTEFR, LLPAAGPAGGEPYR, LLTGVEYVVGR, LPHIIGGSDLIAHHAR, LSSAVVFGGGEAR, MLSQDAPTVK, NHAVLTANFSVTNLSQTDEIPVLTLK, NKEQHLSENEPVDTNSDNNLFTDTDLK, NPSGINDDYGQLK, NTELEEWLR, NYCDPQGHPSTGLK, PIVKPEYFTEFLK, QEEDVNVR, QEMEVQNQHAK, SGDGITFGVFGSK, TFIFLNAK, TSSNNNSMVSNTLAK,…
497	NOL3	O60936;O60936-3	2.96015e+06	2.58545e+06	2.64607e+06	3.04598e+06	3.45596e+06	3.23852e+06	0.250465	1.90475	-	-	-	5	GEAACQELLR, GVLTGPEYEALDALPDAERR, RLLLLVQGK, SYDPPCPGHWTPEAPGSGTTCPGLPR, TAGAPDPAWDWQHVGPGYR
498	RNGTT	O60942	523294	651664	656117	644925	607387	666052	0.0738927	0.264449	-	-	-	19	DNSVFHVSNLEFPFR, EMLFEFIDR, ESEPGSSASFGK, EVSHEMDGLIFQPTGK, FENNSWVFMR, FHPSMLSNYLK, GHGECPTTENTETFIR, GVTQVTTQPK, HHLDPDTELMPPPPPK, KHHLDPDTELMPPPPPK, KLLEGNFAK, LGAIFLEGVTVK, LLDLKPYK, MGGEGLLPQNVGLLYVGGYERPFAQIK, MGLLVDLTNTSR, MHLSNTLLDGEMIIDR, NPPELIGVHCTHGFNR, YDSQVAEENR, YLIYDIIK
499	ABCB7	O75027;O75027-2	1.41751e+06	1.23554e+06	1.29797e+06	1.60216e+06	1.5621e+06	1.77481e+06	0.322137	2.21262	-	-	-	10	AGAAFFNEVR, LAGLHDAILR, LQEEIVNSVK, MPHGYDTQVGER, NVFLHLHNLDLGFHLSR, TSIFIAHR, TYETASLK, VAISLGFLGGAK, VAIVGGSGSGK, VLSGISFEVPAGK
500	SRGAP2	O75044	1.36074e+06	1.53465e+06	1.38448e+06	1.15768e+06	1.20879e+06	1.26136e+06	-0.237286	1.77571	-	-	-	12	ANQQETEQFYFTK, ASDDWWEGR, GEDPLAGDQNDHDMDSIAGVLK, HNGIDGLIPHQYIVVQDTEDGVVER, KVLLVLPK, MKEYLEGR, PSSQPIMSQSLPK, SDSHGLSSSLTDSSSPGVGASCR, SEIEVISEPPEEK, TIIIQHENIFPSPR, TNATSPGVNSSTSPQSTDK, TTLIIMR
501	IGSF3	O75054	2.04136e+06	1.90926e+06	1.97116e+06	1.87204e+06	1.78237e+06	1.80542e+06	-0.116948	1.11724	-	-	-	26	AVDGEWQIVGER, CILEAQNVPDR, DAGEYECHTPSTDK, DATFHYGEQAAK, DFMLHSSSEYAQR, DGTVQPGSSYWER, ESDSVFVLK, FAVAWYSLR, FQPVGTVEFHDLVTFTR, FSVIWQLVDR, HVSGGLFSLTVQR, LAEEVSGR, LHLESPSPGVYR, LHTVGEPVEFR, LSPVLYR, LSQAQGNLSVLETR, LTEEESAPIGIR, MNLVVIPDSLQTTAMPQTLHR, NGVPLLWIK, NIPIIVLPLK, SEGAVVNVQPTDK, SEGAVVNVQPTDKEFTVR, SNIMWLDR, TSNLLEIR, TTHNSAFEYGTYAEEEGLR, VGEKPVEVISLSR
502	FAM20B	O75063	1.18718e+06	1.05076e+06	1.0183e+06	1.00253e+06	975177	1.02658e+06	-0.1133	0.672954	-	-	-	9	ALLILEGGQK, DHVVEGEPYAGYDR, HNAEVAAFHLDR, LDHTLQSPWEIAAQWVVPR, LLSVLATVK, SAMAHDPISPVLSDPHLDAVDQR, SFGNPSLDER, TSPYDSGPR, WEYDESYCDAVK
503	DENND4B	O75064	319005	271747	336253	165530	250531	216573	-0.566155	1.70533	+	-	-	5	AFLTFLYR, ANTLVYEAELLGR, DAPVPGGPGPVLSDR, NVVLGAAQFR, RVESGAWAYLSPLVLR
504	WDR1	O75083	4.97029e+07	5.1488e+07	5.02555e+07	4.86641e+07	5.05327e+07	5.0956e+07	-0.0125064	0.147693	-	-	-	30	AHDGGIYAISWSPDSTHLLSASGDK, DHLLSVSLSGYINYLDR, DIAWTEDSK, DIAWTEDSKR, DYSGQGVVK, EKFGAVFLWDSGSSVGEITGHNK, FATASADGQIYIYDGK, FGAVFLWDSGSSVGEITGHNK, FTIGDHSR, GNNFLYTNGK, GPVTDVAYSHDGAFLAVCDASK, IAVVGEGR, IKDIAWTEDSK, IKDIAWTEDSKR, IWDTTQK, IWDTTQKEHLLK, KVFASLPQVER, LHHVSSLAWLDEHTLVTTSHDASVK, LYSILGTTLK, LYSILGTTLKDEGK, NIDNPALADIYTEHAHQVVVAK, NNPSKPLHVIK, SIQCLTVHK, SYIYSGSHDGHINYWDSETGENDSFAGK, V…
505	FZD7	O75084	269020	270502	292703	233054	234051	259899	-0.195785	0.844105	-	-	-	2	DCGAPCEPGR, FSDDGYR
506	ATP9A	O75110	311821	302003	268465	359769	317147	348510	0.217802	0.955961	-	-	-	5	DKEVNSQVYSR, IVYSWVIR, LPTAADLLQIR, SVMNTSNPR, VPADMIFLR
507	N4BP1	O75113	941579	900791	903315	763280	829149	852698	-0.168542	1.16857	-	-	-	15	AELLEQSR, AVLDEFTAPAEK, DETVLQEEAR, EFSAGTVYPETNK, FLLHLADK, GSAEAVVMAR, GVYSSTNELTTDSTPK, HIVIDGSNVAITHGLK, NITVFVPQWR, QFVEAHADNYTMDLLILPTSLK, RDPNVTEQHFLTQLQELGILSLTPAR, SHIQQFVK, TGGIIVTNDNFR, VPGTQAASTSHQPPTR, VYGPSTEPLLLLEEIEK
508	ROCK2	O75116	9.40393e+06	9.26638e+06	9.43435e+06	8.84499e+06	9.08213e+06	8.64266e+06	-0.0812751	1.24851	-	-	-	63	ADSEQLAR, AEDYDVVK, AFVGNQLPFIGFTYYR, DATIASLEETNR, DRTHGSEIINDLQGR, DSDIEQLR, DSLAAQLEITLTK, DVLNEDVR, EEIIAPCK, EFINLQSALESER, EFINLQSALESERR, EKLTQQMIK, ELEEEITLR, ELEEEITLRK, ELNEMQAQIAEESQIR, ENLLLSDSPSCR, EQEFPVEPVGEK, FYTAEVVLALDAIHSMGLIHR, ICGLEEDLK, IELQMTLDSK, IFQILYANEGESK, IFQILYANEGESKK, ILFYDSEQDKEQSNPYMVLDIDK, IQQNQSIR, IYESIEEAK, KEEIIAPCK, KEQEFPVEPVGEK, KILFYDSEQDKEQSNPYMVLDIDK,…
509	CLASP2	O75122-3	779929	750808	783371	771901	634979	872113	-0.0339476	0.100367	-	-	-	49	AFTDVPSIQIYSSR, AGGDATDSSQTALDNK, AQTGSGGADPTTDVSGQS, ASLLHSMPTHSSPR, DAAILAIVEIYR, DKSFDDEESVDGNRPSSAASAFK, DYNPYNYSDSISPFNK, EACITVAHLSTVLGNK, EGGAGAVDEDDFIK, EILSDDKHDWDQR, ELEETLNK, ESFPNDLQFNILMR, FDHGAEAIVPTLFNLVPNSAK, FTVDQTQTPSLK, GVTEAIQNFSFR, HAAVLVETIK, HAAVLVETIKK, IALYELMK, KDDGDSMCGGPGMSDPR, KIALYELMK, LEMIFAK, LIPHLCILFGDSNSQVR, LIPLITSNCTSK, LSAPLAGMGNAK, LSSSVSAMR, LTQEESFSVWDEHF…
510	PTCD1	O75127	1.224e+06	1.35586e+06	1.36673e+06	1.3042e+06	1.30859e+06	1.60601e+06	0.0910393	0.393805	-	-	-	22	AGNLMSAMLHVEALER, ALLPVLAK, DCGLGDPQVASELLLKPR, DGLQLLTDMK, DSALQSALK, DSYNLLLVAAR, EADDGCALGGR, EEATVLQPPVSR, KLNYTYLISILK, LALIGGLEGFLSK, LMLSLGLQPSR, LNYTYLISILK, LQPMESNYTVLIGGCGR, LVEALDLFER, NFELNLK, QWLTVMPAEETPHPWQK, RDEQMEPEPK, SAAQFHNLR, SQVTPNTHIYSALINAAIR, TKPQGDQDTGKEADDGCALGGR, VPVNEVVIR, YALQVWR
511	CPNE3	O75131	8.11624e+06	8.23611e+06	8.71383e+06	8.15995e+06	8.0882e+06	8.35027e+06	-0.0266276	0.269088	-	-	-	23	FGVYDIDNK, GSITISAEEIK, GSITISAEEIKDNR, IKNCLNPQFSK, ISLNSLCYGDMDK, KLTRPLVMK, LTRPLVMK, LYGPTNFSPIINHVAR, NCLNPQFSK, NNLNPVWR, NNLNPVWRPFK, NSGVISVK, QAIVNASR, QTSDGNWLMVHR, SDPYLEFHK, SPLGEVAIR, SPLGEVAIRDIVQFVPFR, SSPVEFECINEK, TFIIDYYFEVVQK, VALNVSCANLLDK, VALNVSCANLLDKDIGSK, VECYDYDNDGSHDLIGTFQTTMTK, VVLFEMEAR
512	ATG13	O75143;O75143-2;O75143-5	244260	193133	220212	254820	172118	206754	-0.0653687	0.132601	-	-	-	8	ASPHDVLETIFVR, DIPEVTHEAK, EGGVPLAPNQPVHGTQADQER, KQGHEYVILYR, LATCTPSDR, METDLNSQDRK, SSSSPTGSDWFNLAIK, THCAATPSSSEDTETVSNSSEGR
513	ICOSLG	O75144;O75144-2	283468	268063	205006	285290	289516	269388	0.171444	0.512035	-	-	-	2	FDLNDVYVYWQTSESK, GLYDVVSVLR
514	HIP1R	O75146	813551	752409	699387	749890	688108	757784	-0.0435796	0.186681	-	-	-	20	AINTQEAPVK, ALVDNEQLR, DGHPNVLHDCQR, DLQIESLKR, EADLLAAQSLVR, EIGDLWGHLHDR, EMAATSAAIEDAVR, GAAAEAAGILQDAVSK, GAATQQEFYAK, KPPLAQKPSVAPR, LLDEQFAVLR, LLVTTSTSLQK, LPEGPPNFLR, QHYVLAGASGSPGEEVAIRPSTAPR, QLNTAIAVSQMSSGQCR, QLTVTQQSQEEVAR, SQVNALEGELEEQR, SSQEQGELQGR, TPLQGILQLGQELKPK, YGQLVNVYTK
515	RNF40	O75150	8.76466e+06	8.3693e+06	8.1652e+06	7.1476e+06	7.5862e+06	7.29399e+06	-0.199584	2.54476	-	-	-	38	AKAEVDELR, ALQGSLGGVEK, AQASGSAHSTPNLGHPEDSGVSAPAPGK, AVEAAQLAEDLK, CNAAFGAHDFHR, DKVQLMAAER, EEGGPGPVSTPDNR, EGPSLGPPPVASALSR, EIQPCLAESR, EKESFNLK, EMAPVPGTTTTTTSVK, EVQAEIGK, GDSEPLSEAAQAHTR, GLLLATK, HIEHMESDELGLQK, IADEDALR, ISLEYSELQDK, KAVEAAQLAEDLK, KEELVPSEEDFQGITPGAQGPSSR, KIADEDALR, LGGISSTEEMDLK, LLLDMYK, LLREEKDELGEQVLGLK, LQAELQGAVR, LQDLATQLQEK, LTCPCCNTR, QACEDELRER, QAEEQIEHLQR, …
517	CLUH	O75153	1.28205e+07	1.23121e+07	1.23e+07	1.14173e+07	1.19842e+07	1.20848e+07	-0.077212	1.06482	-	-	-	49	AEDAYTSR, ASDAFHFFQSGQAK, AVGSISSTAFDIR, AVLMSER, CLTQQAVALQR, DAAAFLLSCQIPGLVK, DCMEHAVLPVDGATLAEVMR, DPSPSVQG, DQEQSVIYGSIDFGK, DRAEEPMATEPAPAGAPGDLGSQPPAAK, DWNEELQTTR, EAAAAEPPR, EGYTIYK, ELAETIAADDGTDPR, ERPLCPLQPQNR, EYSFDSR, FLENALAVSTK, FLSHSLVELLNQISPTFK, FNPDIFSPGVR, FPESCQDEVR, GFYLNQSTAYHFNPK, GIIGNDGR, HKPAFTEEDVLNIFPVVK, HQLDHVFK, HQVLNDRDEEVELCSSVECK, HYILDLLR, IATPFQVYSWTAPQAEHAMD…
518	TSC22D2	O75157;O75157-2	1.06265e+06	1.06355e+06	1.04028e+06	1.27129e+06	1.2011e+06	1.12709e+06	0.183241	1.41117	-	-	-	6	ATDYGPEEVCER, DSDSSVLTR, HSSTFDQTAER, LDHGSGEPYR, LDHGSGEPYRR, TEDVSSEIFDVSR
520	DNAJC13	O75165	397746	424648	539364	498016	391147	452208	-0.016161	0.0362593	-	-	-	64	ADLVPYLLK, ADTVGLACEAINR, AELLEFLESQQENMIK, AGFLAFTQLPK, AIIEEGDKEIATK, AQTAELFAK, ATVPLQSNVIEAAPDMK, DQDNAIIRPLPK, DSLLASLLDGVR, EFLIALLEK, EKVDLVLMHWR, ELGSANVISWNHHEFEVK, ELIVGEIFVR, EMMLEHFK, ENINQKPVVLR, EPLEFEQYLNLR, EQSELVAQALK, FLENLLEK, FLPSVFMDAMR, GQDIFQR, GQGTEFNLTFR, HLHTAMFTISSDQR, HLVGLWTADNATATNLLK, IAAHLADFTPR, IAMDQYGK, IEANWDLFYYR, IFIAQPAWVLR, ILPPGLLAYLESSDLVPEKDADR, ILVDLLTL…
521	PHACTR2	O75167;O75167-2;O75167-4;O75167-5	499375	537825	543286	435073	407779	419287	-0.323997	1.99334	-	-	-	5	ASIANSDGPTAGSQTPPFK, FNEYVEVTDSPDYDR, FNEYVEVTDSPDYDRR, LEQTVPGAEEQNTGK, STEMEVHEESR
522	PPP6R2	O75170;O75170-2;O75170-3;O75170-4;O75170-5;O75170-6	188622	177198	140497	142562	113624	172025	-0.250976	0.558283	-	-	+	5	DAPGAGAPPAPGKK, FGAPHASESCSK, HIGTSALMDLLLR, IANAVVQNLER, QSNASQTLCDIVR
523	CNOT3	O75175	1.76057e+06	1.9479e+06	1.67748e+06	1.69668e+06	1.60833e+06	1.56308e+06	-0.143861	1.0019	-	-	-	18	AAGALLNGPPQFSTAPEIK, AAISSGIEDPVPTLHLTER, APEPLSSLK, EGFTFEYR, EGLGLAQK, EKYEADLKK, KEGFTFEYR, KLIETQMER, KLQGEIDR, KVSEGVEQFEDIWQK, LIETQMER, MLDNDSILVDAIR, MLETILR, STDSEVSQSPAK, TWVASNEIK, VSEGVEQFEDIWQK, YLEDRDLQ, YMMWFQR
524	ANKRD17	O75179;O75179-2	211261	206156	236395	219768	220646	242198	0.0633135	0.195862	-	-	-	17	APSPAPSSVPLGSEKPSNVSQDR, EFTGAHIDIDK, FCELLIGR, ISSCSDESSNSNSSR, ITPLMAAFR, LSETISEGTSNSLSTCTK, NAQLQSLELAHADQLTK, NASILLEELDLEK, NKENFELQAAQEK, NSPLDCGSASPNK, QEVVELLLAR, SLAEACSEGDVNAVR, SSSTSESGDSDNMR, SSYLPNSDPLHQSDTSK, TEVVSLLLDR, VCDLLLK, VSVPSTVISR
526	DNAJB6	O75190	844697	1.11057e+06	1.44798e+06	799942	756580	855820	-0.463645	1.35578	-	-	-	6	APGPWDPLASAAGLK, EGLNGGGGGGSHFDSPFEFGFTFR, HAPHCLSEEEGEQDRPR, MVDYYEVLGVQR, NPDDVFR, SLTINGVADDDALAEER
527	XYLB	O75191	911061	998767	947794	770611	1.04403e+06	1.25481e+06	0.0757438	0.171575	-	-	-	5	AFHGLAGGTDVPFSEVVK, DLPEFGTQGGVHVHK, IHAEGLGYR, IYQQNPEAYSHTER, QLEAAVGGAQALSCLTGSR
528	COQ9	O75208	2.86673e+06	2.43324e+06	2.33143e+06	3.32223e+06	2.65144e+06	2.85182e+06	0.209104	0.996974	-	-	-	7	DGSELILHFVTQCNTR, LVQLGQAEK, MLIPYIEHWPR, QQPPNSFSQQHSETQGAEKPDPESSHSPPR, STGEALVQGLMGAAVTLK, VNDAMNMGHTAK, YTDQGGEEEEDYESEEQLQHR
529	GGCT	O75223	3.04049e+07	3.27726e+07	3.08075e+07	2.74258e+07	2.9327e+07	2.84318e+07	-0.141601	1.87414	-	-	-	10	AIEPNDYTGK, ENGLPLEYQEK, LDFGNSQGK, NPSAAFFCVAR, SGMYVVIEVK, SNLNSLDEQEGVK, SYLMTNYESAPPSPQYK, TSQTWHGGIATIFQSPGDEVWGVVWK, VSEEIEDIIK, VSEEIEDIIKK
530	NDUFS7	O75251	4.63702e+06	5.03391e+06	4.94669e+06	4.7496e+06	4.8203e+06	4.70614e+06	-0.0332888	0.305757	-	-	-	6	GEYVVAK, KVYDQMPEPR, LDDLVNWAR, QSDVMIVAGTLTNK, RLQIWYR, VYDQMPEPR
532	NDUFS2	O75306	5.27665e+06	5.04269e+06	4.83729e+06	5.46901e+06	5.09483e+06	5.32354e+06	0.0682299	0.657972	-	-	-	18	APGFAHLAGLDK, ETAHWKPPPWNDVDPPKDTIVK, GEFGVYLVSDGSSR, GEFGVYLVSDGSSRPYR, GHMLADVVAIIGTQDIVFGEVDR, GSGIQWDLR, GSGIQWDLRK, IKAPGFAHLAGLDK, KTQPYDVYDQVEFDVPVGSR, LDELEELLTNNR, LVMELSGEMVR, MFEFYER, MHAAYIR, NITLNFGPQHPAAHGVLR, PGGVHQDLPLGLMDDIYQFSK, TSMESLIHHFK, TYLQALPYFDR, VLFGEITR
533	ZPR1	O75312	1.08954e+07	1.13406e+07	1.10244e+07	1.03863e+07	1.09358e+07	1.08759e+07	-0.0470161	0.600878	-	-	-	18	AISGLEQDQPAR, ALEDMNR, DDALVITHYNR, FTTLEGLLK, GALTTVEGLITR, IDEFIVK, IPELDFEIPAFSQK, IQDQGVR, ITLHITDASDMTR, LQEFSQK, LVQIPHFK, MDQIIEGNMK, NPFTLGDSSNPGQTER, QQEEMLGLQEEAPAEKPEEEDLR, QVASPFTLIIDDPSGNSFVENPHAPQK, SGGAVEPLGTR, TEGYEAGLAPQR, TFDQNEELGLNDMK
534	USP12	O75317	334117	286842	361860	302581	264487	344610	-0.110187	0.310481	-	-	-	2	LFNTSGDATNPDR, SHDFWLLFDDDIVEK
535	NIPSNAP2	O75323	6.5999e+06	6.26781e+06	7.37952e+06	7.39618e+06	6.80263e+06	6.4932e+06	0.0326227	0.167853	-	-	-	13	DAHSNLLAK, HGWEELVYYTVPLIQEMESR, ICQEVLPK, KNQLLLEFSFWNEPVPR, LQFHNVKPECLEAYNK, NQLLLEFSFWNEPVPR, PGTMIEWGNYWAR, QDGNEAVGGFFSQIGQLYMVHHLWAYR, SDMLLSR, SGPNIYELR, SREDSWLK, SYQLRPGTMIEWGNYWAR, YEGGYPALTEVMNK
537	PDCD6	O75340	3.55989e+06	2.79308e+06	2.36941e+06	4.40994e+06	5.35274e+06	1.08548e+07	1.14769	1.95397	+	-	-	8	AGVNFSEFTGVWK, DNSGMIDKNELK, LSDQFHDILIR, PGPGAGPGPAAGAALPDQSFLWNVFQR, QALSGFGYR, SIISMFDR, TYDRDNSGMIDKNELK, YITDWQNVFR
538	TBCA	O75347	1.21402e+07	1.41282e+07	1.40698e+07	1.14868e+07	1.22658e+07	1.19961e+07	-0.171262	1.43543	-	-	-	13	AEDGENYDIK, AEDGENYDIKK, DLEEAEEYKEAR, ILENEKDLEEAEEYK, ILENEKDLEEAEEYKEAR, KQAEILQESR, LEAAYLDLQR, LVLDSVK, MMIPDCQR, MRAEDGENYDIK, MRAEDGENYDIKK, QAEILQESR, RLEAAYLDLQR
539	ATP6V1G1	O75348	1.7803e+07	1.54276e+07	1.52561e+07	1.58889e+07	1.71243e+07	1.77956e+07	0.0695212	0.435258	-	-	-	4	EEAQAEIEQYR, GSCSTEVEKETQEK, MTILQTYFR, QNRDEVLDNLLAFVCDIRPEIHENYR
540	VPS4B	O75351	5.18149e+06	5.58727e+06	6.0012e+06	5.51892e+06	5.3571e+06	5.26386e+06	-0.0529339	0.386168	-	-	-	14	DALMQPVR, DALMQPVRK, EGQPSPADEK, ENKPSIIFIDEIDSLCGSR, IYIPLPEPHAR, KFTEDFGQEG, KTDGYSGADISIIVR, LHLGTTQNSLTEADFR, LLEPVVSMSDMLR, LQNQLQGAIVIERPNVK, NLFQLAR, SLSNTKPTVNEHDLLK, TDGYSGADISIIVR, WSDVAGLEGAK
541	MPDU1	O75352;O75352-2	1.2991e+07	1.19098e+07	1.08144e+07	1.33208e+07	1.10616e+07	1.21224e+07	0.0314352	0.134745	-	-	-	4	CYDQLFVQWDLLHVPCLK, GLGLGIVAGSLLVK, LLVPILLPEK, RLLVPILLPEK
542	ENTPD6	O75354;O75354-2;O75354-3	706139	913288	355403	709518	716050	784652	0.266158	0.35958	-	-	-	5	ELVSPCLSPSFK, ETPTLTHETFK, GEWEHAEVTYR, GGSLVVGDFEIAAK, VEGTLQASPPGYLTALR
543	ENTPD5	O75356	132846	141391	83780.2	103056	89265.5	140382	-0.0950541	0.128705	-	-	+	2	AVDTDMIDYEK, WLEAEWIFGGVK
544	ZNF217	O75362	229074	237615	201446	184797	199853	185109	-0.227195	0.874657	-	-	-	10	EDFLQLFNLRPK, EMPSVFQNVLGSAVLSPAHK, HSHGEAPSVDADPK, KTAFGTSSAQTDSPQGGMPSSR, NPTPAYLDLLK, NQDTEDALLTADSAQTK, SHRPQQNVGVQGAATR, TYHQLVLHSR, VAFDVEIHMR, VEAEYLSPLDK
545	BCAS1	O75363;O75363-2	667921	725885	606156	645549	593327	684567	-0.0548536	0.209762	-	-	-	8	ANFTSQETQGAGK, FFLMLSR, GCNPSGHTQSVTTPEPAK, MLDAQVQTDPVSIGPVGK, TGDQAADSSLGSVK, TITPPEPEPTGAPQK, TSLMAFLR, VDEVPGLSGQSDDVPAGK
546	FLNB	O75369-8	1.04449e+08	9.98198e+07	1.01982e+08	9.34642e+07	1.04508e+08	9.86474e+07	-0.0473542	0.463968	-	-	-	141	AAGSGELGVTMK, ADDTDSQSWR, ADIEMPFDPSK, AEISCIDNK, AEITFDDHK, AEVSIQNNK, AGLAPLEVR, AGPGTLSVTIEGPSK, AGSNMLLIGVHGPTTPCEEVSMK, AGVENGKPTHFTVYTK, AHGPGLEGGLVGK, AHGPGLEGGLVGKPAEFTIDTK, AIVHDNKDGTYAVTYIPDK, ALSEFFK, ANEPTHFTVDCTEAGEGDVSVGIK, APLNVQFNSPLPGDAVK, APSVATVGSICDLNLK, AWGPGLHGGIVGR, AYGPGLEK, AYGPGLEKSGCIVNNLAEFTVDPK, CLATGPGIASTVK, CVYKPMQPGPHVVK, DAGEGLLAVQITDQEGKPK, DAGEGLLAVQITDQEGKPKR,…
547	NCOR1	O75376	786616	317594	400855	553374	1.0554e+06	384909	0.388855	0.378541	-	-	-	24	ALDPAAAAYLFQR, AMHESALLEEQR, AQLSPGIYDDTSAR, DKIDGTAEETEER, EELIQSMDR, EKDKIDGTAEETEER, GTAGAIQEGSITR, HNLDNLLQQHK, IDGTAEETEER, IMPLPAGGPSISQGLPASR, ISVESIPSLR, LEQVSDSHFQR, NFGLIASYLER, QDILTQESR, QDSLLLLSQR, REEGDPSPHSGGVCKPK, RTSYEPFHPGPSPVDHDSLESK, SAAVSEQQQLEQK, SEHEISEIIDGLSEQENNEK, SGHILSYDNIK, SHLPTHLDPAMPFHR, SQNSQPEGLLVR, TVLSGSIMQGTPR, VELPLYNQPSDTK
548	VAMP4	O75379;O75379-2	426772	496963	463478	430771	429287	432070	-0.0996593	0.456367	-	-	-	3	HLNDDDVTGSVK, HVQNQVDEVIDVMQENITK, SESLSDNATAFSNR
549	NDUFS6	O75380	1.55909e+06	1.26275e+06	1.50553e+06	1.37678e+06	1.39639e+06	1.55166e+06	0.00308623	0.0104688	-	-	-	5	TGTCGYCGLQFR, VIACDGGGGALGHPK, VTHTGQVYDDKDYR, VTHTGQVYDDKDYRR, VYINLDK
550	PEX14	O75381;O75381-2	1.30177e+06	1.14275e+06	942167	998030	895609	1.01699e+06	-0.20821	0.821397	-	-	-	6	EGHSPEGSTVTYHLLGPQEEGEGVVDVK, GGDGQINEQVEK, IQELAHELAAAK, MEVQGEEEK, RGGDGQINEQVEK, YLLPLILGGR
551	CS	O75390	1.04834e+08	1.09868e+08	1.1398e+08	1.14376e+08	1.13082e+08	1.12267e+08	0.0484713	0.613912	-	-	-	20	ALGFPLER, ALGFPLERPK, ALGVLAQLIWSR, AYAQGISR, DILADLIPK, DVSDEKLR, DYIWNTLNSGR, EVGKDVSDEK, EVGKDVSDEKLR, GFSIPECQK, GLVYETSVLDPDEGIR, HLPNDPMFK, IVPNVLLEQGK, LRDYIWNTLNSGR, LVAQLYK, SMSTEGLMK, TKYWELIYEDSMDLIAK, TVVGQITVDMMYGGMR, VVPGYGHAVLR, YWELIYEDSMDLIAK
552	SPAG7	O75391	7.92649e+06	8.81896e+06	9.47977e+06	7.41959e+06	7.22388e+06	7.34389e+06	-0.250495	2.13549	-	-	-	13	DAAHMLQANK, EFAPSDEELDSYR, EFAPSDEELDSYRR, EVSDFIQDSGQIK, EVSDFIQDSGQIKK, GEEWDPQKAEEK, QEEEAAQQGPVVVSPASDYKDK, RGEEWDPQK, RGEEWDPQKAEEK, SIEEAMNEIR, TYGCVPVANK, TYGCVPVANKR, YSHLIGK
553	MRPL33	O75394	3.43991e+06	3.74081e+06	3.44292e+06	2.6942e+06	2.63126e+06	3.04822e+06	-0.345258	2.6678	-	-	-	3	EKLTLLHYDPVVK, LTLLHYDPVVK, MVSEAGTGFCFNTK
554	SEC22B	O75396	7.4633e+06	7.32903e+06	6.97094e+06	7.65432e+06	7.1619e+06	7.77643e+06	0.0536446	0.515194	-	-	-	15	ANNLSSLSK, DLQQYQSQAK, GEALSALDSK, IMVANIEEVLQR, KLAFAYLEDLHSEFDEQHGK, KLNEQSPTR, KLYIDSR, LAFAYLEDLHSEFDEQHGK, LAFAYLEDLHSEFDEQHGKK, LNEQSPTR, NLGSINTELQDVQR, PYSFIEFDTFIQK, RNLGSINTELQDVQR, VADGLPLAASMQEDEQSGR, VPTVSRPYSFIEFDTFIQK
555	PRPF40A	O75400;O75400-2	2.32887e+06	1.60301e+06	2.36373e+06	1.819e+06	2.21005e+06	2.7797e+06	0.11356	0.229055	-	-	-	13	ALEKEEEEEKQK, EPAFEDITLESER, FTNMLGQPGSTALDLFK, FVKEPAFEDITLESER, LAFNSLLEK, QAAPPIELDAVWEDIR, QAAPPIELDAVWEDIRER, SDSGKPYYYNSQTK, SNLHAMIK, STTLDAGNIK, TPAEQLLSK, TYYYNTETK, VPSNASWEQAMK
556	TACC1	O75410;O75410-2;O75410-7;O75410-9	4.97311e+06	4.72493e+06	4.38497e+06	4.1051e+06	4.47089e+06	4.47286e+06	-0.109277	0.891653	-	-	-	22	AESAALHAGLR, AGNSCPELVPSR, AIGGEFSDTNAAVEGTPLPK, ANEEIAQVR, ASYHFSPEELDENTSPLLGDAR, DEGAVISQISDISNR, DSTDISAVLGTK, EIEANEWK, EIEANEWKK, EQALADLNSVER, ESCDPSLGLAGPGAK, GVLEGFKK, HETQSLALDACSR, KHETQSLALDACSR, MEEDGSTVLGLLESSAEK, NQEIEELTK, QEVLEMR, SAGLEQPTDPVAR, SFQQLTMEK, SLSDLFR, TAVLTLIR, TCSKPSENEVPQQAIDSHSVK
557	NME6	O75414	606118	574182	573921	748640	596956	656294	0.184761	0.890815	-	-	-	4	EIAAFFPDFSEQR, LVEFMASGPIR, NTTHGSDSVVSASR, WYEEEEPQLR
558	CDC45	O75419;O75419-2;O75419-3	265554	205808	361237	361398	316835	375248	0.373971	0.90343	-	-	-	11	DGSGTDHFIQALDSLSR, EFYEVVQSQR, EMIEESANK, ISFEYDLR, LEEEIVEQTMR, LQEFLADMGLPLK, LYHGLELAK, NEDEENTLSVDCTR, PASLSLLSK, VQTFSIHFGFK, YVTDVGVLQR
559	LRCH4	O75427	379895	257024	63528.7	220175	119775	296754	0.111753	0.0583236	-	-	-	4	GTVEEQRPPELSPGAGDR, NQLSTLPEELGDLPLVR, SSSQSGSGPSSPDSVLRPR, YDGGLDSGFHSVDSGSK
560	MTX2	O75431;O75431-2	2.51095e+06	2.32285e+06	1.85057e+06	2.14867e+06	2.09337e+06	2.46602e+06	0.0131176	0.0365232	-	-	-	6	ANAEYMSPSGK, GHSLSDGLEEVQK, IEQHYFEDR, LGTQPYFFNK, RIEQHYFEDR, VPFIHVGNQVVSELGPIVQFVK
561	VPS26A	O75436	1.87553e+07	1.76983e+07	1.72746e+07	1.77943e+07	1.61364e+07	1.70188e+07	-0.0768985	0.773064	-	-	-	17	EITGIGPSTTTETETIAK, ELALPGELTQSR, EYDLIVHQLATYPDVNNSIK, FESPESQASAEQPEM, HYLFYDGESVSGK, IEFVGQIELFNDK, IKIQHMELQLIK, IQHMELQLIK, KEITGIGPSTTTETETIAK, LFLAGYDPTPTMR, QQEIILWR, RLTDLVK, SNTHEFVNLVK, SYDFEFMQVEKPYESYIGANVR, YEIMDGAPVK, YEIMDGAPVKGESIPIR, YFLNLVLVDEEDRR
562	NDUFB1	O75438	8.03854e+06	6.91058e+06	5.2608e+06	9.40564e+06	7.22804e+06	7.66417e+06	0.278079	0.853622	-	-	-	3	DHWVHVLVPMGFVIGCYLDR, ELQPSEEVTWK, MVNLLQIVR
563	PMPCB	O75439	7.37682e+06	7.38093e+06	7.501e+06	8.23312e+06	8.03553e+06	7.9497e+06	0.121616	1.98598	-	-	-	20	AVEILADIIQNSTLGEAEIER, DLVDYITTHYK, EQTVYYAK, FHFGDSLCTHK, GEIPALPPCK, IDAVNAETIR, IPIPELEAR, IVLAAAGGVSHDELLDLAK, KDLVDYITTHYK, LCTSVTESEVAR, NNGTAHFLEHMAFK, QMLCYNR, RIPIPELEAR, SFGGGMNLSSK, SNMCWLRD, SPAIAAVGPIK, SQLDLELEIENMGAHLNAYTSR, STQAATQVVLNVPETR, TILGPTENIK, VTCLESGLR
564	TECTA	O75443	1.2395e+07	1.13784e+07	1.2966e+07	1.36837e+07	1.52705e+07	1.49834e+07	0.258591	2.29403	-	-	-	2	NPLDDFLR, VNPTFFYK
565	MED24	O75448;O75448-2	1.68364e+06	1.31699e+06	1.95622e+06	1.76632e+06	1.75966e+06	1.97241e+06	0.16637	0.54446	-	-	-	15	AEPTVTNILK, ALLSALHWLLR, EGLEAGTPAAGEK, FINLNEFTTYGSEESTKPASVR, HREDIEDYISLFPLDDVQPSK, LEEASSWTAIEHSLLK, LGEILANLSNPQLR, LLSSNEDDANILSSPTDR, LREGLEAGTPAAGEK, MQHIPTPLFVLEIWK, SLDLLLAAAAATGK, SQAEQCGTLIR, VVIMNSILER, VVLAITDLSLPLGR, WTAFTFLK
566	KATNA1	O75449	575034	569907	598443	701993	570771	687887	0.163651	0.769245	-	-	-	4	AAQHDLPASEGEVWSMPVPVER, DIISQNPNVR, IYIPLPSAK, SPAAVTEPETNK
567	PSIP1	O75475	4.09136e+06	4.10259e+06	3.9951e+06	4.00567e+06	4.48606e+06	4.2766e+06	0.0655349	0.587367	-	-	-	22	AVDITTPK, DFKPGDLIFAK, DIFPYSENK, DIFPYSENKEK, ETEISLK, ETSVSKEDTDHEEK, FSSQQAATK, GFNEGLWEIDNNPK, HTEMITTLK, IDNLDVNR, KQEEQMETEQQNKDEGK, LPIFFFGTHETAFLGPK, NMFLVGEGDSVITQVLNK, QEEQMETEQQNK, QEEQMETEQQNKDEGK, QPCPSESDIITEEDK, QPCPSESDIITEEDKSK, QSNASSDVEVEEK, STMLYNK, TGVTSTSDSEEEGDDQEGEKK, VDEVPDGAVKPPTNK, VSQVIMEK
568	ERLIN1	O75477	2.11638e+06	2.0982e+06	1.62727e+06	1.64187e+06	1.51963e+06	2.05423e+06	-0.165183	0.524188	-	-	-	11	ADAEYYAAHK, AKADAEYYAAHK, DLNLMAPGLTIQAVR, EALEPSGENVIQNK, IEEGHLAVYYR, IEVVNMLAPYAVFDIVR, LTPEYLELK, LTPEYLELKK, NFELMEAEK, NVPCGTSGGVMIYIDR, YQAIASNSK
569	NDUFS3	O75489	1.08145e+07	1.07153e+07	9.66175e+06	1.07782e+07	1.10472e+07	1.19174e+07	0.113963	0.993676	-	-	-	17	AANWYER, DFPLSGYVELR, EIWDMFGVFFANHPDLR, ESAGADTRPTVR, ESAGADTRPTVRPR, FDLNSPWEAFPVYR, FEIVYNLLSLR, ILTDYGFEGHPFR, KDFPLSGYVELR, KFDLNSPWEAFPVYR, QLSAFGEYVAEILPK, QNRFEIVYNLLSLR, RVVAEPVELAQEFR, SLVDLTAVDVPTR, TYTDELTPIESAVSVFK, VVAEPVELAQEFR, YDDEVKR
570	SRSF10	O75494;O75494-2	5.77698e+06	7.2814e+06	4.51557e+06	5.27884e+06	4.48149e+06	5.13971e+06	-0.214516	0.620596	-	-	-	3	DAEDALHNLDR, YGPIVDVYVPLDFYTR, YLRPPNTSLFVR
571	GMNN	O75496	545927	516753	538220	614318	599992	615687	0.193249	1.30556	-	-	-	4	ELAEVAEHVQYMAELIER, ENELSAGLSK, HRNDHLTSTTSSPGVIVPESSENK, MIQPSASGSLVGR
572	CLN5	O75503	891034	800041	994270	997975	838510	937563	0.0488517	0.172133	-	-	-	4	ITYEEIPLPIR, LAEFGAEFK, LQAPVWEFK, YGDLLGHLK
573	ECI2	O75521;O75521-2	6.1937e+06	6.0914e+06	6.19667e+06	6.13505e+06	6.64236e+06	6.1825e+06	0.0359645	0.352285	-	-	-	13	ATEMLIFGK, ATFHTPFSHLGQSPEGCSSYTFPK, DFENSMNQVK, IMFNRPK, KLTAGEACAQGLVTEVFPDSTFQK, LHAVNAEECNVLQGR, NAINTEMYHEIMR, PGVFDLINK, QATEGPCNMPK, QNYVDLVSSLSPSLESSSQVEPGTDRK, STGFETLVVTSEDGITK, WDAWNALGSLPK, WLSDECTNAVVNFLSR
574	EED	O75530;O75530-2;O75530-3	824406	830991	824422	893344	849357	897871	0.0901752	0.622888	-	-	-	14	DPNLLLSVSK, EGDPLVFATVGSNR, ESYDYNPNK, EVSTAPAGTDMPAAK, FSMDFWQK, HYVGHGNAINELK, IHFPDFSTR, IINPITMQCIK, IKPSESNVTILGR, LWNIQTDTLVAIFGGVEGHR, LYVWDLEVEDPHK, MLALGNQVGK, VTLYECHSQGEIR, WLGDLILSK
575	BANF1	O75531	1.17803e+07	5.58065e+06	3.86297e+06	1.22731e+07	1.39583e+07	1.53055e+07	1.12267	1.69968	+	-	-	6	AYVVLGQFLVLK, DCFGCLR, DFVAEPMGEKPVGSLAGIGEVLGK, GFDKAYVVLGQFLVLK, HRDFVAEPMGEKPVGSLAGIGEVLGK, KDEDLFR
576	SF3B1	O75533	9.29086e+06	9.48272e+06	8.57753e+06	7.70431e+06	8.38078e+06	8.19742e+06	-0.171252	1.7887	-	-	-	61	AAGLATMISTMRPDIDNMDEYVR, AIGPHDVLATLLNNLK, AIVNVIGMHK, ATVNTFGYIAK, DTPGHGSGWAETPR, DYIYAVTPLLEDALMDR, DYIYAVTPLLEDALMDRDLVHR, EFQSPDEEMK, EFQSPDEEMKK, EIISNLAK, EVMLILIR, GAEYVSAR, GDTPGHATPGHGGATSSAR, GGDSIGETPTPGASK, GLAAFLK, GSETPGATPGSK, IADREDEYKK, ICFELLELLK, IMGNLGAADIDHK, IVDDLKDEAEQYR, IVDDLKDEAEQYRK, IVQQIAILMGCAILPHLR, IWDPTPSHTPAGAATPGR, IYNDDKNTYIR, IYNSIYIGSQDALIAHYPR, KLSSWDQAETPG…
577	CSDE1	O75534;O75534-4	6.9235e+06	7.44803e+06	8.2891e+06	7.34029e+06	7.60984e+06	8.13385e+06	0.0293545	0.152285	-	-	-	43	AVAAPRPDR, CSACNVWR, DGFGFIK, DNFGFIETANHDK, DQFGFINYEVGDSK, DQFGFINYEVGDSKK, DVEGSTSPQIGDK, DVEGSTSPQIGDKVEFSISDK, EAEDGIIAYDDCGVK, EAFGFIER, EATFSNPK, EIFFHYSEFK, EKEAEDGIIAYDDCGVK, ELPFGDKDTK, EMGVIAAMR, FNISTDR, FNISTDRR, GDLETLQPGDDVEFTIK, GEVYPFGIVGMANK, GPDNSMGFGAER, GTVSFHSHSDHR, IKQEILPEER, IKVDFVIPK, INFVIDNNK, KLFFHVK, LFFHCSQYNGNLQDLK, LLGYVATLK, LLPQGTVIFEDISIEHFEGTVTK, LLTSYGFIQCSER…
578	WBP4	O75554;O75554-2	4.08436e+06	3.478e+06	3.40459e+06	3.94823e+06	3.88646e+06	3.94376e+06	0.107796	0.713559	-	-	-	5	AYQEDLKR, EFAAMEAAALK, SNPYGEWQEIK, TVTSLGVMADGVAPVFK, VNENSLGTLDESK
579	PRKRA	O75569	1.01551e+06	1.10754e+06	1.03079e+06	1.01483e+06	949117	1.07084e+06	-0.0562268	0.301186	-	-	-	9	AAEAAINILK, AEAPPLER, EDSGTFSLGK, LESFMETGK, LPEYTLSQEGGPAHK, NIPVYECER, NQLNPIGSLQELAIHHGWR, SDVQIHVPTFTFR, TPIQVLHEYGMK
580	LRP6	O75581	2.62763e+06	2.42622e+06	2.43603e+06	2.5973e+06	2.3161e+06	2.71895e+06	0.024918	0.125696	-	-	-	11	AVVVNPEK, DGATELLLLAR, GYMYFTNLQER, IESSDLSGANR, IEVSNLDGSLR, ISLETNNNNVAIPLTGVK, IYWTDISLK, MVIDEQQSPDIILPIHSLR, QLYWIDSR, TDKIEVMNTDGTGR, VLFWQELDQPR
581	MED6	O75586;O75586-2	195501	202551	171384	166545	232936	206764	0.0803824	0.184233	-	-	+	4	EAEPIPETVKPEEK, FVQLKPGEKPVPVDQTK, QRVDALLLDLR, VDALLLDLR
582	MYCBP2	O75592;O75592-2	693339	637297	626983	974778	758482	759399	0.339698	1.56109	-	-	-	20	DLHIISTGFDEESAILGAGR, DLLDPIKELYEDVR, FHPELSK, FYNDPAGYAMNR, GIPIGMLVLGNK, GSTPTQISEIIIK, GTYTTDDSPSDIAEIR, HIGWVTSELPGGDNHIIK, HIIGLVPASISEPPPFK, IAGQISASVAQQR, IGSGYSGTVR, LFWLMALADSK, LISGDAEPTPEQEEK, LTSIFPIAYDGEVLLR, MLVIVVLPVR, SSLNSQQPTEEK, TNSLTDSTCDDSSEFK, TVQNSGYGPK, VNSGDTEVGSSLLR, WVELPITK
583	NPM3	O75607	9.3425e+06	8.10292e+06	9.28605e+06	8.43325e+06	9.34007e+06	9.18776e+06	0.0139732	0.0722294	-	-	-	3	DECNVVEVVAR, NHDHQEIAVPVANLK, VPAPVTMDSFFFGCELSGHTR
584	LYPLA1	O75608;O75608-2	2.83164e+07	3.09344e+07	2.61239e+07	2.77727e+07	2.65355e+07	2.61428e+07	-0.082739	0.628294	-	-	-	8	ALIDQEVK, ASFPQGPIGGANR, ATAAVIFLHGLGDTGHGWAEAFAGIR, DISILQCHGDCDPLVPLMFGSLTVEK, KATAAVIFLHGLGDTGHGWAEAFAGIR, LAGVTALSCWLPLR, TLVNPANVTFK, TYEGMMHSSCQQEMMDVK
585	ERAL1	O75616	3.30696e+06	3.10274e+06	3.6021e+06	4.20963e+06	3.52736e+06	4.07941e+06	0.237586	1.5319	-	-	-	12	DEQDVLLVHHPDMPENSR, DPNTQSVGNPQR, EIFMLSALSQEDVK, ETQVILLDTPGIISPGK, HHLELSLLEDPWK, LLEHLPQEVPYNVQQK, NQLSPQLLR, QAFHSHPGTHCPSPAVK, STLSNQLLGR, TAVWEEGPGGELVIQQK, VVLLGAPNAGK, YSQIPSVLVMNK
586	CREG1	O75629	9.41019e+06	1.17512e+07	1.06519e+07	1.1335e+07	9.97434e+06	1.17424e+07	0.0575293	0.249137	-	-	-	4	DHGDWDEASR, FVTHVSDWGALATISTLEAVR, HGFDPQSPLCVHIMLSGTVTK, TWPSSHNWFFAK
588	SNRNP200	O75643	2.62032e+06	2.72005e+06	2.40737e+06	2.05956e+06	2.05531e+06	2.2884e+06	-0.274938	2.15443	-	-	-	99	AALETDENLLLCAPTGAGK, ADEVLEILK, AIFEIVLNR, ANSNLVLQADR, CQLPDGSFR, DEPTGEVLSLVGK, DIDAFWLQR, DLIPYLEK, DLLPYGFAIHHAGMTR, DTLGLFLR, EEASDDDMEGDEAVVR, EEEKLELQK, EEEVTGPVIAPLFPQK, EEGWWVVIGDAK, EEISATQIIVCTPEK, EGSASTEVLR, EIDLLLGQTDDTR, ESIEEPSAK, ETLLNGVGYLHEGLSPMER, FLYQLHETEKEDLIR, FNDPHVK, FNDPHVKTNLLLQAHLSR, FQIMNEIVYEK, FYDDAIVSQK, GDPLLDQR, GLFYFDNSFR, GLFYFDNSFRPVPLEQTYVGITEK, GNIIISTPEK, …
589	TRMU	O75648	814475	747455	800978	744743	830075	783397	-0.00329746	0.0135461	-	-	-	11	ALATGQFAVFYK, GDVFVAPR, GWFLYTLGQR, LGPSAYTLQK, NFEHFLLQYLQPR, PGHFISIEDNK, TDHPALYR, TIFPLGGLTK, TSLEDEEVFEQK, VCQILDIPFHQVSYVK, VHWIAEEPPAALVR
590	TIPRL	O75663	5.88245e+06	5.75892e+06	5.95383e+06	6.059e+06	6.19486e+06	6.12595e+06	0.0630166	0.890511	-	-	-	13	CVNNYQGMLK, DFCFGPWK, EVIKPYDWTYTTDYK, FFEEVLLFEDELHDHGVSSLSVK, GTLLGESLK, IDPNPADSQK, IQHGSGFGIEFNATDALR, ISSLMHVPPSLFTEPNEISQYLPIK, LADELHMPSLPEMMFGDNVLR, MMIHGFQSSHR, VACAEEWQESR, VMPSSFFLLLR, VVPTTDHIDTEK
591	TOM1L1	O75674-2	9.63911e+06	9.00044e+06	9.78239e+06	9.8668e+06	9.52236e+06	9.60233e+06	0.0294006	0.282624	-	-	-	9	ATLGELNTMNNQLSGLSK, DPYATSVGHLIEK, EVYLDLVK, LHSELDMVK, NSTVTLVPEQIGK, SHRDPYATSVGHLIEK, TWSQGFPGGVDVSEVK, VMSAILMENTPGSENHEDIELLQK, YNLPLDIQNR
592	PPM1B	O75688	2.41285e+07	2.52445e+07	2.56522e+07	2.67117e+07	2.50522e+07	2.48042e+07	0.0290687	0.287647	-	-	-	15	ALGDYDYK, DSELDKHLESR, ESDGASDEAEESGSQGK, HIYFINCGDSR, ILSAENIPNLPPGGGLAGK, KDSELDKHLESR, NGQVCFSTQDHKPCNPR, NVIEAVYSR, QLLEEMLTSYR, RNVIEAVYSR, SGEEGMPDLAHVMR, SGSALELSVENVK, SGSTAVGVMISPK, VANYCSTHLLEHITTNEDFR, VEEIMEK
593	UTP20	O75691	580073	1.44374e+06	1.8627e+06	502735	580249	3.0276e+06	-0.273573	0.138634	-	-	-	84	AAPPTAGSMAIEK, ADLFPILMR, ALEFVTNPDIAAK, DIMEETEEK, DLVQLTHYHDPEMDFFENMK, DMSSIYSMYSTLLAHK, EHFGTFFECLQESLLDLHTK, EIDPENFK, EILQNTTSLK, ELNLTEHFGK, ELNSTYSEQDPLLK, ELQNDMTDEK, ELQTTLVR, ELSPLFLR, FETFQTITSYIK, FLDQSLGEQVVK, FLGAVAMDLGIDK, FLTFAER, FPLPSIETK, FVGKDQVTK, HCVDPTSFLKPIAK, HDVVQTAVPDGPLQEVPLR, HENITTAATEIIGAICK, HFIHVLQTGQINQK, HLDDINFDVR, HLFLLLK, HLPEPVAIK, ILNHFDVQLPESMEDDGLSER, IW…
594	NUP155	O75694;O75694-2	4.46995e+06	4.54357e+06	4.62442e+06	4.99887e+06	4.81754e+06	4.95127e+06	0.11478	1.61407	-	-	-	37	AAPQSPSVPK, ANELLQR, DHIPITDSPVVVQQHMLPPK, DPQGLGLHFYK, ELQEQLK, ELSDSVTLSSSDR, EVSAWATR, FHEAQLSEK, FVLLSAQGSLMFHK, GLQEFLDR, GVIQVYDLGQDGQGMSR, HGEPEEDIVGLQAFQER, HLLVSNVGGDGEEIER, IMGNIWDASLVVER, IQLQIQETLQR, ISLQAIQQLVR, ISNQVDLSNVCAQYR, KDPQGLGLHFYK, KFHEAQLSEK, KPLHLLDCIHVLLIR, LADMHSTEISLQQR, LLCEHQFTIIVAELQK, LLEVYDQLFK, LLQVASPFLEPHLVR, LPPGFSASSTVEKPSK, LRPVDQLR, LYFSTCPFR, LYGEFADPFK, …
595	RP2	O75695	2.01727e+06	2.06966e+06	2.02517e+06	2.77383e+06	2.23202e+06	1.93652e+06	0.167954	0.65271	-	-	-	8	APDFLPLLNK, DYMFSGLK, DYMFSGLKDETVGR, EKAPDFLPLLNK, GFFLVQTK, KLIDEMVGK, MFVSESK, QYSWDQR
596	STK16	O75716	1.00378e+06	870319	1.16135e+06	943099	748719	923217	-0.212715	0.76723	-	-	-	3	ILCHEQQDREEAQR, LGEGGFSYVDLVEGLHDGHFYALK, QALTLQDWAAQR
597	WDHD1	O75717	1.58999e+06	1.39297e+06	1.57781e+06	1.31473e+06	1.20683e+06	1.32336e+06	-0.244973	1.72553	-	-	-	46	AAELTATQVEEEEEEEDFRK, DIFLASASCDGSVR, EPAMSMNSAR, EQQELLMK, FINVGEK, FMVWNSIGIIR, FTTNANHVVFNGDGTK, GHDAPVLSLSFDPK, GIINDDEDDEDLMMASGR, GIINDDEDDEDLMMASGRPR, GLGNTWTPICNTR, GQMEEQFWR, GYAICGLAWHPTCGR, IAAGSSDFLVK, IVDVMDSSQQK, IWEDLDDDDPK, KLNAGYSNTATEWSQPR, KQILHGDPLPLTR, LFTIGGVQK, LHCLHFSSWDSSK, LLAIPVEK, LNAGYSNTATEWSQPR, LPYCQIATEK, LSELAVEK, LVTAVSNNTIQVHTFPEGVPDGILTR, NGYEYEESTK, NSQTNKTEE…
598	CRTAP	O75718	2.94213e+06	2.18583e+06	2.71268e+06	2.92781e+06	2.53365e+06	2.18662e+06	-0.0350081	0.089889	-	-	-	11	AIAAAHTFLLK, AYNGENWR, DELMPLESAYR, DSEAFCHR, ELYDFAK, FLQFAYFK, NAAPCAVSYLLFDQNDK, SLPGAEDYIK, SYESLFIR, TSITDMELALPDFFK, VMQQNLVYYQYHR
599	SLC25A12	O75746	4.01317e+06	3.76267e+06	3.65084e+06	3.65788e+06	3.74113e+06	3.62833e+06	-0.0503121	0.449853	-	-	-	23	DLGIFGLYK, DVEVTKEEFAQSAIR, EEFAQSAIR, EEGPSAFWK, FGLYLPK, GLIPQLIGVAPEK, GSGSVVGELMYK, IAPLAEGALPYNLAELQR, ILREEGPSAFWK, IVQLLAGVADQTK, LATATFAGIENK, LTLADIER, NIFLQYASTEVDGER, PIWLQIAESAYR, QQSPGLGR, SGMISGLDFSDIMVTIR, SGNGEVTFENVK, SPSVAVVQPK, SSPQFGVTLVTYELLQR, VSALNVLR, WFYIDFGGLKPAGSEPTPK, YLGLYNDPNSNPK, YMTPEDFVQR
600	SLC22A3	O75751	4.17381e+06	4.43327e+06	4.07419e+06	3.16743e+06	3.72752e+06	3.66211e+06	-0.267347	2.03623	-	-	-	2	GIALPETVDDVEK, GPSAAALAER
601	RAD51D	O75771-8	64680.1	66316.3	44132.5	53893.1	57556.1	78185.9	0.11915	0.169431	-	-	+	3	GTVAQQVTGSSGTVK, TQDEEEQAEALR, TVVDLVSADLEEVAQK
602	PALM	O75781;O75781-2	701367	527927	681307	473606	430718	532768	-0.404959	1.56213	-	-	-	2	ENAAAPSPVR, WLLEGTPSSASEGDEDLRR
603	ATP6AP2	O75787;O75787-2	1.92047e+06	1.82831e+06	1.90079e+06	1.91128e+06	1.6666e+06	1.8594e+06	-0.0574271	0.357585	-	-	-	12	ANSVFEDLSVTLR, ATVMVMVK, DHSPDLYSLELAGLDEIGK, DHSPDLYSLELAGLDEIGKR, EDLSWPGLAVGNLFHR, EDLSWPGLAVGNLFHRPR, ILVDALQK, IPDVAALSMGFSVK, NPASPYNLAYK, SFDTSLIR, SPGSVVFR, YGEDSEQFR
604	RNASEH2A	O75792	1.18981e+06	1.14209e+06	1.3566e+06	1.15494e+06	1.2644e+06	1.41091e+06	0.0534948	0.206351	-	-	-	11	ADALYPVVSAASICAK, EAEDVIWEDSASENQEGLRK, EHVEPVFGFPQFVR, ITSYFLNEGSQAR, KEPCVLGVDEAGR, LADLEALK, LQDLDTDYGSGYPNDPK, LQQSFPGIEVTVK, LSSPVPAVCR, TAQTILEK, TLLESER
605	CDC123	O75794	3.00957e+06	2.82723e+06	3.09089e+06	3.47012e+06	3.76063e+06	3.7491e+06	0.298511	2.84538	-	-	-	12	DAYWIAMNSSLK, DFVDLSTGEDAHK, DYLLDDGTLVVSGR, DYTQYYDHISK, EHVLHCQFSAWYPFFR, FLDEDFVFDIYR, KWCELIPGAEFR, SSDFITR, SVILPLPQNVK, TLSDIFLLFK, VQEAINSLGGSVFPK, WCELIPGAEFR
607	POP7	O75817	2.36529e+06	2.15585e+06	2.16989e+06	3.10848e+06	2.86149e+06	2.23929e+06	0.282707	1.25772	-	-	-	3	GAVEAELDPVEYTLR, GQNACSEIYIHGLGLAINR, RPNDIYVNMK
608	RPP40	O75818;O75818-2	2.91052e+06	2.68532e+06	2.7252e+06	2.71117e+06	2.7014e+06	2.56536e+06	-0.0603154	0.510314	-	-	-	8	FDFLLAWHK, HLVQTHYYNYR, LILSLDKDTYEETGLQGHPSQFSGR, NLPLHELITPEFISTFIK, NLVMNTGPYYFVK, TGSEESTMMSYFSK, VSFLIPECGILSEELK, YQIQEHQPK
609	EIF3G	O75821	6.67394e+06	6.40968e+06	6.2319e+06	4.92122e+06	4.97836e+06	5.22182e+06	-0.353075	3.88304	-	-	-	14	ADDNATIR, AIAGVSGFGYDHLILNVEWAK, AIAGVSGFGYDHLILNVEWAKPSTN, DTLGPMQK, EDLNCQEEEDPMNK, EKLPGELEPVQATQNK, ELAEQLGLSTGEK, ETDLQELFR, ETDLQELFRPFGSISR, EVINGNIK, GFAFISFHR, LPGELEPVQATQNK, TVTEYKIDEDGKK, VTNLSEDTR
610	EIF3J	O75822	1.21864e+07	1.1328e+07	1.09027e+07	8.25454e+06	8.72099e+06	8.75938e+06	-0.418374	3.99587	-	-	-	13	DDFTEFGK, DKITQYEK, DVCISLEIDDLKK, GVVPGGGLK, ITNSLTVLCSEK, KGVVPGGGLK, KLQEESDLELAK, KRLEEPEEPK, LEEPEEPK, LQEESDLELAK, RLEEPEEPK, VLTPEEQLADK, VLTPEEQLADKLR
611	CBR3	O75828	3.62452e+06	3.68882e+06	3.72026e+06	3.58418e+06	3.48201e+06	3.56275e+06	-0.0539332	0.628843	-	-	-	15	AFENCSEDLQER, EGWPNSPYGVSK, EYGGLNVLVNNAAVAFK, FHSETLTEGDLVDLMK, FVEDTKNEVHER, ILVNACCPGPVK, KEYGGLNVLVNNAAVAFK, KFVEDTKNEVHER, NMCNELLPIMKPHGR, QFSGDVVLTAR, SDDPMPFDIK, TDMDGKDSIR, TNFFATR, VALVTGANR, VVNISSLQCLR
612	PSMD10	O75832	3.8167e+06	3.55402e+06	3.81124e+06	4.43919e+06	3.82351e+06	3.58827e+06	0.0788148	0.420404	-	-	-	13	ASTNIQDTEGNTPLHLACDEER, ASTNIQDTEGNTPLHLACDEERVEEAK, DHYEATAMHR, GAQVNAVNQNGCTPLHYAASK, GGLGLILK, GGLGLILKR, HEIAVMLLEGGANPDAK, LEELKESILADK, LLVSQGASIYIENK, LLVSQGASIYIENKEEK, MIHILLYYK, NRHEIAVMLLEGGANPDAK, TPLQVAK
614	ZMPSTE24	O75844	1.79968e+07	1.79665e+07	1.90917e+07	1.83215e+07	1.89453e+07	1.80621e+07	0.00744805	0.0688032	-	-	-	19	AKDLYSALIK, DIQEDSGMEPR, DLYSALIK, DNLGFPVSDWLFSMWHYSHPPLLER, FEFQADAFAK, FTPLPEGK, HGFNQQTLGFFMK, IVLFDTLLEEYSVLNK, LKEEIEVMAK, NEEEGNSEEIK, NEEVLAVLGHELGHWK, QGCKNEEVLAVLGHELGHWK, RFEFQADAFAK, RIVLFDTLLEEYSVLNK, RSSHSNAYFYGFFK, SIDFPLTK, SSHSNAYFYGFFK, TTTHVPPELGQIMDSETFEK, VYVVEGSK
615	TRAPPC6A	O75865;O75865-2	214816	243995	175674	343867	210817	241220	0.308444	0.676258	-	-	-	4	DLWVAVFQK, FLAFTCGLLR, MSLSVLEGMGFR, VGQALGER
616	IDH1	O75874	1.32578e+08	1.38426e+08	1.40247e+08	1.34167e+08	1.47657e+08	1.39395e+08	0.0338411	0.323321	-	-	-	28	ATDFVVPGPGK, CATITPDEK, CATITPDEKR, DAAEAIK, DAAEAIKK, DATNDQVTK, DIFQEIYDK, DLAACIK, EKLIFPYVELDLHSYDLGIENR, FKDIFQEIYDK, GLPNVQR, GQETSTNPIASIFAWTR, GWPLYLSTK, HAYGDQYR, IIWELIK, ISGGSVVEMQGDEMTR, KISGGSVVEMQGDEMTR, LIDDMVAQAMK, LIFPYVELDLHSYDLGIENR, LVSGWVKPIIIGR, SDYLNTFEFMDK, SDYLNTFEFMDKLGENLK, SEGGFIWACK, SIEDFAHSSFQMALSK, SQFEAQK, TVEAEAAHGTVTR, VEITYTPSDGTQK, VTYLVHNFEEGGGVAMGMYNQDK
617	GATB	O75879	873699	624050	507448	417477	621012	726170	-0.185144	0.295279	-	-	-	9	AIDYEIQR, ETLPELPSVTR, HYFYADLPAGYQITQQR, LGCTMSMR, QIQLEQDSGK, QVFEELWK, SQTLIDLNR, TPGQIVSEK, VDANISVHHPGEPLGVR
618	SCO1	O75880	1.25107e+07	1.3275e+07	1.37758e+07	1.18702e+07	1.25855e+07	1.23003e+07	-0.105403	1.22554	-	-	-	11	EAIANYVK, EEVDQVAR, GEIAASIATHMR, GPGDSTRPSKPGPVSWK, HIGKPLLGGPFSLTTHTGER, KGEIAASIATHMR, KGEIAASIATHMRPYR, LVGLTGTR, LVGLTGTREEVDQVAR, PLLGGPFSLTTHTGER, VYYSPGPK
619	ATRN	O75882	1.35403e+06	1.30642e+06	1.29411e+06	1.22601e+06	1.26467e+06	1.26982e+06	-0.0724924	0.570315	-	-	-	20	AAVLSVFVR, ALYVHGGYK, ECDRPCVNGGR, EEYSNLK, EMQQMASR, EQYAVVGHSAHIVTLK, GDECQLCEVENR, IMQSSQSMSK, KVEFVLK, LADDLYR, LTGSSGFVTDGPGNYK, LTLTPWVGLR, NHNALLASLTTQK, SCALDQNCQWEPR, SEAACLAAGPGIR, SVNNVVVR, WSVLPRPDLHHDVNR, YDVDTQMWTILK, YGHSLALYK, YQGNPLR
620	RBBP9	O75884	6.77079e+06	6.52687e+06	6.31466e+06	5.86004e+06	6.12149e+06	6.0212e+06	-0.123191	1.61076	-	-	-	9	ASGYFTR, ASGYFTRPWQWEK, AVIVPGNGGGDVTTHGWYGWVK, EQQEVADRLETK, ESIWLPFMETELHCDEK, FTDCGHFQNTEFHELITVVK, IPGFQCLAK, NMPDPITAR, TIIIGHSSGAIAAMR
621	STAM2	O75886	2.86374e+06	2.85135e+06	2.83859e+06	2.61509e+06	2.53881e+06	2.55727e+06	-0.149701	1.90383	-	-	-	10	AIELSLQEQK, ALYDFEAVEDNELTFK, DPQFSLISATIK, HGEIIIVLDDSDANWWK, LNVIDDDVEEIKK, LVNEAPVYSVYSK, SEPEPVYIDEDK, SEPEPVYIDEDKMDR, SLYPSSEIQLNNK, VPHVALQALTLLGACVANCGK
623	TUSC2	O75896	1.47701e+06	1.42046e+06	1.39463e+06	1.47042e+06	1.55312e+06	1.52355e+06	0.0833024	0.681793	-	-	-	4	AVPPFVFTR, GLWPFASAAGGGGSEAAGAEQALVRPR, IHVDFPVILYEV, NLIPQGIVK
624	DGAT1	O75907	741258	747329	669830	576924	736939	727356	-0.0876421	0.308829	-	-	-	7	ASSAAAPHTVSYPDNLTYR, DAAAGPDVGAAGDAPAPAPNK, DGDAGVGSGHWELR, LFLENLIK, LQDSLFSSDSGFSNYR, TGSRPSSHGGGGPAAAEEEVR, TGVFLASAFFHEYLVSVPLR
625	DHRS3	O75911	2.67239e+06	2.59011e+06	2.62238e+06	2.36364e+06	2.44755e+06	2.43744e+06	-0.121434	1.42731	-	-	-	11	AAVGLVLPAK, EEVYQTAK, EKVGDITILVNNAAVVHGK, ENVLITGGGR, FPNLFPPLKPETVAR, KIVLWGR, SILPQAALEEIHK, SLMDSDDDALLK, SQHINTLGQFWTTK, VGDITILVNNAAVVHGK, VRFPNLFPPLKPETVAR
626	ARL6IP5	O75915	1.7037e+07	1.90458e+07	1.77743e+07	1.87827e+07	1.7645e+07	1.85484e+07	0.0306742	0.251296	-	-	-	5	AWDDFFPGSDR, FARPDFR, LTDYISK, MEGIGLK, TPMGIVLDALEQQEEGINR
628	BCAS2	O75934	676548	655202	698012	641420	623976	632754	-0.0963258	0.593823	-	-	-	10	EAAAALVEEETR, EAAAALVEEETRR, EMESNWVSLVSK, HIQDLNWQR, IENLELMSQHGCNAWK, QPIELLSMK, RYELPAPSSGQK, TIVQLENEIYQIK, VYNENLVHMIEHAQK, YELPAPSSGQK
629	DCTN3	O75935;O75935-3	1.22915e+07	1.18145e+07	1.21331e+07	1.06755e+07	1.08536e+07	1.0053e+07	-0.19902	2.66918	-	-	-	8	ALLEEYNK, IAIPDASK, KIEDLIK, LAQIHIQQQDQCVEITEESK, TTMLLSK, VQVALGNISSK, WVYGPGGAR, YLDPEYIDR
630	DNAJC8	O75937	9.29655e+06	9.40389e+06	9.27458e+06	7.5586e+06	8.27456e+06	7.96012e+06	-0.234547	2.97734	-	-	-	13	AFEAVDK, ALDVIQAGK, EEEIEAQEK, EGKPTIVEEDDPELFK, EYVEHTVK, KEGKPTIVEEDDPELFK, LFAELEIK, LLLDQEQK, LTRPGSSYFNLNPFEVLQIDPEVTDEEIKK, QLSILVHPDKNQDDADR, QREEEIEAQEK, RALDVIQAGK, TFLRPPK
631	ATP5PD	O75947	5.03112e+07	3.09374e+07	2.63382e+07	4.89239e+07	5.42721e+07	5.13514e+07	0.577921	1.46045	+	-	-	13	AGLVDDFEK, AGLVDDFEKK, IVEYEKEMEK, KYPYWPHQPIENL, LAALPENPPAIDWAYYK, SCAEWVSLSK, SWNETLTSR, TIDWVAFAEIIPQNQK, VPVPEDK, VPVPEDKYTAQVDAEEKEDVK, YPYWPHQPIENL, YTAQVDAEEK, YTAQVDAEEKEDVK
632	TSPAN9	O75954	685369	727207	669788	920987	628626	655212	0.0614652	0.153169	-	-	-	3	CCMENSQGCGR, EGLLLYHTENNVGLK, NAWNIIQAEMR
633	FLOT1	O75955	5.93951e+06	4.8717e+06	4.33475e+06	5.33184e+06	4.883e+06	5.05942e+06	0.0235519	0.0763188	-	-	-	22	AAYDIEVNTR, AQADLAYQLQVAK, AQQVAVQEQEIAR, DIHDDQDYLHSLGK, FSEQVFK, GEAEAFAIGAR, HGVPISVTGIAQVK, ISLNTLTLNVK, ITLVSSGSGTMGAAK, KAAYDIEVNTR, KAEAFQLYQEAAQLDMLLEK, LPESVER, LTGVSISQVNHKPLR, MRGEAEAFAIGAR, RAQADLAYQLQVAK, SPPVMVAGGR, SQLIMQAEAEAASVR, TEAEIAHIALETLEGHQR, VFVLPCIQQIQR, VQVQVVER, VSAQYLSEIEMAK, VTGEVLDILTR
634	TRIO	O75962	289838	300382	293022	282864	337219	383779	0.173671	0.591391	-	-	-	40	AFAAALDER, AHLGEVLEAVR, APIEDLDLEGQK, ASLGTLPLGKPR, DAAHELNEEK, DFFLGELEK, DLADIAAFFR, DSDDSAATPQDETVEER, EFIMAELIQTEK, EHEEFQITAK, EHEQFQHAIEK, ELWTWLEELQK, FALWVGR, FEFETNMVSLEGLTK, GAANASGSSPDAPAK, GALKEPIHIPK, GFSMPGFLFK, GRNEGLSSGTLSK, IQSSESFPK, IVFGNIHQIYDWHR, LDFSFPDDYFK, LELFLQLR, LLIQLADGFCEK, LQLTDLLIKPVQR, LQRPLTPGSSDSLTASANYSK, LVESGHYASQQIR, NEGLSSGTLSK, NFLNALTSPIEYQR, NILNELFQR, N…
635	ATP5MG	O75964	6.61855e+07	6.02894e+07	6.47284e+07	6.00261e+07	6.08084e+07	6.40236e+07	-0.0481176	0.479821	-	-	-	5	IVNSAQTGSFK, KIVNSAQTGSFK, LATFWYYAK, TPALVNAAVTYSK, VELVPPTPAEIPR
636	MPDZ	O75970;O75970-2;O75970-3;O75970-5	756351	689642	740082	827196	815671	926570	0.231843	1.46553	-	-	-	37	AKDTVQLVIAR, ATHDEAINVLR, DADLSPVNASIIK, DASHEQAVEAIR, ENYEKDEDFLSSTR, ETEPTVTTSDAAVDLSSFK, FSENSGLGISLEATVGHHFIR, GDVANEDKLSLLK, GEESETFDVELTK, GHSGLGLSLAGNK, GNSSLGMTVSANK, GPDGLGFSIVGGYGSPHGDLPIYVK, GSLPQLVSPIVSR, HSLIGPDIK, HTGQTVLLTLMR, HVEVFELLKPPSGGLGFSVVGLR, HVLEDSPAGK, IGDTDLAGMSSEQVAQVLR, IMGINYEIVVAHVSK, ISLGQQSGR, ISQDVDKEDEFGYSWK, ITYVPAEHLEEFK, IVEVDGMDLR, KATHDEAINVLR, LWAGDQILEVNG…
637	CPD	O75976	3.67779e+07	3.71871e+07	3.90855e+07	3.94455e+07	3.89881e+07	3.8533e+07	0.0495711	0.716427	-	-	-	45	AIIENLIQK, ALIEWIR, AVIVLNEGIK, AYASNHPIMK, DFHHHHFPDMEIFLR, DLSAENGLESLMLR, EAAAAGLPGLAR, EFETLIK, EGDCGFGDGGPSGASGR, ELPNFWEQNR, ELYVMEISDNPGVHEPGEPEFK, ENSQMFQGR, ENSQMFQGRPCK, ESLITLIEK, FVLSGNLHGGSVVASYPFDDSPEHK, GAEWHSHLGSMK, GASSSTNDASDPTTK, GFVLDATDGR, GKDLDTDFTNNASQPETK, GYNPVTK, IHLMPSMNPDGYEK, IVIVPSLNPDGR, KNPAVTQLVDR, LLVPGTYK, LPSLWADNK, LPSLWADNKR, LRQHHDEYEDEIR, LVGNMHGDETVSR, NFG…
638	GLRX3	O76003	5.16468e+07	4.97885e+07	5.3227e+07	5.39653e+07	5.52424e+07	5.52375e+07	0.0889352	1.41642	-	-	-	19	ASVMLFMK, AYSNWPTYPQLYVK, ELEASEELDTICPK, ELKENGELLPILR, ELPQVSFVK, ENGELLPILR, GELVGGLDIVK, HASSGSFLPSANEHLK, HASSGSFLPSANEHLKEDLNLR, HNIQFSSFDIFSDEEVR, IDRLDGAHAPELTK, KLTHAAPCMLFMK, LDGAHAPELTK, LDGAHAPELTKK, LEAEGVPEVSEK, LEAEGVPEVSEKYEISSVPTFLFFK, LTHAAPCMLFMK, QMVEILHK, YEISSVPTFLFFK
639	RSL1D1	O76021	671037	738816	536778	446749	498977	593268	-0.336271	1.12982	-	-	-	24	ALPASETPK, ATNESEDEIPQLVPIGK, AVDALLTHCK, DDVAPESGDTTVK, DDVAPESGDTTVKK, DDVAPESGDTTVKKPESK, EINDCIGGTVLNISK, FFTTPSK, KAVDALLTHCK, KKVPVSVNLLSK, KTPANEKVEIQK, KVPVSVNLLSK, LLPSLIGR, LLSSFDFFLTDAR, LTLPHSIR, RLLPSLIGR, SAALPIFSSFVSNWDEATKR, SDSEDICLFTK, SDSEDICLFTKDEPNSTPEK, SPNPSTPR, TASVLSKDDVAPESGDTTVK, TPANEKVEIQK, TVSQIISLQTLK, VPVSVNLLSK
640	WFS1	O76024	1.24307e+06	1.24521e+06	1.32926e+06	1.55215e+06	1.29857e+06	1.34666e+06	0.133218	0.779448	-	-	-	11	AALVMYWK, APGPQAGPGPGVR, DAAAPAEPQAQHTR, EYLIDMASR, GDMEIPFEEVLER, LNATASLEQER, QGSLIEFSTILEGR, QLSSETDLER, QVAVAELLENVGQVNEHDGGAQPGPVPK, SPEDLPLR, WPVFELK
641	CLPX	O76031	1.31041e+06	1.42015e+06	1.57049e+06	1.42942e+06	1.57489e+06	1.84581e+06	0.169222	0.737845	-	-	-	29	AAAAADLANR, AQQGIVFLDEVDK, AQQGIVFLDEVDKIGSVPGIHQLR, DLIEFGMIPEFVGR, DVGGEGVQQGLLK, EPESAAEAVK, GGEVLDSSHDDIK, GGEVLDSSHDDIKLEK, IYNNIPANLR, IYNYLDK, KVLSVAVYNHYK, LAFQQKPPPPPK, LAFQQKPPPPPKK, LLEGTIVNVPEK, LLQDANYNVEK, LPVVVPLHSLDEK, NAVIPQYQALFSMDK, RAAAAADLANR, RGGEVLDSSHDDIK, RGGEVLDSSHDDIKLEK, SGESNTHQDIEEK, SGESNTHQDIEEKDR, SIIKEPESAAEAVK, SNILLLGPTGSGK, TLLAQTLAK, TLVQILTEPR, VLSVAVYNHYK, …
642	NEBL	O76041-2	367562	234404	258022	153088	278567	309150	-0.251262	0.358018	-	-	-	7	GFSIVTDTPELQR, GFTPVVDDPVTER, GVHPHIVEMDR, KNTQVVSDAAYK, NTQVVSDAAYK, QSFTTVADTPENLR, TQEQISNVK
643	SEC14L2	O76054	1.80969e+06	2.15981e+06	2.18182e+06	2.32991e+06	2.02509e+06	1.94486e+06	0.035249	0.130385	-	-	-	8	AGEMTEVLPNQR, FDNTYSFIHAK, GLLFSASK, HISPDQVPVEYGGTMTDPDGNPK, IMVLGANWK, INYGGDIPR, QQYEHSVQISR, YNSHLVPEDGTLTCSDPGIYVLR
644	SNCG	O76070	4.35409e+06	4.47192e+06	4.78235e+06	3.76949e+06	4.20833e+06	4.11442e+06	-0.170893	1.56158	-	-	-	10	EDLRPSAPQQEGEASK, EGVMYVGAK, EGVVGAVEK, EKEEVAEEAQSGGD, ENVVQSVTSVAEK, KEDLRPSAPQQEGEASK, TKEGVMYVGAK, TKENVVQSVTSVAEK, TKEQANAVSEAVVSSVNTVATK, TVEEAENIAVTSGVVR
645	CIAO1	O76071	3.67657e+06	3.45381e+06	3.8629e+06	3.78627e+06	3.83913e+06	3.66737e+06	0.0400229	0.308538	-	-	-	8	CWFLAWNPAGTLLASCGGDRR, DSLVLLGR, HVVWHPSQELLASASYDDTVK, IWGTEGDSWICK, MKDSLVLLGR, SVAWAPSGNLLATCSR, SVLSEGHQR, YQRPEGL
646	DFFB	O76075	501320	521413	514496	636057	529948	541042	0.146476	0.698339	-	-	-	5	HSINPYSNR, ILFSTWNLDHIIEK, LLADLLHNVSQNIAAETR, SMQYNGSYFDR, TIIPTLVEAIK
647	ZFAND5	O76080	481632	544449	538350	506435	523061	513534	-0.017819	0.0688482	-	-	-	4	ADTSLNNCEGAAGSTSEK, ENPVVVAEK, HNCPYDYK, VGLTGFDCR
648	RGS20	O76081-6	343647	389918	305358	473780	431278	358699	0.280336	0.971246	-	-	-	4	NMVEPSQHIFDDAQLQIYTLMHR, QMPAAQDTPGAAPGQPGAGSR, TADGGEPAGASSPAGR, VDGGLQMGSER
649	SLC22A5	O76082;O76082-3	302887	331690	271787	240860	290755	204321	-0.310753	0.972514	-	-	-	3	DGQERPTILK, FEEAEVIIR, NMGVGVSSTASR
650	SRP72	O76094	3.53949e+06	3.5982e+06	3.78433e+06	3.33633e+06	3.33129e+06	3.53482e+06	-0.0982926	1.03107	-	-	-	36	AIELLQEFSDQHPENAAEIK, ALLAMYTNQAEQCR, DDVTALHCK, DIHTLAQLISAYSLVDPEK, DQNVFDSK, DQNVFDSKK, EAISDLQQLWK, EALNVINTHTK, ELYGQVLYR, GTQGATAGASSELDASK, HLPSSDSMSLK, ILQINKDDVTALHCK, ISASLQSQSPEHLLPVLIQAAQLCR, ISQGNISK, KISASLQSQSPEHLLPVLIQAAQLCR, KQLQAIEFNK, KTNLSAVVAAQSNWEK, LKELYGQVLYR, LKPTDVGLLAVIANNIITINK, LTMAQLK, LTNAEGVEFK, NSQDDYDEER, NSQDDYDEERK, PGSAATVSASTSNIIPPR, QLQAIEFNK, SPAHLSLIR, TEE…
652	DXO	O77932	1.28327e+06	1.60057e+06	1.76377e+06	1.36365e+06	1.40638e+06	1.42616e+06	-0.135161	0.5348	-	-	-	4	ELMYMGYK, FQGTLYLSEVETPNAR, LLTTPYER, QEGWQLAASR
653	DDAH1	O94760	3.51024e+06	3.68603e+06	3.47447e+06	3.40765e+06	3.54029e+06	3.33512e+06	-0.0533485	0.509283	-	-	-	10	ALPESLGQHALR, DENATLDGGDVLFTGR, DYAVSTVPVADGLHLK, GAEILADTFK, GAEILADTFKDYAVSTVPVADGLHLK, GEEVDVAR, IMQQMSDHRYDK, LKDHMLIPVSMSELEK, QHQLYVGVLGSK, TPEEYPESAK
654	RECQL5	O94762	281588	327777	349458	302802	256944	306538	-0.145174	0.481256	-	-	-	19	ANLFYDVQFK, AVELEHETFR, DGQPYDMGGSAK, DQGTPEVQPTPAK, ELISDPYGNLK, GCDHCQNPTAVR, GSCPFQTATELMETTR, IEEFVPPDENCPLK, KGYGDFSR, LGHAPCVALTATATPQVQEDVFAALHLK, LLEEALSSNR, PSAKPSVVAEVK, SLCYQLPALLAK, SQQENPESQPQK, TLVQNDWMEEK, VFGFDSFK, YDEGSGGSGDEGRDEAHKR, YFGDALPACAK, YTGEEDGAGGHSPAPPQTEECLR
655	URI1	O94763;O94763-3	1.12142e+06	1.09822e+06	1.0527e+06	733498	921602	961003	-0.332298	1.62679	-	-	-	15	AFVDVVNGEYVPR, DLLADKELWAR, EFVSPSLTPPPAIAHPALPTIPERK, EVLLEASEETGKR, KNSTGSGHSAQELPTIR, KVDNDYNALR, LLPLSVTPEAFSGTVIEK, LVHTNEVTVLLGDNWFAK, MSDAAGDIVDIR, MSDAAGDIVDIREEIK, NSTGSGHSAQELPTIR, NTNVNAMHQVTDSHTPCHK, TPADIYR, TSDIFEADIANDVK, VEFTEDLQK
656	B3GAT3	O94766	810056	873568	854168	669011	759729	960587	-0.102677	0.317636	-	-	-	8	FEGPQVQDGR, GHLESSLLSHLVDPK, GVSVWPVGLVGGLR, ISQLQAELR, LREGEPGWVHPR, LSQTLSLVPR, MKQEEQLQR, RPPPAPAQPPEPEALPTIYVVTPTYAR
657	MTA2	O94776	4.03917e+06	4.32261e+06	4.24736e+06	4.22679e+06	4.09025e+06	4.365e+06	0.00840156	0.0618273	-	-	-	22	ALDCSSSIR, ALTHLEMR, AMSTLVPQGGPVLCR, DISSSLNSLADSNAR, DITLFHAMDTLQR, DLVAQAPLKPK, EFEEESKQPGVSEQQR, GHLSRPEAQSLSPYTTSANR, LNPADAPNPVVFVATK, LPLATIVK, LVEGESDNR, NGYDLAK, QFESLPATHIR, QKLNPADAPNPVVFVATK, QPGVSEQQR, RPNLPLK, RPYAPINANAIK, SLASIVQFYYMWK, TLLADQGEIR, TPTQLEGATR, VWDPDNPLTDR, YQAEIPDR
659	STK10	O94804	1.57738e+06	1.64683e+06	1.31087e+06	1.29871e+06	1.49047e+06	1.56218e+06	-0.0571121	0.201994	-	-	-	18	AGNVLMTLEGDIR, ALDESHNQNLK, ALEEDLNQK, DQYFLQR, DREAALWEMEEHQLQER, DTPYDYK, EAALWEMEEHQLQER, FEQEINAK, FFDTELENLER, GLTEPQIQVVCR, LANGSLEPPAQAAPGPSK, LSEEAECPNPSTPSK, PNSSALETLGGEK, PSAAQLLEHPFVSSITSNK, QMLEALNFLHSK, QVAEQGGDLSPAANR, RFEQEINAK, SDPPTLLTPSK
660	GFPT2	O94808	788669	988803	895241	765283	929180	931646	-0.0252163	0.0747329	-	-	-	9	CQNALQQVTAR, EIFEQPESVFNTMR, ETEDITFSTLVER, GYDSAGVAIDGNNHEVK, GYEFESETDTETIAK, IHDLALELYTQR, LSTEQIPILYR, VNFETNTVLLGGLK, WATHGVPSAVNSHPQR
661	TPPP	O94811	674748	799592	672892	648120	697667	645258	-0.105105	0.4805	-	-	-	4	AISSPTVSR, APIISGVTK, NVTVTDVDIVFSK, VDLVDESGYVSGYK
662	ATG12	O94817	416483	446756	373587	493115	350788	368638	-0.0414866	0.0960608	-	-	-	4	AVGDTPIMK, KIDILLK, LVLHYCK, TIQGLIDFIK
663	KBTBD11	O94819	754104	815865	794136	689774	698774	712137	-0.169792	1.21329	-	-	-	7	AGSRPQSPSGDADAR, AHLLAAALGPAGER, GEAQAAGPSGVSVSR, LPEGAPAR, LPGGPTGLQPFR, SADMVALDGFIYR, WAPVAPLPR
664	LTN1	O94822;O94822-3	1.36955e+06	1.38361e+06	3.01095e+06	2.55855e+06	2.23509e+06	1.60195e+06	0.227713	0.288927	-	-	-	43	ALYSMYLR, AMQEFGTMCTER, DEITSVLQDHLIK, DPGLQHGQLFNHLAETLSSWEAK, EATQQAFEK, EHGTLWSLIIAK, ESFFPLTEGNLHTIQSLCPFLSK, ESTFLHLSALWLK, ETPDTLSDPQTVPEEER, FADEILESNKENEK, FLSLFLK, FLSTLLDSFSSSR, GVLPYWPR, HALVTPWLK, IEGWELTTEPSLTHNSSGLLSPLR, ISEPEADVESVLGVSNLLQVLQKPK, KEFSAQCIPALLGWTK, LADISINYVNER, LIGWLNEDQR, LILTFFK, LMPELPQYDQDNLK, LMPENPTYAETAVEVPNKDPK, LPQSITNPK, LSLNYECFK, LVNLADCLCNEDLESR, LWWNS…
665	TOMM70	O94826	1.5137e+07	1.43063e+07	1.44927e+07	1.5401e+07	1.47075e+07	1.45149e+07	0.0223468	0.22837	-	-	-	23	AAAFEQLQK, ADEMYDK, AIDMFNK, AIEIDNK, ASPAPGSGHPEGPGAHLDMNSLDR, ATFYLLIGNANAAKPDLDK, CIDLEPDNATTYVHK, EPLMPSPQFIK, GFEEVIK, GFEEVIKK, GLELISK, GLLQLQWK, LRPESALAQAQK, NREPLMPSPQFIK, NVDLSTFYQNR, QAYTGNNSSQIQAAMK, QYMEEENYDK, SDEDKDKEGEALEVK, SEMEMAHLYSLCDAAHAQTEVAK, SYFSSFTDDIISQPMLK, TPEGRASPAPGSGHPEGPGAHLDMNSLDR, WKEVAQDCTK, YMAEALLLR
666	IPO13	O94829	712918	1.01246e+06	1.02072e+06	992814	1.20596e+06	919450	0.193121	0.527835	-	-	-	9	ALHQLYYDPNIENK, AQLFTQITR, DTFSQQILR, LFQAEDSPVDGQGR, LIPLVLGLQEQLR, MYSTIPQASALDLTR, PVYFQLVDVLLHK, REEQPGAAGAGAAPALDFTVENVEK, YWSDIPTDQYESLK
667	DDHD2	O94830	1.62755e+06	1.50746e+06	1.5506e+06	1.58831e+06	1.24117e+06	1.68548e+06	-0.0650959	0.220093	-	-	-	13	DLQEIGIPLGPR, EIIILHNPK, ESEFCSSSNTR, GFFNIYHPFDPVAYR, ILNYFSTR, LMVHYQPVAGSDDWGSTPTEQGRPR, NGDYLDVGIGQVSVK, NNLLGSLR, RPAPQPASGANIPK, SIVQCVNDFR, SVSLNLLQTHFK, VEFLPVNWHSPLHSTGVDVDLQR, YAVYWDELASEVR
668	TOX4	O94842;O94842-2;O94842-3	512125	541652	468273	457421	477912	481462	-0.101175	0.476604	-	-	-	3	DVFLAWVASR, NSNTVVFVK, SGCENPPIVSK
669	MICAL2	O94851	292183	343681	328361	282721	292144	302674	-0.133133	0.538686	-	-	-	13	EEEATWQEQEAPR, EMASAQEPDK, GFLAAFDTAWMVK, GTLQAFNILTR, LAAYTFDCDEGK, LLPQTTPENINK, LSAEGHFFHR, NFEQYTLDPGTR, NYGENADLSLAK, QLQLILFK, TAIELAYLGAK, VDGQTGENDMNK, VLEPPEDQENQK
670	SEC24D	O94855;O94855-2	3.08332e+06	2.95321e+06	2.72509e+06	3.74631e+06	3.25225e+06	2.82595e+06	0.157523	0.731824	-	-	-	16	AVLHQPLK, EEQEETSAIR, GGQVYATNTR, IGFDAIMR, ILFQPQTNVYDSLAK, IPKEEQEETSAIR, KIGFDAIMR, KLDPDSIPSPIQVIENDR, LDHYEKPELSLGSYEYVATLDYCR, LFIFHSSLPTAEAPGK, NCASPSAASQLILPDSMK, NCVLLSRPEISTDER, PELSLGSYEYVATLDYCR, SCETDALINFFAK, STMLPAAVR, VLHFFNVK
671	SUPT7L	O94864;O94864-2	972895	917625	1.03019e+06	1.03103e+06	1.05828e+06	1.16707e+06	0.156485	0.981353	-	-	-	5	HSDPESDFYR, NLIATAQAQNQQQTEGVK, NPNAPFQIR, SSFDLLPR, YWGEIPISSSQTNR
672	FCHSD2	O94868;O94868-2	275265	340699	278045	319303	190016	238049	-0.284111	0.652758	-	-	-	3	IQTELQETVK, NDYLLTLAAANAHQDR, SFLEGTMQVAQSR
673	UFL1	O94874	1.51676e+06	1.48805e+06	1.70088e+06	1.45131e+06	1.38223e+06	1.60997e+06	-0.0831034	0.43302	-	-	-	37	AQFAEATQR, AVFVPDIYSR, CVPQIIAFLNSK, DLQEEVSNLYNNIR, ELQELSSSIK, EMRDELHVR, EQEDVASTTR, EYITPAQISK, FFADDTQAALTK, FINDCTELFR, GLFSAITR, GLFSAITRPTAVNSLISK, GVIFTEAFVAR, HVQLVLGQLIDENYLDR, IISGHIDLDNR, IPEDQHALLVK, KELQELSSSIK, KKPEISFMFQDEIEDFLR, KPEISFMFQDEIEDFLR, KTGQGDYPLNNELDKEQEDVASTTR, LAADFQR, LAEEVNDK, LGIPDAVSYIK, NCIEIVNK, NNPVHLITEEDLK, QALAEQLK, QISTLESVSTSK, QLEVVHTLDGK, QNGYLEFDALSR…
675	UBXN7	O94888	3.72409e+06	3.92527e+06	3.90039e+06	3.99245e+06	3.92976e+06	3.75476e+06	0.015714	0.12524	-	-	-	13	ADGVVEGIDVNGPK, ASLQETHFDSTQTK, DFQTETIR, EHFIFWQVYHDSEEGQR, FELLTNFPR, GLIQQFTTITGASESVGK, LGDFPYVSILDPR, LTTLADLFRPPIDLMHK, QEILVEPEPLFGAPK, RPLTEPPVR, SESLIDASEDSQLEAAIR, SIFDGFR, TDPGTATNHQGLPAVDSEILEMPPEK
676	PLPBP	O94903	6.37705e+06	6.14293e+06	5.6239e+06	7.16586e+06	6.81419e+06	6.88621e+06	0.203334	2.06386	-	-	-	13	AGSMSAELGVGCALR, APLEVAQEH, DLPAIQPR, HGLPPSETIAIVEHINAK, IGSTIFGER, ILSLCPEIK, LADKVNSSWQR, LMAVPNLFMLETVDSVK, PADMVIEAYGHGQR, TFGENYVQELLEK, TKPADMVIEAYGHGQR, VMVQINTSGEESK, VNSSWQR
677	ERLIN2	O94905	3.2762e+06	2.62733e+06	2.82652e+06	2.94707e+06	2.80412e+06	3.0934e+06	0.0237924	0.0984588	-	-	-	12	ADAECYTAMK, DIPNMFMDSAGSVSK, IEEGHIGVYYR, KISEIEDAAFLAR, LSFGLEDEPLETATK, LSFGLEDEPLETATKEN, LTPEYLQLMK, NVPCGTSGGVMIYFDR, NYELMESEK, QFEGLADK, VAQVAEITYGQK, VTKPNIPEAIR
678	PCF11	O94913	823193	777759	607580	487858	200109	379409	-1.13088	1.98587	+	-	-	20	APHQVPVQSEK, ENVENWQSSK, FAGLDTNQR, FDIPLGLQGTR, FEGSPGLR, FTTSQTDVYADHLDWHYR, KLELELEQAK, LASGEITQDDFLVVVHQIR, LSVDANLQIPK, LTALAEDRPLFDGPSR, LYALDVR, NELQEPCDSPK, NLTQEQLIR, PHINMLTILAEENLPFAK, QDTITEESEK, QLFQYQEGVR, STWDEIFPLKK, TENDTVESV, VHEEVVLK, YEDSDKPFVDSPASR
679	FRYL	O94915	489671	556110	478324	454249	349009	382584	-0.367548	1.55196	-	-	-	38	AIANVFQNR, ALFALLEIPK, DTPLNIFVK, EAESASENEEIDISK, EFISAVAQVK, EIIFDLLSVGK, ELIEELHPIIK, FGEITNEAVSFLGDSLQR, GPLWNHEDVSAK, IPSVTSGTTSSSNTMVAPTDGNPDNKPIK, KFGEITNEAVSFLGDSLQR, KIEVVMAEPLEK, LLIHLPLDK, LLWVYVIR, LMSIVSALFPK, LQLLSPQVDINSPINAK, LTIHMDEELR, MLVQLINQWK, MVQSYQLLAQAK, QIPVHPVPDPLVHEVLNLAFK, QLLEAENEKDSDTLK, RHDEDEDDSLKDR, RQNGTEDESYEYRPR, SAEQLTTFLK, SASLVVPSDIPK, SIFPQQSLR, TDLIELLAR,…
680	ENDOD1	O94919	3.0314e+06	2.60012e+06	2.44423e+06	2.9844e+06	2.70376e+06	2.78924e+06	0.0747795	0.367561	-	-	-	8	DRIPVYSAFR, DSDIIEDVMVK, FATLYSTR, ILEVVNQIQDEER, IPVYSAFR, LVGEEEAGFGECDK, QALNTDYLDSDYQR, WYVNLHSLMDR
681	GLCE	O94923	962569	892400	789663	697346	587439	736441	-0.389645	1.81815	-	-	-	14	AMLPLYDTGSGTIYDLR, APPVVGGFNSNVGSK, DFIISFDLK, DHIFLNSALR, DIYYGIGPR, EGNEVFLPFTWVEK, FLSEQHGVK, GGWPIMVTR, HFMLGIAPNLAR, QQSEEAFPQEQQK, REGNEVFLPFTWVEK, TSWSTVTR, VVQYDGYDR, YFDVYGK
682	GLS	O94925-3	1.64341e+06	1.62909e+06	2.15403e+06	2.23426e+06	1.95803e+06	2.53672e+06	0.314786	1.22358	-	-	-	23	CVQSNIVLLTQAFR, DGPGETDAFGNSEGK, ELVASGENK, FDYVMQFLNK, FSPDLWGVSVCTVDGQR, FVIPDFMSFTSHIDELYESAK, FVIPDFMSFTSHIDELYESAKK, GIHFCHDLVSLCNFHNYDNLR, GSTHPQPGVSPPAAPAAPGPK, HSFGPLDYESLQQELALK, KFVIPDFMSFTSHIDELYESAK, KFVIPDFMSFTSHIDELYESAKK, KVSPESNEDISTTVVYR, LFLNEDDKPHNPMVNAGAIVVTSLIK, LKECMDMLR, LTLQTTSDGVMLDK, LTLQTTSDGVMLDKDLFK, NFAIGYYLK, VADYIPQLAK, VLSPEAVR, VPFCLQSCVKPLK, VSPESNEDISTTVVYR, YA…
683	HAUS5	O94927	141056	129387	142840	146258	102348	295265	0.25388	0.286915	-	-	+	13	ALHDQSQELQDAAGHR, AQFLQNLLLPQAK, ASELLLPAAASLR, DTEAQDTAMEQAR, ENLGQALK, GSSFIALSHK, HLPHILLGTLLR, KLELEAAVTR, QLVEETQEQVR, QVLILGLR, SPGEVLALVQR, VVPTFEAVAPQSR, WVQAQGALQK
684	UBOX5	O94941;O94941-2	131022	183543	199704	110696	143771	155681	-0.318274	0.692186	-	-	+	2	GALSLSHVAHLR, VIDQSTLEK
685	FBXO21	O94952;O94952-1	1.63977e+06	1.669e+06	1.67364e+06	1.72752e+06	1.72167e+06	1.618e+06	0.0237514	0.161179	-	-	-	12	EGIDQSYQLLR, HPSLAFK, HYSPTDYVNWLEEYK, KIVASFSK, LYFHLGIWPEK, MDYYNALNLYMHQVLIR, MVGNLLSLGK, QLGVPLEPVNFPSHFLLR, REGIDQSYQLLR, TGIPISMSLLYLTIAR, YAAQENLEYNVEPQEISHPDVGR, YFSEFTGTHYIPNAELEIR
686	USP19	O94966-5;O94966-6;O94966-7	1.99648e+06	1.99359e+06	2.02385e+06	2.00334e+06	1.98499e+06	2.01465e+06	-0.00262202	0.0183711	-	-	-	25	DKINDLVEFPVR, ELECAEDPGSAGEAAR, ENSTASEVLDSLSQSVHVKPENLR, EQDFTLIFQTR, GEVGAGAGPGAQAGPSAK, GLCRPENIGYPFLVSVPASR, INDLVEFPVR, IQNKPYTETVDSDGRPDEVVAEEAWQR, KPLGTQELVPGLR, LAIGFAVLLR, LAQLLEGYAR, LHPGCGPHTTFR, LPNVLIVQLK, LQEFVLVASK, NDSFIVDLFQGQYK, RGPPGLEDTTSK, SEDTGLDSVATR, VAVPTGPTPLDSTPPGGAPHPLTGQEEAR, VGYCNQLCQK, VLPVFYFAR, VVVLEVQQRPQVPSVPISK, VWAAPDR, WGGLEAPAAR, YAYVLFYR, YVAQAGLEPLASGDPSAS…
687	WDR47	O94967-3;O94967-4	303704	295448	241156	253726	232641	259514	-0.166117	0.567083	-	-	-	7	AAYADLLTPLISK, AVAFHPAGGLYAVGSNSK, DSTEQFQEYYR, ESGVINGLFSDDMLFLR, LCLLLTLPR, LILDFLNSK, WHTQDLSFLSSSADR
688	AP2A2	O94973	6.05834e+06	5.73944e+06	5.62797e+06	6.43468e+06	6.17952e+06	6.54127e+06	0.136829	1.67739	-	-	-	28	AVDLLYAMCDR, EMAEAFAGEIPK, FFQPTEMASQDFFQR, FHLCSVPTR, FVNLFPEVKPTIQDVLR, GPSTVTDLEDTK, GPSTVTDLEDTKR, HPMDTEVTK, IIGFGSALLEEVDPNPANFVGAGIIHTK, KGPSTVTDLEDTK, KGPSTVTDLEDTKR, LEPNLQAQMYR, LTECLETILNK, MFIFYGNK, NAVLFEAISLIIHHDSEPNLLVR, NNGVLFENQLLQIGLK, QLSNPQQEVQNIFK, SSPLIQFHLLHSK, THIETVINALK, TSPDLVPMGDWTSR, TSVSLAVSR, TTQIGCLLR, TVFEALQAPACHENLVK, VIQIVINR, VIQIVINRDDVQGYAAK, VLVAGDTMDSVK, V…
689	SEC31A	O94979	4.20068e+06	4.13159e+06	4.1751e+06	4.2052e+06	3.82696e+06	4.46846e+06	-0.00365928	0.019921	-	-	-	35	AQDGSHPLSLQDLIEK, AQGEPVAGHESPK, ATVWDLR, CLSSATDPQTK, DSDQVAQSDGEESPAAEEQLLGEHIK, EALAAVLTYAKPDEFSALCDLLGTR, EIVESCDLK, EQTLSPTITSGLHNIAR, EVVIAQNDK, GRPGPVAGHHQMPR, IDASQTEFEK, IIAGDKEVVIAQNDK, ISVYSIMGGSTDGLR, KAVQLTQAMDTSTVGVLLAAK, KIDASQTEFEK, KPIPDEHLILK, LEFLYDK, LITAVVMK, LIWGPYK, LVTFENVR, MADAIILAIAGGQELLAR, MPSHQGAEQQQQQHHVFISQVVTEK, NPAVLSAASFDGR, NVWSFLK, NYSEGLTMHTHIVSTSNFSETSAFMPVL…
691	HEXIM1	O94992	1.72123e+07	1.67657e+07	1.60369e+07	1.41684e+07	1.56776e+07	1.47373e+07	-0.166494	1.92521	-	-	-	12	AENLQLLTENELHR, AFPQLGGR, ELELELDR, EYLELEK, GQPVAPYNTTQFLMDDHDQEEPDLK, HWKPYYK, LGAPAAGGEEEWGQQQR, LRAENLQLLTENELHR, QELIKEYLELEK, VPEEDSR, VRELELELDR, YHTESLQNMSK
692	TJP3	O95049;O95049-3;O95049-4	77684.5	59931.6	53451.1	44421.3	30329.1	56428.8	-0.570258	0.951895	-	-	+	9	AEQLASLEAAQR, AVGVGPGSSAGSNAR, DRPGGSMVVSDVVPGGPAEGR, HITDSGLAAR, ISAHQGAQVDSR, LSLLVLR, RPVVILGPVADIAMQK, SSEPVQADESQSPR, VPSSQSMEDR
693	RPP14	O95059	860120	767241	807760	676586	726260	798872	-0.147141	0.778558	-	-	-	4	LWSSLTLLGSYK, NPSEYHYMK, QLLISAVK, VIQVSPFLLALSGNSR
694	CCNB2	O95067	886957	1.30076e+06	1.45163e+06	768100	1.39165e+06	1.45196e+06	-0.0365987	0.0446345	-	-	-	7	AGEVDVEQHTLAK, AILVDWLVQVHSK, DLASPLIGR, FLQVQPVSR, QLEVLQSINPHFLDGR, RPTVSSDLENIDTGVNSK, VAAAASCLSQK
695	YIF1A	O95070	2.46022e+06	2.29904e+06	1.98771e+06	2.29409e+06	1.87813e+06	2.11243e+06	-0.1016	0.432626	-	-	-	4	KLGLLVFPYTHQNWEVQYSR, LGLLVFPYTHQNWEVQYSR, TAALGPDSMGGPVPR, YFFAVDTAYVAK
696	UBR5	O95071;O95071-2	1.60665e+06	1.69094e+06	830274	1.40108e+06	405779	1.0319e+06	-0.647647	0.643213	-	-	-	44	AMNQQTTLDTPQLER, ANAHFILK, ATFLGLTNEK, AYPAAITILETAQK, AYSIVIR, DEPGEGSGVAR, DGNGTIYPMAK, DLSLEVDRDR, EGEEQPVLPEETESSKPGPSAHDLAAQLK, ENGADSILDLGLVDSSEK, EVVFVEDVK, FAQLALER, GDFLNYALSLMR, GEHLLLFLVQTVAR, IGHLLPEEQVYLNQQSGTIR, KEDLFGRPSQGLYSSSASSGK, KVNWHDFAFFDPVMYESLR, LEHTAQTYSELQGER, LELGKPDNNDGSK, LLTATNLVTLPNSR, LSLELFGR, LTYQDAVNLQNYVEEK, LYVPLYSSK, MLVVAEQPLHAMR, NCLEVLPTK, NSLEDLTAEDFR, NV…
697	AGFG2	O95081	1.26996e+06	1.38459e+06	1.41349e+06	1.41672e+06	1.40557e+06	1.34932e+06	0.0374811	0.220898	-	-	-	6	AEAEAASEVWCR, ELGGCSQAGNR, GSASTPVQGSIPEGK, IWLGLFDAR, KIWLGLFDAR, TLLGDPAPSLSVAASTSSQPVSQSHAR
698	SCAF4	O95104	709842	736407	797908	699811	676914	655237	-0.142089	0.866447	-	-	-	4	GCAYIVMVHR, HQFGTDKDVFGPR, HVVQIVEK, TTPTQPSEQK
699	NDUFB6	O95139	1.05243e+07	8.82571e+06	8.90759e+06	9.91796e+06	9.20087e+06	8.94355e+06	-0.00657822	0.0289802	-	-	-	5	DQELSPR, EPVLPPQK, IFPGDTILETGEVIPPMK, WLKDQELSPR, YHVSEKPYGIVEK
700	MFN2	O95140	835951	871368	1.21742e+06	1.17117e+06	853165	943200	0.0292723	0.0580142	-	-	-	21	AGWLDSELNMFTHQYLQPSR, AQGMPEGGGALAEGFQVR, ENLEQEIAAMNK, EQQVYCEEMR, EQQVYCEEMREER, GISEVLAR, HIEEGLGR, KIEVLDSLQSK, LIMDSLHMAAR, LSRPNIFILNNR, LSVLVDDYQMDFHPSPVVLK, MFEFQNFER, NAELDPVTTEEQVLDVK, QLELLAQDYK, QVSTAMAEEIRR, RFEECISQSAVK, SQIDMLVPR, STVINAMLWDK, VEGTDGHEAFLLTEGSEEKR, WDASASEPEYMEEVR, WDASASEPEYMEEVRR
701	SNUPN	O95149	2.57677e+06	2.50721e+06	2.54235e+06	2.16258e+06	2.34911e+06	2.47983e+06	-0.127567	1.06699	-	-	-	7	FSSLLPGGNR, GHPFYDCQTDFR, GSSHSPDHPGCLMEN, LDYVNHAR, LPEEEGLGEK, SGYCVNR, YSSLEQSER
702	UBE4B	O95155;O95155-2;O95155-4	873107	860100	924443	1.02672e+06	993425	998276	0.184191	1.46728	-	-	-	27	DRDVIFLSSLSAQFK, DVIFLSSLSAQFK, ELFEEVISK, EQIQAWMR, FFEMIENHPLSTK, HLLNSPTDPFNR, IHEVQEEMK, IKLETVDPTYIFHPR, ITLPNDETR, LAGGQTSQPTTPLTSPQR, LETVDPTYIFHPR, LLDQLTDIYLQLDCAR, LLVPSLMK, LPSGTIMDR, LVEVMFMTNPAVQPR, MCSQPAVSQLLSNIR, NLPYGFIQELVR, NPYLVAK, QSQLAQDER, QTLTESMLEPVPELK, SMSQVDVDSGIENMEVDENDRR, SQCISHTALVLQGSLTQPR, SQSMDIDGVSCEK, TTHQDEEVFK, VVSQSLQHYLELGR, YFSGPAITLENTR, YHISTIFK
703	ZFPL1	O95159	2.77494e+06	2.40837e+06	2.4583e+06	2.13339e+06	2.26416e+06	2.33991e+06	-0.179865	1.35421	-	-	-	7	AAADSDPNLDPLMNPHIR, DDDRTPGLHGDCDDDKYR, LATVNWAR, LCNIPLASR, LVCYDLFHWACLNER, TPGLHGDCDDDKYR, VTNLFCFEHR
704	ELP1	O95163	2.71028e+06	2.64402e+06	2.70897e+06	2.85911e+06	2.63899e+06	2.76459e+06	0.0345673	0.283421	-	-	-	45	AFEDTLQLMER, ALSAFLTCGNWK, ALVLAQIR, AVMESINPHK, CGDCPSADPTVK, DFEPILEQQIHQDDFGESK, DIQGPGNPQCFSLR, DKNLYNEALK, DPDGNKIDLVCDAMR, DQLVGLGR, EAFECMR, EYLPFLNTLK, EYLPFLNTLKK, FITVGWGR, GDGQFFAVSVVCPETGAR, IDLVCDAMR, INLNLIYDHNPK, IQFENNEDQDVNPLK, IVSLMWDPVTPYR, IVTVVPQDTK, KTTPELEIVLQK, LDIIETNVKPSILEAQK, LGAVGGSGFK, METNYQR, NEVSLVAEGFLPEDGSGR, NGLLHGHFTLPFLKDEVK, NLYNEALK, NYMAFLDSQTATFSR, PSGSLI…
706	NDUFA3	O95167	3.31415e+06	2.98229e+06	2.54646e+06	4.199e+06	3.30959e+06	3.27385e+06	0.28471	1.18079	-	-	-	3	ATPYNYPVPVR, DDGNMPDVPSHPQDPQGPSLEWLK, YSVMINK
707	NDUFB4	O95168;O95168-2	5.02518e+06	5.05457e+06	5.12505e+06	4.68451e+06	5.03577e+06	5.19377e+06	-0.0291457	0.239638	-	-	-	4	EYLLQYNDPNR, EYLLQYNDPNRR, GLIENPALLR, TINVYPNFRPTPK
708	NDUFA7	O95182	1.92458e+06	1.58753e+06	1.25123e+06	1.67785e+06	1.74942e+06	1.86349e+06	0.172276	0.533811	-	-	-	7	ALVSGKPAESSAVAATEK, AVTPAPPIK, AVTPAPPIKR, KAVTPAPPIK, LSNNYYCTR, NWASGHDLQGK, PAESSAVAATEK
710	RTN3	O95197;O95197-2;O95197-7	2.76434e+07	2.62397e+07	3.06932e+07	2.78628e+07	2.77465e+07	2.48023e+07	-0.0718263	0.457322	-	-	-	8	AYLDVDITLSSEAFHNYMNAAMVHINR, HIDDSSPEDLIAAFTETR, SEEGHPFK, SVIQAVQK, SYDILER, TQIDHYVGIAR, VPDTNVSLEDVSEVAPEKPITTENPK, YKTQIDHYVGIAR
711	LETM1	O95202	1.43691e+07	1.51935e+07	1.56539e+07	1.46898e+07	1.46228e+07	1.39721e+07	-0.0624564	0.706185	-	-	-	37	ADDKLIAEEGVDSLNVK, AKLEATLQEEAAIQQEHR, ALGVTEDR, AMYLPDTLSPADQLK, DFSVFFQK, DTAPVLEGLK, DTAPVLEGLKEEEITKEEIDILSDACSK, EDVQDYSEDLQEIK, EDVQDYSEDLQEIKK, EKEELELLK, EKEELELLKEDVQDYSEDLQEIK, ETGERPSNEEIMR, FLQDTIEEMALK, HYYHGFR, ICADLFR, ILNGHSLTR, KLEEGGPVYSPPAEVVVK, LEATLQEEAAIQQEHR, LEEGGPVYSPPAEVVVK, LFEDELTLDNLTRPQLVALCK, LFPNMLPSTFETQSLK, LFPNMLPSTFETQSLKEER, LIAEEGVDSLNVK, LLELQSIGTNNFLR, LLWI…
713	ZRANB2	O95218;O95218-2	1.46919e+07	1.42536e+07	1.18595e+07	9.31205e+06	1.02497e+07	1.1325e+07	-0.400043	2.22955	-	-	-	12	AVGPASILK, EESDGEYDEFGR, ENVEYIER, ESEGEEEDEDEDLSK, EVEDKESEGEEEDEDEDLSK, GLFSANDWQCK, LDEDEDEDDADLSK, TCSNVNWAR, TGYGGGFNER, YKLDEDEDEDDADLSK, YNLDASEEEDSNK, YNLDASEEEDSNKK
714	SNX4	O95219	820222	662407	764049	703308	729220	807552	-0.00111035	0.00341261	-	-	-	18	AEFVWHK, ETVNETGFQLK, EYLFYAEALR, GIQVWTNAK, HYSDELQSVISHLLR, IFYLFLTQEGNWK, IGLENFLLR, KHELMQYDLEMAAQDLASK, KIEISVSEAEK, LFGQETPEQR, LSADNMDPDFVER, QQCEELVTGTVR, RYSEFELLR, SVEHTDGQSVLTDSLWR, SYLLVYYPHIVVPPLPEK, VFSEWSAIEK, VLEEQINEGEQQLK, YSEFELLR
715	ZWINT	O95229	495677	359827	255067	339511	331193	355972	-0.0615637	0.0968088	-	-	-	6	ALTQMEEAQR, AVQNQWQLQQEK, EAFEQLQAK, GLDPLASEDTSR, HLQHLAEVSAEVR, ILVEFVVDSQK
716	LUC7L3	O95232	1.5294e+06	1.37043e+06	1.5361e+06	1.45582e+06	1.54527e+06	1.32982e+06	-0.0353105	0.163878	-	-	-	13	ATVEELKEK, ESDTKNEVNGTSEDIKSEGDTQSN, IDVLLQQIEELGSEGK, IDVLLQQIEELGSEGKVEEAQGMMK, IQVLTDK, LALSQNQQSSGAAGPTGK, LVEQLKEER, SDLGPCEK, STTSTIESFAAQEK, VDDHLMGK, VEEAQGMMK, WDHESVCK, YLQSLLAEVER
718	KIF4A	O95239	961358	948637	972254	798377	829255	895305	-0.193666	1.41133	-	-	-	23	EKEELVLELQTAK, ELELEVINLQK, EMCDVEQVLSK, EVCEQNQQLLR, GLSEAAGQTAQMLER, GQVSESEDSITK, HVATEYQENKAPGK, IILTEQANEK, ILAQDVAQLK, KILAQDVAQLK, KMTQNDSQLQPIQYQYQDNIK, KTPPAPSPFDLPELK, LQELEGQIADLK, LTLLQVASR, NHFAEIETELQAELVR, NKPIVNIDPQTAELNHLK, SHAIFTISLEQR, SSDAFTTQHALR, TFSLTEVR, TPPAPSPFDLPELK, VLYLLSQLQQSQMAEK, WENIATILEAK, YCSEHSVNEHEDGDGDDDEGDDEEWKPTK
719	GOSR1	O95249	2.18928e+06	1.92815e+06	2.02589e+06	1.71553e+06	1.52373e+06	1.65659e+06	-0.32725	2.44167	-	-	-	10	ANFMAIR, DILQDYTHEFHK, ERENLMGSVR, FPAVNSLIQR, HRDILQDYTHEFHK, LCTSYSHSSTR, LIEETISIAMATK, MAEYTNSAGVPSLNAALMHTLQR, RTELFLK, YSSDTTPLLNGSSQDR
720	ATE1	O95260	1.7712e+06	1.60484e+06	1.51126e+06	1.3872e+06	1.59415e+06	1.45103e+06	-0.14029	0.823062	-	-	-	2	ATLLESYQVYK, NPPDTPTESQFTR
721	ATE1	O95260-2	6.69204e+06	6.92917e+06	6.98932e+06	7.52956e+06	7.17103e+06	7.19564e+06	0.0871963	1.17857	-	-	-	15	AIMPYGVYK, DPSEEAAVLQYASLVGQK, FNQDPEAVDEDR, FNQDPEAVDEDRSTEPDR, GADLSKPPCR, KEEPQELLQSQDFVGEK, LDIQCDLK, LGSGEPSHSVK, LMQQNPAGELEGFQAQGHPPSLFPPK, LVPVSFEDPEFK, NSKKEEPQELLQSQDFVGEK, SLEDLIFESLPENASHK, SSFSQSFSLYVK, YQVAIHQDPPDECGK, YVYKPVMNQTCCPQYTIR
722	CCNDBP1	O95273;O95273-2	652715	856900	803269	654077	888258	897856	0.0718201	0.173092	-	-	-	4	AAALLMLTK, LNEAAVTVSR, RLNEAAVTVSR, VGEAQETTEEFNR
723	VAPB	O95292	6.2074e+06	5.9663e+06	5.40722e+06	5.661e+06	5.85003e+06	5.97112e+06	-0.00607129	0.0354521	-	-	-	10	CVFELPAENDKPHDVEINK, EAKPEDLMDSK, FRGPFTDVVTTNLK, KTVQSNSPISALAPTGK, QFKEEDGLR, SLSSSLDDTEVK, SLSSSLDDTEVKK, TETPIVSK, TVQSNSPISALAPTGK, VEQVLSLEPQHELK
725	MPZL1	O95297;O95297-2	9.10945e+06	9.08337e+06	8.55096e+06	7.87619e+06	8.09317e+06	8.04161e+06	-0.154997	2.19167	-	-	-	7	DYTGCSTSESLSPVK, ISWAGDLDK, ISWAGDLDKK, KSPSDTEGLVK, NPPDIVVQPGHIR, SESVVYADIR, SLPSGSHQGPVIYAQLDHSGGHHSDK
726	NDUFC2	O95298	6.45458e+06	5.76409e+06	5.75571e+06	5.5905e+06	5.67172e+06	5.70334e+06	-0.0812804	0.740184	-	-	-	2	LHPEDFPEEDKK, TYGEIFEK
727	NDUFA10	O95299	5.76996e+06	5.63182e+06	5.69465e+06	6.10871e+06	6.18403e+06	6.57133e+06	0.141277	1.85616	-	-	-	17	CEVLQYSAR, FDKGPWLK, FEVLNYTSIPIFLPEVTIGAHQTDR, ITSAYLQDIENAYK, ITSAYLQDIENAYKK, KTFLPEMSEK, KVVEDIEYLK, KYSPGYNTEVGDK, LLQYSDALEHLLTTGQGVVLER, LQSWLYSSR, QCVDHYNEVK, SVTICDYLPPHLVIYIDVPVPEVQR, TFLPEMSEK, VITVDGNICTGK, VVEDIEYLK, YGMWHFLLGDK, YSPGYNTEVGDK
728	FKBP9	O95302	1.58372e+07	1.71955e+07	1.69448e+07	1.46261e+07	1.63593e+07	1.59057e+07	-0.0926654	0.872062	-	-	-	13	DIPGQASLVFDVALLDLHNPK, DSISIENK, DSTFNVFVGK, FDSSYDRDSTFNVFVGK, FVPDECPR, GLLGMCVGEK, IITIPPFLAYGEDGDGK, ISQSGDFLR, IVVPPHLGYGEEGR, RFVPDECPR, TIQVSDFVR, TYDTYVGIGWLIPGMDK, YHYVGTFPDGQK
729	PGLS	O95336	2.45318e+07	2.41728e+07	2.33114e+07	2.25551e+07	2.13587e+07	2.20228e+07	-0.127267	1.978	-	-	-	12	AACCLAGAR, ELPAAVAPAGPASLAR, FALGLSGGSLVSMLAR, ILEDQEENPLPAALVQPHTGK, IVAPISDSPKPPPQR, LCWFLDEAAAR, LLTVPFEK, LPIPESQVITINPELPVEEAAEDYAK, LVPFDHAESTYGLYR, TVIFVATGEGK, VTLTLPVLNAAR, WTLGFCDER
730	PAPSS2	O95340;O95340-2	1.34856e+07	1.34869e+07	1.34586e+07	1.21383e+07	1.23819e+07	1.2539e+07	-0.125758	2.28716	-	-	-	28	AEAETLPSLSITK, AMDFYDPAR, DAEFYEHR, DAEFYEHRK, DDDVPLDWR, DIHELFVPENK, DLYEPTHGGK, DPAGMPHPETK, EGENPPDGFMAPK, EMNADAVFAFQLR, FVLAHGGR, GFTGIDSDYEKPETPER, HNEFDFISGTR, HPVLLLHPLGGWTK, KAMDFYDPAR, KDLYEPTHGGK, KIHESAGLPFFEIFVDAPLNICESR, LTPLELK, MIAGANFYIVGR, NLGFSPGDR, NLGFSPGDREENIR, NPVHNGHALLMQDTR, QHAAVLEEGVLDPK, STNVVYQAHHVSR, VLSMAPGLTSVEIIPFR, VLTDYYR, VWGTTCTK, WNDGLDQYR
731	SMC2	O95347	847332	899715	1.4206e+06	710541	755924	1.23238e+06	-0.236764	0.383543	-	-	-	65	ALEEELAGLK, ALNHEIEELEK, AMNVLTEAEER, ASNLQDLVYK, ASVSITFDNSDKK, CIAPETLR, DKETGGILR, DQEALEAVK, DQEALEAVKR, DTSATTALELVAGER, DVQDELR, DYDWINAER, EGMFNNANVLFK, EIEHLSR, EKQQEVEAITLELEELKR, ENLTELSGGQR, ETYEALLAR, EVITAQDTVIK, FAYKDPEK, FQELKDVQDELR, FVDGVSTVAR, GLVASLISVK, HLFGQPNSAYDFK, IKELDHNISK, IKENELR, ILTTIEDLDQK, ILTTIEDLDQKK, ITDGLHALQEASNK, KDQEALEAVK, KDQEALEAVKR, KLNYEENKEESLLEK, KNQA…
732	ATG7	O95352	4.46835e+06	4.51019e+06	4.53432e+06	4.63472e+06	4.51896e+06	4.6722e+06	0.032918	0.373696	-	-	-	25	DVAHSIIFEVK, EGFNFLAK, FDNVLPVSLAFDK, FLLLTFADLK, FLLLTFADLKK, GFNMSIPMPGHPVNFSSVTLEQAR, GYYYNGDSAGLPAR, HYSDFFQGQR, ISYSNPVR, LAESSVDLNLK, LGCYFCNDVVAPGDSTR, LPEMAFSPDCPK, LQFAPFSSALDVGFWHELTQK, LTLEFSAFDMSAPTPAR, LVPTLDLDK, MNEPPTSLGLVPHQIR, MVNLSECMDPK, NFLVLAAHR, RDVEQLEQLIESHDVVFLLMDTR, SGTALENPVLLNK, TLDQQCTVSR, TLMGWGVR, VLDQYER, WLPAVIAASK, YDENMVLVSLLK
733	TACC2	O95359-3	5.09126e+06	5.2501e+06	4.80585e+06	4.08637e+06	4.33375e+06	4.35116e+06	-0.245775	2.65409	-	-	-	27	ANAEIAQVR, AQQEQAAHQASLR, CAQEYLSR, EAAHPTDVSISK, ELEAMGLGTPSEAIEIR, EQALADLNSVEK, EREVSEWK, EVSEWKDKYEESR, FSSPTEELDYR, GKAQQEQAAHQASLR, GLAPNQESHLQVPEK, GPPGPTDGAK, GTYTFDIDKWDDPNFNPFSSTSK, IGSSLPQDDDAPK, IGSSLPQDDDAPKK, IGTAEVEKPAGLLFQQPDLDSALQIAR, KTLPLTTAPEAGEVTPSDSGGQEDSPAK, LEFDYSEDK, MKEVLEGFR, NKEIEELTK, NSYEIEYMEK, QALYLMFDTSQESPVK, SDSVEGSPFR, SLADLFR, SPAEPNDIPIAK, SPASFEIPASAMEANGVDG…
734	TRIM16	O95361	6.38453e+06	7.09943e+06	7.76727e+06	8.43134e+06	7.77597e+06	8.59082e+06	0.225964	1.6179	-	-	-	14	AVAEMQFGELLAAVR, DKEAELQCTQLDLER, EAELQCTQLDLER, EQFLQYAYDITFDPDTAHK, ETEEQDSDSAEQGDPAGEGK, EVLCDFCLDDTRR, FKNTEDITFPSVYVGLK, LNENAISR, LQSHLLTEPVK, LQSHLLTEPVKDHNWR, MAAISNTVQFLEEYCK, NTEDITFPSVYVGLK, SVLVSVSEVK, TQVSAVVQR
735	FARS2	O95363	1.21182e+06	1.23852e+06	1.20704e+06	1.10962e+06	1.27099e+06	1.15066e+06	-0.0529287	0.300927	-	-	-	11	AHTSAHQWDLLHAGLDAFLVVGDVYR, APGSVVELLGK, DGESLQLFEQSSR, HELFAGIK, HIHQALQEAAVQLLGVEGR, IGWAFGLGLER, LAMILYDIPDIR, LMAHLFGDELEIR, LVEFDLK, NLHNQQHHPLWLIK, SYPQDDHSNLTR
736	LYPLA2	O95372	1.64068e+06	1.49155e+06	1.32615e+06	2.11791e+06	1.37274e+06	1.4118e+06	0.112959	0.26331	-	-	-	8	ALIEHEMK, DLAILQCHGELDPMVPVR, ETAAVIFLHGLGDTGHSWADALSTIR, FGALTAEK, IPVTLNMK, MVMPSWFDLMGLSPDAPEDEAGIKK, TYPGVMHSSCPQEMAAVK, YICPHAPR
737	IPO7	O95373	2.75312e+07	2.61408e+07	2.58974e+07	2.84327e+07	2.708e+07	2.65874e+07	0.0451147	0.516019	-	-	-	38	ACWVLHYFCEVK, AFAVGVQQVLLK, AIFQTIQNR, AKEYITPFIRPVMQALLHIIR, DGALHMIGSLAEILLK, DQMEYMLQNHVFPLFSSELGYMR, DVPNETLQVEEDDRPELPWWK, ETAPGDISPYTIPEEDR, ETAPGDISPYTIPEEDRHCIR, ETENDDLTNVIQK, EYITPFIR, EYITPFIRPVMQALLHIIR, EYNEFAEVFLK, FIQLLSDQSDQSVLIQK, FKSDQNLQTALELTR, FSAPVVPSSFNFGGPAPGMN, GIDQCIPLFVEAALER, GTMDPALR, IYKDQMEYMLQNHVFPLFSSELGYMR, KDGALHMIGSLAEILLK, KQLQDIATLADQR, KVLTGVAGEDAECHAAK, MDP…
738	ARIH2	O95376	5.01477e+06	5.0509e+06	5.0711e+06	4.92931e+06	5.37903e+06	5.24161e+06	0.0379064	0.360716	-	-	-	11	ADSYDRGDLENQMHIAEQR, DGVGVGVSCMAQDCPLR, ENPDIVNQSQQAQAR, ESEGALNEHMTSLASVLK, GDLENQMHIAEQR, SLQLEAQTYQR, SNSAQLLVEAR, THGSEYYECSR, TPEDFVFPLLPNEELR, YKENPDIVNQSQQAQAR, YLFYFER
739	TNFAIP8	O95379;O95379-2;O95379-3;O95379-4	736825	866034	727158	1.28103e+06	825321	835539	0.309625	0.860776	-	-	-	3	EMLHQIIQR, MLDEENI, NNQFNQDELALMEK
740	PGM3	O95394;O95394-3	7.4518e+06	7.60837e+06	7.28481e+06	6.92515e+06	6.35498e+06	6.18866e+06	-0.200237	2.18395	-	-	-	25	AEHLDHVMFR, AFVELTK, AFVRPSGTEDVVR, ATIEGYYQK, CCSFDGDADR, EAVNLQQDAFVVIGR, EMEHYFSQGLSVQLFNDGSK, GKLNHLCGADFVK, IATLISSFLK, IKQSAEQLEDK, LNHLCGADFVK, MDLGAITK, MGLLAVLR, PNGLILQYGTAGFR, PSGTEDVVR, QASCSGDEYR, QAVTPPGLQEAINDLVK, QSAEQLEDK, SHQKPPQGMEIK, STIGVMVTASHNPEEDNGVK, VDCANGIGALK, VISTTDAER, VLIDISEK, VPVYCTK, YLEEVMK
741	GCNT3	O95395	748949	702088	693574	690839	685988	700198	-0.0454245	0.240457	-	-	-	13	DFVQHVLK, DTYSPDEHLWATLQR, EPFTDTHYLSLTR, FIQFPLSK, FIQFPLSKEEVEFPIAYSMVIHEKIENFER, GAPYAPCSGIHQR, NILYNFLK, SNAEMVQALK, SQQLIEWVK, VDDNALQCLEEYLR, WMPGSVPNHPK, YDISDMTSIAR, YHFEVVR
742	MOCS3	O95396	1.94157e+06	2.42541e+06	2.82247e+06	1.98891e+06	2.7437e+06	2.53495e+06	0.0192144	0.0400685	-	-	-	12	EAIWEEK, EEVLALQAEVAQR, FEGQITVYHYDGGPCYR, ILQSLSAAQELDPLTVR, LGLVDYDVVEMSNLAR, PLVSASALR, QGTQEGAAVPIYVICK, QLVLPELGVHGQLR, QVLHGEALAGQAK, SLQLLSPEER, YDVVADCSDNVPTR, YLVNDACVLAGRPLVSASALR
743	CD2BP2	O95400	1.74337e+06	1.5182e+06	1.10332e+06	1.24039e+06	1.37967e+06	1.2728e+06	-0.140995	0.378	-	-	-	8	DSWLDNIDWVK, GDGLVDVMWEYK, GNLGVYQETR, ITPFNLQEEMEEGHFDADGNYFLNR, KLDPPGGQFYNSK, LSGLADQMVAR, LVDPVAGSGGPGSR, RIDFDLYT
744	SVIL	O95425;O95425-3;O95425-4	714816	732541	868004	567334	1.07429e+06	979687	0.131216	0.21975	-	-	-	25	AAEFGEPTSEQTGTAAGK, APASSLHTQEAGR, EDLLQEYTEQR, EEEEENVQSEWR, ELAEQGEPDSSTLSLAEK, ENFSNVSLR, ESQMTIEER, FLDWTELK, FLDWTELKR, FMVSTAVGSR, FSSSIENSDSPVR, GAANDSTQFTVAGR, GYGLVEGHDR, KGQGRPDWAIFGR, LMLLQIK, NSPELASESVTQR, PDWAIFGR, REEEEENVQSEWR, SGEEDWR, SNEEEETSDSSLEK, SVNLTEQNSNNSAVPYK, TIAQTTAPVSWKPQDSSEQPQEK, TIYPLADLLAR, TSMVVLNVNK, YQTQPVTLGEVEQVQSGK
745	BAG4	O95429;O95429-2	1.03594e+06	1.02605e+06	903259	1.02154e+06	1.11433e+06	1.16927e+06	0.15709	0.898936	-	-	-	7	AYWLLEEMLTK, DSSYPYSQSDQSMNR, IIHVLEK, SGYGPSDGPSYGR, SSGNSPTPVSR, VQYLEQEVEEFVGK, VQYLEQEVEEFVGKK
746	AHSA1	O95433	4.78485e+07	4.5871e+07	4.89399e+07	4.72594e+07	4.82091e+07	4.69621e+07	-0.00188825	0.018638	-	-	-	23	ADATNVNNWHWTER, CEVTEVSK, DASNWSTDK, DASNWSTDKLK, DEPDTNLVALMK, EAMGIYISTLK, ETFLTSPEELYR, FHMVDGNVSGEFTDLVPEK, GHVEIPNLSDENSVDEVEISVSLAK, GIPAPEEER, LDGEASINNR, LDGEASINNRK, LIFFYEWSVK, LNWTGTSK, NGETELCMEGR, QTFGYGAR, SWPEGHFATITLTFIDK, TEFTQGMILPTMNGESVDPVGQPALK, TLFLAVQVQNEEGK, TLFLAVQVQNEEGKCEVTEVSK, VFTTQELVQAFTHAPATLEADR, WGEGDPR, YYFEGIK
747	PARN	O95453	4.42785e+06	4.65032e+06	3.95606e+06	3.79783e+06	3.95659e+06	3.68069e+06	-0.186197	1.49704	-	-	-	26	CPVTIPEDQKK, DIINNTSLAELEK, DIINNTSLAELEKR, ELSPAGSISK, EMTTCVFPR, EQEELNDAVGFSR, FIDQVVEK, GIHVETLETEK, GIHVETLETEKK, HSMDFLLFQFGLCTFK, IEDLLQSEENK, IEDLLQSEENKNLDLEPCTGFQR, IQTYAEYMGR, KLIYQTLSWK, KWTEDSWK, LIEPFFNK, LKETPFNPPK, LMASTQPFK, NGIPYLNQEEER, NLDLEPCTGFQR, NNSFTAPSTVGK, SFNFYVFPK, SQANGAGALSYVSPNTSK, VMDIPYLNLEGPDLQPK, WTEDSWK, YDYTDSK
748	TGDS	O95455	461086	441934	444600	343501	285816	219361	-0.690887	2.25391	+	-	-	2	ETNSESEMENWVDYVNDRPTNDMR, FPVVITR
749	PSMG1	O95456	1.51954e+07	1.71638e+07	1.69291e+07	1.64755e+07	1.68412e+07	1.74701e+07	0.0449033	0.358738	-	-	-	15	AGTEDEEEEEEGR, AGTEDEEEEEEGRR, APCRAGTEDEEEEEEGRR, IPAILYLCYTDVMK, KLMTTNEIQSNIYT, KNMQITILTCR, LDLITVEAFK, LDLITVEAFKPILSTR, LWNEWCR, NIPQSTEILKK, NMQITILTCR, TSESTGSLPSPFLR, TSLEVSLLEK, TTDTTHLSSTEAFCVFYHLK, VFGSCPR
750	SGPL1	O95470	3.36098e+06	3.48003e+06	3.25952e+06	2.94338e+06	2.59668e+06	3.1781e+06	-0.216778	1.50959	-	-	-	20	AASYFGMK, AFEPYLEILEVYSTK, AGYPLEHPFDFR, ALPSQGLSSSAVLEK, ASGTVYSGEEK, AYGDFAWSNPLHPDIFPGLR, ESVTQIMK, GIFVFGNPQLSVIALGSR, GSSLVLYSDK, GSSLVLYSDKK, GVTSISADTHK, KIEAEIVR, LKEYSSMDAFWQEGR, LTELLVK, MMEVDVR, NTAMLVCSTPQFPHGVIDPVPEVAK, SELENIK, TPEIVAPQSAHAAFNK, TTGMGAIYGMAQTTVDR, VAIQFLK
751	CTDNEP1	O95476	1.44793e+06	1.43623e+06	1.46382e+06	1.20822e+06	1.36311e+06	1.35378e+06	-0.149747	1.1374	-	-	-	4	SHPDNAIPIK, TQCLLGLR, TVIQYQTVR, YDILPLSPVSR
753	H6PD	O95479;O95479-2	717893	739682	720805	853682	805759	811644	0.181537	1.3668	-	-	-	15	DQFLQLSQYR, EITTLVSR, ELQKPDSFHSLTPTFAAVLVHIDNLR, EMEGPPGLR, GSAVVGQYQSYSEQVR, IPYYNIHPMPVHLQQR, KYLWQGLFQLYLDEAGR, LANDIEATAVR, LLDFEFSSGR, MSLSLPLINR, QAVAQILPFR, QLVFHIGHGDLGSPAVLVSR, TAEDYQALNK, TSFYEEYGVIR, VAVLVMGR
754	SEC24A	O95486	3.65048e+06	3.62778e+06	3.46438e+06	3.93022e+06	3.44053e+06	3.63504e+06	0.0331453	0.21942	-	-	-	21	AKLPLGLLLHPFK, ANFLQNMIEDR, DIHMTPSTDFYK, DLVQLPVVTSSTIVR, ELVQDLLK, EQRPFFPILYVIR, GLSIHTFHGNFFVR, IFAMCQVK, IIAFISWLR, LPLGLLLHPFK, MSVFQTQLPTLGVGALKPR, NMLPSTPLKPPVPNLHEDIQK, NQPLVYLMLTTHPSLYR, SFQTGTNAR, SMTASLSDAR, TYINPFVSFLDQR, VDNLSDEGALNISDR, VNDVPEEFLYNPLTR, VVNLLQER, VYGEPHR, YSAGSVYYYPSYHHQHNPVQVQK
755	SEC24B	O95487;O95487-2;O95487-3	1.72718e+06	1.61706e+06	1.79229e+06	1.98709e+06	1.79462e+06	1.98977e+06	0.167776	1.29174	-	-	-	23	AEFFQHLIEDR, AKLPLGLLLHPFR, DLLNALPNMFTNTR, DLTQLPVITSNTIVR, DSRPLSPILHIVK, ETHSALGPALQAAFK, GLSMHTFHGNFFVR, IVPQPPLQK, KLNCSPDSFR, LNCSPDSFR, LPLGLLLHPFR, LTDEGAVHVNDR, MIHPNLYR, MTHLPELDTLSSER, SFITWLR, SQPLVHLMK, SSPVVSTVLSGSSGSSSTR, SVSSSLSDAR, TEAAFSYYEFLLHVQQQICK, TPPTANHPVEPVTSVTQPSELLQQK, TYINPFVSFIDQR, VNDVPEEFMYNPLTR, VVQHLGPATDFYK
756	ADGRL2	O95490;O95490-2;O95490-3;O95490-4;O95490-5;O95490-6;O95490-7	342288	293281	294851	282208	255019	292221	-0.164353	0.635357	-	-	-	7	AIVDSPCIYEAEQK, AIVDTVDNLLRPEALESWK, IYFMPWTPYR, LVFIIYR, NSIDYIYNTR, SGEAIINYANYHDTSPYR, SVYQDNESETGK
757	TDP2	O95551;O95551-2	4.7961e+06	4.80363e+06	4.47723e+06	4.3118e+06	5.44086e+06	5.2058e+06	0.0812187	0.397707	-	-	-	9	AAAEEGHIIPR, ALNSYFEPPVEESALER, CGGLPNNIVDVWEFLGKPK, EAAEEEGEPEVK, EAAEEEGEPEVKK, RPETISEPK, SLDLLGLEK, SQEIIPFPSTK, TYVDLTNEETTDSTTSK
758	SFT2D2	O95562	9.88245e+06	1.10266e+07	1.03813e+07	1.14255e+07	1.01974e+07	9.07965e+06	-0.0322522	0.14167	-	-	-	3	KVLSGQDTEDR, SGLSEVVEASSLSWSTR, VLSGQDTEDR
759	MPC2	O95563	975242	775397	820220	1.20052e+06	1.02265e+06	1.02612e+06	0.340752	1.65507	-	-	-	5	LLDKVELMLPEK, LRPLYNHPAGPR, TVFFWAPIMK, WGLVCAGLADMAR, YSLVIIPK
760	ETHE1	O95571	1.1073e+07	1.31845e+07	1.34002e+07	1.2487e+07	1.25009e+07	1.1318e+07	-0.0490244	0.243808	-	-	-	11	EAVLIDPVLETAPR, GGSGAPILLR, IFTLPGDCLIYPAHDYHGFTVSTVEEER, IMGNLNLPK, IMGNLNLPKPQQIDFAVPANMR, LLYAVNTHCHADHITGSGLLR, LSGAQADLHIEDGDSIR, LTLSCEEFVK, PQQIDFAVPANMR, SLLPGCQSVISR, TDFQQGCAK
761	ACSL3	O95573	9.63994e+06	9.008e+06	1.03574e+07	9.25813e+06	9.62666e+06	1.0128e+07	0.0017378	0.00956959	-	-	-	33	ADFFEDENGQR, AFNFGNGLQMLGQK, AFNFGNGLQMLGQKPK, AKPVNSKPDSAYR, ASMENQPHSKPLPSDIAVIMYTSGSTGLPK, DIVSLVPR, ELTELAR, EVLNEEDEVQPNGK, GDTSMLKPTLMAAVPEIMDR, GEILIGGQSVTMGYYK, GIIVHTMAAVEALGAK, GVMISHSNIIAGITGMAER, HIITVDGKPPTWSEFPK, IGYSSPQTLADQSSK, KVILGQYNWLSYEDVFVR, LKDIVSLVPR, LKNWEEGGYFNTDKPHPR, LLLCGGAPLSATTQR, MNNHVSSKPSTMK, NLFILAYNYK, NTPLCDSFVFR, NWEEGGYFNTDKPHPR, PPTWSEFPK, PVNSKPDSAYR, SLLG…
762	POLR1A	O95602	2.45257e+06	2.70241e+06	3.49717e+06	3.637e+06	2.61186e+06	4.05042e+06	0.243723	0.609746	-	-	-	49	AALNLPEAASYDEVR, AVIHLLLCQLR, DFNMIDLK, DLDNAGELGR, DSEPLGIEEAQIGK, DVFAVYGIAVDPR, EGEENDDEDMQEER, EHLSALWK, EHYMELVYR, EILMVASANIK, ELVLNTEGINLPELFK, FKEEVNHYSNEINK, FQFLPHAYYQQEK, GEMNVTLGIPR, GFTLGVEDILVKPK, GGTGLFELK, GYLTPTSAR, HLEGLVVQYDLTVR, IIEESTHCGPQAVR, KPTHSQEPQGPEAMER, KTQEQDEEVGLGTEEDPSLPALLTQPR, LFTAYLQLYR, LIALFWK, LLALMAQEQK, LLSPSILKPFPLWTGK, LPEEVATPTTDEEKDSLIAIDR, LQSHVNIVFDSE…
763	PCNT	O95613	74410.6	71292.5	73169.6	101859	69218.3	80148.7	0.18061	0.36736	-	-	+	12	AAHSAELEAVLLALAR, EKEEVVLR, EKETALTELR, FQAELEESHR, GSAVDASVQEESPVTK, LLGLFGETLR, LREDLQSEHGR, LTLMLLELR, NEETAQVVR, QLQQAAQEQAALR, RLAAAASPHSGGR, TLELSEALR
764	YEATS4	O95619	1.8199e+06	1.8305e+06	1.51015e+06	1.43496e+06	1.53049e+06	1.40184e+06	-0.236156	1.41503	-	-	-	9	GVTIVKPIVYGNVAR, HETEFAELEVK, IFFIDPNERPVTLYHLLK, KLEEDDQAKDI, LFQSDTNAMLGK, LHESYGNPLR, MAEFGPDSGGR, NEDMSAYVK, TSFEIAELK
765	CNOT4	O95628;O95628-10;O95628-2;O95628-3;O95628-4;O95628-5;O95628-6;O95628-7;O95628-8;O95628-9	994849	785853	947160	930430	881894	940082	0.0196477	0.0669301	-	-	-	5	AIQCVNNVVVDGR, KPYPEDPAVYKPLSQEELQR, LNPNFLQLSTGSVDK, NLVFVVGLSQR, SNPVIPISSSNHSAR
766	STAMBP	O95630	1.13229e+07	1.1025e+07	1.20571e+07	1.17167e+07	1.15861e+07	1.09674e+07	-0.00524211	0.0384006	-	-	-	15	AEELKAELLK, AVTITDLR, EAEELAR, EYTEYNEEK, FQETGFFK, LCPQFLQLASANTAR, LKEIAFPK, LTDHGLEEISSCR, MASIYSEEGNIEHAFILYNK, NEFTITHVLIPK, NMAIQQELEK, NMAIQQELEKEK, QQQLEQEQFHAFEEMIR, SLKPGALSNSESIPTIDGLR, YITLFIEK
767	ASMTL	O95671	2.12369e+06	2.26595e+06	2.29223e+06	2.19573e+06	2.17887e+06	2.26048e+06	-0.00951243	0.0619284	-	-	-	23	AEAGEAGQATAEAECHR, AEDLFQDAYYQSPETR, ALMQSLNMLVQTEGK, APDVVIGADTIVTVGGLILEKPVDK, ASFATPYGYAMETAK, DEKAEAGEAGQATAEAECHRTR, ETLPPFPTR, FEVVPSK, FSELSEELLWEYVHSGEPMDK, FSSACDVGGCTGALAR, HDSIPAADTFEDLSDVEGGGSEPTQR, ILHDWPDDK, ILHDWPDDKVHK, KAEDLFQDAYYQSPETR, LLDICAAMGLLEK, LLELIEGFMLSK, PGAGLLLVETLLDEEKR, RQEILSNAGLR, VAESCKPGAGLLLVETLLDEEKR, VDASACGMER, VFDLLKDEAPQK, VSEFYEETK, VVLASASPR
768	CDS2	O95674	1.03027e+07	9.32389e+06	9.25243e+06	9.34869e+06	9.89703e+06	1.02046e+07	0.0290671	0.204442	-	-	-	6	AESAPLPVSADDTPEVLNR, ALSNLSSR, LIQQFLTLRPDQQLHIFNTLR, VAHEPVAPPEDK, VAHEPVAPPEDKESESEAK, VDGETASDSESR
769	EYA4	O95677;O95677-2;O95677-4;O95677-5	121844	152295	139585	116463	98333.4	134977	-0.248239	0.632101	-	-	+	3	DAWLQLR, ISSHSDLLALHQALELEYL, TCTESDVSQSQNSR
770	CEP43	O95684;O95684-2	2.76544e+06	2.75991e+06	2.64877e+06	2.37363e+06	2.60867e+06	2.8053e+06	-0.0729601	0.471636	-	-	-	5	ANDEANQSDTSVSLSEPK, EKGPTTGEGALDLSDVHSPPK, IGSFLSNR, SGLSSLAGAPSLK, SSLHLLSHETK
771	PPP1R3D	O95685	510883	313375	424777	395042	475677	413877	0.0645338	0.12731	-	-	-	6	AAGAPGAACRPGCSQK, APPPTPAPSGCDPR, GPSSAVLPSALGSR, LRPIILR, VFNAGDDPSVPLHVLSR, YQVAGAEYWDNNDHR
772	POP4	O95707	1.76686e+06	1.68132e+06	1.62561e+06	1.43037e+06	1.59527e+06	1.55345e+06	-0.1487	1.15768	-	-	-	8	ADLHGAIISVTK, AVVLEYFTR, CPSYVGITGILLQETK, EANDSDVQPSGAQR, KAVVLEYFTR, LFDIKPEQQR, SVIYHALSQK, YSLFLPLHELWK
773	HERC2	O95714	1.09294e+06	1.47804e+06	805388	834925	1.23595e+06	762100	-0.242088	0.412615	-	-	-	42	AALSFAFAFLR, ALSFTGSALAALVK, AYEEVCEGDVGK, DGQVYSWGK, ECVAVATLNLLR, EKEIDEQEANASTFHR, EQQALAVQSATTTLSALR, FTVYPIMPAAGPK, GILISQGK, GSLQEVIGWGLIGWK, IDSLTGLGVVK, IHGLILLGR, INEPGQSAVFCGR, ISGASNSKPNRPSLAK, KPQVVEGLR, KVVQATMVR, LEIFPDVLVHR, LFLDEVAK, LGGQVMHDEFGEGTVTR, LGHGDTVPLEEPK, LGHGSSEDEAIPMLVAGLK, LGHSDSEDQLKPK, LGIGGTESVSTPTLLESIQHVFIK, LGLGISSGTVPIPR, LHEFDEQVAAVR, LLGENDGETR, LPAQVPMEYNH…
774	RAB3D	O95716	6.18314e+06	6.42563e+06	6.37405e+06	5.97781e+06	6.30722e+06	6.05672e+06	-0.0497437	0.587353	-	-	-	6	DAADQNFDYMFK, LADDLGFEFFEASAK, LLLIGNSSVGK, MNESLEPSSSSGSNGK, RLADDLGFEFFEASAK, VVPAEDGR
775	SNAP29	O95721	1.97405e+06	1.90043e+06	1.86851e+06	2.03616e+06	2.02358e+06	2.4024e+06	0.165956	1.09939	-	-	-	10	DLPDGPDAPADR, GAGSAMSTDAYPK, IDSNLDELSMGLGR, KLDDTDPVPR, SVFGGLVNYFK, SYNPFDDDGEDEGAR, SYNPFDDDGEDEGARPAPWR, VDKLDVNIK, VGVASSEELAR, YQASHPNLR
776	OXSR1	O95747	1.24023e+06	1.2732e+06	1.58886e+06	1.53263e+06	1.49275e+06	1.7544e+06	0.225969	1.02392	-	-	-	12	DLVIVAANLQK, DPEKRPTAAELLR, DTAEGVSQELISAGLVDGR, EVLEGLEYLHK, IPISLVLR, IVEEPQSNR, LASGVEGSDIPDDGK, LLSGGSVLDIIK, MISLCLQK, RPTAAELLR, SGVLDESTIATILR, TAQALSSGSGSQETK
777	GGPS1	O95749	3.05883e+06	2.72698e+06	2.75002e+06	2.55129e+06	2.67281e+06	2.69165e+06	-0.107219	0.886343	-	-	-	12	DDYANLHSK, DNYTCPTEEEYK, FSFPTIHAIWSRPESTQVQNILR, GGNPELVALVK, ILLEPYK, LSQAFNHWLK, MFKEENE, QLLELHQGQGLDIYWR, SFCEDLTEGK, VLTLDHPDAVK, YCVHYLEDVGSFEYTR, YLLQLPGK
778	HSPA4L	O95757	7.45108e+06	7.69204e+06	7.68392e+06	9.02682e+06	8.46021e+06	8.42844e+06	0.182507	2.4493	-	-	-	33	AEVPEDKPK, ANSEHNGPMDGQSGTETK, AQFEQLCASLLAR, AVMEQANLQR, CHAEHTPEEEIDHTGAK, DRLGTVYEK, EDISSIEIVGGATR, EPFELEAFYTNLHEVPYPDAR, FITPEDLSK, KEPFELEAFYTNLHEVPYPDAR, KIQLVMK, KPVADCVISIPSFFTDAER, KYGQPIQMK, LGTVYEK, LPYELQK, LSLTQDPVVK, MQVDQEEGHQK, NAVEEYVYDFR, NFDEALVDYFCDEFK, QLGQDLLNSYIENEGK, QNLEGDHSDAPMETETSFK, SFDDPIVQTER, SGGIETIANEYSDR, SIDLPIQSSLCR, SQIVTNVR, SVMAAAQVAGLNCLR, TSFEDGSGECEVFC…
779	PTBP3	O95758;O95758-1;O95758-2;O95758-4;O95758-5;O95758-6	116574	230365	288307	189964	163071	258012	0.0153014	0.0145592	-	-	-	10	DFSNSPLHR, ELKTDNLPNQAR, ENALVQMADANQAQLAMNHLSGQR, HQAVQLPR, KIPCDVTEAEIISLGLPFGK, MALDGQNIYNACCTLR, NFQNIFPPSATLHLSNIPPSVTVDDLK, NNQFQALLQYADPVNAHYAK, SQPVYIQYSNHR, TDNLPNQAR
780	TBC1D8	O95759	330592	539465	245891	356983	421215	428767	0.185335	0.278781	-	-	-	12	ALIAEETSSR, ASAPSPEDSVFADTGK, GSSSGSCSQECGEELR, HDPSRPYAEQYR, ISLWNDHFVEYGR, LAEQEEEPEK, LVAMGIPESLR, LVGALDAVLDSNAR, LVVPWVDIQK, SLPEHPAFQNETGIAALR, VAFQFIELR, VMEQLADVTLR
781	STARD3NL	O95772-2	2.08978e+06	1.89353e+06	2.00016e+06	2.01354e+06	1.98731e+06	2.01572e+06	0.00909916	0.0557553	-	-	-	4	IESYEGR, LLIVQDASER, NIHSINPTQLMAR, VLPQEAEEENR
782	LSM8	O95777	1.90033e+07	2.05376e+07	2.08921e+07	2.04908e+07	1.8004e+07	1.83369e+07	-0.0898106	0.721118	-	-	-	4	AEPLNSVAH, GFDQTINLILDESHER, MIVGTLKGFDQTINLILDESHER, TVAVITSDGR
783	AP2A1	O95782;O95782-2	5.23435e+06	5.31229e+06	5.25117e+06	5.40997e+06	5.30636e+06	5.74793e+06	0.0588005	0.64329	-	-	-	33	AADLLYAMCDR, ALQVGCLLR, ANHPMDAEVTK, ASPDLVPMGEWTAR, ATIQGVLR, DFLTPPLLSVR, EMGEAFAADIPR, FFQPTEMAAQDFFQR, FHLCSVATR, FINLFPETK, GPGAGSALDDGR, GPGAGSALDDGRR, HLCELLAQQF, ILVAGDSMDSVK, KGPGAGSALDDGR, KGPGAGSALDDGRR, LEPNAQAQMYR, LLGFGSALLDNVDPNPENFVGAGIIQTK, LLQCYPPPEDAAVK, LVECLETVLNK, MYLFYGNK, NNGVLFENQLLQIGVK, QLSLPQQEAQK, SSPPVQFSLLHSK, TCVSLAVSR, THIDTVINALK, TSVQFQNFSPTVVHPGDLQTQLAVQTK, TVF…
784	WIZ	O95785-3	198643	157994	190471	157549	173280	181840	-0.0893489	0.234741	-	-	+	7	GGEDTNDLQQK, GSPIDVLHGLIR, PGKPGAGPAQVPR, PSATGYLGSVAAK, SAGGEPGPEAGR, SPSDLHISPLAK, TQSRPGGPPNPPGPSPK
786	STAU1	O95793;O95793-2	1.53423e+06	1.72778e+06	1.69631e+06	1.40192e+06	1.4597e+06	1.49535e+06	-0.185093	1.46441	-	-	-	21	ATVTAMIAR, EKEPEYTLLTER, ELLYGGTSPTAETILK, ESEEENLNK, ILQNEPLPER, KNAAIAVLEELKK, LLSELDQQSTEMPR, LPPLPAVER, NAAENMLEILGFK, NAAIAVLEELK, NAAIAVLEELKK, NLPVNFEVAR, NNISSGHVPHGPLTRPSEQLDYLSR, PSEQLDYLSR, SEISQVFEIALK, TGNGPMSVCGR, TKPIVKPQTSPEYGQGINPISR, VPQAQPTKPALK, VQGFQVEYK, VSVGEFVGEGEGK, VTFFEPGSGDENGTSNKEDEFR
787	TTC4	O95801	2.49497e+06	2.5011e+06	2.58098e+06	2.45156e+06	2.43268e+06	2.36149e+06	-0.0645188	0.654607	-	-	-	17	AAAQYYLGNFR, ALTPAFLVCVGSSPFCK, APSEIDPR, AVISYTEGLK, ENPDLACLQSIIFDEERSPEEQAK, FIDHLMVMFGETPSWDLEQK, FQSQPYR, GALCHLELK, GGFHEDQWEK, GGFHEDQWEKEFEK, HFAEAVNWCDEGLQIDAK, NQNEALLQAIK, SALNDVTAAR, STLLQVLQHQR, TYKDEGNDYFK, VPLFMSR, YCPDNLEVYFEDEDR
789	CAVIN2	O95810	863159	756855	938819	744924	493210	733170	-0.395681	1.19333	-	-	-	16	DNSQVNAVTVLTLLDK, EELPDENK, FQHPGSDMR, LENNHAQLLR, LVNMLDAVQENQHK, MGEDAAQAEK, QISLEGSVK, QPVSGAVEGK, QPVSGAVEGKEELPDENK, RLENNHAQLLR, SDGDPVQPAVLQVHQTS, VLIFQEENEIPASVFVK, VRYEGSYALTSEEAER, VSPLTFGR, YEGSYALTSEEAER, YQASTSNTVSK
790	BAG2	O95816	1.11126e+07	1.06065e+07	1.02416e+07	9.47585e+06	1.00942e+07	9.7271e+06	-0.125215	1.55427	-	-	-	17	EAATAVEQEK, EAATAVEQEKEILLEMIHSIQNSQDMR, EELNLTANR, EILLEMIHSIQNSQDMR, FLDDLGNAK, FQSIVIGCALEDQK, FQSIVIGCALEDQKK, IIDEVVNK, LLESLDQLELR, NPQQQESLK, QISDGEREELNLTANR, RLETLLR, SHLMSLYSACSSEVPHGPVDQK, SSRLLESLDQLELR, TLQQNAESR, TLTVEVSVETIR, TLTVEVSVETIRNPQQQESLK
791	BAG3	O95817	8.72794e+06	9.68876e+06	8.29559e+06	8.45582e+06	9.09531e+06	9.4214e+06	0.0155707	0.0818164	-	-	-	25	AAPSTAPAEATPPKPGEAEAPPK, EGHPVYPQLRPGYIPIPVLHEGAENR, ELLALDSVDPEGR, ETAPVSQPENKPESK, ETPSSANGPSR, EVDSKPVSQKPPPPSEK, GMPETTQPDK, GYISIPVIHEQNVTR, IDPQTGWPFFVDHNSR, IQGDDWEPRPLR, KVQTILEK, PAAQPSFHQAQK, PGPVGPELPPGHIPIQVIR, PGYIPIPVLHEGAENR, QCGQVAAAAAAQPPASHGPER, QVHPFHVYPQPGMQR, SSLGSHQLPR, SSTPLHSPSPIR, TEAAAAAPQR, THYPAQQGEYQTHQPVYHK, VEAILEK, VHTVVDRPQQPMTHR, VQGLEQAVDNFEGK, VQGLEQAVDNFEGKK, …
792	MAP4K4	O95819-2	447819	403193	447676	377900	381319	487452	-0.0675266	0.201419	-	-	-	17	AASSLNLSNGETESVK, DSPLQGSGQQNSQAGQR, DVVLQWGEMPTSVAYIR, EVFRPLKPAGEVDLTALAK, FFSFIEGCLVK, GNTLKEDWIAYISR, GSVVNVNPTNTRPQSDTPEIR, HLEVLQQQLLQEQAMLLHDHR, PGSGSSSGSSNSGSQPGSHPGSQSGSGER, QQLLQEQQLR, RPHPQHSQQPPPPQQER, RQQLLQEQQLR, SFGELVHKPLLVDLTVEEGQR, SGGSSQVYFMTLGR, SLVDIDLSSLR, SNQTMGWGEK, TMIVHDDVESEPAMTPSK
793	MLYCD	O95822	1.99346e+06	1.98818e+06	1.91648e+06	1.80251e+06	1.94208e+06	1.81302e+06	-0.0863954	0.750286	-	-	-	16	ADLLEAQALK, ALQTPLMR, ASEQVLSLVAQFQK, EAAVLLQAEDR, EFPHLGVFSSLSPIPGFTK, EISEITGGPINETLK, GFGVDHGQVAEQSAGVLHLR, GITGSCGLMANYR, GLFHHISK, INWMADVSLR, ISEAEAVHPVK, LCAWYLYGEK, LLLSSSEWVQSEK, NELFTDSECK, WLLGLLNSQTK, YFLEETGPNSTSYLGSK
794	CRYZL1	O95825	4.92846e+06	5.20198e+06	5.14091e+06	4.59381e+06	5.08173e+06	4.99593e+06	-0.0588186	0.516917	-	-	-	14	ACALSQINTK, AYTALHYLSHLSPGK, DLFPVGR, EDLPVTEDNFVK, EIAGIVLDVGSK, FRPPIAR, KDLFPVGR, LSTGVFRPQLDEPIPLYEAK, LYSKDDEPAVK, SVLIMDGASAFGTIAIQLAHHR, VHEHYLVHKPEK, VISTACSLEDK, VSMEAVQK, VTWTEAAGSIR
795	AIFM1	O95831;O95831-3	2.06197e+07	2.06393e+07	2.02679e+07	1.99642e+07	2.07586e+07	2.05901e+07	-0.00517835	0.059063	-	-	-	26	AALSASEGEEVPQDK, ALGTEVIQLFPEK, APSHVPFLLIGGGTAAFAAAR, CLIATGGTPR, DGEQHEDLNEVAK, DKVVVGIVLWNIFNR, ELWFSDDPNVTK, GVIFYLR, IIKDGEQHEDLNEVAK, ILPEYLSNWTMEK, ISGLGLTPEQK, KAALSASEGEEVPQDK, KVETDHIVAAVGLEPNVELAK, KVVQLDVR, LAGENMTGAAK, LFNIHED, LNDGSQITYEK, SATEQSGTGIR, SITIIGGGFLGSELACALGR, SNIWVAGDAACFYDIK, TGGLEIDSDFGGFR, VETDHIVAAVGLEPNVELAK, VLIVSEDPELPYMRPPLSK, VMPNAIVQSVGVSSGK, VNAELQAR, VVQLD…
796	CLDN1	O95832	3.67053e+06	3.79319e+06	4.34546e+06	3.59724e+06	3.83306e+06	3.79595e+06	-0.0696872	0.433439	-	-	-	5	IVQEFYDPMTPVNAR, PAPSSGKDYV, PYPKPAPSSGKDYV, TTSYPTPR, VFDSLLNLSSTLQATR
797	EML2	O95834;O95834-2;O95834-3	4.20182e+06	4.33157e+06	4.28297e+06	4.45708e+06	4.471e+06	4.63105e+06	0.0811733	1.05852	-	-	-	20	AQFVTCGQDK, DGTLVSGGGR, DTSVLQWR, EVIFSVEDGSVK, HYLGHNDDIK, IIEDPAR, ITQAVLGAHDGGVFGLCALR, IWDSVSLSTLHVLGLGVFDR, LLASADDFGK, LQEVEVPEDFGPVR, LVHLWSSDSHQPLWSR, QITSADAVR, RVVLWGSDYSK, SAGFHPSGSVLAVGTVTGR, SHIYFWTLEGGSLSK, TKEVIFSVEDGSVK, TVAEGHGDTLYVGTTR, VHLFSYPCCQPR, VVLWGSDYSK, YGGHSSHVTNVAFLWDDSMALTTGGK
798	NUDT14	O95848	2.13591e+06	2.27622e+06	2.48724e+06	2.20412e+06	2.33681e+06	2.2451e+06	-0.0215022	0.115161	-	-	-	6	EAWEECGYHLAPSDLR, PAVYAGEVER, QFRPAVYAGEVER, QTMFYTEVTDAQR, THDSVTVLLFNSSR, VATYWSGVGLTGSR
799	TSPAN13	O95857	6.41222e+06	6.96698e+06	7.04704e+06	6.25119e+06	6.32077e+06	6.47795e+06	-0.0995364	1.10034	-	-	-	3	NLNCCGFR, SDHSCSPCAPIIGEYAGEVLR, SVNPNDTCLASCVK
800	TSPAN15	O95858	4.26659e+06	4.2456e+06	4.44157e+06	5.42071e+06	4.93176e+06	4.77116e+06	0.221602	2.1587	-	-	-	6	FSVQDVIYVR, FSYLWLK, GIENYYDDLDFK, NIMDFVQK, NQTIDFLNDNIR, VEDIIMEHSVTDGLLGPGAK
801	BPNT1	O95861	1.02315e+07	1.06529e+07	1.0926e+07	8.8553e+06	9.35169e+06	9.40548e+06	-0.204183	2.65454	-	-	-	14	ASAYVFASPGCK, EEDLVVWVDPLDGTK, HIITTTR, HMNSAGVLATLR, IIQLIEGK, LAQMSICSSLAR, LTDIHGNVLQYHK, LVASAYSIAQK, LVTDCVAAMNPDAVLR, NYDYYASR, RVIAEGDLGIVEK, TCATDLQTK, VIAEGDLGIVEK, WDTCAPEVILHAVGGK
802	FADS2	O95864	1.13818e+07	1.03172e+07	1.10417e+07	1.05923e+07	1.01139e+07	1.00807e+07	-0.0879304	0.966965	-	-	-	13	AFHPDLEFVGK, ALLDIIR, DPDVNMLHVFVLGEWQPIEYGK, EVSVPTFSWEEIQK, FLKPLLIGELAPEEPSQDHGK, FVIGHLK, GASANWWNHR, HGIEYQEKPLLR, KTAEDMNLFK, LWLDAYLHK, TAEDMNLFK, VIGHYAGEDATDAFR, WSIQHPGGQR
803	DDAH2	O95865	4.61322e+06	4.26569e+06	3.21785e+06	4.50428e+06	3.94414e+06	4.05183e+06	0.0616425	0.179697	-	-	-	9	ALQDLGLR, DFAVSTVPVSGPSHLR, GAEIVADTFR, GGGDLPNSQEALQK, GLCGMGGPR, LSDVTLVPVSCSELEK, PGLPGVPPFLLHR, RPEVDGVR, TVVAGSSDAAQK
804	ABHD16A	O95870	515379	530131	496967	510776	580850	506875	0.0491176	0.201695	-	-	-	12	ALMPVLLQGQAR, APASVPETPTAVTAPHSSSWDTYYQPR, GTADTLLNR, GVALLRPEPLHR, LLSCVLGPR, MLYPGSVYLLQK, QFITILEATHR, QHLNLNNAEQLCR, QLALFLAR, QLANYNFDFR, TKDEIITTTVPEDIMSNR, YQGPVLLIR
805	C6orf47	O95873	835260	799167	647289	890721	757611	944011	0.186701	0.692672	-	-	-	3	VSGAASEPSKEEPQVEQLGSK, WDHVDSGGTR, WDQPISSTQESGR
806	TXNDC12	O95881	2.71916e+07	2.60541e+07	2.29272e+07	2.64058e+07	3.39491e+07	3.39529e+07	0.302011	1.50035	-	-	-	7	EAAASGLPLMVIIHK, GFGDHIHWR, ILFLDPSGK, KEAAASGLPLMVIIHK, KHLEDEL, VHPEIINENGNPSYK, YFYVSAEQVVQGMK
807	TRUB2	O95900	442298	444606	363801	502192	445469	417727	0.128477	0.453459	-	-	-	8	ALVMYSNLDLK, DGFFTLDSALLR, DTVELQLLK, FLLGPMEGSEEK, KLVHEIGLELK, SLSPGLDTK, SPMLITGIR, TQEAYEMAVR
808	ECD	O95905;O95905-3	954318	1.06869e+06	1.06655e+06	986833	872521	1.03322e+06	-0.0966839	0.471217	-	-	-	12	AHCFLPAGIVAVLK, EFPELVAR, EQNYDLTEVSESMK, GGVPAHMFGVTK, GLIEGSAQYR, ILASESIR, IMTSVTFTK, LAHGFEILCSK, LPPPSDPQYR, SLVTASPLWASFLESLKK, TFLPETR, WLDPENSTNR
809	SYF2	O95926	918332	1.05612e+06	1.05645e+06	758312	915451	951569	-0.211096	0.97449	-	-	-	4	HGEEFFPTSNSLLHGTHVPSTEEIDR, KLNHQEVVEEDKR, LLEISAEDAER, RRPYNDDADIDYINER
810	RECK	O95980	214639	212778	219010	279450	235338	248800	0.236687	0.989556	-	-	-	4	LGEASDFIVR, MPFINIPVLDIK, SCNAQSDQGAMNDMK, TDSSPGPSQIK
811	MBD3	O95983;O95983-2	721790	785120	710597	643686	687369	787569	-0.0695575	0.282597	-	-	-	8	GKPDLNTALPVR, KLSGLNAFDIAEELVK, KQEELVQQVR, KRLEEALMADMLAHVEELAR, LSGLNAFDIAEELVK, NPGVWLNTTQPLCK, RLEEALMADMLAHVEELAR, YLGGSMDLSTFDFR
813	NUDT3	O95989	1.01351e+07	1.08409e+07	1.15645e+07	1.00634e+07	1.05648e+07	9.41339e+06	-0.114792	0.935269	-	-	-	6	EVCEEAGVK, LVGIFENQER, PVQASYFETLR, SESEEEVLLVSSSR, TYDGDGYK, VLQYHKPVQASYFETLR
814	AGR2	O95994	2.12762e+08	2.22397e+08	2.08389e+08	2.51257e+08	2.36815e+08	2.16761e+08	0.129122	1.18585	-	-	-	8	HLSPDGQYVPR, LAEQFVLLNLVYETTDK, LAEQFVLLNLVYETTDKHLSPDGQYVPR, LPQTLSR, LYAYEPADTALLLDNMK, LYAYEPADTALLLDNMKK, TSNKPLMIIHHLDECPHSQALK, VFAENKEIQK
815	BCL10	O95999	1.11437e+06	873257	736645	1.06453e+06	1.19445e+06	1.26656e+06	0.389242	1.36105	-	-	-	7	DALENLR, EDTEEISCR, GLDTLVESIR, KDALENLR, LLDYLQENPK, SNSDESNFSEK, TENTIFSSTTLPR
816	NDUFB10	O96000	1.24016e+07	1.06727e+07	1.10304e+07	1.42677e+07	1.34716e+07	1.47671e+07	0.31971	2.71351	-	-	-	6	AFDLIVDRPVTLVR, DYKVDQEIINIMQDR, EGQNYQQNCIK, EVEQFTQVAK, VDQEIINIMQDR, YQDLGAYSSAR
817	CLPTM1	O96005	9.06301e+06	9.3766e+06	8.80494e+06	9.7525e+06	9.71215e+06	9.69232e+06	0.0983457	1.47992	-	-	-	15	DKSTYIESSTK, GPAPQDQAGPGGAPR, GSVPPPLDQYVK, LATVHMSR, NDIQFWNSR, NLLTGETEADPEMIK, NLLTGETEADPEMIKR, QSLEGLSVR, RGPAPQDQAGPGGAPR, SAVVAAGGGSSGQVTSNGSIGR, SGFHPDPR, SVAHLPWR, VSFCPLSLWR, VYDDMAFR, WQLYAAQSTK
818	ZBED1	O96006	1.35351e+06	1.39827e+06	1.38137e+06	1.44607e+06	1.43531e+06	1.51754e+06	0.0895943	0.759036	-	-	-	8	LALFPLLPK, LAPAHVDEQVFLYENAR, LFGSAANVVSAK, LKPESSQQPGQDALAVK, LPFLSAFER, SLESSQTDLK, TFEVPEENTAETITR, VSWWGSTLAMLQR
819	MOCS2	O96007	3.03949e+06	3.07306e+06	3.06289e+06	3.02219e+06	3.00377e+06	2.91359e+06	-0.0377456	0.380105	-	-	-	8	AASLEAVSYAIDTLK, DMDEVEEK, EIYEESSTWK, KEIYEESSTWK, LGLVPVSEASIIIAVSSAHR, LPLSPPLVEDSAFEPSR, LPLSPPLVEDSAFEPSRK, SKDVINFTAEK
820	TOMM40	O96008	5.71898e+07	5.81834e+07	5.89609e+07	6.34642e+07	6.03314e+07	6.11495e+07	0.0850224	1.45636	-	-	-	12	CKELFPIQMEGVK, ELFPIQMEGVK, FVNWQVDGEYR, GSVDSNWIVGATLEK, KLPPLPLTLALGAFLNHR, KLPPLPLTLALGAFLNHRK, LPPLPLTLALGAFLNHR, MAIQTQQSK, MQDTSVSFGYQLDLPK, PGEEGTVMSLAGK, RPGEEGTVMSLAGK, YTLNNWLATVTLGQAGMHATYYHK
821	PEX11B	O96011	1.58122e+06	1.38566e+06	1.41714e+06	1.56035e+06	1.37166e+06	1.51028e+06	0.0193389	0.0854128	-	-	-	8	AVHLSDVVLR, FCITVSHLNR, FSAQSQAR, GHPPLLLDVVR, LGNSADALESAK, LLMEQESSACSR, LQVLLLAR, QLESHLSLGR
822	PAK4	O96013	1.01622e+07	1.04708e+07	1.09888e+07	9.13649e+06	1.04856e+07	1.00871e+07	-0.0916601	0.762726	-	-	-	18	AALQLVVDPGDPR, AGPPASIVPLMR, ARQENGMPEEPATTAR, ATAAELLK, DKRPLSGPDVGTPQPAGLASGAK, FAGHSEAGGGSGDR, IGEGSTGIVCIATVR, LAAGRPFNTYPR, PLSGPDVGTPQPAGLASGAK, PLVDPACITSIQPGAPK, QENGMPEEPATTAR, QWQSLIEESAR, RPKPLVDPACITSIQPGAPK, RVEISAPSNFEHR, SDSILLTHDGR, SYLDNFIK, VEISAPSNFEHR, VHTGFDQHEQK
823	CHEK2	O96017;O96017-4;O96017-9	1.03038e+06	949028	865162	1.25457e+06	1.08795e+06	1.02205e+06	0.240514	1.21557	-	-	-	7	ALRDEYIMSK, EADPALNVETEIEILK, FTTEEALR, HPWLQDEDMK, ILGETSLMR, TLGSGACGEVK, YNFIPEVWAEVSEK
824	ACTL6A	O96019	1.05828e+07	1.09072e+07	1.09173e+07	1.13485e+07	1.17671e+07	1.13837e+07	0.0902025	1.45038	-	-	-	14	DDGSTLMEIDGDK, DDGSTLMEIDGDKGK, EGSPANWK, EKLPQVTR, ENMEAISPLK, LIANNTTVER, LKIPEGLFDPSNVK, LTELMFEHYNIPAFFLCK, NGMVEDWDSFQAILDHTYK, QGGPTYYIDTNALR, SEASLHPVLMSEAPWNTR, SPLAGDFITMQCR, STGLILDSGATHTTAIPVHDGYVLQQGIVK, VDFPTAIGMVVER
825	MOCS2	O96033	3.00263e+06	3.17978e+06	3.43566e+06	2.98358e+06	3.08577e+06	2.90939e+06	-0.0974496	0.781665	-	-	-	4	HPGLADVR, NQIIFAVR, SAEITGVR, SETISVPQEIK
826	MT-CYB	P00156	7.26185e+06	7.99003e+06	8.56997e+06	8.72968e+06	8.09769e+06	7.01733e+06	-0.00115629	0.0041208	-	-	-	3	DVNYGWIIR, ITFHPYYTIK, QQSMMFR
827	CYB5A	P00167;P00167-2	2.18659e+07	2.2729e+07	2.04359e+07	1.88165e+07	2.06178e+07	1.96544e+07	-0.13786	1.44541	-	-	-	5	EQAGGDATENFEDVGHSTDAR, FLEEHPGGEEVLR, STWLILHHK, TFIIGELHPDDRPK, YYTLEEIQK
828	LDHA	P00338;P00338-3	6.79834e+08	6.91386e+08	6.93998e+08	6.33632e+08	6.57705e+08	6.46754e+08	-0.0917679	1.5099	-	-	-	22	DLADELALVDVIEDK, DLADELALVDVIEDKLK, DQLIYNLLK, DQLIYNLLKEEQTPQNK, DYNVTANSK, FIIPNVVK, GEMMDLQHGSLFLR, GLYGIKDDVFLSVPCILGQNGISDLVK, IVSGKDYNVTANSK, KSADTLWGIQK, LKGEMMDLQHGSLFLR, LKGYTSWAIGLSVADLAESIMK, LLIVSNPVDILTYVAWK, LVIITAGAR, QVVESAYEVIK, RVHPVSTMIK, SADTLWGIQK, TLHPDLGTDK, TLHPDLGTDKDK, TLHPDLGTDKDKEQWK, VHPVSTMIK, VTLTSEEEAR
829	ALDH1A1	P00352	2.48222e+09	2.73362e+09	2.77049e+09	2.6192e+09	2.68764e+09	2.51359e+09	-0.0291247	0.199463	-	-	-	36	ANNTFYGLSAGVFTK, DRLLLATMESMNGGK, EEIFGPVQQIMK, ELGEYGFHEYTEVK, ELGEYGFHEYTEVKTVTVK, FKSLDDVIKR, FPVFNPATEEELCQVEEGDKEDVDK, GYFVQPTVFSNVTDEMR, IAKEEIFGPVQQIMK, IFINNEWHDSVSGK, IFINNEWHDSVSGKK, IFVEESIYDEFVR, IFVEESIYDEFVRR, IGPALSCGNTVVVK, ILDLIESGK, ILDLIESGKK, KFPVFNPATEEELCQVEEGDKEDVDK, KYILGNPLTPGVTQGPQIDK, KYILGNPLTPGVTQGPQIDKEQYDK, LADLIERDRLLLATMESMNGGK, LECGGGPWGNK, LLLATMESMNGGK, LLYKLAD…
830	GLUD1	P00367	2.81592e+07	2.74624e+07	2.5249e+07	2.37785e+07	2.60521e+07	2.59341e+07	-0.0937942	0.856492	-	-	-	8	AKPYEGSILEADCDILIPAASEK, DIVHSGLAYTMER, DSNYHLLMSVQESLER, GFIGPGIDVPAPDMSTGER, HGGTIPIVPTAEFQDR, ISGASEKDIVHSGLAYTMER, KGFIGPGIDVPAPDMSTGER, NYTDNELEK
831	DHFR	P00374	3.8891e+06	4.6614e+06	4.94278e+06	5.63387e+06	5.99355e+06	6.36567e+06	0.420775	2.4686	-	-	-	7	ELKEPPQGAHFLSR, LLPEYPGVLSDVQEEK, LTEQPELANK, NGDLPWPPLR, QNLVIMGK, VDMVWIVGGSSVYK, YKFEVYEK
832	CYB5R3	P00387;P00387-2;P00387-3	3.19308e+07	3.24503e+07	3.26582e+07	3.49398e+07	3.36109e+07	3.25135e+07	0.0580699	0.823185	-	-	-	18	AIMKDPDDHTVCHLLFANQTEK, DILLRPELEELR, DPDDHTVCHLLFANQTEK, EIISHDTR, FAIRPDK, FAIRPDKK, FALPSPQHILGLPVGQHIYLSAR, GFVDLVIK, GPSGLLVYQGK, IDGNLVVR, IDGNLVVRPYTPISSDDDK, IDGNLVVRPYTPISSDDDKGFVDLVIK, LWYTLDR, PYTPISSDDDK, PYTPISSDDDKGFVDLVIK, STPAITLESPDIK, STPAITLESPDIKYPLR, SVGMIAGGTGITPMLQVIR
833	MT-CO1	P00395	4.22391e+06	4.19354e+06	3.48255e+06	6.30097e+06	4.19978e+06	4.36225e+06	0.301356	0.961434	-	-	-	3	AYFTSATMIIAIPTGVK, VFSWLATLHGSNMK, WLFSTNHK
834	MT-CO2	P00403	5.6194e+07	4.18255e+07	4.14881e+07	5.21412e+07	4.93985e+07	5.53945e+07	0.183046	0.769682	-	-	-	6	ILYMTDEVNDPSLTIK, LLDVDNR, LNQTTFTATR, MMITSQDVLHSWAVPTLGLK, TDAIPGR, VVLPIEAPIR
836	CP	P00450	883565	844396	899511	842813	916515	977070	0.056479	0.282596	-	-	-	12	EVGPTNADPVCLAK, EYTDASFTNR, GAYPLSIEPIGVR, GPEEEHLGILGPVIWAEVGDTIR, KAEEEHLGILGPQLHADVGDK, LISVDTEHSNIYLQNGPDR, MFTTAPDQVDKEDEDFQESNK, MYYSAVDPTK, NNEGTYYSPNYNPQSR, TTIEKPVWLGFLGPIIK, VDKDNEDFQESNR, YTVNQCR
837	PNP	P00491	5.28841e+07	5.2849e+07	5.41082e+07	5.58255e+07	5.26559e+07	5.21753e+07	0.00677585	0.0674295	-	-	-	17	ACVMMQGR, ANHEEVLAAGK, DHINLPGFSGQNPLR, FEVGDIMLIR, FGDRFPAMSDAYDR, FHMYEGYPLWK, FPAMSDAYDR, HRPQVAIICGSGLGGLTDK, LEQFVSILMASIPLPDK, LGADAVGMSTVPEVIVAR, LVFGFLNGR, MENGYTYEDYK, MENGYTYEDYKNTAEWLLSHTK, NTAEWLLSHTK, VFGFSLITNK, VFHLLGVDTLVVTNAAGGLNPK, VIMDYESLEK
838	HPRT1	P00492	2.06287e+07	2.03351e+07	1.91384e+07	2.01022e+07	2.02134e+07	1.93897e+07	-0.00904518	0.0816907	-	-	-	11	DLNHVCVISETGK, EMGGHHIVALCVLK, FFADLLDYIK, FVVGYALDYNEYFR, NVLIVEDIIDTGK, SIPMTVDFIR, SVGYKPDFVGFEIPDK, SYCNDQSTGDIK, TMQTLLSLVR, VFIPHGLIMDR, VIGGDDLSTLTGK
839	GOT2	P00505	1.25203e+08	1.25554e+08	1.19125e+08	1.12957e+08	1.10673e+08	1.04154e+08	-0.174758	2.33964	-	-	-	29	ASAELALGENSEVLK, ASSWWTHVEMGPPDPILGVTEAFK, DAGMQLQGYR, DDNGKPYVLPSVR, EFSIYMTK, EGSTHNWQHITDQIGMFCFTGLKPEQVER, EIATVVK, EYLPIGGLAEFCK, FVTVQTISGTGALR, HFIEQGINVCLCQSYAK, IAAAILNTPDLR, IAAAILNTPDLRK, IGASFLQR, ILIRPMYSNPPLNGAR, IPEQSVLLLHACAHNPTGVDPRPEQWK, ISVAGVTSSNVGYLAHAIHQVTK, KMNLGVGAYR, KQWLQEVK, MNLGVGAYR, NLDKEYLPIGGLAEFCK, NMGLYGER, PMYSNPPLNGAR, PTWGNHTPIFR, PYVLPSVR, QWLQEVK, TCGFDFTGAV…
841	EGFR	P00533	5.00965e+06	4.96961e+06	5.32417e+06	5.5792e+06	5.48277e+06	5.75995e+06	0.136874	1.69119	-	-	-	30	ACGADSYEMEEDGVR, ACGADSYEMEEDGVRK, EDSFLQR, EILDEAYVMASVDNPHVCR, EISDGDVIISGNK, ELIIEFSK, ESDCLVCR, FSNNPALCNVESIQWR, GDSFTHTPPLDPQELDILK, GKSPSDCCHNQCAAGCTGPR, GLWIPEGEK, GMNYLEDR, GSTAENAEYLR, IICAQQCSGR, IPLENLQIIR, ITDFGLAK, LFGTSGQK, LTQLGTFEDHFLSLQR, NLCYANTINWK, NLQEILHGAVR, NYDLSFLK, NYVVTDHGSCVR, PYDGIPASEISSILEK, RPAGSVQNPVYHNQPLNPAPSR, SPSDCCHNQCAAGCTGPR, TDLHAFENLEIIR, VKIPVAIK, WMALE…
842	PGK1	P00558	3.65263e+08	3.8411e+08	3.91954e+08	3.72452e+08	3.77379e+08	3.60981e+08	-0.0387174	0.439822	-	-	-	36	AAVPSIK, ACANPAAGSVILLENLR, AGGFLMK, AHSSMVGVNLPQK, ALESPERPFLAILGGAK, ALMDEVVK, DCVGPEVEK, ELNYFAK, FCLDNGAK, FHVEEEGKGK, FHVEEEGKGKDASGNK, GCITIIGGGDTATCCAK, IKAAVPSIK, IQLINNMLDK, ITLPVDFVTADK, ITLPVDFVTADKFDENAK, KELNYFAK, KYAEAVTR, LTLDKLDVK, NGVKITLPVDFVTADKFDENAK, NNQITNNQR, PDGVPMPDKYSLEPVAVELK, SVVLMSHLGR, SVVLMSHLGRPDGVPMPDK, SVVLMSHLGRPDGVPMPDKYSLEPVAVELK, TGQATVASGIPAGWMGLDCGPESSK, TG…
843	AK1	P00568	7.70136e+06	7.67581e+06	7.88036e+06	6.923e+06	7.46062e+06	7.43196e+06	-0.0930862	1.16401	-	-	-	11	ATEPVIAFYEK, EVQQGEEFER, EVQQGEEFERR, GQLVPLETVLDMLR, IIFVVGGPGSGK, KVNAEGSVDSVFSQVCTHLDALK, LSEIMEK, RLETYYK, VDDNEETIK, VDDNEETIKK, YGYTHLSTGDLLR
844	ADA	P00813	1.18321e+07	1.17782e+07	1.25524e+07	1.01661e+07	1.08799e+07	1.0875e+07	-0.180117	2.25855	-	-	-	18	AKEGVVYVEVR, AYGMPPSASAGQNL, DMGFTEEEFK, DMGFTEEEFKR, EGVVYVEVR, ELLDLLYK, FDYYMPAIAGCR, GIALPANTAEGLLNVIGMDK, IAYEFVEMK, LGHGYHTLEDQALYNR, LKNDQANYSLNTDDPLIFK, NDQANYSLNTDDPLIFK, PLTLPDFLAK, SSFLPEDEKR, STLDTDYQMTK, TVHAGEVGSAEVVK, VELHVHLDGSIKPETILYYGR, YSPHLLANSK
846	CA2	P00918	3.44609e+06	3.6177e+06	3.68975e+06	3.04802e+06	3.48889e+06	3.44929e+06	-0.108874	0.836966	-	-	-	8	EPISVSSEQVLK, GGPLDGTYR, ILNNGHAFNVEFDDSQDK, QSPVDIDTHTAK, SADFTNFDPR, VVDVLDSIK, YAAELHLVHWNTK, YDPSLKPLSVSYDQATSLR
847	ASS1	P00966	2.31402e+06	2.40467e+06	2.30534e+06	2.38908e+06	2.27596e+06	2.2149e+06	-0.0303465	0.227899	-	-	-	14	APNTPDILEIEFK, APNTPDILEIEFKK, DGTTHQTSLELFMYLNEVAGK, EQGYDVIAYLANIGQK, FAELVYTGFWHSPECEFVR, IDIVENR, KVFIEDVSR, MPEFYNR, NDLMEYAK, NPWSMDENLMHISYEAGILENPK, NQAPPGLYTK, QHGIPIPVTPK, VFIEDVSR, YLLGTSLAR
848	OAS1	P00973-3	728854	811578	788767	723025	911296	981856	0.157173	0.586834	-	-	-	4	EGEFSTCFTELQR, GSSYPVCVSK, PVILDPADPTGNLGGGDPK, THFNTAQGFR
849	C3	P01024	1.32075e+06	1.30078e+06	1.0458e+06	1.08109e+06	975022	1.4978e+06	-0.0621689	0.134096	-	-	-	7	AAVYHHFISDGVR, DFDFVPPVVR, EVVADSVWVDVK, GVFVLNK, IPIEDGSGEVVLSR, SGSDEVQVGQQR, TELRPGETLNVNFLLR
850	C5	P01031	1.04217e+06	1.05637e+06	1.07165e+06	764030	799566	849685	-0.394848	2.93111	-	-	-	19	ALLVGEHLNIIVTPK, ALVEGVDQLFTDYQIK, ATLLDIYK, DINYVNPVIK, DSSVPNTGTAR, EGMLSIMSYR, ELSYYSLEDLNNK, EYVLPHFSVSIEPEYNFIGYK, FQNSAILTIQPK, GGSASTWLTAFALR, IPLDLVPK, ITHYNYLILSK, LNLVATPLFLKPGIPYPIK, LQGTLPVEAR, MVETTAYALLTSLNLK, TDAPDLPEENQAR, TLLPVSKPEIR, VFQFLEK, YVLSPYK
851	TIMP1	P01033	2.13239e+06	2.07343e+06	2.05637e+06	1.63811e+06	2.16639e+06	1.88473e+06	-0.147636	0.713745	-	-	-	5	EPGLCTWQSLR, GFQALGDAADIR, HLACLPR, LQSGTHCLWTDQLLQGSEK, SEEFLIAGK
852	CST3	P01034	3.74e+06	3.14298e+06	2.629e+06	3.83518e+06	3.48493e+06	3.32689e+06	0.17497	0.665428	-	-	-	4	ALDFAVGEYNK, LVGGPMDASVEEEGVR, LVGGPMDASVEEEGVRR, TQPNLDNCPFHDQPHLK
854	HRAS	P01112	4.30846e+06	4.43586e+06	4.52946e+06	5.32502e+06	4.25699e+06	4.26465e+06	0.0531094	0.236214	-	-	-	2	SFEDIHQYR, SYGIPYIETSAK
855	KRAS	P01116-2	1.40955e+07	1.52401e+07	1.60124e+07	1.58509e+07	1.57727e+07	1.46852e+07	0.0313558	0.222104	-	-	-	4	DSEDVPMVLVGNK, QGVDDAFYTLVR, SFEDIHHYR, VKDSEDVPMVLVGNK
856	LDLR	P01130;P01130-3	2.9067e+06	3.03512e+06	2.93169e+06	2.98275e+06	3.08041e+06	2.77225e+06	-0.00734913	0.0458019	-	-	-	14	AHGVSSYDTVISR, AIVVDPVHGFMYWTDWGTPAK, AVGSIAYLFFTNR, CQCEEGFQLDPHTK, GVNWCER, IYWSDLSQR, LHSISSIDVNGGNR, NEFQCQDGK, NINSINFDNPVYQK, NVVALDTEVASNR, SEYTSLIPNLR, SGDFSCGGR, TILEDEKR, TTEDEVHICHNQDGYSYPSR
857	TGFB1	P01137	1.35807e+06	1.08089e+06	1.27762e+06	1.022e+06	1.10544e+06	1.27133e+06	-0.128291	0.497813	-	-	-	4	ALDTNYCFSSTEK, EAVPEPVLLSR, GGEIEGFR, QLYIDFR
860	HLA-B	P01889	6.49319e+06	6.9401e+06	7.38867e+06	6.79922e+06	6.45267e+06	6.60692e+06	-0.0666525	0.568725	-	-	-	4	APWIEQEGPEYWDR, GHDQYAYDGKDYIALNEDLR, YFYTSVSR, YFYTSVSRPGR
861	HLA-H	P01893	833456	790926	813004	697946	751012	669984	-0.203278	1.38331	-	-	-	3	GYEQHAYDGK, GYEQHAYDGKDYIALNEDLR, YTCHVQHEGLPEPLTLR
863	MB	P02144	1.64679e+06	1.5336e+06	1.3873e+06	1.49176e+06	1.35067e+06	1.49088e+06	-0.0740023	0.381767	-	-	-	4	GHHEAEIKPLAQSHATK, HGATVLTALGGILK, HPGDFGADAQGAMNK, VEADIPGHGQEVLIR
864	COL4A1	P02462	427541	452027	658402	584586	678876	558305	0.266724	0.727409	-	-	-	3	GAVGQPGIGFPGPPGPK, HSQTIDDPQCPSGTK, ILYHGYSLLYVQGNER
865	LMNA	P02545	1.12582e+07	1.13442e+07	1.08225e+07	9.23634e+06	9.6799e+06	1.05645e+07	-0.183097	1.86467	-	-	-	49	AAYEAELGDAR, AAYEAELGDARK, AGQVVTIWAAGAGATHSPPTDLVWK, AQHEDQVEQYK, AQHEDQVEQYKK, AQNTWGCGNSLR, ASASGSGAQVGGPISSGSSASSVTVTR, DLEALLNSK, DLEDSLAR, EAALSTALSEK, EAALSTALSEKR, EDLQELNDR, EELDFQK, EGDLIAAQAR, EREMAEMR, IDSLSAQLSQLQK, IRIDSLSAQLSQLQK, ITESEEVVSR, KEGDLIAAQAR, KQLQDEMLR, LADALQELR, LALDMEIHAYR, LAVYIDR, LEAALGEAK, LEAALGEAKK, LKDLEALLNSK, LQEKEDLQELNDR, LQLELSK, LQTMKEELDFQK, LRDLEDSLAR…
866	LMNA	P02545-2	908722	783249	532348	496443	637904	544031	-0.379008	0.947973	-	-	-	3	KLVRSVTVVEDDEDEDGDDLLHHHHVSGSR, LVRSVTVVEDDEDEDGDDLLHHHHVSGSR, SVTVVEDDEDEDGDDLLHHHHVSGSR
868	APOE	P02649	2.59116e+06	2.5947e+06	1.65851e+06	2.63197e+06	2.80247e+06	2.59683e+06	0.260179	0.751608	-	-	-	6	ALMDETMK, GEVQAMLGQSTEELR, LQAEAFQAR, QWAGLVEKVQAAVGTSAAPVPSDNH, SWFEPLVEDMQR, VQAAVGTSAAPVPSDNH
870	FGA	P02671;P02671-2	536267	497087	460417	431658	442935	473996	-0.145844	0.702947	-	-	-	10	DSHSLTTNIMEILR, GGSTSYGTGSETESPR, GLIDEVNQDFTNR, HRHPDEAAFFDTASTGK, MADEAGSEADHEGTHSTK, MELERPGGNEITR, NPSSAGSWNSGSSGPGSTGNR, PGSTGTWNPGSSER, QFTSSTSYNR, VQHIQLLQK
871	FGB	P02675	461258	348046	407994	306216	409054	373355	-0.162005	0.461456	-	-	-	7	AHYGGFTVQNEANK, DNDGWLTSDPR, DNENVVNEYSSELEK, HQLYIDETVNSNIPTNLR, QDGSVDFGR, QGFGNVATNTDGK, YQISVNK
872	FGG	P02679;P02679-2	1.50513e+06	1.35452e+06	1.2556e+06	1.02957e+06	1.10109e+06	1.05966e+06	-0.363827	2.40282	-	-	-	11	AIQLTYNPDESSKPNMIDAATLK, DTVQIHDITGK, EGFGHLSPTGTTEFWLGNEK, LTIGEGQQHHLGGAK, QSGLYFIKPLK, TSTADYAMFK, VAQLEAQCQEPCKDTVQIHDITGK, VELEDWNGR, VGPEADKYR, YEASILTHDSSIR, YLQEIYNSNNQK
873	MBP	P02686;P02686-2	834082	561580	491227	752510	805949	1.08726e+06	0.506317	1.20572	-	-	-	3	DAPGREDNTFK, DTGILDSIGR, YLATASTMDHAR
874	C1QA	P02745	906919	839009	902197	843799	942289	852255	-0.0062487	0.0263366	-	-	-	2	PAFSAIR, TGIQGLK
875	FN1	P02751;P02751-1;P02751-17;P02751-3;P02751-5;P02751-7	736042	711501	751870	840625	749000	706588	0.0587198	0.264207	-	-	-	15	DLQFVEVTDVK, EESPLLIGQQSTVSDVPR, FTNIGPDTMR, HYQINQQWER, IYLYTLNDNAR, LGVRPSQGGEAPR, NLQPASEYTVSLVAIK, PAQGVVTTLENVSPPR, SSPVVIDASTAIDAPSNLR, VGDTYERPK, VPGTSTSATLTGLTR, VTIMWTPPESAVTGYR, VTWAPPPSIDLTNFLVR, WCGTTQNYDADQK, YEKPGSPPR
877	AHSG	P02765	255764	284557	273805	354781	391780	489170	0.590208	2.26335	+	-	-	2	CDSSPDSAEDVR, CDSSPDSAEDVRK
878	TFRC	P02786	8.19078e+07	8.02287e+07	7.97459e+07	7.64404e+07	7.55266e+07	7.5349e+07	-0.0895405	1.81182	-	-	-	31	AAAEVAGQFVIK, AFTYINLDK, AVLGTSNFK, DGFQPSR, DSAQNSVIIVDK, EEPGEDFPAAR, EMGLSLQWLYSAR, GFVEPDHYVVVGAQR, HPVTGQFLYQDSNWASK, HVFWGSGSHTLPALLENLK, ILNIFGVIK, LAGTESPVR, LAQMFSDMVLK, LAVDEEENADNNTK, LFGNMEGDCPSDWK, LLNENSYVPR, LTHDVELNLDYER, LTVSNVLK, LVHANFGTK, LVYLVENPGGYVAYSK, LYWDDLK, LYWDDLKR, QVDGDNSHVEMK, RLYWDDLK, RLYWDDLKR, SAFSNLFGGEPLSYTR, SGVGTALLLK, SSGLPNIPVQTISR, VEYHFLSPYVSPK, VSASPLL…
880	LTF	P02788;P02788-2	1.25974e+07	1.25765e+07	1.20151e+07	1.3607e+07	1.42496e+07	1.39162e+07	0.167782	2.54632	-	-	-	2	CGLVPVLAENYK, YYGYTGAFR
881	FTL	P02792	1.98594e+06	2.32034e+06	2.72837e+06	1.87807e+06	2.15854e+06	2.2715e+06	-0.14975	0.549978	-	-	-	4	ALFQDIK, KLNQALLDLHALGSAR, LGGPEAGLGEYLFER, LNQALLDLHALGSAR
882	FTH1	P02794	830385	729015	659037	590990	658130	722647	-0.16843	0.67572	-	-	-	2	IFLQDIK, YFLHQSHEER
884	MT-ND1	P03886	2.02097e+06	1.85884e+06	1.47503e+06	3.13748e+06	2.04425e+06	1.96232e+06	0.394512	1.03228	-	-	-	4	FRYDQLMHLLWK, GPNVVGPYGLLQPFADAMK, ILGYMQLR, KGPNVVGPYGLLQPFADAMK
887	MT-ND4	P03905	7.84106e+06	6.69662e+06	6.18237e+06	8.38258e+06	6.84066e+06	7.25343e+06	0.119183	0.516574	-	-	-	6	AHVEAPIAGSMVLAAVLLK, HLSSEPLSR, LGGYGMMR, LTLILNPLTK, MPLYGLHLWLPK, WGNQPER
888	MT-ND5	P03915	1.65824e+06	1.63222e+06	1.43231e+06	2.09389e+06	1.69575e+06	2.03137e+06	0.298577	1.63115	-	-	-	6	ADANTAAIQAILYNR, FPTLTNINENNPTLLNPIKR, MILLTLTGQPR, NSYPHYVK, SPLCTFYFSNMLGFYPSITHR, TISQHQISTSIITSTQK
890	MT-ATP8	P03928	6.70352e+06	6.15104e+06	5.07019e+06	6.71117e+06	5.84316e+06	6.18294e+06	0.0712728	0.277403	-	-	-	3	ICSLHSLPPQS, MLNTNYHLPPSPK, NYNKPWEPK
892	CAT	P04040	1.87415e+07	1.93744e+07	2.02026e+07	1.82644e+07	1.93459e+07	1.82832e+07	-0.0611135	0.714733	-	-	-	27	ADVLTTGAGNPVGDK, ADVLTTGAGNPVGDKLNVITVGPR, AFYVNVLNEEQR, DAQIFIQK, DLFNAIATGK, DPASDQMQHWK, DPILFPSFIHSQK, DYPLIPVGK, FNTANDDNVTQVR, FSTVAGESGSADTVR, FSTVAGESGSADTVRDPR, GAGAFGYFEVTHDITK, GPLLVQDVVFTDEMAHFDR, GPLLVQDVVFTDEMAHFDRER, HMNGYGSHTFK, LCENIAGHLK, LFAYPDTHR, LGPNYLHIPVNCPYR, LNVITVGPR, LSQEDPDYGIR, LVNANGEAVYCK, NAIHTFVQSGSHLAAR, NFTEVHPDYGSHIQALLDK, NLSVEDAAR, RFNTANDDNVTQVR, VFEHIGK, V…
893	GBA1	P04062;P04062-2;P04062-4	6.45831e+06	6.78027e+06	6.51823e+06	6.99505e+06	6.70446e+06	6.54362e+06	0.0348549	0.352402	-	-	-	19	ALQLAQRPVSLLASPWTSPTWLK, DPAVGFLETISPGYSIHTYLWR, DVPLTIKDPAVGFLETISPGYSIHTYLWR, FLDAYAEHK, FWEQSVR, GQPGDIYHQTWAR, LFPNTMLFASEACVGSK, LLLPHWAK, LLMLDDQR, NDLDAVALMHPDGSAVVVVLNR, NFVDSPIIVDITK, PVSLLASPWTSPTWLK, QPMFYHLGHFSK, SYFSEEGIGYNIIR, VGLVASQK, VGLVASQKNDLDAVALMHPDGSAVVVVLNR, VPMASCDFSIR, VVLTDPEAAK, YVHGIAVHWYLDFLAPAK
894	FUCA1	P04066	3.5471e+06	4.01022e+06	3.76764e+06	3.96652e+06	3.68988e+06	3.3665e+06	-0.0404283	0.212631	-	-	-	7	DGLIVPIFQER, DLVGELGTALR, FFHPEEWADLFQAAGAK, FKPQSLPDHK, ITMLGIQGDLK, WSTDPDK, YVVLTTK
895	ALDOA	P04075	1.20066e+09	1.27968e+09	1.24939e+09	1.22743e+09	1.23599e+09	1.17647e+09	-0.0350223	0.353851	-	-	-	36	AAQEEYVK, AAQEEYVKR, ADDGRPFPQVIK, ALANSLACQGK, ALQASALK, ALSDHHIYLEGTLLK, ALSDHHIYLEGTLLKPNMVTPGHACTQK, CPLLKPWALTFSYGR, ELSDIAHR, ENLKAAQEEYVKR, FSHEEIAMATVTALR, FSHEEIAMATVTALRR, GGVVGIK, GGVVGIKVDK, GILAADESTGSIAK, GILAADESTGSIAKR, GVVPLAGTNGETTTQGLDGLSER, IGEHTPSALAIMENANVLAR, IVAPGKGILAADESTGSIAK, IVAPGKGILAADESTGSIAKR, KELSDIAHR, LQSIGTENTEENR, LQSIGTENTEENRR, MPYQYPALTPEQK, PFPQVIK, PNMVT…
896	CSTB	P04080	6.26145e+07	6.52546e+07	7.06099e+07	5.6384e+07	5.97023e+07	5.58004e+07	-0.206366	2.2295	-	-	-	5	AKHDELTYF, HDELTYF, SQVVAGTNYFIK, VFQSLPHENKPLTLSNYQTNK, VHVGDEDFVHLR
897	ANXA1	P04083	3.16907e+08	3.06826e+08	3.17768e+08	2.88509e+08	2.89179e+08	2.94493e+08	-0.110214	1.97381	-	-	-	34	AAYLQETGK, AAYLQETGKPLDETLK, AAYLQETGKPLDETLKK, ALTGHLEEVVLALLK, ALYEAGER, ALYEAGERR, CATSKPAFFAEK, CLTAIVK, DITSDTSGDFR, DLAKDITSDTSGDFR, GDRSEDFGVNEDLADSDAR, GGPGSAVSPYPTFNPSSDVAALHK, GLGTDEDTLIEILASR, GTDVNVFNTILTTR, GVDEATIIDILTK, GVDEATIIDILTKR, ILVALCGGN, KALTGHLEEVVLALLK, KGTDVNVFNTILTTR, MYGISLCQAILDETK, MYGISLCQAILDETKGDYEK, NALLSLAK, PAFFAEK, PLDETLK, PLDETLKK, QAWFIENEEQEYVQTVK, RKGTDV…
898	APOB	P04114	1.63413e+06	1.59254e+06	1.62407e+06	1.7245e+06	1.67531e+06	1.59216e+06	0.0407097	0.2923	-	-	-	5	DQEVLLQTFLDDASPGDK, GFEPTLEALFGK, GIISALLVPPETEEAK, LDNIYSSDK, TEVIPPLIENR
899	NR3C1	P04150;P04150-10;P04150-2	402427	398492	373647	358021	340613	459559	-0.0321757	0.0836815	-	-	-	17	EGNSSQNWQR, ESLTPGREENPSSVLAQER, ETNESPWR, GDVMDFYK, GSVSNAQQPDLSK, HMLYVSSELHR, IKDNGDLVLSSPSNVTLPQVK, IMTTLNMLGGR, LLEESIANLNR, LLVDFPK, MTLPCMYDQCK, SQELFDEIR, SSASTAVSAAPTEK, STSVPENPK, THSDVSSEQQHLK, TLLLLSSVPK, VSASSPSLAVASQSDSK
900	PRNP	P04156	1.12213e+07	1.10601e+07	1.07963e+07	1.16676e+07	9.91195e+06	1.01211e+07	-0.0650057	0.45068	-	-	-	6	ESQAYYQR, GENFTETDVK, PGGWNTGGSR, PIIHFGSDYEDR, VVEQMCITQYER, YPGQGSPGGNR
901	SOD2	P04179	2.536e+07	2.40422e+07	1.98411e+07	2.2788e+07	2.44184e+07	2.35218e+07	0.0378774	0.163966	-	-	-	9	AIWNVINWENVTER, DFGSFDK, GDVTAQIALQPALK, GELLEAIK, GELLEAIKR, HHAAYVNNLNVTEEK, HSLPDLPYDYGALEPHINAQIMQLHHSK, NVRPDYLK, YQEALAK
902	OAT	P04181	2.06433e+07	2.18103e+07	2.25693e+07	2.23738e+07	2.25144e+07	2.16471e+07	0.0339309	0.351428	-	-	-	21	AFYNNVLGEYEEYITK, DNGLLAK, DNGLLAKPTHGDIIR, ESIEIINK, FAPPLVIK, FAPPLVIKEDELR, GIYLWDVEGR, GLLNAIVIK, HQVLFIADEIQTGLAR, IVFAAGNFWGR, KTVQGPPTSDDIFER, KWGYTVK, KYFDFLSSYSAVNQGHCHPK, LPSDVVTAVR, LRDNGLLAKPTHGDIIR, PGEHGSTYGGNPLGCR, TVQGPPTSDDIFER, VLPMNTGVEAGETACK, WLAVDYENVRPDIVLLGK, YFDFLSSYSAVNQGHCHPK, YGAHNYHPLPVALER
903	TK1	P04183	9.62668e+06	1.06817e+07	1.08132e+07	1.07708e+07	1.1408e+07	1.12088e+07	0.102914	0.999528	-	-	-	13	ASGQPAGPDNKENCPVPGKPGEAVAAR, ENCPVPGKPGEAVAAR, EVEVIGGADK, EVEVIGGADKYHSVCR, FQIAQYK, GQIQVILGPMFSGK, KLFAPQQILQCSPAN, KPFGAILNLVPLAESVVK, LTAVCMECFR, NTMEALPACLLR, RFQIAQYK, TVIVAALDGTFQR, YSSSFCTHDR
904	THY1	P04216	1.89094e+06	1.78801e+06	2.08967e+06	1.37028e+06	1.70813e+06	1.69119e+06	-0.278603	1.44217	-	-	-	3	HVLFGTVGVPEHTYR, KHVLFGTVGVPEHTYR, VLYLSAFTSK
905	TUBB4A	P04350	2.20704e+06	2.25291e+06	2.10819e+06	2.52073e+06	2.24074e+06	1.95138e+06	0.0241335	0.0914343	-	-	-	5	EVDEQMLSVQSK, INVYYNEATGGNYVPR, IREEFPDRIMNTFSVVPSPK, MAATFIGNSTAIQELFK, MAATFIGNSTAIQELFKR
906	GAPDH	P04406	3.71581e+09	3.96324e+09	4.10074e+09	2.90372e+09	3.87542e+09	3.72127e+09	-0.176063	0.790444	-	-	-	30	AENGKLVINGNPITIFQER, AENGKLVINGNPITIFQERDPSK, AGAHLQGGAK, DGRGALQNIIPASTGAAK, GALQNIIPASTGAAK, IISNASCTTNCLAPLAK, IKWGDAGAEYVVESTGVFTTMEK, LEKPAKYDDIK, LISWYDNEFGYSNR, LTGMAFRVPTANVSVVDLTCR, LVINGNPITIFQER, LVINGNPITIFQERDPSK, LVINGNPITIFQERDPSKIK, PAKYDDIKK, QASEGPLK, RVIISAPSADAPMFVMGVNHEK, RVIISAPSADAPMFVMGVNHEKYDNSLK, TVDGPSGKLWR, VGVNGFGR, VIHDNFGIVEGLMTTVHAITATQK, VIISAPSADAPMFVMGVNHEK, VII…
907	ASL	P04424;P04424-2	5.23757e+06	4.78989e+06	4.7408e+06	4.20465e+06	4.3048e+06	4.00628e+06	-0.237942	2.39544	-	-	-	12	ALLQAQQA, DVLFPGYTHLQR, FNASIAYDR, FVGAVDPIMEK, HLWEVDVQGSK, INVLPLGSGAIAGNPLGVDR, LNSNDEDIHTANER, NDQVVTDLR, NPDSLELIR, SRNDQVVTDLR, VAEEWAQGTFK, WSHWILSHAVALTR
908	HLA-A	P04439;P04439-2	1.65132e+07	1.77704e+07	1.71013e+07	1.68308e+07	1.70373e+07	1.65616e+07	-0.0265199	0.296553	-	-	-	4	FDSDAASQR, FIAVGYVDDTQFVR, KGGSYTQAASSDSAQGSDVSLTACK, KGGSYTQAASSDSAQGSDVSLTACKV
909	CAPNS1	P04632	3.1259e+07	3.32267e+07	3.45286e+07	2.97777e+07	3.31197e+07	3.09626e+07	-0.0773193	0.707414	-	-	-	8	ILGGVISAISEAAAQYNPEPPPPR, RLFAQLAGDDMEVSATELMNILNK, RWQAIYK, SGTICSSELPGAFEAAGFHLNEHLYNMIIR, SMVAVMDSDTTGK, TDGFGIDTCR, THYSNIEANESEEVR, THYSNIEANESEEVRQFR
910	HSPB1	P04792	3.84437e+07	3.21046e+07	3.59968e+07	4.07847e+07	3.97459e+07	4.40993e+07	0.228733	1.77387	-	-	-	17	AQLGGPEAAK, AQLGGPEAAKSDETAAK, DGVVEITGK, DGVVEITGKHEERQDEHGYISR, DWYPHSR, GPSWDPFR, GPSWDPFRDWYPHSR, HEERQDEHGYISR, LATQSNEITIPVTFESR, LFDQAFGLPR, PLPPAAIESPAVAAPAYSR, QDEHGYISR, QLSSGVSEIR, TKDGVVEITGK, TKDGVVEITGKHEER, VPFSLLR, VSLDVNHFAPDELTVK
911	TYMS	P04818	2.6932e+06	2.70723e+06	2.96741e+06	3.10755e+06	3.05452e+06	3.10297e+06	0.148342	1.50056	-	-	-	11	AEDFQIEGYNPHPTIK, DAEPRPPHGELQYLGQIQHILR, DFLDSLGFSTR, DMESDYSGQGVDQLQR, EEGDLGPVYGFQWR, HFGAEYR, IDDFKAEDFQIEGYNPHPTIK, IIMCAWNPR, RPLPPAAQER, TGTGTLSVFGMQAR, YSLRDEFPLLTTK
912	RPN1	P04843	2.42448e+07	2.18701e+07	2.35983e+07	2.439e+07	2.32917e+07	2.39943e+07	0.0411597	0.395439	-	-	-	32	ALTSEIALLQSR, APDELHYTYLDTFGR, APDELHYTYLDTFGRPVIVAYK, ATSFLLALEPELEAR, DISTLNSGK, DTYIENEK, DVPAYSQDTFK, FPLFGGWK, FVDHVFDEQVIDSLTVK, GEDEEENNLEVR, HFDETVNR, IDHILDAL, ISVIVETVYTHVLHPYPTQITQSEK, LAHLGVQVK, LDFSITK, LKTEGSDLCDR, LPVALDPGAK, NIEIDSPYEISR, NLVEQHIQDIVVHYTFNK, NVESYTK, QFVVFEGNHYFYSPYPTK, QPDSGISSIR, SEDLLDYGPFR, TEGSDLCDR, THYIVGYNLPSYEYLYNLGDQYALK, TILPAAAQDVYYR, TVDLSSHLAK, VACIT…
913	RPN2	P04844;P04844-2	1.47782e+07	1.37728e+07	1.3201e+07	1.44188e+07	1.3861e+07	1.46053e+07	0.039843	0.347735	-	-	-	20	EDQVIQLMNAIFSK, EETVLATVQALQTASHLSQQADLR, FELDTSER, FSSGYYDFLVEVEGDNR, ISTEVGITNVDLSTVDKDQSIAPK, KIEFDSASGTYTLYLIIGDATLK, KNFESLSEAFSVASAAAVLSHNR, LMDHVGTEPSIK, LMDHVGTEPSIKEDQVIQLMNAIFSK, LQVTNVLSQPLTQATVK, LSKEETVLATVQALQTASHLSQQADLR, MLAQQAVK, NFESLSEAFSVASAAAVLSHNR, NPILWNVADVVIK, QEIQHLFR, SIVEEIEDLVAR, TGQEVVFVAEPDNK, YHVPVVVVPEGSASDTHEQAILR, YIANTVELR, YLAILGSVTFLAGNR
914	GNAI2	P04899	5.79512e+07	6.10977e+07	6.12302e+07	6.03976e+07	5.87761e+07	5.76278e+07	-0.0279052	0.333325	-	-	-	8	AMGNLQIDFADPSR, AVVYSNTIQSIMAIVK, FEDLNKR, IAQSDYIPTQQDVLR, IIHEDGYSEEECR, ITHSPLTICFPEYTGANK, RLWADHGVQACFGR, YDEAASYIQSK
915	SLC4A2	P04920;P04920-2;P04920-3	3.46975e+06	3.49781e+06	3.22346e+06	3.33955e+06	3.29013e+06	3.20198e+06	-0.0510437	0.45038	-	-	-	19	ALLQMVEAAGAAEDDPLRR, APHKPHEVFVELNELLLDK, CLDANEAEPVFDER, EAVELDAVLEVPVPVR, ELPPPAPPAGITR, FEDVPGVR, FEEILQEAGSR, FLFLLLGPSSANMDYHEIGR, GWVINPLGEK, HSHPSDEKDFSFPR, IGSMTGAEQALLPR, LLPTGAGLEPK, LSVPSGFSVTAPEK, RYPHYLSDFR, SISTLMSDK, SVTHANALTVMSK, SYGEEDFEYHR, SYNLQER, TSPSSPAPLPHQEATPR
916	ATP1A1	P05023;P05023-4	3.94746e+07	3.71877e+07	3.91629e+07	3.55772e+07	3.57809e+07	3.56143e+07	-0.114213	1.92771	-	-	-	31	AAEILAR, AVAGDASESALLK, AVFQANQENLPILK, CSSILLHGK, DAFQNAYLELGGLGER, DGPNALTPPPTTPEWIK, DKYEPAAVSEQGDK, DKYEPAAVSEQGDKK, DMDELKK, DMTSEQLDDILK, DRDMDELK, EQPLDEELK, EQPLDEELKDAFQNAYLELGGLGER, EVSMDDHK, GIVVYTGDR, IVEIPFNSTNK, KYGTDLSR, LSLDELHR, MSINAEEVVVGDLVEVK, MTVAHMWFDNQIHEADTTENQSGVSFDK, NIAFFSTNCVEGTAR, NPNTSEPQHLLVMK, RAVAGDASESALLK, RPGGWVEK, SPDFTNENPLETR, TSATWLALSR, YEPAAVSEQGDK, YEPA…
917	ATP1B1	P05026;P05026-2	3.96119e+07	3.62906e+07	3.73207e+07	3.44258e+07	3.5333e+07	3.42499e+07	-0.121634	1.69744	-	-	-	9	AYGENIGYSEK, DDMIFEDCGDVPSEPK, EGKPCIIIK, FIWNSEK, KFIWNSEK, SYEAYVLNIVR, TEISFRPNDPK, VAPPGLTQIPQIQK, YNPNVLPVQCTGK
918	ALDH2	P05091	4.82096e+07	4.82474e+07	5.06733e+07	4.57278e+07	4.88154e+07	4.74077e+07	-0.0518233	0.664749	-	-	-	23	AAFQLGSPWR, ANNSTYGLAAAVFTK, EEIFGPVMQILK, ELGEYGLQAYTEVK, HEPVGVCGQIIPWNFPLLMQAWK, ILGYINTGK, KILGYINTGK, KTFPTVNPSTGEVICQVAEGDKEDVDK, LGPALATGNVVVMK, LLCGGGIAADR, TEQGPQVDETQFK, TEQGPQVDETQFKK, TFPTVNPSTGEVICQVAEGDKEDVDK, TFVQEDIYDEFVER, TIEEVVGR, TIPIDGDFFSYTR, TYLAALETLDNGK, VAEQTPLTALYVANLIK, VAFTGSTEIGR, VIQVAAGSSNLK, VIQVAAGSSNLKR, VVGNPFDSK, YYAGWADKYHGK
919	HMGN1	P05114	6.48945e+06	6.84574e+06	7.53588e+06	6.95638e+06	7.50456e+06	7.05423e+06	0.0458391	0.303559	-	-	-	8	EDLPAENGETK, EDLPAENGETKTEESPASDEAGEK, LSAKPPAK, QAEVANQETK, QAEVANQETKEDLPAENGETK, TEESPASDEAGEK, TEESPASDEAGEKEAK, VSSAEGAAKEEPK
920	SERPINE1	P05121;P05121-2	274292	292627	172583	374115	248042	252587	0.252928	0.440076	-	-	-	4	GMISNLLGK, LVQGFMPHFFR, MAPEEIIMDRPFLFVVR, QVDFSEVER
921	SLC25A5	P05141	6.09686e+07	5.93627e+07	6.6671e+07	6.2976e+07	6.46882e+07	6.10212e+07	0.0143108	0.105428	-	-	-	5	AAYFGIYDTAK, DFLAGGVAAAISK, GTDIMYTGTLDCWR, KGTDIMYTGTLDCWR, QIFLGGVDKR
922	ISG15	P05161	7.67199e+06	9.13066e+06	8.38016e+06	8.98526e+06	9.95681e+06	9.5711e+06	0.181544	1.3939	-	-	-	5	CDEPLSILVR, IGVHAFQQR, LAVHPSGVALQDR, LTQTVAHLK, VPLASQGLGPGSTVLLVVDK
923	PCCA	P05165;P05165-2	4.14544e+06	3.76677e+06	3.54955e+06	3.33298e+06	3.30969e+06	3.02313e+06	-0.244313	1.89825	-	-	-	23	AMGEQAVALAR, AQAVHPGYGFLSENK, FLSDVYPDGFK, GVTHNIALLR, HGNALWLNER, HIEIQVLGDK, IAWDDEETR, KAEVNTIPGFDGVVK, LITYGSDR, LQVEHPVTECITGLDLVQEMIR, LSQYQEPLHLPGVR, LSSQEAASSFGDDR, MADALDNYVIR, MADEAVCVGPAPTSK, MPVIKPDIANWELSVK, NFYFLEMNTR, SFGLPSIGR, SYLNMDAIMEAIK, SYLNMDAIMEAIKK, TVAIHSDVDASSVHVK, VTEDTSSVLR, VVEEAPSIFLDAETR, VYAEDPYK
924	PCCB	P05166;P05166-2	6.58054e+06	5.59001e+06	5.10953e+06	5.92149e+06	5.30555e+06	5.08008e+06	-0.0786442	0.329728	-	-	-	13	AYGGAYDVMSSK, AYNMVDIIHSVVDER, DFFNYLPLSSQDPAPVR, DTSYLFITGPDVVK, EFFEIMPNYAK, GFVDDIIQPSSTR, GHENVEAAQAEYIEK, ISLLLDPGSFVESDMFVEHR, KAYGGAYDVMSSK, LLYAFAEATVPK, LVPELDTIVPLESTK, SVTNEDVTQEELGGAK, TVGIVGNQPK
925	EIF2S1	P05198	3.17445e+07	3.14325e+07	3.34153e+07	2.76301e+07	3.10904e+07	3.03057e+07	-0.118991	1.24014	-	-	-	29	ADIEVACYGYEGIDAVK, AGLNCSTENMPIK, DEQLESLFQR, EKGYIDLSK, ENAEVDGDDDAEEMEAK, EVLINNINR, FPEVEDVVMVNVR, GVFNVQMEPK, GYIDLSK, HAVSDPSILDSLDLNEDER, HAVSDPSILDSLDLNEDEREVLINNINR, HVAEVLEYTK, HVAEVLEYTKDEQLESLFQR, INLIAPPR, LERENAEVDGDDDAEEMEAK, NECVVVIR, PGYGAYDAFK, RGVFNVQMEPK, RLTPQAVK, RPGYGAYDAFK, RVSPEEAIK, TAWVFDDK, TAWVFDDKYK, TEGLSVLSQAMAVIK, TVYSILR, VSPEEAIK, VVTDTDETELAR, YKRPGYGAYDAFK, YVM…
928	RPLP0	P05388	2.76355e+07	2.76384e+07	2.63048e+07	2.55031e+07	2.49209e+07	2.65961e+07	-0.0830947	1.15502	-	-	-	6	AVVLMGK, GNVGFVFTK, GNVGFVFTKEDLTEIR, NVASVCLQIGYPTVASVPHSIINGYK, RVLALSVETDYTFPLAEK, VLALSVETDYTFPLAEK
929	POLR3D	P05423	150755	199522	148730	170680	186145	212163	0.197146	0.513292	-	-	+	8	DVSVAELLR, EEELLFLQLPDTLPGQPPTQDIKPIK, LAENACTLADLTEGQVGK, MLEKDDFLDDPGLR, TEVQGEDGQVVLIK, TFTPNIISR, TVDVSDMGPSHIINIK, VKEEPRDEEEEAK
930	SSB	P05455	7.14732e+07	7.09518e+07	7.12742e+07	6.93533e+07	7.01779e+07	6.88525e+07	-0.0363775	0.663734	-	-	-	43	AELMEISEDK, AELMEISEDKTK, AKDANNGNLQLR, AREETDKEEPASK, DANNGNLQLR, EDLHILFSNHGEIK, EGIILFK, EQIKLDEGWVPLEIMIK, ETDLLILFK, ETDLLILFKDDYFAK, EVTWEVLEGEVEK, EVTWEVLEGEVEKEALK, EVTWEVLEGEVEKEALKK, EWLEDKGQVLNIQMR, FASDDEHDEHDENGATGPVK, FASDDEHDEHDENGATGPVKR, FSGDLDDQTCR, FSGDLDDQTCREDLHILFSNHGEIK, FVETPGQK, GFPTDATLDDIK, GFPTDATLDDIKEWLEDK, GFPTDATLDDIKEWLEDKGQVLNIQMR, GQVLNIQMR, GSIFVVFDSIESAK, GSIF…
931	ITGB1	P05556	1.59108e+08	1.65281e+08	1.64507e+08	1.5192e+08	1.62293e+08	1.58554e+08	-0.0487309	0.644027	-	-	-	29	CDDLEALK, CDDLEALKK, DDLENVK, DKLPQPVQPDPVSHCK, DNTNEIYSGK, FCECDNFNCDR, FQGQTCEMCQTCLGVCAEHK, GCPPDDIENPR, GEVFNELVGK, GICECGVCK, HCECSTDEVNSEDMDAYCR, IGFGSFVEK, KGCPPDDIENPR, LKPEDITQIQPQQLVLR, LLVFSTDAGFHFAGDGK, LPQPVQPDPVSHCK, LSEGVTISYK, NVLSLTNK, NVLSLTNKGEVFNELVGK, PEDITQIQPQQLVLR, RAEDYPIDLYYLMDLSYSMK, RDNTNEIYSGK, RITSDFR, SAVTTVVNPK, SGEPQTFTLK, SLGTDLMNEMR, SNGLICGGNGVCK, TVMPYISTTPAK,…
932	KRT18	P05783	1.52341e+07	1.16193e+07	1.36308e+07	8.51448e+06	7.73882e+06	8.58138e+06	-0.697749	3.62883	+	-	-	42	AEGQRQAQEYEALLNIK, AQIFANTVDNAR, AQYDELAR, AQYDELARK, ASLENSLR, ASLENSLREVEAR, DWSHYFK, GGMGSGGLATGIAGGLAGMGGIQNEK, GLQAQIASSGLTVEVDAPK, IIEDLRAQIFANTVDNAR, IMADIRAQYDELAR, IREHLEK, IVDGKVVSETNDTK, KNHEEEVKGLQAQIASSGLTVEVDAPK, KVIDDTNITR, LAADDFRVKYETELAMR, LASYLDR, LEAEIATYR, LLEDGEDFNLGDALDSSNSMQTIQK, LQLETEIEALK, LQLETEIEALKEELLFMK, LQLETEIEALKEELLFMKK, NHEEEVKGLQAQIASSGLTVEVDAPK, PVSSAASVYAGA…
934	COL5A2	P05997	1.3677e+06	1.5334e+06	1.36755e+06	1.37365e+06	1.38231e+06	1.35772e+06	-0.0512689	0.312798	-	-	-	11	DGEVGPSGPVGPPGLAGER, GDPGTVGPPGPVGER, GDRGGIGEKGAEGTAGNDGAR, GGIGEKGAEGTAGNDGAR, GPEGPPGKPGEDGEPGR, KTWWASK, NGNPGEVGFAGSPGAR, NSVGYMDDQAK, SPDNKPVWYGLDMNR, TDPGVHATLK, YIVLQDTCSK
935	UROD	P06132	1.28893e+07	1.34782e+07	1.32675e+07	1.40155e+07	1.28841e+07	1.2666e+07	-0.00370718	0.0268548	-	-	-	11	AAQDFFSTCR, AAWGEETDYTPVWCMR, EAGLAPVPMIIFAK, FALPYIR, GPSFPEPLR, GPSFPEPLREEQDLER, LRDPEVVASELGYVFQAITLTR, QMLDDFGPHR, SPEACCELTLQPLR, WLYQRPQASHQLLR, YIANLGHGLYPDMDPEHVGAFVDAVHK
936	INSR	P06213;P06213-2	165137	165037	178140	183791	123862	173979	-0.0979189	0.205703	-	-	+	4	DLFPNLTVIR, ESLVISGLR, IELQACNQDTPEER, SYALVSLSFFR
937	GLA	P06280	1.143e+07	1.10277e+07	1.13501e+07	1.2291e+07	1.26854e+07	1.22848e+07	0.140327	2.32105	-	-	-	14	ALLQDKDVIAINQDPLGK, DVIAINQDPLGK, KLGFYEWTSR, LGFYEWTSR, LQADPQR, NFADIDDSWK, PLSGLAWAVAMINR, QGDNFEVWER, QLANYVHSK, QYCNHWR, SHINPTGTVLLQLENTMQMSLK, SILDWTSFNQER, SYTIAVASLGK, TPTMGWLHWER
938	GSN	P06396;P06396-2;P06396-3;P06396-4	1.14026e+07	1.08569e+07	1.05521e+07	1.06575e+07	1.18682e+07	1.1306e+07	0.0435204	0.364989	-	-	-	25	AGALNSNDAFVLK, AGKEPGLQIWR, AMAELAA, DPDQTDGLGLSYLSSHIANVER, DSQEEEKTEALTSAK, EGGQTAPASTR, EPAHLMSLFGGK, EPGLQIWR, EVQGFESATFLGYFK, HVVPNEVVVQR, LFACSNK, NWRDPDQTDGLGLSYLSSHIANVER, PALPAGTEDTAK, PALPAGTEDTAKEDAANR, PALPAGTEDTAKEDAANRK, QTQVSVLPEGGETPLFK, RTPITVVK, RYIETDPANR, SEDCFILDHGK, TASDFITK, TGAQELLR, TPSAAYLWVGTGASEAEK, VHVSEEGTEPEAMLQVLGPK, VPFDAATLHTSTAMAAQHGMDDDGTGQK, YIETDPANR
939	RB1	P06400	1.75201e+06	1.68298e+06	1.60671e+06	1.64127e+06	1.44817e+06	1.65691e+06	-0.0888686	0.550201	-	-	-	27	AVGQGCVEIGSQR, AWLTWEK, EHECNIDEVK, FDIEGSDEADGSK, FPSSPLR, IIVTAYK, ILVSIGESFGTSEK, INQMVCNSDR, IPGGNIYISPLK, ISEGLPTPTK, KYDVLFALFSK, LAEMTSTR, LFLDHDK, LRFDIEGSDEADGSK, LSIQNFSK, LSPPMLLK, MNDSMDTSNKEEK, NIEISVHK, RYEEIYLK, SAEGSNPPKPLK, STSLSLFYK, TLQTDSIDSFETQR, TNILQYASTRPPTLSPIPHIPR, VNSTANAETQATSAFQTQKPLK, VSSVDGVLGGYIQK, VSWITFLLAK, YDVLFALFSK
940	CDK1	P06493	4.76101e+06	4.73622e+06	5.60025e+06	5.55074e+06	5.2335e+06	5.69436e+06	0.129832	0.88299	-	-	-	17	DLKPQNLLIDDK, DLKPQNLLIDDKGTIK, HPNIVSLQDVLMQDSR, IRLESEEEGVPSTAIR, KPLFHGDSEIDQLFR, LESEEEGVPSTAIR, MALNHPYFNDLDNQIK, MALNHPYFNDLDNQIKK, MLIYDPAK, MLIYDPAKR, NLDENGLDLLSK, SPEVLLGSAR, SYLYQILQGIVFCHSR, TTGQVVAMK, VYTHEVVTLWYR, WKPGSLASHVK, YLDSIPPGQYMDSSLVK
941	ATP5F1B	P06576	2.48046e+08	2.50285e+08	2.51636e+08	2.53643e+08	2.63729e+08	2.53989e+08	0.0403681	0.61855	-	-	-	24	AHGGYSVFAGVGER, AIAELGIYPAVDPLDSTSR, DYAAQTSPSPK, EGNDLYHEMIESGVINLK, FLSQPFQVAEVFTGHMGK, FTQAGSEVSALLGR, IGLFGGAGVGK, IMDPNIVGSEHYDVAR, IMNVIGEPIDER, IPSAVGYQPTLATDMGTMQER, IPVGPETLGR, LVLEVAQHLGESTVR, LVPLKETIK, SLQDIIAILGMDELSEEDKLTVSR, TIAMDGTEGLVR, TREGNDLYHEMIESGVINLK, TVLIMELINNVAK, TVLIMELINNVAKAHGGYSVFAGVGER, VAAAPASGALR, VALTGLTVAEYFR, VALVYGQMNEPPGAR, VLDSGAPIK, VLDSGAPIKIPVGPETLGR, VV…
942	S100A6	P06703	1.35318e+08	1.05748e+08	1.08498e+08	1.96645e+08	2.99223e+08	4.62418e+08	1.37712	2.6627	+	-	-	4	ELIQKELTIGSK, ELTIGSK, LMEDLDR, LQDAEIAR
943	EIF4E	P06730;P06730-2;P06730-3	1.8471e+07	1.87296e+07	1.88805e+07	1.86375e+07	1.87666e+07	1.83685e+07	-0.00795297	0.0993665	-	-	-	8	DGIEPMWEDEK, DGIEPMWEDEKNK, EAVTHIGR, IAIWTTECENR, IVIGYQSHADTATK, TESNQEVANPEHYIK, TWQANLR, WLITLNK
944	ENO1	P06733	1.99947e+09	2.1224e+09	2.30788e+09	1.88304e+09	2.01061e+09	1.89059e+09	-0.150782	1.30514	-	-	-	36	AAVPSGASTGIYEALELRDNDK, AAVPSGASTGIYEALELRDNDKTR, AGYTDKVVIGMDVAASEFFR, AVEHINKTIAPALVSK, DATNVGDEGGFAPNILENK, DATNVGDEGGFAPNILENKEGLELLK, DYPVVSIEDPFDQDDWGAWQK, EGLELLK, EIFDSRGNPTVEVDLFTSK, FTASAGIQVVGDDLTVTNPK, FTASAGIQVVGDDLTVTNPKR, GNPTVEVDLFTSK, HIADLAGNSEVILPVPAFNVINGGSHAGNK, IDKLMIEMDGTENK, IEEELGSK, IEEELGSKAK, IGAEVYHNLK, IGAEVYHNLKNVIKEK, KLNVTEQEK, KLNVTEQEKIDK, LAMQEFMILPVGAANFR, LAQ…
946	PYGL	P06737;P06737-2	1.22023e+07	1.27458e+07	1.32874e+07	1.29014e+07	1.2659e+07	1.20403e+07	-0.02389	0.207422	-	-	-	37	APNDFNLR, AWELTQK, AWNTMVLK, DFNVGDYIQAVLDR, DFSELEPDKFQNK, DGWQVEEADDWLR, DIINMLFYHDR, DLSQLTK, EYAQNIWNVEPSDLK, EYYEALPELK, FSQFLETEYK, GIVGVENVAELK, GIVGVENVAELKK, HLEIIYEINQK, IDDVAALDK, IDDVAALDKK, IFVDIEK, IFVDIEKLPWSK, IGEDYVK, INPSSMFDVQVK, IRDGWQVEEADDWLR, ISLSNESNK, LHSFLGDDVFLR, LITSVADVVNNDPMVGSK, LVIDQIDNGFFSPK, MSLIEEEGSK, MSLIEEEGSKR, QLLNCLHVITMYNR, RMSLIEEEGSKR, RWLLLCNPGLAELIAEK…
947	GPI	P06744;P06744-2	4.32089e+08	4.47907e+08	4.58832e+08	4.26087e+08	4.29643e+08	4.1457e+08	-0.0755312	1.08655	-	-	-	29	AVLHVALR, DRFNHFSLTLNTNHGHILVDYSK, DVMPEVNK, EFGIDPQNMFEFWDWVGGR, EWFLQAAK, FAAYFQQGDMESNGK, FNHFSLTLNTNHGHILVDYSK, HFVALSTNTTK, IEPELDGSAQVTSHDASTNGLINFIK, ILLANFLAQTEALMR, INYTEGR, KIEPELDGSAQVTSHDASTNGLINFIK, LFDANKDR, LTPFMLGALVAMYEHK, MIPCDFLIPVQTQHPIR, MIPCDFLIPVQTQHPIRK, MLVDLAK, NLVTEDVMR, PTNSIVFTK, RLFDANK, SELNLRR, SNTPILVDGK, SNTPILVDGKDVMPEVNK, TFTTQETITNAETAK, TFTTQETITNAETAKEWFLQAA…
948	POLB	P06746	86183.3	87702.3	38922.8	77337.1	54653.3	92412.9	0.136309	0.133243	-	-	+	3	DIFDYIQWK, KAPQETLNGGITDMLTELANFEK, VHFITDTLSK
949	NPM1	P06748;P06748-2	3.42012e+07	3.34713e+07	2.82515e+07	2.83811e+07	3.0166e+07	3.06876e+07	-0.0999284	0.629953	-	-	-	13	ADKDYHFK, ADKDYHFKVDNDENEHQLSLR, DELHIVEAEAMNYEGSPIK, GPSSVEDIK, GPSSVEDIKAK, LLSISGK, MQASIEK, MSVQPTVSLGGFEITPPVVLR, MTDQEAIQDLWQWR, TVSLGAGAK, TVSLGAGAKDELHIVEAEAMNYEGSPIK, VDNDENEHQLSLR, VTLATLK
950	TPM3	P06753-2	8.58819e+06	8.06979e+06	9.10051e+06	1.03989e+07	1.4681e+07	1.83549e+07	0.717167	2.14245	+	-	-	16	ALKDEEKMELQEIQLK, AREQAEAEVASLNR, EEHLCTQR, EMDEQIR, EQAEAEVASLNR, EQAEAEVASLNRR, IQVLQQQADDAEER, KIQVLQQQADDAEER, KLVIIEGDLER, LMDQNLK, LVIIEGDLER, MELQEIQLK, MLDQTLLDLNEM, TIDDLEDK, TIDDLEDKLK, YSQKEDKYEEEIK
951	ITGAV	P06756;P06756-2;P06756-3	1.92319e+07	2.01072e+07	2.03493e+07	2.04607e+07	2.0528e+07	1.96583e+07	0.0231313	0.259144	-	-	-	51	AGTQLLAGLR, ALFLYSR, AMLHLQWPYK, ASGDFQTTK, CDWSSTR, CQPIEFDATGNR, DDPLEFK, DKLTPITIFMEYR, DYAKDDPLEFK, ENPETEEDVGPVVQHIYELR, EPVGTCFLQDGTK, EQLQPHENGEGNSET, FDLQIQSSNLFDK, FSVHQQSEMDTSVK, GATDIDKNGYPDLIVGAFGVDR, GGLMQCEELIAYLR, GIVYIFNGR, GVSSPDHVFLPIPNWEHK, ILACAPLYHWR, IVCQVGR, IYIGDDNPLTLIVK, KIYIGDDNPLTLIVK, KLNFQVELLLDK, LEVSVDSDQK, LEVSVDSDQKK, LNFQVELLLDK, LNGFEVFAR, LQEVGQVSVSLQR, LTPITI…
952	HEXA	P06865	1.91382e+07	1.97037e+07	1.94487e+07	1.67774e+07	1.79106e+07	1.7619e+07	-0.15671	2.4142	-	-	-	18	ALLSAPWYLNR, DLLFGSGSWPR, EDIPVNYMK, ELELVTK, EVIEYAR, GLETFSQLVWK, GLLLDTSR, GSYNPVTHIYTAQDVK, GYVVWQEVFDNK, HYLPLSSILDTLDVMAYNK, IQPDTIIQVWR, ISYGPDWK, KGFGEDFK, KGSYNPVTHIYTAQDVK, LNVFHWHLVDDPSFPYESFTFPELMR, LTSDLTFAYER, SNPEIQDFMR, TEIEDFPR
953	SERPINE2	P07093;P07093-2;P07093-3	1.69474e+06	2.27329e+06	1.50592e+06	1.83417e+06	2.27793e+06	2.21208e+06	0.223924	0.674413	-	-	-	3	AKIEVSEDGTK, ASAATTAILIAR, LVLVNAVYFK
954	EPHX1	P07099	1.1163e+08	1.11112e+08	1.17683e+08	1.13825e+08	1.175e+08	1.12294e+08	0.013707	0.143966	-	-	-	30	DKEETLPLEDGWWGPGTR, DVELLYPVK, EDDSIRPFK, EDDSIRPFKVETSDEEIHDLHQR, EETLPLEDGWWGPGTR, ENLGQGWMTQK, FLGLTER, FLSVLER, FSTWTNTEFR, FTPPLEDSCFHYGFNSNYLK, FYKENLGQGWMTQK, GFNSVATAR, GGHFAAFEEPELLAQDIR, GGHFAAFEEPELLAQDIRK, IEGLDIHFIHVKPPQLPAGHTPK, IIPLLTDPK, KFLSVLER, KGFNSVATAR, KQVEILNR, KVISYWR, LISYSYMVR, MKVYVPTGFSAFPFELLHTPEK, NEFDWKK, NHGLSDEHVFEVICPSIPGYGFSEASSK, PLLMVHGWPGSFYEFYK, QVEILNR, VE…
955	DBI	P07108;P07108-2;P07108-3;P07108-4;P07108-5	2.1595e+07	2.11217e+07	2.19721e+07	2.29353e+07	2.2544e+07	2.03958e+07	0.0244943	0.192061	-	-	-	8	AKWDAWNELK, AYINKVEELK, PGMLDFTGK, PSDEEMLFIYGHYK, QATVGDINTER, QATVGDINTERPGMLDFTGK, TKPSDEEMLFIYGHYK, WDAWNELK
956	LDHB	P07195	1.06079e+09	1.08258e+09	1.08116e+09	9.47457e+08	9.91115e+08	9.84343e+08	-0.1419	2.17038	-	-	-	20	DDEVAQLK, DDEVAQLKK, DYSVTANSK, EKLIAPVAEEEATVPNNK, FIIPQIVK, GEMMDLQHGSLFLQTPK, GLTSVINQK, IHPVSTMVK, ITVVGVGQVGMACAISILGK, IVADKDYSVTANSK, IVVVTAGVR, KSADTLWDIQK, LIAPVAEEEATVPNNK, LKDDEVAQLK, LKDDEVAQLKK, LKGEMMDLQHGSLFLQTPK, MVVESAYEVIK, SADTLWDIQK, SLADELALVDVLEDK, SLADELALVDVLEDKLK
957	GPX1	P07203	1.71833e+07	1.67233e+07	1.47468e+07	1.5724e+07	1.72404e+07	1.58483e+07	0.00660442	0.0338233	-	-	-	13	CEVNGAGAHPLFAFLR, DYTQMNELQR, EALPAPSDDATALMTDPK, FLVGPDGVPLR, FLVGPDGVPLRR, GLVVLGFPCNQFGHQENAK, LAAAAAAAQSVYAFSAR, LITWSPVCR, NDVAWNFEK, NEEILNSLK, PGGGFEPNFMLFEK, PLAGGEPVSLGSLR, YVRPGGGFEPNFMLFEK
958	THBD	P07204	851655	953321	857416	762337	870902	935768	-0.0547125	0.214929	-	-	-	2	CQCPAGAALQADGR, EVVLQHVR
959	PGK2	P07205	2.71565e+07	2.65412e+07	2.95892e+07	2.15763e+07	2.24534e+07	2.4514e+07	-0.281539	2.5524	-	-	-	4	AVVLMSHLGRPDGVPMPDK, ELDYFAK, KELDYFAK, VNEMIIGGGMAYTFLK
960	P4HB	P07237	1.66257e+08	1.69271e+08	1.70256e+08	1.6763e+08	1.65217e+08	1.61771e+08	-0.0322876	0.493792	-	-	-	43	ADAPEEEDHVLVLR, ALAPEYAK, DGVVLFK, DHENIVIAK, EADDIVNWLK, EECPAVR, ENLLDFIK, FFPASADR, HNQLPLVIEFTEQTAPK, IFGGEIK, IKPHLMSQELPEDWDK, IKPHLMSQELPEDWDKQPVK, ILEFFGLK, ILEFFGLKK, ILFIFIDSDHTDNQR, ITEFCHR, KEECPAVR, KNVFVEFYAPWCGHCK, KSNFAEALAAHK, LGETYKDHENIVIAK, LITLEEEMTK, LKAEGSEIR, MDSTANEVEAVK, NFEDVAFDEK, NFEDVAFDEKK, NNFEGEVTK, NNFEGEVTKENLLDFIK, NVFVEFYAPWCGHCK, PESEELTAER, PHLMSQELPEDWDKQPV…
961	H1-0	P07305	608733	679570	632742	755652	352329	559050	-0.271475	0.478559	-	-	-	3	GVGASGSFR, VGENADSQIK, YSDMIVAAIQAEK
962	ACYP1	P07311	1.5971e+07	1.69216e+07	1.82024e+07	1.77856e+07	1.73263e+07	1.6515e+07	0.0163336	0.108664	-	-	-	6	GTVQGQLQGPISK, HMQEWLETR, KLGLVGWVQNTDR, LDYSDFQIVK, LGLVGWVQNTDR, VQGVFFR
963	CTSD	P07339	1.15765e+08	1.24171e+08	1.25626e+08	1.28912e+08	1.26712e+08	1.23125e+08	0.051799	0.599029	-	-	-	17	AIGAVPLIQGEYMIPCEK, AYWQVHLDQVEVASGLTLCK, DPDAQPGGELMLGGTDSK, FDGILGMAYPR, ISVNNVLPVFDNLMQQK, KAYWQVHLDQVEVASGLTLCK, LLDIACWIHHK, LSPEDYTLK, LVDQNIFSFYLSR, QPGITFIAAK, QVFGEATK, TMSEVGGSVEDLIAK, VGFAEAAR, VSTLPAITLK, YSQAVPAVTEGPIPEVLK, YYTVFDR, YYTVFDRDNNR
964	ANXA2	P07355;P07355-2	3.40876e+08	3.39934e+08	3.28513e+08	2.89857e+08	3.24357e+08	3.16584e+08	-0.118314	1.32227	-	-	-	9	AEDGSVIDYELIDQDAR, DLYDAGVK, DLYDAGVKR, GDLENAFLNLVQCIQNKPLYFADR, GVDEVTIVNILTNR, PLYFADR, QDIAFAYQR, RAEDGSVIDYELIDQDAR, TKGVDEVTIVNILTNR
965	CAPN1	P07384	4.44371e+07	4.59346e+07	4.78857e+07	4.90209e+07	5.12859e+07	4.94816e+07	0.115972	1.69319	-	-	-	36	APSDLYQIILK, CLQSGTLFR, DEAFPPVPQSLGYK, DFFLANASR, DMETIGFAVYEVPPELVGQPAVHLK, DQLRVKMEDGEFWMSFR, EGDFVLR, ESGCSFVLALMQK, FRLPPGEYVVVPSTFEPNK, GHAYSVTGAK, GQVVSLIR, IRLDETDDPDDYGDR, KAPSDLYQIILK, KLYELIITR, KWNTTLYEGTWR, LDETDDPDDYGDR, LEICNLTPDALK, LGLVEFNILWNR, LPPGEYVVVPSTFEPNK, LPPGEYVVVPSTFEPNKEGDFVLR, LVFVHSAEGNEFWSALLEK, LYELIITR, MAIESAGFK, MEDGEFWMSFR, NYLSIFR, NYPATFWVNPQFK, PTELLSNPQFIV…
966	TUBB	P07437	7.75586e+07	8.1168e+07	8.21966e+07	8.12524e+07	6.61603e+07	8.22032e+07	-0.0759023	0.398054	-	-	-	6	ALTVPELTQQVFDAK, FWEVISDEHGIDPTGTYHGDSDLQLDR, ISVYYNEATGGK, ISVYYNEATGGKYVPR, MAVTFIGNSTAIQELFK, MAVTFIGNSTAIQELFKR
968	HEXB	P07686	1.06468e+07	1.11552e+07	1.07086e+07	1.15484e+07	1.13596e+07	1.09736e+07	0.0595808	0.791935	-	-	-	23	CWESNPK, DLLTPCYSR, DMDDAYDR, DSAYPEELSR, EISEVFPDQFIHLGGDEVEFK, EPVAVLK, FNVLHWHIVDDQSFPYQSITFPELSNK, GFGTDFKK, GIAAQPLYAGYCNHENM, GILIDTSR, GSIVWQEVFDDK, GSYSLSHVYTPNDVR, KLESFYIQK, LAPGTIVEVWK, MVIEYAR, RYHGYIFGFYK, TLDAMAFNK, VEPLDFGGTQK, VLDIIATINK, VLPEFDTPGHTLSWGK, WHHEPAEFQAK, YHGYIFGFYK, YYKVEPLDFGGTQK
969	CTSL	P07711	1.40134e+07	1.36056e+07	1.23083e+07	1.36282e+07	1.45578e+07	1.4425e+07	0.0954408	0.856582	-	-	-	9	AVATVGPISVAIDAGHESFLFYK, HSFTMAMNAFGDMTSEEFR, LYGMNEEGWR, MIELHNQEYR, NHCGIASAASYPTV, NSWGEEWGMGGYVK, QVMNGFQNR, RNHCGIASAASYPTV, VFQEPLFYEAPR
970	PFN1	P07737	1.91174e+09	1.6852e+09	1.64152e+09	1.8466e+09	1.94383e+09	1.89807e+09	0.121822	0.977225	-	-	-	19	CSVIRDSLLQDGEFSMDLR, CYEMASHLR, CYEMASHLRR, DSLLQDGEFSMDLR, DSPSVWAAVPGK, EGVHGGLINK, EGVHGGLINKK, KCYEMASHLR, SSFYVNGLTLGGQK, STGGAPTFNVTVTK, STGGAPTFNVTVTKTDK, STGGAPTFNVTVTKTDKTLVLLMGK, TDKTLVLLMGK, TFVNITPAEVGVLVGK, TFVNITPAEVGVLVGKDR, TKSTGGAPTFNVTVTK, TKSTGGAPTFNVTVTKTDK, TLVLLMGK, TLVLLMGKEGVHGGLINKK
971	BPGM	P07738	4.04783e+06	3.98339e+06	4.05305e+06	4.13594e+06	3.70658e+06	3.84389e+06	-0.0497604	0.423734	-	-	-	10	AVGPHQFLGDQEAIQAAIK, EQMALNHGEEQVR, HYGALIGLNR, LLPYWNER, LNSEGMEEAR, SESLKDVLER, SYNVTPPPIEESHPYYQEIYNDR, SYNVTPPPIEESHPYYQEIYNDRR, TILISAHGNSSR, VCDVPLDQLPR
972	APRT	P07741-2	5.51118e+07	5.31144e+07	6.03963e+07	5.53597e+07	5.76035e+07	5.63968e+07	0.00822806	0.0570165	-	-	-	8	AELEIQK, DALEPGQR, DISPVLK, DISPVLKDPASFR, GKLPGPTLWASYSLEYGK, IDYIAGLDSR, LPGPTLWASYSLEYGK, SFPDFPTPGVVFR
973	EPRS1	P07814	1.44359e+07	1.47642e+07	1.64153e+07	1.62711e+07	1.60519e+07	1.68105e+07	0.109204	1.06636	-	-	-	88	AALLNQHYQVNFK, AIQGGTSHHLGQNFSK, AYVDDTPAEQMK, DFFDAEIK, DFFDAEIKK, DNYSPGWK, DPSKNQGGGLSSSGAGEGQGPK, DQDLEPGAPSMGAK, DQVDIAVQELLQLK, EAPCVLIYIPDGHTK, EDVDAAVK, EENLADWYSQVITK, EKFAGGDYTTTIEAFISASGR, EKTHVADFAPEVAWVTR, ERPTPSLNNNCTTSEDSLVLYNR, EVIPVNVPEAQEEMK, EVIPVNVPEAQEEMKEVAK, FAGGDYTTTIEAFISASGR, FDDTNPEKEK, FDDTNPEKEKEDFEK, FNHWELK, FPPEASGYLHIGHAK, FVELPGAEMGK, GDIIQLQR, GMTVEGLK, GNAAWQEQ…
974	CTSB	P07858	4.57821e+07	4.20386e+07	3.74787e+07	4.5082e+07	4.74378e+07	4.78003e+07	0.167679	1.26551	-	-	-	14	DIMAEIYK, EQWPQCPTIK, GLVSGGLYESHVGCR, GQDHCGIESEVVAGIPR, HYGYNSYSVSNSEK, HYGYNSYSVSNSEKDIMAEIYK, ICEPGYSPTYK, KGLVSGGLYESHVGCR, LCGTFLGGPKPPQR, LPASFDAR, QDKHYGYNSYSVSNSEK, SGVYQHVTGEMMGGHAIR, TDQYWEK, VMFTEDLKLPASFDAR
975	HSP90AA1	P07900;P07900-2	3.84551e+08	3.9639e+08	4.24435e+08	4.15348e+08	4.10807e+08	4.08979e+08	0.0363908	0.363018	-	-	-	32	ALLFVPR, APFDLFENR, APFDLFENRK, CLELFTELAEDK, CLELFTELAEDKENYK, CLELFTELAEDKENYKK, DKEVSDDEAEEK, DNSTMGYMAAK, DQVANSAFVER, ELHINLIPNKQDR, ELISNSSDALDKIR, ESEDKPEIEDVGSDEEEEK, ESEDKPEIEDVGSDEEEEKK, FYEQFSK, HGLEVIYMIEPIDEYCVQQLK, HLEINPDHSIIETLR, IMKDILEK, KCLELFTELAEDKENYK, KFYEQFSK, KHGLEVIYMIEPIDEYCVQQLK, KHLEINPDHSIIETLR, KLSELLR, LGIHEDSQNR, LGIHEDSQNRK, NPDDITNEEYGEFYK, RAPFDLFENR, RAPFDLFEN…
976	GALT	P07902	2.06993e+06	2.0218e+06	1.96758e+06	1.72427e+06	1.70358e+06	1.72461e+06	-0.233606	2.50688	-	-	-	5	ALPEVHYHLGQK, HDPLNPLCPGAIR, QQASEADAAAATFR, RPWQGQVEPQLLK, YNPLQDEWVLVSAHR
977	HNRNPC	P07910;P07910-2	1.27977e+07	1.30122e+07	1.22238e+07	1.07375e+07	1.08153e+07	1.09302e+07	-0.22713	3.30201	-	-	-	8	EAEEGEDDRDSANGEDDS, GDDLQAIKK, GFAFVQYVNER, LKGDDLQAIKK, MIAGQVLDINLAAEPK, MYSYPAR, NDKSEEEQSSSSVK, VPPPPPIAR
978	LAMB1	P07942	1.68684e+07	1.62068e+07	1.56614e+07	1.5945e+07	1.63835e+07	1.61777e+07	-0.00625811	0.0586358	-	-	-	43	AAQNSGEAEYIEK, AEMLLEEAK, AEMLLEEAKR, AEMLQNEAK, CGGPGCGGLVTVAHNAWQK, DILAQSPAAEPLK, DIRDPNFCER, DRVEDVMMER, DVTEMMAQVEVK, EALEEAEK, EGFYDLSSEDPFGCK, ELAEQLEFIK, ELDSLQTEAESLDNTVK, ERVESLSQVEVILQHSAADIAR, ETVDSVER, GALDSITK, GLNCELCMDFYHDLPWRPAEGR, IEDPYSPR, IPSWTGAGFVR, ISGVIGPYR, KAAQNSGEAEYIEK, KVDDIICDSR, KVENLIAK, KVSEIKDILAQSPAAEPLK, LHTLGDNLLDSR, LLDELAGK, LNVEGEHCDVCK, NCEQCKPFYYQHPER, NI…
979	YES1	P07947	641329	654995	731446	760054	723544	821525	0.185395	1.04464	-	-	-	4	FQIINNTEGDWWEAR, LLLNPGNQR, LTTVCPTVKPQTQGLAK, SDVWSFGILQTELVTK
980	LYN	P07948-2	691008	666655	867977	775170	645424	817330	0.0107933	0.0264904	-	-	-	11	DFDPVHGDVIK, DPEEQGDIVVALYPYDGIHPDDLSFK, EGFIPSNYVAK, GSFSLSVR, ITFPCISDMIK, LNTLETEEWFFK, LYAVVTR, QLLAPGNSAGAFLIR, TLKPGTMSVQAFLEEANLMK, TQPVPESQLLPGQR, VLEEHGEWWK
981	TPM2	P07951-2	4.57676e+06	4.42238e+06	4.55682e+06	5.42065e+06	7.14684e+06	6.90766e+06	0.512264	2.75046	+	-	-	8	EAQEKLEQAEK, KLVILEGELERSEER, LKGTEDEVEK, MELQEMQLK, QLEEEQQALQK, SLMASEEEYSTK, SLMASEEEYSTKEDKYEEEIK, TIDDLEETLASAK
982	FH	P07954;P07954-2	1.24172e+07	1.35265e+07	1.42267e+07	1.39865e+07	1.38648e+07	1.34923e+07	0.0436235	0.350264	-	-	-	16	AAAEVNQDYGLDPK, AIEMLGGELGSK, EFAQIIK, FEALAAHDALVELSGAMNTTACSLMK, IEYDTFGELK, IEYDTFGELKVPNDK, IPVHPNDHVNK, IYELAAGGTAVGTGLNTR, LHDALDAK, LMNESLMLVTALNPHIGYDK, RAAAEVNQDYGLDPK, SKEFAQIIK, SQSSNDTFPTAMHIAAAIEVHEVLLPGLQK, THTQDAVPLTLGQEFSGYVQQVK, VAALTGLPFVTAPNK, YYGAQTVR
983	ERCC1	P07992-2	1.37141e+06	1.25222e+06	1.3523e+06	1.32345e+06	1.3428e+06	1.36488e+06	0.0209186	0.120722	-	-	-	8	AYEQKPADLLMEK, EDLALCPGLGPQK, EGVPQPSGPPAR, LEQDFVSR, LFDVLHEPFLK, RLFDVLHEPFLK, SNSIIVSPR, VLLVQVDVKDPQQALK
984	THBS1	P07996	148452	156194	120383	181937	102765	165495	0.0495388	0.0699789	-	-	+	6	DCVGDVTENQICNK, GFLLLASLR, GGVNDNFQGVLQNVR, GTLLALER, GTSQNDPNWVVR, SITLFVQEDR
985	IGF1R	P08069	2.26975e+06	2.40909e+06	2.32326e+06	2.44858e+06	2.31661e+06	2.27079e+06	0.00666009	0.0420672	-	-	-	31	AENGPGPGVLVLR, ASCESDVLHFTSTTTSK, AVTLTMVENDHIR, DIGLYNLR, EEMEPGFR, ELGQGSFGMVYEGVAK, GNLLINIR, GVVKDEPETR, HSHALVSLSFLK, IDIHSCNHEAEK, LCVSEIYR, LGCSASNFVFAR, MCWQYNPK, MEEVTGTK, MRPSFLEIISSIK, MRPSFLEIISSIKEEMEPGFR, MYFAFNPK, NCMVAEDFTVK, NDYQQLK, QAEKEEAEYR, QPQDGYLYR, SEILYIR, SLRPEMENNPVLAPPSLSK, TMPAEGADDIPGPVTWEPRPENSIFLK, TTINNEYNYR, TVISNLRPFTLYR, TVNEAASMR, VFENFLHNSIFVPRPER, YADGTIDIE…
986	ANXA6	P08133	6.48907e+06	5.86631e+06	5.3901e+06	6.27586e+06	6.17077e+06	6.46465e+06	0.0956866	0.667065	-	-	-	34	AINEAYKEDYHK, ALIEILATR, CLIEILASR, DAFVAIVQSVK, DAISGIGTDEK, DLEADIIGDTSGHFQK, DLMTDLK, EAILDIITSR, EEGGENLDQAR, FMTILCTR, GELSGDFEK, GFGSDKEAILDIITSR, GLGTDEDTIIDIITHR, GSIHDFPGFDPNQDAEALYTAMK, GTVRPANDFNPDADAK, ILISLATGHREEGGENLDQAR, LILGLMMPPAHYDAK, LVFDEYLK, MLVVLLQGTR, MTNYDVEHTIK, MTNYDVEHTIKK, NKPLFFADK, PANDFNPDADAK, QEVCQSYK, RVFQEFIK, SEIDLLNIR, SEISGDLAR, SELDMLDIR, SLEDALSSDTSGHFR, S…
987	CD55	P08174;P08174-2;P08174-3;P08174-4;P08174-5;P08174-6;P08174-7	9.47137e+06	9.75035e+06	9.54288e+06	1.06911e+07	1.0443e+07	9.7238e+06	0.100292	1.20719	-	-	-	8	CEESFVK, IPGEKDSVICLK, LTCLQNLK, QPYITQNYFPVGTVVEYECRPGYR, QSVTYACNK, SCEVPTR, SCPNPGEIR, TSFPEDTVITYK
988	SLC3A2	P08195	3.1372e+08	3.02225e+08	3.05518e+08	2.92643e+08	3.05444e+08	2.95423e+08	-0.0445093	0.63535	-	-	-	34	ADLLLSTQPGR, ADLLLSTQPGREEGSPLELER, DALEFWLQAGVDGFQVR, DASSFLAEWQNITK, DDVAQTDLLQIDPNFGSK, DLLLTSSYLSDSGSTGEHTK, EDFDSLLQSAK, EEGSPLELER, EVELNELEPEK, FTGLSKEELLK, GENSWFSTQVDTVATK, GLVLGPIHK, GQSEDPGSLLSLFR, GRLDYLSSLK, HWDQNER, IGDLQAFQGHGAGNLAGLK, IKVAEDEAEAAAAAK, LDYLSSLK, LEPHEGLLLR, LKLEPHEGLLLR, LKLEPHEGLLLRFPYAA, LLTSFLPAQLLR, MELQPPEASIAVVSIPR, NAEVTGTMSQDTEVDMK, NQKDDVAQTDLLQIDPNFGSK, Q…
989	GUSB	P08236;P08236-2;P08236-3	1.23033e+06	1.20431e+06	1.23465e+06	1.11533e+06	1.18941e+06	1.11509e+06	-0.10216	0.806563	-	-	-	6	ELDGLWSFR, GFDWPLLVK, HFVGWVWYER, SLDPSRPVTFVSNSNYAADK, SLLEQYHLGLDQK, WLGANAFR
990	PFKM	P08237;P08237-3	1.31851e+07	1.36341e+07	1.37975e+07	1.38843e+07	1.37769e+07	1.28196e+07	-0.0054926	0.0446632	-	-	-	28	AAYNLVK, AIAVLTSGGDAQGMNAAVR, ALVFQPVAELK, ALVFQPVAELKDQTDFEHR, AMNWMSGK, DLQANVEHLVQK, DQTDFEHR, IFANTPDSGCVLGMR, IGLIQGNR, IMEIVDAITTTAQSHQR, ITDEEATK, KFDEALK, KNVLGHMQQGGSPTPFDR, KSFEQISANITK, LLAHVRPPVSK, LNIIIVAEGAIDK, LPLMECVQVTK, NGKPITSEDIK, NVLGHMQQGGSPTPFDR, QSAAGTK, SEWSDLLSDLQK, SFEQISANITK, SFMNNWEVYK, SGSHTVAVMNVGAPAAGMNAAVR, VFFVHEGYQGLVDGGDHIK, VGIFTGAR, VLVVHDGFEGLAK, YEIDLDTSDH…
991	HSP90AB1	P08238	1.05242e+09	1.05837e+09	1.11238e+09	1.05017e+09	1.0604e+09	1.07196e+09	-0.0179069	0.180973	-	-	-	19	ADHGEPIGR, ALLFIPR, CLELFSELAEDK, CLELFSELAEDKENYK, CLELFSELAEDKENYKK, FYEAFSK, HLEINPDHPIVETLR, HSQFIGYPITLYLEKER, KCLELFSELAEDKENYK, KFYEAFSK, KHLEINPDHPIVETLR, LGIHEDSTNR, LGIHEDSTNRR, NPDDITQEEYGEFYK, RGFEVVYMTEPIDEYCVQQLK, RLSELLR, TLTLVDTGIGMTK, TLTLVDTGIGMTKADLINNLGTIAK, YHTSQSGDEMTSLSEYVSR
992	SRPRA	P08240	761903	666460	831112	715404	654535	781447	-0.0685977	0.243202	-	-	-	21	AGAVEQLR, ALADHSMAQTPR, DAAGIAMEAIAFAR, EDMESVLDK, EGSDGPLATSKPVPAEK, GGNNSFTHEALTLK, GTLGGMFGMLK, ILTLTYVDK, KEGSDGPLATSKPVPAEK, LIDDVHR, LIDGIVLTK, MLDFFTIFSK, MQDNAPLMTALAK, NQGFDVVLVDTAGR, SGLPVGPENGVELSK, SGLPVGPENGVELSKEELIR, SVLLQER, TMVQLFEK, VGAAISMTYITSK, VMGTFSTVTSTVK, VWELGGCANK
993	ASNS	P08243;P08243-2	2.08559e+07	2.09216e+07	2.23479e+07	2.31618e+07	2.1905e+07	2.27282e+07	0.0806307	1.03505	-	-	-	28	ADWLSHYWMPK, AMTEDGFLAVCSEAK, APSPEKAEEESER, ASVGMYLISK, DTYGVRPLFK, DVPLHALYDNVEK, EAFSDGITSVK, EILWRPK, ELYLFDVLR, ETFEDSNLIPK, FPFNTPK, HSATPFLK, IGCLLSGGLDSSLVAATLLK, ILFNNAVK, ILQEYVEHQVDDAMMANAAQK, KMQQHFEFEYQTK, KNTDSVVIFSGEGSDELTQGYIYFHK, LAVVDPLFGMQPIR, LFPGFEIETVK, MQQHFEFEYQTK, NTDSVVIFSGEGSDELTQGYIYFHK, TTAAHGLELR, VASVEMVK, VDGEIILHLYDK, VEPFLPGHYEVLDLKPNGK, VPFLDHR, WINATDPSAR, YPYL…
994	HMBS	P08397;P08397-2	9.83946e+06	1.08073e+07	1.0578e+07	9.32554e+06	9.64368e+06	9.53276e+06	-0.130615	1.62025	-	-	-	16	AKDQDILDLVGVLHDPETLLR, DLPTVLPPGFTIGAICK, DQDILDLVGVLHDPETLLR, ELEHALEK, ELEHALEKNEVDLVVHSLK, ENPHDAVVFHPK, ILDTALSK, IQTDSVVATLK, KLDEQQEFSAIILATAGLQR, LDEQQEFSAIILATAGLQR, NEVDLVVHSLK, NILDVAR, RENPHDAVVFHPK, SVVGTSSLR, TLETLPEK, VGQILHPEECMYAVGQGALGVEVR
995	PDHA1	P08559;P08559-2;P08559-3;P08559-4	2.80989e+07	2.88301e+07	2.88846e+07	2.96371e+07	3.049e+07	3.06422e+07	0.0809565	1.46686	-	-	-	18	AAASTDYYK, AAASTDYYKR, AHGFTFTR, EIDVEVR, EILAELTGR, FAAAYCR, GANQWIK, GDFIPGLR, GGSMHMYAK, LEEGPPVTTVLTR, LPCIFICENNR, MVNSNLASVEELK, MVNSNLASVEELKEIDVEVR, RGDFIPGLR, SDPIMLLK, SKSDPIMLLK, VDGMDILCVR, YGMGTSVER
996	CD14	P08571	1.44593e+06	1.47966e+06	1.29577e+06	1.47695e+06	1.50915e+06	1.46162e+06	0.0776191	0.501196	-	-	-	6	AFPALTSLDLSDNPGLGER, ATVNPSAPR, FPAIQNLALR, LTVGAAQVPAQLLVGALR, SWLAELQQWLKPGLK, VLSIAQAHSPAFSCEQVR
997	COL4A2	P08572	534302	663829	500722	641354	571491	444798	-0.0411574	0.087436	-	-	-	6	GEQGFMGNTGPTGAVGDR, GLDGYQGPDGPR, GLPGEVLGAQPGPR, GSEGEPGIR, IAVQPGTVGPQGR, SVSIGYLLVK
998	CYC1	P08574	2.5212e+07	2.26276e+07	2.44046e+07	2.29722e+07	2.39021e+07	2.40583e+07	-0.0252626	0.214023	-	-	-	12	AANNGALPPDLSYIVR, DVCTFLR, ELAAEVEVQDGPNEDGEMFMRPGK, GLLSSLDHTSIR, HGGEDYVFSLLTGYCEPPTGVSLR, HLVGVCYTEDEAK, LAYRPPK, LFDYFPK, LFDYFPKPYPNSEAAR, PYPNSEAAR, RGFQVYK, WASEPEHDHR
999	SNRPB2	P08579	6.60346e+06	6.56613e+06	7.13828e+06	6.26763e+06	6.79554e+06	6.25122e+06	-0.0723991	0.6511	-	-	-	9	ELGSSTNALR, HDIAFVEFENDGQAGAAR, MDIRPNHTIYINNMNDK, PNHTIYINNMNDK, QLQGFPFYGK, QLQGFPFYGKPMR, SLYALFSQFGHVVDIVALK, TDSDIISK, TVEQTATTTNK
1000	MET	P08581	1.37646e+06	1.30914e+06	1.34858e+06	1.19384e+06	1.19681e+06	1.22669e+06	-0.157155	1.44708	-	-	-	22	AEMRPSFSELVSR, AFFMLDGILSK, DLIGFGLQVAK, EDPIVYEIHPTK, ETLDAQTFHTR, EVFNILQAAYVSK, EVFNILQAAYVSKPGAQLAR, FMQVVVSR, GDLTIANLGTSEGR, GNDIDPEAVK, LNSELNIEWK, NLNSVSVPR, PSFSELVSR, QAISSTVLGK, SAMCAFPIK, SEMNVNMK, SFISGGSTITGVGK, TEFTTALQR, VFPNSAPLEGGTR, WMALESLQTQK, YVHAFESNNFIYFLTVQR, YVNDFFNK
1001	MELTF	P08582	4.62957e+06	4.68297e+06	5.01616e+06	4.8827e+06	4.63036e+06	4.70423e+06	-0.0107073	0.0794254	-	-	-	21	ADTDGGLIFR, ADVTEWR, AQDLFGDDHNK, DSSHAFTLDELR, DSTSELVPIATQTYEAWLGHEYLHAMK, EAGIQPSLLCVR, EHGLKPVVGEVYDQEVGTSYYAVAVVR, HSTVLENTDGK, LFSHEGSSFQMFSSEAYGQK, LKPEIQCVSAK, LLNEGQR, MFDSSNYHGQDLLFK, NYPSSLCALCVGDEQGR, RSSHVTIDTLK, SCHAGFGSPAGWDVPVGALIQR, SSHVTIDTLK, TVGWNVPVGYLVESGR, VPAHAVVVR, WCATSDPEQHK, WCVLSTPEIQK, YYDYSGAFR
1002	SNRNP70	P08621	1.60374e+07	1.50971e+07	1.39923e+07	1.03348e+07	1.13124e+07	1.10343e+07	-0.464311	3.86242	-	-	-	18	DPIPYLPPLEK, EFEVYGPIK, EFEVYGPIKR, GGADVNIR, GGGGGQDNGLEGLGNDSR, GYAFIEYEHER, HHNQPYCGIAPYIR, IHMVYSK, MWDPHNDPNAQGDAFK, QQEVETELK, REFEVYGPIK, REFEVYGPIKR, RGGADVNIR, RQQEVETELK, RVLVDVER, VLVDVER, VNYDTTESK, YDERPGPSPLPHR
1003	ITGA5	P08648	1.32045e+07	1.31561e+07	1.3456e+07	1.28972e+07	1.29392e+07	1.27411e+07	-0.0455734	0.741803	-	-	-	20	AGASLWGGLR, AHGSSILACAPLYSWR, AQLKPPATSDA, CPEAECFR, DLDGNGYPDLIVGSFGVDK, GRPIVSASASLTIFPAMFNPEER, ILEYAPCR, LLESSLSSSEGEEPVEYK, LLVCDLGNPMK, PGTDGVSVLVGAPK, PSQVLQPLWAASHTPDFFGSALR, QATLTQTLLIQNGAR, QVATAVQWTK, SLPYGTAMEK, SLQWFGATVR, SSASSGPQILK, TIQFDFQILSK, TPDGRPQEVGR, VTAPPEAEYSGLVR, VYVYLQHPAGIEPTPTLTLTGHDEFGR
1004	NFIC	P08651;P08651-2;P08651-3;P08651-4;P08651-5;P08651-6	661587	739661	643169	581312	657340	704464	-0.0751711	0.294511	-	-	-	5	AVKDELLGEKPEVK, DELLGEKPEVK, EDFVLSITGK, ELDLYLAYFVR, SPFNSPSPQDSPR
1005	VIM	P08670	3.22498e+06	2.82055e+06	2.7159e+06	2.66898e+06	2.46922e+06	2.53268e+06	-0.188562	1.35785	-	-	-	35	DGQVINETSQHHDDLE, DNLAEDIMR, EEAENTLQSFR, EKLQEEMLQR, ETNLDSLPLVDTHSK, ETNLDSLPLVDTHSKR, FADLSEAANR, FANYIDK, ILLAELEQLK, ILLAELEQLKGQGK, ISLPLPNFSSLNLR, KVESLQEEIAFLK, KVESLQEEIAFLKK, LGDLYEEEMR, LQDEIQNMK, LQDEIQNMKEEMAR, LQEEMLQR, LQEEMLQREEAENTLQSFR, MFGGPGTASR, MFGGPGTASRPSSSR, QDVDNASLAR, QESTEYR, QQYESVAAK, QVDQLTNDK, QVDQLTNDKAR, QVQSLTCEVDALK, QVQSLTCEVDALKGTNESLER, RQVDQLTNDK, SLYASSPGG…
1006	RPS17	P08708	9.6485e+06	9.40495e+06	9.90044e+06	1.0245e+07	8.43084e+06	7.48517e+06	-0.158218	0.733685	-	-	-	12	DNYVPEVSALDQEIIEVDPDTK, DNYVPEVSALDQEIIEVDPDTKEMLK, IAGYVTHLMK, LGNDFHTNK, LGNDFHTNKR, LLDFGSLSNLQVTQPTVGMNFK, LLDFGSLSNLQVTQPTVGMNFKTPR, RDNYVPEVSALDQEIIEVDPDTK, RVCEEIAIIPSK, RVCEEIAIIPSKK, VCEEIAIIPSK, VCEEIAIIPSKK
1007	GNAI3	P08754	4.51065e+07	4.8911e+07	5.10408e+07	4.70616e+07	4.95526e+07	4.97385e+07	0.0142441	0.101708	-	-	-	8	DGGVQACFSR, IDFGEAAR, IIHEDGYSEDECK, ISQSNYIPTQQDVLR, LKIDFGEAAR, VVVYSNTIQSIIAIIR, WFTETSIILFLNK, WFTETSIILFLNKK
1008	ANXA5	P08758	8.17585e+07	8.19624e+07	9.04919e+07	9.86478e+07	9.86889e+07	9.83686e+07	0.219752	2.69905	-	-	-	22	ADAETLRK, DLLDDLK, DPDAGIDEAQVEQDAQALFQAGELK, ETSGNLEQLLLAVVK, FITIFGTR, GAGTDDHTLIR, GLGTDEESILTLLTSR, GTVTDFPGFDER, KNFATSLYSMIK, LYDAYELK, MLVVLLQANR, NFATSLYSMIK, QEISAAFK, QVYEEEYGSSLEDDVVGDTSGYYQR, SEIDLFNIR, SEIDLFNIRK, SIPAYLAETLYYAMK, TLFGRDLLDDLKSELTGK, VLTEIIASR, WGTDEEK, WGTDEEKFITIFGTR, YMTISGFQIEETIDR
1009	RPSA	P08865	8.27651e+07	8.38071e+07	8.07322e+07	8.34873e+07	7.71388e+07	8.33807e+07	-0.0201705	0.196497	-	-	-	3	FLAAGTHLGGTNLDFQMEQYIYK, FTPGTFTNQIQAAFR, FTPGTFTNQIQAAFREPR
1010	CD63	P08962;P08962-2	2.40123e+07	2.493e+07	2.71349e+07	3.1726e+07	2.21648e+07	1.9566e+07	-0.0798408	0.188109	-	-	-	3	DKVMSEFNNNFR, QQMENYPK, VMSEFNNNFR
1011	MRPL3	P09001	5.10914e+06	4.85011e+06	4.46978e+06	5.22255e+06	4.85016e+06	4.99677e+06	0.0641597	0.483886	-	-	-	15	ATSILEFYR, DEPWPIHPWEPGSFR, GFQGVMK, HNIIYVNGSVPGHK, HVVTLLQVQDCHVLK, IFNITDNAAIKPGTPLYAAHFR, KATSILEFYR, LCPLKDEPWPIHPWEPGSFR, LGMMPLWTK, MATLSVGGK, PGQYVDVTAK, PGTPLYAAHFR, QLVSDEDKAQLASK, RPGAVATGDIGR, SGTWWDEHLSEENVPFIK
1012	SNRPA	P09012	9.1792e+06	9.50077e+06	8.84475e+06	8.22475e+06	7.88164e+06	7.37296e+06	-0.230174	2.46182	-	-	-	7	EVSSATNALR, HDIAFVEFDNEVQAGAAR, KAVQGGGATPVVGAVQGPVPGMPPMTQAPR, PNHTIYINNLNEK, SMQGFPFYDK, SMQGFPFYDKPMR, TDSDIIAK
1013	FGF2	P09038-2	3.87034e+06	3.78234e+06	3.9355e+06	3.10102e+06	3.41194e+06	3.31629e+06	-0.23846	2.56343	-	-	-	4	AILFLPMSAK, LESNNYNTYR, LQLQAEER, NGGFFLR
1014	ENO2	P09104	1.4697e+07	1.74638e+07	1.67101e+07	1.66368e+07	1.61443e+07	1.47048e+07	-0.0396397	0.208728	-	-	-	13	DATNVGDEGGFAPNILENSEALELVK, DGKYDLDFK, EAIDKAGYTEK, FAGHNFR, GNPTVEVDLYTAK, HIAQLAGNSDLILPVPAFNVINGGSHAGNK, IEEELGDEAR, IVIGMDVAASEFYR, LAMQEFMILPVGAESFR, LDNLMLELDGTENK, LGAEVYHTLK, VNQIGSVTEAIQACK, YITGDQLGALYQDFVR
1015	ACAA1	P09110	7.38346e+06	7.63886e+06	7.81352e+06	8.01996e+06	7.67299e+06	7.58463e+06	0.0276109	0.27771	-	-	-	14	AEELGLPILGVLR, DCLIPMGITSENVAER, DVNLRPEQLGDICVGNVLQPGAGAIMAR, EKQDTFALASQQK, GCFQAEIVPVTTTVHDDK, GCFQAEIVPVTTTVHDDKGTK, GNPGNITSR, QCSSGLQAVASIAGGIR, QDTFALASQQK, QVITLLNELK, QVITLLNELKR, SITVTQDEGIRPSTTMEGLAK, SKAEELGLPILGVLR, VNPLGGAVALGHPLGCTGAR
1016	SRP19	P09132	2.13206e+06	1.93533e+06	2.0099e+06	2.52966e+06	1.95e+06	2.07621e+06	0.101474	0.442249	-	-	-	4	FICIYPAYLNNK, SVMLYAAEMIPK, TGGADQSLQQGEGSK, TGGADQSLQQGEGSKK
1017	GSTP1	P09211	5.43571e+08	5.60388e+08	5.14923e+08	6.45894e+08	5.94303e+08	5.22545e+08	0.118266	0.740939	-	-	-	14	AFLASPEYVNLPINGNGK, ALPGQLKPFETLLSQNQGGK, ASCLYGQLPK, DQQEAALVDMVNDGVEDLR, EEVVTVETWQEGSLK, FQDGDLTLYQSNTILR, LKAFLASPEYVNLPINGNGKQ, MLLADQGQSWK, MLLADQGQSWKEEVVTVETWQEGSLK, MPPYTVVYFPVR, PFETLLSQNQGGK, TLGLYGK, TLGLYGKDQQEAALVDMVNDGVEDLR, YISLIYTNYEAGKDDYVK
1018	LGALS1	P09382	9.9545e+07	6.46385e+07	5.80749e+07	1.09709e+08	1.38135e+08	1.39638e+08	0.833858	2.30884	+	-	-	7	DGGAWGTEQR, DSNNLCLHFNPR, FNAHGDANTIVCNSK, LNLEAINYMAADGDFK, LPDGYEFK, SFVLNLGK, VRGEVAPDAK
1019	QDPR	P09417	1.33836e+07	1.36043e+07	1.55116e+07	1.35725e+07	1.41642e+07	1.309e+07	-0.0554979	0.378917	-	-	-	9	AALDGTPGMIGYGMAK, EGGLLTLAGAK, GAVHQLCQSLAGK, MTDSFTEQADQVTAEVGK, NCDLMWK, NRPSSGSLIQVVTTEGR, QSIWTSTISSHLATK, RVLVYGGR, TELTPAYF
1020	HMGB1	P09429	1.3542e+08	1.2941e+08	1.26779e+08	1.15489e+08	1.2827e+08	1.14954e+08	-0.127903	1.34545	-	-	-	8	HPDASVNFSEFSK, KHPDASVNFSEFSK, KKHPDASVNFSEFSK, KLGEMWNNTAADDKQPYEK, LGEMWNNTAADDKQPYEK, LGEMWNNTAADDKQPYEKK, RPPSAFFLFCSEYR, RPPSAFFLFCSEYRPK
1021	TPM1	P09493-3	3.34364e+07	3.49394e+07	3.60777e+07	3.82691e+07	4.76522e+07	5.03596e+07	0.374535	2.12999	-	-	-	15	AELSEGQVR, ALMAAEDK, ALMAAEDKYSQK, ALMAAEDKYSQKEDR, AQKDEEKMEIQEIQLK, EDRYEEEIK, IMDQTLK, KLVIIESDLER, LVIIESDLER, MEIQEIQLK, QLEDELVSLQK, QLEEQLR, SIDDLEEK, SKQLEDELVSLQK, YSQKEDRYEEEIK
1022	TPM1	P09493-5	3.33693e+06	3.42655e+06	4.0554e+06	3.49195e+06	4.52409e+06	5.09053e+06	0.264785	0.946231	-	-	-	2	ETAEADVASLNR, SLQEQADAAEER
1023	CLTA	P09496;P09496-2;P09496-3;P09496-4	2.182e+07	1.99262e+07	1.74901e+07	1.82658e+07	2.16241e+07	2.58016e+07	0.140796	0.481927	-	-	-	7	ELEEWYAR, LCDFNPK, LEALDANSR, LQSEPESIR, LQSEPESIRK, SVLISLK, WREEQMER
1024	CLTB	P09497-2	2.40243e+06	2.51039e+06	2.14093e+06	2.04493e+06	2.39635e+06	2.74325e+06	0.0193771	0.0589439	-	-	-	11	ASEEAFVK, DLEEWNQR, EETPGTEWEK, ESKEETPGTEWEK, KDLEEWNQR, LQELDAASK, LTQEPESIR, LTQEPESIRK, RLQELDAASK, VAQLCDFNPK, VTEQEWR
1025	ANXA4	P09525;P09525-3	6.93775e+07	7.37156e+07	6.90634e+07	8.26634e+07	8.4744e+07	8.16509e+07	0.231823	3.33629	-	-	-	26	AASGFNAMEDAQTLR, AASGFNAMEDAQTLRK, AEIDMLDIR, DEGNYLDDALVR, DIEQSIK, DLIDDLK, FLTVLCSR, GAGTDEGCLIEILASR, GLGTDDNTLIR, GLGTDEDAIISVLAYR, ISQKDIEQSIKSETSGSFEDALLAIVK, ISQTYQQQYGR, KWGTDEVK, NHLLHVFDEYK, NHLLHVFDEYKR, QDAQDLYEAGEK, QDAQDLYEAGEKK, RISQTYQQQYGR, SAYFAEK, SDTSFMFQR, SETSGSFEDALLAIVK, SLEDDIR, SLYSFIK, VLVSLSAGGR, VLVSLSAGGRDEGNYLDDALVR, WGTDEVK
1026	CNP	P09543;P09543-2	2.7414e+06	2.59531e+06	3.02058e+06	2.58931e+06	2.61902e+06	2.7368e+06	-0.0705203	0.474499	-	-	-	24	AFTLTISALFVTPK, AGQVFLEELGNHK, AIFTGYYGK, APGAEEYAQQDVLK, APGAEEYAQQDVLKK, DKPELQFPFLQDEDTVATLLECK, EKNQWQLSADDLKK, GAFSEEYK, GAFSEEYKR, GEEVGELSR, GGSRGEEVGELSR, ILVLDDTNHER, KAGQVFLEELGNHK, LDEDLAAYCR, LSPTDNLPR, LYSLGNGR, MDLVTYFGK, MVSADAYK, NQWQLSADDLK, NQWQLSADDLKK, QFVPGDEPR, RLDEDLAAYCR, RPPGVLHCTTK, WMLTLAK
1027	HMOX1	P09601	2.19962e+07	2.20001e+07	2.15745e+07	2.43839e+07	2.23493e+07	2.2877e+07	0.085323	1.13596	-	-	-	12	AALEQDLAFWYGPR, ESPVFAPVYFPEELHR, EVHTQAENAEFMR, KAALEQDLAFWYGPR, LVMASLYHIYVALEEEIER, MNSLEMTPAVR, NKESPVFAPVYFPEELHR, TEPELLVAHAYTR, VQDSAPVETPR, WQEVIPYTPAMQR, YLGDLSGGQVLK, YLGDLSGGQVLKK
1028	DLD	P09622	1.9307e+07	2.04969e+07	2.21636e+07	1.76215e+07	2.06091e+07	1.87354e+07	-0.122113	0.86205	-	-	-	19	AAQLGFK, ADGGTQVIDTK, ALLNNSHYYHMAHGK, ALTGGIAHLFK, EANLAASFGK, FPFAANSR, GIEMSEVR, GRIPVNTR, IDVSIEAASGGK, IPNIYAIGDVVAGPMLAHK, LGADVTAVEFLGHVGGVGIDMEISK, MVVIGAGVIGVELGSVWQR, NETLGGTCLNVGCIPSK, NLGLEELGIELDPR, SDGKIDVSIEAASGGK, SEEQLKEEGIEYK, TNADTDGMVK, VCHAHPTLSEAFR, VVHVNGYGK
1029	HNRNPA1	P09651;P09651-2;P09651-3	3.2321e+07	3.18874e+07	3.17954e+07	2.98628e+07	3.03022e+07	3.07039e+07	-0.0793608	1.55285	-	-	-	3	SESPKEPEQLR, SESPKEPEQLRK, SSGPYGGGGQYFAKPR
1030	SNRPA1	P09661	1.68904e+07	1.68863e+07	1.51109e+07	1.43906e+07	1.50039e+07	1.38594e+07	-0.175438	1.76427	-	-	-	13	DRELDLR, GGPSPGDVEAIK, GLLQSGQIPGR, IPVIENLGATLDQFDAIDFSDNEIRK, KGGPSPGDVEAIK, KLDGFPLLR, LDGFPLLR, LTAELIEQAAQYTNAVR, NAIANASTLAEVER, SLTYLSILR, TFNPGAGLPTDK, TFNPGAGLPTDKK, TLLVNNNR
1031	CTSH	P09668	926353	942824	908541	846317	802949	873929	-0.139359	1.01375	-	-	-	2	GIMGEDTYPYQGK, VNHAVLAVGYGEK
1032	COX6C	P09669	4.52567e+07	4.03968e+07	3.94986e+07	4.70679e+07	3.86872e+07	3.94874e+07	-0.00206025	0.00796632	-	-	-	10	AGIFQSVK, AYADFYR, DFEEMRK, KAGIFQSVK, KAYADFYR, MAPEVLPK, MAPEVLPKPR, NHMAVAFVLSLGVAALYK, NYDVMKDFEEMR, NYDVMKDFEEMRK
1033	C1S	P09871	218692	391345	303849	258546	302057	313085	-0.0296333	0.0468063	-	-	-	4	GDSGGAFAVQDPNDK, SNALDIIFQTDLTGQK, TMQENSTPRED, TNFDNDIALVR
1034	PARP1	P09874	2.70496e+06	2.79549e+06	2.83283e+06	2.65883e+06	2.4542e+06	2.6243e+06	-0.107659	1.06749	-	-	-	49	AEPVEVVAPR, AMVEYEIDLQK, AQNDLIWNIK, AQNDLIWNIKDELK, AQNDLIWNIKDELKK, ASLCISTK, DSEEAEIIR, DSEEAEIIRK, EELGFRPEYSASQLK, ELLIFNK, FYPLEIDYGQDEEAVK, FYPLEIDYGQDEEAVKK, FYTLIPHDFGMK, GFSLLATEDK, GFSLLATEDKEALKK, GGAAVDPDSGLEHSAHVLEK, GGSDDSSKDPIDVNYEK, GIYFADMVSK, HPDVEVDGFSELR, IAPPEAPVTGYMFGK, KFYPLEIDYGQDEEAVK, KFYPLEIDYGQDEEAVKK, KGDEVDGVDEVAK, KGDEVDGVDEVAKK, KMVDPEKPQLGMIDR, KPPLLNNADSVQAK, LE…
1035	POLA1	P09884	904489	888520	1.01842e+06	1.08234e+06	1.03357e+06	1.06021e+06	0.178386	1.20396	-	-	-	35	AAYAGGLVLDPK, ASPLTFTVQLSNK, ATLQPEYSDK, AWDKESEPAEEVKQEADSGK, AYAPEQLQK, DCIFPYAFK, DPQDYPDKK, DTGNFVIGQILSDQSR, DTIVENIQK, DVYEEFDEK, ESEPAEEVK, ETGTPISMK, GETFSHVFGTNTSSLELFLMNR, HLPLQFSR, KEPPLTPVPLK, KEPPLTPVPLKR, LGDEDEEIDGDTNK, LLEIDIDGVFK, MICDVEISAK, NEFLLLHAFYENNYIVPDK, NHQNEIIAMAALVHHSFALDK, NYAFEIPDVPEK, QDNLTIDTQYYLAQQIHPVVAR, QQDLNPDLILQYDIR, SGYSEVNLSK, SIGASPNPFSVHTATAVPSGK, SYHLS…
1036	UCHL1	P09936	2.41003e+08	1.83204e+08	1.53792e+08	2.4232e+08	2.27117e+08	2.18693e+08	0.275256	0.950007	-	-	-	13	EFTEREQGEVR, FSAVALCK, KQIEELKGQEVSPK, LGFEDGSVLK, LGVAGQWR, MPFPVNHGASSEDTLLK, MQLKPMEINPEMLNK, PMEINPEMLNK, QFLSETEK, QIEELKGQEVSPK, QTIGNSCGTIGLIHAVANNQDK, VDDKVNFHFILFNNVDGHLYELDGR, VNFHFILFNNVDGHLYELDGR
1037	FURIN	P09958	342395	393338	383113	480897	287563	311822	-0.0862929	0.16265	-	-	-	4	ESPPQQQPPR, MLDGEVTDAVEAR, NHPDLAGNYDPGASFDVNDQDPDPQPR, RGDLAIHLVSPMGTR
1038	LTA4H	P09960	4.65937e+07	4.43639e+07	4.33536e+07	4.0124e+07	4.02527e+07	3.94656e+07	-0.163842	2.56072	-	-	-	33	AILPCQDTPSVK, APLPLGHIK, ASMHPVTAMLVGK, DFLYSYFK, DGETPDPEDPSR, DGETPDPEDPSRK, DLAAFDK, DLSSHQLNEFLAQTLQR, EDDLNSFNATDLK, EDDLNSFNATDLKDLSSHQLNEFLAQTLQR, EHPYLFSQCQAIHCR, ELVALMSAIR, FTRPLFK, GSPMEISLPIALSK, HFNALGGWGELQNSVK, LTYTAEVSVPK, LVVDLTDIDPDVAYSSVPYEK, MQEVYNFNAINNSEIR, RMQEVYNFNAINNSEIR, RTLTGTAALTVQSQEDNLR, SAYEFSETESMLK, SITTDDWK, SITTDDWKDFLYSYFK, SLSNVIAHEISHSWTGNLVTNK, SLVLDTK, SSA…
1039	ALDOC	P09972	1.3889e+07	1.41648e+07	1.47811e+07	1.28792e+07	1.44494e+07	1.32351e+07	-0.079861	0.766894	-	-	-	14	AEVNGLAAQGK, ALQASALNAWR, DDNGVPFVR, DNAGAATEEFIK, DNAGAATEEFIKR, GILAADESVGSMAK, GVVPLAGTDGETTTQGLDGLSER, LSQIGVENTEENR, LSQIGVENTEENRR, QVLFSADDR, RAEVNGLAAQGK, RLSQIGVENTEENRR, TPSALAILENANVLAR, VDKGVVPLAGTDGETTTQGLDGLSER
1040	NUDT7	P0C024	363050	252890	364875	309738	327693	355861	0.0362107	0.0759713	-	-	-	3	DVFLVPLAYFLHPQVHDQHYVTR, LHLLFTVR, YSVLLPLVAK
1042	CISD3	P0C7P0	173542	155013	179323	157488	150514	141536	-0.174642	0.577665	-	-	+	2	ATQRPPYCDGTHR, MVALCTCK
1043	POLR2M	P0CAP2	575779	553095	510386	502442	479153	503581	-0.140988	0.767599	-	-	-	6	AIAEVDVGTDK, DRVPPSSEASEHHPR, GFEPQAPEDLAQR, ITIADQGEQQSEENASTK, NLTGLSSGTEK, TNVLPFR
1044	DERPC	P0CG12	6.67374e+06	3.96042e+06	3.29384e+06	7.6512e+06	9.20236e+06	9.79412e+06	0.995228	2.24552	+	-	-	10	AGGLLGAGPDPR, GGGPMGPGSGPNLR, LGGLPGPGPMSNPR, MAGPQGLDLAPILR, PGGLLGPGPGPGPTLNPR, PVGLGPGPNPNLR, SFVPFPR, SGFLGTNPAPR, TGALPGPGPLSNPR, VPGPMGPNSGPSSR
1047	RAB34	P0DI83	129175	150252	135285	222965	252045	228032	0.762341	2.97126	+	-	+	2	AEGSRPGGAAPVPEEGGR, VADADPASAPSQGALQGR
1048	PET100	P0DJ07	725723	684926	819340	604793	615700	688114	-0.222838	1.1577	-	-	-	2	LQEIEEFK, LQEIEEFKER
1049	SMIM13	P0DJ93	1.14965e+06	1.38457e+06	1.24229e+06	1.21381e+06	1.2139e+06	1.238e+06	-0.0388133	0.183001	-	-	-	3	APADEGHRPLT, ELVGDTGSQEGDHEPSGSETEEDTSSSPHR, RAPADEGHRPLT
1054	ZFTRAF1	P0DTL6	1.50451e+06	1.57856e+06	1.41524e+06	1.4808e+06	1.39671e+06	1.40583e+06	-0.0697072	0.470803	-	-	-	10	AAEAAEAAAAAAAAGSGK, FTVLNQTWVLK, GPYDDVR, IGYTEVQFR, IGYTEVQFRPYR, LFLFQIQK, QLQLQEAAGDPDAPPK, TGSELMEILDGMDQSHR, TLSFQLLLK, VTAPLECSFLLLK
1055	FDX1	P10109	5.08366e+06	5.01326e+06	4.45732e+06	4.84242e+06	4.53267e+06	4.68781e+06	-0.0475973	0.327063	-	-	-	4	ITVHFINR, SMDNMTVR, SSSEDKITVHFINR, VPETVADAR
1057	RO60	P10155	1.13199e+07	1.17455e+07	1.18926e+07	1.13843e+07	1.13844e+07	1.03525e+07	-0.078984	0.820125	-	-	-	20	AIADWYNEK, ALDAAFYK, ALLQEMPLTALLR, ALSVETEK, DELEVIHLIEEHR, EHLLTNHLK, EVHELYK, GCEVIQEIK, GGMALALAVTK, GMLDMCGFDTGALDVIR, IHPFHILIALETYK, IPTHLFTFIQFK, KAIADWYNEK, LGLENAEALIR, LSHLKPSSEGLAIVTK, NFTLDMI, TNTPADVFIVFTDNETFAGGVHPAIALR, TRDELEVIHLIEEHR, WRPDEEILK, YLEAVEK
1058	GAA	P10253	3.00649e+07	3.1942e+07	3.06312e+07	3.53303e+07	3.27304e+07	3.23267e+07	0.115241	1.4098	-	-	-	24	AGYIIPLQGPGLTTTESR, AHFPLDVQWNDLDYMDSR, AITQEQCEAR, DFPAMVQELHQGGR, ELSGSSPVLEETHPAHQQGASR, EPAIHSEGQWVTLPAPLDTINVHLR, FDCAPDK, GAYTQVIFLAR, GELFWDDGESLEVLER, LDVMMETENR, LHFTIKDPANR, NHNSLLSLPQEPYSFSEPAQQAMR, PLFLEFPK, QQPMALAVALTK, RDFTFNK, RYEVPLETPHVHSR, STGGILDVYIFLGPEPK, TTPTFFPK, VTSEGAGLQLQK, WGYSSTAITR, WTQLGAFYPFMR, YALLPHLYTLFHQAHVAGETVAR, YMMIVDPAISSSGPAGSYRPYDEGLR, YMMIVDPAISSSGPAGSY…
1059	RRAS	P10301	2.13027e+07	2.24932e+07	2.35398e+07	1.94328e+07	2.08703e+07	2.01402e+07	-0.155203	1.83021	-	-	-	14	ADLESQR, AGHGFLLVFAINDR, DDFPVVLVGNK, DRDDFPVVLVGNK, GGGPGPGDPPPSETHK, ICSVDGIPAR, KYQEQELPPSPPSAPR, LFTQILR, LNVDEAFEQLVR, LRLNVDEAFEQLVR, QSFNEVGK, SEASAFGASHHVAYFEASAK, VKDRDDFPVVLVGNK, YQEQELPPSPPSAPR
1060	HLA-C	P10321	2.13615e+06	2.47112e+06	2.58577e+06	2.60275e+06	3.01703e+06	2.75478e+06	0.221443	1.3365	-	-	-	5	APWVEQEGPEYWDR, AYLEGTCVEWLR, GYDQSAYDGK, GYDQSAYDGKDYIALNEDLR, THVTHHPLSDHEATLR
1061	ARAF	P10398	826424	885160	2.61362e+06	1.2848e+06	1.45855e+06	1.29351e+06	0.114122	0.100465	-	-	-	9	DGMSVYDSLDK, FDMVQLIDVAR, GPPANGAEPSR, GSPSPASVSSGR, IGTGSFGTVFR, QHEAPSNRPLNELLTPQGPSPR, QQFYHSVQDLSGGSR, VPTVCVDMSTNR, VSQPTAEQAQAFK
1063	SPP1	P10451;P10451-3;P10451-4;P10451-5	1.47183e+06	1.16888e+06	1.09323e+06	803096	2.23184e+06	1.00072e+06	-0.0228089	0.0215203	-	-	-	4	DSYETSQLDDQSAETHSHK, GKDSYETSQLDDQSAETHSHK, ISHELDSASSEVN, KANDESNEHSDVIDSQELSK
1064	DLAT	P10515	1.24863e+07	1.20951e+07	1.18196e+07	1.25023e+07	1.33018e+07	1.2085e+07	0.0570291	0.587326	-	-	-	20	ASALACLK, DIDSFVPSK, DVPIGAIICITVGKPEDIEAFK, DVPLGTPLCIIVEK, EGDKINEGDLIAEVETDK, GFDVASMMSVTLSCDHR, GIDLTQVK, GVETIANDVVSLATK, ILVAEGTR, ILVPEGTR, ISVNDFIIK, KDIDSFVPSK, KYLEKPITMLL, LQPHEFQGGTFTISNLGMFGIK, LVPADNEK, VFVSPLAK, VPEANSSWMDTVIR, VPLPSLSPTMQAGTIAR, VVDGAVGAQWLAEFR, YLEKPITMLL
1065	PTPRF	P10586	2.71969e+06	2.89926e+06	2.69214e+06	2.82211e+06	2.81191e+06	2.89979e+06	0.0387987	0.325906	-	-	-	26	AAGTEGPFQEVDGVATTR, AGLGEEFEK, AHTDVGPGPESSPVLVR, DHPPIPITDLADNIER, DSLLAHSSDPVEMR, EHSSWDLVGLEK, GLPIIQDVMLAEAQWR, GSGPLSPSIQSR, GSSAGGLQHLVSIR, GVEGSDYINASFLDGYR, HNTDAGLLTTVGSLLPGITYSLR, HVVDGISR, IISYTVVFR, IQLSWLLPPQER, LGQVPPGESVTAMELEFK, LVNIMPYELTR, NLYAHIQK, TAQSTPSAPPQK, TATVVMMTR, TDEDVPSGPPR, TGEGFIDFIGQVHK, TGEQAPSSPPR, VLAFTAVGDGPPSPTIQVK, WFYIVVVPIDR, YEGVVDMFQTVK, YSIGGLSPFSEYAFR
1066	NR2F6	P10588	644436	61663.2	188327	143803	104636	178761	-0.492083	0.26052	-	-	-	5	AQYPSQPQR, AVPASLISQLFFMR, HAPFFPELPVADQVALLR, LLFSTVEWAR, LQVDSAEYGCLK
1067	TXN	P10599	2.75815e+08	2.94758e+08	2.98654e+08	3.46611e+08	3.15927e+08	3.03382e+08	0.15078	1.4214	-	-	-	8	CMPTFQFFK, EKLEATINELV, LEATINELV, LVVVDFSATWCGPCK, MIKPFFHSLSEK, PFFHSLSEK, TAFQEALDAAGDK, VGEFSGANK
1068	COX5B	P10606	1.01628e+07	9.41766e+06	9.29306e+06	1.15278e+07	1.30745e+07	1.40237e+07	0.416259	2.96807	-	-	-	7	EDPNLVPSISNK, EDPNLVPSISNKR, EIMLAAK, GLDPYNVLAPK, KGLDPYNVLAPK, LVPQQLAH, SMASGGGVPTDEEQATGLER
1069	CTSA	P10619;P10619-2	8.14282e+06	8.18648e+06	8.43572e+06	8.44473e+06	9.01365e+06	8.49947e+06	0.0674177	0.841132	-	-	-	9	CNFYDNK, DLECVTNLQEVAR, DTVVVQDLGNIFTR, EFSHIAFLTIK, HLHYWFVESQK, LWSSLQTHCCSQNK, QYSGYLK, SMNSQYLK, YGDSGEQIAGFVK
1070	MGST1	P10620	5.71798e+07	6.14192e+07	6.29372e+07	6.69803e+07	6.37165e+07	6.76733e+07	0.128628	1.56329	-	-	-	4	IYHTIAYLTPLPQPNR, KVFANPEDCVAFGK, MMLMSTATAFYR, VFANPEDCVAFGK
1071	MAPT	P10636;P10636-9	324484	466011	393466	296572	307243	397623	-0.238529	0.638219	-	-	-	4	ASPAQDGRPPQTAAR, QPSGTGPEDTEGGR, SGYSSPGSPGTPGSR, TDHGAEIVYK
1072	PRKAR1A	P10644	6.47556e+06	7.07259e+06	7.16198e+06	6.94358e+06	6.60893e+06	6.86444e+06	-0.0194546	0.146232	-	-	-	16	DSIVQLCTAR, ECELYVQK, EDEISPPPPNPVVK, GAISAEVYTEEDAASYVR, HNIQALLK, LGPSDYFGEIALLMNRPR, LTVADALEPVQFEDGQK, MESGSTAASEEAR, NVLFSHLDDNER, RSENEEFVEVGR, SENEEFVEVGR, TDSREDEISPPPPNPVVK, VLGPCSDILK, VLGPCSDILKR, VSILESLDK, VSILESLDKWER
1073	TFPI	P10646	96843.2	91482.6	97205.3	74710.5	70172.9	92073.6	-0.27839	0.719992	-	-	+	2	FFFNIFTR, YSGCGGNENNFTSK
1074	UROS	P10746	1.32295e+06	1.35856e+06	1.2293e+06	1.58808e+06	1.32893e+06	1.4285e+06	0.149457	0.891353	-	-	-	7	DAKEDDCGQDPYIR, EDDCGQDPYIR, FAAIGPTTAR, HIQELSGDNIDQIK, IGLDTEGETCGNAEK, LAEYICSR, LSHPEDYGGLIFTSPR
1075	ESD	P10768	5.47028e+07	6.13413e+07	6.18636e+07	5.32704e+07	5.77067e+07	5.51926e+07	-0.0970063	0.87231	-	-	-	12	AFSGYLGTDQSK, AYDATHLVK, CFGGLQK, FAVYLPPK, KAFSGYLGTDQSK, KIPVVFR, LQEGYDHSYYFIATFITDHIR, MSIFGHSMGGHGALICALK, MYSYVTEELPQLINANFPVDPQR, SGYHQSASEHGLVVIAPDTSPR, SYPGSQLDILIDQGK, VFEHDSVELNCK
1076	HSPD1	P10809	3.50605e+08	3.59106e+08	3.72613e+08	3.80401e+08	3.76476e+08	3.70875e+08	0.0596931	0.854767	-	-	-	51	AAVEEGIVLGGGCALLR, ALMLQGVDLLADAVAVTMGPK, APGFGDNR, APGFGDNRK, CEFQDAYVLLSEK, CEFQDAYVLLSEKK, CIPALDSLTPANEDQK, DDAMLLK, DGKTLNDELEIIEGMK, DGVTVAK, DPGMGAMGGMGGGMGGGMF, EIGNIISDAMK, GANPVEIR, GANPVEIRR, GIIDPTK, GVMLAVDAVIAELK, GVMLAVDAVIAELKK, GYISPYFINTSK, IGIEIIK, IGIEIIKR, IMQSSSEVGYDAMAGDFVNMVEK, IPAMTIAK, IQEIIEQLDVTTSEYEK, IQEIIEQLDVTTSEYEKEK, IQEIIEQLDVTTSEYEKEKLNER, ISSIQSIVPALEIANAHR, I…
1077	CLU	P10909;P10909-2;P10909-4;P10909-5;P10909-6	3.51984e+06	3.83982e+06	3.6041e+06	3.44059e+06	3.70459e+06	3.85705e+06	0.00442609	0.0248789	-	-	-	14	ASSIIDELFQDR, EILSVDCSTNNPSQAK, EIQNAVNGVK, ELDESLQVAER, FMETVAEK, IDSLLENDR, KTLLSNLEEAK, KTLLSNLEEAKK, KYNELLK, LFDSDPITVTVPVEVSR, QQTHMLDVMQDHFSR, TLLSNLEEAK, TLLSNLEEAKK, VTTVASHTSDSDVPSGVTEVVVK
1078	HSPA5	P11021	2.31596e+08	2.36225e+08	2.47672e+08	2.39577e+08	2.5083e+08	2.35682e+08	0.0212775	0.208319	-	-	-	44	AKFEELNMDLFR, DAGTIAGLNVMR, DNHLLGTFDLTGIPPAPR, EFFNGKEPSR, ELEEIVQPIISK, ETAEAYLGK, ETAEAYLGKK, FEELNMDLFR, IEWLESHQDADIEDFK, IEWLESHQDADIEDFKAK, IINEPTAAAIAYGLDKR, ITITNDQNR, ITPSYVAFTPEGER, ITPSYVAFTPEGERLIGDAAK, KELEEIVQPIISK, KKELEEIVQPIISK, KSDIDEIVLVGGSTR, KSQIFSTASDNQPTVTIK, KTKPYIQVDIGGGQTK, KVTHAVVTVPAYFNDAQR, LGGKLSSEDKETMEK, LSSEDKETMEK, LTPEEIER, LYGSAGPPPTGEEDTAEK, MKETAEAYLGK, MKET…
1079	LAMC1	P11047	5.53609e+06	5.50285e+06	5.42187e+06	5.62888e+06	5.64489e+06	5.64026e+06	0.0392394	0.514831	-	-	-	41	ACNCNLYGTMK, AFDITYVR, DGFFGNPLAPNPADK, DGSEASLEWSSER, DIEEIMK, DNVEGFNCER, DTLQEANDILNNLK, DTLQEANDILNNLKDFDR, DVDQNLMDR, EAQQALGSAAADATEAK, EVMDLLR, EVVCTNCPTGTTGK, GKTEQQTADQLLAR, HKQEADDIVR, HNTYGVDCEK, KQEAAIMDYNR, KVSDLENEAK, LHEATDYPWRPALTPFEFQK, LIEIASR, LKDYEDLREDMR, LNEIEGTLNK, LNTFGDEVFNDPK, LSAEDLVLEGAGLR, LTGECLK, MEAENLEQLIDQK, NLEDIRK, NTIEETGNLAEQAR, PALTPFEFQK, QDIAVISDSYFPR, SAG…
1080	ACP2	P11117	6.30294e+06	6.25565e+06	6.64258e+06	6.44178e+06	6.91346e+06	6.33201e+06	0.0355335	0.304566	-	-	-	10	CPLQDFLR, EGMLQHWELGQALR, FLFGIYQQAEK, FPLGPCPR, FVTLLYR, LKDFSFR, LPPWASPQTMQR, LQGGVLLAQIR, LTEPVVPK, QTPEYQNESSR
1081	HSPA8	P11142	1.44336e+09	1.43095e+09	1.50126e+09	1.49574e+09	1.54171e+09	1.43474e+09	0.0311972	0.293969	-	-	-	31	ARFEELNADLFRGTLDPVEK, ATVEDEKLQGK, CNEIINWLDK, CNEIINWLDKNQTAEK, CNEIINWLDKNQTAEKEEFEHQQK, DAGTIAGLNVLR, DNNLLGKFELTGIPPAPR, EEFEHQQK, EIAEAYLGK, FDDAVVQSDMK, FELTGIPPAPR, GPAVGIDLGTTYSCVGVFQHGK, GTLDPVEK, HWPFMVVNDAGR, HWPFMVVNDAGRPK, LDKSQIHDIVLVGGSTR, LSKEDIER, MKEIAEAYLGK, MVNHFIAEFK, MVNHFIAEFKR, NQTAEKEEFEHQQK, NQVAMNPTNTVFDAK, NQVAMNPTNTVFDAKR, NSLESYAFNMK, QATKDAGTIAGLNVLR, QTQTFTTYSDNQPG…
1082	SLC2A1	P11166	2.07252e+07	1.90955e+07	2.00428e+07	2.05173e+07	2.05298e+07	2.03114e+07	0.0363856	0.426795	-	-	-	8	GTADVTHDLQEMK, GTADVTHDLQEMKEESR, KVTILELFR, QGGASQSDKTPEELFHPLGADSQV, SFEMLILGR, TFDEIASGFR, TPEELFHPLGADSQV, VTILELFR
1083	SLC2A3	P11169	7.11164e+06	6.56716e+06	7.05602e+06	8.99056e+06	7.81507e+06	6.97021e+06	0.190521	1.10516	-	-	-	2	DGVMEMNSIEPAK, SVEMLILGR
1084	EPB41	P11171;P11171-2;P11171-3;P11171-4	346984	389050	338218	359989	76494.5	392534	-0.692859	0.5429	-	-	-	8	DVPIVHTETK, GVPWNFTFNVK, IRPGEQEQYESTIGFK, IVITGDADIDHDQVLVQAIK, QASALIDRPAPHFER, SLDGAAAVDSADR, TQTVTISDNANAVK, VVVHQETEIADE
1085	UMPS	P11172	4.68819e+06	4.66111e+06	5.60939e+06	5.28135e+06	5.16726e+06	5.35337e+06	0.0844015	0.508723	-	-	-	28	AALGPLVTGLYDVQAFK, AAWEAYLSR, CHEFLIFEDR, ELITLAK, ELLQLADALGPSICMLK, FADIGNTVK, FGDFVLK, FIQENVFVAANHNGSPLSIK, GIISAADR, GIISAADRLEAAEMYR, GLQEVGLPLHR, GSDIIIVGR, IASWADLVNAHVVPGSGVVK, KAAWEAYLSR, KFADIGNTVK, KQYEGGIFK, KVDAETVGR, LEAAEMYR, LHSVCTLSK, MAEEHSEFVVGFISGSR, MLEILEQQK, MLEILEQQKK, QYEGGIFK, RGSDIIIVGR, SGLSSPIYIDLR, THVDILNDFTLDVMK, VDAETVGR, VTDAIVLLDR
1086	PDHB	P11177;P11177-2	1.21125e+07	1.20247e+07	1.19024e+07	1.40374e+07	1.3437e+07	1.42663e+07	0.21145	3.1831	-	-	-	18	DAINQGMDEELER, DAINQGMDEELERDEK, DFLIPIGK, DIIFAIK, DIIFAIKK, EGVECEVINMR, GPNGASAGVAAQHSQCFAAWYGHCPGLK, ILEDNSIPQVK, IMEGPAFNFLDAPAVR, PMDMETIEASVMK, PVGHCLEAAAVLSK, QGTHITVVSHSR, TIRPMDMETIEASVMK, TNHLVTVEGGWPQFGVGAEICAR, TYYMSGGLQPVPIVFR, VFLLGEEVAQYDGAYK, VTGADVPMPYAK, VVSPWNSEDAK
1087	DBT	P11182	763145	771071	823460	714069	720963	700662	-0.141937	0.981124	-	-	-	13	AQIMNVSWSADHR, ASHNIGIAMDTEQGLIVPNVK, ASVTITSR, DMTVPILVSKPPVFTGK, EDILNYLEK, ILKEDILNYLEK, IPHFGYCDEIDLTELVK, LAMENNIK, LSDIGEGIR, LSEVVGSGK, PVIMPPEVAIGALGSIK, SYLENPAFMLLDLK, VEIMPPPPKPK
1088	PYGB	P11216	7.87981e+07	7.70084e+07	7.9564e+07	8.13564e+07	7.93524e+07	7.74895e+07	0.0170785	0.21361	-	-	-	42	ARPEYMLPVHFYGR, AWEITKK, DFYELEPEK, DFYELEPEKFQNK, DYFFALAHTVR, EPDCFKDIVNMLMHHDR, EYYDHLPELK, FSAFLEK, GLAGLGDVAEVR, GLAGLGDVAEVRK, HLDHVAALFPGDVDR, HLEIIYAINQR, IGEEFLTDLSQLK, IGEEFLTDLSQLKK, IHSEIVK, ILVDVEK, ILVDVEKVDWDK, INMAHLCVIGSHAVNGVAR, INPSSMFDVHVK, IVNGWQVEEADDWLR, KLLPLVSDEVFIR, KTCAYTNHTVLPEALER, LLPLVSDEVFIR, LQDFNVGDYIEAVLDR, LVTSIGDVVNHDPVVGDR, MSVIEEGDCK, MSVIEEGDCKR, NNTVNTMR, …
1089	RALA	P11233	7.32082e+06	8.35076e+06	7.61318e+06	7.70322e+06	7.84499e+06	7.44624e+06	-0.0162218	0.106599	-	-	-	3	AEQWNVNYVETSAK, GQNSLALHK, VKEDENVPFLLVGNK
1090	RALB	P11234;P11234-2;P11234-3	1.50911e+07	1.54663e+07	1.64922e+07	1.56702e+07	1.60507e+07	1.49406e+07	-0.0115713	0.0900315	-	-	-	8	AEEDKIPLLVVGNK, AEEWGVQYVETSAK, GQSSLALHK, IPLLVVGNK, QVPVEEAR, RQVPVEEAR, SKAEEWGVQYVETSAK, VKAEEDKIPLLVVGNK
1091	BCR	P11274	666529	192206	1.16227e+06	330209	547132	620696	-0.136347	0.0780858	-	-	-	12	AAQAPDGASEPR, DSFMVELVEGAR, GQVQLDPQALQDR, HTPASHPDHPLLQDALR, IPKEDGESTDR, MIYLQTLLAK, MSLHNLATVFGPTLLRPSEK, RLEQEVNQER, SQHGAGSSVGDASRPPYR, SVGDIEQELER, SYTFLISSDYER, VSGVATDIQALK
1092	LAMP1	P11279	2.97161e+07	3.12876e+07	3.06683e+07	2.81897e+07	2.95371e+07	2.88978e+07	-0.081642	1.28337	-	-	-	6	AFSVNIFK, ALQATVGNSYK, FFLQGIQLNTILPDAR, SHAGYQTI, TVESITDIR, VWVQAFK
1093	ACADM	P11310;P11310-2	1.60208e+07	1.63206e+07	1.72669e+07	1.59156e+07	1.65685e+07	1.55208e+07	-0.0471895	0.506625	-	-	-	18	AAWEVDSGR, AAWEVDSGRR, AFTGFIVEADTPGIQIGR, ANWYFLLAR, EEIIPVAAEYDK, ELNMGQR, ENVLIGDGAGFK, GIVFEDVK, GIVFEDVKVPK, IYQIYEGTSQIQR, KGDEYIINGQK, LLVEHQAISFMLAEMAMK, NTYYASIAK, QREPGLGFSFEFTEQQK, RNTYYASIAK, TGEYPVPLIR, TRPVVAAGAVGLAQR, VAMGAFDK
1094	TOP1	P11387	359787	401437	386926	325956	131713	384527	-0.586408	0.766102	-	-	-	20	AEEVATFFAK, AGNEKEEGETADTVGCCSLR, AVAILCNHQR, DEDDADYKPK, ELTAPDENIPAK, EYGFCIMDNHK, HLQDLMEGLTAK, IMPEDIIINCSK, ITVAWCK, KLEEEEDGKLK, LEEQLMK, LEVQATDREENK, NIITNLSK, NQYREDWK, QIALGTSK, QPEDDLFDR, SMMNLQTK, TYNASITLQQQLK, VEHINLHPELDGQEYVVEFDFLGK, YIMLNPSSR
1095	TOP2A	P11388;P11388-2;P11388-3;P11388-4	2.69053e+06	2.67764e+06	3.02062e+06	2.7123e+06	2.43566e+06	2.59282e+06	-0.115118	0.829866	-	-	-	52	AYDIAGSTK, DIVALMVR, DKLDETGNSLK, DKYGVFPLR, DPALNSGVSQKPDPAK, EIVNNIR, EKQDEQVGLPGK, EQELDTLKR, EQVLEPMLNGTEK, EWLLGMLGAESAK, EYFADMK, FLEEFITPIVK, FTVETASR, GESDDFHMDFDSAVAPR, GFQQISFVNSIATSK, GLLINFIHHNWPSLLR, GSVPLSSSPPATHFPDETEITNPVPK, GYDSDPVK, HVDYVADQIVTK, IIIENKPK, IKNENTEGSPQEDGVELEGLK, IPNFDVR, KEWLLGMLGAESAK, KNYEDEDSLK, KQTTLAFKPIK, KYDTVLDILR, LDDANDAGGR, LMDGEEPLPMLPSYK, MQSLDKDIVA…
1096	G6PD	P11413;P11413-2;P11413-3	1.1935e+09	1.22892e+09	1.31452e+09	1.29161e+09	1.35283e+09	1.30096e+09	0.0792	0.819936	-	-	-	52	CISEVQANNVVLGQYVGNPDGEGEATK, DGLLPENTFIVGYAR, DLQSSDR, DNIACVILTFK, DNIACVILTFKEPFGTEGR, DVMQNHLLQMLCLVAMEK, DVMQNHLLQMLCLVAMEKPASTNSDDVR, EELFQGDAFHQSDTHIFIIMGASGDLAK, EMVQNLMVLR, EPFGTEGR, GGYFDEFGIIR, GPTEADELMK, GPTEADELMKR, GSTTATFAAVVLYVENER, GYLDDPTVPR, IDHYLGK, IFGPIWNR, IFTPLLHQIELEK, IFTPLLHQIELEKPK, IIVEKPFGR, IYPTIWWLFR, KIYPTIWWLFR, KKIYPTIWWLFR, KPGMFFNPEESELDLTYGNR, KQSEPFFK, LEDFF…
1097	UBL4A	P11441	1.76442e+06	1.73375e+06	1.48276e+06	1.53338e+06	1.49175e+06	1.51886e+06	-0.128219	0.797421	-	-	-	8	ECSLQVPEDELVSTLK, FLHPEVTETMEK, LADSPPPQVWQLISK, LNLVVKPLEK, LSDYSIGPNSK, LTLDDIER, VLEQLQR, VLLEEGEAQR
1099	PC	P11498	3.62684e+06	3.65724e+06	3.70844e+06	3.96979e+06	3.8862e+06	3.82938e+06	0.0880838	1.15215	-	-	-	42	ACTELGIR, ADEAYLIGR, ADFAQACQDAGVR, AEAEAQAEELSFPR, AGTHILCIK, ALAVSDLNR, AYSEALAAFGNGALFVEK, AYVEANQMLGDLIK, DAHQSLLATR, DFTATFGPLDSLNTR, DMAGLLKPTACTMLVSSLR, ELIPNIPFQMLLR, ENGMDVFR, ENNVDAVHPGYGFLSER, FIGPSPEVVR, FLYECPWR, GANAVGYTNYPDNVVFK, GLAPVQAYLHIPDIIK, GQIGAPMPGK, GTPLDTEVPMER, HGEEVTPEDVLSAAMYPDVFAHFK, HIEVQILGDQYGNILHLYER, HYFIEVNSR, IAEEFEVELER, IAPYVAHNFSK, IVGDLAQFMVQNGLSR, LDNASAF…
1100	MTHFD1	P11586	2.95959e+07	2.99074e+07	3.0495e+07	2.95666e+07	2.95445e+07	3.0508e+07	-0.00614124	0.0721545	-	-	-	46	AAEEIGIK, AAQAPSSFQLLYDLK, AYIQENLELVEK, DDSNLYINVK, EHGAFDAVK, EIGLLSEEVELYGETK, EISAQIR, EQVPGFTPR, ETGVPIAGR, FSDIQIR, GALALAQAVQR, GCLELIK, GDILVVATGQPEMVK, GDLNDCFIPCTPK, GEPVSAEDLGVSGALTVLMK, GEWIKPGAIVIDCGINYVPDDK, GVPTGFILPIR, IFHELTQTDK, ITIGQAPTEK, IVGAPMHDLLLWNNATVTTCHSK, IYGADDIELLPEAQHK, KGEPVSAEDLGVSGALTVLMK, KITIGQAPTEK, KVVGDVAYDEAK, LAILQVGNR, LAILQVGNRDDSNLYINVK, LDIDPETITWQR, L…
1101	IGF2R	P11717	6.42813e+06	6.29785e+06	6.10989e+06	5.71784e+06	5.83914e+06	5.75155e+06	-0.121742	1.78745	-	-	-	67	AGFTAAYSEK, ALSSLHGDDQDSEDEVLTIPEVK, ATLITFLCDR, CDEDEDIGRPQVFSEVR, DGAGNSFDLSSLSR, DGGVCLLSGTK, DIDTLRDPGSQLR, DQGSFTEVVSISNLGMAK, EGQENGHITTK, EKEDLLCGATDGK, EKEDLLCGATDGKK, EKGNIQLSYSDGDDCGHGK, EVPCYVFDEELR, FISSPMK, FLHQDIDSGQGIR, FTCSESQVNSR, FVCNDDVYSGPLK, GCDVTFEWK, GCPEDAAVCAVDK, GGTPYNNER, GHQAFDVGQPR, GNIQLSYSDGDDCGHGK, GNIQLSYSDGDDCGHGKK, GPLGCSER, GTADAFIVR, GTQRPVFLK, HAEPEQNWEAVDGSQ…
1102	ADH5	P11766	4.0429e+07	4.09667e+07	3.97276e+07	4.13615e+07	4.03957e+07	4.01873e+07	0.00974922	0.123847	-	-	-	15	AAVAWEAGK, AAVAWEAGKPLSIEEIEVAPPK, AFELMHSGK, AGDTVIPLYIPQCGECK, EFGATECINPQDFSK, GLMPDGTSR, GTAFGGWK, IIGVDINK, IIGVDINKDK, IKVDEFVTHNLSFDEINK, LVSEYMSK, PFQLVTGR, PLSIEEIEVAPPK, TILHYMGTSTFSEYTVVADISVAK, VDEFVTHNLSFDEINK
1103	CDK4	P11802	1.81385e+06	1.6995e+06	1.68972e+06	1.58877e+06	1.62342e+06	1.58709e+06	-0.115873	1.06084	-	-	-	13	ALQHSYLHKDEGNPE, APPPGLPAETIK, DLKPENILVTSGGTVK, DPHSGHFVALK, GLDFLHANCIVHR, IFDLIGLPPEDDWPR, LEAFEHPNVVR, LMDVCATSR, RKPLFCGNSEADQLGK, RLEAFEHPNVVR, VPNGGGGGGGLPISTVR, VTLVFEHVDQDLR, YEPVAEIGVGAYGTVYK
1104	PRPS2	P11908;P11908-2	1.33416e+07	1.21219e+07	1.24336e+07	1.13301e+07	1.27481e+07	1.19673e+07	-0.0727504	0.607768	-	-	-	3	FSNQETSVEIGESVR, KFSNQETSVEIGESVR, LNVEFALIHK
1106	PABPC1	P11940	7.6906e+07	7.53576e+07	7.53762e+07	6.56772e+07	7.2372e+07	6.97369e+07	-0.132738	1.81237	-	-	-	8	AAYYPPSQIAQLRPSPR, EFSPFGTITSAK, GYGFVHFETQEAAER, KEFSPFGTITSAK, PAAAAAAATPAVR, QAHLTNQYMQR, VANTSTQTMGPR, VANTSTQTMGPRPAAAAAAATPAVR
1107	PCNA	P12004	1.42398e+08	1.43648e+08	1.44918e+08	1.58721e+08	1.50543e+08	1.418e+08	0.0642725	0.702291	-	-	-	15	AEDNADTLALVFEAPNQEK, ATPLSSTVTLSMSADVPLVVEYK, CAGNEDIITLR, DLSHIGDAVVISCAK, FSASGELGNGNIK, IADMGHLK, IEDEEGS, LSQTSNVDK, LVQGSILK, LVQGSILKK, MPSGEFAR, NLAMGVNLTSMSK, SEGFDTYR, VSDYEMK, YLNFFTK
1108	COX6A1	P12074	3.36867e+06	2.73554e+06	2.72983e+06	3.81581e+06	4.00209e+06	3.87693e+06	0.411615	2.60002	-	-	-	2	SHHGEHERPEFIAYPHLR, TKPFPWGDGNHTLFHNPHVNPLPTGYEDE
1109	HARS1	P12081	4.47109e+07	4.8832e+07	5.19354e+07	4.4165e+07	4.78541e+07	4.70463e+07	-0.0631823	0.474028	-	-	-	25	AALEELVK, AQLGPDESK, ASAELIEEEVAK, DNPAMTR, EDLVEEIK, EDLVEEIKR, EKVFDVIIR, HGAEVIDTPVFELK, IFSIVEQR, IGDYVQQHGGVSLVEQLLQDPK, ILDGMFAICGVSDSK, IMCEILSSLQIGDFLVK, KVPCVGLSIGVER, LEALEEK, LLFEYLTLFGIDDK, LVSELWDAGIK, REDLVEEIK, REDLVEEIKR, RHGAEVIDTPVFELK, TGQPLCIC, TICSSVDKLDK, TTETQVLVASAQK, VFDVIIR, VSWEEVK, VSWEEVKNEMVGEK
1110	COL6A1	P12109	124869	148824	133246	137828	141642	156969	0.102492	0.275545	-	-	+	2	GDPGEAGPQGDQGR, VAVVQYSGTGQQRPER
1111	SLC25A4	P12235	793257	852618	821713	809953	900510	872760	0.0652807	0.359074	-	-	-	3	DFLAGGVAAAVSK, EFHGLGDCIIK, EQGFLSFWR
1112	SLC25A6	P12236	1.57754e+07	1.65413e+07	1.71337e+07	2.15627e+07	1.99275e+07	2.04577e+07	0.325118	3.6301	-	-	-	4	DFLAGGIAAAISK, GMGGAFVLVLYDELK, GMGGAFVLVLYDELKK, IFRDEGGK
1113	F5	P12259	1.47219e+06	1.29312e+06	1.45453e+06	1.34566e+06	1.54868e+06	1.26114e+06	-0.0251034	0.093754	-	-	-	6	AEVDDVIQVR, EVIITGIQTQGAK, MYEQEWVR, NFFNPPIISR, QITASSFK, TWNQSIALR
1114	IMPDH2	P12268	2.14635e+07	2.35857e+07	2.51717e+07	2.358e+07	2.47175e+07	2.40605e+07	0.046053	0.330126	-	-	-	26	AMMYSGELK, DIDFLKEEEHDCFLEEIMTK, DKYPNLQVIGGNVVTAAQAK, EDLVVAPAGITLK, FGVPVIADGGIQNVGHIAK, FVPYLIAGIQHSCQDIGAK, GKLPIVNEDDELVAIIAR, GMGSLDAMDK, HGFCGIPITDTGR, KQLLCGAAIGTHEDDKYR, KYEQGFITDPVVLSPK, LPIVNEDDELVAIIAR, LVGIISSR, NLIDAGVDALR, PQATAVYK, QLLCGAAIGTHEDDKYR, REDLVVAPAGITLK, RFGVPVIADGGIQNVGHIAK, RTSSAQVEGGVHSLHSYEK, TSSAQVEGGVHSLHSYEK, VAQGVSGAVQDK, VGMGSGSICITQEVLACGRPQATAVYK, VRDVFEAK, …
1115	TPR	P12270	8.03831e+06	8.5326e+06	7.30639e+06	5.9086e+06	6.54865e+06	6.66752e+06	-0.319291	2.46081	-	-	-	111	AESQLLECK, AIESMEQQLSELKK, AIQDHLLEVEQSK, AIQDHLLEVEQSKDQMEK, ASTALSNEQQAR, AVASLSVK, DEEVSSADISSSSEVISQHLVSYR, DEPQEPSNK, DEPQEPSNKVPEQQR, DPDTEEYRK, EDVDDLVSQLR, EGVQGPLNVSLSEEGK, EITSLHER, EKGNEILELK, ELEIAQDR, ELENANDLLSATK, ELLHSQNTWLNTELK, ELMLHAADVEALQAAK, ELQELQDSLNAER, EQQASMEEK, ERLEQDLQQMQAK, ESAEFQTQLEK, ESLLAEQR, ETLNQAETK, FEVAQVESLR, FHNELNAHIK, FKVESEQQYFEIEK, FKVESEQQYFEIEKR, FLA…
1116	CKB	P12277	3.48957e+06	3.60936e+06	3.68275e+06	4.05153e+06	3.97618e+06	3.89115e+06	0.144824	1.84049	-	-	-	8	DLFDPIIEDR, FSEVLKR, GTGGVDTAAVGGVFDVSNADR, LAVEALSSLDGDLAGR, LEQGQAIDDLMPAQK, LLIEMEQR, TFLVWVNEEDHLR, VLTPELYAELR
1117	ANXA3	P12429	2.54237e+07	2.71115e+07	2.74053e+07	2.45251e+07	2.63247e+07	2.47623e+07	-0.0802358	0.932043	-	-	-	24	ALLTLADGR, DESLKVDEHLAK, DISQAYYTVYK, DYPDFSPSVDAEAIQK, ELKDDLK, EYQAAYGK, GAGTNEDALIEILTTR, GDLSGHFEHLMVALVTPPAVFDAK, GELSGHFEDLLLAIVNCVR, GIGTDEFTLNR, HYGYSLYSAIK, KALLTLADGR, KHYGYSLYSAIK, KSLGDDISSETSGDFR, LTFDEYR, MLISILTER, NTPAFLAER, QDAQILYK, RDESLKVDEHLAK, SDTSGDYEITLLK, SEIDLLDIR, SLGDDISSETSGDFR, SLGDDISSETSGDFRK, WGTDEDKFTEILCLR
1118	CKMT1A	P12532	3.0725e+06	3.18929e+06	2.68697e+06	3.17209e+06	3.51372e+06	3.36666e+06	0.170372	1.17829	-	-	-	7	HNNCMASHLTPAVYAR, IPTPVIHTK, LYPPSAEYPDLR, SFLIWVNEEDHTR, SGYFDER, TTPTGWTLDQCIQTGVDNPGHPFIK, VVVDALSGLK
1119	BCKDHA	P12694	2.62988e+06	2.34163e+06	2.35621e+06	2.67584e+06	2.55486e+06	2.35183e+06	0.0493491	0.278388	-	-	-	16	AVAENQPFLIEAMTYR, EAGVLMYR, GPGYGIMSIR, HFVTISSPLATQIPQAVGAAYAAK, HLQTYGEHYPLDHFDK, HYLLSQGWWDEEQEK, IGHHSTSDDSSAYR, KPKPNPNLLFSDVYQEMPAQLR, LEFIQPNVISGIPIYR, NNGYAISTPTSEQYR, QGQIINPSEDPHLPK, SMTLLNTMDR, SVDEVNYWDK, SVDEVNYWDKQDHPISR, VDGNDVFAVYNATK, VMEAFEQAER
1120	ACTN1	P12814-3	8.40266e+07	7.80736e+07	8.04051e+07	8.06056e+07	9.18934e+07	8.34323e+07	0.0761598	0.665565	-	-	-	39	AGTQIENIEEDFRDGLK, ASFNHFDRDHSGTLGPEEFK, ATLPDADK, ATLPDADKER, DDPLTNLNTAFDVAEK, DGLGFCALIHR, DHSGTLGPEEFK, DQALTEEHAR, DYETATLSEIK, ETADTDTADQVMASFK, GISQEQMNEFR, HRPELIDYGK, ICDQWDNLGALTQK, IDQLEGDHQLIQEALIFDNK, ILAGDKNYITMDELR, IMSIVDPNR, ISIEMHGTLEDQLSHLR, IVQTYHVNMAGTNPYTTITPQEINGK, KAGTQIENIEEDFRDGLK, KDDPLTNLNTAFDVAEK, KQFGAQANVIGPWIQTK, LAILGIHNEVSK, LLETIDQLYLEYAK, LSNRPAFMPSEGR, MLDAEDI…
1121	CDH1	P12830;P12830-2	2.40956e+06	2.81925e+06	2.64674e+06	2.70248e+06	3.11919e+06	3.25751e+06	0.20364	1.21246	-	-	-	5	DTANWLEINPDTGAISTR, MALEVGDYK, NDVAPTLMSVPR, PANPDEIGNFIDENLK, TIFFCER
1122	SRC	P12931-3	2.1913e+07	2.25448e+07	2.28129e+07	2.18772e+07	2.18235e+07	2.16079e+07	-0.0425204	0.681178	-	-	-	14	EVLDQVER, GAYCLSVSDFDNAK, GPSAAFAPAAAEPK, GSLLDFLKGETGK, KLDSGGFYITSR, LDSGGFYITSR, LFGGFNSSDTVTSPQR, LLLNAENPR, LTTVCPTSK, LTTVCPTSKPQTQGLAK, TETDLSFK, TETDLSFKK, TLKPGTMSPEAFLQEAQVMK, TQFNSLQQLVAYYSK
1123	PEPD	P12955	3.80808e+07	3.94153e+07	3.93294e+07	3.67937e+07	3.74629e+07	3.66348e+07	-0.0750965	1.38172	-	-	-	19	AFTPFSGPK, AVMGAMKPGVWWPDMHR, AVYEAVLR, EASFDGISK, EYELESLFEHYCYSR, FEVNNTILHPEIVECR, GVNTDSGSVCR, HSSYTCICGSGENSAVLHYGHAGAPNDR, IDEPGLR, KNPAVQAGSIVVLQGGEETQR, LPASHATWMGK, PGVWWPDMHR, PSVLLTLR, QESFFHWAFGVTEPGCYGVIDVDTGK, STLFVPR, TDMELEVLR, TVEEIEACMAGCDK, VPLALFALNR, YCTDTGVLFR
1124	XRCC6	P12956	2.35425e+07	2.34718e+07	2.65643e+07	2.72512e+07	2.60877e+07	2.82038e+07	0.149965	1.42605	-	-	-	47	ALKPPPIK, DIISIAEDEDLR, DIISIAEDEDLRVHFEESSKLEDLLR, DIVISVGIYNLVQK, DLLAVVFYGTEK, DLLAVVFYGTEKDK, DSLIFLVDASK, DTGIFLDLMHLK, EETEELKR, ELVYPPDYNPEGK, EVAALCR, FDDPGLMLMGFK, FDDPGLMLMGFKPLVLLK, FTVPMLK, FTYRSDSFENPVLQQHFR, IISSDRDLLAVVFYGTEK, IISSDRDLLAVVFYGTEKDK, ILELDQFK, IMATPEQVGK, IMLFTNEDNPHGNDSAK, IQVTPPGFQLVFLPFADDKR, IQVTPPGFQLVFLPFADDKRK, KMPFTEK, KPGGFDISLFYR, KQELLEALTK, LGSLVDEFK, LGS…
1125	XRCC5	P13010	2.35167e+07	2.39749e+07	2.71689e+07	2.71946e+07	2.62584e+07	2.99638e+07	0.160717	1.21453	-	-	-	40	AFREEAIK, ANPQVGVAFPHIK, CFSVLGFCK, DQVTAQEIFQDNHEDGPTAK, EDGSGDRGDGPFR, EDIIQGFR, EEASGSSVTAEEAK, EEASGSSVTAEEAKK, EGLEIVK, EPLPPIQQHIWNMLNPPAEVTTK, ETVYCLNDDDETEVLK, ETVYCLNDDDETEVLKEDIIQGFR, FFMGNQVLK, HIEIFTDLSSR, HLMLPDFDLLEDIESK, HNYECLVYVQLPFMEDLR, KDEKTDTLEDLFPTTK, KDQVTAQEIFQDNHEDGPTAK, KKDQVTAQEIFQDNHEDGPTAK, KTWTVVDAK, KVITMFVQR, KYAPTEAQLNAVDALIDSMSLAK, LFQCLLHR, LGGHGPSFPLK, LTIGSNLS…
1126	UNG	P13051	3.41324e+06	3.31396e+06	3.38066e+06	3.44175e+06	3.38784e+06	3.4056e+06	0.0181376	0.169958	-	-	-	10	ELSTDIEDFVHPGHGDLSGWAK, HAPSPEPAVQGTGVAGVPEESGDAAAIPAK, HHVLQTAHPSPLSVYR, KAPAGQEEPGTPPSSPLSAEQLDR, LMGFVAEER, NVPVGFGESWK, PVPPPPSLENIYK, QGVLLLNAVLTVR, TLYSFFSPSPAR, TNELLQK
1127	COX4I1	P13073	1.48333e+08	1.42318e+08	1.53363e+08	1.32777e+08	1.36545e+08	1.32718e+08	-0.142717	2.17058	-	-	-	13	ASWSSLSMDEK, DHPLPEVAHVK, EKASWSSLSMDEK, EKEKASWSSLSMDEK, ESFAEMNR, FKESFAEMNR, HYVYGPLPQSFDK, HYVYGPLPQSFDKEWVAK, RDHPLPEVAHVK, SEDFSLPAYMDR, SEDFSLPAYMDRR, VNPIQGLASK, WDYEKNEWK
1128	ALAS1	P13196	525975	449969	559866	554350	481379	498224	0.00162085	0.00458405	-	-	-	10	AHIFPMADDYSDSLITK, ASLELQEDVQEMNAVR, EVAETSAGPSVVSVK, HNIYVQAINYPTVPR, MDIISGTLGK, QMLMDAGLPVVHCPSHIIPVR, RPLHFEVMSER, SVSTFQYDR, TDGGDPSGLLK, VCGAVMDTLK
1131	LAMP2	P13473-2	4.41188e+07	5.00052e+07	4.60331e+07	4.76751e+07	4.93659e+07	4.67459e+07	0.0384825	0.319342	-	-	-	5	CNSLSTLEK, GILTVDELLAIR, IPLNDLFR, SYAGYQTL, YLDFVFAVK
1132	RNH1	P13489	3.86677e+07	3.65593e+07	3.92452e+07	3.90321e+07	3.71636e+07	3.81929e+07	-0.000675928	0.00585936	-	-	-	17	DISSALR, DLCGIVASK, DSPCQLEALK, ELALGSNK, ELCQGLGQPGSVLR, ELSLAGNELGDEGAR, ELTVSNNDINEAGVR, ESLKELSLAGNELGDEGAR, FLLELQISNNR, LDDCGLTEAR, LESCGVTSDNCR, LGDVGMAELCPGLLHPSSR, SNELGDVGVHCVLQGLQTPSCK, TLWIWECGITAK, VLCQGLK, VNPALAELNLR, WAELLPLLQQCQVVR
1134	CYBA	P13498	1.0473e+06	1.00425e+06	1.11657e+06	917898	930224	948144	-0.178875	1.35815	-	-	-	4	ERPQIGGTIK, GEQWTPIEPK, LFGPFTR, QPPSNPPPRPPAEAR
1135	EEF2	P13639	2.98468e+08	2.97161e+08	3.04695e+08	2.77381e+08	2.91105e+08	2.81154e+08	-0.0838062	1.38556	-	-	-	56	AGIIASAR, ALLELQLEPEELYQTFQR, ANIRNMSVIAHVDHGK, ARPFPDGLAEDIDK, ARPFPDGLAEDIDKGEVSAR, AYLPVNESFGFTADLR, CLYASVLTAQPR, DGAGFLINLIDSPGHVDFSSEVTAALR, DLEEDHACIPIK, DLEEDHACIPIKK, DSVVAGFQWATK, EDLYLKPIQR, EGALCEENMR, EGIPALDNFLDK, EGIPALDNFLDKL, ETVSEESNVLCLSK, FDVHDVTLHADAIHR, FSVSPVVR, GEGQLGPAER, GHVFEESQVAGTPMFVVK, GLKEGIPALDNFLDKL, GPLMMYISK, GVQYLNEIK, IKPVLMMNK, IMGPNYTPGK, IMGPNYTPGKK, KEDLY…
1136	PDIA4	P13667	9.48109e+07	1.00404e+08	1.05188e+08	9.6322e+07	1.02636e+08	9.96275e+07	-0.00794083	0.060273	-	-	-	50	AATQFWR, DGDDVIIIGVFK, DKDPPIPVAK, DLEHLSK, DLGLSESGEDVNAAILDESGKK, DPPIPVAK, EDYKFHHTFSTEIAK, EFVTAFK, EKYGIVDYMIEQSGPPSK, FAMEPEEFDSDTLR, FDVSGYPTIK, FDVSGYPTLK, FEGGDRDLEHLSK, FHHTFSTEIAK, FIEEHATK, GESDPAYQQYQDAANNLR, GESDPAYQQYQDAANNLREDYK, GQAVDYEGSR, GRPYDYNGPR, IDATSASVLASR, KDVLIEFYAPWCGHCK, KFAMEPEEFDSDTLR, KGQAVDYEGSR, KGRPYDYNGPR, KLAPEYEK, LAPEYEK, MDATANDVPSDR, NPVKFEGGDRDLEHLSK, PY…
1137	P4HA1	P13674	1.34461e+07	1.36277e+07	1.34287e+07	1.3576e+07	1.31846e+07	1.32029e+07	-0.0194313	0.255562	-	-	-	25	AEEDKLEQIK, AEEDKLEQIKK, ATISNPITGDLETVHYR, DLVTSLKDYIK, DPEGFVGHPVNAFK, FHDIISDAEIEIVK, FILAPAKQEDEWDKPR, GNLPGVK, GVAVDYLPER, HAACPVLVGNK, KDEPDAFKELGTGNR, KLLELDPEHQR, LLELDPEHQR, LNTEWSELENLVLK, LQDTYNLDTDTISK, QEDEWDKPR, QLDEGEISTIDK, QYFPNDEDQVGAAK, RLNTEWSELENLVLK, RPCTLSELE, SAWLSGYENPVVSR, SFLTAEDCFELGK, VAYTEADYYHTELWMEQALR, VSVLDYLSYAVYQQGDLDK, YFEYIMAK
1138	TPT1	P13693	2.9515e+07	2.88382e+07	2.59818e+07	3.10591e+07	3.14033e+07	2.80046e+07	0.101556	0.786778	-	-	-	8	DGLEMEK, DLISHDEMFSDIYK, EDGVTPYMIFFK, EIADGLCLEVEGK, GKLEEQRPER, HILANFK, IREIADGLCLEVEGK, VKPFMTGAAEQIK
1140	PLS3	P13797	9.20852e+07	9.37322e+07	9.49793e+07	9.83441e+07	1.01754e+08	9.45981e+07	0.069177	1.00037	-	-	-	35	AESMLQQADK, AGKPHLVLGLLWQIIK, ANDDIIVNWVNR, AVGDGIVLCK, DELDELK, DELDELKEAFAK, DGETLEELMK, EANMPLPGYK, EGICALGGTSELSSEGTQHSYSEEEK, HVIPMNPNTDDLFK, IDINMSGFNETDDLK, IDINMSGFNETDDLKR, IKVPVDWSK, INNFSADIK, INNFSADIKDSK, ISFDEFVYIFQEVK, KEGICALGGTSELSSEGTQHSYSEEEK, LMLDGDR, LNLAFVANLFNK, MDEMATTQISKDELDELKEAFAK, MVMTVFACLMGR, NEALAALLR, PENQDIDWTLLEGETR, RAESMLQQADK, RYTLNVLEDLGDGQK, SGNLTEDDKHNNAK,…
1141	APEH	P13798	2.61797e+07	2.65676e+07	2.79748e+07	2.88825e+07	2.83625e+07	2.70322e+07	0.0622074	0.756674	-	-	-	19	AESFFQTK, ALDVSASDDEIAR, CELLSDDSLAVSSPR, GSTGFGQDSILSLPGNVGHQDVK, LSPDQCR, MGFAVLLVNYR, QFLEVWEK, QGMEYYR, QVLLSEPEEAAALYR, QYLVFHDGDSVVFAGPAGNSVETR, SALYYVDLIGGK, SFNLSALEK, TPLLLMLGQEDR, TPLLLMLGQEDRR, TQVPMVVMPHGGPHSSFVTAWMLFPAMLCK, TVHTEWTQR, VGFLPSAGK, VTSVVVDVVPR, VVFDSAQR
1142	ETFA	P13804	4.25321e+07	4.38248e+07	4.57788e+07	4.82754e+07	4.59568e+07	4.57277e+07	0.0832189	1.11073	-	-	-	20	AAVDAGFVPNDMQVGQTGK, ASSTSPVEISEWLDQK, GLKSGENFKLLYDLADQLHAAVGASR, GLLPEELTPLILATQK, GTSFDAAATSGGSASSEK, IVAPELYIAVGISGAIQHLAGMK, LEVAPISDIIAIK, LGGEVSCLVAGTK, LLYDLADQLHAAVGASR, QFNYTHICAGASAFGK, SDRPELTGAK, SGENFKLLYDLADQLHAAVGASR, SPDTFVR, TIVAINK, TIVAINKDPEAPIFQVADYGIVADLFK, TIYAGNALCTVK, VAQDLCK, VLVAQHDVYK, VVPEMTEILK, VVPEMTEILKK
1143	GYS1	P13807	2.33064e+07	2.26123e+07	2.10491e+07	2.18112e+07	2.10433e+07	2.02709e+07	-0.0845815	0.886117	-	-	-	15	AFPEHFTYEPNEADAAQGYR, FSAMHEFQNLHAQSK, GADVFLEALAR, GHFYGHLDFNLDK, IGLFNSSADR, KFSAMHEFQNLHAQSK, LSDLLDWK, MLDKEDFTMMK, NGPLEEDGERYDEDEEAAK, RLPVATIFTTHATLLGR, TLYFFIAGR, TQVELLEAPTPALK, TQVELLEAPTPALKR, VGGIYTVLQTK, VIFHPEFLSSTSPLLPVDYEEFVR
1144	PRKAR2A	P13861;P13861-2	8.29709e+06	8.72228e+06	9.49337e+06	8.71809e+06	8.87036e+06	8.05941e+06	-0.0468509	0.318256	-	-	-	15	AASAYAVGDVK, AATIVATSEGSLWGLDR, ADEHVIDQGDDGDNFYVIER, APASVLPAATPR, DGGNQEVEIAR, GDSESEEDEDLEVPVPSR, GTYDILVTK, IVDVIGEK, KMFESFIESVPLLK, LLGPCMDIMK, MFESFIESVPLLK, NISHYEEQLVK, QSLGHPPPEPGPDR, RNISHYEEQLVK, SVGQYDNR
1145	ENO3	P13929	8.33316e+06	9.05635e+06	8.74716e+06	8.57946e+06	8.95672e+06	8.27989e+06	-0.0177132	0.139779	-	-	-	11	AVENINNTLGPALLQK, FMIELDGTENK, GNPTVEVDLHTAK, HIADLAGNPDLILPVPAFNVINGGSHAGNK, IEEALGDK, IGAEVYHHLK, LAMQEFMILPVGASSFK, LSVVDQEK, TAIQAAGYPDK, VDKFMIELDGTENK, VVIGMDVAASEFYR
1146	GTF2F2	P13984	4.09364e+06	3.62857e+06	3.67298e+06	3.87118e+06	3.82715e+06	3.58659e+06	-0.0126921	0.0722445	-	-	-	17	ADKQHVLDMLFSAFEK, AECRPAASENYMR, EHPFVLQSVGGQTLTVFTESSSDK, EIGVQNVK, GELDLTGAK, HQYYNLK, LQIEESSKPVR, LSLEGIVVQR, NTWELKPEYR, PAASENYMR, QHVLDMLFSAFEK, QNTGVWLVK, RLQIEESSKPVR, TEVSFTLNEDLANIHDIGGK, TEVSFTLNEDLANIHDIGGKPASVSAPR, VVTTNYKPVANHQYNIEYER, YLSQQWAK
1147	CD59	P13987;P13987-2	1.13996e+07	1.10956e+07	1.07537e+07	1.05162e+07	1.07641e+07	1.17433e+07	-0.0110429	0.0779208	-	-	-	4	AGLQVYNK, ENELTYYCCK, FEHCNFNDVTTR, LRENELTYYCCK
1148	MTHFD2	P13995	3.89828e+07	3.82271e+07	3.8854e+07	3.76736e+07	4.17543e+07	3.96829e+07	0.0361667	0.372398	-	-	-	20	AAAVVGINSETIMK, DVDGFHVINVGR, EGAAVIDVGINR, ELGVATN, HTILADIVISAAGIPNLITADMIK, ICNAVSPDK, ICNAVSPDKDVDGFHVINVGR, KHTILADIVISAAGIPNLITADMIK, LNNDDNVDGLLVQLPLPEHIDER, LVGDVDFEGVR, NVGMPIAMLLHTDGAHER, PASISEEELLNLINK, PGGDATVTISHR, PHLSVILVGENPASHSYVLNK, QEVEEWVASGNK, RICNAVSPDKDVDGFHVINVGR, RPHLSVILVGENPASHSYVLNK, RTGIPTLGK, SKELGVATN, TGIPTLGK
1149	MIF	P14174	2.79679e+08	1.55809e+08	1.24804e+08	3.87945e+08	3.97816e+08	3.73932e+08	1.13584	2.38097	+	-	-	2	LLCGLLAER, MPMFIVNTNVPR
1150	CD99	P14209;P14209-3	6.64381e+06	6.40596e+06	6.01921e+06	7.47393e+06	7.7188e+06	7.83372e+06	0.272981	3.06617	-	-	-	2	ENAEQGEVDMESHR, NANAEPAVQR
1151	PRKCSH	P14314;P14314-2	8.36297e+07	7.71283e+07	7.22477e+07	8.53147e+07	9.04383e+07	8.61079e+07	0.170549	1.67492	-	-	-	24	AQQEQELAADAFK, DGSDEPGTAACPNGSFHCTNTGYK, DMEESIR, ERESLQQMAEVTR, ESLQQMAEVTR, ETMVTSTTEPSR, GVSLTNHHFYDESK, ILIEDWK, ILIEDWKK, KILIEDWK, KLIELQAGK, KLIELQAGKK, KSLEDQVEMLR, LGGSPTSLGTWGSWIGPDHDK, LGGSPTSLGTWGSWIGPDHDKFSAMK, LIELQAGK, LIELQAGKK, LWEEQLAAAK, NKFEEAER, PLYIPSNR, SLEDQVEMLR, SLKDMEESIR, TVKEEAEKPER, YEQGTGCWQGPNR
1152	FDPS	P14324	2.4126e+07	2.37056e+07	2.37635e+07	2.21263e+07	2.10052e+07	2.05166e+07	-0.170421	2.55872	-	-	-	11	ATPEQYQILK, CSWLVVQCLQR, EVLEYNAIGGK, GLTVVVAFR, IGTDIQDNK, KQDADSLQR, LKEVLEYNAIGGK, MNGDQNSDVYAQEK, QDADSLQR, QDFVQHFSQIVR, VLTEDEMGHPEIGDAIAR
1153	CPM	P14384	982752	1.0466e+06	1.00314e+06	912958	1.03067e+06	965302	-0.061294	0.344822	-	-	-	8	ASLIEYIK, ENYNQYDLNR, IGIPEFK, IHIMPSMNPDGFEAVK, KPDCYYSIGR, NLWVLVVGR, SLTPDDDVFQYLAHTYASR, YVANMHGDETVGR
1154	COX7A2	P14406	2.76535e+07	2.65273e+07	2.63825e+07	3.16707e+07	2.97983e+07	3.18643e+07	0.211932	2.953	-	-	-	2	GGVADALLYR, LFQEDDEIPLYLK
1155	AKR1A1	P14550	1.54548e+07	1.68665e+07	1.62414e+07	1.62886e+07	1.62811e+07	1.69749e+07	0.0295262	0.291278	-	-	-	17	ALEALVAK, AWRDPDEPVLLEEPVVLALAEK, DAGHPLYPFNDPY, EELFVTSK, GLEVTAYSPLGSSDR, GLVQALGLSNFNSR, HHPEDVEPALR, HHPEDVEPALRK, HIDCAAIYGNEPEIGEALK, HIDCAAIYGNEPEIGEALKEDVGPGK, KVICIPK, MPLIGLGTWK, NADGTICYDSTHYK, QIDDILSVASVR, VFDFTFSPEEMK, YALSVGYR, YIVPMLTVDGK
1156	PKM	P14618	7.59223e+08	7.82064e+08	8.16419e+08	8.56729e+08	8.65794e+08	8.87096e+08	0.146944	2.02553	-	-	-	50	AEGSDVANAVLDGADCIMLSGETAK, AGKPVICATQMLESMIK, APIIAVTR, APIIAVTRNPQTAR, CCSGAIIVLTK, CDENILWLDYK, DPVQEAWAEDVDLR, EAEAAIYHLQLFEELR, EAEAAIYHLQLFEELRR, FDEILEASDGIMVAR, FGVEQDVDMVFASFIR, FGVEQDVDMVFASFIRK, GADFLVTEVENGGSLGSK, GADFLVTEVENGGSLGSKK, GDVVIVLTGWR, GDVVIVLTGWRPGSGFTNTMR, GDYPLEAVR, GIFPVLCK, GIFPVLCKDPVQEAWAEDVDLR, GSGTAEVELK, GSGTAEVELKK, GVNLPGAAVDLPAVSEK, GVNLPGAAVDLPAVSEKDIQDLK, IEN…
1157	PKM	P14618-2	6.31273e+06	6.14036e+06	6.29556e+06	5.63057e+06	5.57883e+06	5.41711e+06	-0.173386	2.56084	-	-	-	5	ASSHSTDLMEAMAMGSVEASYK, CLAAALIVLTESGR, EAEAAMFHR, KLFEELVR, LFEELVR
1158	ACYP2	P14621	1.44837e+06	1.72395e+06	1.78351e+06	1.47017e+06	1.49907e+06	1.40903e+06	-0.173373	0.999113	-	-	-	6	GTVTGQVQGPEDK, IGVVGWVK, KIGVVGWVK, LEYSNFSIR, MYTEDEAR, SVDYEVFGR
1159	HSP90B1	P14625	2.61496e+08	2.70029e+08	2.77149e+08	2.60405e+08	2.66288e+08	2.59056e+08	-0.0411874	0.560314	-	-	-	55	DISTNYYASQK, DISTNYYASQKK, EAESSPFVER, EAVEKEFEPLLNWMK, EEASDYLELDTIK, EEEAIQLDGLNASQIR, EEKEESDDEAAVEEEEEEK, EESDDEAAVEEEEEEK, EESDDEAAVEEEEEEKKPK, EFEPLLNWMK, EGSRTDDEVVQR, EGSRTDDEVVQREEEAIQLDGLNASQIR, EGVKFDESEK, EGVKFDESEKTK, EKNLLHVTDTGVGMTR, ESDDPMAYIHFTAEGEVTFK, EVEEDEYK, EVEEDEYKAFYK, FAFQAEVNR, FQSSHHPTDITSLDQYVER, GTTITLVLK, GVVDSDDLPLNVSR, GYEVIYLTEPVDEYCIQALPEFDGK, GYEVIYLTEPVDEYCIQA…
1160	CCNB1	P14635	1.54095e+06	1.63936e+06	1.60401e+06	1.51447e+06	1.5813e+06	1.51383e+06	-0.0535025	0.405283	-	-	-	11	ALNFGLGR, ALNFGLGRPLPLHFLR, DIYAYLR, IGEVDVEQHTLAK, ISTLPQLNSALVQDLAK, LPKPLEK, MLQLVGVTAMFIASK, NVVMVNQGLTK, QLEEEQAVRPK, RVPTAPAATSK, TALGDIGNK
1161	MYL6B	P14649	395516	209707	175780	435348	467540	475500	0.910275	1.7632	+	-	-	4	EAFELFDR, GQGTYEDYLEGFR, KPAGPSISKPAAK, RVDFETFLPMLQAVAK
1163	IDE	P14735	1.97657e+07	2.14466e+07	2.10879e+07	2.09555e+07	2.10198e+07	2.1026e+07	0.0170293	0.170717	-	-	-	57	AEGPQEWVFQECK, AEQPHQHAMYYLR, AFIPQLLSR, ANGIQGLR, DELKEALDDVTLPR, DLNAVAFR, DNTEVAYLK, DREVNAVDSEHEK, EALDDVTLPR, EATPYPALIK, EMLAVDAPR, EQLGYIVFSGPR, ESLDDLTNLVVK, EVNAVDSEHEK, EVQLPDR, FAQFFLCPLFDESCK, FAQFFLCPLFDESCKDR, FHSAYYSSNLMAVCVLGR, FIIQSEKPPHYLESR, GLELANGIK, GLPLFPLVK, GWFVYQQR, GWVNTLVGGQK, GYNDKQPILLK, HIQALAIR, KWQNADLNGK, LFSEVENK, LHIEALLHGNITK, LLMTEVAWTK, LLMTEVAWTKDELK, LLMTE…
1165	POU2F1	P14859;P14859-2;P14859-3;P14859-4;P14859-5;P14859-6	1.95608e+06	1.82542e+06	2.1841e+06	1.875e+06	1.97396e+06	1.97699e+06	-0.0306464	0.151179	-	-	-	3	INPPSSGGTSSSPIK, RIDTPSLEEPSDLEELEQFAK, TIAATPIQTLPQSQSTPK
1166	HNRNPL	P14866	1.00506e+07	1.08954e+07	9.44804e+06	1.05279e+07	1.06047e+07	1.05479e+07	0.0622616	0.530253	-	-	-	17	AITHLNNNFMFGQK, ASLNGADIYSGCCTLK, FSTPEQAAK, IEYAKPTR, ISRPGDSDDSR, LCFSTAQHAS, MGPPVGGHR, NDQDTWDYTNPNLSGQGDPGSNPNKR, NGVQAMVEFDSVQSAQR, NPNGPYPYTLK, PGDSDDSR, SDALETLGFLNHYQMK, SKPGAAMVEMADGYAVDR, SSSGLLEWESK, TPASPVVHIR, VFNVFCLYGNVEK, YYGGGSEGGR
1167	DARS1	P14868	3.33522e+07	3.51976e+07	3.53492e+07	3.44253e+07	3.67444e+07	3.50975e+07	0.0324735	0.354959	-	-	-	38	ADEVVWVR, ALHHGIDLEK, ATVNQDTR, AYIDSFR, EAGVEMGDEDDLSTPNEK, EIMDAAEDYAK, EKYDTDFYILDK, EKYDTDFYILDKYPLAVR, ESIVDVEGVVR, FAANINK, FGAPPHAGGGIGLER, FLEPTLR, FQTEIQTVNK, GEEILSGAQR, GFVEIQTPK, IGSCTQQDVELHVQK, IHDPQLLTER, IISAASEGGANVFTVSYFK, IYVISLAEPR, LEYCEALAMLR, LPLQLDDAVRPEAEGEEEGR, LQSGICHLFR, NNAYLAQSPQLYK, PFYTMPDPR, QCFLVLR, QFPCEPFK, QMCICADFEK, QQQFNVQALVAVGDHASK, QSNSYDMFMR, QTSMFPR, T…
1168	JUP	P14923	5.87057e+06	5.60988e+06	5.24935e+06	5.30807e+06	4.7796e+06	6.33188e+06	-0.0353	0.12852	-	-	-	27	AAMIVNQLSK, AGDKDDITEPAVCALR, ALMGSPQLVAAVVR, CTTSILHNLSHHR, EAADAIDAEGASAPLMELLHSR, GIMEEDEACGR, HPEAEMAQNSVR, HVAAGTQQPYTDGVR, ISEDKNPDYR, ISEDKNPDYRK, LAEPSQLLK, LIILANGGPQALVQIMR, LLNDEDPVVVTK, LLNQPNQWPLVK, LNYGIPAIVK, LVQLLVK, MVPLLNK, NEGTATYAAAVLFR, NLALCPANHAPLQEAAVIPR, NLSDVATK, QEGLESVLK, SAIVHLINYQDDAELATR, SGGIPALVR, TLVTQNSGVEALIHAILR, TMQNTSDLDTAR, VLSVCPSNKPAIVEAGGMQALGK, VSVELTNS…
1169	UQCRB	P14927	3.23675e+07	2.23069e+07	1.49487e+07	3.20473e+07	3.73429e+07	3.52921e+07	0.656111	1.43397	+	-	-	10	ALDLNLK, DDTIYEDEDVK, DDTIYEDEDVKEAIR, KWYYNAAGFNK, LPENLYNDR, RALDLNLK, RLPENLYNDR, WLDGIRK, WYYNAAGFNK, YEEENFYLEPYLK
1170	GLUL	P15104	1.43992e+06	1.47688e+06	1.45105e+06	1.28636e+06	1.69793e+06	1.42192e+06	0.0030879	0.00990891	-	-	-	5	DIVEAHYR, KGYFEDR, LTGFHETSNINDFSAGVANR, LVLCEVFK, QVYMSLPQGEK
1171	AKR1B1	P15121	4.51544e+08	4.7529e+08	4.82095e+08	4.40586e+08	4.61647e+08	4.58838e+08	-0.049598	0.588229	-	-	-	30	AIGISNFNHLQVEMILNK, AIGISNFNHLQVEMILNKPGLK, DYPFHEEF, EELFIVSK, GIVVTAYSPLGSPDR, GIVVTAYSPLGSPDRPWAK, GIVVTAYSPLGSPDRPWAKPEDPSLLEDPR, HIDCAHVYQNENEVGVAIQEK, HNKTTAQVLIR, LDYLDLYLIHWPTGFK, LDYLDLYLIHWPTGFKPGK, LIQYCQSK, LLLNNGAK, LREQVVK, LWCTYHEK, MPILGLGTWK, NLVVIPK, PAVNQIECHPYLTQEK, PEDPSLLEDPR, PEDPSLLEDPRIK, PWAKPEDPSLLEDPR, REELFIVSK, SPPGQVTEAVK, TLSDLKLDYLDLYLIHWPTGFK, TTAQVLIRFPMQR, VAID…
1172	ANPEP	P15144	2.49569e+06	2.46949e+06	2.36707e+06	2.65395e+06	2.64275e+06	2.53091e+06	0.0943618	0.974928	-	-	-	18	ALEQALEK, DHSAIPVINR, DLMVLNDVYR, DNEETGFGSGTR, EATDVIIIHSK, ELWILNR, ENSLLFDPLSSSSSNK, EVVLQWFTENSK, GVGGSQPPDIDKTELVEPTEYLVVHLK, KVVATTQMQAADAR, MLSSFLSEDVFK, QASNGVLIR, QVTPLFIHFR, SEVYGPMK, SEYMEGNVR, VNYDEENWR, VVATTQMQAADAR, YLSYTLNPDLIR
1173	PVR	P15151;P15151-2;P15151-3	1.29389e+07	1.31749e+07	1.31188e+07	1.26725e+07	1.25006e+07	1.2668e+07	-0.0520847	0.885873	-	-	-	8	ENSSSQDPQTEGTR, HGESGSMAVFHQTQGPSYSESK, LEFVAAR, QAELTVQVK, RLEFVAAR, SVDIWLR, VLAKPQNTAEVQK, VQLTGEPVPMAR
1174	GSPT1	P15170-2;P15170-3	2.84451e+07	2.81856e+07	3.00461e+07	2.7132e+07	2.89908e+07	2.76802e+07	-0.0486247	0.561918	-	-	-	14	AYFETEK, AYFETEKK, DIHFMPCSGLTGANLK, ENLSAAFSR, GIEEEEILPGFILCDPNNLCHSGR, HNVEVLGILSDDVETDTVAPGENLK, LESGSICK, MDDPTVNWSNER, QLNVNAKPFVPNVHAAEFVPSFLR, STIGGQIMYLTGMVDK, STIGGQIMYLTGMVDKR, SVDGPIRLPIVDK, SVVAPPGAPK, TFDAQIVIIEHK
1176	IFNGR1	P15260	328167	267619	308625	283300	276958	298253	-0.0706422	0.230126	-	-	-	3	SATLETK, TEGQELITVIK, VYNVYVR
1177	ARSA	P15289;P15289-2	2.40071e+06	3.03566e+06	2.85555e+06	3.32853e+06	3.01047e+06	2.83915e+06	0.150364	0.729218	-	-	-	6	AQLDAAVTFGPSQVAR, GGLPLEEVTVAEVLAAR, GTTYEGGVR, MGMYPGVLVPSSR, QSLFFYPSYPDEVR, YMAFAHDLMADAQR
1178	B4GALT1	P15291	8.06338e+06	7.59728e+06	8.19838e+06	9.52046e+06	8.78976e+06	7.76795e+06	0.124061	0.815386	-	-	-	7	GMSISRPNAVVGR, HISVAMDK, LLNVGFQEALK, LREPLLSGSAAMPGASLQR, QEHLKYWLYYLHPVLQR, VAIIIPFR, YWLYYLHPVLQR
1179	EZR	P15311	1.96812e+08	1.88819e+08	1.90333e+08	1.88878e+08	1.98322e+08	1.87293e+08	-0.00391772	0.0375561	-	-	-	39	AKEAQDDLVK, ALQLEEER, ALQLEEERK, AQEEAERLEADR, DNAMLEYLK, DQWEDRIQVWHAEHR, EAQDDLVK, EDEVEEWQHR, EKEELMLR, EKEQMMR, ELSEQIQR, EVWYFGLHYVDNK, FGDYNKEVHK, GFPTWLK, GMLKDNAMLEYLK, GTDLWLGVDALGLNIYEK, GTDLWLGVDALGLNIYEKDDK, GTDLWLGVDALGLNIYEKDDKLTPK, IALLEEAR, IAQDLEMYGINYFEIK, IDEFEAL, ILQLCMGNHELYMR, IQVWHAEHR, ITEAEKNER, KEDEVEEWQHR, KGTDLWLGVDALGLNIYEK, KGTDLWLGVDALGLNIYEKDDK, LQDYEEK, QAVDQIK, Q…
1180	ATF2	P15336;P15336-5	3.36662e+06	3.03646e+06	2.41311e+06	2.93507e+06	3.18827e+06	3.00651e+06	0.0632246	0.211456	-	-	-	2	MPLDLSPLATPIIR, NDSVIVADQTPTPTR
1181	UCHL3	P15374	7.32302e+06	7.23569e+06	7.19838e+06	8.72603e+06	7.74132e+06	7.5825e+06	0.141779	1.3299	-	-	-	12	FLEESVSMSPEER, FMERDPDELR, KPFPINHGETSDETLLEDAIEVCK, MHFESGSTLK, MHFESGSTLKK, PVCAVLLLFPITEK, QTISNACGTIGLIHAIANNK, SQGQDVTSSVYFMK, VDLHFIALVHVDGHLYELDGR, VTHETSAHEGQTEAPSIDEK, WLPLEANPEVTNQFLK, YLENYDAIR
1182	FOSL2	P15408	1.25329e+06	1.18216e+06	979280	915968	1.03441e+06	1.10217e+06	-0.158136	0.645109	-	-	-	5	DEQLSPEEEEK, GSSGSPAHAESYSSGGGGQQK, LQAETEELEEEK, QEPLEEDSPSSSSAGLDK, RRDEQLSPEEEEK
1183	HPGD	P15428	1.33036e+07	1.32088e+07	1.37981e+07	1.35954e+07	1.36987e+07	1.29958e+07	-0.000858461	0.00773995	-	-	-	10	AALDEQFEPQK, AFAEALLLK, EENMGQYIEYK, GIHFQDYDTTPFQAK, HGIVGFTR, LDILVNNAGVNNEK, SAALAANLMNSGVR, TLFIQCDVADQQQLR, VALVTGAAQGIGR, VVDHFGR
1184	CD46	P15529-10	6.93178e+06	7.24823e+06	7.31493e+06	5.91842e+06	6.26873e+06	6.35613e+06	-0.213388	2.64081	-	-	-	2	GTYLTDETHR, KGTYLTDETHR
1185	CD46	P15529-2;P15529-3;P15529-4;P15529-5;P15529-6;P15529-7	1.34926e+07	1.44218e+07	1.40326e+07	1.2944e+07	1.3657e+07	1.29877e+07	-0.0833723	1.08851	-	-	-	11	ADGGAEYATYQTK, ATVMFECDK, ETCPYIR, FPVVENGK, GKADGGAEYATYQTK, GSVAIWSGKPPICEK, GYFYIPPLATHTICDR, PKPYYEIGER, PYYEIGER, QISGFGK, VLCTPPPK
1187	NQO1	P15559;P15559-2	6.1332e+08	6.15468e+08	6.71316e+08	6.82858e+08	6.94761e+08	6.583e+08	0.100511	1.11423	-	-	-	18	ALIVLAHSER, DPANFQYPAESVLAYK, EAAAAALK, EAAAAALKK, EGHLSPDIVAEQK, EGHLSPDIVAEQKK, FGLSVGHHLGK, GWEVVESDLYAMNFNPIISR, IQILEGWK, IQILEGWKK, KFGLSVGHHLGK, KGWEVVESDLYAMNFNPIISR, KKGWEVVESDLYAMNFNPIISR, LKDPANFQYPAESVLAYK, RALIVLAHSER, SIPTDNQIK, TSFNYAMK, VFIGEFAYTYAAMYDK
1188	GNS	P15586	2.23328e+07	2.31032e+07	2.28897e+07	2.55136e+07	2.43432e+07	2.30291e+07	0.0920951	1.12082	-	-	-	15	AFQNVFAPR, IQEPNTFPAILR, LMMLQSCSGPTCR, NFNIHGTNK, QLYEFDIK, QLYEFDIKVPLLVR, RPNVVLLLTDDQDEVLGGMTPLK, RPNVVLLLTDDQDEVLGGMTPLKK, RWQTLLSVDDLVEK, SDVLVEYQGEGR, SMCGYQTFFAGK, TIDPELLGK, TPGVFDPGYR, TQMDGMSLLPILR, WQTLLSVDDLVEK
1189	ARSB	P15848	1.55448e+06	1.55473e+06	1.45059e+06	1.49323e+06	1.57912e+06	1.54143e+06	0.0173649	0.104077	-	-	-	13	DGEEVATGYK, EAGYTTHMVGK, ELIHISDWLPTLVK, EYPHIVTK, GFDTYFGYLLGSEDYYSHER, GVGFVASPLLK, IELLHNIDPNFVDSSPCPR, LLPQLLK, NMYSTNIFTK, TISEGSPSPR, TLWLFDIDRDPEER, WHLGMYR, WSLWEGGVR
1190	RPS2	P15880	4.43377e+07	4.4468e+07	4.41116e+07	3.52166e+07	3.71963e+07	3.87767e+07	-0.258618	3.37401	-	-	-	15	AEDKEWMPVTK, AFVAIGDYNGHVGLGVK, ATFDAISK, ESEIIDFFLGASLK, ESEIIDFFLGASLKDEVLK, GAIILAK, GCTATLGNFAK, GTGIVSAPVPK, KLLMMAGIDDCYTSAR, LLMMAGIDDCYTSAR, LSIVPVRR, SLEEIYLFSLPIK, SPYQEFTDHLVK, TQAPAVATT, TYSYLTPDLWK
1191	CHN1	P15882;P15882-3	411684	363953	323342	404581	407718	363350	0.102336	0.348457	-	-	-	5	DLPIPLITYDAYPK, ETHDERDSTGQDGVSEK, IMDPDEQLETLHEALK, LVVELLIK, RITCTCEVENRPK
1192	RPA2	P15927;P15927-2;P15927-3	4.34498e+06	3.65931e+06	4.48935e+06	3.79283e+06	4.39456e+06	3.90467e+06	-0.0444118	0.186084	-	-	-	6	ACPRPEGLNFQDLK, APTNIVYK, HMSVSSIK, IDDMTAAPMDVR, IGNVEISQVTIVGIIR, QAVDFLSNEGHIYSTVDDDHFK
1193	COX7C	P15954	2.45096e+07	2.09351e+07	1.50084e+07	2.50268e+07	2.37758e+07	2.0968e+07	0.232038	0.65446	-	-	-	2	NLPFSVENK, SHYEEGPGK
1194	TIMP2	P16035	746001	803873	691380	646066	788467	697853	-0.0739895	0.289636	-	-	-	3	EVDSGNDIYGNPIK, EVDSGNDIYGNPIKR, SDGSCAWYR
1195	CD44	P16070;P16070-10;P16070-11;P16070-12;P16070-13;P16070-14;P16070-16;P16070-17;P16070-18;P16070-3;P16070-4;P16070-5;P16070-6;P16070-7;P16070-8	7.44585e+07	7.43764e+07	7.03196e+07	6.62735e+07	7.29946e+07	6.98268e+07	-0.0684015	0.751973	-	-	-	9	ALSIGFETCR, ESSETPDQFMTADETR, FAGVFHVEK, KLVINSGNGAVEDR, LVINSGNGAVEDR, NLQNVDMK, SQEMVHLVNK, TEAADLCK, YGFIEGHVVIPR
1196	NQO2	P16083	1.10203e+07	1.22969e+07	1.20467e+07	1.0473e+07	1.08198e+07	1.08777e+07	-0.135124	1.51985	-	-	-	14	ATDKDITGTLSNPEVFNYGVETHEAYK, DITGTLSNPEVFNYGVETHEAYKQR, EEPIPCTAHWHFGQ, GMVAAWSQR, KGMVAAWSQR, KVLIVYAHQEPK, LALLSVTTGGTAEMYTK, NVAVDELSR, SLASDITDEQK, SLASDITDEQKK, VLAPQISFAPEIASEEER, VLAPQISFAPEIASEEERK, VLIVYAHQEPK, YFLWPLQHGTLHFCGFK
1198	ITGB4	P16144	2.27163e+06	2.33613e+06	2.29284e+06	2.24069e+06	2.10761e+06	2.20442e+06	-0.0750107	0.725534	-	-	-	31	AEEVVVR, ALEHVDGTHVCQLPEDQK, AQSQEGWGR, DVVSFEQPEFSVSR, DYSTLTSVSSHDSR, ENLMASDHLDTPMLR, FGAHLGQPHSTTIIIRDPDELDR, FHVQLSNPK, GEVGIYQVQLR, GNIHLKPSFSDGLK, HVTQEFVSR, LKEPWPNSDPPFSFK, LLELQEVDSLLR, LTAGVPDTPTR, LTVPGLSENVPYK, LVFSALGPTSLR, LVNITIIK, MLLIENLR, NVISLTEDVDEFR, RGEVGIYQVQLR, RLVNITIIK, SFTSQMLSSQPPPHGDLGAPQNPNAK, SQMSPQGLR, THQEVPSEPGR, TQDYPSVPTLVR, TSGFLCNDR, VAPGYYTLTADQDAR, VLSQLTS…
1199	CBR1	P16152	1.17306e+08	1.10701e+08	1.22623e+08	1.27776e+08	1.24516e+08	1.20716e+08	0.0901317	1.0417	-	-	-	16	DVCTELLPLIK, DVCTELLPLIKPQGR, EGWPSSAYGVTK, EYGGLDVLVNNAGIAFK, FRSETITEEELVGLMNK, GIGLAIVR, IGVTVLSR, ILLNACCPGWVR, KEYGGLDVLVNNAGIAFK, LFSGDVVLTAR, SCSPELQQK, SETITEEELVGLMNK, SPEEGAETPVYLALLPPDAEGPHGQFVSEK, TNFFGTR, VADPTPFHIQAEVTMK, VVNVSSIMSVR
1200	ACADS	P16219	2.1545e+06	2.28452e+06	2.25301e+06	2.20998e+06	1.91517e+06	2.1868e+06	-0.0869262	0.573186	-	-	-	12	AEGDSWVLNGTK, DSILGEPGMGFK, EHLFPAAQVK, ELFPIAAQVDK, ELFPIAAQVDKEHLFPAAQVK, GSSTANLIFEDCR, IAMQTLDMGR, ITEIYEGTSEIQR, LADMALALESAR, LQVIQFK, LVIAGHLLR, MAFGAPLTK
1201	CREB1	P16220;P16220-1;P16220-3	2.75751e+06	2.45212e+06	2.27223e+06	2.01392e+06	2.29883e+06	1.91153e+06	-0.265289	1.49807	-	-	-	2	ILNDLSSDAPGVPR, KILNDLSSDAPGVPR
1202	SLC25A16	P16260	320751	194971	293923	162748	219313	239807	-0.367548	0.76221	-	-	-	5	EGFLGLYK, GEHSYTGIIHAFK, HLGVFSALR, PSSDNPNVLVLK, TTVAPLDR
1203	GLB1	P16278;P16278-3	9.82917e+06	1.01758e+07	1.05182e+07	1.05349e+07	1.04648e+07	1.01463e+07	0.0295009	0.319361	-	-	-	16	AGATLDLLVENMGR, AYVAVDGIPQGVLER, GPLINSEFYTGWLDHWGQPHSTIK, HHLGDDVVLFTTDGAHK, LAHELGLLVILR, MFEIDYSR, QHYGFVLYR, SLYPLTFIQVK, SSDPDYLAAVDK, TEAVASSLYDILAR, TTLPQDCSNPAPLSSPLNGVHDR, TVGAALDILCPSGPIK, VNYGAYINDFK, VPEGPIPPSTPK, WLGVLLPK, YISGSIHYSR
1204	PPP3CB	P16298;P16298-3;P16298-4	1.95398e+06	2.15896e+06	2.10388e+06	2.12381e+06	2.0196e+06	2.07533e+06	0.00141877	0.00795489	-	-	-	6	AAPPPPPPPPPPPGADR, DAVQQDGFNSLNTAHATENHGTGNHTAQ, GLTPTGMLPSGVLAGGR, ICSFEEAK, IINEGAAILR, LTSEEVFDLDGIPR
1205	NCK1	P16333	4.88726e+06	4.47628e+06	4.58486e+06	4.6095e+06	4.76627e+06	4.79556e+06	0.0236548	0.193144	-	-	-	16	APIFTSEQGEK, DSESSPNDFSVSLK, DTLGIGK, EDELSLIK, ETVYCIGQR, FAGNPWYYGK, FNYMAER, FSTMEELVEHYK, GDVMDVIEKPENDPEWWK, GHEGDFLIR, HQAEMALNER, KAPIFTSEQGEK, KPSVPDSASPADDSFVDPGER, LYDLNMPAYVK, RKPSVPDSASPADDSFVDPGER, TGFVPSNYVER
1206	GCFC2	P16383	2.97647e+06	3.43317e+06	3.74108e+06	2.44461e+06	2.92615e+06	2.61101e+06	-0.344462	1.89274	-	-	-	15	AQDDYISLDVQHTSSISGMK, AQVAGLPHR, AVEDDVFIPLYPK, DDQGLSSDSSSSLGEK, ELPVPGSAEEEPPSGGGR, ESEDDPESEPDDHEK, HESTYLQQLSR, IPDAAFIQAAR, LLNPLIR, MAEESISR, STIQNLESSSNQALNCK, TQWILEEIESR, VLSAIINK, VQLIDWNPLK, YLIIALLNATPGPDVVK
1207	H1-5	P16401	1.33203e+07	1.05028e+07	1.28287e+07	9.66253e+06	1.07278e+07	1.12738e+07	-0.206325	1.09578	-	-	-	6	ALAAGGYDVEK, ATGPPVSELITK, KALAAGGYDVEK, KATGPPVSELITK, NGLSLAALK, NGLSLAALKK
1208	EPCAM	P16422	1.00583e+06	1.1756e+06	1.15405e+06	1.13699e+06	1.10594e+06	1.08417e+06	-0.000467903	0.00189438	-	-	-	7	AKPEGALQNNDGLYDPDCDESGLFK, APEFSMQGLK, LAVNCFVNNNR, RTDKDTEITCSER, TDKDTEITCSER, TQNDVDIADVAYYFEK, TYWIIIELK
1209	POR	P16435	4.27078e+07	4.29537e+07	4.35643e+07	4.09211e+07	4.21249e+07	4.10978e+07	-0.0579499	1.07313	-	-	-	39	ALVPMFVR, ATTPVIMVGPGTGVAPFIGFIQER, DGALTQLNVAFSR, EELAQFHR, EEVPEFTK, ELYLSWVVEAR, EQFWPAVCEHFGVEATGEESSIR, ESSFVEK, EVGETLLYYGCR, FAVFGLGNK, GVATNWLR, HILAILQDCPSLRPPIDHLCELLPR, HLMHLELDISDSK, HPFPCPTSYR, ILGADLDVVMSLNNLDEESNKK, IQTLTSSVR, IRYESGDHVAVYPANDSALVNQLGK, KEEVPEFTK, KHPFPCPTSYR, KKEEVPEFTK, LEQLGAQR, NPFLAAVTTNR, QYELVVHTDIDAAK, RLEQLGAQR, RSDEDYLYR, RSDEDYLYREELAQFHR, SDEDYLYR, SDED…
1210	MGMT	P16455	1.35291e+06	1.27949e+06	1.06257e+06	1.41378e+06	1.16382e+06	1.27801e+06	0.0643759	0.221836	-	-	-	7	EWLLAHEGHR, FGEVISYQQLAALAGNPK, GAGATSGSPPAGR, LELSGCEQGLHEIK, MDKDCEMK, TTLDSPLGK, VVCSSGAVGNYSGGLAVK
1211	FER	P16591	332016	380129	270537	430784	428559	373073	0.33745	1.18993	-	-	-	6	EQVERGYR, ESHGKPGEYVLSVYSDGQR, HFIIQYVDNMYR, QEDGGVYSSSGLK, SGVVLLNPIPK, WILSHEDVILGELLGK
1212	ATP2A2	P16615	5.37201e+07	4.99812e+07	4.83563e+07	5.77964e+07	5.49767e+07	5.58876e+07	0.150593	1.84634	-	-	-	36	AKDIVPGDIVEIAVGDK, AKDIVPGDIVEIAVGDKVPADIR, AMGVVVATGVNTEIGK, ANACNSVIK, CLALATHDNPLR, CLALATHDNPLRR, DACLNAR, DEMVATEQER, DIVPGDIVEIAVGDK, DIVPGDIVEIAVGDKVPADIR, ECVQPATK, EEMHLEDSANFIK, EFDELNPSAQR, EWGSGSDTLR, HTDPVPDPR, IEVASSVK, IGIFGQDEDVTSK, IRDEMVATEQER, ISLPVILMDETLK, IVEFLQSFDEITAMTGDGVNDAPALK, IVEFLQSFDEITAMTGDGVNDAPALKK, KSMSVYCTPNKPSR, MENAHTK, MNVFDTELK, NPKEPLISGWLFFR, NYLEPGK, NYL…
1213	PLCG2	P16885	697346	665146	717219	807454	771421	766363	0.173655	1.2209	-	-	-	24	ALELGTVMTVFSFR, DINSLYDVSR, DSSVFILGNTDRPDASAVYLHDFQR, EDAVNWLSGLK, EFSVNENQLQLYQEK, EGSDSYAITFR, EVFGDLLLTKPTEASADQLPSPSQLR, FLIHEQQEHWAQDLNK, GDVDVNMEDKKDEHK, GEAEDMLMR, GILDLNTYNVVK, KQIYSVDQTR, LLQEYCMETGGK, LRYPVTPELLER, MYVDPSEINPSMPQR, SESSPEAYIR, SFVFILEPK, TADKIEGFLDIMEIK, TGYVLQPESMR, TILPLINFK, TKDNLENPDFR, VEELFEWFQSIR, VTFEIYDPNLAFLR, YPVTPELLER
1214	FAH	P16930	1.51156e+07	1.66421e+07	1.49299e+07	1.65901e+07	1.60308e+07	1.55981e+07	0.0478197	0.41617	-	-	-	18	AHEHIFGMVLMNDWSAR, ASSVVVSGTPIR, DKENALMPNWLHLPVGYHGR, GEGMSQAATICK, GTKPIDLGNGQTR, HLFTGPVLSK, HQDVFNQPTLNSFMGLGQAAWK, IGFGQCAGK, IGVAIGDQILDLSIIK, KFLLDGDEVIITGYCQGDGYR, LGEPIPISK, LRDDTELR, PDDSKPPVYGACK, PLPYLCHDEPYTFDINLSVNLK, QHATNVGIMFR, VFLQNLLSVSQAR, VLPALLPS, WEYVPLGPFLGK
1215	STMN1	P16949	1.69427e+07	1.87174e+07	1.76138e+07	1.85122e+07	1.98584e+07	1.98115e+07	0.127608	1.4256	-	-	-	8	AIEENNNFSK, ASGQAFELILSPR, ESKDPADETEAD, ESVPEFPLSPPK, NKESKDPADETEAD, RASGQAFELILSPR, SHEAEVLK, SKESVPEFPLSPPK
1216	YBX3	P16989	7.4071e+07	7.65898e+07	7.52422e+07	6.50924e+07	6.82433e+07	6.56623e+07	-0.18312	3.07395	-	-	-	14	AGEAPTENPAPPTQQSSAE, DGVPEGAQLQGPVHR, ENQQATSGPNQPSVR, GAEAANVTGPDGVPVEGSR, IQAGEIGEMK, IQAGEIGEMKDGVPEGAQLQGPVHR, PAPAVGEAEDK, PAPAVGEAEDKENQQATSGPNQPSVR, PRPAPAVGEAEDKENQQATSGPNQPSVR, PRPPNAPSQDGK, RFPPYHVGQTFDR, RPQYRPQYR, RPRPPNAPSQDGK, VLPHPNR
1217	YBX3	P16989-2	3.54586e+06	3.96153e+06	3.30192e+06	4.97769e+06	3.14126e+06	2.86514e+06	-0.0166919	0.0284967	-	-	-	2	NAGEIGEMK, NAGEIGEMKDGVPEGAQLQGPVHR
1218	ZNF24	P17028	130611	118781	98658.9	85187.9	86530.9	103432	-0.335139	0.893366	-	-	+	3	AFSQNSGLINHQR, HFSQGSALILHQR, WASWELHSLR
1219	NAGA	P17050	2.25371e+06	2.12777e+06	1.81994e+06	2.3528e+06	2.00911e+06	2.0007e+06	0.0386351	0.142326	-	-	-	6	INQDPLGIQGR, MAQDGWR, NCISEQLFMEMADR, SLIEVYMR, TISAQNMDILQNPLMIK, VVQDAQTFAEWK
1220	HMGA1	P17096	7.11928e+06	7.31052e+06	7.06777e+06	5.22634e+06	5.86398e+06	5.83271e+06	-0.347038	3.36378	-	-	-	5	EPSEVPTPK, KLEKEEEEGISQESSEEEQ, KQPPVSPGTALVGSQK, KQPPVSPGTALVGSQKEPSEVPTPK, QPPVSPGTALVGSQK
1222	TMEM11	P17152	2.71175e+06	2.21765e+06	3.32463e+06	3.425e+06	3.46045e+06	3.4695e+06	0.346779	1.40894	-	-	-	6	LGPGSSGGSAR, LHNTIALAALVYCVK, LPLHTLTSSTPVVLVR, WITVGNCLHK, YIVIEPTR, YQVEYDAYK
1223	GOT1	P17174	3.69888e+07	3.72878e+07	3.66248e+07	3.12768e+07	3.10103e+07	2.96565e+07	-0.270807	4.07402	-	-	-	22	EPESILQVLSQMEK, HIYLLPSGR, IANDNSLNHEYLPILGLAEFR, IGADFLAR, INVSGLTTK, ITWSNPPAQGAR, KVNLGVGAYR, LALGDDSPALK, LTADFREDPDPR, NFGLYNER, NLDYVATSIHEAVTK, NTPVYVSSPTWENHNAVFSAAGFK, QVEYLVNEK, RVGGVQSLGGTGALR, TDDCHPWVLPVVK, TPGTWNHITDQIGMFSFTGLNPK, VGGVQSLGGTGALR, VGNLTVVGK, VGNLTVVGKEPESILQVLSQMEK, VNLGVGAYR, WYNGTNNK, YWDAEKR
1224	PRKCA	P17252	2.42848e+06	2.29244e+06	2.17061e+06	2.74819e+06	2.43475e+06	2.73008e+06	0.198721	1.53933	-	-	-	12	EHMMDGVTTR, GAENFDKFFTR, GTEELYAIK, KGTEELYAIK, LSVEIWDWDR, MPASGWYK, NDFMGSLSFGVSELMK, QCVINVPSLCGMDHTEK, RLSVEIWDWDR, STLNPQWNESFTFK, VISPSEDR, VLALLDKPPFLTQLHSCFQTVDR
1225	JUNB	P17275	714293	758690	674350	400431	769834	500141	-0.415029	0.944494	-	-	-	2	AENAGLSSTAGLLR, GASTFKEEPQTVPEAR
1226	ITGA2	P17301	1.35737e+07	1.4046e+07	1.44416e+07	1.35259e+07	1.35765e+07	1.2985e+07	-0.0691719	0.933593	-	-	-	31	ADNLVNLK, AGDISCNADINPLK, AIASIPTER, AVIDQCNHDNILR, CPVDLSTATCEK, DCGEDGLCISDLVLDVR, EGILGQHQFLEGPEGIENTR, EKNPLMYLTGVQTDK, FGIAVLGYLNR, FVQGLDIGPTK, GNWLLVGSPWSGFPENR, IGQTSSSVSFK, ILGSDGAFR, IPLLYDAEIHLTR, KYAYSAASGGR, LNLQTSTSIPNVTEMK, LTFSVTLK, NAQIILK, NPLMYLTGVQTDK, QAFDQILQDR, QIPAAQEQPFIVSNQNK, SHLQYFGR, SVACDVGYPALK, TQVGLIQYANNPR, TSHGHLIFPK, VFSIPFHK, VMVVVTDGESHDGSMLK, VTTGSVPVSMATVII…
1227	GJA1	P17302	1.21332e+06	996563	906783	852658	917484	1.08436e+06	-0.123395	0.394082	-	-	-	9	CNTQQPGCENVCYDK, LAAGHELQPLAIVDQR, LAAGHELQPLAIVDQRPSSR, MGQAGSTISNSHAQPFDFPDDNQNSK, PRPDDLEI, QASEQNWANYSAEQNR, SDPYHATSGALSPAK, TYIISILFK, VAQTDGVNVDMHLK
1228	NPR3	P17342;P17342-2	216118	532332	323880	350141	238634	219337	-0.341239	0.448061	-	-	-	5	AALVYSDDKLER, DLDLEDIVR, FQVAYEDSDCGNR, MGEMMLALFR, SIMLVAHR
1229	SMPD1	P17405;P17405-4	409108	402983	393366	451277	502882	331887	0.0719503	0.170321	-	-	-	3	AWEPWLPAEALR, GLFTAINLGLK, IGGFYALSPYPGLR
1231	AKR1C4	P17516	1.98644e+06	1.99121e+06	1.92486e+06	1.46668e+06	1.89156e+06	1.79386e+06	-0.20446	1.09101	-	-	-	2	HIDSAYLYNNEEQVGLAIR, VELNDGHFMPVLGFGTYAPPEVPR
1232	JUND	P17535	605177	592151	626935	636214	697292	785442	0.211047	1.10465	-	-	-	2	SQNTELASTASLLR, VAASEEQEFAEGFVK
1233	ATF7	P17544;P17544-2;P17544-4	544265	453713	491344	499478	483497	479578	-0.0223761	0.0790532	-	-	-	6	KAEELTSQNIQLSNEVTLLR, NCEEVGLFNELASSFEHEFKK, SAAEAVATSVLTQMASQR, TDSVIIADQTPTPTR, TVDEDPDER, TVDEDPDERR
1234	NDUFB7	P17568	2.29807e+06	2.28265e+06	2.32455e+06	2.86611e+06	2.71804e+06	2.96487e+06	0.307185	3.15118	-	-	-	6	DSFPNFLACK, DYCAHHLIR, EMVATQQEMMDAQLR, EREMVATQQEMMDAQLR, GQGPGEVDPK, HDWDYCEHR
1235	PRKACA	P17612;P17612-2	9.06696e+06	9.15839e+06	9.52044e+06	8.79754e+06	8.88127e+06	8.89487e+06	-0.0619673	0.904131	-	-	-	6	DLKPENLLIDQQGYIQVTDFGFAK, FKGPGDTSNFDDYEEEEIR, GPGDTSNFDDYEEEEIR, ILQAVNFPFLVK, KWESPAQNTAHLDQFER, WESPAQNTAHLDQFER
1236	CAPN2	P17655	4.43114e+07	4.55731e+07	4.46407e+07	4.10299e+07	4.59166e+07	4.44994e+07	-0.034915	0.322386	-	-	-	30	ALEEAGFK, DGDFCIR, DGELLFVHSAEGSEFWSALLEK, EFYILWTK, ELGPYSSK, ERSDTFINLR, FADDQLIIDFDNFVR, FKLPPGEYILVPSTFEPNK, GHAYSVTGAEEVESNGSLQK, HEDGEFWMSFSDFLR, IMVDMLDSDGSGK, KALEEAGFK, KMGEDMHTIGFGIYEVPEELSGQTNIHLSK, KPPPNLFK, LEICNLTPDTLTSDTYK, LEICNLTPDTLTSDTYKK, LPPGEYILVPSTFEPNK, LPPGEYILVPSTFEPNKDGDFCIR, MGEDMHTIGFGIYEVPEELSGQTNIHLSK, MPCQLHQVIVAR, NECLEAGTLFQDPSFPAIPSALGFK, NFFLTNR, NPWGEVEWTGR, N…
1237	CEBPB	P17676;P17676-2	418032	426792	362809	325835	325261	360279	-0.253834	1.18856	-	-	-	5	AAPAAPPAAR, APPTACYAGAAPAPSQVK, KPAEYGYVSLGR, PGPRPPAGELGSIGDHER, VLELTAENER
1238	PTPN2	P17706	2.16996e+06	2.19098e+06	2.25502e+06	2.40467e+06	2.12303e+06	2.24363e+06	0.0318061	0.203043	-	-	-	13	CAQYWPTDDQEMLFK, DVSPYDHSR, EDLSPAFDHSPNK, EFEELDTQR, ESGSLNPDHGPAVIHCSAGIGR, FSYMAIIEGAK, MGLIQTPDQLR, MQDTMEENSESALR, QVLLNMR, SYYTVHLLQLENINSGETR, WLYWQPILTK, WQPLYLEIR, YRDVSPYDHSR
1239	AMD1	P17707	1.02661e+06	962201	901963	1.08807e+06	1.11881e+06	1.15681e+06	0.220152	1.59987	-	-	-	6	DYSGFDSIQSFFYSR, FVTTLFVNQSSK, LLEVWFSR, NFMKPSHQGYPHR, SEWDILLK, TVLASPQK
1240	CTPS1	P17812	1.20704e+07	1.24373e+07	1.33662e+07	1.28003e+07	1.28339e+07	1.31902e+07	0.0369534	0.350412	-	-	-	31	CLEEQGLK, CSNPLDTSVK, ENFCNIHVSLVPQPSSTGEQK, FEVNPVWK, FPSINHD, FSDSYASVIK, FVGQDVEGER, GIIASSVGTILK, GLGLSPDLVVCR, HRFEVNPVWK, IQAIAWAR, ISMFCHVEPEQVICVHDVSSIYR, IYQYVINK, KCLEEQGLK, KGDYLGKTVQVVPHITDAIQEWVMR, KLYGDADYLEER, KPFLGVCLGMQLAVVEFSR, LCSAHGVLVPGGFGVR, LDLPIER, LLETCSIALVGK, LSHYLQK, LYGDADYLEER, MEIVELEDHPFFVGVQYHPEFLSR, PIKPSPPYFGLLLASVGR, RLDLPIER, SCGLHVTSIK, SGSSSPDSEITELK, TVQVVP…
1241	DDX5	P17844-2	1.08588e+07	1.06066e+07	9.74082e+06	8.23062e+06	7.80115e+06	8.89515e+06	-0.324671	2.81015	-	-	-	23	DGWPAMGIHGDK, DRGFGAPR, DWVLNEFK, ELAQQVQQVAAEYCR, FVINYDYPNSSEDYIHR, GYSSLLK, LIDFLECGK, LLQLVEDR, LMEEIMSEK, LMEEIMSEKENK, NFYQEHPDLAR, QLAEDFLK, QVSDLISVLR, RDGWPAMGIHGDK, RTAQEVETYR, RTAQEVETYRR, RTTYLVLDEADR, TAQEVETYR, TAQEVETYRR, TGTAYTFFTPNNIK, TIVFVETK, TTYLVLDEADR, WNLDELPK
1242	PFKL	P17858	9.41035e+06	9.34469e+06	9.05539e+06	9.78956e+06	9.17479e+06	9.34249e+06	0.0251847	0.261662	-	-	-	22	AMLWLSEK, AVAFSPVTELK, AVAFSPVTELKK, CHDYYTTEFLYNLYSSEGK, DTDFEHR, EQWWLSLR, FDEATQLR, GGSFENNWNIYK, GQLESIVENIR, GQVQEVGWHDVAGWLGR, IMEVIDAITTTAQSHQR, ISMAAYVSGELEHVTR, KAVAFSPVTELKK, LNIIIIAEGAIDR, LPLMECVQMTK, NGKPISSSYVK, RFDEATQLR, SEWGSLLEELVAEGK, TGISHGHTVYVVHDGFEGLAK, TNVLGHLQQGGAPTPFDR, VFANAPDSACVIGLK, VNVEHMTEK
1243	GM2A	P17900	1.15372e+07	1.18075e+07	1.18203e+07	1.13211e+07	1.20124e+07	1.25008e+07	0.0260967	0.239943	-	-	-	4	EGTYSLPK, EVAGLWIK, IESVLSSSGK, TYGLPCHCPFK
1244	LGALS3	P17931	3.32974e+07	2.04129e+07	1.37916e+07	2.87736e+07	2.98006e+07	2.86515e+07	0.463337	0.830094	-	-	-	9	GNDVAFHFNPR, IALDFQR, IQVLVEPDHFK, LDNNWGR, MLITILGTVK, MLITILGTVKPNANR, QSVFPFESGK, QSVFPFESGKPFK, VAVNDAHLLQYNHR
1245	IGFBP3	P17936;P17936-2	848180	741343	622771	676486	526842	598156	-0.29242	1.05344	-	-	-	3	ETEYGPCR, FLNVLSPR, SAGSVESPSVSSTHR
1246	PSMC3	P17980	3.00042e+07	2.98899e+07	3.018e+07	3.54965e+07	3.13399e+07	3.17059e+07	0.12734	1.36201	-	-	-	30	AMEVDERPTEQYSDIGGLDK, ANLQYYA, APSIIFIDELDAIGTK, APSIIFIDELDAIGTKR, AVCVEAGMIALR, CTDDFNGAQCK, DAFALAK, DSYLILETLPTEYDSR, EKAPSIIFIDELDAIGTK, EKAPSIIFIDELDAIGTKR, EKFENLGIQPPK, FENLGIQPPK, GATELTHEDYMEGILEVQAK, GVLMYGPPGTGK, IEFPMPNEEAR, IMQIHSR, KANLQYYA, KIEFPMPNEEAR, KMNVSPDVNYEELAR, LAGPQLVQMFIGDGAK, LKPGDLVGVNK, LLDSEIK, MNVSPDVNYEELAR, MSTEEIIQR, QIQELVEAIVLPMNHK, QTYFLPVIGLVDAEK, TMLELLNQL…
1247	TCP1	P17987	6.93685e+07	6.69836e+07	6.7444e+07	6.09361e+07	6.59137e+07	6.64184e+07	-0.0774397	0.970596	-	-	-	28	AFHNEAQVNPER, AFHNEAQVNPERK, DCLINAAK, DDKHGSYEDAVHSGALND, EQLAIAEFAR, EVGDGTTSVVIIAAELLK, FATEAAITILR, GANDFMCDEMER, HGSYEDAVHSGALND, IACLDFSLQK, ICDDELILIK, IHPTSVISGYR, LGVQVVITDPEK, LGVQVVITDPEKLDQIR, LLEVEHPAAK, MEGPLSVFGDR, NADELVK, QAGVFEPTIVK, SLHDALCVVK, SLLVIPNTLAVNAAQDSTDLVAK, SQNVMAAASIANIVK, SSLGPVGLDK, TSASIILR, VLCELADLQDK, WIGLDLSNGKPR, YFVEAGAMAVR, YINENLIVNTDELGR, YPVNSVNILK
1248	PTPN1	P18031	2.71816e+06	2.70099e+06	2.95689e+06	2.85184e+06	2.75372e+06	2.82099e+06	0.00975818	0.0635805	-	-	-	19	DPSSVDIKK, DVSPFDHSR, EETQEDKDCPIKEEK, EFEQIDK, EFFPNHQWVK, ELSHEDLEPPPEHIPPPPRPPK, EMIFEDTNLK, ESGSLSPEHGPVVVHCSAGIGR, FIMGDSSVQDQWK, FSYLAVIEGAK, GVVMLNR, HEASDFPCR, LHQEDNDYINASLIK, LTLISEDIK, MGLIQTADQLR, QLELENLTTQETR, SGSWAAIYQDIR, SYILTQGPLPNTCGHFWEMVWEQK, YRDVSPFDHSR
1249	RPL35A	P18077	2.67861e+07	2.77875e+07	2.55155e+07	2.2894e+07	2.09868e+07	2.33337e+07	-0.253475	2.67381	-	-	-	8	AIFAGYK, DETEFYLGK, DETEFYLGKR, EHTALLK, IEGVYAR, NNTVTPGGKPNK, VMLYPSR, VMLYPSRI
1250	ITGB5	P18084	1.81716e+07	1.85971e+07	1.80155e+07	1.87455e+07	1.89926e+07	1.85339e+07	0.0387127	0.60348	-	-	-	32	ANLVKNGCGGEIESPASSFHVLR, CPTCPDACSTK, DALHLLVFTTDDVPHIALDGK, DAPEGGFDAVLQAAVCK, DCVMMFTYVELPSGK, DDLDNIR, DEVITWVDTIVK, DGQICSER, DISPFSYTAPR, EAEGKPLCSGR, EDFGSPR, GHCLCGQCQCTEPGAFGEMCEK, GSGSAGWDVIQMTPQEIAVNLRPGDK, GVLCSGHGECHCGECK, HLLPLTDR, HLLPLTDRVDSFNEEVR, HTEHVFALRPVGFR, IYGPFCECDNFSCAR, KDALHLLVFTTDDVPHIALDGK, KPISTHTVDFTFNK, LAENNINLIFAVTK, LFPNCVPSFGFR, LGFGSFVDK, LGFGSFVDKDISPFSYTAPR,…
1251	ARF4	P18085	1.73813e+07	1.84376e+07	1.87378e+07	1.90982e+07	1.78622e+07	1.69222e+07	-0.0189583	0.133041	-	-	-	5	DAVLLLFANK, IQEVADELQK, MLLVDELR, NICFTVWDVGGQDR, QDLPNAMAISEMTDK
1252	RPL7	P18124	3.76184e+07	3.97992e+07	3.87534e+07	3.10975e+07	3.03532e+07	3.37235e+07	-0.2887	3.24794	-	-	-	21	AGNFYVPAEPK, ASINMLR, EANNFLWPFK, EVPAVPETLK, EVPAVPETLKK, FKEANNFLWPFK, IALTDNALIAR, IVEPYIAWGYPNLK, KAGNFYVPAEPK, KTTHFVEGGDAGNR, KTTHFVEGGDAGNREDQINR, KVLQLLR, MEGVEEK, QIFNGTFVK, RIALTDNALIAR, RNFAELK, SVNELIYK, SVNELIYKR, TTHFVEGGDAGNR, TTHFVEGGDAGNREDQINR, YGIICMEDLIHEIYTVGK
1253	VCL	P18206;P18206-2	1.09677e+08	1.17734e+08	1.21797e+08	1.04481e+08	1.10211e+08	1.00666e+08	-0.146728	1.57779	-	-	-	68	AASDELSK, AAVHLEGK, AGEVINQPMMMAAR, ALASIDSK, ALASQLQDSLK, ALIQCAK, AQQVSQGLDVLTAK, AVAGNISDPGLQK, CDRVDQLTAQLADLAAR, DMPPAFIK, DPSASPGDAGEQAIR, DYLIDGSR, EAEAASIK, EAVKAASDELSK, EEVFDER, EILGTCK, ELLPVLISAMK, ELTPQVVSAAR, ERDDILR, ETVQTTEDQILK, ETVQTTEDQILKR, EVENSEDPK, EVENSEDPKFR, GILSGTSDLLLTFDEAEVR, GILSGTSDLLLTFDEAEVRK, GLVAEGHR, GNDIIAAAK, GQGSSPVAMQK, GWLRDPSASPGDAGEQAIR, IAELCDDPKER, IAE…
1254	GPX2	P18283	1.19605e+07	1.22486e+07	1.31076e+07	1.19362e+07	1.27392e+07	1.19919e+07	-0.0248746	0.205948	-	-	-	15	DFTQLNELQCR, DKLPYPYDDPFSLMTDPK, FLIGPEGEPFR, FLIGPEGEPFRR, LIIWSPVR, LPYPYDDPFSLMTDPK, PGGGYQPTFTLVQK, RLVVLGFPCNQFGHQENCQNEEILNSLK, RSDVAWNFEK, SDVAWNFEK, SFYDLSAISLDGEK, TFPTINIEPDIK, TFPTINIEPDIKR, VDFNTFR, YVRPGGGYQPTFTLVQK
1255	PTPRA	P18433;P18433-6	2.03572e+06	2.28663e+06	2.27221e+06	2.09746e+06	2.08812e+06	2.17483e+06	-0.0503694	0.336997	-	-	-	18	AEGILDVFQTVK, DLLVTNTR, DSYIASQGPLLHTIEDFWR, EETVNDFWR, FCIQQVGDMTNR, GEENTDYVNASFIDGYR, GMISIIAAVQK, KVDVYGFVSR, QQQQSGNHPITVHCSAGAGR, RGEENTDYVNASFIDGYR, TEDVEPQSVPLLAR, TGTFCALSTVLER, VHLTPVEGVPDSDYINASFINGYQEK, VKAEGILDVFQTVK, VLQIIPYEFNR, VSVEDVTVLVDYTVR, VVQEYIDAFSDYANFK, YVNILPYDHSR
1257	NELFE	P18615	1.26466e+06	1.51927e+06	1.58512e+06	1.52445e+06	1.55077e+06	1.46827e+06	0.0628932	0.274393	-	-	-	14	ELGPDGEEAEGPGAGDGPPR, GAFSPFGNIIDLSMDPPR, GNTLYVYGEDMTPTLLR, KGNTLYVYGEDMTPTLLR, KQPMLDAATGK, LRELGPDGEEAEGPGAGDGPPR, MLVIPPGLSEEEEALQK, NCAFVTYEK, SFDWGYEER, SISADDDLQESSR, SLSEQPVMDTATATEQAK, SLYESFVSSSDR, SVWGSLAVQNSPK, TQIVYSDDVYK
1258	RPL17	P18621;P18621-3	3.15605e+07	3.36925e+07	3.00012e+07	2.89972e+07	2.86356e+07	2.94879e+07	-0.127242	1.51876	-	-	-	10	EQIVPKPEEEVAQK, EQIVPKPEEEVAQKK, GLDVDSLVIEHIQVNK, INPYMSSPCHIEMILTEK, KSAEFLLHMLK, NAESNAELK, QWGWTQGR, SAEFLLHMLK, YLKDVTLQK, YSLDPENPTK
1259	PGAM1	P18669	3.35407e+08	3.54229e+08	3.56045e+08	3.59211e+08	3.31203e+08	3.10617e+08	-0.0649896	0.516431	-	-	-	10	DAGYEFDICFTSVQK, FSGWYDADLSPAGHEEAK, FSGWYDADLSPAGHEEAKR, HGESAWNLENR, NLKPIKPMQFLGDEETVR, PIKPMQFLGDEETVR, PIKPMQFLGDEETVRK, RYADLTEDQLPSCESLK, YADLTEDQLPSCESLK, YADLTEDQLPSCESLKDTIAR
1260	RCC1	P18754;P18754-2	2.79788e+06	2.73868e+06	2.82742e+06	2.92354e+06	2.73161e+06	3.0055e+06	0.049256	0.406567	-	-	-	16	DNNGVIGLLEPMK, DNNGVIGLLEPMKK, DTSVEGSEMVPGK, DTSVEGSEMVPGKVELQEK, LGLGEGAEEK, LPAVSSVACGASVGYAVTK, SGQVYSFGCNDEGALGR, SHSTEPGLVLTLGQGDVGQLGLGENVMER, SIPTLISR, SMVPVQVQLDVPVVK, SPPADAIPK, SWVGFSGGQHHTVCMDSEGK, VFLWGSFR, VPELFANR, VVLSVSSGGQHTVLLVK, VVQVSAGDSHTAALTDDGR
1261	SDC1	P18827	1.26364e+06	1.37822e+06	1.35717e+06	1.12104e+06	1.22163e+06	1.28451e+06	-0.142044	0.947754	-	-	-	6	DEGSYSLEEPK, KDEGSYSLEEPK, KKDEGSYSLEEPK, NQSPVDQGATGASQGLLDR, NQSPVDQGATGASQGLLDRK, QANGGAYQKPTK
1263	LIG1	P18858;P18858-3	1.23357e+06	1.52011e+06	1.814e+06	1.83704e+06	1.58703e+06	2.15365e+06	0.29477	0.922908	-	-	-	37	AEAAEKGDVGLVAENSR, AETPTESVSEPEVATK, ALVLPSPR, AQIHALEGGEVK, DSCEGLMVK, EDKQPEQATTSAQVACLYR, EEEPGAPGK, EGAAEGPLDPSGYNPAK, ESLTEAEVATEK, EVKEEEPGAPGK, EWNGVVSESDSPVK, GDVGLVAENSR, GISEVLK, IDGAVIPDHWLDPSAVWEVK, IEEVSAR, IIPVLLEHGLER, KEVKEEEPGAPGK, KQIQPFQVLTTR, KTWLEEQGMILK, LGTGFSDEELEEHHQSLK, LMLPPPPLTASGVFSK, LSPGIPLKPMLAHPTR, MVETLSNLLR, NNYHPVEDACWKPGQK, NQEDNTGKYPDIISR, QELQEEEEQTKPPR, QIQ…
1264	ATP5PF	P18859;P18859-2	3.2201e+06	1.68908e+06	1.94485e+06	4.14055e+06	5.13324e+06	6.78691e+06	1.25648	2.58621	+	-	-	4	ELDPIQK, FEDPKFEVIEKPQA, QMFGNADMNTFPTFK, RQTSGGPVDASSEYQQELER
1265	XRCC1	P18887	1.92994e+06	2.09539e+06	2.34826e+06	2.22829e+06	2.31832e+06	2.16269e+06	0.0781608	0.431367	-	-	-	18	AGPEELGK, AIGSTSKPQESPK, DSPFGLSFVR, DSTHLICAFANTPK, EWVLDCHR, FHSPPDKDEAEAPSQK, HFFLYGEFPGDER, HVVSCSSQDSTHCAENLLK, IVCSQPYSK, KEWVLDCHR, KLDLNQEEK, KTPSKPPAQLSPSVPK, TISVVLQLEK, TPATAPVPAR, VKEEDESANSLRPGALFFSR, WIYSCNEK, YRPDWTR, YSQVLGLGGR
1266	CDH2	P19022;P19022-2	1.59487e+06	1.6157e+06	1.74533e+06	1.97987e+06	1.92026e+06	1.97499e+06	0.246486	2.3172	-	-	-	9	IDPVNGQITTIAVLDR, LNGDFAQLNLK, LSDPANWLK, MDERPIHAEPQYPVR, MFVLTVAAENQVPLAK, RMDERPIHAEPQYPVR, SAAPHPGDIGDFINEGLK, VCQCDSNGDCTDVDR, YMQQNIR
1267	PLCG1	P19174;P19174-2	1.6894e+06	1.72016e+06	1.87997e+06	2.00379e+06	1.96264e+06	2.0266e+06	0.181607	1.63442	-	-	-	25	AQREDELTFIK, DEAFDPFDK, EDELTFIK, EHLDENSPLGDLLR, ESETFVGDYTLSFWR, EVSSSTELHSNEK, EWYHASLTR, GADKIEGAIDIR, GSDASGQLFHGR, GVLDVPACQIAIRPEGK, IGTAEPDYGALYEGR, KQFYSVDR, LRYPINEEALEK, LSEPVPQTNAHESK, NEPNSYAISFR, NNYSEDLELASLLIK, NPGFYVEANPMPTFK, PFHFQISNPEFAFLR, SAIIQNVEK, SGDITYGQFAQLYR, SLEVGTVMTLFYSK, SLMYSAQK, TMDLPFLEASTLR, VLGDTLLTKPVEISADGLPSPNQLK, YQQPFEDFR
1268	CD58	P19256;P19256-2;P19256-3	2.44049e+06	2.08079e+06	1.95252e+06	2.62977e+06	2.18332e+06	2.15479e+06	0.106457	0.425377	-	-	-	3	GLIMYSWDCPMEQCK, MENDLPQK, VAELENSEFR
1269	NCL	P19338	6.55205e+07	6.70485e+07	6.73437e+07	6.18656e+07	6.63163e+07	6.46387e+07	-0.0525985	0.735811	-	-	-	35	AAKEAMEDGEIDGNK, ALELTGLK, ALVATPGK, ALVATPGKK, EAMEDGEIDGNK, EAMEDGEIDGNKVTLDWAK, EAMEDGEIDGNKVTLDWAKPK, ESFDGSVR, EVFEDAAEIR, FGYVDFESAEDLEK, GFGFVDFNSEEDAK, GIAYIEFK, GLSEDTTEETLK, GLSEDTTEETLKESFDGSVR, GYAFIEFASFEDAK, KFGYVDFESAEDLEK, KVVVSPTK, LELQGPR, NDLAVVDVR, NSTWSGESK, QGTEIDGR, QKVEGTEPTTAFNLFVGNLNFNK, SISLYYTGEK, SKGYAFIEFASFEDAK, TEADAEKTFEEK, TGISDVFAK, TLVLSNLSYSATEETLQEVFEK, VAVAT…
1270	HK1	P19367;P19367-2;P19367-3;P19367-4	1.00506e+07	1.00511e+07	9.95011e+06	9.46546e+06	9.11132e+06	9.70874e+06	-0.0878638	1.29685	-	-	-	30	AAQLCGAGMAAVVDK, AEMELGLR, ASGVEGADVVK, ATDCVGHDVVTLLR, CNVSFLLSEDGSGK, DFNPTATVK, DMLLEVK, EGLLFEGR, FLLSESGSGK, FNTSDVSAIEK, GAALITAVGVR, GDFIALDLGGSSFR, GKFNTSDVSAIEK, GQISETLK, HIDLVEGDEGR, IDEAILITWTK, ITPELLTR, KLPVGFTFSFPCQQSK, LNVTVGVDGTLYK, LPVGFTFSFPCQQSK, LSDETLIDIMTR, LVDEYSLNAGK, LVPDSDVR, MCINTEWGAFGDDGSLEDIRTEFDR, MLPSFVR, MVSGMYLGELVR, QIEETLAHFHLTK, RLVPDSDVR, TTVGVDGSLYK, TVCGVV…
1271	POLR2C	P19387	1.61931e+06	1.71894e+06	1.81637e+06	1.67229e+06	1.63749e+06	1.55714e+06	-0.0819138	0.576452	-	-	-	10	DLISNSPR, FIIENTDLAVANSIR, FYYNVESCGSLRPETIVLSALSGLK, HTVYPKPEEWPK, ITELTDENVK, KLSDLQTQLSHEIQSDVLTIN, LGLIPLISDDIVDK, LGLIPLISDDIVDKLQYSR, NRDNDPNDYVEQDDILIVK, SEYSELDEDESQAPYDPNGKPER
1272	POLR2E	P19388	2.19531e+06	2.31538e+06	2.21626e+06	2.21264e+06	2.01472e+06	2.19187e+06	-0.068429	0.534697	-	-	-	8	ALIVVQQGMTPSAK, EEVTELLAR, IIRPSETAGR, IQAGDPVAR, KTIMQLCHDR, MQEENITR, QSLVDMAPK, RTDLTVLVAHNDDPTDQMFVFFPEEPK
1273	NDUFV2	P19404	1.89763e+07	1.48628e+07	1.26091e+07	2.15605e+07	2.01776e+07	2.07379e+07	0.447684	1.85811	-	-	-	9	AAAVLPVLDLAQR, DIEEIIDELK, DTPENNPDTPFDFTPENYKR, FSCEPAGGLTSLTEPPK, GPGFGVQAGL, NSDSILEAIQK, VAEVLQVPPMR, VYEVATFYTMYNR, YHIQVCTTTPCMLR
1274	TNFRSF1A	P19438;P19438-2	330465	297388	455900	476735	426321	408889	0.297094	0.863485	-	-	-	4	EAQYSMLATWR, EATLELLGR, ENECVSCSNCK, WEDSAHKPQSLDTDDPATLYAVVENVPPLR
1275	GGT1	P19440	7.78973e+06	8.68856e+06	8.65441e+06	7.8749e+06	8.1698e+06	8.15672e+06	-0.0528578	0.458548	-	-	-	3	ESVESPEQK, GLAAALENK, GLAAALENKR
1276	ERCC3	P19447	76801.1	72653.9	54472	54055.4	163443	64344.1	0.301092	0.290328	-	-	+	8	EDDKIVDLNFLIGPK, FLVDQGYSFK, HYEDEEDDEEDAPGNDPQEAVPSAAGK, IIVFADNVFALK, LGLTATLVR, LNKPYIYGPTSQGER, MQILQNFK, TQEWGLMILDEVHTIPAK
1277	TRIM21	P19474	1.01329e+06	1.00254e+06	1.12505e+06	1.28774e+06	1.05125e+06	1.28536e+06	0.202142	1.02548	-	-	-	14	DHAMVPLEEAAQEYQEK, DLDITSPELR, EAWDLGVCR, FDSYPMVLGAQHFHSGK, GGGSVCPVCR, HYWEVDVTGK, IHAEFVQQK, LAQQSQALQELISELDR, LAQQSQALQELISELDRR, LGDTQQSIPGNEER, LQVALGELR, NFLVEEEQR, SGFWTIWLWNK, TCAVHITLDPDTANPWLILSEDRR
1278	EIF2AK2	P19525	383031	559467	586283	1.11521e+06	974648	549913	0.750074	1.41916	+	-	-	19	DGIISDIFDK, DGIISDIFDKK, DLKPSNIFLVDTK, EIELIGSGGFGQVFK, EYSIGTGSTK, FDLPDMK, FTFQVIIDGR, GTLEQWIEK, GVDYIHSK, IGDFGLVTSLK, KAVSPLLLTTTNSSEGLSMGNYIGLINR, KPEDRPNTSEILR, LAVEILNK, LAYLQILSEETSVK, LTVNYEQCASGVHGPEGFHYK, RFTFQVIIDGR, YMSPEQISSQDYGK, YQELPNSGPPHDR, YQELPNSGPPHDRR
1279	SRM	P19623	2.16238e+07	2.16058e+07	2.23398e+07	2.84636e+07	2.36495e+07	2.47287e+07	0.224485	1.84835	-	-	-	13	AAFVLPEFAR, ESYYQLMK, ETCSLWPGQALSLQVEQLLHHR, FLPGMAIGYSSSK, HPSVESVVQCEIDEDVIQVSK, KFLPGMAIGYSSSK, KVLIIGGGDGGVLR, LTLHVGDGFEFMK, NPSTNFQEPVQPLTQQQVAQMQLK, TYGNVLVLDGVIQCTER, VLIIGGGDGGVLR, YQDILVFR, YYNSDVHR
1280	SLC9A1	P19634	153837	117776	186918	142877	162397	130375	-0.0542978	0.0938265	-	-	+	4	AFPVLGIDYTHVR, IPSAVSTVSMQNIHPK, SKEPQLIAFYHK, VAEEDEDDDGGIMMR
1281	CSNK2A2	P19784	1.43291e+06	1.38077e+06	1.32548e+06	1.40647e+06	1.31985e+06	1.45032e+06	0.0126302	0.0664634	-	-	-	16	DVKPHNVMIDHQQK, EAMEHPYFYPVVK, EPFFHGQDNYDQLVR, EYWDYEAHVPSWGNQDDYQLVR, FYMYELLK, HLVSPEALDLLDK, LIDTVKDPVSK, QLYQILTDFDIR, REPFFHGQDNYDQLVR, TPALVFEYINNTDFK, VLGTEELYGYLK, VLGTEELYGYLKK, VYAEVNSLR, WENFIHSENR, YHIDLDPHFNDILGQHSR, YSEVFEAINITNNER
1282	RXRA	P19793;P19793-2	1.30913e+06	1.4906e+06	1.49589e+06	1.49486e+06	1.37802e+06	1.54626e+06	0.0419635	0.203733	-	-	-	4	AIVLFNPDSK, DRNENEVESTSSANEDMPVER, GLSNPAEVEALR, IPHFSELPLDDQVILLR
1283	NFKB1	P19838;P19838-2	1.6434e+06	1.66297e+06	1.51932e+06	1.72608e+06	1.53752e+06	1.75448e+06	0.055095	0.306923	-	-	-	20	AGADLSLLDR, DINITKPASVFVQLR, DMVVGFANLGILHVTK, DSDSVCDSGVETSFR, EMDLSVVR, GYNPGLLVHPDLAYLQAEGGGDR, HANALFDYAVTGDVK, ICNYVGPAK, LGLGILNNAFR, LLEIPDPDKNWATLAQK, LMFTAFLPDSTGSFTR, NDLYQTPLHLAVITK, NTVNLFGK, PASVFVQLR, RLEPVVSDAIYDSK, TLMDNYEVSGGTVR, VFETLEAR, YKDINITK, YKDINITKPASVFVQLR, YVCEGPSHGGLPGASSEK
1284	TYMP	P19971	3.4424e+06	3.55372e+06	3.58374e+06	3.04842e+06	3.08326e+06	3.25565e+06	-0.172914	2.03124	-	-	-	15	ALCSGSPAER, ALPLALVLHELGAGR, ALQEALVLSDR, AREQEELLAPADGTVELVR, DGPALSGPQSR, EQEELLAPADGTVELVR, FGGAAVFPNQEQAR, KLVEGLSALVVDVK, LGVGAELLVDVGQR, LVEGLSALVVDVK, MLAAQGVDPGLAR, QLPELIR, TLVGVGASLGLR, VAAALDDGSALGR, VAAALTAMDKPLGR
1285	ATP2B1	P20020;P20020-1;P20020-4;P20020-6	1.62887e+07	1.65379e+07	1.66612e+07	1.62303e+07	1.63507e+07	1.62646e+07	-0.0187876	0.266091	-	-	-	26	AQDGAAMEMQPLK, AQDGAAMEMQPLKSEEGGDGDEK, AQDGAAMEMQPLKSEEGGDGDEKDK, CGILHPGEDFLCLEGK, DRDDIVK, EAGHGTQKEEIPEEELAEDVEEIDHAER, EANHDGDFGITLAELR, EEIPEEELAEDVEEIDHAER, GASEIILK, GASEIILKK, GIIDSTVSDQR, IEDSEPHIPLIDDTDAEDDAPTKR, IQESYGDVYGICTK, KIQESYGDVYGICTK, LKTSPNEGLSGNPADLER, MTVVQAYINEK, NEIPEEALYK, NNNAVDSGIHLTIEMNK, SATSSSPGSPLHSLETSL, SLDKDPLLLSGTHVMEGSGR, SSIHNFMTHPEFR, TECALLGLLLDLK, TECALL…
1286	EIF2S2	P20042	1.48184e+07	1.43865e+07	1.52605e+07	1.35659e+07	1.45319e+07	1.48858e+07	-0.0495901	0.496509	-	-	-	22	DASDDLDDLNFFNQK, DDGISFSNQTGPAWAGSER, DYTYEELLNR, EKNPDMVAGEK, EKNPDMVAGEKR, EVEPEPTEDKDLEADEEDTR, EVEPEPTEDKDLEADEEDTRK, EYVTCHTCR, FVMKPPQVVR, IESDVQEPTEPEDDLDIMLGNKK, IFDIDEAEEGVK, KDASDDLDDLNFFNQK, KFVMKPPQVVR, KIFDIDEAEEGVK, KKDASDDLDDLNFFNQK, KPFMLDEEGDTQTEETQPSETK, KTSFVNFTDICK, LYFLQCETCHSR, NPDMVAGEK, SPDTILQK, TGFQAVTGK, TSFVNFTDICK
1287	ANXA7	P20073;P20073-2	2.73997e+07	2.82093e+07	2.80405e+07	3.0089e+07	3.03209e+07	2.93655e+07	0.101942	1.89833	-	-	-	23	AMQGAGTQER, ATMEAYSR, CYQSEFGR, DENQSINHQMAQEDAQR, DLLSSVSR, EFSGYVESGLK, GAGTDDSTLVR, GFGTDEQAIVDVVANR, LGTDESCFNMILATR, LLLAIVGQ, LLVSMCQGNR, LLVSMCQGNRDENQSINHQMAQEDAQR, LYQAGEGR, PAANFDAIR, PAFFAER, QMFAQMYQK, RLLLAIVGQ, SDTSGHFER, SEIDLVQIK, TILQCALNRPAFFAER, TLGTMIAGDTSGDYR, TLGTMIAGDTSGDYRR, VLIEILCTR
1288	CCNA2	P20248	1.55689e+06	1.6287e+06	1.36757e+06	1.74024e+06	1.9384e+06	1.90731e+06	0.297227	1.9557	-	-	-	4	EDALAFNSAISLPGPR, IEREDALAFNSAISLPGPR, LQNETLHLAVNYIDR, MEHLVLK
1289	BTF3	P20290	3.72789e+06	3.65234e+06	2.54331e+06	3.12812e+06	3.71758e+06	3.48071e+06	0.0750516	0.193379	-	-	-	2	GGCPGGEATLSQPPPR, TGAPAQADSR
1290	BTF3	P20290-2	1.9856e+07	1.91398e+07	2.04566e+07	1.9027e+07	2.03236e+07	1.90069e+07	-0.0269958	0.26182	-	-	-	8	ETIMNQEK, LAEALPK, LQFSLKK, MKETIMNQEK, QLTEMLPSILNQLGADSLTSLR, QLTEMLPSILNQLGADSLTSLRR, RLAEALPK, VQASLAANTFTITGHAETK
1291	RAB3A	P20336	1.42404e+06	1.49899e+06	1.55174e+06	1.35056e+06	1.39873e+06	1.33472e+06	-0.131216	1.10843	-	-	-	3	ILIIGNSSVGK, MSESLDTADPAVTGAK, QLADHLGFEFFEASAK
1292	RAB3B	P20337	1.01516e+06	1.39038e+06	1.20038e+06	1.5963e+06	1.06443e+06	1.2073e+06	0.0919769	0.208883	-	-	-	3	DASDQNFDYMFK, GQLLAEQLGFDFFEASAK, MSDSLDTDPSMLGSSK
1293	RAB4A	P20338	9.0584e+06	9.07919e+06	9.32501e+06	7.93313e+06	8.21779e+06	7.6661e+06	-0.205931	2.84566	-	-	-	8	DDSNHTIGVEFGSK, DLDADREVTFLEASR, ETYNALTNWLTDAR, FKDDSNHTIGVEFGSK, FLVIGNAGTGK, IINVGGK, MGSGIQYGDAALR, SCLLHQFIEK
1294	RAB5A	P20339;P20339-2	2.60694e+07	2.96483e+07	3.07249e+07	2.82837e+07	2.88525e+07	2.73011e+07	-0.0306953	0.189767	-	-	-	4	GVDLTEPTQPTR, NEPQNPGANSAR, QASPNIVIALSGNK, TSMNVNEIFMAIAK
1295	RAB6A	P20340;P20340-2	2.42504e+07	2.3561e+07	2.54573e+07	2.27811e+07	2.32223e+07	2.23846e+07	-0.0988781	1.41165	-	-	-	5	AKELNVMFIETSAK, ELNVMFIETSAK, RVAAALPGMESTQDR, SREDMIDIK, VAAALPGMESTQDR
1296	MSH3	P20585	907618	887257	892941	903560	872589	934074	0.0114855	0.0587953	-	-	-	30	ATSQSLVILDELGR, ATSVSVQDDR, CTDFDDISLLHAK, DLSDFPLIK, EGGSDLGMSGNSEPK, ELEGLINTK, FFGEDAEIAAR, FHSPFIVENYR, GQSTFMEELTDTAEIIR, GSLLWVLDHTK, KATSQSLVILDELGR, KLTALYTK, KPASGGLAASSSAPAR, LDAVSEVLHSESSVFGQIENHLR, MGAADNIYK, MLSKPENFK, MSSLQPVELLLPSALSEQTEALIHR, NLEILQNQTDMK, NYSHQVGNYHMGFLVSEDESK, QGDYCRPTVQEER, RKPASGGLAASSSAPAR, RPLENDGPVK, SEFQAIIPAVNSHIQSDLLR, SIYTPLELQYIEMK, SKELEGLINTK, STLIGE…
1297	PSMB1	P20618	1.76848e+08	1.78079e+08	1.841e+08	1.67436e+08	1.70781e+08	1.629e+08	-0.105259	1.75737	-	-	-	12	AMTTGAIAAMLSTILYSR, DVFISAAER, DVFISAAERDVYTGDALR, DVYTGDALR, EETVSLR, EGIREETVSLR, EGIREETVSLRK, GAVYSFDPVGSYQR, LSEGFSIHTR, NMQNVEHVPLSLDR, RFFPYYVYNIIGGLDEEGK, TVIGCSGFHGDCLTLTK
1298	M6PR	P20645	2.73859e+07	2.78259e+07	2.88931e+07	2.68966e+07	2.7697e+07	2.54399e+07	-0.0721153	0.876077	-	-	-	8	AVVMISCNR, ESEKELALVK, GGDEYDNHCGK, GVGDDQLGEESEER, GVGDDQLGEESEERDDHLLPM, HTLADNFNPVSEER, LKPLFNK, TCDLVGEK
1299	LMNB1	P20700	684976	600348	646607	618258	635882	568372	-0.0836457	0.392108	-	-	-	27	AEHDQLLLNYAK, AGGPTTPLSPTR, ALYETELADAR, DAALATALGDK, DAALATALGDKK, ESDLNGAQIK, EYEAALNSK, IESLSSQLSNLQK, IGDTSVSYK, IQELEDLLAK, KIGDTSVSYK, KQLADETLLK, LALDMEISAYR, LAQALHEMR, LKNTSEQDQPMGGWEMIR, LQIELGK, LREYEAALNSK, LSSEMNTSTVNSAR, LVEVDSGR, LYKEELEQTYHAK, NQNSWGTGEDVK, NSQGEEVAQR, NTSEQDQPMGGWEMIR, QIEYEYK, SLETENSALQLQVTER, SLETENSALQLQVTEREEVR, SMYEEEINETR
1300	BCL3	P20749	851284	873502	703675	1.01372e+06	828301	785168	0.111126	0.365265	-	-	-	10	AAGLPGAALPLR, ADEDGDTPLHIAVVQGNLPAVHR, ALLDSAAPGTLDLEAR, ATRPASTSQPDPSPDR, GAAGLVVPLDPLR, GPGRPVPPSPAPGGS, LLVTAGASPMALDR, LVNLFQQGGR, PASTSQPDPSPDR, QTPLHLAVITTLPSVVR
1301	CAST	P20810-6	1.66668e+07	1.88197e+07	1.81154e+07	1.58517e+07	1.52643e+07	1.56995e+07	-0.193639	2.17818	-	-	-	31	AAAPAPVSEAVCR, AASLGSSQSSR, AIPVSQQMEGPHLPNK, CGEDDETIPSEYR, DKDGKPLLPK, DKLGERDDTIPPEYR, DTMSDQALEALSASLGTR, DTSQSDKDLDDALDK, DTSQSDKDLDDALDKLSDSLGQR, EADPEDGKPVMDK, EESTEVLK, EGITGPPADSSK, GTVPDDAVEALADSLGK, GTVPDDAVEALADSLGKK, HLLDDNGQDKPVKPPTK, KEADPEDGKPVMDK, KTEKEESTEVLK, LGEKEETIPPDYR, LGERDDTIPPEYR, LSDSLGQR, QAEPELDLR, QPDPDENKPMEDK, SESELIDELSEDFDR, SESELIDELSEDFDRSECK, SLTPAVPVESKPDKPS…
1303	IMPDH1	P20839;P20839-3;P20839-5;P20839-6;P20839-7	3.92615e+06	4.18613e+06	3.9113e+06	5.04329e+06	4.18782e+06	4.00745e+06	0.132288	0.730493	-	-	-	18	DHTTLLSEVMTPR, DIDFLAEK, DIDFLAEKDHTTLLSEVMTPR, FEQGFITDPVVLSPSHTVGDVLEAK, FGVPIIADGGIQTVGHVVK, GKLPIVNDCDELVAIIAR, GMGSLDAMEK, HGFSGIPITETGTMGSK, IAQGVSGSIQDK, IELVVAPAGVTLK, KFEQGFITDPVVLSPSHTVGDVLEAK, NLIDAGVDGLR, PQGTAVYKVAEYAR, RFGVPIIADGGIQTVGHVVK, SMMYSGELK, TMSAQIEGGVHGLHSYEK, YFSEGDK, YFSEGDKVK
1305	AGA	P20933	2.27869e+06	2.31859e+06	2.35238e+06	2.06959e+06	2.14201e+06	2.03772e+06	-0.153436	1.71295	-	-	-	4	FLPSYQAVEYMR, GEDPTIACQK, RGEDPTIACQK, TGHIAAGTSTNGIK
1306	RASA1	P20936;P20936-2;P20936-4	1.74523e+06	1.60265e+06	1.65083e+06	2.26519e+06	1.64038e+06	1.89825e+06	0.203752	0.887847	-	-	-	24	ATATQFVHHALK, DPDILFMR, EISMEDEATTLFR, ELHVVYALSHVCGQDR, EPYMEGVNPFIK, EQIVEGYYLK, GHATDEWFLLSSHIPLK, GLQAFCNLR, ICPTPNNQFMMGGR, IFMASEILPPTLR, IMPEEEYSEFK, LESLLLCTLNDR, LLAITELLQQK, LLYPVAPPEPVEDR, MFNIISDSPSPIAAR, MIMFLDELGNVPELPDTTEHSR, PSDNTPGDYSLYFR, SKDPDILFMR, SVQNLANLVEFGAK, TDEQGLIVEDLVEEVGREEDPHEGK, TLLASILLR, VPDTDEISFLK, VVSGFVFLR, YYNSIGDIIDHYR
1308	GSTM3	P21266	4.37151e+06	4.45738e+06	4.70855e+06	4.43823e+06	4.29532e+06	4.48078e+06	-0.0343703	0.314119	-	-	-	12	FKLDLDFPNLPYLLDGK, FSWFAGEK, IAAYLQSDQFCK, IRVDIIENQVMDFR, LDLDFPNLPYLLDGK, LKPQYLEELPGQLK, LLLEFTDTSYEEKR, QFSMFLGK, RYTCGEAPDYDR, SQWLDVK, VDIIENQVMDFR, YTCGEAPDYDR
1309	ATP6V1B2	P21281	1.36107e+07	1.30744e+07	1.35225e+07	1.39231e+07	1.41459e+07	1.36422e+07	0.0530279	0.781997	-	-	-	15	AVVQVFEGTSGIDAK, EQALAVSR, IPQSTLSEFYPR, KDHADVSNQLYACYAIGK, KTSCEFTGDILR, NFIAQGPYENR, NYLSQPR, RSGQVLEVSGSK, SGQVLEVSGSK, TSCEFTGDILR, TVFETLDIGWQLLR, TVSGVNGPLVILDHVK, VFNGSGKPIDR, YAEIVHLTLPDGTK, YAEIVHLTLPDGTKR
1310	ATP6V1C1	P21283	5.14337e+06	5.1515e+06	5.1687e+06	5.32684e+06	5.10772e+06	5.52849e+06	0.0451122	0.475237	-	-	-	26	ASAYNNLK, DFQYNEEEMK, DFQYNEEEMKADKEEMNR, EVLHELYK, FNIPDLK, FQWDMAK, GNLQNLER, GVTQIDNDLK, IDCNLLEFK, KNAGSLLTR, KQFGPLVR, LDAFVEGVVK, LNHNDWIK, LREVLHELYK, NISEIIAK, QFGPLVR, QYETLAEMVVPR, SLAEIVK, SLAEIVKK, TCQQTWEK, VAQYMADVLEDSK, VAQYMADVLEDSKDK, VGTLDVLVGLSDELAK, VNFSEAFIAWIHVK, YGLPVNFQAMLLQPNK, YGLPVNFQAMLLQPNKK
1311	CSRP1	P21291	3.14196e+07	3.36461e+07	3.53676e+07	3.07768e+07	3.67441e+07	3.66676e+07	0.0497773	0.2573	-	-	-	13	CSQAVYAAEK, DGEIYCK, GESLGIK, GFGFGQGAGALVHSE, GLESTTLADK, GLESTTLADKDGEIYCK, GYGYGQGAGTLSTDK, GYGYGQGAGTLSTDKGESLGIK, HEEAPGHRPTTNPNASK, KNLDSTTVAVHGEEIYCK, NLDSTTVAVHGEEIYCK, TVYFAEEVQCEGNSFHK, YGPKGYGYGQGAGTLSTDKGESLGIK
1312	FLNA	P21333;P21333-2	6.85789e+07	6.82337e+07	6.89546e+07	6.05392e+07	6.64485e+07	6.57136e+07	-0.0958667	1.25063	-	-	-	120	AEAGVPAEFSIWTR, AEFTVETR, AEISFEDR, AEISFEDRK, AFGPGLQGGSAGSPAR, AGNNMLLVGVHGPR, AGQSAAGAAPGGGVDTR, AGVAPLQVK, AHEPTYFTVDCAEAGQGDVSIGIK, AHVVPCFDASK, ALTQTGGPHVK, ANLPQSFQVDTSK, APSVANVGSHCDLSLK, ATCAPQHGAPGPGPADASK, AWGPGLEGGVVGK, AYGPGIEPTGNMVK, CSGPGLER, CSGPGLSPGMVR, CSYQPTMEGVHTVHVTFAGVPIPR, DAEMPATEK, DAEMPATEKDLAEDAPWK, DAEMPATEKDLAEDAPWKK, DAGEGGLSLAIEGPSK, DAGEGLLAVQITDPEGK, DAGEGLLAVQIT…
1314	MAOA	P21397	642898	596373	644108	494122	439610	497295	-0.397638	2.34757	-	-	-	5	EIPTDAPWEAQHADK, IFFAGTETATK, IHFRPELPAER, NEHVDYVDVGGAYVGPTQNR, VLGSQEALHPVHYEEK
1315	ACO1	P21399	6.6795e+06	6.63993e+06	6.85164e+06	7.35306e+06	6.84644e+06	6.93463e+06	0.0667203	0.794976	-	-	-	34	AVDAGLNVMPYIK, AVLAESYER, DFESCLGAK, DIWPTRDEIQAVER, EFNSYGSR, ERFEFLK, FVEFFGPGVAQLSIADR, GFQVAPEHHNDHK, GPFLLGIK, IDFEKEPLGVNAK, IETVNESWNALATPSDK, IIPPGSGIIHQVNLEYLAR, INPVCPADLVIDHSIQVDFNR, KAVDAGLNVMPYIK, KDFESCLGAK, KQDIENILHWNVTQHK, LFFWNSK, LMGKPHPLVTSTDIVLTITK, NCDEFLVK, NIEVPFKPAR, NQDLEFER, PHPLVTSTDIVLTITK, QAPQTIHLPSGEILDVFDAAER, QYVIPGMFK, SIVDAYVLLNLGDSVTTDHISPAGNIAR, SPPFFENLTLDLQ…
1316	SYT1	P21579	2.38604e+06	2.41209e+06	2.16053e+06	2.48344e+06	2.1289e+06	2.62854e+06	0.0534746	0.237394	-	-	-	9	DDDAETGLTDGEEKEEPKEEEK, DLQSAEKEEQEK, HDIIGEFK, LTVVILEAK, RPIAQWHTLQVEEEVDAMLAVK, TLNPVFNEQFTFK, TLVMAVYDFDR, VFVGYNSTGAELR, VPYSELGGK
1317	NT5E	P21589	8.57386e+06	8.18893e+06	7.85415e+06	8.00172e+06	7.73977e+06	7.31075e+06	-0.0948182	0.959655	-	-	-	16	FPILSANIK, GAEVAHFMNALR, GPLASQISGLYLPYK, GVDVVVGGHSNTFLYTGNPPSK, HDSGDQDINVVSTYISK, IIALGHSGFEMDK, KVPVVQAYAFGK, LDVLCTK, TIVYLDGSSQSCR, VIYPAVEGR, VLPVGDEVVGIVGYTSK, VPSYDPLK, VPSYDPLKMDEVYK, YDAMALGNHEFDNGVEGLIEPLLK, YGQSTGEFLQVGGIHVVYDLSR, YPFIVTSDDGR
1318	VDAC1	P21796	1.29237e+08	1.37091e+08	1.36755e+08	1.33374e+08	1.4002e+08	1.32104e+08	0.00867619	0.0798413	-	-	-	21	EHINLGCDMDFDIAGPSIR, GLKLTFDSSFSPNTGKK, GYGFGLIK, GYGFGLIKLDLK, KLETAVNLAWTAGNSNTR, LETAVNLAWTAGNSNTR, LGLGLEFQA, LTFDSSFSPNTGK, LTFDSSFSPNTGKK, LTLSALLDGK, LTLSALLDGKNVNAGGHK, REHINLGCDMDFDIAGPSIR, SENGLEFTSSGSANTETTK, TDEFQLHTNVNDGTEFGGSIYQK, TKSENGLEFTSSGSANTETTK, VNNSSLIGLGYTQTLK, VNNSSLIGLGYTQTLKPGIK, VTGSLETK, VTQSNFAVGYK, WTEYGLTFTEK, YQIDPDACFSAK
1319	SDHB	P21912	4.20171e+07	4.42202e+07	4.20753e+07	4.15111e+07	4.04262e+07	3.92752e+07	-0.0820834	1.21389	-	-	-	15	AGDKPHMQTYEVDLNK, CGPMVLDALIK, CHTIMNCTR, DDFTEER, DLVPDLSNFYAQYK, IDTNLNK, IKNEVDSTLTFR, IYPLPHMYVIK, LQDPFSLYR, NEVDSTLTFR, QQYLQSIEER, RIDTNLNK, SIEPYLK, WDPDKAGDKPHMQTYEVDLNK, YLGPAVLMQAYR
1320	CD9	P21926	2.93725e+07	3.28077e+07	3.35953e+07	2.86976e+07	3.04621e+07	3.03829e+07	-0.095183	0.850469	-	-	-	4	DVLETFTVK, EVQEFYK, EVQEFYKDTYNK, KDVLETFTVK
1321	BCKDHB	P21953	939438	806546	880744	740224	1.00653e+06	1.15528e+06	0.122393	0.311771	-	-	-	4	DPTAVIFGEDVAFGGVFR, LGVSCEVIDLR, SGDLFNCGSLTIR, VCGYDTPFPHIFEPFYIPDK
1322	TGM2	P21980	5.37177e+07	4.97788e+07	5.39904e+07	5.28953e+07	5.27725e+07	5.39718e+07	0.020499	0.205857	-	-	-	31	ALLVEPVINSYLLAER, CDLELETNGR, DCLTESNLIK, DEREDITHTYK, DEREDITHTYKYPEGSSEER, DLYLENPEIK, EDITHTYK, EDITHTYKYPEGSSEER, EETGMAMR, GQPFWLTLHFEGR, LAEKEETGMAMR, LVVNFESDK, LVVNFESDKLK, MDLLPLHMGLHK, NEFGEIQGDK, NVIIGPA, QEYVLTQQGFIYQGSAK, RGQPFWLTLHFEGR, RSSPVYVGR, SEGTYCCGPVPVR, SLIVGLK, SSPVYVGR, SSPVYVGRVVSGMVNCNDDQGVLLGR, SVGRDEREDITHTYK, SVPLCILYEK, TVEIPDPVEAGEEVK, TVSYNGILGPECGTK, VVSGMVNCNDDQ…
1323	MMUT	P22033	2.40698e+06	2.34952e+06	2.21862e+06	2.78249e+06	2.60953e+06	2.67088e+06	0.209411	2.1196	-	-	-	12	AAVQVLDDIEK, AGQQGLSVAFDLATHR, EVAQQAVDADVHAVGISTLAAGHK, GDVGMAGVAIDTVEDTK, GKNPEDLIWHTPEGISIKPLYSK, GYDSDNPR, IDSGSEVIVGVNK, IIADIFEYTAK, ILFDGIPLEK, LINEIEEMGGMAK, NTQIIIQEESGIPK, QYAGFSTVEESNK
1324	OSBP	P22059	1.70628e+07	1.66492e+07	1.6865e+07	1.7771e+07	1.80701e+07	1.74787e+07	0.0761256	1.35026	-	-	-	28	ATEDGTPYDPYK, DFLMLAQTHSK, ELTHIYR, GATVLPANTPGNVGSGK, GEYWECK, IPYKPNYSLNLWSIMK, IRLEETLEQLAK, KVTGEVTDPSGK, KVTTTVHNIIVGK, LEETLEQLAK, LPAESNEK, LTEDLEYHELLDR, LWIDQSGEIDIVNHK, SLCEQVSHHPPAAAHHAESK, SLSELESLK, SLSELESLKLPAESNEK, TELQNTLR, TGSNISGASSDISLDEQYK, TGSNISGASSDISLDEQYKHQLEETKK, TSKPFNPLLGETFELDR, VEDLSTCNDLIAK, VHFALLGTWDEK, VQPVIGENGGDAR, VTGEVTDPSGK, VTTTVHNIIVGK, WDEANAEK, WFVLSNGL…
1325	PCMT1	P22061;P22061-2	2.41519e+07	1.96702e+07	1.68299e+07	2.59532e+07	2.53363e+07	2.42279e+07	0.331536	1.52617	-	-	-	14	ALDVGSGSGILTACFAR, DDPTLLSSGR, ELVDDSVNNVR, KDDPTLLSSGR, LILPVGPAGGNQMLEQYDKLQDGSIK, LQDGSIK, MKPLMGVIYVPLTDK, MKPLMGVIYVPLTDKEK, SGGASHSELIHNLR, SGGASHSELIHNLRK, TDKVFEVMLATDR, VFEVMLATDR, VIGIDHIK, VQLVVGDGR
1326	FBL	P22087	1.40256e+06	1.46548e+06	1.62185e+06	1.32594e+06	1.14467e+06	1.48238e+06	-0.189068	0.880812	-	-	-	16	DHAVVVGVYRPPPK, DLINLAK, GKEDALVTK, HEGVFICR, KMQQENMKPQEQLTLEPYER, LAAAILGGVDQIHIKPGAK, MQQENMKPQEQLTLEPYER, NGGHFVISIK, NLVPGESVYGEK, NVMVEPHR, NVMVEPHRHEGVFICR, RTNIIPVIEDAR, RVSISEGDDKIEYR, TNIIPVIEDAR, VSISEGDDK, VSISEGDDKIEYR
1327	RPS4Y1	P22090	1.98069e+06	2.1256e+06	1.85088e+06	1.55952e+06	1.62971e+06	1.66168e+06	-0.294572	2.36847	-	-	-	4	LSNIFVIGNGNKPWISLPR, LTVAEER, VDVTYPAGFMDVISIEK, YPDPVIK
1328	GART	P22102	8.92862e+06	9.31553e+06	1.03613e+07	1.03817e+07	1.0164e+07	1.07653e+07	0.132825	1.18195	-	-	-	45	AAGFKDPLLASGTDGVGTK, AAVAGLDK, AFAHITGGGLLENIPR, AFTKPEEACSFILSADFPALVVK, AIAFLQQPR, AVQEIMQEK, DIQQHKEEAWVIGSVVAR, DPLLASGTDGVGTK, EEAWVIGSVVAR, EHTLAWK, ENLISALEEAK, ENLISALEEAKK, EPNSSAQIDIVISNK, EQTEQILR, ESGVDIAAGNMLVK, FEGAIYR, FGDPECQVILPLLK, GDTVATLSER, GVEITGFPEAQALGLEVFHAGTALK, GYPGDYTK, HGIPTAQWK, ICWVKEE, IKDTVLQR, ILSGPFVQK, ISNTAISISDHTALAQFCK, ITEGDVVVGIASSGLHSNGFSLVR, IYSHSLLPVLR,…
1329	PAICS	P22234	1.12311e+08	1.18796e+08	1.22398e+08	1.08441e+08	1.16219e+08	1.11188e+08	-0.0735982	0.84656	-	-	-	24	ACGNFGIPCELR, AEYEGDGIPTVFVAVAGR, ASILNTWISLK, DLKEVTPEGLQMVK, DQITAGNAAR, EIVLADVIDNDSWR, EVTPEGLQMVK, EVYELLDSPGK, GPDETLR, IATGSFLK, IEFGVDVTTK, IKAEYEGDGIPTVFVAVAGR, ITSCIFQLLQEAGIK, KACGNFGIPCELR, KNFEWVAER, LWPSGDR, NFEWVAER, NFEWVAERVELLLK, RIATGSFLK, SWLPQNCTLVDMK, TKEVYELLDSPGK, VELFFKDDANNDPQWSEEQLIAAK, VTSAHKGPDETLR, VVVLMGSTSDLGHCEK
1330	ACHE	P22303	591191	422969	259188	607640	557605	642620	0.582752	1.10578	-	-	-	2	AEFLAGVR, LLSATDTLDEAERQWK
1331	IDS	P22304	443704	478924	423169	578673	369599	473974	0.05763	0.126437	-	-	-	4	GPDGELHANLLCPVDVLDVPEGTLPDK, LYDFNSYWR, QSTEQAIQLLEK, YSNFDVATHVPLIFYVPGR
1332	SCP2	P22307	2.35568e+07	2.18735e+07	2.19914e+07	2.34326e+07	2.42405e+07	2.40872e+07	0.0906431	1.24466	-	-	-	25	DYPDLAEEAGK, DYPDLAEEAGKK, EATWVVDVK, FVKPGAENSR, GHPLGATGLAQCAELCWQLR, GSVLPNSDK, HSVNNPYSQFQDEYSLDEVMASK, HVDLLINK, IGGIFAFK, ITGNMGLAMK, KADCTITMADSDFLALMTGK, KIGGIFAFK, KLEEEGEQFVK, KLEEEGEQFVKK, LEEEGEQFVK, LEEEGEQFVKK, LQNLQLQPGNAK, MGFPEAASSFR, MNPQSAFFQGK, MVGFDMSK, QLIQGGVAECVLALGFEK, VALQHNLGIGGAVVVTLYK, VFVVGVGMTK, WVINPSGGLISK, YGLSAHPVAPQMFGYAGK
1333	UBA1	P22314;P22314-2	5.7284e+07	6.08973e+07	6.36234e+07	6.48985e+07	6.44033e+07	6.28967e+07	0.0814112	0.973067	-	-	-	44	AAVATFLQSVQVPEFTPK, AENYDIPSADR, ALPAVQQNNLDEDLIR, ALPAVQQNNLDEDLIRK, ATLPSPDK, ATLPSPDKLPGFK, AVTLHDQGTAQWADLSSQFYLR, DDDSNFHMDFIVAASNLR, DEFEGLFK, DNPGVVTCLDEAR, ERLDQPMTEIVSR, EVLTEDK, FEVQGLQPNGEEMTLK, GGIVSQVK, GLGVEIAK, HQYYNQEWTLWDR, IHVSDQELQSANASVDDSR, IHVSDQELQSANASVDDSRLEELK, IYDDDFFQNLDGVANALDNVDAR, KLAYVAAGDLAPINAFIGGLAAQEVMK, KPLLESGTLGTK, LAGTQPLEVLEAVQR, LDQPMTEIVSR, LKSDTAAAAVR, …
1335	ENPP1	P22413	830113	758431	617555	790761	601388	703839	-0.0720366	0.190919	-	-	-	12	AEYLHTWGGLLPVISK, FNPEWYK, HDSSWVEELLMLHR, HETLPYGR, HETLPYGRPR, IPLSPVHK, ITDVEHITGLSFYQQR, LRPSDVPDK, NGVNVVSGPVFDFDYDGR, SHAAEAPGDPQAAASLLAPMDVGEEPLEK, VDGMVGMLMDGLK, YFHDTLLR
1338	FDXR	P22570;P22570-7	2.25544e+07	2.32716e+07	2.44572e+07	2.17751e+07	2.21166e+07	2.1967e+07	-0.0930301	1.3435	-	-	-	32	AGLLPSGPR, AGLLPSGPRPGYAAIQALLSSR, ALEIPGEELPGVCSAR, CAFWGNVEVGR, DVTVPELR, EAYHAVVLSYGAEDHR, EKLVDPQEMLR, EMIQLPGAR, EMIQLPGARPILDPVDFLGLQDK, FGVAPDHPEVK, GVRPVSFSDWEK, GVRPVSFSDWEKLDAEEVAR, HPQAHVDIYEK, ILLTPPEHLER, LDAEEVAR, LEGVDEATR, LGVIPNVEGR, LTELLLR, LVDPQEMLR, NVINTFTQTAHSGR, PGPAEAAR, PGYAAIQALLSSR, PILDPVDFLGLQDK, PVSFSDWEK, QPVPFGLVR, RLTELLLR, SPQQVLPSPDGR, SRPVDPSVPFDSK, TATEKPGPAE…
1339	HNRNPA2B1	P22626	8.40439e+07	8.50533e+07	8.20425e+07	7.32763e+07	7.56724e+07	7.90994e+07	-0.1397	2.1028	-	-	-	24	DYFEEYGK, EESGKPGAHVTVK, GFGFVTFDDHDPVDK, GFGFVTFDDHDPVDKIVLQK, GFGFVTFSSMAEVDAAMAARPHSIDGR, GGGGNFGPGPGSNFR, GGNFGFGDSR, GGSDGYGSGR, IDTIEIITDR, KLFIGGLSFETTEESLR, KLFVGGIK, KLFVGGIKEDTEEHHLR, LFIGGLSFETTEESLR, LFVGGIK, LFVGGIKEDTEEHHLR, LTDCVVMR, LTDCVVMRDPASK, NMGGPYGGGNYGPGGSGGSGGYGGR, NYYEQWGK, QEMQEVQSSR, RGFGFVTFDDHDPVDK, TLETVPLER, YHTINGHNAEVR, YHTINGHNAEVRK
1340	RFX1	P22670	594732	644290	509327	521670	538740	637810	-0.0408967	0.118444	-	-	-	9	AILVLLSK, FEPVLQWTK, LLYDEYMYYLIEHR, LMEDQQHMAMR, PGHVSPLQLTNIQVPQQALPTQR, SLPDFTELDLQGK, TAGAPTGTVPQQLQVHGVQQSVPVTQER, VAAAGAFAQTLR, YNLSQPSEAPPLAVHDEAEK
1341	CALB2	P22676	508136	521063	523846	592314	556626	479350	0.0627778	0.239172	-	-	-	3	EMNIQQLTNYR, GFLSDLLK, LQEYTQTILR
1342	CBL	P22681	1.883e+06	1.60872e+06	1.64083e+06	1.69832e+06	1.43221e+06	1.5174e+06	-0.14314	0.765127	-	-	-	11	EGFYLFPDGR, FIHKPGSYIFR, GTEPIVVDPFDPR, LFQPWSSLLR, LSLIFSHMLAELK, METLGENEYFR, MYEENSQPR, PLRPLDTSQSSR, QTISLFK, SSGAGGGSGSGGSGSGGLIGLMK, VFMENLMK
1343	IGFBP4	P22692;P22692-2	2.71754e+06	2.48095e+06	2.05054e+06	2.81881e+06	3.71837e+06	4.21453e+06	0.558645	1.90331	+	-	-	4	EDARPVPQGSCQSELHR, GELDCHQLADSFRE, LPGGLEPK, THEDLYIIPIPNCDR
1344	PRKACB	P22694;P22694-2;P22694-3;P22694-4;P22694-5;P22694-6;P22694-7;P22694-9	1.60757e+06	1.66238e+06	1.65824e+06	1.46829e+06	1.53842e+06	1.53505e+06	-0.117973	1.11598	-	-	-	6	ATEQYYAMK, DLKPENLLIDHQGYIQVTDFGFAK, GSGDTSNFDDYEEEDIR, ILQAVNFPFLVR, KWENPTQNNAGLEDFER, WENPTQNNAGLEDFER
1345	UQCRC2	P22695	3.83682e+07	3.67027e+07	3.86613e+07	4.22455e+07	4.1455e+07	3.95203e+07	0.115417	1.67927	-	-	-	17	ATAAPAGAPPQPQDLEFTK, AVAFQNPQTHVIENLHAAAYR, ENMAYTVECLR, GGLGLSGAK, GIEAVGGK, GSNTTSHLHQAVAK, LPNGLVIASLENYSPVSR, LTSSLTTK, MALIGLGVSHPVLK, NALANPLYCPDYR, QVAEQFLNMR, RWEVADLQPQLK, SMAASGNLGHTPFVDEL, TIAQGNLSNTDVQAAK, VTSEELHYFVQNHFTSAR, WEVADLQPQLK, YEDFSNLGTTHLLR
1347	FECH	P22830;P22830-2	2.55214e+07	2.46456e+07	2.40958e+07	2.55e+07	2.45185e+07	2.51987e+07	0.0186313	0.212628	-	-	-	21	AAGVLLR, AESLNGNPLFSK, ALADLVHSHIQSNELCSK, DLMTLPIQNK, ECGVENIR, ELDHFPLEK, GDPYPQEVSATVQK, IGGGSPIK, LEYCNPYR, LLDELSPNTAPHK, QLTLSCPLCVNPVCR, RAESLNGNPLFSK, RSEVVILFSAHSLPMSVVNR, SEVVILFSAHSLPMSVVNR, SFFTSQQL, SGAAAAAVTTETAQHAQGAK, SGAAAAAVTTETAQHAQGAKPQVQPQK, TGILMLNMGGPETLGDVHDFLLR, VGPMPWLGPQTDESIK, YVHPLTEEAIEEMER, YYNQVGR
1348	XPA	P23025	4.60465e+06	5.22346e+06	3.65505e+06	5.03905e+06	4.4832e+06	6.12645e+06	0.218248	0.67767	-	-	-	4	ETIVHQHEYGPEENLEDDMYR, ETIVHQHEYGPEENLEDDMYRK, PYSATAAAATGGMANVK, SLEVWGSQEALEEAK
1349	CES1	P23141;P23141-2;P23141-3	1.10471e+08	1.19103e+08	1.20957e+08	1.22347e+08	1.33157e+08	1.26019e+08	0.122461	1.37486	-	-	-	30	AGQLLSELFTNR, AGQLLSELFTNRK, DAGAPTYMYEFQYR, DAGAPTYMYEFQYRPSFSSDMKPK, DKEVAFWTNLFAK, EGASEEEIR, EGYLQIGANTQAAQK, ELIPEATEK, ESQPLLGTVIDGMLLLK, EVAFWTNLFAK, FLSLDLQGDPR, FTPPQPAEPWSFVK, FWANFAR, GNWGHLDQVAALR, KAVEKPPQTEHIEL, KGDVKPLAEQIAITAGCK, LGIWGFFSTGDEHSR, LKDKEVAFWTNLFAK, NFHTVPYMVGINK, NGNPNGEGLPHWPEYNQK, PSFSSDMKPK, QKTEEELLETTLK, SYPLVCIAK, TAMSLLWK, TEEELLETTLK, TPEELQAER, TTTSAVMVHCLR…
1350	FBLN1	P23142-4	363885	342010	337088	471976	439170	377404	0.299652	1.37611	-	-	-	3	GYHLNEEGTR, IIEVEEEQEDPYLNDR, TGYYFDGISR
1351	TCEA1	P23193	3.56207e+07	3.48004e+07	3.69259e+07	3.25424e+07	3.34701e+07	3.2448e+07	-0.124376	2.04942	-	-	-	20	APSTSDSVR, DTYVSSFPR, EESTSSGNVSNR, EMLAAALR, EPAITSQNSPEAR, IGMSVNAIR, KKEPAITSQNSPEAR, KLLDGPSTEK, KLLDGPSTEKDLDEK, KNAAGALDLLK, KQSTDEEVTSLAK, LLDGPSTEK, LLDGPSTEKDLDEK, MEDEVVR, MTAEEMASDELK, MTAEEMASDELKEMR, NAAGALDLLK, NIPMTLELLQSTR, NVLCGNIPPDLFAR, QSTDEEVTSLAK
1353	ITGA6	P23229;P23229-3;P23229-5	8.50659e+06	8.39992e+06	8.52875e+06	8.10685e+06	8.17735e+06	8.11985e+06	-0.0596877	0.968778	-	-	-	36	AEALPLQR, AFIDVTAAAENIR, DEITFVSGAPR, DFHYIVFGAPGTYNWK, DGWQDIVIGAPQYFDR, DSMFGIAVK, EDQWMGVTVQSQGPGGK, EGCGDDNVCNSNLK, FGSCQQGVAATFTK, FSLFAER, FSYLPIQK, GISPYFGYSIAGNMDLDR, GVPELVLK, IEDDMDGGDWSFCDGR, IEFDNDADPTSESK, KFSLFAER, LETTSNQDNLAPITAK, LIATFPDTLTYSAYR, LLLVGAPR, LNYLDILMR, LPNAGTQVR, LRPIPITASVEIQEPSSR, PSQVYFGGTVVGEQAMK, SAHLLPEHIFDGEGLASSFGYDVAVVDLNK, SEDEVGSLIEYEFR, SRPVINIQK, TACGA…
1354	SFPQ	P23246	6.30864e+06	6.39013e+06	4.99374e+06	3.86849e+06	4.32874e+06	4.52632e+06	-0.469746	2.42862	-	-	-	28	AELDDTPMR, ALAEIAK, CSEGVFLLTTTPR, DKLESEMEDAYHEHQANLLR, EEEMMIR, EMEEQMR, FAQHGTFEYEYSQR, FATHAAALSVR, FGQGGAGPVGGQGPR, GIVEFASK, GMGPGTPAGYGR, GREEYEGPNK, ISDSEGFK, LFVGNLPADITEDEFK, LFVGNLPADITEDEFKR, MEELHNQEMQK, MGGGGAMNMGDPYGSGGQK, MGYMDPR, MPGGPKPGGGPGLSTPGGHPKPPHR, PGGGPGLSTPGGHPKPPHR, QHHPPYHQQHHQGPPPGGPGGR, QREMEEQMR, REEEMMIR, RMEELHNQEMQK, RREEEMMIR, SLDEMEK, SPPPGMGLNQNR, YGEPGEVFINK
1355	TUBG1	P23258	2.3418e+06	2.23492e+06	2.32355e+06	2.64655e+06	2.36043e+06	2.4133e+06	0.103332	0.856994	-	-	-	4	DNFDEMDTSR, EAFLEQFR, KEDMFKDNFDEMDTSR, VSGLMMANHTSISSLFER
1356	PPIB	P23284	1.94843e+08	1.97402e+08	1.99995e+08	1.76648e+08	2.04079e+08	1.91199e+08	-0.0527799	0.439741	-	-	-	17	DFMIQGGDFTR, DKPLKDVIIADCGK, DTNGSQFFITTVK, DVIIADCGK, FPDENFK, HYGPGWVSMANAGK, IEVEKPFAIAK, IEVEKPFAIAKE, IGDEDVGR, IGDEDVGRVIFGLFGK, LKHYGPGWVSMANAGK, PLKDVIIADCGK, TAWLDGK, TVDNFVALATGEK, VIFGLFGK, VIKDFMIQGGDFTR, VLEGMEVVR
1357	ME2	P23368	1.85299e+07	1.65439e+07	1.74993e+07	1.75647e+07	1.79147e+07	1.67533e+07	-0.00839763	0.0587386	-	-	-	25	ALTSQLTDEELAQGR, AMASINER, CLFASGSPFGPVK, DPFYMGLYQK, DRTQQYDDLIDEFMK, EKYCTFNDDIQGTAAVALAGLLAAQK, GKPLMLNPR, GLFISISDR, GMAFTLQER, HISDSVFLEAAK, IETQDIQALR, ILGLGDLGVYGMGIPVGK, KIWMFDK, LCLYTACAGIRPDR, LFTPDVIR, LYPPLANIQEVSINIAIK, MTSPLEK, NTLIQFEDFGNHNAFR, PSTIIGVAGAGR, QMLGLQGLLPPK, SIVDNWPENHVK, TQQYDDLIDEFMK, VTEYLYANK, YIYIMGIQER, YPEPEDK
1358	GLDC	P23378	2.92731e+06	2.96614e+06	2.97054e+06	2.81587e+06	2.88723e+06	2.71435e+06	-0.0750048	0.806431	-	-	-	32	AGHQLQHDLFFDTLK, CHPQTIAVVQTR, DISLVHSMIPLGSCTMK, DVSGVLFQYPDTEGK, DVSGVLFQYPDTEGKVEDFTELVER, EFANIHPFVPLDQAQGYQQLFR, EMLQTLGLASIDELIEK, FCDAMISIR, FGVPLGYGGPHAAFFAVR, FWPTIAR, GIPGSVFK, GYVGHEFILDTR, GYVGHEFILDTRPFK, HLAPFLPNHPVISLK, IQPVEVDK, KHLAPFLPNHPVISLK, LNSSSELAPITWK, LPCEMDFSGK, MEDPVCENEILATLHAISSK, MSPHSLTCVTSSHWDRPYSR, PGDFGSDVSHLNLHK, QATETAILNANYMAK, QEIADIEEGR, RVHNATLILSEGLK, SAH…
1359	WARS1	P23381	4.31957e+07	4.26439e+07	4.32799e+07	4.40972e+07	4.68615e+07	4.30035e+07	0.0522079	0.655086	-	-	-	29	AGNASKDEIDSAVK, ALIEVLQPLIAEHQAR, ATGQRPHHFLR, DEIDSAVK, DLTLDQAYSYAVENAK, DMNQVLDAYENK, DRTDIQCLIPCAIDQDPYFR, DTIEEHR, DYTSGAMLTGELK, DYTSGAMLTGELKK, EVTDEIVK, EVTDEIVKEFMTPR, GIDYDKLIVR, GIFFSHR, GIFGFTDSDCIGK, GPSSEAMHVGHLIPFIFTK, HVTFNQVK, IDKELINR, IGYPKPALLHSTFFPALQGAQTK, ISFPAIQAAPSFSNSFPQIFR, KALIEVLQPLIAEHQAR, KDYTSGAMLTGELK, KDYTSGAMLTGELKK, KEVTDEIVK, KLSFDFQ, KPFYLYTGR, MSASDPNSSIFLTD…
1360	RPS3	P23396	8.05553e+07	8.25426e+07	8.53262e+07	7.0493e+07	7.07427e+07	7.27006e+07	-0.21536	3.38579	-	-	-	23	ACYGVLR, AELNEFLTR, DEILPTTPISEQK, ELAEDGYSGVEVR, ELTAVVQK, FGFPEGSVELYAEK, FIMESGAK, FVADGIFK, FVDGLMIHSGDPVNYYVDTAVR, GCEVVVSGK, GGKPEPPAMPQPVPTA, GLCAIAQAESLR, IMLPWDPTGK, IRELTAVVQK, KFVADGIFK, KPLPDHVSIVEPK, KPLPDHVSIVEPKDEILPTTPISEQK, QGVLGIK, RACYGVLR, RFGFPEGSVELYAEK, TEIIILATR, TQNVLGEK, VTPTRTEIIILATR
1361	GCSH	P23434	5.36418e+06	4.7457e+06	4.58175e+06	4.81183e+06	5.28499e+06	4.43121e+06	-0.0165641	0.0697486	-	-	-	2	SCYEDGWLIK, TGPALLSVR
1362	RPS6KB1	P23443;P23443-5	2.50302e+06	2.40089e+06	2.53695e+06	2.54612e+06	2.39778e+06	2.60209e+06	0.0197799	0.136096	-	-	-	10	DGFYPAPDFR, DLKPENIMLNHQGHVK, FEISETSVNR, FSPGDFWGR, HINWEELLAR, IRPECFELLR, LGAGPGDAGEVQAHPFFR, LNLPPYLTQEAR, RFIGSPR, TPVSPVK
1364	SP100	P23497	2.66642e+06	2.45784e+06	2.26596e+06	2.21703e+06	2.3016e+06	2.27788e+06	-0.117821	0.86014	-	-	-	8	DTTSDKDDSLGSQQTNEQCAQK, GFENVIHDK, LLYDIVFK, LPLQESEEEEREER, MFEDSQDSCR, MFTEDQGVDDR, SGLQLSLEQGTGENSFR, VIGQDHDFSESSEEEAPAEASSGALR
1365	AHCY	P23526	2.53477e+08	2.77968e+08	2.77122e+08	2.38709e+08	2.55175e+08	2.41003e+08	-0.13717	1.55646	-	-	-	28	AGIPVYAWK, ALDIAENEMPGLMR, ATDVMIAGK, DGPLNMILDDGGDLTNLIHTK, ESLIDGIK, ESLIDGIKR, FDNLYGCR, GISEETTTGVHNLYK, HFEQMKDDAIVCNIGHFDVEIDVK, IILLAEGR, KALDIAENEMPGLMR, KLDEAVAEAHLGK, KLDEAVAEAHLGKLNVK, LDEAVAEAHLGK, MMANGILK, MMANGILKVPAINVNDSVTK, QAQYLGMSCDGPFKPDHYR, RATDVMIAGK, RIILLAEGR, SKFDNLYGCR, VADIGLAAWGR, VAVVAGYGDVGK, VNIKPQVDR, VPAINVNDSVTK, WLNENAVEK, YPQLLPGIR, YPVGVHFLPK, YSASKPLK
1366	CFL1	P23528	3.44214e+08	3.51985e+08	3.53847e+08	3.71497e+08	3.56426e+08	3.45183e+08	0.0307888	0.349283	-	-	-	14	AVLFCLSEDK, AVLFCLSEDKK, EILVGDVGQTVDDPYATFVK, HELQANCYEEVK, HELQANCYEEVKDR, KAVLFCLSEDK, KAVLFCLSEDKK, KNIILEEGK, LGGSAVISLEGK, LTGIKHELQANCYEEVK, LTGIKHELQANCYEEVKDR, MLPDKDCR, NIILEEGK, SSTPEEVK
1367	EIF4B	P23588	4.09002e+07	4.02482e+07	3.9978e+07	3.20628e+07	3.3515e+07	3.08017e+07	-0.330507	4.16946	-	-	-	36	AASIFGGAK, AASIFGGAKPVDTAAR, AFGSGYR, ARPATDSFDDYPPR, DDYSRDDYR, DDYSRDDYRR, DENKVDGMNAPK, DRYDSDRYR, DSDKTDTDWR, EDDSSASTSQSTR, EEDCHSPTSKPPKPDQPLK, GDDSFGDKYR, GGGDRYEDRYDR, GLNISAVR, IRVDVADQAQDK, IRVDVADQAQDKDR, KDENKVDGMNAPK, NRDSDKTDTDWR, PATDSFDDYPPR, RAFGSGYR, RGDDSFGDK, RGDDSFGDKYR, SILPTAPR, SQSSDTEQQSPTSGGGK, SRTGSESSQTGTSTTSSR, STPKEDDSSASTSQSTR, TGSESSQTGTSTTSSR, VAPAQPSEEGPGR, VAPAQ…
1368	F8A1	P23610	467865	469661	355354	318026	442460	529370	-0.0226671	0.0369486	-	-	-	4	DLGQPAAAAGHFQR, DYTGALAVFTR, KPNVAEAGEQFGQLGR, LLPEHAQTLEK
1369	ATP2B4	P23634;P23634-6;P23634-7;P23634-8	1.31874e+06	1.23019e+06	1.31785e+06	1.53012e+06	1.33729e+06	1.31554e+06	0.110795	0.665299	-	-	-	16	AFHSSLHESIQKPYNQK, DAEGLDEIDHAEMELR, EGDFGCTVMELR, GEVEQEKLDK, MTVVQAYIGGIHYR, NEKGEVEQEKLDK, NVFSGIYR, QDYQAVR, SLDKDPMLLSGTHVMEGSGR, TECALLGFVTDLK, TPLLDEEEEENPDK, TQDGVALEIQPLNSQEGIDNEEKDKK, TSPVEGLSGNPADLEK, TVIEPMACDGLR, VLDLIVNGISINSAYTSK, VLPANSMAESR
1370	DGKA	P23743	1.09836e+06	1.16076e+06	1.16941e+06	905272	1.18129e+06	1.31572e+06	-0.0278552	0.0723676	-	-	-	13	DDGQHMWRPK, DGPEIGLR, GLISPSDFAQLQK, IDPVPNTHPLLVFVNPK, IYLEVDNVPR, QVFNLLK, RPHGDIYGINQALGATAK, TMDDLNLSTSEALR, VITDPDILK, WGGGYEGQNLAK, WSVEVIPQQTEEK, YTVHDQCAMK, YVQGDAIGYEGFQQFLK
1371	CPT2	P23786	4.74821e+06	4.58017e+06	4.59495e+06	4.62706e+06	4.52187e+06	4.5254e+06	-0.0259244	0.27213	-	-	-	24	AGLLEPEVFHLNPAK, ALEDMFDALEGK, ATNMTVSAIR, DELFTDDK, DGSTAVHFEHSWGDGVAVLR, DIWAELR, EAAMGQGFDR, EFLQCVEK, EKFDATMK, ELHEQLVALDK, FFNEVFK, GNFYIFDVLDQDGNIVSPSEIQAHLK, HSAGELQQMMVECSK, HTSYISGPWFDMYLSAR, KGNFYIFDVLDQDGNIVSPSEIQAHLK, LMSSGNEESLR, LNFELTDALK, SDTITFK, SEYNDQLTR, SFNLIIAK, SIVPTMHYQDSLPR, TETIRPASVYTK, TLTIDCVQFQR, YLSAQKPLLNDGQFR
1372	DTYMK	P23919	2.61377e+07	2.60011e+07	2.75061e+07	2.29881e+07	2.43593e+07	2.38914e+07	-0.160868	2.35876	-	-	-	17	CFHQLMK, DTTLNWK, EKLSQGVTLVVDR, ENFSLDWCK, GALIVLEGVDR, KLVEALCAAGHR, KSDVEDHSVHLLFSANR, LLSSYLQK, LSQGVTLVVDR, RGALIVLEGVDR, SDVEDHSVHLLFSANR, SIEAVHEDIR, TATEKPLGELWK, VLSEDAIR, WEQVPLIK, YAFSGVAFTGAK, YENGAFQER
1373	RRM1	P23921	1.8648e+07	1.8959e+07	1.91965e+07	2.07538e+07	1.95874e+07	1.97558e+07	0.0809439	1.2457	-	-	-	32	CSNLCTEIVEYTSK, DDSIEGIYDTLK, DECLMCGS, DFSYNYFGFK, EDIDAAIETYNLLSER, EQGPYETYEGSPVSK, GAFIDQSQSLNIHIAEPNYGK, GLWHEEMK, HPDYAILAAR, HRPIGIGVQGLADAFILMR, IAVSNLHK, IIDINYYPVPEACLSNKR, KSNQQNLGTIK, KVFSDVMEDLYNYINPHNGK, LNSAIIYDR, LTSMHFYGWK, LYASYEK, NQIIACNGSIQSIPEIPDDLKQLYK, NTAAMVCSLENR, QCALISK, RVLSGEFQIVNPHLLK, SAGGIGVAVSCIR, SNQQNLGTIK, STLDIVLANK, STLDIVLANKDR, TGMYYLR, TRPAANPIQFTLNK, TVW…
1375	CHM	P24386	6.15585e+06	6.18757e+06	6.36103e+06	5.60555e+06	5.75831e+06	5.57551e+06	-0.142995	2.14834	-	-	-	9	AIIDQFGQR, EDLESVVQK, GLLIDLLIK, GTYLVHLTCTSSK, HSVQCLVVDK, ITYSQIIK, LFVPYTEMEIENEQVEKPR, NFLHCLGR, VIELCSSTMTCMK
1376	KDELR1	P24390	2.88697e+06	2.50288e+06	2.30812e+06	3.54232e+06	2.66041e+06	3.0002e+06	0.253845	1.08536	-	-	-	3	SQVLFAVVFTAR, TGEAETITSHYLFALGVYR, TLYLFNWIWR
1377	EEF1B2	P24534	5.6985e+07	4.77068e+07	4.15488e+07	6.0208e+07	6.77952e+07	6.84291e+07	0.435389	2.1597	-	-	-	7	ASLPGVK, LAQYESK, LVPVGYGIK, SIQADGLVWGSSK, SPAGLQVLNDYLADK, SSILLDVKPWDDETDMAK, YGPADVEDTTGSGATDSK
1378	ATP5PB	P24539	1.74891e+07	1.54035e+07	1.65631e+07	1.72629e+07	1.65933e+07	1.6244e+07	0.020167	0.144679	-	-	-	16	AQAQPVM, EQEHMINWVEK, HVVQSISTQQEK, HVVQSISTQQEKETIAK, HYLFDVQR, KEQEHMINWVEK, LAQLEEAK, LDYHISVQNMMR, NNIAMALEVTYR, NRLDYHISVQNMMR, QASIQHIQNAIDTEK, RHYLFDVQR, RKEQEHMINWVEK, SQQALVQK, YGPFVADFADK, YGPFVADFADKLNEQK
1379	TBXAS1	P24557;P24557-3	562552	552136	504753	521211	453735	524138	-0.112974	0.505207	-	-	-	8	DFLQMVLDAR, EAAQDCEVLGQR, HSASPMGVQDFDIVR, MFIVISEPDMIK, PSPFIGNLTFFR, QGFWESQMELR, SVADSVLFLR, YAESGDAFDIQR
1380	IGFBP6	P24592	825238	776737	893249	936748	920412	897521	0.144863	0.925663	-	-	-	2	APAVAEENPK, HLDSVLQQLQTEVYR
1381	ACP1	P24666	8.68685e+07	8.51346e+07	8.68753e+07	8.8847e+07	8.73519e+07	8.50006e+07	0.0127037	0.160863	-	-	-	10	AKIELLGSYDPQK, HGIPMSHVAR, IELLGSYDPQK, KLVTDQNISENWR, LVTDQNISENWR, QLIIEDPYYGNDSDFETVYQQCVR, RHGIPMSHVAR, SPIAEAVFR, SVLFVCLGNICR, VDSAATSGYEIGNPPDYR
1384	ACAT1	P24752	3.6752e+07	3.64753e+07	3.4353e+07	3.0326e+07	3.27209e+07	3.16732e+07	-0.183716	2.40372	-	-	-	20	AGIPKEEVK, DGLTDVYNK, EAYMGNVLQGGEGQAPTR, EVVIVSATR, FGNEVIPVTVTVK, GQPDVVVK, GQPDVVVKEDEEYK, GQPDVVVKEDEEYKR, GSTPYGGVK, IHMGSCAENTAK, IVGHLTHALK, LEDLIVK, LGSIAIQGAIEK, LNVTPLAR, MLEIDPQK, NEQDAYAINSYTR, QAVLGAGLPISTPCTTINK, RLNVTPLAR, TPIGSFLGSLSLLPATK, VNINGGAVSLGHPIGMSGAR
1385	CCNE1	P24864;P24864-3	626093	590767	645475	726220	614819	601330	0.0564658	0.21842	-	-	-	3	GSPLPVLSWANR, GVADEDAHNIQTHR, YMATQENVVK
1386	POLR2A	P24928	2.09775e+06	2.16739e+06	2.03944e+06	2.00557e+06	1.89046e+06	2.11925e+06	-0.0688872	0.505102	-	-	-	61	AEIQELAMVPR, AHNNELEPTPGNTLR, AKQDVIEVIEK, ALQEWILETDGVSLMR, DDYGPESR, DVLSNAHIQNELER, EGLIDTAVK, ELYHVISFDGSYVNYR, FDYTNER, FGVEQPEGDEDLTK, GFVENSYLAGLTPTEFFFHAMGGR, GHLMAITR, HMCDGDIVIFNR, IFHINPR, IIITEDGEFK, IKDILAK, ILPWSTFR, INISQVIAVVGQQNVEGK, ISPWLLR, KLTMEQIAEK, LLQFHVATMVDNELPGLPR, LLVDSNNPK, LPSDLHPIK, LTHVYDLCK, LTMEQIAEK, LVIVNGDDPLSR, MDDDVFLR, MHGGGPPSGDSACPLR, MIVTPQSNRPVMGIVQDTLT…
1387	CDK2	P24941	2.8936e+06	2.67721e+06	2.77691e+06	2.83974e+06	2.60439e+06	2.89545e+06	-0.00219442	0.0121312	-	-	-	15	AALAHPFFQDVTKPVPHLR, APEILLGCK, DLKPQNLLINTEGAIK, ELNHPNIVK, FMDASALTGIPLPLIK, IRLDTETEGVPSTAIR, LDTETEGVPSTAIR, LTGEVVALK, LTGEVVALKK, LYLVFEFLHQDLK, LYLVFEFLHQDLKK, SLLSQMLHYDPNKR, SYLFQLLQGLAFCHSHR, TLGTPDEVVWPGVTSMPDYKPSFPK, VVPPLDEDGR
1388	APC	P25054	4.69482e+07	4.86562e+07	2.92251e+07	3.86465e+07	3.5839e+07	3.19906e+07	-0.19713	0.464391	-	-	-	18	GTEIKPGQNNPVPVSETNESSIVER, HVDQPIDYSLK, IEDCPINNPR, IMDQVQQASASSSAPNK, LNSFIQVDAPDQK, LQGSSLSSESAR, QAAVNAAVQR, QLLQSQATEAER, QSFSFSK, QSLYGDYVFDTNR, SPSEGQTATTSPR, SPTGNTPPVIDSVSEK, SSNDSLNSVSSSDGYGK, TEHMSSSSENTSTPSSNAK, TGSSSSILSASSESSEK, VEMVYSLLSMLGTHDKDDMSR, VTSHTELTSNQQSANK, YSDEQLNSGR
1389	GRK2	P25098	1.34325e+06	1.25108e+06	1.41505e+06	1.38899e+06	1.37383e+06	1.33227e+06	0.0321275	0.180616	-	-	-	11	DLKPANILLDEHGHVR, EAQQLVQR, EIFDSYIMK, FYAAEIILGLEHMHNR, ILLPEPSIR, LGYLLFR, LLDSDQELYR, MGNPFLTQWQR, SATEHVQGHLGK, SLDWQMVFLQK, WQQEVAETVFDTINAETDRLEAR
1391	MCM3	P25205;P25205-2	1.54431e+07	1.58637e+07	1.53228e+07	1.58321e+07	1.56607e+07	1.63375e+07	0.036604	0.502147	-	-	-	45	AILCLLLGGVER, ALKDFVASIDATYAK, APAGQLPR, CSVLAAANPVYGR, DAQPSFSAEDIAK, DFVASIDATYAK, DGDSYDPYDFSDTEEEMPQVHTPK, DHQTITIQEMPEK, DHQTITIQEMPEKAPAGQLPR, DIFDQLAK, DLENGSHIR, DSEEPFSSVEIQAALSK, EAHAQSIGMNR, EISDHVLR, ELISDNQYR, ESQKVELSESR, GDINILLIGDPSVAK, GGYTSGTFR, GSSGVGLTAAVTTDQETGER, GVVCIDEFDK, IIKPVLTQESATYIAEEYSR, KAILCLLLGGVER, KGGYTSGTFR, LEAGAMVLADR, LIVNVNDLR, LLNNAFEELVAFQR, LTESINR, MVS…
1393	MPST	P25325-2	1.37857e+07	1.47505e+07	1.60024e+07	1.4909e+07	1.50186e+07	1.44525e+07	-0.00266144	0.0158387	-	-	-	16	AFGHHAVSLLDGGLR, AGQPLQLLDASWYLPK, ALVSAQWVAEALR, AQLDPAFIK, ARPEDVISEGR, DGIEPGHIPGTVNIPFTDFLSQEGLEK, FQVVDSR, FRGTEPEPR, HIPGAAFFDIDQCSDR, LGVGAATHVVIYDASDQGLYSAPR, QNLPLSSGK, RFQVVDSR, SPSVAAMASPQLCR, SQPAPAEFR, TSPYDHMLPGAEHFAEYAGR, TYEDIKENLESR
1394	RPS12	P25398	2.41003e+07	1.82822e+07	1.63085e+07	2.45517e+07	2.4793e+07	2.52928e+07	0.366456	1.55443	-	-	-	8	DVIEEYFK, KLGEWVGLCK, KVVGCSCVVVK, LGEWVGLCK, LVEALCAEHQINLIK, QAHLCVLASNCDEPMYVK, TALIHDGLAR, VVGCSCVVVK
1395	BRD2	P25440;P25440-2	1.01566e+06	1.05136e+06	934331	956901	1.07517e+06	1.11376e+06	0.0665886	0.318383	-	-	-	4	DLPDSQQQHQSSK, LPGEGNAGLLGLGPEAAAPGKR, TESSSAQQVAVSR, VTNQLQYLHK
1396	FAS	P25445;P25445-6	1.55269e+06	1.56068e+06	1.40162e+06	1.26728e+06	1.48679e+06	1.42321e+06	-0.11365	0.648064	-	-	-	6	ANLCTLAEK, DITSDSENSNFR, ENQGSHESPTLNPETVAINLSDVDLSK, IDEIKNDNVQDTAEQK, IQTIILK, NDNVQDTAEQK
1397	YY1	P25490	376558	394633	419772	318571	274882	412626	-0.262576	0.803278	-	-	-	6	EEVVGGDDSDGLR, IHTGDRPYVCPFDGCNKK, KSYLSGGAGAAGGGGADPGNK, KSYLSGGAGAAGGGGADPGNKK, SYLSGGAGAAGGGGADPGNK, SYLSGGAGAAGGGGADPGNKK
1398	DNAJB1	P25685	8.21304e+06	8.57625e+06	8.55899e+06	8.39569e+06	8.39921e+06	9.27568e+06	0.0392168	0.331649	-	-	-	18	DGSDVIYPAR, DVIRPGMR, DYYQTLGLAR, EALCGCTVNVPTLDGR, EGDQTSNNIPADIVFVLK, EIAEAYDVLSDPR, FKEIAEAYDVLSDPR, GASDEEIKR, ILTIEVK, KKQDPPVTHDLR, KQDPPVTHDLR, KVPGEGLPLPK, NPFDTFFGQR, RGDLIIEFEVIFPER, RKVPGEGLPLPK, TIPVVFK, VPGEGLPLPK, YGEEGLK
1399	DNAJB2	P25686	571756	542890	434624	348009	389107	472188	-0.359058	1.21084	-	-	-	7	AQHQDPGLGGTQEGAR, EGLTGTGTGPSR, EQQPSVTSR, EVAEAYEVLSDK, SPEEVFR, SVSTSTTFVQGR, SVTINGVPDDLALGLELSR
1400	ATP5F1A	P25705	1.26959e+08	1.22438e+08	1.19248e+08	1.28738e+08	1.20647e+08	1.21315e+08	0.00786281	0.0700542	-	-	-	32	AVDSLVPIGR, EAYPGDVFYLHSR, EGDIVKR, ELIIGDR, ELIIGDRQTGK, EPMQTGIK, FENAFLSHVVSQHQALLGTIR, FNDGSDEK, GIRPAINVGLSVSR, GYLDKLEPSK, HALIIYDDLSK, ILGADTSVDLEETGR, ISVREPMQTGIK, KLYCIYVAIGQK, LELAQYR, LKEIVTNFLAGFEA, LTDADAMK, LYCIYVAIGQK, NVQAEEMVEFSSGLK, PAINVGLSVSR, QGQYSPMAIEEQVAVIYAGVR, QMSLLLR, RLTDADAMK, RSTVAQLVK, RTGAIVDVPVGEELLGR, STVAQLVK, TGAIVDVPVGEELLGR, TGTAEMSSILEER, TSIAIDTIINQK, VLSI…
1401	CTSS	P25774;P25774-2	1.20797e+06	1.56407e+06	1.91344e+06	1.6948e+06	1.50356e+06	1.4966e+06	0.02571	0.0559094	-	-	-	3	GIDSDASYPYK, GPVSVGVDAR, YTELPYGR
1402	PSMA1	P25786;P25786-2	1.76155e+08	1.8626e+08	1.94898e+08	1.71411e+08	1.91119e+08	1.76322e+08	-0.0489151	0.389556	-	-	-	22	ADEPMEH, AQPAQPADEPAEK, AQPAQPADEPAEKADEPMEH, AQSELAAHQK, DLEFTIYDDDDVSPFLEGLEERPQR, ETLPAEQDLTTK, FVFDRPLPVSR, HMSEFMECNLNELVK, IHQIEYAMEAVK, ILHVDNHIGISIAGLTADAR, KAQPAQPADEPAEK, KAQPAQPADEPAEKADEPMEH, KILHVDNHIGISIAGLTADAR, LLCNFMR, LVSLIGSK, NQYDNDVTVWSPQGR, NVSIGIVGK, QECLDSR, QGSATVGLK, THAVLVALK, THAVLVALKR, TQIPTQR
1403	PSMA2	P25787	9.10748e+07	9.48619e+07	9.64602e+07	8.98594e+07	1.02297e+08	9.11469e+07	0.0025825	0.0157746	-	-	-	17	AANGVVLATEK, AANGVVLATEKK, DYLAAIA, GYSFSLTTFSPSGK, HIGLVYSGMGPDYR, KLAQQYYLVYQEPIPTAQLVQR, LAQQYYLVYQEPIPTAQLVQR, LTPTEVK, LTPTEVKDYLAAIA, LVQIEYALAAVAGGAPSVGIK, PYLFQSDPSGAYFAWK, RLTPTEVK, RLTPTEVKDYLAAIA, RYNEDLELEDAIHTAILTLK, SILYDER, VASVMQEYTQSGGVR, YNEDLELEDAIHTAILTLK
1404	PSMA3	P25788;P25788-2	9.79738e+07	1.02133e+08	1.03307e+08	9.11296e+07	9.90415e+07	8.95587e+07	-0.118283	1.39843	-	-	-	17	AFELELSWVGELTNGR, AVENSSTAIGIR, CKDGVVFGVEK, DGVVFGVEK, DIREEAEK, DKAFELELSWVGELTNGR, EEASNFR, ESLKEEDESDDDNM, HVGMAVAGLLADAR, IIYIVHDEVK, IIYIVHDEVKDK, LYEEGSNK, LYEEGSNKR, RLFNVDR, SLADIAR, SNFGYNIPLK, VFQVEYAMK
1405	PSMA4	P25789	1.41978e+08	1.443e+08	1.48649e+08	1.47681e+08	1.51864e+08	1.40671e+08	0.0169824	0.168494	-	-	-	15	ATCIGNNSAAAVSMLK, EGEMTLK, EVEQLIK, HYGFQLYQSDPSGNYGGWK, LLDEVFFSEK, LNEDMACSVAGITSDANVLTNELR, PFGVSLLYIGWDK, QAYTQFGGK, QDYKEGEMTLK, QKEVEQLIK, RPFGVSLLYIGWDK, SALALAIK, TTIFSPEGR, VEIATLTR, YLLQYQEPIPCEQLVTALCDIK
1406	S100P	P25815	1.41572e+07	7.92999e+06	7.30536e+06	1.80596e+07	3.39074e+07	4.32805e+07	1.67138	2.52925	+	-	-	3	ELPGFLQSGK, YSGSEGSTQTLTK, YSGSEGSTQTLTKGELK
1407	NFKBIA	P25963	668146	635313	611488	726404	564716	617988	-0.0113589	0.0344277	-	-	-	4	ALTMEVIR, HDSGLDSMKDEEYEQMVK, LEPQEVPR, TALHLAVDLQNPDLVSLLLK
1408	ITGA3	P26006;P26006-1	5.12803e+07	5.22549e+07	5.54265e+07	4.97218e+07	5.22457e+07	5.0559e+07	-0.0591295	0.733568	-	-	-	26	AAFVSEQQQK, AKSETVLTCATGR, ARPVINIVHK, CESNLQMR, EAGNPGSLFGYSVALHR, EWDLSEYSYK, FAGSESAVFHGFFSMPEMR, GNSYMIQR, HMGAVFLLSQEAGGDLR, HMGAVFLLSQEAGGDLRR, KEWDLSEYSYK, LELLLMDNLR, LQSFFGGTVMGESGMK, NDPGHHIIEDMWLGVTVASQGPAGR, PVINIVHK, QLDPGGGQGPPPVTLAAAK, SETVLTCATGR, TGAVYLCPLTAHK, TGAVYLCPLTAHKDDCER, TSIPTINMENK, TVEDVGSPLK, VNGWATLFLR, VYIYHSSSK, YLLLAGAPR, YTQVLWSGSEDQR, YTQVLWSGSEDQRR
1409	MSN	P26038	4.57596e+08	4.54366e+08	4.60124e+08	4.14741e+08	4.60112e+08	4.30758e+08	-0.0729584	0.828424	-	-	-	40	AKFYPEDVSEELIQDITQR, ALELEQER, ALELEQERK, ALTSELANAR, ALTSELANARDESK, AMLENEK, AQMVQEDLEK, AQQELEEQTR, AQQELEEQTRR, EALLQASR, EDAVLEYLK, EGILNDDIYCPPETAVLLASYAVQSK, ESEAVEWQQK, ESPLLFK, EVWFFGLQYQDTK, FYPEDVSEELIQDITQR, GFSTWLK, GMLREDAVLEYLK, GSELWLGVDALGLNIYEQNDR, IAQDLEMYGVNYFSIK, IDEFESM, IQVWHEEHR, ISQLEMAR, KAQQELEEQTR, KAQQELEEQTRR, KESEAVEWQQK, KESPLLFK, KGSELWLGVDALGLNIYEQNDR, KTANDMIHAE…
1410	PTPN3	P26045	164779	230398	204314	53601.3	183512	217769	-0.618813	0.565947	-	-	+	9	AMMVQTSSQYK, EYFGLQHDDDSVDSPR, GSLAPQDSDSEVSQNR, INPESPADTCIPK, LNEGDQIVLINGR, MPLVVSR, NLPIYPLDIVR, VESLHEQHSGLK, YKDVLPYDTTR
1411	DDX6	P26196	1.47643e+07	1.43255e+07	1.36958e+07	1.32266e+07	1.37094e+07	1.34897e+07	-0.0813215	1.10304	-	-	-	28	DNIQAMVIVPTR, ELALQVSQICIQVSK, FGHLGLAINLITYDDR, FGHLGLAINLITYDDRFNLK, GIDIQAVNVVINFDFPK, GNEFEDYCLK, GNEFEDYCLKR, GPVKPTGGPGGGGTQTQQQMNQLK, GVTQYYAYVTER, ISQLGYSCFYIHAK, KDNIQAMVIVPTR, KISQLGYSCFYIHAK, LAETYLHR, LDDTVHVVIATPGR, LQINQSIIFCNSSQR, NLVCTDLFTR, NTNTINNGTQQQAQSMTTTIKPGDDWK, NTNTINNGTQQQAQSMTTTIKPGDDWKK, PSPIQEESIPIALSGR, QILLYSATFPLSVQK, SGAYLIPLLER, SIEEQLGTEIKPIPSNIDK, SLYVAEYHSEPVE…
1412	CTNNA2	P26232-3	1.35593e+06	1.21177e+06	1.69306e+06	1.44176e+06	1.62918e+06	1.19177e+06	0.00302085	0.00643039	-	-	-	2	LDAEVAK, LLEPLVTQVTTLVNTSNK
1413	DNMT1	P26358	3.65095e+06	3.79646e+06	3.66143e+06	2.93064e+06	3.26906e+06	3.34924e+06	-0.220468	2.00819	-	-	-	57	ACQLSVVVDDKK, AGVQADEDEDGDEK, AGVQADEDEDGDEKDEK, AGVQADEDEDGDEKDEKK, AIILAAAPGEK, DDREDKENAFK, DLPNIEVR, DLSLENGAHAYNR, DMSALVAAR, DSLTEKECVK, DTMSDLPEVR, EEDKDQDEKR, EELSEEGYLAK, EKLNLLHEFLQTEIK, FFLLENVR, FTEDSLLR, FYFLEAYNAK, GAQYQPILR, GSNLDAPEPYR, GVCSCVEAGK, HGHLCPIDTGLIEK, HIPLAPGSDWR, HNHWAGLYGR, IKEIFCPK, ISWVGEAVK, KEELSEEGYLAK, KEPVDEDLYPEHYR, LAGVTLGQR, LFGNILDK, LNLLHEFLQTEIK, LPLFPE…
1414	U2AF2	P26368;P26368-2	1.77516e+07	1.73265e+07	1.71306e+07	1.84486e+07	1.78454e+07	1.8889e+07	0.0797035	1.22413	-	-	-	9	AMQGLTGR, EEHGGLIR, ELLTSFGPLK, IFVEFTSVFDCQK, LFIGGLPNYLNDDQVK, NFAFLEFR, SIEIPRPVDGVEVPGCGK, YCDPDSYHR, YWDVPPPGFEHITPMQYK
1415	RPL13	P26373	3.77785e+07	4.07554e+07	3.90761e+07	3.48259e+07	3.20415e+07	3.25158e+07	-0.2432	2.91819	-	-	-	12	AKEAAEQDVEK, EAAEQDVEK, GFSLEELR, KGDSSAEELK, LATQLTGPVMPVR, NGMVLKPHFHK, PASGPIRPIVR, RVATWFNQPAR, TIGISVDPR, VATWFNQPAR, VITEEEK, VITEEEKNFK
1416	CHML	P26374	1.79979e+06	1.91536e+06	1.90276e+06	1.48824e+06	1.89637e+06	1.51305e+06	-0.206409	1.0683	-	-	-	6	AIIDHFGQR, AVLITDQSILK, DTYLVHLTCSSSK, ITYSQIVK, LFTPYTETEINEEELTKPR, STVEDKADEPIR
1417	IVD	P26440	5.11301e+06	5.19117e+06	5.24037e+06	4.78498e+06	4.78914e+06	5.0595e+06	-0.0875421	1.11867	-	-	-	9	AFNADFH, FLQEHLAPK, FWITNGPDADVLIVYAK, GVYVLMSGLDLER, IPAANILGHENK, LYEIGAGTSEVR, MADMYTR, QYVYNVAK, TDLAAVPASR
1418	S100A4	P26447	3.65687e+07	3.3987e+07	4.32367e+07	4.21066e+07	6.39215e+07	7.60344e+07	0.64305	1.71254	+	-	-	5	ALDVMVSTFHK, ELPSFLGK, LMSNLDSNR, RTDEAAFQK, TDEAAFQK
1419	MGAT1	P26572	1.17862e+06	1.13343e+06	1.06942e+06	1.09732e+06	979602	1.05541e+06	-0.110861	0.703288	-	-	-	11	AFWDDWMR, ATYPLLK, EQMVDASRPELLYR, GIVTFQFR, GLLQQIGDALSSQR, GVSHGQFFDQHLK, KGVSHGQFFDQHLK, LAQDAEVELER, LNQQFVHFTQLDLSYLQR, VYGAPQLQVEK, WALGQVFR
1420	HMGB2	P26583	2.34775e+07	2.22975e+07	2.42516e+07	2.13746e+07	2.33401e+07	2.15901e+07	-0.0790548	0.814375	-	-	-	8	IKSEHPGLSIGDTAK, KHPDSSVNFAEFSK, KKHPDSSVNFAEFSK, KLGEMWSEQSAK, LGEMWSEQSAK, RPPSAFFLFCSEHRPK, SEHPGLSIGDTAK, SKFEDMAK
1421	PTBP1	P26599;P26599-1;P26599-2	2.86439e+07	2.92285e+07	2.94289e+07	2.96081e+07	2.91376e+07	2.98141e+07	0.0206781	0.300336	-	-	-	13	DYGNSPLHR, ELKTDSSPNQAR, ENALVQMADGNQAQLAMSHLNGHK, GQPIYIQFSNHK, HQNVQLPR, IAIPGLAGAGNSVLLVSNLNPER, KLPIDVTEGEVISLGLPFGK, LPIDVTEGEVISLGLPFGK, LSLDGQNIYNACCTLR, MDGIVPDIAVGTK, NFQNIFPPSATLHLSNIPPSVSEEDLK, NNQFQALLQYADPVSAQHAK, VLFSSNGGVVK
1422	TARS1	P26639;P26639-2	1.03688e+08	1.0625e+08	1.10632e+08	1.10543e+08	1.10216e+08	1.10061e+08	0.0459246	0.669094	-	-	-	45	ADMETLQR, AEHDSILAEK, AELNPWPEYIYTR, CGPLIDLCR, DQELYFFHELSPGSCFFLPK, EKISGTVNIR, ELFALKPMNCPGHCLMFDHRPR, ETLLAMFK, FEDEEAQAVYWHSSAHIMGEAMER, FLGDIEVWDQAEK, FMADIDLDPGCTLNK, FMADIDLDPGCTLNKK, FNLTYVSHDGDDK, FNLTYVSHDGDDKK, FNLTYVSHDGDDKKR, FQQDDAHIFCAMEQIEDEIK, GAYIYNALIEFIR, GCLDFLR, GFQEVVTPNIFNSR, ISGTVNIR, IYGISFPDPK, KETLLAMFK, LADFGVLHR, LEMYNILK, LNLSTRPEK, LWMTSGHWQHYSENMFSFEVEK, MGGEEKPI…
1423	VARS1	P26640	1.39035e+07	1.43037e+07	1.49089e+07	1.38551e+07	1.44542e+07	1.43852e+07	-0.013839	0.133232	-	-	-	54	ACFTMDPK, ADFPAGIPECGTDALR, ADYNLTR, ALSPLEEWLR, AVLGEVVLYSGAR, AVLVALK, CGEMAQAASAAVTR, DINLDVNR, DPGVITYDLPTPPGEK, DVSGPMPDSYSPR, DVVEPLLRPQWYVR, EAFLQEVWK, EFGVSPDK, EVYLHAIVR, FGLCAYMSQGR, GALINVPPPFLGLPR, GETTLWNPGCDHAGIATQVVVEK, GFVPSPTSQPGGHESLVDR, GIEDNPMVVPLCNR, HGLEAISIMDSR, ICLQPPPTSR, IETMLGDVAVAVHPK, ILPEAHQR, IQQQQPPPGEK, ITPAHDQNDYEVGQR, IWNNVTR, KAVLVALK, KDVSGPMPDSYSPR, KLGSSLDWD…
1424	EEF1G	P26641;P26641-2	1.61546e+08	1.60904e+08	1.58639e+08	1.57103e+08	1.61436e+08	1.6104e+08	-0.00460213	0.0562251	-	-	-	26	AAAPAPEEEMDECEQALAAEPK, AKDPFAHLPK, ALIAAQYSGAQVR, AVLGEVK, DGWSLWYSEYR, DPFAHLPK, EYFSWEGAFQHVGK, FAETQPK, GQELAFPLSPDWQVDYESYTWR, ILGLLDAYLK, KAAAPAPEEEMDECEQALAAEPK, KFAETQPK, KLDPGSEETQTLVR, LDPGSEETQTLVR, MAQFDAK, QAFPNTNR, QATENAKEEVR, QVLEPSFR, RILGLLDAYLK, STFVLDEFK, STFVLDEFKR, TFLVGER, TPEFLRK, VLSAPPHFHFGQTNR, WFLTCINQPQFR, YSNEDTLSVALPYFWEHFDK
1425	FKBP2	P26885	1.3678e+07	1.27222e+07	1.26385e+07	1.53504e+07	1.36368e+07	1.23264e+07	0.0768332	0.425873	-	-	-	7	GDVLHMHYTGK, GWDQGLLGMCEGEK, GWDQGLLGMCEGEKR, IPGGATLVFEVELLK, KGDVLHMHYTGK, KLVIPSELGYGER, LVIPSELGYGER
1426	STOM	P27105	1.14675e+07	1.05811e+07	1.0591e+07	1.10718e+07	1.04512e+07	1.02192e+07	-0.0400068	0.348172	-	-	-	10	AMAAEAEASR, EASMVITESPAALQLR, LLAQTTLR, LPDSFKDSPSK, LPVQLQR, NLSQILSDR, NLSQILSDREEIAHNMQSTLDDATDAWGIK, VIAAEGEMNASR, VQNATLAVANITNADSATR, YLQTLTTIAAEK
1427	AK4	P27144	3.2935e+06	3.41349e+06	3.39904e+06	2.94192e+06	3.03714e+06	3.21727e+06	-0.136895	1.47239	-	-	-	10	ASTEVGEMAK, AVILGPPGSGK, DVAKPVIELYK, GQHWLLDGFPR, GVLHQFSGTETNK, IAQNFGLQHLSSGHFLR, LMMSELENR, RGQHWLLDGFPR, SLLVPDHVITR, TLGQAEALDK
1428	ANXA13	P27216-2	373165	369639	461326	490446	432681	592222	0.327272	1.13097	-	-	-	10	AEVDLQGIK, DIEEAIEEETSGDLQK, DLYDAGEGR, GAGTDEETLIR, GDSQPSTVVQPLSHPSR, GMGTNEAAIIEILSGR, ILVSLLQANR, NGEPEAPQPAK, TALALLDRPSEYAAR, WGTDELAFNEVLAK
1429	YWHAQ	P27348	4.0192e+08	4.01857e+08	4.14813e+08	3.82834e+08	3.92228e+08	3.80975e+08	-0.0759805	1.26362	-	-	-	11	AVTEQGAELSNEER, EKVESELR, KQTIDNSQGAYQEAFDISK, KQTIDNSQGAYQEAFDISKK, QTIDNSQGAYQEAFDISKK, SICTTVLELLDK, TAFDEAIAELDTLNEDSYK, YDDMATCMK, YLAEVACGDDR, YLAEVACGDDRK, YLIANATNPESK
1430	MAPK3	P27361	1.18089e+07	1.09812e+07	1.30034e+07	1.08237e+07	1.12338e+07	1.18589e+07	-0.0752644	0.510479	-	-	-	12	ASTLEAMR, EIQILLR, ELIFQETAR, FRHENVIGIR, GQPFDVGPR, HENVIGIR, IADPEHDHTGFLTEYVATR, LKELIFQETAR, NYLQSLPSK, RTEGVGPGVPGEVEMVK, SQQLSNDHICYFLYQILR, YTQLQYIGEGAYGMVSSAYDHVR
1433	ARNT	P27540;P27540-2;P27540-3;P27540-4	536578	338254	624194	369524	558027	346354	-0.221879	0.347566	-	-	-	6	EQLSTSENALTGR, FCLVAIGR, GSNFAPETGQTAGQFQTR, GTGNTSTDGSYKPSFLTDQELK, HNIEGIFTFVDHR, SGFSAQQVATQATAK
1434	RPL10	P27635	4.36121e+07	4.47192e+07	4.5394e+07	3.71032e+07	3.43251e+07	3.9005e+07	-0.277886	3.00297	-	-	-	7	AKVDEFPLCGHMVSDEYEQLSSEALEAAR, EHVIEALR, EHVIEALRR, FNADEFEDMVAEK, FNADEFEDMVAEKR, LIPDGCGVK, RLIPDGCGVK
1435	RPA1	P27694	5.69799e+06	5.7481e+06	6.15512e+06	6.25016e+06	6.31489e+06	6.15293e+06	0.0895323	1.07682	-	-	-	34	AAGPSLSHTSGGTQSK, ATAFNEQVDK, ATAFNEQVDKFFPLIEVNK, ATVMDVKPVDYR, CDTEFPNFK, DKNEQAFEEVFQNANFR, DSLVDIIGICK, ENCMYQACPTQDCNK, ENCMYQACPTQDCNKK, FFPLIEVNK, FIVNTLK, GDTNIKPILQVINIR, GDTNIKPILQVINIRPITTGNSPPR, IGNPVPYNEGLGQPQVAPPAPAASPAASSR, KENCMYQACPTQDCNKK, LFSLELVDESGEIR, MVGQLSEGAIAAIMQK, NEQAFEEVFQNANFR, NIYLMDTSGK, PITTGNSPPR, PQPQNGSSGMGSTVSK, RLVMSIR, RNIYLMDTSGK, RVVILMELEVLK, SENLGQGDKPDY…
1436	APEX1	P27695	7.54501e+07	7.31359e+07	7.61756e+07	6.97024e+07	8.00613e+07	7.45725e+07	-0.0048246	0.0314262	-	-	-	22	ALGSDHCPITLYLAL, EAAGEGPALYEDPPDQK, EEAPDILCLQETK, EGYSGVGLLSR, GAVAEDGDELR, GAVAEDGDELRTEPEAK, GLDWVKEEAPDILCLQETK, HLYPNTPYAYTFWTYMMNAR, ICSWNVDGLR, KGAVAEDGDELR, KGAVAEDGDELRTEPEAK, KNAGFTPQER, KNDKEAAGEGPALYEDPPDQK, KPLVLCGDLNVAHEEIDLR, LDYFLLSHSLLPALCDSK, LPAELQELPGLSHQYWSAPSDK, NAGFTPQER, NDKEAAGEGPALYEDPPDQK, QGFGELLQAVPLADSFR, TSPSGKPATLK, VSYGIGDEEHDQEGR, WDEAFRK
1437	CD82	P27701	426910	427194	534263	556553	403633	536235	0.102019	0.258465	-	-	-	3	GEEDNSLSVR, LKQEMGGIVTELIR, QEMGGIVTELIR
1438	DCK	P27707	3.85654e+06	3.28335e+06	3.32183e+06	2.98501e+06	2.88535e+06	3.034e+06	-0.228919	1.78547	-	-	-	10	AQLASLNGK, DAEKPVLFFER, DKYESLVEK, ISIEGNIAAGK, LKDAEKPVLFFER, NGGNVLQMMYEKPER, QLCEDWEVVPEPVAR, SCPSFSASSEGTR, STFVNILK, TNFDYLQEVPILTLDVNEDFKDKYESLVEK
1439	CAD	P27708	1.07381e+07	1.0912e+07	1.15457e+07	1.17168e+07	1.08914e+07	1.19607e+07	0.0580248	0.548937	-	-	-	82	AAFALGGLGSGFASNR, AHWTPFEGQK, AIVHAVGQELQVTGPFNLQLIAK, ASDPGLPAEEPK, ASDPGLPAEEPKEK, ATGYPLAYVAAK, CLGFSDK, DQMSHLFNVAHTLR, EATAGNPGGQTVR, EELGTVNGMTITMVGDLK, EELSALVAPAFAHTSQVLVDK, EHPVVISK, ELSDLESAR, EQGSLLGK, FLSSAAAVSK, GEVRPELGSR, GHNQPCLLVGSGR, GIPGLPDGR, GLPVTCEVAPHHLFLSHDDLER, GQPLPPDLLQQAK, GTKQEEFESIEEALPDTDVLYMTR, HPQPGAVELAAK, IIAHAQLLEQHR, ILALDCGLK, KEEILLIK, KNILLTIGSYK, KVAEPELMG…
1440	CALR	P27797	1.38228e+08	1.46454e+08	1.49488e+08	1.39279e+08	1.45752e+08	1.46549e+08	-0.00821552	0.07177	-	-	-	23	CKDDEFTHLYTLIVRPDNTYEVK, DDEFTHLYTLIVRPDNTYEVK, DEDEEDEEDKEEDEEEDVPGQAK, DKGLQTSQDAR, DPDASKPEDWDER, EQFLDGDGWTSR, FVLSSGK, FYALSASFEPFSNK, FYGDEEK, FYGDEEKDK, FYGDEEKDKGLQTSQDAR, GLQTSQDAR, GQTLVVQFTVK, HEQNIDCGGGYVK, IDDPTDSKPEDWDKPEHIPDPDAK, IDNSQVESGSLEDDWDFLPPKK, IKDPDASKPEDWDER, KPEDWDEEMDGEWEPPVIQNPEYK, KVHVIFNYK, PDNTYEVK, PEDWDKPEHIPDPDAK, QIDNPDYK, VHVIFNYK
1441	MAP4	P27816-4	205989	236632	185468	158530	138237	174374	-0.414101	1.38745	-	-	+	2	LSFCEDQNAQDR, NEAGIDEGHVIGESESVHSGASK
[truncated: 4,816 more rows]
